# Supplementary material for: Stepwise Amplification of Circularly Polarized Luminescence in Chiral Metal Cluster Ensembles
Source: Adv Sci (Weinh). 2023 Feb 25;10(13):2207660. doi: 10.1002/advs.202207660 (PMC10161016; doi:10.1002/advs.202207660)
Supplement: Supplementary file 2 — Supporting Information [file ADVS-10-2207660-s002.zip]

Archive with 16 entries (16 files):
- 1a-checkcif.pdf
- 1a.cif
- 1b-checkcif.pdf
- 1b.cif
- 2a-checkcif.pdf
- 2a.cif
- 2b-checkcif.pdf
- 2b.cif
- 3a-checkcif.pdf
- 3a.cif
- 3b-checkcif.pdf
- 3b.cif
- 4a-checkcif.pdf
- 4a.cif
- 4b-checkcif.pdf
- 4b.cif
