# Supplementary material for: Stepwise Amplification of Circularly Polarized Luminescence in Chiral Metal Cluster Ensembles
Source: Adv Sci (Weinh). 2023 Feb 25;10(13):2207660. doi: 10.1002/advs.202207660 (PMC10161016; doi:10.1002/advs.202207660)
Supplement: Supplementary file 2 — Supporting Information [file ADVS-10-2207660-s002.zip › 1a.cif]

data_1a
_audit_creation_date               2022-11-01
_audit_creation_method
;
Olex2 1.2
(compiled 2018.05.29 svn.r3508 for OlexSys, GUI svn.r5506)
;
_shelx_SHELXL_version_number       '2016/6'
_audit_contact_author_address      ?
_audit_contact_author_email        ?
_audit_contact_author_name         ''
_audit_contact_author_phone        ?
_publ_contact_author_id_orcid      ?
_publ_section_references
;
Bourhis, L.J., Dolomanov, O.V., Gildea, R.J., Howard, J.A.K., Puschmann, H.
 (2015). Acta Cryst. A71, 59-75.

Dolomanov, O.V., Bourhis, L.J., Gildea, R.J, Howard, J.A.K. & Puschmann, H.
 (2009), J. Appl. Cryst. 42, 339-341.

Sheldrick, G.M. (2015). Acta Cryst. C71, 3-8.
;
_chemical_name_common              ?
_chemical_name_systematic          ?
_chemical_formula_moiety           'C82 H148 Ag12 O28 S12'
_chemical_formula_sum              'C82 H148 Ag12 O28 S12'
_chemical_formula_weight           3261.16
_chemical_absolute_configuration   ad
_chemical_melting_point            ?
_chemical_oxdiff_formula           'C H O N S Ag'
_chemical_oxdiff_usercomment       ' '
loop_
  _atom_type_symbol
  _atom_type_description
  _atom_type_scat_dispersion_real
  _atom_type_scat_dispersion_imag
  _atom_type_scat_source
 'C' 'C' 0.0181 0.0091 'International Tables Vol C Tables 4.2.6.8 and 6.1.1.4'
 'H' 'H' 0.0000 0.0000 'International Tables Vol C Tables 4.2.6.8 and 6.1.1.4'
 'Ag' 'Ag' 0.1306 4.2820 'International Tables Vol C Tables 4.2.6.8 and 6.1.1.4'
 'O' 'O' 0.0492 0.0322 'International Tables Vol C Tables 4.2.6.8 and 6.1.1.4'
 'S' 'S' 0.3331 0.5567 'International Tables Vol C Tables 4.2.6.8 and 6.1.1.4'

_shelx_space_group_comment
;
The symmetry employed for this shelxl refinement is uniquely defined
by the following loop, which should always be used as a source of
symmetry information in preference to the above space-group names.
They are only intended as comments.
;
_space_group_crystal_system        'triclinic'
_space_group_IT_number             1
_space_group_name_H-M_alt          'P 1'
_space_group_name_Hall             'P 1'
loop_
  _space_group_symop_operation_xyz
 'x, y, z'

_cell_length_a                     11.71330(10)
_cell_length_b                     13.80820(10)
_cell_length_c                     18.2807(2)
_cell_angle_alpha                  84.8530(10)
_cell_angle_beta                   71.5130(10)
_cell_angle_gamma                  84.7660(10)
_cell_volume                       2786.65(5)
_cell_formula_units_Z              1
_cell_measurement_reflns_used      15425
_cell_measurement_temperature      200
_cell_measurement_theta_max        73.4110
_cell_measurement_theta_min        3.9720
_shelx_estimated_absorpt_T_max     0.114
_shelx_estimated_absorpt_T_min     0.037
_exptl_absorpt_coefficient_mu      19.164
_exptl_absorpt_correction_T_max    1.00000
_exptl_absorpt_correction_T_min    0.22753
_exptl_absorpt_correction_type     multi-scan
_exptl_absorpt_process_details
;
CrysAlisPro 1.171.39.27b (Rigaku Oxford Diffraction, 2015)
Empirical absorption correction using spherical harmonics,
 implemented in SCALE3 ABSPACK scaling algorithm.
;
_exptl_absorpt_special_details     ?
_exptl_crystal_colour              colourless
_exptl_crystal_colour_primary      colourless
_exptl_crystal_density_diffrn      1.943
_exptl_crystal_density_meas        ?
_exptl_crystal_density_method      ?
_exptl_crystal_description         block
_exptl_crystal_F_000               1620
_exptl_crystal_size_max            0.5
_exptl_crystal_size_mid            0.2
_exptl_crystal_size_min            0.2
_exptl_transmission_factor_max     ?
_exptl_transmission_factor_min     ?
_diffrn_reflns_av_R_equivalents    0.0355
_diffrn_reflns_av_unetI/netI       0.0514
_diffrn_reflns_Laue_measured_fraction_full  0.987
_diffrn_reflns_Laue_measured_fraction_max  0.952
_diffrn_reflns_limit_h_max         14
_diffrn_reflns_limit_h_min         -8
_diffrn_reflns_limit_k_max         17
_diffrn_reflns_limit_k_min         -16
_diffrn_reflns_limit_l_max         22
_diffrn_reflns_limit_l_min         -20
_diffrn_reflns_number              22669
_diffrn_reflns_point_group_measured_fraction_full  0.647
_diffrn_reflns_point_group_measured_fraction_max  0.617
_diffrn_reflns_theta_full          67.684
_diffrn_reflns_theta_max           73.849
_diffrn_reflns_theta_min           3.221
_diffrn_ambient_environment        N~2~
_diffrn_ambient_temperature        200
_diffrn_detector                   'CCD plate'
_diffrn_detector_area_resol_mean   ?
_diffrn_measured_fraction_theta_full  0.987
_diffrn_measured_fraction_theta_max  0.952
_diffrn_measurement_details
;
List of Runs (angles in degrees, time in seconds):

  # Type    Start    End  Width  t~exp~   \w     \q     \k     \f   Frames
--------------------------------------------------------------------------
  1  \w    -29.00  44.00   0.50    0.50    --    0.00  38.00 -90.00  146
  2  \w     46.00  89.00   0.50    0.50    --    0.00  38.00 -90.00   86
  3  \w    -89.00  26.00   0.50    0.50    --    0.00 -38.00 -90.00  230
  4  \w      9.00 122.00   0.50    0.50    --   98.80 -82.00-150.00  226
  5  \w    123.00 154.00   0.50    0.50    --   98.80 -15.00-150.00   62
  6  \w     13.00 109.00   0.50    0.50    --   98.80 -61.00-150.00  192
  7  \w     14.00  93.00   0.50    0.50    --   98.80 -15.00-150.00  158
  8  \w     82.00 154.00   0.50    0.50    --   98.80 -15.00   0.00  144
  9  \w     39.00 188.00   0.50    0.50    --   98.80  15.00-120.00  298
 10  \w     48.00 127.00   0.50    0.50    --   98.80 -61.00  60.00  158
 11  \w     20.00 101.00   0.50    0.50    --   98.80 -61.00 -30.00  162
 12  \w     27.00 119.00   0.50    0.50    --   98.80 -82.00 -30.00  184
 13  \w     29.00 136.00   0.50    0.50    --   98.80 -82.00  60.00  214
 14  \w      9.00  46.00   0.50    0.50    --   98.80 -15.00   0.00   74
;
_diffrn_measurement_device         'four-circle diffractometer'
_diffrn_measurement_device_type    'XtaLAB AFC12 (RINC): Kappa single'
_diffrn_measurement_method         '\w scans'
_diffrn_orient_matrix_type        
 'CrysAlisPro convention (1999,Acta A55,543-557)'
_diffrn_orient_matrix_UB_11        0.0011313000
_diffrn_orient_matrix_UB_12        0.0894260000
_diffrn_orient_matrix_UB_13        0.0443989000
_diffrn_orient_matrix_UB_21        -0.0839570000
_diffrn_orient_matrix_UB_22        -0.0487499000
_diffrn_orient_matrix_UB_23        0.0742608000
_diffrn_orient_matrix_UB_31        0.1107561000
_diffrn_orient_matrix_UB_32        -0.0472310000
_diffrn_orient_matrix_UB_33        0.0210385000
_diffrn_radiation_monochromator    graphite
_diffrn_radiation_probe            x-ray
_diffrn_radiation_type             CuK\a
_diffrn_radiation_wavelength       1.54184
_diffrn_source                     'fine-focus sealed X-ray tube'
_diffrn_source_type                'Enhance (Cu) X-ray Source'
_reflns_Friedel_coverage           0.296
_reflns_Friedel_fraction_full      0.307
_reflns_Friedel_fraction_max       0.282
_reflns_number_gt                  13028
_reflns_number_total               13947
_reflns_odcompleteness_completeness  98.77
_reflns_odcompleteness_iscentric   1
_reflns_odcompleteness_theta       66.97
_reflns_special_details
;
 Reflections were merged by SHELXL according to the crystal
 class for the calculation of statistics and refinement.
 
 _reflns_Friedel_fraction is defined as the number of unique
 Friedel pairs measured divided by the number that would be
 possible theoretically, ignoring centric projections and
 systematic absences.
;
_reflns_threshold_expression       'I > 2\s(I)'
_computing_cell_refinement         'CrysAlisPro 1.171.39.27b (Rigaku OD, 2015)'
_computing_data_collection         'CrysAlisPro 1.171.39.27b (Rigaku OD, 2015)'
_computing_data_reduction          'CrysAlisPro 1.171.39.27b (Rigaku OD, 2015)'
_computing_molecular_graphics      'Olex2 (Dolomanov et al., 2009)'
_computing_publication_material    'Olex2 (Dolomanov et al., 2009)'
_computing_structure_refinement    'ShelXL (Sheldrick, 2015)'
_computing_structure_solution      'olex2.solve (Bourhis et al., 2015)'
_refine_diff_density_max           0.981
_refine_diff_density_min           -0.809
_refine_diff_density_rms           0.130
_refine_ls_abs_structure_details
;
 Classical Flack method preferred over Parsons because s.u. lower.
;
_refine_ls_abs_structure_Flack     0.010(9)
_refine_ls_extinction_coef         .
_refine_ls_extinction_method       none
_refine_ls_goodness_of_fit_ref     1.011
_refine_ls_hydrogen_treatment      mixed
_refine_ls_matrix_type             full
_refine_ls_number_parameters       1247
_refine_ls_number_reflns           13947
_refine_ls_number_restraints       70
_refine_ls_R_factor_all            0.0384
_refine_ls_R_factor_gt             0.0362
_refine_ls_restrained_S_all        1.015
_refine_ls_shift/su_max            0.060
_refine_ls_shift/su_mean           0.003
_refine_ls_structure_factor_coef   Fsqd
_refine_ls_weighting_details      
 'w=1/[\s^2^(Fo^2^)+(0.0527P)^2^] where P=(Fo^2^+2Fc^2^)/3'
_refine_ls_weighting_scheme        calc
_refine_ls_wR_factor_gt            0.0924
_refine_ls_wR_factor_ref           0.0941
_refine_special_details            ?
_olex2_refinement_description
;
1. Fixed Uiso
 At 1.2 times of:
  All C(H) groups, All C(H,H) groups
 At 1.5 times of:
  All C(H,H,H) groups, All O(H) groups
2. Restrained distances
 O8-H8
 0.85 with sigma of 0.01
 O13-H13
 0.85 with sigma of 0.01
 O14-H14
 0.85 with sigma of 0.01
 O15-C17
 1.42 with sigma of 0.01
 O15-H15
 0.85 with sigma of 0.01
 C69-H8
 1.91591 with sigma of 0.02
 Ag9-H8
 2.982267 with sigma of 0.02
 C81-H13
 1.938318 with sigma of 0.02
 Ag7-H13
 3.02308 with sigma of 0.02
 C72-H14
 1.875793 with sigma of 0.02
 Ag10-H14
 2.921285 with sigma of 0.02
 C17-H15
 1.862339 with sigma of 0.02
 Ag8-H15
 2.931438 with sigma of 0.02
3. Uiso/Uaniso restraints and constraints
Uanis(C30) \\sim Ueq, Uanis(C40) \\sim Ueq, Uanis(C54) \\sim Ueq, Uanis(O24)
\\sim Ueq, Uanis(C68) \\sim Ueq, Uanis(C75) \\sim Ueq, Uanis(C77) \\sim Ueq:
with sigma of 0.01 and sigma for terminal atoms of 0.02
Uanis(C7) \\sim Ueq: with sigma of 0.01 and sigma for terminal atoms of 0.02
Uanis(C76) \\sim Ueq: with sigma of 0.01 and sigma for terminal atoms of 0.02
4.a Ternary CH refined with riding coordinates:
 C10(H10), C11(H11), C18(H18), C22(H22), C29(H29), C31(H31), C36(H36),
 C43(H43), C51(H51), C55(H55), C58(H58), C64(H64)
4.b Secondary CH2 refined with riding coordinates:
 C42(H42A,H42B), C37(H37A,H37B), C1(H1A,H1B), C16(H16A,H16B), C2(H2A,H2B),
 C21(H21A,H21B), C23(H23A,H23B), C24(H24A,H24B), C25(H25A,H25B), C27(H27A,H27B),
  C30(H30A,H30B), C4(H4A,H4B), C5(H5A,H5B), C35(H35A,H35B), C6(H6A,H6B),
 C40(H40A,H40B), C7(H7A,H7B), C47(H47A,H47B), C59(H59A,H59B), C60(H60A,H60B),
 C63(H63A,H63B), C65(H65A,H65B), C70(H70A,H70B), C74(H74A,H74B)
4.c Idealised Me refined as rotating group:
 C8(H8A,H8B,H8C), C33(H33A,H33B,H33C), C12(H12A,H12B,H12C), C13(H13A,H13B,
 H13C), C17(H17A,H17B,H17C), C20(H20A,H20B,H20C), C3(H3A,H3B,H3C), C32(H32A,
 H32B,H32C), C38(H38A,H38B,H38C), C41(H41A,H41B,H41C), C44(H44A,H44B,H44C),
 C48(H48A,H48B,H48C), C52(H52A,H52B,H52C), C54(H54A,H54B,H54C), C57(H57A,H57B,
 H57C), C61(H61A,H61B,H61C), C66(H66A,H66B,H66C), C68(H68A,H68B,H68C), C69(H69A,
 H69B,H69C), C71(H71A,H71B,H71C), C72(H72A,H72B,H72C), C75(H75A,H75B,H75C),
 C76(H76A,H76B,H76C), C77(H77A,H77B,H77C), C78(H78A,H78B,H78C), C79(H79A,H79B,
 H79C), C81(H81A,H81B,H81C), C82(H82A,H82B,H82C)
;
_atom_sites_solution_hydrogens     mixed
_atom_sites_solution_primary       iterative
_atom_sites_solution_secondary     ?
loop_
  _atom_site_label
  _atom_site_type_symbol
  _atom_site_fract_x
  _atom_site_fract_y
  _atom_site_fract_z
  _atom_site_U_iso_or_equiv
  _atom_site_adp_type
  _atom_site_occupancy
  _atom_site_site_symmetry_order
  _atom_site_calc_flag
  _atom_site_refinement_flags_posn
  _atom_site_refinement_flags_adp
  _atom_site_refinement_flags_occupancy
  _atom_site_disorder_assembly
  _atom_site_disorder_group
 Ag1 Ag 0.37669(7) 0.57224(5) 0.66053(4) 0.02876(17) Uani 1 1 d . . . . .
 Ag2 Ag 0.21154(8) 0.53556(7) 0.46896(4) 0.0402(2) Uani 1 1 d . . . . .
 Ag3 Ag 0.29323(7) 0.40594(6) 0.60375(4) 0.03191(18) Uani 1 1 d . . . . .
 Ag4 Ag 0.53712(7) 0.37437(6) 0.62369(4) 0.03220(18) Uani 1 1 d . . . . .
 Ag5 Ag 0.46227(7) 0.62220(6) 0.38507(5) 0.03505(19) Uani 1 1 d . . . . .
 Ag6 Ag 0.69937(7) 0.59904(6) 0.40818(4) 0.03289(18) Uani 1 1 d . . . . .
 Ag7 Ag 0.31791(8) 0.72908(6) 0.53434(5) 0.0369(2) Uani 1 1 d D . . . .
 Ag8 Ag 0.59215(9) 0.71272(6) 0.58143(5) 0.0404(2) Uani 1 1 d D . . . .
 Ag9 Ag 0.66920(7) 0.27714(6) 0.47096(5) 0.03655(19) Uani 1 1 d D . . . .
 Ag10 Ag 0.39524(8) 0.29366(7) 0.42419(5) 0.0401(2) Uani 1 1 d D . . . .
 Ag11 Ag 0.77131(7) 0.46871(7) 0.53588(4) 0.0356(2) Uani 1 1 d . . . . .
 Ag12 Ag 0.61582(7) 0.43450(6) 0.33950(4) 0.03226(18) Uani 1 1 d . . . . .
 S1 S 0.6920(3) 0.6428(2) 0.22314(14) 0.0322(6) Uani 1 1 d . . . . .
 S2 S 0.5974(2) 0.53830(19) 0.63905(13) 0.0245(5) Uani 1 1 d . . . . .
 S3 S 0.7734(2) 0.4256(2) 0.40662(14) 0.0277(5) Uani 1 1 d . . . . .
 S4 S 0.6452(3) 0.1892(2) 0.30998(15) 0.0330(6) Uani 1 1 d . . . . .
 S5 S 0.4520(2) 0.27757(18) 0.54809(13) 0.0246(5) Uani 1 1 d . . . . .
 S6 S 1.0273(2) 0.3337(2) 0.56203(14) 0.0293(5) Uani 1 1 d . . . . .
 S7 S 0.2145(2) 0.5777(2) 0.59739(13) 0.0259(5) Uani 1 1 d . . . . .
 S8 S 0.5363(2) 0.72865(18) 0.45738(13) 0.0265(5) Uani 1 1 d . . . . .
 S9 S 0.3915(2) 0.4685(2) 0.36532(13) 0.0265(5) Uani 1 1 d . . . . .
 S10 S 0.3112(2) 0.36117(19) 0.78466(13) 0.0268(5) Uani 1 1 d . . . . .
 S11 S 0.3404(3) 0.8187(2) 0.69340(14) 0.0312(6) Uani 1 1 d . . . . .
 S12 S -0.0287(3) 0.6795(2) 0.43816(15) 0.0358(6) Uani 1 1 d . . . . .
 O1 O 0.6867(9) 0.1591(7) 0.3754(5) 0.050(2) Uani 1 1 d . . . . .
 O2 O 0.7565(8) 0.6698(7) 0.2750(4) 0.042(2) Uani 1 1 d . . . . .
 O3 O 0.6816(8) 0.2844(6) 0.2757(5) 0.044(2) Uani 1 1 d . . . . .
 O4 O 0.3100(7) 0.4660(6) 0.7829(4) 0.0339(17) Uani 1 1 d . . . . .
 O5 O 1.1545(7) 0.3505(7) 0.5352(4) 0.0379(19) Uani 1 1 d . . . . .
 O6 O -0.0038(9) 0.7436(8) 0.4872(5) 0.057(3) Uani 1 1 d . . . . .
 O7 O 0.4699(8) 0.8231(7) 0.6806(5) 0.044(2) Uani 1 1 d . . . . .
 O8 O 0.8003(7) 0.1669(6) 0.5186(5) 0.0407(19) Uani 1 1 d D . . . .
 H8 H 0.849(5) 0.184(3) 0.541(4) 0.061 Uiso 1 1 d DR . . . .
 O9 O 0.5680(8) 0.6856(7) 0.2444(5) 0.043(2) Uani 1 1 d . . . . .
 O10 O 0.4330(8) 0.3147(6) 0.7614(4) 0.041(2) Uani 1 1 d . . . . .
 O11 O 0.6998(8) 0.5369(6) 0.2146(4) 0.0396(19) Uani 1 1 d . . . . .
 O12 O 0.9547(7) 0.4216(6) 0.5535(4) 0.0457(18) Uani 1 1 d . . . . .
 O13 O 0.1818(8) 0.8449(7) 0.4919(6) 0.049(2) Uani 1 1 d D . . . .
 H13 H 0.132(6) 0.830(3) 0.469(5) 0.074 Uiso 1 1 d DR . . . .
 O14 O 0.2350(9) 0.2105(10) 0.4083(7) 0.079(4) Uani 1 1 d D . . . .
 H14 H 0.163(3) 0.223(10) 0.438(8) 0.119 Uiso 1 1 d DR . . . .
 O15 O 0.7579(10) 0.7831(9) 0.6004(7) 0.072(3) Uani 1 1 d D . . . .
 H15 H 0.8309(14) 0.766(7) 0.576(7) 0.109 Uiso 1 1 d DR . . . .
 O16 O 0.5173(8) 0.1799(7) 0.3277(6) 0.050(2) Uani 1 1 d . . . . .
 O17 O 0.7267(12) -0.0624(6) 0.1602(6) 0.086(4) Uani 1 1 d . . . . .
 O18 O 0.0562(9) 0.9633(7) 0.8844(6) 0.079(3) Uani 1 1 d . . . . .
 O19 O 0.0608(7) 0.5989(7) 0.4167(5) 0.056(2) Uani 1 1 d . . . . .
 O20 O 0.2687(10) 0.1839(5) 1.0065(5) 0.069(3) Uani 1 1 d . . . . .
 O21 O 1.0029(8) 0.2512(7) 0.5250(5) 0.042(2) Uani 1 1 d . . . . .
 O22 O -0.1508(8) 0.6488(7) 0.4707(5) 0.046(2) Uani 1 1 d . . . . .
 O23 O 0.2972(7) 0.7232(6) 0.7256(5) 0.0372(18) Uani 1 1 d . . . . .
 O24 O 0.9418(12) 0.7621(11) -0.0049(6) 0.112(5) Uani 1 1 d . U . . .
 O25 O 0.2364(7) 0.3301(5) 0.7422(4) 0.0332(17) Uani 1 1 d . . . . .
 O26 O 0.0137(13) 0.9396(9) 0.3713(9) 0.125(5) Uani 1 1 d . . . . .
 O27 O 0.7392(6) 0.3019(5) 0.6520(4) 0.0371(14) Uani 1 1 d . . . . .
 O28 O 0.3064(9) 0.8523(6) 0.6247(5) 0.046(2) Uani 1 1 d . . . . .
 C19 C 0.7633(11) 0.6711(8) 0.0556(6) 0.042(3) Uani 1 1 d . . . . .
 C8 C 0.4567(12) 0.4108(11) 0.2162(7) 0.049(3) Uani 1 1 d . . . . .
 H8A H 0.537791 0.425486 0.214628 0.073 Uiso 1 1 calc GR . . . .
 H8B H 0.448777 0.422153 0.164285 0.073 Uiso 1 1 calc GR . . . .
 H8C H 0.443711 0.342527 0.234282 0.073 Uiso 1 1 calc GR . . . .
 C34 C 0.2847(10) 0.3498(7) 0.9461(5) 0.032(2) Uani 1 1 d . . . . .
 C9 C 0.8984(10) 0.2269(8) 0.7036(6) 0.031(2) Uani 1 1 d . . . . .
 C42 C 0.164(2) 0.9493(15) 0.2409(12) 0.096(7) Uani 1 1 d . . . . .
 H42A H 0.231230 0.977228 0.252111 0.115 Uiso 1 1 calc R . . . .
 H42B H 0.120690 1.000915 0.216778 0.115 Uiso 1 1 calc R . . . .
 C10 C 0.6227(9) 0.5317(8) 0.7346(5) 0.027(2) Uani 1 1 d . . . . .
 H10 H 0.605473 0.464898 0.759617 0.032 Uiso 1 1 calc R . . . .
 C15 C 0.8704(12) 0.2162(8) 0.7927(6) 0.037(3) Uani 1 1 d . . . . .
 C11 C 0.9293(10) 0.4064(9) 0.3383(6) 0.035(3) Uani 1 1 d . . . . .
 H11 H 0.986250 0.438431 0.357807 0.042 Uiso 1 1 calc R . . . .
 C33 C 0.8086(13) 0.3106(9) 0.8321(6) 0.054(3) Uani 1 1 d . . . . .
 H33A H 0.868118 0.359510 0.822216 0.081 Uiso 1 1 calc GR . . . .
 H33B H 0.774907 0.295928 0.887973 0.081 Uiso 1 1 calc GR . . . .
 H33C H 0.743595 0.335833 0.811156 0.081 Uiso 1 1 calc GR . . . .
 C12 C 0.0572(13) 0.5511(11) 0.7472(7) 0.050(3) Uani 1 1 d . . . . .
 H12A H 0.083795 0.481986 0.742260 0.075 Uiso 1 1 calc GR . . . .
 H12B H -0.026033 0.557332 0.781813 0.075 Uiso 1 1 calc GR . . . .
 H12C H 0.109856 0.582941 0.768658 0.075 Uiso 1 1 calc GR . . . .
 C37 C 0.2908(15) 0.7976(17) 0.2257(9) 0.090(6) Uani 1 1 d . . . . .
 H37A H 0.350005 0.837160 0.235770 0.108 Uiso 1 1 calc R . . . .
 H37B H 0.335203 0.746103 0.191156 0.108 Uiso 1 1 calc R . . . .
 C13 C 0.9650(13) 0.2964(10) 0.3363(8) 0.050(3) Uani 1 1 d . . . . .
 H13A H 0.965035 0.270055 0.387922 0.074 Uiso 1 1 calc GR . . . .
 H13B H 1.045764 0.285552 0.299441 0.074 Uiso 1 1 calc GR . . . .
 H13C H 0.906837 0.263552 0.320400 0.074 Uiso 1 1 calc GR . . . .
 C26 C 0.7953(13) 0.1751(9) 0.0930(7) 0.065(4) Uani 1 1 d . . . . .
 C14 C 0.7084(12) 0.1150(9) 0.1603(7) 0.041(3) Uani 1 1 d . . . . .
 C1 C 0.7213(11) 0.1028(9) 0.2406(6) 0.039(3) Uani 1 1 d . . . . .
 H1A H 0.808451 0.101722 0.234625 0.046 Uiso 1 1 calc R . . . .
 H1B H 0.694229 0.037805 0.263221 0.046 Uiso 1 1 calc R . . . .
 C16 C 0.2068(14) 0.7515(13) 0.3034(8) 0.064(4) Uani 1 1 d . . . . .
 H16A H 0.213929 0.679388 0.304379 0.077 Uiso 1 1 calc R . . . .
 H16B H 0.225190 0.772452 0.348578 0.077 Uiso 1 1 calc R . . . .
 C17 C 0.7582(15) 0.8697(10) 0.6352(10) 0.066(4) Uani 1 1 d D . . . .
 H17A H 0.753624 0.925690 0.599020 0.100 Uiso 1 1 calc GR . . . .
 H17B H 0.832677 0.869662 0.648791 0.100 Uiso 1 1 calc GR . . . .
 H17C H 0.688524 0.874212 0.682031 0.100 Uiso 1 1 calc GR . . . .
 C18 C 0.4110(12) 0.1593(9) 0.6038(7) 0.040(3) Uani 1 1 d . . . . .
 H18 H 0.368280 0.175801 0.658349 0.048 Uiso 1 1 calc R . . . .
 C2 C 0.2402(10) 0.3177(8) 0.8835(5) 0.032(2) Uani 1 1 d . . . . .
 H2A H 0.153036 0.337449 0.896827 0.039 Uiso 1 1 calc R . . . .
 H2B H 0.248065 0.245558 0.885677 0.039 Uiso 1 1 calc R . . . .
 C20 C 0.2424(13) 0.4467(15) 0.2816(8) 0.067(5) Uani 1 1 d . . . . .
 H20A H 0.239576 0.376225 0.293626 0.101 Uiso 1 1 calc GR . . . .
 H20B H 0.220860 0.463914 0.234196 0.101 Uiso 1 1 calc GR . . . .
 H20C H 0.185160 0.480886 0.324363 0.101 Uiso 1 1 calc GR . . . .
 C21 C 0.7548(17) 0.5613(12) -0.0389(8) 0.076(5) Uani 1 1 d . . . . .
 H21A H 0.824248 0.542715 -0.083960 0.092 Uiso 1 1 calc R . . . .
 H21B H 0.691423 0.514910 -0.030252 0.092 Uiso 1 1 calc R . . . .
 C22 C 0.7064(19) 0.6658(14) -0.0502(8) 0.088(6) Uani 1 1 d . . . . .
 H22 H 0.650722 0.672808 -0.082282 0.106 Uiso 1 1 calc R . . . .
 C23 C 0.9349(12) 0.1213(9) 0.6817(7) 0.042(3) Uani 1 1 d . . . . .
 H23A H 1.021968 0.105632 0.673639 0.050 Uiso 1 1 calc R . . . .
 H23B H 0.916690 0.109731 0.633953 0.050 Uiso 1 1 calc R . . . .
 C24 C 0.7941(13) 0.5648(10) 0.0345(7) 0.055(3) Uani 1 1 d . . . . .
 H24A H 0.748734 0.519901 0.076910 0.066 Uiso 1 1 calc R . . . .
 H24B H 0.881518 0.547383 0.023251 0.066 Uiso 1 1 calc R . . . .
 C25 C 0.8575(14) 0.0600(9) 0.7517(8) 0.052(3) Uani 1 1 d . . . . .
 H25A H 0.807754 0.017017 0.735704 0.063 Uiso 1 1 calc R . . . .
 H25B H 0.908764 0.019682 0.778202 0.063 Uiso 1 1 calc R . . . .
 C3 C 0.9780(12) 0.1859(10) 0.8191(7) 0.051(3) Uani 1 1 d . . . . .
 H3A H 1.028641 0.135892 0.786399 0.077 Uiso 1 1 calc GR . . . .
 H3B H 0.950936 0.159489 0.872908 0.077 Uiso 1 1 calc GR . . . .
 H3C H 1.024743 0.242565 0.815223 0.077 Uiso 1 1 calc GR . . . .
 C27 C 0.4173(11) 0.3772(10) 0.9244(7) 0.047(3) Uani 1 1 d . . . . .
 H27A H 0.473304 0.318145 0.916956 0.057 Uiso 1 1 calc R . . . .
 H27B H 0.439059 0.420313 0.876492 0.057 Uiso 1 1 calc R . . . .
 C28 C 0.2150(12) 0.4358(8) 0.9963(5) 0.044(3) Uani 1 1 d . . . . .
 C29 C 0.0632(10) 0.5989(9) 0.6690(6) 0.032(2) Uani 1 1 d . . . . .
 H29 H 0.003589 0.568861 0.650552 0.038 Uiso 1 1 calc R . . . .
 C30 C 0.7627(17) 0.0319(12) 0.0379(9) 0.076(5) Uani 1 1 d . U . . .
 H30A H 0.846537 0.008992 0.009807 0.091 Uiso 1 1 calc R . . . .
 H30B H 0.705800 0.000382 0.019020 0.091 Uiso 1 1 calc R . . . .
 C31 C 0.7804(12) 0.1352(10) 0.8024(6) 0.043(3) Uani 1 1 d . . . . .
 H31 H 0.741458 0.110822 0.857126 0.052 Uiso 1 1 calc R . . . .
 C32 C 0.5190(12) 0.0974(9) 0.6061(8) 0.057(3) Uani 1 1 d . . . . .
 H32A H 0.562148 0.075717 0.554317 0.085 Uiso 1 1 calc GR . . . .
 H32B H 0.494843 0.040442 0.642092 0.085 Uiso 1 1 calc GR . . . .
 H32C H 0.571866 0.134631 0.623380 0.085 Uiso 1 1 calc GR . . . .
 C4 C 0.9928(9) 0.3009(7) 0.6636(5) 0.034(2) Uani 1 1 d . . . . .
 H4A H 1.069307 0.275545 0.672791 0.040 Uiso 1 1 calc R . . . .
 H4B H 0.966735 0.361755 0.690869 0.040 Uiso 1 1 calc R . . . .
 C5 C 0.7754(10) 0.6969(8) 0.1334(5) 0.031(2) Uani 1 1 d . . . . .
 H5A H 0.757453 0.768139 0.136351 0.037 Uiso 1 1 calc R . . . .
 H5B H 0.861592 0.684172 0.129499 0.037 Uiso 1 1 calc R . . . .
 C35 C 0.1784(14) 0.9569(10) 0.9725(7) 0.066(4) Uani 1 1 d . . . . .
 H35A H 0.171720 1.026684 0.982725 0.080 Uiso 1 1 calc R . . . .
 H35B H 0.123965 0.920835 1.017371 0.080 Uiso 1 1 calc R . . . .
 C36 C 0.2089(14) 0.8604(12) 0.1900(8) 0.060(4) Uani 1 1 d . . . . .
 H36 H 0.243975 0.877370 0.133316 0.072 Uiso 1 1 calc R . . . .
 C6 C -0.0321(12) 0.7462(9) 0.3514(6) 0.050(3) Uani 1 1 d . . . . .
 H6A H -0.054648 0.701702 0.319523 0.060 Uiso 1 1 calc R . . . .
 H6B H -0.097877 0.798124 0.365181 0.060 Uiso 1 1 calc R . . . .
 C38 C 0.3629(16) 1.0498(9) 0.8443(8) 0.074(4) Uani 1 1 d . . . . .
 H38A H 0.406505 1.060346 0.789153 0.111 Uiso 1 1 calc GR . . . .
 H38B H 0.402806 1.081623 0.874528 0.111 Uiso 1 1 calc GR . . . .
 H38C H 0.279662 1.077593 0.854827 0.111 Uiso 1 1 calc GR . . . .
 C39 C 0.2649(11) 0.8934(8) 0.8445(6) 0.036(3) Uani 1 1 d . . . . .
 C40 C 0.8130(18) 0.7272(13) -0.0812(9) 0.088(5) Uani 1 1 d . U . . .
 H40A H 0.789341 0.793545 -0.099139 0.106 Uiso 1 1 calc R . . . .
 H40B H 0.877025 0.696661 -0.123908 0.106 Uiso 1 1 calc R . . . .
 C41 C 0.5405(13) 0.6348(13) 0.0795(9) 0.068(4) Uani 1 1 d . . . . .
 H41A H 0.565382 0.565798 0.071831 0.102 Uiso 1 1 calc GR . . . .
 H41B H 0.471604 0.653135 0.060536 0.102 Uiso 1 1 calc GR . . . .
 H41C H 0.517290 0.645745 0.134715 0.102 Uiso 1 1 calc GR . . . .
 C7 C 0.2588(11) 0.9037(8) 0.7620(6) 0.035(2) Uani 1 1 d . U . . .
 H7A H 0.285316 0.969112 0.739976 0.042 Uiso 1 1 calc R . . . .
 H7B H 0.172782 0.903548 0.765444 0.042 Uiso 1 1 calc R . . . .
 C43 C 0.5785(12) 0.8451(9) 0.3978(7) 0.040(3) Uani 1 1 d . . . . .
 H43 H 0.648868 0.828089 0.351880 0.048 Uiso 1 1 calc R . . . .
 C44 C 0.7558(11) 0.5471(9) 0.7217(7) 0.038(3) Uani 1 1 d . . . . .
 H44A H 0.806096 0.491350 0.696530 0.058 Uiso 1 1 calc GR . . . .
 H44B H 0.768234 0.552960 0.771656 0.058 Uiso 1 1 calc GR . . . .
 H44C H 0.778121 0.606773 0.688824 0.058 Uiso 1 1 calc GR . . . .
 C45 C 0.3624(11) 0.9421(8) 0.8667(6) 0.050(3) Uani 1 1 d . . . . .
 C46 C 0.7350(13) 0.0146(8) 0.1253(7) 0.058(3) Uani 1 1 d . . . . .
 C47 C 0.6094(16) 0.1736(14) 0.0620(8) 0.086(5) Uani 1 1 d . . . . .
 H47A H 0.560778 0.135076 0.041248 0.103 Uiso 1 1 calc R . . . .
 H47B H 0.593320 0.243878 0.050049 0.103 Uiso 1 1 calc R . . . .
 C48 C 0.0297(12) 0.7064(9) 0.6719(7) 0.042(3) Uani 1 1 d . . . . .
 H48A H 0.075090 0.735566 0.700136 0.063 Uiso 1 1 calc GR . . . .
 H48B H -0.056930 0.717233 0.698366 0.063 Uiso 1 1 calc GR . . . .
 H48C H 0.049202 0.736552 0.619206 0.063 Uiso 1 1 calc GR . . . .
 C49 C 0.6447(13) 0.6965(9) 0.0353(7) 0.056(3) Uani 1 1 d . . . . .
 C50 C 0.2770(10) 0.2700(7) 1.0108(5) 0.042(2) Uani 1 1 d . . . . .
 C51 C 0.3649(10) 0.4755(8) 0.2703(6) 0.031(2) Uani 1 1 d . . . . .
 H51 H 0.371573 0.544238 0.247749 0.037 Uiso 1 1 calc R . . . .
 C52 C 0.9346(12) 0.4522(12) 0.2603(7) 0.054(4) Uani 1 1 d . . . . .
 H52A H 0.870578 0.428800 0.243956 0.081 Uiso 1 1 calc GR . . . .
 H52B H 1.013275 0.434700 0.223132 0.081 Uiso 1 1 calc GR . . . .
 H52C H 0.923550 0.523213 0.262555 0.081 Uiso 1 1 calc GR . . . .
 C53 C 0.0794(16) 0.8997(14) 0.3130(11) 0.080(5) Uani 1 1 d . . . . .
 C54 C 0.1198(19) 0.7042(13) 0.1761(8) 0.092(6) Uani 1 1 d . U . . .
 H54A H 0.107101 0.713608 0.125449 0.138 Uiso 1 1 calc GR . . . .
 H54B H 0.062654 0.658955 0.209570 0.138 Uiso 1 1 calc GR . . . .
 H54C H 0.202459 0.677300 0.169936 0.138 Uiso 1 1 calc GR . . . .
 C55 C 0.7443(15) 0.1424(11) 0.0317(7) 0.072(4) Uani 1 1 d . . . . .
 H55 H 0.784531 0.171418 -0.021402 0.086 Uiso 1 1 calc R . . . .
 C56 C 0.1003(17) 0.8002(13) 0.2121(8) 0.070(5) Uani 1 1 d . . . . .
 C57 C 0.9281(12) 0.1439(11) 0.0818(9) 0.080(4) Uani 1 1 d . . . . .
 H57A H 0.948422 0.157253 0.127816 0.119 Uiso 1 1 calc GR . . . .
 H57B H 0.978758 0.180557 0.036566 0.119 Uiso 1 1 calc GR . . . .
 H57C H 0.942189 0.074058 0.073887 0.119 Uiso 1 1 calc GR . . . .
 C58 C 0.2926(12) 0.4249(9) 1.0494(6) 0.047(3) Uani 1 1 d . . . . .
 H58 H 0.269673 0.473161 1.090111 0.057 Uiso 1 1 calc R . . . .
 C59 C 0.2694(12) 0.7892(7) 0.8847(6) 0.048(3) Uani 1 1 d . . . . .
 H59A H 0.190579 0.760358 0.897448 0.058 Uiso 1 1 calc R . . . .
 H59B H 0.332285 0.745892 0.850921 0.058 Uiso 1 1 calc R . . . .
 C60 C 0.5851(12) 0.1490(11) 0.1525(7) 0.062(3) Uani 1 1 d . . . . .
 H60A H 0.551444 0.207508 0.181742 0.074 Uiso 1 1 calc R . . . .
 H60B H 0.528099 0.096949 0.171948 0.074 Uiso 1 1 calc R . . . .
 C61 C 0.0813(11) 0.4135(10) 1.0373(7) 0.063(3) Uani 1 1 d . . . . .
 H61A H 0.036612 0.422549 0.999753 0.095 Uiso 1 1 calc GR . . . .
 H61B H 0.045305 0.457823 1.078741 0.095 Uiso 1 1 calc GR . . . .
 H61C H 0.077516 0.345995 1.059234 0.095 Uiso 1 1 calc GR . . . .
 C62 C 0.1513(12) 0.9424(8) 0.8973(6) 0.054(3) Uani 1 1 d . . . . .
 C63 C 0.2817(13) 0.3182(9) 1.0813(6) 0.049(3) Uani 1 1 d . . . . .
 H63A H 0.352665 0.292641 1.097229 0.059 Uiso 1 1 calc R . . . .
 H63B H 0.207315 0.309928 1.125489 0.059 Uiso 1 1 calc R . . . .
 C64 C 0.3059(14) 0.9150(9) 0.9544(6) 0.061(3) Uani 1 1 d . . . . .
 H64 H 0.350739 0.936963 0.987580 0.074 Uiso 1 1 calc R . . . .
 C65 C 0.4212(12) 0.4308(10) 0.9943(7) 0.060(3) Uani 1 1 d . . . . .
 H65A H 0.480694 0.397682 1.017960 0.073 Uiso 1 1 calc R . . . .
 H65B H 0.441239 0.499373 0.978999 0.073 Uiso 1 1 calc R . . . .
 C66 C 0.7829(17) 0.2848(9) 0.0993(8) 0.085(5) Uani 1 1 d . . . . .
 H66A H 0.697206 0.306716 0.117645 0.128 Uiso 1 1 calc GR . . . .
 H66B H 0.820852 0.317099 0.048473 0.128 Uiso 1 1 calc GR . . . .
 H66C H 0.822588 0.301350 0.135927 0.128 Uiso 1 1 calc GR . . . .
 C67 C 0.8522(17) 0.7286(12) -0.0092(7) 0.085(5) Uani 1 1 d . . . . .
 C68 C -0.0124(19) 0.8556(15) 0.1949(12) 0.100(7) Uani 1 1 d . U . . .
 H68A H -0.011980 0.925312 0.201091 0.150 Uiso 1 1 calc GR . . . .
 H68B H -0.086252 0.830157 0.231152 0.150 Uiso 1 1 calc GR . . . .
 H68C H -0.009332 0.845863 0.141894 0.150 Uiso 1 1 calc GR . . . .
 C69 C 0.8584(13) 0.0830(10) 0.4766(8) 0.051(3) Uani 1 1 d D . . . .
 H69A H 0.930014 0.102278 0.434583 0.077 Uiso 1 1 calc GR . . . .
 H69B H 0.802213 0.056244 0.454984 0.077 Uiso 1 1 calc GR . . . .
 H69C H 0.882403 0.033353 0.511685 0.077 Uiso 1 1 calc GR . . . .
 C70 C 0.6915(11) 0.1856(10) 0.7614(7) 0.050(3) Uani 1 1 d . . . . .
 H70A H 0.654852 0.137429 0.740274 0.060 Uiso 1 1 calc R . . . .
 H70B H 0.626783 0.225924 0.796818 0.060 Uiso 1 1 calc R . . . .
 C71 C 0.4906(12) 0.8999(12) 0.8330(8) 0.074(4) Uani 1 1 d . . . . .
 H71A H 0.516025 0.910990 0.776648 0.112 Uiso 1 1 calc GR . . . .
 H71B H 0.494537 0.829764 0.846959 0.112 Uiso 1 1 calc GR . . . .
 H71C H 0.544112 0.931722 0.853761 0.112 Uiso 1 1 calc GR . . . .
 C72 C 0.2397(14) 0.1357(11) 0.3635(11) 0.067(5) Uani 1 1 d D . . . .
 H72A H 0.221175 0.161253 0.316471 0.100 Uiso 1 1 calc GR . . . .
 H72B H 0.180616 0.089046 0.392274 0.100 Uiso 1 1 calc GR . . . .
 H72C H 0.320801 0.102861 0.349403 0.100 Uiso 1 1 calc GR . . . .
 C73 C 0.7743(10) 0.2483(8) 0.6973(6) 0.033(2) Uani 1 1 d . . . . .
 C74 C 0.2994(16) 0.8038(10) 0.9577(7) 0.065(4) Uani 1 1 d . . . . .
 H74A H 0.377506 0.769334 0.957168 0.078 Uiso 1 1 calc R . . . .
 H74B H 0.235484 0.780649 1.004379 0.078 Uiso 1 1 calc R . . . .
 C75 C 0.3231(13) 0.1161(11) 0.5782(12) 0.078(5) Uani 1 1 d . U . . .
 H75A H 0.254276 0.163203 0.580983 0.117 Uiso 1 1 calc GR . . . .
 H75B H 0.295406 0.057739 0.611517 0.117 Uiso 1 1 calc GR . . . .
 H75C H 0.360368 0.098137 0.524713 0.117 Uiso 1 1 calc GR . . . .
 C76 C 0.6224(19) 0.9087(11) 0.4434(11) 0.088(6) Uani 1 1 d . U . . .
 H76A H 0.569700 0.905777 0.497129 0.132 Uiso 1 1 calc GR . . . .
 H76B H 0.621520 0.975959 0.421319 0.132 Uiso 1 1 calc GR . . . .
 H76C H 0.704929 0.886105 0.441775 0.132 Uiso 1 1 calc GR . . . .
 C77 C 0.6010(18) 0.8000(11) 0.0413(11) 0.093(5) Uani 1 1 d . U . . .
 H77A H 0.550316 0.810614 0.094366 0.139 Uiso 1 1 calc GR . . . .
 H77B H 0.553617 0.817556 0.005869 0.139 Uiso 1 1 calc GR . . . .
 H77C H 0.670028 0.840667 0.027487 0.139 Uiso 1 1 calc GR . . . .
 C78 C 0.2186(14) 0.5358(7) 0.9525(7) 0.066(4) Uani 1 1 d . . . . .
 H78A H 0.300192 0.544171 0.917070 0.098 Uiso 1 1 calc GR . . . .
 H78B H 0.196539 0.586831 0.989414 0.098 Uiso 1 1 calc GR . . . .
 H78C H 0.161388 0.540435 0.922953 0.098 Uiso 1 1 calc GR . . . .
 C79 C 0.5374(11) 0.6047(9) 0.7857(6) 0.035(2) Uani 1 1 d . . . . .
 H79A H 0.550877 0.670470 0.761009 0.052 Uiso 1 1 calc GR . . . .
 H79B H 0.551968 0.601051 0.835780 0.052 Uiso 1 1 calc GR . . . .
 H79C H 0.453921 0.589985 0.793375 0.052 Uiso 1 1 calc GR . . . .
 C80 C 0.0792(11) 0.7931(11) 0.3016(7) 0.048(3) Uani 1 1 d . . . . .
 C81 C 0.1318(16) 0.9318(11) 0.5325(11) 0.072(5) Uani 1 1 d D . . . .
 H81A H 0.191252 0.981312 0.516963 0.109 Uiso 1 1 calc GR . . . .
 H81B H 0.111248 0.916030 0.588344 0.109 Uiso 1 1 calc GR . . . .
 H81C H 0.058889 0.956894 0.519818 0.109 Uiso 1 1 calc GR . . . .
 C82 C 0.4809(13) 0.8865(11) 0.3683(10) 0.070(4) Uani 1 1 d . . . . .
 H82A H 0.460266 0.838199 0.339208 0.105 Uiso 1 1 calc GR . . . .
 H82B H 0.507231 0.944604 0.334191 0.105 Uiso 1 1 calc GR . . . .
 H82C H 0.409986 0.904441 0.411636 0.105 Uiso 1 1 calc GR . . . .

loop_
  _atom_site_aniso_label
  _atom_site_aniso_U_11
  _atom_site_aniso_U_22
  _atom_site_aniso_U_33
  _atom_site_aniso_U_23
  _atom_site_aniso_U_13
  _atom_site_aniso_U_12
 Ag1 0.0255(4) 0.0313(4) 0.0328(4) -0.0058(3) -0.0134(3) 0.0003(3)
 Ag2 0.0411(5) 0.0530(5) 0.0256(4) -0.0088(3) -0.0092(3) 0.0031(4)
 Ag3 0.0290(4) 0.0333(4) 0.0368(4) -0.0109(3) -0.0140(3) 0.0031(3)
 Ag4 0.0279(4) 0.0403(4) 0.0306(3) -0.0130(3) -0.0084(3) -0.0054(3)
 Ag5 0.0309(4) 0.0380(4) 0.0386(4) -0.0148(3) -0.0102(3) -0.0048(3)
 Ag6 0.0308(4) 0.0365(4) 0.0347(4) -0.0078(3) -0.0142(3) 0.0007(3)
 Ag7 0.0340(5) 0.0397(5) 0.0347(4) -0.0045(3) -0.0065(3) -0.0036(4)
 Ag8 0.0533(6) 0.0384(5) 0.0325(4) -0.0020(3) -0.0172(4) -0.0039(4)
 Ag9 0.0305(5) 0.0405(5) 0.0351(4) -0.0077(3) -0.0034(3) -0.0031(4)
 Ag10 0.0478(5) 0.0430(5) 0.0318(4) -0.0030(3) -0.0151(4) -0.0041(4)
 Ag11 0.0329(5) 0.0468(5) 0.0252(3) -0.0053(3) -0.0067(3) 0.0021(4)
 Ag12 0.0291(4) 0.0315(4) 0.0400(4) -0.0078(3) -0.0151(3) -0.0004(3)
 S1 0.0327(14) 0.0411(15) 0.0232(11) -0.0001(10) -0.0097(10) -0.0027(12)
 S2 0.0227(12) 0.0285(12) 0.0235(10) -0.0075(9) -0.0083(9) 0.0017(10)
 S3 0.0220(12) 0.0346(13) 0.0265(11) -0.0068(10) -0.0064(9) -0.0014(10)
 S4 0.0379(15) 0.0305(13) 0.0310(12) -0.0114(10) -0.0090(11) -0.0007(11)
 S5 0.0254(13) 0.0266(12) 0.0231(10) -0.0040(9) -0.0084(9) -0.0020(10)
 S6 0.0263(13) 0.0382(13) 0.0257(11) -0.0038(9) -0.0106(9) -0.0031(10)
 S7 0.0202(12) 0.0334(13) 0.0239(10) -0.0066(9) -0.0058(9) 0.0007(10)
 S8 0.0316(14) 0.0221(12) 0.0259(11) -0.0041(9) -0.0079(9) -0.0044(10)
 S9 0.0260(13) 0.0331(13) 0.0234(10) -0.0039(9) -0.0109(9) -0.0028(10)
 S10 0.0296(13) 0.0307(13) 0.0201(10) -0.0052(9) -0.0068(9) -0.0016(10)
 S11 0.0365(15) 0.0297(13) 0.0288(11) -0.0074(10) -0.0120(10) 0.0023(11)
 S12 0.0266(14) 0.0509(17) 0.0328(12) -0.0088(11) -0.0123(10) 0.0000(12)
 O1 0.079(7) 0.038(4) 0.037(4) -0.008(3) -0.021(4) -0.002(4)
 O2 0.047(5) 0.058(5) 0.026(3) 0.002(3) -0.018(3) -0.012(4)
 O3 0.056(5) 0.030(4) 0.046(4) -0.010(3) -0.012(4) 0.001(4)
 O4 0.042(4) 0.030(4) 0.032(3) 0.000(3) -0.013(3) -0.006(3)
 O5 0.033(4) 0.053(5) 0.031(4) -0.007(3) -0.011(3) -0.015(4)
 O6 0.048(6) 0.085(7) 0.040(5) -0.020(5) -0.010(4) -0.021(5)
 O7 0.043(5) 0.048(5) 0.039(4) -0.013(4) -0.007(4) -0.001(4)
 O8 0.032(4) 0.044(5) 0.050(5) -0.008(4) -0.019(4) 0.002(4)
 O9 0.034(5) 0.060(6) 0.031(4) -0.008(4) -0.006(3) 0.005(4)
 O10 0.041(5) 0.051(5) 0.028(4) -0.003(3) -0.010(3) 0.007(4)
 O11 0.053(5) 0.038(4) 0.028(3) 0.003(3) -0.014(3) -0.006(4)
 O12 0.048(5) 0.046(4) 0.046(4) 0.004(3) -0.023(4) 0.005(3)
 O13 0.041(5) 0.052(5) 0.064(6) -0.001(4) -0.028(4) -0.008(4)
 O14 0.037(6) 0.108(9) 0.087(8) -0.064(7) 0.005(5) -0.011(6)
 O15 0.051(6) 0.090(8) 0.075(7) -0.048(7) -0.006(5) -0.009(6)
 O16 0.040(5) 0.058(6) 0.054(5) -0.024(5) -0.009(4) -0.009(4)
 O17 0.152(11) 0.035(4) 0.070(6) -0.020(4) -0.032(7) 0.006(6)
 O18 0.062(6) 0.088(7) 0.063(6) -0.001(5) 0.003(5) 0.030(5)
 O19 0.044(5) 0.080(6) 0.044(4) -0.017(4) -0.018(4) 0.024(4)
 O20 0.130(9) 0.035(4) 0.043(4) -0.002(3) -0.030(5) -0.006(5)
 O21 0.043(5) 0.050(5) 0.043(4) -0.015(4) -0.020(4) -0.007(4)
 O22 0.035(5) 0.062(6) 0.045(5) -0.006(4) -0.013(4) -0.013(4)
 O23 0.038(4) 0.030(4) 0.039(4) -0.011(3) -0.004(3) -0.002(3)
 O24 0.103(9) 0.167(11) 0.054(6) 0.007(7) 0.009(6) -0.080(9)
 O25 0.043(5) 0.031(4) 0.028(3) -0.008(3) -0.013(3) -0.003(3)
 O26 0.115(10) 0.090(8) 0.137(12) -0.054(8) 0.017(9) -0.001(8)
 O27 0.030(3) 0.042(3) 0.039(3) 0.000(3) -0.012(3) 0.000(3)
 O28 0.066(6) 0.042(5) 0.039(4) -0.011(3) -0.032(4) 0.014(4)
 C19 0.055(7) 0.039(5) 0.030(5) -0.004(4) -0.011(5) -0.001(5)
 C8 0.038(7) 0.078(9) 0.029(5) -0.023(6) -0.009(5) 0.009(6)
 C34 0.045(6) 0.032(5) 0.020(4) -0.007(3) -0.010(4) 0.001(4)
 C9 0.030(5) 0.032(5) 0.030(5) -0.003(4) -0.009(4) 0.003(4)
 C42 0.115(16) 0.070(11) 0.100(14) 0.011(10) -0.024(12) -0.041(11)
 C10 0.029(6) 0.033(5) 0.022(4) -0.005(4) -0.013(4) 0.004(4)
 C15 0.049(7) 0.032(5) 0.028(5) 0.001(4) -0.009(4) 0.004(5)
 C11 0.026(6) 0.048(7) 0.034(5) -0.018(5) -0.012(4) 0.006(5)
 C33 0.078(9) 0.050(6) 0.031(5) -0.009(4) -0.014(5) 0.008(6)
 C12 0.039(7) 0.065(9) 0.037(6) 0.003(6) -0.004(5) 0.008(7)
 C37 0.045(9) 0.161(19) 0.049(8) 0.012(10) 0.006(6) -0.016(10)
 C13 0.047(8) 0.044(7) 0.048(7) -0.009(6) -0.002(6) 0.004(6)
 C26 0.076(9) 0.054(7) 0.041(6) -0.003(5) 0.012(6) -0.003(6)
 C14 0.050(7) 0.035(6) 0.034(5) -0.007(4) -0.004(5) -0.005(5)
 C1 0.040(6) 0.035(6) 0.035(5) -0.007(4) -0.001(4) -0.004(5)
 C16 0.056(9) 0.086(11) 0.046(7) 0.003(7) -0.011(6) -0.002(8)
 C17 0.057(10) 0.060(10) 0.074(10) -0.012(8) -0.008(8) 0.004(8)
 C18 0.043(7) 0.035(6) 0.043(6) 0.015(5) -0.017(5) -0.012(5)
 C2 0.035(6) 0.043(5) 0.020(4) -0.007(4) -0.007(4) -0.009(4)
 C20 0.039(8) 0.131(15) 0.035(6) -0.024(8) -0.011(5) -0.005(9)
 C21 0.113(14) 0.065(9) 0.042(7) -0.028(6) -0.003(8) -0.009(9)
 C22 0.138(17) 0.105(13) 0.034(7) 0.001(8) -0.044(9) -0.013(12)
 C23 0.045(7) 0.044(6) 0.036(5) -0.003(4) -0.015(5) 0.001(5)
 C24 0.066(8) 0.054(7) 0.039(6) -0.018(5) -0.007(6) 0.005(6)
 C25 0.080(10) 0.031(6) 0.049(6) 0.010(5) -0.025(6) -0.015(6)
 C3 0.055(7) 0.066(8) 0.037(5) 0.017(5) -0.024(5) -0.012(6)
 C27 0.049(7) 0.058(7) 0.036(5) -0.003(5) -0.012(5) -0.010(6)
 C28 0.076(8) 0.039(5) 0.016(4) -0.012(4) -0.014(4) 0.007(5)
 C29 0.025(6) 0.040(6) 0.029(5) 0.005(4) -0.008(4) -0.005(5)
 C30 0.095(9) 0.078(8) 0.054(7) -0.027(6) -0.016(6) -0.002(7)
 C31 0.046(7) 0.050(7) 0.032(5) 0.006(5) -0.010(5) -0.010(5)
 C32 0.049(7) 0.043(6) 0.080(9) 0.014(6) -0.028(7) 0.001(5)
 C4 0.037(5) 0.037(5) 0.033(4) -0.008(4) -0.014(4) -0.011(4)
 C5 0.034(5) 0.034(5) 0.024(4) -0.003(4) -0.009(4) -0.003(4)
 C35 0.093(11) 0.058(7) 0.031(5) -0.017(5) 0.004(6) 0.015(7)
 C36 0.065(9) 0.074(9) 0.041(6) -0.001(6) -0.012(6) -0.016(7)
 C6 0.060(8) 0.057(7) 0.037(5) 0.004(5) -0.021(5) -0.009(6)
 C38 0.106(12) 0.049(7) 0.060(8) -0.016(6) -0.008(8) -0.024(8)
 C39 0.047(6) 0.027(5) 0.027(5) -0.002(4) -0.005(4) 0.012(5)
 C40 0.117(10) 0.098(9) 0.050(6) 0.003(6) -0.025(7) -0.025(8)
 C41 0.054(9) 0.103(12) 0.054(8) -0.020(8) -0.024(6) -0.007(8)
 C7 0.046(6) 0.026(5) 0.030(5) -0.006(4) -0.011(4) 0.011(4)
 C43 0.046(7) 0.036(6) 0.038(6) 0.000(5) -0.015(5) 0.003(5)
 C44 0.035(6) 0.042(6) 0.044(6) -0.013(5) -0.019(5) 0.000(5)
 C45 0.065(8) 0.052(6) 0.033(5) -0.022(4) -0.009(5) -0.008(5)
 C46 0.081(9) 0.045(6) 0.042(6) -0.014(5) -0.011(6) 0.008(6)
 C47 0.099(13) 0.109(13) 0.046(7) -0.012(8) -0.024(8) 0.028(10)
 C48 0.037(7) 0.043(7) 0.044(6) -0.008(5) -0.012(5) 0.012(6)
 C49 0.084(9) 0.055(7) 0.043(6) -0.015(5) -0.035(6) -0.001(6)
 C50 0.061(7) 0.038(5) 0.025(4) -0.001(4) -0.014(4) 0.005(5)
 C51 0.033(6) 0.034(6) 0.027(5) -0.003(4) -0.013(4) -0.001(5)
 C52 0.036(7) 0.070(10) 0.039(6) 0.020(6) 0.003(5) 0.002(7)
 C53 0.060(10) 0.081(11) 0.096(13) -0.039(10) -0.011(9) -0.003(8)
 C54 0.136(14) 0.096(11) 0.039(7) -0.008(7) -0.011(8) -0.032(11)
 C55 0.102(12) 0.067(8) 0.035(6) 0.001(6) -0.010(6) 0.011(8)
 C56 0.096(13) 0.083(11) 0.040(7) 0.006(7) -0.029(7) -0.038(10)
 C57 0.053(8) 0.084(10) 0.080(10) -0.010(8) 0.012(7) -0.002(7)
 C58 0.066(8) 0.044(6) 0.032(5) -0.007(4) -0.013(5) -0.010(6)
 C59 0.067(8) 0.039(5) 0.034(5) 0.003(4) -0.014(5) 0.005(5)
 C60 0.053(8) 0.084(9) 0.048(6) -0.011(6) -0.019(6) 0.018(7)
 C61 0.058(8) 0.082(9) 0.038(6) -0.018(6) 0.001(5) 0.014(6)
 C62 0.064(8) 0.044(6) 0.037(5) -0.001(4) 0.002(5) 0.008(5)
 C63 0.071(8) 0.051(6) 0.027(5) -0.010(5) -0.018(5) 0.007(6)
 C64 0.097(11) 0.058(7) 0.031(5) -0.015(5) -0.022(6) 0.007(7)
 C65 0.069(8) 0.072(8) 0.052(7) -0.001(6) -0.031(6) -0.022(7)
 C66 0.128(14) 0.044(7) 0.054(7) 0.006(6) 0.012(8) -0.013(8)
 C67 0.122(14) 0.095(11) 0.029(6) -0.006(6) 0.002(7) -0.050(10)
 C68 0.102(13) 0.120(14) 0.098(11) 0.050(10) -0.070(10) -0.033(11)
 C69 0.048(8) 0.045(7) 0.064(8) -0.016(6) -0.024(6) 0.014(6)
 C70 0.032(6) 0.067(7) 0.050(6) 0.010(6) -0.016(5) -0.002(5)
 C71 0.053(8) 0.116(12) 0.062(8) -0.042(8) -0.017(6) -0.014(8)
 C72 0.053(9) 0.053(9) 0.103(13) -0.028(8) -0.029(9) -0.009(7)
 C73 0.032(6) 0.036(5) 0.031(5) -0.002(4) -0.010(4) -0.002(4)
 C74 0.101(11) 0.058(7) 0.039(6) -0.006(5) -0.032(7) 0.017(8)
 C75 0.060(8) 0.051(7) 0.137(13) 0.036(8) -0.052(9) -0.036(7)
 C76 0.140(15) 0.054(8) 0.094(11) 0.004(7) -0.063(10) -0.048(9)
 C77 0.128(13) 0.076(9) 0.104(11) -0.012(8) -0.083(10) 0.021(9)
 C78 0.123(12) 0.032(5) 0.046(6) -0.017(5) -0.035(7) 0.021(6)
 C79 0.037(6) 0.042(6) 0.028(5) -0.012(4) -0.012(4) 0.000(5)
 C80 0.033(6) 0.078(9) 0.034(5) -0.011(6) -0.009(5) -0.003(6)
 C81 0.078(12) 0.048(8) 0.113(14) -0.001(8) -0.063(11) -0.001(8)
 C82 0.048(8) 0.069(9) 0.093(11) 0.032(8) -0.029(8) -0.019(7)

_geom_special_details
;
 All esds (except the esd in the dihedral angle between two l.s. planes)
 are estimated using the full covariance matrix.  The cell esds are taken
 into account individually in the estimation of esds in distances, angles
 and torsion angles; correlations between esds in cell parameters are only
 used when they are defined by crystal symmetry.  An approximate (isotropic)
 treatment of cell esds is used for estimating esds involving l.s. planes.
;
loop_
  _geom_bond_atom_site_label_1
  _geom_bond_atom_site_label_2
  _geom_bond_distance
  _geom_bond_site_symmetry_2
  _geom_bond_publ_flag
 Ag1 Ag3 2.9643(11) . ?
 Ag1 Ag4 3.1687(12) . ?
 Ag1 Ag7 3.2132(11) . ?
 Ag1 Ag8 3.2091(13) . ?
 Ag1 S2 2.495(3) . ?
 Ag1 S7 2.509(3) . ?
 Ag1 O4 2.506(8) . ?
 Ag1 O23 2.452(7) . ?
 Ag2 Ag3 3.2530(11) . ?
 Ag2 Ag5 3.1407(13) . ?
 Ag2 S7 2.481(2) . ?
 Ag2 S9 2.513(3) . ?
 Ag2 O19 2.331(8) . ?
 Ag3 Ag4 2.9813(12) . ?
 Ag3 S5 2.481(3) . ?
 Ag3 S7 2.472(3) . ?
 Ag3 O5 2.546(8) 1_455 ?
 Ag3 O25 2.555(7) . ?
 Ag4 Ag9 3.0896(11) . ?
 Ag4 Ag11 3.0468(12) . ?
 Ag4 S2 2.497(3) . ?
 Ag4 S5 2.478(2) . ?
 Ag4 O10 2.523(8) . ?
 Ag5 Ag6 2.9243(12) . ?
 Ag5 Ag7 3.1343(11) . ?
 Ag5 Ag12 3.0386(12) . ?
 Ag5 S8 2.443(3) . ?
 Ag5 S9 2.443(3) . ?
 Ag5 O9 2.586(8) . ?
 Ag6 Ag11 3.1008(11) . ?
 Ag6 Ag12 3.0647(11) . ?
 Ag6 S3 2.471(3) . ?
 Ag6 S8 2.497(3) . ?
 Ag6 O2 2.448(8) . ?
 Ag6 O22 2.548(9) 1_655 ?
 Ag7 S7 2.511(3) . ?
 Ag7 S8 2.498(3) . ?
 Ag7 O13 2.408(9) . ?
 Ag7 O28 2.442(8) . ?
 Ag8 S2 2.544(3) . ?
 Ag8 S8 2.538(3) . ?
 Ag8 O7 2.473(8) . ?
 Ag8 O15 2.380(10) . ?
 Ag9 Ag12 3.2643(12) . ?
 Ag9 S3 2.488(3) . ?
 Ag9 S5 2.487(3) . ?
 Ag9 O1 2.444(8) . ?
 Ag9 O8 2.370(8) . ?
 Ag10 Ag12 3.2703(13) . ?
 Ag10 S5 2.541(2) . ?
 Ag10 S9 2.556(3) . ?
 Ag10 O14 2.392(10) . ?
 Ag10 O16 2.472(9) . ?
 Ag11 S2 2.482(3) . ?
 Ag11 S3 2.480(2) . ?
 Ag11 O12 2.300(8) . ?
 Ag12 S3 2.509(3) . ?
 Ag12 S9 2.525(3) . ?
 Ag12 O3 2.412(8) . ?
 Ag12 O11 2.536(8) . ?
 S1 O2 1.475(8) . ?
 S1 O9 1.461(9) . ?
 S1 O11 1.475(9) . ?
 S1 C5 1.761(10) . ?
 S2 C10 1.854(9) . ?
 S3 C11 1.868(12) . ?
 S4 O1 1.442(9) . ?
 S4 O3 1.446(9) . ?
 S4 O16 1.444(10) . ?
 S4 C1 1.784(11) . ?
 S5 C18 1.863(12) . ?
 S6 O5 1.447(8) . ?
 S6 O12 1.443(8) . ?
 S6 O21 1.469(8) . ?
 S6 C4 1.796(10) . ?
 S7 C29 1.856(11) . ?
 S8 C43 1.872(12) . ?
 S9 C51 1.853(10) . ?
 S10 O4 1.444(8) . ?
 S10 O10 1.457(9) . ?
 S10 O25 1.454(8) . ?
 S10 C2 1.806(10) . ?
 S11 O7 1.466(10) . ?
 S11 O23 1.462(8) . ?
 S11 O28 1.459(8) . ?
 S11 C7 1.778(10) . ?
 S12 O6 1.424(10) . ?
 S12 O19 1.447(8) . ?
 S12 O22 1.451(9) . ?
 S12 C6 1.770(11) . ?
 O8 H8 0.863(12) . ?
 O8 C69 1.442(14) . ?
 O13 H13 0.865(12) . ?
 O13 C81 1.446(19) . ?
 O14 H14 0.857(11) . ?
 O14 C72 1.362(14) . ?
 O15 H15 0.854(12) . ?
 O15 C17 1.405(10) . ?
 O17 C46 1.186(15) . ?
 O18 C62 1.213(16) . ?
 O20 C50 1.213(12) . ?
 O24 C67 1.211(19) . ?
 O26 C53 1.240(19) . ?
 O27 C73 1.205(12) . ?
 C19 C24 1.533(16) . ?
 C19 C5 1.548(13) . ?
 C19 C49 1.550(17) . ?
 C19 C67 1.522(17) . ?
 C8 H8A 0.9800 . ?
 C8 H8B 0.9800 . ?
 C8 H8C 0.9800 . ?
 C8 C51 1.497(15) . ?
 C34 C2 1.513(12) . ?
 C34 C27 1.549(16) . ?
 C34 C28 1.569(13) . ?
 C34 C50 1.530(13) . ?
 C9 C15 1.551(14) . ?
 C9 C23 1.534(16) . ?
 C9 C4 1.537(14) . ?
 C9 C73 1.496(15) . ?
 C42 H42A 0.9900 . ?
 C42 H42B 0.9900 . ?
 C42 C36 1.56(2) . ?
 C42 C53 1.52(2) . ?
 C10 H10 1.0000 . ?
 C10 C44 1.533(16) . ?
 C10 C79 1.510(14) . ?
 C15 C33 1.552(16) . ?
 C15 C3 1.501(16) . ?
 C15 C31 1.566(17) . ?
 C11 H11 1.0000 . ?
 C11 C13 1.539(18) . ?
 C11 C52 1.492(16) . ?
 C33 H33A 0.9800 . ?
 C33 H33B 0.9800 . ?
 C33 H33C 0.9800 . ?
 C12 H12A 0.9800 . ?
 C12 H12B 0.9800 . ?
 C12 H12C 0.9800 . ?
 C12 C29 1.504(15) . ?
 C37 H37A 0.9900 . ?
 C37 H37B 0.9900 . ?
 C37 C16 1.567(19) . ?
 C37 C36 1.50(2) . ?
 C13 H13A 0.9800 . ?
 C13 H13B 0.9800 . ?
 C13 H13C 0.9800 . ?
 C26 C14 1.554(16) . ?
 C26 C55 1.54(2) . ?
 C26 C57 1.53(2) . ?
 C26 C66 1.520(17) . ?
 C14 C1 1.517(16) . ?
 C14 C46 1.543(15) . ?
 C14 C60 1.523(18) . ?
 C1 H1A 0.9900 . ?
 C1 H1B 0.9900 . ?
 C16 H16A 0.9900 . ?
 C16 H16B 0.9900 . ?
 C16 C80 1.56(2) . ?
 C17 H17A 0.9800 . ?
 C17 H17B 0.9800 . ?
 C17 H17C 0.9800 . ?
 C18 H18 1.0000 . ?
 C18 C32 1.471(17) . ?
 C18 C75 1.450(18) . ?
 C2 H2A 0.9900 . ?
 C2 H2B 0.9900 . ?
 C20 H20A 0.9800 . ?
 C20 H20B 0.9800 . ?
 C20 H20C 0.9800 . ?
 C20 C51 1.469(18) . ?
 C21 H21A 0.9900 . ?
 C21 H21B 0.9900 . ?
 C21 C22 1.52(2) . ?
 C21 C24 1.557(19) . ?
 C22 H22 1.0000 . ?
 C22 C40 1.50(2) . ?
 C22 C49 1.579(18) . ?
 C23 H23A 0.9900 . ?
 C23 H23B 0.9900 . ?
 C23 C25 1.545(16) . ?
 C24 H24A 0.9900 . ?
 C24 H24B 0.9900 . ?
 C25 H25A 0.9900 . ?
 C25 H25B 0.9900 . ?
 C25 C31 1.491(19) . ?
 C3 H3A 0.9800 . ?
 C3 H3B 0.9800 . ?
 C3 H3C 0.9800 . ?
 C27 H27A 0.9900 . ?
 C27 H27B 0.9900 . ?
 C27 C65 1.548(16) . ?
 C28 C58 1.516(16) . ?
 C28 C61 1.553(18) . ?
 C28 C78 1.530(16) . ?
 C29 H29 1.0000 . ?
 C29 C48 1.501(17) . ?
 C30 H30A 0.9900 . ?
 C30 H30B 0.9900 . ?
 C30 C46 1.526(18) . ?
 C30 C55 1.52(2) . ?
 C31 H31 1.0000 . ?
 C31 C70 1.549(17) . ?
 C32 H32A 0.9800 . ?
 C32 H32B 0.9800 . ?
 C32 H32C 0.9800 . ?
 C4 H4A 0.9900 . ?
 C4 H4B 0.9900 . ?
 C5 H5A 0.9900 . ?
 C5 H5B 0.9900 . ?
 C35 H35A 0.9900 . ?
 C35 H35B 0.9900 . ?
 C35 C62 1.540(18) . ?
 C35 C64 1.50(2) . ?
 C36 H36 1.0000 . ?
 C36 C56 1.51(2) . ?
 C6 H6A 0.9900 . ?
 C6 H6B 0.9900 . ?
 C6 C80 1.498(17) . ?
 C38 H38A 0.9800 . ?
 C38 H38B 0.9800 . ?
 C38 H38C 0.9800 . ?
 C38 C45 1.507(17) . ?
 C39 C7 1.526(14) . ?
 C39 C45 1.550(17) . ?
 C39 C59 1.560(14) . ?
 C39 C62 1.516(15) . ?
 C40 H40A 0.9900 . ?
 C40 H40B 0.9900 . ?
 C40 C67 1.53(2) . ?
 C41 H41A 0.9800 . ?
 C41 H41B 0.9800 . ?
 C41 H41C 0.9800 . ?
 C41 C49 1.52(2) . ?
 C7 H7A 0.9900 . ?
 C7 H7B 0.9900 . ?
 C43 H43 1.0000 . ?
 C43 C76 1.488(18) . ?
 C43 C82 1.464(18) . ?
 C44 H44A 0.9800 . ?
 C44 H44B 0.9800 . ?
 C44 H44C 0.9800 . ?
 C45 C64 1.554(15) . ?
 C45 C71 1.513(18) . ?
 C47 H47A 0.9900 . ?
 C47 H47B 0.9900 . ?
 C47 C55 1.53(2) . ?
 C47 C60 1.597(18) . ?
 C48 H48A 0.9800 . ?
 C48 H48B 0.9800 . ?
 C48 H48C 0.9800 . ?
 C49 C77 1.475(18) . ?
 C50 C63 1.522(13) . ?
 C51 H51 1.0000 . ?
 C52 H52A 0.9800 . ?
 C52 H52B 0.9800 . ?
 C52 H52C 0.9800 . ?
 C53 C80 1.51(2) . ?
 C54 H54A 0.9800 . ?
 C54 H54B 0.9800 . ?
 C54 H54C 0.9800 . ?
 C54 C56 1.50(2) . ?
 C55 H55 1.0000 . ?
 C56 C68 1.57(2) . ?
 C56 C80 1.571(17) . ?
 C57 H57A 0.9800 . ?
 C57 H57B 0.9800 . ?
 C57 H57C 0.9800 . ?
 C58 H58 1.0000 . ?
 C58 C63 1.537(17) . ?
 C58 C65 1.528(18) . ?
 C59 H59A 0.9900 . ?
 C59 H59B 0.9900 . ?
 C59 C74 1.516(15) . ?
 C60 H60A 0.9900 . ?
 C60 H60B 0.9900 . ?
 C61 H61A 0.9800 . ?
 C61 H61B 0.9800 . ?
 C61 H61C 0.9800 . ?
 C63 H63A 0.9900 . ?
 C63 H63B 0.9900 . ?
 C64 H64 1.0000 . ?
 C64 C74 1.539(18) . ?
 C65 H65A 0.9900 . ?
 C65 H65B 0.9900 . ?
 C66 H66A 0.9800 . ?
 C66 H66B 0.9800 . ?
 C66 H66C 0.9800 . ?
 C68 H68A 0.9800 . ?
 C68 H68B 0.9800 . ?
 C68 H68C 0.9800 . ?
 C69 H69A 0.9800 . ?
 C69 H69B 0.9800 . ?
 C69 H69C 0.9800 . ?
 C70 H70A 0.9900 . ?
 C70 H70B 0.9900 . ?
 C70 C73 1.521(16) . ?
 C71 H71A 0.9800 . ?
 C71 H71B 0.9800 . ?
 C71 H71C 0.9800 . ?
 C72 H72A 0.9800 . ?
 C72 H72B 0.9800 . ?
 C72 H72C 0.9800 . ?
 C74 H74A 0.9900 . ?
 C74 H74B 0.9900 . ?
 C75 H75A 0.9800 . ?
 C75 H75B 0.9800 . ?
 C75 H75C 0.9800 . ?
 C76 H76A 0.9800 . ?
 C76 H76B 0.9800 . ?
 C76 H76C 0.9800 . ?
 C77 H77A 0.9800 . ?
 C77 H77B 0.9800 . ?
 C77 H77C 0.9800 . ?
 C78 H78A 0.9800 . ?
 C78 H78B 0.9800 . ?
 C78 H78C 0.9800 . ?
 C79 H79A 0.9800 . ?
 C79 H79B 0.9800 . ?
 C79 H79C 0.9800 . ?
 C81 H81A 0.9800 . ?
 C81 H81B 0.9800 . ?
 C81 H81C 0.9800 . ?
 C82 H82A 0.9800 . ?
 C82 H82B 0.9800 . ?
 C82 H82C 0.9800 . ?

loop_
  _geom_angle_atom_site_label_1
  _geom_angle_atom_site_label_2
  _geom_angle_atom_site_label_3
  _geom_angle
  _geom_angle_site_symmetry_1
  _geom_angle_site_symmetry_3
  _geom_angle_publ_flag
 Ag3 Ag1 Ag4 58.06(2) . . ?
 Ag3 Ag1 Ag7 94.45(3) . . ?
 Ag3 Ag1 Ag8 132.18(3) . . ?
 Ag4 Ag1 Ag7 125.46(3) . . ?
 Ag4 Ag1 Ag8 95.89(3) . . ?
 Ag8 Ag1 Ag7 67.40(3) . . ?
 S2 Ag1 Ag3 106.88(6) . . ?
 S2 Ag1 Ag4 50.62(6) . . ?
 S2 Ag1 Ag7 113.01(7) . . ?
 S2 Ag1 Ag8 51.12(6) . . ?
 S2 Ag1 S7 143.89(8) . . ?
 S2 Ag1 O4 95.8(2) . . ?
 S7 Ag1 Ag3 52.90(6) . . ?
 S7 Ag1 Ag4 108.45(7) . . ?
 S7 Ag1 Ag7 50.24(7) . . ?
 S7 Ag1 Ag8 116.24(7) . . ?
 O4 Ag1 Ag3 79.58(18) . . ?
 O4 Ag1 Ag4 75.29(19) . . ?
 O4 Ag1 Ag7 150.98(19) . . ?
 O4 Ag1 Ag8 136.16(19) . . ?
 O4 Ag1 S7 107.2(2) . . ?
 O23 Ag1 Ag3 140.4(2) . . ?
 O23 Ag1 Ag4 157.2(2) . . ?
 O23 Ag1 Ag7 72.9(2) . . ?
 O23 Ag1 Ag8 78.24(19) . . ?
 O23 Ag1 S2 112.6(2) . . ?
 O23 Ag1 S7 93.7(2) . . ?
 O23 Ag1 O4 93.6(3) . . ?
 Ag5 Ag2 Ag3 96.43(3) . . ?
 S7 Ag2 Ag3 48.82(6) . . ?
 S7 Ag2 Ag5 92.21(7) . . ?
 S7 Ag2 S9 124.70(9) . . ?
 S9 Ag2 Ag3 91.73(6) . . ?
 S9 Ag2 Ag5 49.69(7) . . ?
 O19 Ag2 Ag3 150.0(2) . . ?
 O19 Ag2 Ag5 113.2(2) . . ?
 O19 Ag2 S7 122.2(2) . . ?
 O19 Ag2 S9 110.5(2) . . ?
 Ag1 Ag3 Ag2 95.02(3) . . ?
 Ag1 Ag3 Ag4 64.41(3) . . ?
 Ag4 Ag3 Ag2 128.94(4) . . ?
 S5 Ag3 Ag1 115.40(7) . . ?
 S5 Ag3 Ag2 111.07(6) . . ?
 S5 Ag3 Ag4 52.99(6) . . ?
 S5 Ag3 O5 91.8(2) . 1_455 ?
 S5 Ag3 O25 95.68(18) . . ?
 S7 Ag3 Ag1 54.05(6) . . ?
 S7 Ag3 Ag2 49.06(6) . . ?
 S7 Ag3 Ag4 115.60(7) . . ?
 S7 Ag3 S5 148.29(9) . . ?
 S7 Ag3 O5 92.7(2) . 1_455 ?
 S7 Ag3 O25 112.20(18) . . ?
 O5 Ag3 Ag1 146.7(2) 1_455 . ?
 O5 Ag3 Ag2 55.5(2) 1_455 . ?
 O5 Ag3 Ag4 144.7(2) 1_455 . ?
 O5 Ag3 O25 109.6(3) 1_455 . ?
 O25 Ag3 Ag1 87.51(16) . . ?
 O25 Ag3 Ag2 148.68(18) . . ?
 O25 Ag3 Ag4 80.07(18) . . ?
 Ag3 Ag4 Ag1 57.53(2) . . ?
 Ag3 Ag4 Ag9 98.05(3) . . ?
 Ag3 Ag4 Ag11 130.36(4) . . ?
 Ag9 Ag4 Ag1 132.48(3) . . ?
 Ag11 Ag4 Ag1 95.88(3) . . ?
 Ag11 Ag4 Ag9 68.33(3) . . ?
 S2 Ag4 Ag1 50.58(6) . . ?
 S2 Ag4 Ag3 106.34(7) . . ?
 S2 Ag4 Ag9 117.70(6) . . ?
 S2 Ag4 Ag11 52.05(6) . . ?
 S2 Ag4 O10 102.7(2) . . ?
 S5 Ag4 Ag1 108.86(7) . . ?
 S5 Ag4 Ag3 53.10(6) . . ?
 S5 Ag4 Ag9 51.65(6) . . ?
 S5 Ag4 Ag11 116.55(6) . . ?
 S5 Ag4 S2 145.90(8) . . ?
 S5 Ag4 O10 102.9(2) . . ?
 O10 Ag4 Ag1 87.28(19) . . ?
 O10 Ag4 Ag3 87.25(19) . . ?
 O10 Ag4 Ag9 135.5(2) . . ?
 O10 Ag4 Ag11 136.6(2) . . ?
 Ag6 Ag5 Ag2 134.83(4) . . ?
 Ag6 Ag5 Ag7 99.03(3) . . ?
 Ag6 Ag5 Ag12 61.82(3) . . ?
 Ag7 Ag5 Ag2 67.79(3) . . ?
 Ag12 Ag5 Ag2 99.52(3) . . ?
 Ag12 Ag5 Ag7 139.48(4) . . ?
 S8 Ag5 Ag2 117.28(7) . . ?
 S8 Ag5 Ag6 54.56(7) . . ?
 S8 Ag5 Ag7 51.42(6) . . ?
 S8 Ag5 Ag12 115.59(7) . . ?
 S8 Ag5 O9 101.2(2) . . ?
 S9 Ag5 Ag2 51.68(6) . . ?
 S9 Ag5 Ag6 112.96(7) . . ?
 S9 Ag5 Ag7 117.97(7) . . ?
 S9 Ag5 Ag12 53.52(6) . . ?
 S9 Ag5 S8 153.47(9) . . ?
 S9 Ag5 O9 101.6(2) . . ?
 O9 Ag5 Ag2 133.6(2) . . ?
 O9 Ag5 Ag6 87.98(19) . . ?
 O9 Ag5 Ag7 132.4(2) . . ?
 O9 Ag5 Ag12 85.0(2) . . ?
 Ag5 Ag6 Ag11 126.98(4) . . ?
 Ag5 Ag6 Ag12 60.92(3) . . ?
 Ag12 Ag6 Ag11 96.13(3) . . ?
 S3 Ag6 Ag5 110.52(7) . . ?
 S3 Ag6 Ag11 51.35(6) . . ?
 S3 Ag6 Ag12 52.59(6) . . ?
 S3 Ag6 S8 149.99(10) . . ?
 S3 Ag6 O22 93.9(2) . 1_655 ?
 S8 Ag6 Ag5 52.86(6) . . ?
 S8 Ag6 Ag11 114.60(6) . . ?
 S8 Ag6 Ag12 113.04(7) . . ?
 S8 Ag6 O22 98.0(2) . 1_655 ?
 O2 Ag6 Ag5 80.3(2) . . ?
 O2 Ag6 Ag11 148.5(2) . . ?
 O2 Ag6 Ag12 83.6(2) . . ?
 O2 Ag6 S3 108.4(2) . . ?
 O2 Ag6 S8 94.0(2) . . ?
 O2 Ag6 O22 107.7(3) . 1_655 ?
 O22 Ag6 Ag5 150.7(2) 1_655 . ?
 O22 Ag6 Ag11 57.6(2) 1_655 . ?
 O22 Ag6 Ag12 146.4(2) 1_655 . ?
 Ag5 Ag7 Ag1 98.54(3) . . ?
 S7 Ag7 Ag1 50.17(6) . . ?
 S7 Ag7 Ag5 91.77(6) . . ?
 S8 Ag7 Ag1 91.00(6) . . ?
 S8 Ag7 Ag5 49.86(6) . . ?
 S8 Ag7 S7 123.42(9) . . ?
 O13 Ag7 Ag1 151.4(2) . . ?
 O13 Ag7 Ag5 103.8(2) . . ?
 O13 Ag7 S7 110.9(2) . . ?
 O13 Ag7 S8 117.1(2) . . ?
 O13 Ag7 O28 83.1(3) . . ?
 O28 Ag7 Ag1 86.64(19) . . ?
 O28 Ag7 Ag5 149.6(2) . . ?
 O28 Ag7 S7 113.7(2) . . ?
 O28 Ag7 S8 100.4(2) . . ?
 S2 Ag8 Ag1 49.78(6) . . ?
 S8 Ag8 Ag1 90.37(7) . . ?
 S8 Ag8 S2 113.41(8) . . ?
 O7 Ag8 Ag1 83.1(2) . . ?
 O7 Ag8 S2 110.7(2) . . ?
 O7 Ag8 S8 114.3(2) . . ?
 O15 Ag8 Ag1 143.9(3) . . ?
 O15 Ag8 S2 105.4(4) . . ?
 O15 Ag8 S8 125.6(3) . . ?
 O15 Ag8 O7 83.8(3) . . ?
 Ag4 Ag9 Ag12 103.35(3) . . ?
 S3 Ag9 Ag4 93.96(6) . . ?
 S3 Ag9 Ag12 49.50(6) . . ?
 S5 Ag9 Ag4 51.38(6) . . ?
 S5 Ag9 Ag12 92.52(6) . . ?
 S5 Ag9 S3 124.16(9) . . ?
 O1 Ag9 Ag4 152.7(2) . . ?
 O1 Ag9 Ag12 83.8(2) . . ?
 O1 Ag9 S3 110.0(2) . . ?
 O1 Ag9 S5 102.6(3) . . ?
 O8 Ag9 Ag4 97.3(2) . . ?
 O8 Ag9 Ag12 151.7(2) . . ?
 O8 Ag9 S3 110.5(2) . . ?
 O8 Ag9 S5 115.5(2) . . ?
 O8 Ag9 O1 86.7(3) . . ?
 S5 Ag10 Ag12 91.38(7) . . ?
 S5 Ag10 S9 113.60(8) . . ?
 S9 Ag10 Ag12 49.51(6) . . ?
 O14 Ag10 Ag12 145.5(3) . . ?
 O14 Ag10 S5 123.1(4) . . ?
 O14 Ag10 S9 110.0(4) . . ?
 O14 Ag10 O16 81.3(3) . . ?
 O16 Ag10 Ag12 82.8(2) . . ?
 O16 Ag10 S5 112.9(2) . . ?
 O16 Ag10 S9 111.6(3) . . ?
 Ag4 Ag11 Ag6 102.20(3) . . ?
 S2 Ag11 Ag4 52.48(6) . . ?
 S2 Ag11 Ag6 91.92(6) . . ?
 S3 Ag11 Ag4 95.18(7) . . ?
 S3 Ag11 Ag6 51.09(7) . . ?
 S3 Ag11 S2 127.29(9) . . ?
 O12 Ag11 Ag4 124.2(2) . . ?
 O12 Ag11 Ag6 132.51(19) . . ?
 O12 Ag11 S2 122.8(2) . . ?
 O12 Ag11 S3 109.7(2) . . ?
 Ag5 Ag12 Ag6 57.25(3) . . ?
 Ag5 Ag12 Ag9 120.66(3) . . ?
 Ag5 Ag12 Ag10 94.31(3) . . ?
 Ag6 Ag12 Ag9 90.76(3) . . ?
 Ag6 Ag12 Ag10 127.95(3) . . ?
 Ag9 Ag12 Ag10 65.96(3) . . ?
 S3 Ag12 Ag5 105.95(7) . . ?
 S3 Ag12 Ag6 51.46(7) . . ?
 S3 Ag12 Ag9 48.93(7) . . ?
 S3 Ag12 Ag10 113.41(7) . . ?
 S3 Ag12 S9 140.94(8) . . ?
 S3 Ag12 O11 105.5(2) . . ?
 S9 Ag12 Ag5 51.08(7) . . ?
 S9 Ag12 Ag6 106.24(7) . . ?
 S9 Ag12 Ag9 110.46(7) . . ?
 S9 Ag12 Ag10 50.36(7) . . ?
 S9 Ag12 O11 101.6(2) . . ?
 O3 Ag12 Ag5 157.3(2) . . ?
 O3 Ag12 Ag6 143.8(2) . . ?
 O3 Ag12 Ag9 74.9(2) . . ?
 O3 Ag12 Ag10 76.6(2) . . ?
 O3 Ag12 S3 96.7(2) . . ?
 O3 Ag12 S9 109.9(2) . . ?
 O3 Ag12 O11 92.3(3) . . ?
 O11 Ag12 Ag5 81.6(2) . . ?
 O11 Ag12 Ag6 82.48(19) . . ?
 O11 Ag12 Ag9 147.9(2) . . ?
 O11 Ag12 Ag10 140.4(2) . . ?
 O2 S1 C5 102.1(5) . . ?
 O9 S1 O2 111.7(5) . . ?
 O9 S1 O11 112.8(6) . . ?
 O9 S1 C5 109.2(5) . . ?
 O11 S1 O2 113.3(5) . . ?
 O11 S1 C5 107.0(5) . . ?
 Ag1 S2 Ag4 78.81(8) . . ?
 Ag1 S2 Ag8 79.10(8) . . ?
 Ag4 S2 Ag8 139.92(10) . . ?
 Ag11 S2 Ag1 136.02(10) . . ?
 Ag11 S2 Ag4 75.46(7) . . ?
 Ag11 S2 Ag8 98.75(9) . . ?
 C10 S2 Ag1 107.8(3) . . ?
 C10 S2 Ag4 106.5(4) . . ?
 C10 S2 Ag8 111.9(4) . . ?
 C10 S2 Ag11 113.4(3) . . ?
 Ag6 S3 Ag9 130.69(11) . . ?
 Ag6 S3 Ag11 77.55(8) . . ?
 Ag6 S3 Ag12 75.95(8) . . ?
 Ag9 S3 Ag12 81.56(8) . . ?
 Ag11 S3 Ag9 87.85(9) . . ?
 Ag11 S3 Ag12 133.63(11) . . ?
 C11 S3 Ag6 112.2(4) . . ?
 C11 S3 Ag9 116.9(4) . . ?
 C11 S3 Ag11 112.9(3) . . ?
 C11 S3 Ag12 112.2(3) . . ?
 O1 S4 O3 113.0(5) . . ?
 O1 S4 O16 112.0(6) . . ?
 O1 S4 C1 103.8(6) . . ?
 O3 S4 C1 107.2(5) . . ?
 O16 S4 O3 112.8(6) . . ?
 O16 S4 C1 107.3(6) . . ?
 Ag3 S5 Ag9 134.65(11) . . ?
 Ag3 S5 Ag10 90.35(8) . . ?
 Ag4 S5 Ag3 73.91(7) . . ?
 Ag4 S5 Ag9 76.97(8) . . ?
 Ag4 S5 Ag10 139.78(11) . . ?
 Ag9 S5 Ag10 90.04(8) . . ?
 C18 S5 Ag3 109.0(4) . . ?
 C18 S5 Ag4 108.1(4) . . ?
 C18 S5 Ag9 112.7(4) . . ?
 C18 S5 Ag10 112.1(4) . . ?
 O5 S6 O21 110.9(5) . . ?
 O5 S6 C4 105.3(5) . . ?
 O12 S6 O5 111.3(5) . . ?
 O12 S6 O21 113.3(5) . . ?
 O12 S6 C4 107.5(5) . . ?
 O21 S6 C4 108.0(5) . . ?
 Ag1 S7 Ag7 79.59(8) . . ?
 Ag2 S7 Ag1 133.77(11) . . ?
 Ag2 S7 Ag7 89.01(8) . . ?
 Ag3 S7 Ag1 73.05(7) . . ?
 Ag3 S7 Ag2 82.12(8) . . ?
 Ag3 S7 Ag7 131.18(11) . . ?
 C29 S7 Ag1 110.8(3) . . ?
 C29 S7 Ag2 114.5(4) . . ?
 C29 S7 Ag3 112.1(4) . . ?
 C29 S7 Ag7 115.2(4) . . ?
 Ag5 S8 Ag6 72.58(7) . . ?
 Ag5 S8 Ag7 78.73(8) . . ?
 Ag5 S8 Ag8 136.29(11) . . ?
 Ag6 S8 Ag7 134.70(11) . . ?
 Ag6 S8 Ag8 87.31(9) . . ?
 Ag7 S8 Ag8 90.06(8) . . ?
 C43 S8 Ag5 109.2(4) . . ?
 C43 S8 Ag6 108.8(4) . . ?
 C43 S8 Ag7 113.4(4) . . ?
 C43 S8 Ag8 114.0(4) . . ?
 Ag2 S9 Ag10 97.46(9) . . ?
 Ag2 S9 Ag12 138.89(10) . . ?
 Ag5 S9 Ag2 78.63(8) . . ?
 Ag5 S9 Ag10 135.56(10) . . ?
 Ag5 S9 Ag12 75.40(8) . . ?
 Ag12 S9 Ag10 80.13(8) . . ?
 C51 S9 Ag2 112.0(4) . . ?
 C51 S9 Ag5 110.1(4) . . ?
 C51 S9 Ag10 112.2(4) . . ?
 C51 S9 Ag12 106.6(4) . . ?
 O4 S10 O10 112.8(5) . . ?
 O4 S10 O25 112.0(5) . . ?
 O4 S10 C2 107.6(5) . . ?
 O10 S10 C2 106.6(5) . . ?
 O25 S10 O10 112.8(5) . . ?
 O25 S10 C2 104.6(5) . . ?
 O7 S11 C7 109.2(6) . . ?
 O23 S11 O7 112.5(5) . . ?
 O23 S11 C7 106.4(5) . . ?
 O28 S11 O7 112.3(6) . . ?
 O28 S11 O23 112.7(5) . . ?
 O28 S11 C7 103.2(5) . . ?
 O6 S12 O19 113.9(6) . . ?
 O6 S12 O22 110.5(6) . . ?
 O6 S12 C6 108.6(6) . . ?
 O19 S12 O22 113.2(6) . . ?
 O19 S12 C6 107.0(6) . . ?
 O22 S12 C6 102.9(6) . . ?
 S4 O1 Ag9 118.7(5) . . ?
 S1 O2 Ag6 118.6(5) . . ?
 S4 O3 Ag12 124.7(5) . . ?
 S10 O4 Ag1 123.4(4) . . ?
 S6 O5 Ag3 131.8(4) . 1_655 ?
 S11 O7 Ag8 111.8(5) . . ?
 Ag9 O8 H8 124(2) . . ?
 C69 O8 Ag9 120.1(7) . . ?
 C69 O8 H8 107(2) . . ?
 S1 O9 Ag5 106.9(4) . . ?
 S10 O10 Ag4 107.9(4) . . ?
 S1 O11 Ag12 114.9(4) . . ?
 S6 O12 Ag11 139.5(5) . . ?
 Ag7 O13 H13 124(2) . . ?
 C81 O13 Ag7 121.3(8) . . ?
 C81 O13 H13 108(3) . . ?
 Ag10 O14 H14 118(2) . . ?
 C72 O14 Ag10 129.8(9) . . ?
 C72 O14 H14 111(2) . . ?
 Ag8 O15 H15 122(2) . . ?
 C17 O15 Ag8 128.6(10) . . ?
 C17 O15 H15 108(2) . . ?
 S4 O16 Ag10 112.3(5) . . ?
 S12 O19 Ag2 131.1(5) . . ?
 S12 O22 Ag6 132.0(5) . 1_455 ?
 S11 O23 Ag1 123.1(4) . . ?
 S10 O25 Ag3 111.9(4) . . ?
 S11 O28 Ag7 116.3(5) . . ?
 C24 C19 C5 117.1(9) . . ?
 C24 C19 C49 102.4(10) . . ?
 C5 C19 C49 121.4(9) . . ?
 C67 C19 C24 104.4(10) . . ?
 C67 C19 C5 108.0(10) . . ?
 C67 C19 C49 101.3(11) . . ?
 H8A C8 H8B 109.5 . . ?
 H8A C8 H8C 109.5 . . ?
 H8B C8 H8C 109.5 . . ?
 C51 C8 H8A 109.5 . . ?
 C51 C8 H8B 109.5 . . ?
 C51 C8 H8C 109.5 . . ?
 C2 C34 C27 118.7(8) . . ?
 C2 C34 C28 120.0(9) . . ?
 C2 C34 C50 111.7(8) . . ?
 C27 C34 C28 101.9(9) . . ?
 C50 C34 C27 102.5(9) . . ?
 C50 C34 C28 99.0(7) . . ?
 C23 C9 C15 101.8(9) . . ?
 C23 C9 C4 115.4(9) . . ?
 C4 C9 C15 113.3(9) . . ?
 C73 C9 C15 100.9(9) . . ?
 C73 C9 C23 105.8(9) . . ?
 C73 C9 C4 117.5(9) . . ?
 H42A C42 H42B 109.5 . . ?
 C36 C42 H42A 111.8 . . ?
 C36 C42 H42B 111.8 . . ?
 C53 C42 H42A 111.8 . . ?
 C53 C42 H42B 111.8 . . ?
 C53 C42 C36 99.8(13) . . ?
 S2 C10 H10 108.4 . . ?
 C44 C10 S2 108.5(7) . . ?
 C44 C10 H10 108.4 . . ?
 C79 C10 S2 110.1(7) . . ?
 C79 C10 H10 108.4 . . ?
 C79 C10 C44 113.0(9) . . ?
 C9 C15 C33 112.5(9) . . ?
 C9 C15 C31 92.9(9) . . ?
 C33 C15 C31 113.0(11) . . ?
 C3 C15 C9 114.4(10) . . ?
 C3 C15 C33 108.1(10) . . ?
 C3 C15 C31 115.4(10) . . ?
 S3 C11 H11 108.6 . . ?
 C13 C11 S3 108.9(9) . . ?
 C13 C11 H11 108.6 . . ?
 C52 C11 S3 109.8(8) . . ?
 C52 C11 H11 108.6 . . ?
 C52 C11 C13 112.1(10) . . ?
 C15 C33 H33A 109.5 . . ?
 C15 C33 H33B 109.5 . . ?
 C15 C33 H33C 109.5 . . ?
 H33A C33 H33B 109.5 . . ?
 H33A C33 H33C 109.5 . . ?
 H33B C33 H33C 109.5 . . ?
 H12A C12 H12B 109.5 . . ?
 H12A C12 H12C 109.5 . . ?
 H12B C12 H12C 109.5 . . ?
 C29 C12 H12A 109.5 . . ?
 C29 C12 H12B 109.5 . . ?
 C29 C12 H12C 109.5 . . ?
 H37A C37 H37B 108.7 . . ?
 C16 C37 H37A 110.6 . . ?
 C16 C37 H37B 110.6 . . ?
 C36 C37 H37A 110.6 . . ?
 C36 C37 H37B 110.6 . . ?
 C36 C37 C16 105.8(13) . . ?
 C11 C13 H13A 109.5 . . ?
 C11 C13 H13B 109.5 . . ?
 C11 C13 H13C 109.5 . . ?
 H13A C13 H13B 109.5 . . ?
 H13A C13 H13C 109.5 . . ?
 H13B C13 H13C 109.5 . . ?
 C55 C26 C14 93.5(11) . . ?
 C57 C26 C14 112.6(12) . . ?
 C57 C26 C55 115.3(11) . . ?
 C66 C26 C14 115.9(10) . . ?
 C66 C26 C55 113.4(14) . . ?
 C66 C26 C57 106.2(13) . . ?
 C1 C14 C26 122.1(11) . . ?
 C1 C14 C46 108.5(10) . . ?
 C1 C14 C60 118.2(10) . . ?
 C46 C14 C26 99.0(9) . . ?
 C60 C14 C26 102.6(11) . . ?
 C60 C14 C46 103.4(11) . . ?
 S4 C1 H1A 107.4 . . ?
 S4 C1 H1B 107.4 . . ?
 C14 C1 S4 119.7(9) . . ?
 C14 C1 H1A 107.4 . . ?
 C14 C1 H1B 107.4 . . ?
 H1A C1 H1B 106.9 . . ?
 C37 C16 H16A 111.4 . . ?
 C37 C16 H16B 111.4 . . ?
 H16A C16 H16B 109.2 . . ?
 C80 C16 C37 101.9(12) . . ?
 C80 C16 H16A 111.4 . . ?
 C80 C16 H16B 111.4 . . ?
 O15 C17 H17A 109.5 . . ?
 O15 C17 H17B 109.5 . . ?
 O15 C17 H17C 109.5 . . ?
 H17A C17 H17B 109.5 . . ?
 H17A C17 H17C 109.5 . . ?
 H17B C17 H17C 109.5 . . ?
 S5 C18 H18 105.9 . . ?
 C32 C18 S5 111.4(9) . . ?
 C32 C18 H18 105.9 . . ?
 C75 C18 S5 110.0(9) . . ?
 C75 C18 H18 105.9 . . ?
 C75 C18 C32 117.0(12) . . ?
 S10 C2 H2A 107.6 . . ?
 S10 C2 H2B 107.6 . . ?
 C34 C2 S10 118.7(7) . . ?
 C34 C2 H2A 107.6 . . ?
 C34 C2 H2B 107.6 . . ?
 H2A C2 H2B 107.1 . . ?
 H20A C20 H20B 109.5 . . ?
 H20A C20 H20C 109.5 . . ?
 H20B C20 H20C 109.5 . . ?
 C51 C20 H20A 109.5 . . ?
 C51 C20 H20B 109.5 . . ?
 C51 C20 H20C 109.5 . . ?
 H21A C21 H21B 109.2 . . ?
 C22 C21 H21A 111.3 . . ?
 C22 C21 H21B 111.3 . . ?
 C22 C21 C24 102.3(11) . . ?
 C24 C21 H21A 111.3 . . ?
 C24 C21 H21B 111.3 . . ?
 C21 C22 H22 113.7 . . ?
 C21 C22 C49 103.1(11) . . ?
 C40 C22 C21 107.4(17) . . ?
 C40 C22 H22 113.7 . . ?
 C40 C22 C49 104.4(13) . . ?
 C49 C22 H22 113.7 . . ?
 C9 C23 H23A 111.0 . . ?
 C9 C23 H23B 111.0 . . ?
 C9 C23 C25 104.0(10) . . ?
 H23A C23 H23B 109.0 . . ?
 C25 C23 H23A 111.0 . . ?
 C25 C23 H23B 111.0 . . ?
 C19 C24 C21 103.7(11) . . ?
 C19 C24 H24A 111.0 . . ?
 C19 C24 H24B 111.0 . . ?
 C21 C24 H24A 111.0 . . ?
 C21 C24 H24B 111.0 . . ?
 H24A C24 H24B 109.0 . . ?
 C23 C25 H25A 111.1 . . ?
 C23 C25 H25B 111.1 . . ?
 H25A C25 H25B 109.1 . . ?
 C31 C25 C23 103.2(10) . . ?
 C31 C25 H25A 111.1 . . ?
 C31 C25 H25B 111.1 . . ?
 C15 C3 H3A 109.5 . . ?
 C15 C3 H3B 109.5 . . ?
 C15 C3 H3C 109.5 . . ?
 H3A C3 H3B 109.5 . . ?
 H3A C3 H3C 109.5 . . ?
 H3B C3 H3C 109.5 . . ?
 C34 C27 H27A 110.9 . . ?
 C34 C27 H27B 110.9 . . ?
 H27A C27 H27B 108.9 . . ?
 C65 C27 C34 104.3(9) . . ?
 C65 C27 H27A 110.9 . . ?
 C65 C27 H27B 110.9 . . ?
 C58 C28 C34 94.4(9) . . ?
 C58 C28 C61 114.0(9) . . ?
 C58 C28 C78 113.3(11) . . ?
 C61 C28 C34 110.7(10) . . ?
 C78 C28 C34 115.1(8) . . ?
 C78 C28 C61 108.8(11) . . ?
 S7 C29 H29 107.7 . . ?
 C12 C29 S7 111.8(8) . . ?
 C12 C29 H29 107.7 . . ?
 C48 C29 S7 109.5(8) . . ?
 C48 C29 C12 112.2(11) . . ?
 C48 C29 H29 107.7 . . ?
 H30A C30 H30B 109.5 . . ?
 C46 C30 H30A 111.8 . . ?
 C46 C30 H30B 111.8 . . ?
 C55 C30 H30A 111.8 . . ?
 C55 C30 H30B 111.8 . . ?
 C55 C30 C46 99.7(10) . . ?
 C15 C31 H31 114.5 . . ?
 C25 C31 C15 102.1(10) . . ?
 C25 C31 H31 114.5 . . ?
 C25 C31 C70 107.9(10) . . ?
 C70 C31 C15 102.0(10) . . ?
 C70 C31 H31 114.5 . . ?
 C18 C32 H32A 109.5 . . ?
 C18 C32 H32B 109.5 . . ?
 C18 C32 H32C 109.5 . . ?
 H32A C32 H32B 109.5 . . ?
 H32A C32 H32C 109.5 . . ?
 H32B C32 H32C 109.5 . . ?
 S6 C4 H4A 107.2 . . ?
 S6 C4 H4B 107.2 . . ?
 C9 C4 S6 120.6(7) . . ?
 C9 C4 H4A 107.2 . . ?
 C9 C4 H4B 107.2 . . ?
 H4A C4 H4B 106.8 . . ?
 S1 C5 H5A 106.6 . . ?
 S1 C5 H5B 106.6 . . ?
 C19 C5 S1 122.8(8) . . ?
 C19 C5 H5A 106.6 . . ?
 C19 C5 H5B 106.6 . . ?
 H5A C5 H5B 106.6 . . ?
 H35A C35 H35B 109.3 . . ?
 C62 C35 H35A 111.5 . . ?
 C62 C35 H35B 111.5 . . ?
 C64 C35 H35A 111.5 . . ?
 C64 C35 H35B 111.5 . . ?
 C64 C35 C62 101.4(9) . . ?
 C42 C36 H36 115.0 . . ?
 C37 C36 C42 105.8(15) . . ?
 C37 C36 H36 115.0 . . ?
 C37 C36 C56 100.9(13) . . ?
 C56 C36 C42 103.4(14) . . ?
 C56 C36 H36 115.0 . . ?
 S12 C6 H6A 107.6 . . ?
 S12 C6 H6B 107.6 . . ?
 H6A C6 H6B 107.0 . . ?
 C80 C6 S12 119.0(9) . . ?
 C80 C6 H6A 107.6 . . ?
 C80 C6 H6B 107.6 . . ?
 H38A C38 H38B 109.5 . . ?
 H38A C38 H38C 109.5 . . ?
 H38B C38 H38C 109.5 . . ?
 C45 C38 H38A 109.5 . . ?
 C45 C38 H38B 109.5 . . ?
 C45 C38 H38C 109.5 . . ?
 C7 C39 C45 121.3(10) . . ?
 C7 C39 C59 118.8(9) . . ?
 C45 C39 C59 101.7(9) . . ?
 C62 C39 C7 108.9(10) . . ?
 C62 C39 C45 100.4(9) . . ?
 C62 C39 C59 102.9(9) . . ?
 C22 C40 H40A 111.7 . . ?
 C22 C40 H40B 111.7 . . ?
 C22 C40 C67 100.5(12) . . ?
 H40A C40 H40B 109.4 . . ?
 C67 C40 H40A 111.7 . . ?
 C67 C40 H40B 111.7 . . ?
 H41A C41 H41B 109.5 . . ?
 H41A C41 H41C 109.5 . . ?
 H41B C41 H41C 109.5 . . ?
 C49 C41 H41A 109.5 . . ?
 C49 C41 H41B 109.5 . . ?
 C49 C41 H41C 109.5 . . ?
 S11 C7 H7A 107.1 . . ?
 S11 C7 H7B 107.1 . . ?
 C39 C7 S11 120.8(8) . . ?
 C39 C7 H7A 107.1 . . ?
 C39 C7 H7B 107.1 . . ?
 H7A C7 H7B 106.8 . . ?
 S8 C43 H43 106.8 . . ?
 C76 C43 S8 108.0(9) . . ?
 C76 C43 H43 106.8 . . ?
 C82 C43 S8 110.9(9) . . ?
 C82 C43 H43 106.8 . . ?
 C82 C43 C76 117.0(13) . . ?
 C10 C44 H44A 109.5 . . ?
 C10 C44 H44B 109.5 . . ?
 C10 C44 H44C 109.5 . . ?
 H44A C44 H44B 109.5 . . ?
 H44A C44 H44C 109.5 . . ?
 H44B C44 H44C 109.5 . . ?
 C38 C45 C39 112.1(11) . . ?
 C38 C45 C64 115.0(9) . . ?
 C38 C45 C71 106.8(12) . . ?
 C39 C45 C64 93.4(9) . . ?
 C71 C45 C39 115.7(8) . . ?
 C71 C45 C64 113.8(12) . . ?
 O17 C46 C14 126.3(11) . . ?
 O17 C46 C30 125.7(11) . . ?
 C30 C46 C14 107.8(11) . . ?
 H47A C47 H47B 109.5 . . ?
 C55 C47 H47A 111.8 . . ?
 C55 C47 H47B 111.8 . . ?
 C55 C47 C60 100.0(11) . . ?
 C60 C47 H47A 111.8 . . ?
 C60 C47 H47B 111.8 . . ?
 C29 C48 H48A 109.5 . . ?
 C29 C48 H48B 109.5 . . ?
 C29 C48 H48C 109.5 . . ?
 H48A C48 H48B 109.5 . . ?
 H48A C48 H48C 109.5 . . ?
 H48B C48 H48C 109.5 . . ?
 C19 C49 C22 91.7(11) . . ?
 C41 C49 C19 115.3(10) . . ?
 C41 C49 C22 112.4(12) . . ?
 C77 C49 C19 114.3(11) . . ?
 C77 C49 C22 114.3(13) . . ?
 C77 C49 C41 108.2(14) . . ?
 O20 C50 C34 126.2(9) . . ?
 O20 C50 C63 126.3(9) . . ?
 C63 C50 C34 107.5(8) . . ?
 S9 C51 H51 108.9 . . ?
 C8 C51 S9 110.4(8) . . ?
 C8 C51 H51 108.9 . . ?
 C20 C51 S9 108.9(8) . . ?
 C20 C51 C8 110.7(11) . . ?
 C20 C51 H51 108.9 . . ?
 C11 C52 H52A 109.5 . . ?
 C11 C52 H52B 109.5 . . ?
 C11 C52 H52C 109.5 . . ?
 H52A C52 H52B 109.5 . . ?
 H52A C52 H52C 109.5 . . ?
 H52B C52 H52C 109.5 . . ?
 O26 C53 C42 126.7(18) . . ?
 O26 C53 C80 123.4(17) . . ?
 C80 C53 C42 109.7(14) . . ?
 H54A C54 H54B 109.5 . . ?
 H54A C54 H54C 109.5 . . ?
 H54B C54 H54C 109.5 . . ?
 C56 C54 H54A 109.5 . . ?
 C56 C54 H54B 109.5 . . ?
 C56 C54 H54C 109.5 . . ?
 C26 C55 H55 112.9 . . ?
 C30 C55 C26 103.8(12) . . ?
 C30 C55 C47 110.0(15) . . ?
 C30 C55 H55 112.9 . . ?
 C47 C55 C26 103.7(11) . . ?
 C47 C55 H55 112.9 . . ?
 C36 C56 C68 113.3(14) . . ?
 C36 C56 C80 96.5(11) . . ?
 C54 C56 C36 115.6(16) . . ?
 C54 C56 C68 107.1(15) . . ?
 C54 C56 C80 114.9(13) . . ?
 C68 C56 C80 109.3(14) . . ?
 C26 C57 H57A 109.5 . . ?
 C26 C57 H57B 109.5 . . ?
 C26 C57 H57C 109.5 . . ?
 H57A C57 H57B 109.5 . . ?
 H57A C57 H57C 109.5 . . ?
 H57B C57 H57C 109.5 . . ?
 C28 C58 H58 114.1 . . ?
 C28 C58 C63 103.5(10) . . ?
 C28 C58 C65 104.0(9) . . ?
 C63 C58 H58 114.1 . . ?
 C65 C58 H58 114.1 . . ?
 C65 C58 C63 106.0(11) . . ?
 C39 C59 H59A 110.8 . . ?
 C39 C59 H59B 110.8 . . ?
 H59A C59 H59B 108.8 . . ?
 C74 C59 C39 105.0(9) . . ?
 C74 C59 H59A 110.8 . . ?
 C74 C59 H59B 110.8 . . ?
 C14 C60 C47 104.8(11) . . ?
 C14 C60 H60A 110.8 . . ?
 C14 C60 H60B 110.8 . . ?
 C47 C60 H60A 110.8 . . ?
 C47 C60 H60B 110.8 . . ?
 H60A C60 H60B 108.9 . . ?
 C28 C61 H61A 109.5 . . ?
 C28 C61 H61B 109.5 . . ?
 C28 C61 H61C 109.5 . . ?
 H61A C61 H61B 109.5 . . ?
 H61A C61 H61C 109.5 . . ?
 H61B C61 H61C 109.5 . . ?
 O18 C62 C35 126.4(11) . . ?
 O18 C62 C39 127.4(11) . . ?
 C39 C62 C35 106.2(11) . . ?
 C50 C63 C58 100.5(8) . . ?
 C50 C63 H63A 111.7 . . ?
 C50 C63 H63B 111.7 . . ?
 C58 C63 H63A 111.7 . . ?
 C58 C63 H63B 111.7 . . ?
 H63A C63 H63B 109.4 . . ?
 C35 C64 C45 104.0(10) . . ?
 C35 C64 H64 114.2 . . ?
 C35 C64 C74 105.8(13) . . ?
 C45 C64 H64 114.2 . . ?
 C74 C64 C45 103.1(9) . . ?
 C74 C64 H64 114.2 . . ?
 C27 C65 H65A 111.2 . . ?
 C27 C65 H65B 111.2 . . ?
 C58 C65 C27 102.6(9) . . ?
 C58 C65 H65A 111.2 . . ?
 C58 C65 H65B 111.2 . . ?
 H65A C65 H65B 109.2 . . ?
 C26 C66 H66A 109.5 . . ?
 C26 C66 H66B 109.5 . . ?
 C26 C66 H66C 109.5 . . ?
 H66A C66 H66B 109.5 . . ?
 H66A C66 H66C 109.5 . . ?
 H66B C66 H66C 109.5 . . ?
 O24 C67 C19 125.7(14) . . ?
 O24 C67 C40 127.2(13) . . ?
 C19 C67 C40 106.9(13) . . ?
 C56 C68 H68A 109.5 . . ?
 C56 C68 H68B 109.5 . . ?
 C56 C68 H68C 109.5 . . ?
 H68A C68 H68B 109.5 . . ?
 H68A C68 H68C 109.5 . . ?
 H68B C68 H68C 109.5 . . ?
 O8 C69 H69A 109.5 . . ?
 O8 C69 H69B 109.5 . . ?
 O8 C69 H69C 109.5 . . ?
 H69A C69 H69B 109.5 . . ?
 H69A C69 H69C 109.5 . . ?
 H69B C69 H69C 109.5 . . ?
 C31 C70 H70A 111.4 . . ?
 C31 C70 H70B 111.4 . . ?
 H70A C70 H70B 109.3 . . ?
 C73 C70 C31 101.7(10) . . ?
 C73 C70 H70A 111.4 . . ?
 C73 C70 H70B 111.4 . . ?
 C45 C71 H71A 109.5 . . ?
 C45 C71 H71B 109.5 . . ?
 C45 C71 H71C 109.5 . . ?
 H71A C71 H71B 109.5 . . ?
 H71A C71 H71C 109.5 . . ?
 H71B C71 H71C 109.5 . . ?
 O14 C72 H72A 109.5 . . ?
 O14 C72 H72B 109.5 . . ?
 O14 C72 H72C 109.5 . . ?
 H72A C72 H72B 109.5 . . ?
 H72A C72 H72C 109.5 . . ?
 H72B C72 H72C 109.5 . . ?
 O27 C73 C9 130.5(10) . . ?
 O27 C73 C70 123.2(10) . . ?
 C9 C73 C70 106.4(9) . . ?
 C59 C74 C64 102.7(9) . . ?
 C59 C74 H74A 111.2 . . ?
 C59 C74 H74B 111.2 . . ?
 C64 C74 H74A 111.2 . . ?
 C64 C74 H74B 111.2 . . ?
 H74A C74 H74B 109.1 . . ?
 C18 C75 H75A 109.5 . . ?
 C18 C75 H75B 109.5 . . ?
 C18 C75 H75C 109.5 . . ?
 H75A C75 H75B 109.5 . . ?
 H75A C75 H75C 109.5 . . ?
 H75B C75 H75C 109.5 . . ?
 C43 C76 H76A 109.5 . . ?
 C43 C76 H76B 109.5 . . ?
 C43 C76 H76C 109.5 . . ?
 H76A C76 H76B 109.5 . . ?
 H76A C76 H76C 109.5 . . ?
 H76B C76 H76C 109.5 . . ?
 C49 C77 H77A 109.5 . . ?
 C49 C77 H77B 109.5 . . ?
 C49 C77 H77C 109.5 . . ?
 H77A C77 H77B 109.5 . . ?
 H77A C77 H77C 109.5 . . ?
 H77B C77 H77C 109.5 . . ?
 C28 C78 H78A 109.5 . . ?
 C28 C78 H78B 109.5 . . ?
 C28 C78 H78C 109.5 . . ?
 H78A C78 H78B 109.5 . . ?
 H78A C78 H78C 109.5 . . ?
 H78B C78 H78C 109.5 . . ?
 C10 C79 H79A 109.5 . . ?
 C10 C79 H79B 109.5 . . ?
 C10 C79 H79C 109.5 . . ?
 H79A C79 H79B 109.5 . . ?
 H79A C79 H79C 109.5 . . ?
 H79B C79 H79C 109.5 . . ?
 C16 C80 C56 100.1(11) . . ?
 C6 C80 C16 120.8(12) . . ?
 C6 C80 C53 114.0(12) . . ?
 C6 C80 C56 116.6(11) . . ?
 C53 C80 C16 103.4(13) . . ?
 C53 C80 C56 98.8(13) . . ?
 O13 C81 H81A 109.5 . . ?
 O13 C81 H81B 109.5 . . ?
 O13 C81 H81C 109.5 . . ?
 H81A C81 H81B 109.5 . . ?
 H81A C81 H81C 109.5 . . ?
 H81B C81 H81C 109.5 . . ?
 C43 C82 H82A 109.5 . . ?
 C43 C82 H82B 109.5 . . ?
 C43 C82 H82C 109.5 . . ?
 H82A C82 H82B 109.5 . . ?
 H82A C82 H82C 109.5 . . ?
 H82B C82 H82C 109.5 . . ?

loop_
  _geom_torsion_atom_site_label_1
  _geom_torsion_atom_site_label_2
  _geom_torsion_atom_site_label_3
  _geom_torsion_atom_site_label_4
  _geom_torsion
  _geom_torsion_site_symmetry_1
  _geom_torsion_site_symmetry_2
  _geom_torsion_site_symmetry_3
  _geom_torsion_site_symmetry_4
  _geom_torsion_publ_flag
 Ag1 S2 C10 C44 -160.3(7) . . . . ?
 Ag1 S2 C10 C79 -36.1(9) . . . . ?
 Ag1 S7 C29 C12 -34.2(10) . . . . ?
 Ag1 S7 C29 C48 90.8(8) . . . . ?
 Ag2 S7 C29 C12 136.6(8) . . . . ?
 Ag2 S7 C29 C48 -98.4(8) . . . . ?
 Ag2 S9 C51 C8 -163.9(8) . . . . ?
 Ag2 S9 C51 C20 -42.2(11) . . . . ?
 Ag3 S5 C18 C32 -148.2(9) . . . . ?
 Ag3 S5 C18 C75 80.4(11) . . . . ?
 Ag3 S7 C29 C12 45.3(10) . . . . ?
 Ag3 S7 C29 C48 170.3(7) . . . . ?
 Ag4 S2 C10 C44 116.5(7) . . . . ?
 Ag4 S2 C10 C79 -119.4(7) . . . . ?
 Ag4 S5 C18 C32 -69.5(10) . . . . ?
 Ag4 S5 C18 C75 159.1(10) . . . . ?
 Ag5 S8 C43 C76 179.6(10) . . . . ?
 Ag5 S8 C43 C82 50.2(11) . . . . ?
 Ag5 S9 C51 C8 110.7(9) . . . . ?
 Ag5 S9 C51 C20 -127.6(10) . . . . ?
 Ag6 S3 C11 C13 -175.9(7) . . . . ?
 Ag6 S3 C11 C52 -52.8(10) . . . . ?
 Ag6 S8 C43 C76 -102.9(11) . . . . ?
 Ag6 S8 C43 C82 127.7(10) . . . . ?
 Ag7 S7 C29 C12 -122.2(9) . . . . ?
 Ag7 S7 C29 C48 2.8(9) . . . . ?
 Ag7 S8 C43 C76 93.9(11) . . . . ?
 Ag7 S8 C43 C82 -35.5(11) . . . . ?
 Ag8 S2 C10 C44 -75.2(8) . . . . ?
 Ag8 S2 C10 C79 49.0(9) . . . . ?
 Ag8 S8 C43 C76 -7.3(12) . . . . ?
 Ag8 S8 C43 C82 -136.7(9) . . . . ?
 Ag9 S3 C11 C13 -1.0(9) . . . . ?
 Ag9 S3 C11 C52 122.2(9) . . . . ?
 Ag9 S5 C18 C32 13.6(11) . . . . ?
 Ag9 S5 C18 C75 -117.8(11) . . . . ?
 Ag10 S5 C18 C32 113.4(9) . . . . ?
 Ag10 S5 C18 C75 -18.0(12) . . . . ?
 Ag10 S9 C51 C8 -55.4(10) . . . . ?
 Ag10 S9 C51 C20 66.3(10) . . . . ?
 Ag11 S2 C10 C44 35.5(8) . . . . ?
 Ag11 S2 C10 C79 159.7(7) . . . . ?
 Ag11 S3 C11 C13 98.7(8) . . . . ?
 Ag11 S3 C11 C52 -138.2(9) . . . . ?
 Ag12 S3 C11 C13 -92.6(8) . . . . ?
 Ag12 S3 C11 C52 30.5(11) . . . . ?
 Ag12 S9 C51 C8 30.5(10) . . . . ?
 Ag12 S9 C51 C20 152.2(9) . . . . ?
 S12 C6 C80 C16 26.0(17) . . . . ?
 S12 C6 C80 C53 -98.0(14) . . . . ?
 S12 C6 C80 C56 147.7(11) . . . . ?
 O1 S4 O3 Ag12 -64.8(8) . . . . ?
 O1 S4 O16 Ag10 66.4(7) . . . . ?
 O1 S4 C1 C14 -175.1(10) . . . . ?
 O2 S1 O9 Ag5 -59.2(6) . . . . ?
 O2 S1 O11 Ag12 59.3(7) . . . . ?
 O2 S1 C5 C19 165.7(9) . . . . ?
 O3 S4 O1 Ag9 43.9(8) . . . . ?
 O3 S4 O16 Ag10 -62.5(7) . . . . ?
 O3 S4 C1 C14 -55.3(11) . . . . ?
 O4 S10 O10 Ag4 -61.7(5) . . . . ?
 O4 S10 O25 Ag3 54.1(6) . . . . ?
 O4 S10 C2 C34 -52.2(10) . . . . ?
 O5 S6 O12 Ag11 152.4(6) . . . . ?
 O5 S6 C4 C9 -146.0(8) . . . . ?
 O6 S12 O19 Ag2 16.1(10) . . . . ?
 O6 S12 O22 Ag6 150.8(7) . . . 1_455 ?
 O6 S12 C6 C80 61.1(12) . . . . ?
 O7 S11 O23 Ag1 -59.1(7) . . . . ?
 O7 S11 O28 Ag7 88.5(7) . . . . ?
 O7 S11 C7 C39 -62.6(11) . . . . ?
 O9 S1 O2 Ag6 70.8(7) . . . . ?
 O9 S1 O11 Ag12 -68.8(6) . . . . ?
 O9 S1 C5 C19 -76.0(10) . . . . ?
 O10 S10 O4 Ag1 69.1(6) . . . . ?
 O10 S10 O25 Ag3 -74.3(5) . . . . ?
 O10 S10 C2 C34 69.0(10) . . . . ?
 O11 S1 O2 Ag6 -57.9(7) . . . . ?
 O11 S1 O9 Ag5 69.8(5) . . . . ?
 O11 S1 C5 C19 46.4(10) . . . . ?
 O12 S6 O5 Ag3 88.4(7) . . . 1_655 ?
 O12 S6 C4 C9 95.3(9) . . . . ?
 O16 S4 O1 Ag9 -84.9(7) . . . . ?
 O16 S4 O3 Ag12 63.5(8) . . . . ?
 O16 S4 C1 C14 66.1(11) . . . . ?
 O19 S12 O22 Ag6 -80.1(8) . . . 1_455 ?
 O19 S12 C6 C80 -62.3(11) . . . . ?
 O20 C50 C63 C58 179.7(13) . . . . ?
 O21 S6 O5 Ag3 -144.5(6) . . . 1_655 ?
 O21 S6 O12 Ag11 26.6(9) . . . . ?
 O21 S6 C4 C9 -27.4(10) . . . . ?
 O22 S12 O19 Ag2 -111.3(7) . . . . ?
 O22 S12 C6 C80 178.3(10) . . . . ?
 O23 S11 O7 Ag8 64.7(6) . . . . ?
 O23 S11 O28 Ag7 -39.7(7) . . . . ?
 O23 S11 C7 C39 59.0(11) . . . . ?
 O25 S10 O4 Ag1 -59.3(7) . . . . ?
 O25 S10 O10 Ag4 66.3(6) . . . . ?
 O25 S10 C2 C34 -171.4(8) . . . . ?
 O26 C53 C80 C16 -114(2) . . . . ?
 O26 C53 C80 C6 19(3) . . . . ?
 O26 C53 C80 C56 144(2) . . . . ?
 O28 S11 O7 Ag8 -63.6(6) . . . . ?
 O28 S11 O23 Ag1 69.0(7) . . . . ?
 O28 S11 C7 C39 177.8(10) . . . . ?
 C34 C27 C65 C58 2.1(12) . . . . ?
 C34 C28 C58 C63 -56.1(10) . . . . ?
 C34 C28 C58 C65 54.5(10) . . . . ?
 C34 C50 C63 C58 -0.2(12) . . . . ?
 C9 C15 C31 C25 56.9(10) . . . . ?
 C9 C15 C31 C70 -54.6(10) . . . . ?
 C9 C23 C25 C31 3.9(13) . . . . ?
 C42 C36 C56 C54 -175.3(15) . . . . ?
 C42 C36 C56 C68 60.6(17) . . . . ?
 C42 C36 C56 C80 -53.7(16) . . . . ?
 C42 C53 C80 C16 70.5(18) . . . . ?
 C42 C53 C80 C6 -156.5(15) . . . . ?
 C42 C53 C80 C56 -32.1(18) . . . . ?
 C15 C9 C23 C25 32.4(12) . . . . ?
 C15 C9 C4 S6 -173.6(7) . . . . ?
 C15 C9 C73 O27 143.0(12) . . . . ?
 C15 C9 C73 C70 -37.8(11) . . . . ?
 C15 C31 C70 C73 33.6(11) . . . . ?
 C33 C15 C31 C25 172.9(10) . . . . ?
 C33 C15 C31 C70 61.4(12) . . . . ?
 C37 C16 C80 C6 161.3(13) . . . . ?
 C37 C16 C80 C53 -69.8(16) . . . . ?
 C37 C16 C80 C56 31.9(16) . . . . ?
 C37 C36 C56 C54 -66.0(16) . . . . ?
 C37 C36 C56 C68 170.0(14) . . . . ?
 C37 C36 C56 C80 55.7(15) . . . . ?
 C26 C14 C1 S4 89.6(13) . . . . ?
 C26 C14 C46 O17 151.8(16) . . . . ?
 C26 C14 C46 C30 -33.2(15) . . . . ?
 C26 C14 C60 C47 31.7(14) . . . . ?
 C14 C26 C55 C30 -57.9(13) . . . . ?
 C14 C26 C55 C47 57.1(13) . . . . ?
 C1 S4 O1 Ag9 159.7(6) . . . . ?
 C1 S4 O3 Ag12 -178.5(6) . . . . ?
 C1 S4 O16 Ag10 179.7(5) . . . . ?
 C1 C14 C46 O17 23(2) . . . . ?
 C1 C14 C46 C30 -161.6(12) . . . . ?
 C1 C14 C60 C47 169.3(12) . . . . ?
 C16 C37 C36 C42 71.1(18) . . . . ?
 C16 C37 C36 C56 -36.4(17) . . . . ?
 C2 S10 O4 Ag1 -173.7(5) . . . . ?
 C2 S10 O10 Ag4 -179.5(4) . . . . ?
 C2 S10 O25 Ag3 170.3(5) . . . . ?
 C2 C34 C27 C65 165.6(10) . . . . ?
 C2 C34 C28 C58 174.8(9) . . . . ?
 C2 C34 C28 C61 57.0(12) . . . . ?
 C2 C34 C28 C78 -66.9(15) . . . . ?
 C2 C34 C50 O20 18.9(17) . . . . ?
 C2 C34 C50 C63 -161.1(10) . . . . ?
 C21 C22 C40 C67 -72.2(16) . . . . ?
 C21 C22 C49 C19 55.9(14) . . . . ?
 C21 C22 C49 C41 -62.4(17) . . . . ?
 C21 C22 C49 C77 173.7(15) . . . . ?
 C22 C21 C24 C19 -0.1(16) . . . . ?
 C22 C40 C67 O24 173(2) . . . . ?
 C22 C40 C67 C19 -1.6(19) . . . . ?
 C23 C9 C15 C33 -169.7(11) . . . . ?
 C23 C9 C15 C3 66.4(13) . . . . ?
 C23 C9 C15 C31 -53.3(10) . . . . ?
 C23 C9 C4 S6 69.6(12) . . . . ?
 C23 C9 C73 O27 -111.3(13) . . . . ?
 C23 C9 C73 C70 67.9(11) . . . . ?
 C23 C25 C31 C15 -38.7(12) . . . . ?
 C23 C25 C31 C70 68.3(13) . . . . ?
 C24 C19 C5 S1 -60.3(14) . . . . ?
 C24 C19 C49 C22 -55.3(11) . . . . ?
 C24 C19 C49 C41 60.5(12) . . . . ?
 C24 C19 C49 C77 -173.0(12) . . . . ?
 C24 C19 C67 O24 -103.1(19) . . . . ?
 C24 C19 C67 C40 71.8(16) . . . . ?
 C24 C21 C22 C40 74.2(14) . . . . ?
 C24 C21 C22 C49 -35.7(17) . . . . ?
 C25 C31 C70 C73 -73.5(12) . . . . ?
 C3 C15 C31 C25 -61.9(12) . . . . ?
 C3 C15 C31 C70 -173.4(10) . . . . ?
 C27 C34 C2 S10 -27.1(14) . . . . ?
 C27 C34 C28 C58 -51.7(10) . . . . ?
 C27 C34 C28 C61 -169.4(9) . . . . ?
 C27 C34 C28 C78 66.6(13) . . . . ?
 C27 C34 C50 O20 -109.2(13) . . . . ?
 C27 C34 C50 C63 70.7(11) . . . . ?
 C28 C34 C2 S10 98.9(11) . . . . ?
 C28 C34 C27 C65 31.3(11) . . . . ?
 C28 C34 C50 O20 146.4(13) . . . . ?
 C28 C34 C50 C63 -33.7(11) . . . . ?
 C28 C58 C63 C50 36.0(12) . . . . ?
 C28 C58 C65 C27 -36.6(12) . . . . ?
 C31 C70 C73 O27 -178.4(11) . . . . ?
 C31 C70 C73 C9 2.4(12) . . . . ?
 C4 S6 O5 Ag3 -27.8(8) . . . 1_655 ?
 C4 S6 O12 Ag11 -92.7(7) . . . . ?
 C4 C9 C15 C33 65.8(13) . . . . ?
 C4 C9 C15 C3 -58.2(13) . . . . ?
 C4 C9 C15 C31 -177.8(9) . . . . ?
 C4 C9 C23 C25 155.6(10) . . . . ?
 C4 C9 C73 O27 19.3(17) . . . . ?
 C4 C9 C73 C70 -161.5(10) . . . . ?
 C5 S1 O2 Ag6 -172.6(5) . . . . ?
 C5 S1 O9 Ag5 -171.4(4) . . . . ?
 C5 S1 O11 Ag12 171.0(5) . . . . ?
 C5 C19 C24 C21 172.0(11) . . . . ?
 C5 C19 C49 C22 171.8(11) . . . . ?
 C5 C19 C49 C41 -72.4(14) . . . . ?
 C5 C19 C49 C77 54.1(16) . . . . ?
 C5 C19 C67 O24 22(2) . . . . ?
 C5 C19 C67 C40 -162.9(12) . . . . ?
 C35 C64 C74 C59 72.7(13) . . . . ?
 C36 C42 C53 O26 -176(2) . . . . ?
 C36 C42 C53 C80 0(2) . . . . ?
 C36 C37 C16 C80 1.8(18) . . . . ?
 C36 C56 C80 C16 -54.2(15) . . . . ?
 C36 C56 C80 C6 173.7(13) . . . . ?
 C36 C56 C80 C53 51.2(15) . . . . ?
 C6 S12 O19 Ag2 136.1(7) . . . . ?
 C6 S12 O22 Ag6 35.0(9) . . . 1_455 ?
 C38 C45 C64 C35 61.0(15) . . . . ?
 C38 C45 C64 C74 171.3(13) . . . . ?
 C39 C45 C64 C35 -55.3(11) . . . . ?
 C39 C45 C64 C74 55.0(12) . . . . ?
 C39 C59 C74 C64 1.6(14) . . . . ?
 C40 C22 C49 C19 -56.2(14) . . . . ?
 C40 C22 C49 C41 -174.6(14) . . . . ?
 C40 C22 C49 C77 61.5(18) . . . . ?
 C7 S11 O7 Ag8 -177.4(5) . . . . ?
 C7 S11 O23 Ag1 -178.6(5) . . . . ?
 C7 S11 O28 Ag7 -154.0(6) . . . . ?
 C7 C39 C45 C38 54.2(13) . . . . ?
 C7 C39 C45 C64 172.9(10) . . . . ?
 C7 C39 C45 C71 -68.6(14) . . . . ?
 C7 C39 C59 C74 169.3(12) . . . . ?
 C7 C39 C62 O18 18.8(17) . . . . ?
 C7 C39 C62 C35 -163.5(10) . . . . ?
 C45 C39 C7 S11 89.6(12) . . . . ?
 C45 C39 C59 C74 33.4(12) . . . . ?
 C45 C39 C62 O18 147.2(13) . . . . ?
 C45 C39 C62 C35 -35.1(11) . . . . ?
 C45 C64 C74 C59 -36.2(15) . . . . ?
 C46 C14 C1 S4 -156.6(9) . . . . ?
 C46 C14 C60 C47 -70.9(13) . . . . ?
 C46 C30 C55 C26 37.7(15) . . . . ?
 C46 C30 C55 C47 -72.7(15) . . . . ?
 C49 C19 C24 C21 36.6(12) . . . . ?
 C49 C19 C5 S1 66.2(13) . . . . ?
 C49 C19 C67 O24 150.7(18) . . . . ?
 C49 C19 C67 C40 -34.4(15) . . . . ?
 C49 C22 C40 C67 36.8(17) . . . . ?
 C50 C34 C2 S10 -146.0(8) . . . . ?
 C50 C34 C27 C65 -70.8(11) . . . . ?
 C50 C34 C28 C58 53.2(10) . . . . ?
 C50 C34 C28 C61 -64.6(11) . . . . ?
 C50 C34 C28 C78 171.5(11) . . . . ?
 C53 C42 C36 C37 -71.6(18) . . . . ?
 C53 C42 C36 C56 34.0(19) . . . . ?
 C54 C56 C80 C16 68.0(18) . . . . ?
 C54 C56 C80 C6 -64(2) . . . . ?
 C54 C56 C80 C53 173.3(16) . . . . ?
 C55 C26 C14 C1 171.4(12) . . . . ?
 C55 C26 C14 C46 52.8(12) . . . . ?
 C55 C26 C14 C60 -53.2(11) . . . . ?
 C55 C30 C46 O17 172.9(16) . . . . ?
 C55 C30 C46 C14 -2.1(17) . . . . ?
 C55 C47 C60 C14 3.7(16) . . . . ?
 C57 C26 C14 C1 52.1(16) . . . . ?
 C57 C26 C14 C46 -66.5(14) . . . . ?
 C57 C26 C14 C60 -172.4(11) . . . . ?
 C57 C26 C55 C30 59.2(15) . . . . ?
 C57 C26 C55 C47 174.1(13) . . . . ?
 C59 C39 C7 S11 -37.5(16) . . . . ?
 C59 C39 C45 C38 -171.4(9) . . . . ?
 C59 C39 C45 C64 -52.7(10) . . . . ?
 C59 C39 C45 C71 65.9(13) . . . . ?
 C59 C39 C62 O18 -108.1(14) . . . . ?
 C59 C39 C62 C35 69.6(12) . . . . ?
 C60 C14 C1 S4 -39.5(15) . . . . ?
 C60 C14 C46 O17 -102.8(18) . . . . ?
 C60 C14 C46 C30 72.1(14) . . . . ?
 C60 C47 C55 C26 -38.5(15) . . . . ?
 C60 C47 C55 C30 72.0(15) . . . . ?
 C61 C28 C58 C63 58.9(12) . . . . ?
 C61 C28 C58 C65 169.5(10) . . . . ?
 C62 C35 C64 C45 34.8(12) . . . . ?
 C62 C35 C64 C74 -73.4(11) . . . . ?
 C62 C39 C7 S11 -154.8(9) . . . . ?
 C62 C39 C45 C38 -65.7(11) . . . . ?
 C62 C39 C45 C64 53.0(10) . . . . ?
 C62 C39 C45 C71 171.5(11) . . . . ?
 C62 C39 C59 C74 -70.3(13) . . . . ?
 C63 C58 C65 C27 72.2(12) . . . . ?
 C64 C35 C62 O18 178.2(13) . . . . ?
 C64 C35 C62 C39 0.4(13) . . . . ?
 C65 C58 C63 C50 -73.1(11) . . . . ?
 C66 C26 C14 C1 -70.4(19) . . . . ?
 C66 C26 C14 C46 171.0(14) . . . . ?
 C66 C26 C14 C60 65.0(16) . . . . ?
 C66 C26 C55 C30 -178.1(12) . . . . ?
 C66 C26 C55 C47 -63.2(15) . . . . ?
 C67 C19 C24 C21 -68.7(14) . . . . ?
 C67 C19 C5 S1 -177.7(10) . . . . ?
 C67 C19 C49 C22 52.3(12) . . . . ?
 C67 C19 C49 C41 168.2(11) . . . . ?
 C67 C19 C49 C77 -65.4(14) . . . . ?
 C68 C56 C80 C16 -171.7(13) . . . . ?
 C68 C56 C80 C6 56.2(18) . . . . ?
 C68 C56 C80 C53 -66.3(16) . . . . ?
 C71 C45 C64 C35 -175.4(11) . . . . ?
 C71 C45 C64 C74 -65.1(14) . . . . ?
 C73 C9 C15 C33 -60.7(13) . . . . ?
 C73 C9 C15 C3 175.3(10) . . . . ?
 C73 C9 C15 C31 55.7(10) . . . . ?
 C73 C9 C23 C25 -72.6(11) . . . . ?
 C73 C9 C4 S6 -56.4(12) . . . . ?
 C78 C28 C58 C63 -175.9(10) . . . . ?
 C78 C28 C58 C65 -65.3(13) . . . . ?

_shelx_res_file
;
TITL Ag12_a.res in P1
    1a.res
    created by SHELXL-2016/6 at 14:47:33 on 01-Nov-2022
REM Old TITL Ag12 in P-1
REM SHELXT solution in P1
REM R1 0.096, Rweak 0.015, Alpha 0.000, Orientation as input
REM Flack x = 0.238 ( 0.011 ) from Parsons' quotients
REM Formula found by SHELXT: C72 N12 O28 S17 Ag12
CELL 1.54184 11.7133 13.8082 18.2807 84.853 71.513 84.766
ZERR 1 0.0001 0.0001 0.0002 0.001 0.001 0.001
LATT -1
SFAC C H Ag O S
UNIT 82 148 12 28 12
DFIX 0.85 0.01 O8 H8
DFIX 0.85 0.01 O13 H13
DFIX 0.85 0.01 O14 H14
DFIX 1.42 0.01 O15 C17
DFIX 0.85 0.01 O15 H15
DANG 1.91591 0.02 C69 H8
DANG 2.982267 0.02 Ag9 H8
DANG 1.938318 0.02 C81 H13
DANG 3.02308 0.02 Ag7 H13
DANG 1.875793 0.02 C72 H14
DANG 2.921285 0.02 Ag10 H14
DANG 1.862339 0.02 C17 H15
DANG 2.931438 0.02 Ag8 H15
ISOR 0.01 0.02 C30 C40 C54 O24 C68 C75 C77
ISOR 0.01 0.02 C7
ISOR 0.01 0.02 C76

L.S. 1 0 0
PLAN  50
SIZE 0.2 0.2 0.5
TEMP -73.15
BOND $H
list 4
MORE -1
CONF
fmap 2 53
acta
OMIT 0 0 1
REM <olex2.extras>
REM <HklSrc "%.\\1a.hkl">
REM </olex2.extras>

WGHT    0.052700
FVAR       0.22016
AG1   3    0.376688    0.572243    0.660531    11.00000    0.02552    0.03130 =
         0.03280   -0.00583   -0.01337    0.00025
AG2   3    0.211543    0.535557    0.468962    11.00000    0.04113    0.05300 =
         0.02560   -0.00881   -0.00924    0.00310
AG3   3    0.293233    0.405939    0.603748    11.00000    0.02905    0.03327 =
         0.03676   -0.01093   -0.01404    0.00308
AG4   3    0.537116    0.374370    0.623691    11.00000    0.02786    0.04028 =
         0.03057   -0.01296   -0.00836   -0.00544
AG5   3    0.462270    0.622199    0.385072    11.00000    0.03093    0.03801 =
         0.03859   -0.01485   -0.01016   -0.00476
AG6   3    0.699367    0.599038    0.408182    11.00000    0.03075    0.03648 =
         0.03474   -0.00777   -0.01419    0.00070
AG7   3    0.317908    0.729076    0.534337    11.00000    0.03399    0.03968 =
         0.03470   -0.00446   -0.00647   -0.00361
AG8   3    0.592148    0.712723    0.581430    11.00000    0.05332    0.03835 =
         0.03247   -0.00202   -0.01716   -0.00394
AG9   3    0.669203    0.277141    0.470958    11.00000    0.03046    0.04046 =
         0.03507   -0.00767   -0.00342   -0.00305
AG10  3    0.395239    0.293658    0.424193    11.00000    0.04777    0.04302 =
         0.03183   -0.00300   -0.01507   -0.00411
AG11  3    0.771313    0.468712    0.535878    11.00000    0.03285    0.04675 =
         0.02516   -0.00532   -0.00667    0.00206
AG12  3    0.615824    0.434502    0.339498    11.00000    0.02906    0.03150 =
         0.04002   -0.00784   -0.01510   -0.00036
S1    5    0.691967    0.642788    0.223140    11.00000    0.03274    0.04111 =
         0.02318   -0.00014   -0.00969   -0.00272
S2    5    0.597417    0.538303    0.639051    11.00000    0.02272    0.02851 =
         0.02348   -0.00746   -0.00829    0.00167
S3    5    0.773438    0.425610    0.406618    11.00000    0.02200    0.03456 =
         0.02645   -0.00678   -0.00636   -0.00137
S4    5    0.645206    0.189154    0.309976    11.00000    0.03790    0.03052 =
         0.03103   -0.01138   -0.00904   -0.00075
S5    5    0.451998    0.277572    0.548090    11.00000    0.02537    0.02656 =
         0.02308   -0.00402   -0.00842   -0.00196
S6    5    1.027282    0.333682    0.562029    11.00000    0.02631    0.03821 =
         0.02566   -0.00381   -0.01057   -0.00310
S7    5    0.214546    0.577713    0.597388    11.00000    0.02016    0.03338 =
         0.02387   -0.00660   -0.00576    0.00067
S8    5    0.536340    0.728648    0.457379    11.00000    0.03163    0.02210 =
         0.02594   -0.00405   -0.00795   -0.00442
S9    5    0.391537    0.468517    0.365322    11.00000    0.02599    0.03309 =
         0.02338   -0.00393   -0.01090   -0.00283
S10   5    0.311240    0.361172    0.784659    11.00000    0.02962    0.03073 =
         0.02005   -0.00522   -0.00684   -0.00160
S11   5    0.340371    0.818729    0.693400    11.00000    0.03652    0.02969 =
         0.02879   -0.00739   -0.01196    0.00232
S12   5   -0.028661    0.679479    0.438159    11.00000    0.02660    0.05093 =
         0.03279   -0.00877   -0.01229   -0.00002
O1    4    0.686712    0.159136    0.375361    11.00000    0.07860    0.03782 =
         0.03677   -0.00826   -0.02144   -0.00180
O2    4    0.756521    0.669790    0.274952    11.00000    0.04732    0.05833 =
         0.02609    0.00183   -0.01766   -0.01205
O3    4    0.681632    0.284437    0.275701    11.00000    0.05621    0.02998 =
         0.04562   -0.01035   -0.01241    0.00095
O4    4    0.309977    0.466002    0.782934    11.00000    0.04192    0.02978 =
         0.03158    0.00032   -0.01325   -0.00593
O5    4    1.154521    0.350518    0.535228    11.00000    0.03271    0.05342 =
         0.03117   -0.00722   -0.01081   -0.01458
O6    4   -0.003833    0.743602    0.487232    11.00000    0.04809    0.08540 =
         0.04008   -0.02002   -0.01029   -0.02093
O7    4    0.469871    0.823148    0.680593    11.00000    0.04321    0.04779 =
         0.03877   -0.01264   -0.00745   -0.00095
O8    4    0.800273    0.166881    0.518591    11.00000    0.03181    0.04412 =
         0.05034   -0.00843   -0.01863    0.00202
H8    2    0.848652    0.184002    0.541482    11.00000   -1.50000
O9    4    0.567998    0.685609    0.244400    11.00000    0.03418    0.05955 =
         0.03131   -0.00760   -0.00575    0.00481
O10   4    0.432958    0.314672    0.761369    11.00000    0.04117    0.05066 =
         0.02831   -0.00298   -0.01011    0.00693
O11   4    0.699819    0.536938    0.214593    11.00000    0.05302    0.03815 =
         0.02840    0.00282   -0.01419   -0.00583
O12   4    0.954707    0.421648    0.553531    11.00000    0.04795    0.04608 =
         0.04616    0.00419   -0.02306    0.00486
O13   4    0.181842    0.844884    0.491888    11.00000    0.04065    0.05173 =
         0.06363   -0.00083   -0.02815   -0.00811
H13   2    0.132300    0.829669    0.468988    11.00000   -1.50000
O14   4    0.235049    0.210460    0.408319    11.00000    0.03723    0.10850 =
         0.08651   -0.06403    0.00536   -0.01056
H14   2    0.163060    0.223446    0.437694    11.00000   -1.50000
O15   4    0.757871    0.783139    0.600357    11.00000    0.05112    0.09047 =
         0.07509   -0.04760   -0.00620   -0.00911
H15   2    0.830869    0.765610    0.575921    11.00000   -1.50000
O16   4    0.517328    0.179877    0.327724    11.00000    0.04027    0.05781 =
         0.05350   -0.02377   -0.00863   -0.00880
O17   4    0.726749   -0.062448    0.160173    11.00000    0.15215    0.03493 =
         0.07039   -0.01955   -0.03248    0.00565
O18   4    0.056249    0.963340    0.884438    11.00000    0.06187    0.08775 =
         0.06345   -0.00085    0.00272    0.03005
O19   4    0.060823    0.598923    0.416670    11.00000    0.04385    0.08039 =
         0.04393   -0.01728   -0.01773    0.02404
O20   4    0.268742    0.183898    1.006519    11.00000    0.12987    0.03539 =
         0.04331   -0.00157   -0.03025   -0.00586
O21   4    1.002902    0.251211    0.524962    11.00000    0.04287    0.04953 =
         0.04260   -0.01511   -0.02010   -0.00696
O22   4   -0.150753    0.648813    0.470678    11.00000    0.03503    0.06157 =
         0.04489   -0.00623   -0.01285   -0.01297
O23   4    0.297210    0.723181    0.725593    11.00000    0.03804    0.03029 =
         0.03927   -0.01072   -0.00445   -0.00179
O24   4    0.941770    0.762130   -0.004902    11.00000    0.10340    0.16732 =
         0.05357    0.00729    0.00899   -0.07967
O25   4    0.236406    0.330130    0.742171    11.00000    0.04327    0.03079 =
         0.02807   -0.00800   -0.01281   -0.00317
O26   4    0.013667    0.939581    0.371269    11.00000    0.11505    0.08993 =
         0.13684   -0.05445    0.01691   -0.00113
O27   4    0.739229    0.301927    0.651999    11.00000    0.02979    0.04221 =
         0.03943    0.00043   -0.01235    0.00037
O28   4    0.306367    0.852322    0.624717    11.00000    0.06625    0.04247 =
         0.03892   -0.01148   -0.03215    0.01418
C19   1    0.763260    0.671138    0.055599    11.00000    0.05544    0.03870 =
         0.03031   -0.00354   -0.01069   -0.00139
C8    1    0.456713    0.410833    0.216200    11.00000    0.03805    0.07848 =
         0.02946   -0.02254   -0.00909    0.00908
AFIX 137
H8A   2    0.537791    0.425486    0.214628    11.00000   -1.50000
H8B   2    0.448777    0.422153    0.164285    11.00000   -1.50000
H8C   2    0.443711    0.342527    0.234282    11.00000   -1.50000
AFIX   0
C34   1    0.284738    0.349848    0.946090    11.00000    0.04465    0.03177 =
         0.01967   -0.00730   -0.00953    0.00053
C9    1    0.898376    0.226879    0.703636    11.00000    0.03015    0.03178 =
         0.03039   -0.00261   -0.00854    0.00319
C42   1    0.164088    0.949341    0.240917    11.00000    0.11478    0.06996 =
         0.10035    0.01116   -0.02353   -0.04150
AFIX  23
H42A  2    0.231230    0.977228    0.252111    11.00000   -1.20000
H42B  2    0.120690    1.000915    0.216778    11.00000   -1.20000
AFIX   0
C10   1    0.622669    0.531672    0.734571    11.00000    0.02886    0.03270 =
         0.02154   -0.00549   -0.01288    0.00370
AFIX  13
H10   2    0.605473    0.464898    0.759617    11.00000   -1.20000
AFIX   0
C15   1    0.870353    0.216193    0.792660    11.00000    0.04874    0.03194 =
         0.02788    0.00114   -0.00942    0.00370
C11   1    0.929319    0.406410    0.338310    11.00000    0.02609    0.04750 =
         0.03403   -0.01834   -0.01215    0.00615
AFIX  13
H11   2    0.986250    0.438431    0.357807    11.00000   -1.20000
AFIX   0
C33   1    0.808550    0.310559    0.832138    11.00000    0.07756    0.04972 =
         0.03078   -0.00945   -0.01382    0.00767
AFIX 137
H33A  2    0.868118    0.359510    0.822216    11.00000   -1.50000
H33B  2    0.774907    0.295928    0.887973    11.00000   -1.50000
H33C  2    0.743595    0.335833    0.811156    11.00000   -1.50000
AFIX   0
C12   1    0.057173    0.551131    0.747248    11.00000    0.03881    0.06500 =
         0.03742    0.00298   -0.00399    0.00757
AFIX 137
H12A  2    0.083795    0.481986    0.742260    11.00000   -1.50000
H12B  2   -0.026033    0.557332    0.781813    11.00000   -1.50000
H12C  2    0.109856    0.582941    0.768658    11.00000   -1.50000
AFIX   0
C37   1    0.290839    0.797597    0.225734    11.00000    0.04464    0.16083 =
         0.04923    0.01221    0.00561   -0.01585
AFIX  23
H37A  2    0.350005    0.837160    0.235770    11.00000   -1.20000
H37B  2    0.335203    0.746103    0.191156    11.00000   -1.20000
AFIX   0
C13   1    0.964976    0.296407    0.336339    11.00000    0.04672    0.04439 =
         0.04849   -0.00871   -0.00198    0.00417
AFIX 137
H13A  2    0.965035    0.270055    0.387922    11.00000   -1.50000
H13B  2    1.045764    0.285552    0.299441    11.00000   -1.50000
H13C  2    0.906837    0.263552    0.320400    11.00000   -1.50000
AFIX   0
C26   1    0.795277    0.175114    0.093010    11.00000    0.07633    0.05400 =
         0.04126   -0.00304    0.01237   -0.00342
C14   1    0.708420    0.115013    0.160294    11.00000    0.04983    0.03503 =
         0.03406   -0.00725   -0.00407   -0.00461
C1    1    0.721321    0.102849    0.240647    11.00000    0.03976    0.03472 =
         0.03532   -0.00703   -0.00146   -0.00433
AFIX  23
H1A   2    0.808451    0.101722    0.234625    11.00000   -1.20000
H1B   2    0.694229    0.037805    0.263221    11.00000   -1.20000
AFIX   0
C16   1    0.206770    0.751454    0.303400    11.00000    0.05634    0.08555 =
         0.04607    0.00288   -0.01121   -0.00163
AFIX  23
H16A  2    0.213929    0.679388    0.304379    11.00000   -1.20000
H16B  2    0.225190    0.772452    0.348578    11.00000   -1.20000
AFIX   0
C17   1    0.758199    0.869722    0.635183    11.00000    0.05666    0.05969 =
         0.07439   -0.01248   -0.00818    0.00374
AFIX 137
H17A  2    0.753624    0.925690    0.599020    11.00000   -1.50000
H17B  2    0.832677    0.869662    0.648791    11.00000   -1.50000
H17C  2    0.688524    0.874212    0.682031    11.00000   -1.50000
AFIX   0
C18   1    0.410964    0.159309    0.603800    11.00000    0.04344    0.03478 =
         0.04343    0.01542   -0.01695   -0.01176
AFIX  13
H18   2    0.368280    0.175801    0.658349    11.00000   -1.20000
AFIX   0
C2    1    0.240218    0.317672    0.883528    11.00000    0.03515    0.04331 =
         0.01973   -0.00746   -0.00740   -0.00900
AFIX  23
H2A   2    0.153036    0.337449    0.896827    11.00000   -1.20000
H2B   2    0.248065    0.245558    0.885677    11.00000   -1.20000
AFIX   0
C20   1    0.242423    0.446733    0.281552    11.00000    0.03914    0.13143 =
         0.03471   -0.02442   -0.01133   -0.00490
AFIX 137
H20A  2    0.239576    0.376225    0.293626    11.00000   -1.50000
H20B  2    0.220860    0.463914    0.234196    11.00000   -1.50000
H20C  2    0.185160    0.480886    0.324363    11.00000   -1.50000
AFIX   0
C21   1    0.754821    0.561261   -0.038917    11.00000    0.11288    0.06451 =
         0.04172   -0.02756   -0.00280   -0.00868
AFIX  23
H21A  2    0.824248    0.542715   -0.083960    11.00000   -1.20000
H21B  2    0.691423    0.514910   -0.030252    11.00000   -1.20000
AFIX   0
C22   1    0.706426    0.665755   -0.050200    11.00000    0.13753    0.10504 =
         0.03424    0.00117   -0.04387   -0.01251
AFIX  13
H22   2    0.650722    0.672808   -0.082282    11.00000   -1.20000
AFIX   0
C23   1    0.934852    0.121300    0.681656    11.00000    0.04492    0.04450 =
         0.03604   -0.00349   -0.01482    0.00114
AFIX  23
H23A  2    1.021968    0.105632    0.673639    11.00000   -1.20000
H23B  2    0.916690    0.109731    0.633953    11.00000   -1.20000
AFIX   0
C24   1    0.794055    0.564837    0.034527    11.00000    0.06597    0.05373 =
         0.03903   -0.01755   -0.00656    0.00509
AFIX  23
H24A  2    0.748734    0.519901    0.076910    11.00000   -1.20000
H24B  2    0.881518    0.547383    0.023251    11.00000   -1.20000
AFIX   0
C25   1    0.857508    0.060010    0.751710    11.00000    0.07970    0.03119 =
         0.04895    0.01022   -0.02459   -0.01478
AFIX  23
H25A  2    0.807754    0.017017    0.735704    11.00000   -1.20000
H25B  2    0.908764    0.019682    0.778202    11.00000   -1.20000
AFIX   0
C3    1    0.978008    0.185907    0.819090    11.00000    0.05549    0.06614 =
         0.03674    0.01727   -0.02425   -0.01240
AFIX 137
H3A   2    1.028641    0.135892    0.786399    11.00000   -1.50000
H3B   2    0.950936    0.159489    0.872908    11.00000   -1.50000
H3C   2    1.024743    0.242565    0.815223    11.00000   -1.50000
AFIX   0
C27   1    0.417257    0.377203    0.924443    11.00000    0.04857    0.05784 =
         0.03587   -0.00340   -0.01229   -0.01031
AFIX  23
H27A  2    0.473304    0.318145    0.916956    11.00000   -1.20000
H27B  2    0.439059    0.420313    0.876492    11.00000   -1.20000
AFIX   0
C28   1    0.214983    0.435771    0.996301    11.00000    0.07627    0.03866 =
         0.01635   -0.01164   -0.01410    0.00707
C29   1    0.063156    0.598901    0.669012    11.00000    0.02482    0.04030 =
         0.02899    0.00516   -0.00840   -0.00523
AFIX  13
H29   2    0.003589    0.568861    0.650552    11.00000   -1.20000
AFIX   0
C30   1    0.762749    0.031873    0.037950    11.00000    0.09477    0.07820 =
         0.05362   -0.02703   -0.01559   -0.00178
AFIX  23
H30A  2    0.846537    0.008992    0.009807    11.00000   -1.20000
H30B  2    0.705800    0.000382    0.019020    11.00000   -1.20000
AFIX   0
C31   1    0.780420    0.135221    0.802423    11.00000    0.04609    0.04994 =
         0.03187    0.00580   -0.00989   -0.00952
AFIX  13
H31   2    0.741458    0.110822    0.857126    11.00000   -1.20000
AFIX   0
C32   1    0.518967    0.097355    0.606088    11.00000    0.04940    0.04302 =
         0.07952    0.01431   -0.02793    0.00051
AFIX 137
H32A  2    0.562148    0.075717    0.554317    11.00000   -1.50000
H32B  2    0.494843    0.040442    0.642092    11.00000   -1.50000
H32C  2    0.571866    0.134631    0.623380    11.00000   -1.50000
AFIX   0
C4    1    0.992832    0.300859    0.663633    11.00000    0.03656    0.03695 =
         0.03260   -0.00809   -0.01432   -0.01107
AFIX  23
H4A   2    1.069307    0.275545    0.672791    11.00000   -1.20000
H4B   2    0.966735    0.361755    0.690869    11.00000   -1.20000
AFIX   0
C5    1    0.775380    0.696873    0.133372    11.00000    0.03447    0.03352 =
         0.02400   -0.00271   -0.00910   -0.00318
AFIX  23
H5A   2    0.757453    0.768139    0.136351    11.00000   -1.20000
H5B   2    0.861592    0.684172    0.129499    11.00000   -1.20000
AFIX   0
C35   1    0.178409    0.956857    0.972489    11.00000    0.09286    0.05798 =
         0.03067   -0.01710    0.00385    0.01456
AFIX  23
H35A  2    0.171720    1.026684    0.982725    11.00000   -1.20000
H35B  2    0.123965    0.920835    1.017371    11.00000   -1.20000
AFIX   0
C36   1    0.208897    0.860418    0.189957    11.00000    0.06482    0.07435 =
         0.04077   -0.00116   -0.01234   -0.01617
AFIX  13
H36   2    0.243975    0.877370    0.133316    11.00000   -1.20000
AFIX   0
C6    1   -0.032061    0.746202    0.351448    11.00000    0.05996    0.05745 =
         0.03682    0.00420   -0.02130   -0.00879
AFIX  23
H6A   2   -0.054648    0.701702    0.319523    11.00000   -1.20000
H6B   2   -0.097877    0.798124    0.365181    11.00000   -1.20000
AFIX   0
C38   1    0.362882    1.049833    0.844343    11.00000    0.10571    0.04897 =
         0.06041   -0.01628   -0.00837   -0.02406
AFIX 137
H38A  2    0.406505    1.060346    0.789153    11.00000   -1.50000
H38B  2    0.402806    1.081623    0.874528    11.00000   -1.50000
H38C  2    0.279662    1.077593    0.854827    11.00000   -1.50000
AFIX   0
C39   1    0.264901    0.893439    0.844489    11.00000    0.04699    0.02695 =
         0.02690   -0.00182   -0.00470    0.01200
C40   1    0.812961    0.727218   -0.081217    11.00000    0.11687    0.09827 =
         0.05019    0.00335   -0.02459   -0.02519
AFIX  23
H40A  2    0.789341    0.793545   -0.099139    11.00000   -1.20000
H40B  2    0.877025    0.696661   -0.123908    11.00000   -1.20000
AFIX   0
C41   1    0.540498    0.634817    0.079527    11.00000    0.05353    0.10329 =
         0.05432   -0.01995   -0.02378   -0.00680
AFIX 137
H41A  2    0.565382    0.565798    0.071831    11.00000   -1.50000
H41B  2    0.471604    0.653135    0.060536    11.00000   -1.50000
H41C  2    0.517290    0.645745    0.134715    11.00000   -1.50000
AFIX   0
C7    1    0.258841    0.903720    0.761981    11.00000    0.04644    0.02585 =
         0.03042   -0.00596   -0.01057    0.01138
AFIX  23
H7A   2    0.285316    0.969112    0.739976    11.00000   -1.20000
H7B   2    0.172782    0.903548    0.765444    11.00000   -1.20000
AFIX   0
C43   1    0.578548    0.845056    0.397819    11.00000    0.04603    0.03584 =
         0.03838    0.00049   -0.01493    0.00297
AFIX  13
H43   2    0.648868    0.828089    0.351880    11.00000   -1.20000
AFIX   0
C44   1    0.755790    0.547079    0.721737    11.00000    0.03496    0.04241 =
         0.04391   -0.01301   -0.01898   -0.00020
AFIX 137
H44A  2    0.806096    0.491350    0.696530    11.00000   -1.50000
H44B  2    0.768234    0.552960    0.771656    11.00000   -1.50000
H44C  2    0.778121    0.606773    0.688824    11.00000   -1.50000
AFIX   0
C45   1    0.362380    0.942064    0.866681    11.00000    0.06516    0.05178 =
         0.03331   -0.02192   -0.00893   -0.00787
C46   1    0.734977    0.014627    0.125323    11.00000    0.08082    0.04488 =
         0.04192   -0.01427   -0.01062    0.00757
C47   1    0.609382    0.173589    0.062039    11.00000    0.09875    0.10898 =
         0.04611   -0.01155   -0.02364    0.02832
AFIX  23
H47A  2    0.560778    0.135076    0.041248    11.00000   -1.20000
H47B  2    0.593320    0.243878    0.050049    11.00000   -1.20000
AFIX   0
C48   1    0.029727    0.706396    0.671934    11.00000    0.03717    0.04297 =
         0.04381   -0.00813   -0.01154    0.01206
AFIX 137
H48A  2    0.075090    0.735566    0.700136    11.00000   -1.50000
H48B  2   -0.056930    0.717233    0.698366    11.00000   -1.50000
H48C  2    0.049202    0.736552    0.619206    11.00000   -1.50000
AFIX   0
C49   1    0.644730    0.696492    0.035334    11.00000    0.08415    0.05480 =
         0.04260   -0.01484   -0.03465   -0.00138
C50   1    0.277022    0.269970    1.010776    11.00000    0.06072    0.03806 =
         0.02458   -0.00132   -0.01396    0.00527
C51   1    0.364872    0.475479    0.270264    11.00000    0.03346    0.03423 =
         0.02734   -0.00294   -0.01286   -0.00076
AFIX  13
H51   2    0.371573    0.544238    0.247749    11.00000   -1.20000
AFIX   0
C52   1    0.934637    0.452211    0.260292    11.00000    0.03624    0.06984 =
         0.03945    0.01973    0.00270    0.00229
AFIX 137
H52A  2    0.870578    0.428800    0.243956    11.00000   -1.50000
H52B  2    1.013275    0.434700    0.223132    11.00000   -1.50000
H52C  2    0.923550    0.523213    0.262555    11.00000   -1.50000
AFIX   0
C53   1    0.079430    0.899697    0.313023    11.00000    0.06031    0.08100 =
         0.09564   -0.03932   -0.01137   -0.00326
C54   1    0.119809    0.704211    0.176149    11.00000    0.13564    0.09601 =
         0.03912   -0.00841   -0.01145   -0.03236
AFIX 137
H54A  2    0.107101    0.713608    0.125449    11.00000   -1.50000
H54B  2    0.062654    0.658955    0.209570    11.00000   -1.50000
H54C  2    0.202459    0.677300    0.169936    11.00000   -1.50000
AFIX   0
C55   1    0.744348    0.142363    0.031712    11.00000    0.10217    0.06714 =
         0.03472    0.00090   -0.01029    0.01090
AFIX  13
H55   2    0.784531    0.171418   -0.021402    11.00000   -1.20000
AFIX   0
C56   1    0.100252    0.800224    0.212083    11.00000    0.09557    0.08292 =
         0.04006    0.00594   -0.02898   -0.03779
C57   1    0.928088    0.143947    0.081814    11.00000    0.05258    0.08361 =
         0.07958   -0.00986    0.01209   -0.00162
AFIX 137
H57A  2    0.948422    0.157253    0.127816    11.00000   -1.50000
H57B  2    0.978758    0.180557    0.036566    11.00000   -1.50000
H57C  2    0.942189    0.074058    0.073887    11.00000   -1.50000
AFIX   0
C58   1    0.292574    0.424941    1.049357    11.00000    0.06618    0.04444 =
         0.03208   -0.00715   -0.01267   -0.00983
AFIX  13
H58   2    0.269673    0.473161    1.090111    11.00000   -1.20000
AFIX   0
C59   1    0.269408    0.789241    0.884738    11.00000    0.06715    0.03878 =
         0.03442    0.00344   -0.01446    0.00513
AFIX  23
H59A  2    0.190579    0.760358    0.897448    11.00000   -1.20000
H59B  2    0.332285    0.745892    0.850921    11.00000   -1.20000
AFIX   0
C60   1    0.585148    0.148977    0.152511    11.00000    0.05289    0.08416 =
         0.04832   -0.01119   -0.01915    0.01774
AFIX  23
H60A  2    0.551444    0.207508    0.181742    11.00000   -1.20000
H60B  2    0.528099    0.096949    0.171948    11.00000   -1.20000
AFIX   0
C61   1    0.081272    0.413479    1.037288    11.00000    0.05760    0.08206 =
         0.03831   -0.01779    0.00108    0.01443
AFIX 137
H61A  2    0.036612    0.422549    0.999753    11.00000   -1.50000
H61B  2    0.045305    0.457823    1.078741    11.00000   -1.50000
H61C  2    0.077516    0.345995    1.059234    11.00000   -1.50000
AFIX   0
C62   1    0.151258    0.942411    0.897251    11.00000    0.06431    0.04372 =
         0.03747   -0.00072    0.00168    0.00788
C63   1    0.281749    0.318174    1.081328    11.00000    0.07110    0.05054 =
         0.02668   -0.01017   -0.01832    0.00678
AFIX  23
H63A  2    0.352665    0.292641    1.097229    11.00000   -1.20000
H63B  2    0.207315    0.309928    1.125489    11.00000   -1.20000
AFIX   0
C64   1    0.305869    0.914988    0.954418    11.00000    0.09664    0.05780 =
         0.03107   -0.01456   -0.02233    0.00669
AFIX  13
H64   2    0.350739    0.936963    0.987580    11.00000   -1.20000
AFIX   0
C65   1    0.421187    0.430849    0.994299    11.00000    0.06947    0.07177 =
         0.05181   -0.00128   -0.03142   -0.02199
AFIX  23
H65A  2    0.480694    0.397682    1.017960    11.00000   -1.20000
H65B  2    0.441239    0.499373    0.978999    11.00000   -1.20000
AFIX   0
C66   1    0.782880    0.284808    0.099324    11.00000    0.12806    0.04437 =
         0.05371    0.00635    0.01189   -0.01296
AFIX 137
H66A  2    0.697206    0.306716    0.117645    11.00000   -1.50000
H66B  2    0.820852    0.317099    0.048473    11.00000   -1.50000
H66C  2    0.822588    0.301350    0.135927    11.00000   -1.50000
AFIX   0
C67   1    0.852231    0.728612   -0.009171    11.00000    0.12151    0.09480 =
         0.02874   -0.00626    0.00221   -0.04970
C68   1   -0.012386    0.855578    0.194949    11.00000    0.10213    0.12028 =
         0.09844    0.05045   -0.07004   -0.03308
AFIX 137
H68A  2   -0.011980    0.925312    0.201091    11.00000   -1.50000
H68B  2   -0.086252    0.830157    0.231152    11.00000   -1.50000
H68C  2   -0.009332    0.845863    0.141894    11.00000   -1.50000
AFIX   0
C69   1    0.858380    0.082967    0.476597    11.00000    0.04791    0.04541 =
         0.06370   -0.01646   -0.02382    0.01420
AFIX 137
H69A  2    0.930014    0.102278    0.434583    11.00000   -1.50000
H69B  2    0.802213    0.056244    0.454984    11.00000   -1.50000
H69C  2    0.882403    0.033353    0.511685    11.00000   -1.50000
AFIX   0
C70   1    0.691523    0.185608    0.761420    11.00000    0.03216    0.06662 =
         0.04986    0.00952   -0.01583   -0.00200
AFIX  23
H70A  2    0.654852    0.137429    0.740274    11.00000   -1.20000
H70B  2    0.626783    0.225924    0.796818    11.00000   -1.20000
AFIX   0
C71   1    0.490556    0.899922    0.833049    11.00000    0.05255    0.11563 =
         0.06246   -0.04177   -0.01658   -0.01381
AFIX 137
H71A  2    0.516025    0.910990    0.776648    11.00000   -1.50000
H71B  2    0.494537    0.829764    0.846959    11.00000   -1.50000
H71C  2    0.544112    0.931722    0.853761    11.00000   -1.50000
AFIX   0
C72   1    0.239739    0.135661    0.363473    11.00000    0.05308    0.05315 =
         0.10284   -0.02830   -0.02946   -0.00895
AFIX 137
H72A  2    0.221175    0.161253    0.316471    11.00000   -1.50000
H72B  2    0.180616    0.089046    0.392274    11.00000   -1.50000
H72C  2    0.320801    0.102861    0.349403    11.00000   -1.50000
AFIX   0
C73   1    0.774270    0.248272    0.697260    11.00000    0.03225    0.03598 =
         0.03100   -0.00206   -0.00959   -0.00215
C74   1    0.299360    0.803786    0.957688    11.00000    0.10135    0.05769 =
         0.03949   -0.00637   -0.03187    0.01726
AFIX  23
H74A  2    0.377506    0.769334    0.957168    11.00000   -1.20000
H74B  2    0.235484    0.780649    1.004379    11.00000   -1.20000
AFIX   0
C75   1    0.323141    0.116097    0.578178    11.00000    0.05972    0.05093 =
         0.13676    0.03649   -0.05190   -0.03558
AFIX 137
H75A  2    0.254276    0.163203    0.580983    11.00000   -1.50000
H75B  2    0.295406    0.057739    0.611517    11.00000   -1.50000
H75C  2    0.360368    0.098137    0.524713    11.00000   -1.50000
AFIX   0
C76   1    0.622420    0.908654    0.443402    11.00000    0.13996    0.05429 =
         0.09402    0.00368   -0.06300   -0.04801
AFIX 137
H76A  2    0.569700    0.905777    0.497129    11.00000   -1.50000
H76B  2    0.621520    0.975959    0.421319    11.00000   -1.50000
H76C  2    0.704929    0.886105    0.441775    11.00000   -1.50000
AFIX   0
C77   1    0.601002    0.800023    0.041262    11.00000    0.12773    0.07610 =
         0.10424   -0.01200   -0.08324    0.02081
AFIX 137
H77A  2    0.550316    0.810614    0.094366    11.00000   -1.50000
H77B  2    0.553617    0.817556    0.005869    11.00000   -1.50000
H77C  2    0.670028    0.840667    0.027487    11.00000   -1.50000
AFIX   0
C78   1    0.218601    0.535792    0.952497    11.00000    0.12257    0.03220 =
         0.04592   -0.01651   -0.03506    0.02091
AFIX 137
H78A  2    0.300192    0.544171    0.917070    11.00000   -1.50000
H78B  2    0.196539    0.586831    0.989414    11.00000   -1.50000
H78C  2    0.161388    0.540435    0.922953    11.00000   -1.50000
AFIX   0
C79   1    0.537371    0.604706    0.785669    11.00000    0.03711    0.04194 =
         0.02771   -0.01234   -0.01227   -0.00006
AFIX 137
H79A  2    0.550877    0.670470    0.761009    11.00000   -1.50000
H79B  2    0.551968    0.601051    0.835780    11.00000   -1.50000
H79C  2    0.453921    0.589985    0.793375    11.00000   -1.50000
AFIX   0
C80   1    0.079240    0.793070    0.301577    11.00000    0.03349    0.07758 =
         0.03355   -0.01112   -0.00935   -0.00284
C81   1    0.131774    0.931781    0.532528    11.00000    0.07819    0.04817 =
         0.11257   -0.00061   -0.06263   -0.00081
AFIX 137
H81A  2    0.191252    0.981312    0.516963    11.00000   -1.50000
H81B  2    0.111248    0.916030    0.588344    11.00000   -1.50000
H81C  2    0.058889    0.956894    0.519818    11.00000   -1.50000
AFIX   0
C82   1    0.480941    0.886500    0.368272    11.00000    0.04826    0.06921 =
         0.09255    0.03174   -0.02909   -0.01867
AFIX 137
H82A  2    0.460266    0.838199    0.339208    11.00000   -1.50000
H82B  2    0.507231    0.944604    0.334191    11.00000   -1.50000
H82C  2    0.409986    0.904441    0.411636    11.00000   -1.50000
AFIX   0
HKLF 4


REM  Ag12_a.res in P1
REM R1 =  0.0362 for   13028 Fo > 4sig(Fo)  and  0.0384 for all   13947 data
REM   1247 parameters refined using     70 restraints

END

WGHT      0.0527      0.0000

REM Highest difference peak  0.981,  deepest hole -0.809,  1-sigma level  0.130
Q1    1   0.7211  0.4803  0.6012  11.00000  0.05    0.98
Q2    1   0.3827  0.3484  0.4431  11.00000  0.05    0.95
Q3    1   0.4330  0.6190  0.4448  11.00000  0.05    0.94
Q4    1   0.5699  0.3810  0.5615  11.00000  0.05    0.92
Q5    1   0.3591  0.3995  0.6209  11.00000  0.05    0.85
Q6    1   0.2490  0.7468  0.5226  11.00000  0.05    0.84
Q7    1   0.7398  0.2773  0.4841  11.00000  0.05    0.84
Q8    1   0.3134  0.3432  0.6046  11.00000  0.05    0.83
Q9    1   0.6886  0.6590  0.4030  11.00000  0.05    0.83
Q10   1   0.5374  0.6451  0.3823  11.00000  0.05    0.82
Q11   1   0.5023  0.3802  0.6838  11.00000  0.05    0.82
Q12   1   0.3391  0.4051  0.5426  11.00000  0.05    0.81
Q13   1   0.5742  0.4330  0.3988  11.00000  0.05    0.81
Q14   1   0.2767  0.5221  0.4022  11.00000  0.05    0.81
Q15   1   0.4149  0.5738  0.5994  11.00000  0.05    0.80
Q16   1   0.6263  0.2797  0.5375  11.00000  0.05    0.80
Q17   1   0.3636  0.7279  0.4697  11.00000  0.05    0.80
Q18   1   0.5008  0.6219  0.3219  11.00000  0.05    0.80
Q19   1   0.4586  0.3701  0.6161  11.00000  0.05    0.79
Q20   1   0.5559  0.7109  0.6451  11.00000  0.05    0.78
Q21   1   0.8422  0.5003  0.5283  11.00000  0.05    0.78
Q22   1   0.6147  0.6627  0.5617  11.00000  0.05    0.77
Q23   1   0.7372  0.3169  0.4641  11.00000  0.05    0.76
Q24   1   0.6644  0.6057  0.4666  11.00000  0.05    0.75
Q25   1   0.4302  0.2923  0.3585  11.00000  0.05    0.72
Q26   1   0.2769  0.7334  0.5949  11.00000  0.05    0.72
Q27   1   0.6361  0.7108  0.5154  11.00000  0.05    0.70
Q28   1   0.2607  0.6898  0.5375  11.00000  0.05    0.68
Q29   1   0.7954  0.4736  0.4734  11.00000  0.05    0.68
Q30   1   0.6479  0.4371  0.2764  11.00000  0.05    0.67
Q31   1   0.1531  0.5017  0.4762  11.00000  0.05    0.66
Q32   1   0.7638  0.6376  0.4034  11.00000  0.05    0.66
Q33   1   0.7084  0.2800  0.4089  11.00000  0.05    0.66
Q34   1   0.7417  0.6007  0.3424  11.00000  0.05    0.66
Q35   1   0.3521  0.2998  0.4853  11.00000  0.05    0.65
Q36   1   0.4565  0.3344  0.4207  11.00000  0.05    0.63
Q37   1   0.5427  0.4236  0.3420  11.00000  0.05    0.63
Q38   1   0.4442  0.5548  0.6790  11.00000  0.05    0.63
Q39   1   0.3402  0.5765  0.7257  11.00000  0.05    0.62
Q40   1   0.6043  0.4022  0.6242  11.00000  0.05    0.62
Q41   1   0.6363  0.5885  0.4025  11.00000  0.05    0.62
Q42   1   0.2626  0.4081  0.6688  11.00000  0.05    0.61
Q43   1   0.3196  0.2442  0.4356  11.00000  0.05    0.61
Q44   1   0.5463  0.4550  0.3224  11.00000  0.05    0.61
Q45   1   0.1737  0.5813  0.6574  11.00000  0.05    0.60
Q46   1   0.7397  0.8253  0.5580  11.00000  0.05    0.60
Q47   1   0.6368  0.6169  0.3778  11.00000  0.05    0.60
Q48   1   0.6737  0.7594  0.5629  11.00000  0.05    0.60
Q49   1   0.3417  0.8030  0.5384  11.00000  0.05    0.60
Q50   1   0.3148  0.1330  0.6202  11.00000  0.05    0.59
;
_shelx_res_checksum                3949
_shelx_hkl_file
;
   0   0   1   -0.08    0.30
   0   0   2 1810.91   72.29
   0   0  -2 1830.11   72.42
   0   0  -3  349.84   16.25
   0   0   3  362.36   16.21
   0   0  -4  235.54   11.60
   0   0   4  210.64   11.27
   0   0  -5 1099.24   47.07
   0   0   5 1147.41   47.07
   0   0   6   87.69    6.54
   0   0  -6  116.46    7.34
   0   0   7   32.08    3.55
   0   0  -7   23.34    3.21
   0   0   8   27.85    3.48
   0   0  -8   37.68    4.10
   0   0   9  144.37    9.38
   0   0  -9  137.58   10.14
   0   0  -9  148.49    9.84
   0   0  10   46.78    5.25
   0   0  10   52.77    5.10
   0   0 -10   42.85    4.89
   0   0  11    5.17    1.79
   0   0  11    6.23    2.16
   0   0  12   80.47    7.94
   0   0  12   77.42    7.47
   0   0  12   72.07    6.74
   0   0  13  220.51   14.03
   0   0  13  228.41   14.92
   0   0  13  240.14   15.92
   0   0  14  287.69   17.24
   0   0  14  298.26   18.30
   0   0  14  331.40   19.88
   0   0  15  492.92   26.22
   0   0  15  526.29   27.80
   0   0  15  578.46   29.51
   0   0  16  478.82   25.00
   0   0  16  408.59   22.64
   0   0  16  490.10   26.37
   0   0  17  175.20   13.53
   0   0  17  165.47   12.23
   0   0  18   33.40    4.71
   0   0  18   43.84    5.81
   0   0  19   80.26    7.48
   0   0  19   71.13    6.46
   0   0  20   42.19    4.65
   0   0  20   36.68    3.87
   0   0  20   37.62    3.87
   0  -1  20   44.08    4.06
   0  -1  20   43.76    4.10
   0  -1  19   32.98    4.01
   0  -1  19   26.22    3.67
   0   1 -19   25.81    3.34
   0  -1  19   37.20    4.82
   0  -1  18    4.71    2.05
   0  -1  18    6.81    2.76
   0  -1  17    6.13    2.68
   0  -1  17    6.98    2.39
   0  -1  16   66.78    7.31
   0  -1  16   78.70    8.54
   0  -1  16   72.28    7.01
   0  -1  15   36.48    5.80
   0  -1  15   38.51    5.47
   0  -1  15   43.39    5.41
   0  -1  14   42.19    6.04
   0  -1  14   36.16    4.97
   0  -1  14   39.63    5.45
   0  -1  13   85.14    8.15
   0  -1  13   93.57    8.07
   0  -1  13   77.81    8.26
   0  -1  12   70.79    7.21
   0  -1  12   78.17    6.92
   0  -1  12   72.09    7.00
   0  -1  12   80.06    8.01
   0  -1  11  394.64   21.21
   0  -1  11  354.51   19.20
   0  -1  11  355.71   20.10
   0  -1  11  363.81   19.68
   0  -1  10  346.86   19.61
   0  -1  10  319.82   18.26
   0  -1  10  353.93   18.53
   0   1 -10  373.30   19.18
   0  -1  10  343.06   19.00
   0  -1   9  108.65    8.00
   0   1  -9   97.62    8.32
   0   1  -9  103.61    8.02
   0   1  -8   49.36    5.09
   0   1  -8   43.29    5.19
   0   1  -7 1188.39   50.35
   0   1  -7 1146.98   50.80
   0  -1   7 1191.08   50.11
   0   1  -6  147.40    9.00
   0   1  -6  132.13    8.35
   0   1  -5  365.72   17.35
   0  -1   5  322.74   16.19
   0   1  -4 1107.57   47.21
   0  -1   4 1136.30   46.38
   0   1  -4 1145.43   46.43
   0  -1   3  105.58    5.73
   0   1  -3  114.89    5.84
   0   1  -3  104.85    6.21
   0  -1   2  589.67   24.70
   0   1  -2  568.80   24.55
   0  -1   2  637.44   24.49
   0   1  -2  605.16   24.39
   0   1  -1 3439.19  132.43
   0  -1   1 3368.26  132.44
   0  -1   0 5738.14  194.40
   0   1   0 3982.27  194.52
   0   1   1 4688.87  182.24
   0  -1  -2  305.44   13.19
   0   1   2  323.84   13.25
   0  -1  -3 1280.99   51.28
   0   1   3 1279.32   51.21
   0  -1  -4  147.16    8.13
   0   1   4  166.22    8.34
   0   1   5  649.56   27.07
   0  -1  -5  576.13   26.62
   0  -1  -6 1339.01   55.60
   0   1   6 1330.65   55.32
   0  -1  -7   29.30    3.92
   0  -1  -7   29.81    3.59
   0   1   7   37.91    3.81
   0  -1  -8   36.44    3.95
   0  -1  -8   29.70    3.95
   0  -1  -9   64.15    5.99
   0   1   9   60.18    5.52
   0  -1  -9   74.12    6.76
   0   1  10   87.19    7.59
   0   1  10   92.89    7.19
   0  -1 -10   85.68    7.37
   0   1  10   90.64    7.71
   0   1  11  112.89    8.57
   0   1  11  139.19   10.11
   0   1  11  127.83    9.79
   0   1  12    2.51    1.77
   0   1  12    3.22    1.48
   0   1  13  241.81   15.29
   0   1  13  217.16   13.67
   0   1  14  541.00   28.35
   0   1  15 1204.04   53.30
   0   1  15 1105.33   53.83
   0   1  16  825.09   38.72
   0   1  16  744.11   39.00
   0   1  17  211.64   15.35
   0   1  17  228.02   14.85
   0   1  18    2.35    1.75
   0   1  18    6.28    2.66
   0   1  19   13.43    3.02
   0   1  19   10.72    2.50
   0   1  20    4.09    1.76
   0   1  20    3.66    1.42
   0   1  20    3.91    1.56
   0   1  21   22.85    2.38
   0  -2  20   35.62    3.52
   0  -2  19    8.47    2.16
   0  -2  19    6.54    1.89
   0  -2  18   18.66    3.74
   0  -2  18   16.06    3.17
   0   2 -18    7.86    2.12
   0  -2  18   13.58    2.95
   0  -2  17   17.58    3.51
   0  -2  17   11.53    3.57
   0  -2  17   15.86    3.45
   0  -2  16   20.14    3.88
   0  -2  16   28.35    5.08
   0  -2  15   27.79    4.54
   0  -2  15   24.10    5.04
   0  -2  15   29.22    4.56
   0  -2  14  150.50   11.47
   0  -2  14  144.13   12.02
   0  -2  14  139.14   11.01
   0  -2  13   45.84    5.55
   0  -2  13   59.20    6.48
   0  -2  13   66.89    7.56
   0  -2  13   45.88    5.96
   0  -2  12  411.37   22.59
   0  -2  12  375.67   21.15
   0  -2  12  386.16   21.52
   0  -2  12  357.50   20.29
   0  -2  11  645.49   31.67
   0  -2  11  644.51   32.15
   0  -2  11  678.59   33.19
   0  -2  11  643.50   31.20
   0  -2  10  521.58   26.20
   0  -2  10  486.24   25.46
   0  -2  10  557.95   27.55
   0  -2  10  523.05   26.60
   0   2  -9    0.30    0.93
   0   2  -9    2.87    1.47
   0   2  -8  984.23   44.28
   0   2  -8  981.22   43.72
   0   2  -7 1866.39   76.22
   0   2  -7 1788.30   76.40
   0   2  -6  414.38   20.90
   0   2  -6  435.61   20.26
   0   2  -5  275.16   13.68
   0   2  -5  288.06   14.50
   0   2  -4 1031.32   43.32
   0   2  -4 1055.23   42.81
   0  -2   3 1918.42   80.75
   0   2  -3 2092.63   80.48
   0   2  -3 2072.95   80.68
   0  -2   2  679.76   26.64
   0   2  -2  627.13   26.47
   0   2  -1  877.88   35.33
   0  -2   1  908.55   35.42
   0  -2   0  563.78   24.95
   0   2   0  751.26   25.35
   0   2   1   15.26    1.34
   0  -2  -1   16.56    1.19
   0  -2  -2  167.34    7.99
   0   2   2  182.50    8.11
   0   2   3  219.13   10.26
   0  -2  -3  229.20   10.38
   0  -2  -4   23.36    2.40
   0   2   4   25.07    2.40
   0   2   5   20.79    2.45
   0  -2  -5   23.59    2.63
   0  -2  -6   30.07    3.43
   0   2   6   31.08    3.38
   0  -2  -7   11.27    2.30
   0   2   7   23.73    3.13
   0   2   8   51.01    4.86
   0  -2  -8   38.34    4.51
   0  -2  -9  172.42   11.23
   0  -2  -9  166.77   11.46
   0   2   9  152.11   10.28
   0   2  10   62.86    6.61
   0   2  10   75.03    6.58
   0  -2 -10   62.46    6.49
   0   2  11  574.31   29.64
   0   2  11  612.96   29.96
   0   2  12  330.96   19.48
   0   2  12  332.65   19.51
   0   2  13    5.69    2.44
   0   2  13    8.09    2.69
   0   2  14  640.13   32.62
   0   2  15  566.74   29.80
   0   2  16  306.20   18.85
   0   2  17   21.84    4.11
   0   2  18   47.55    5.57
   0   2  19   74.04    6.57
   0   2  20    8.94    2.00
   0   2  21    1.73    0.81
   0   2  21    3.42    1.07
   0  -3  20  135.66    7.73
   0  -3  19    0.97    1.12
   0  -3  18   53.67    5.50
   0  -3  18   46.72    5.09
   0  -3  17   85.38    7.75
   0  -3  17   94.63    8.78
   0  -3  17   85.10    7.70
   0  -3  16    9.61    2.85
   0  -3  16   12.35    3.15
   0  -3  16   12.86    3.69
   0  -3  15   34.26    5.47
   0  -3  15   27.23    4.54
   0  -3  14    8.77    2.81
   0  -3  14   10.31    3.40
   0  -3  14    8.83    2.84
   0  -3  13  185.55   13.91
   0  -3  13  152.51   12.11
   0  -3  13  170.77   12.57
   0  -3  12  516.41   27.87
   0  -3  12  491.15   26.03
   0  -3  12  498.98   26.87
   0  -3  12  514.29   26.84
   0  -3  11  936.54   43.29
   0  -3  11  943.04   44.39
   0  -3  11  905.76   43.32
   0  -3  11  909.48   42.46
   0  -3  10  270.17   15.87
   0  -3  10  243.80   16.11
   0  -3  10  224.94   14.63
   0  -3  10  232.04   15.32
   0   3  -9   42.99    5.32
   0  -3   9   53.27    5.98
   0  -3   9   55.61    5.86
   0  -3   9   49.50    5.79
   0  -3   9   45.73    5.86
   0   3  -8  182.42   12.31
   0   3  -7  782.38   36.02
   0   3  -7  788.21   35.11
   0   3  -6  573.85   26.19
   0   3  -6  585.83   27.01
   0   3  -5  212.91   11.29
   0   3  -5  236.40   12.05
   0   3  -4 1602.35   64.48
   0  -3   4 1541.57   65.08
   0   3  -4 1649.99   64.79
   0   3  -3 3313.58  129.00
   0   3  -3 3242.74  128.79
   0  -3   3 3274.45  129.09
   0   3  -2 1968.54   78.79
   0  -3   2 2032.15   78.97
   0  -3   1  238.14    7.85
   0   3  -1  131.97    7.06
   0   3   0  137.19    5.94
   0  -3   0  118.56    5.64
   0   3   1   21.34    2.02
   0  -3  -1   32.13    2.06
   0  -3  -2  357.49   14.82
   0   3   2  336.09   15.14
   0   3   3 1418.31   53.51
   0  -3  -3 1239.61   53.27
   0   3   4 4472.60  173.59
   0  -3  -4 4362.88  173.61
   0   3   5 3501.55  132.24
   0  -3  -5 3173.30  132.06
   0  -3  -6 1835.86   76.73
   0   3   6 1926.26   76.68
   0  -3  -7   10.49    2.21
   0   3   7   21.15    2.91
   0   3   8  371.92   18.89
   0  -3  -8  332.46   18.44
   0   3   9  136.21    9.75
   0  -3  -9  132.53   10.28
   0   3   9  134.49   10.23
   0   3   9  129.31    9.98
   0  -3  -9  142.05   10.13
   0   3  10  294.89   17.22
   0   3  10  269.35   16.90
   0   3  11  623.36   31.51
   0   3  11  621.12   31.30
   0   3  12  478.47   25.55
   0   3  12  449.49   25.05
   0   3  13   63.71    7.24
   0   3  13   61.34    7.17
   0   3  14   80.88    8.41
   0   3  15   37.26    5.60
   0   3  16   39.21    5.57
   0   3  17   14.02    3.30
   0   3  18   35.11    4.80
   0   3  19    8.68    2.31
   0   3  20   12.79    2.34
   0   3  21   24.58    2.51
   0   3  21   30.21    2.93
   0  -4  19   13.41    2.29
   0  -4  18  154.08   10.15
   0  -4  17  259.53   15.25
   0  -4  17  269.98   15.71
   0  -4  16  124.22    9.67
   0  -4  16  110.83    9.35
   0  -4  15  149.88   11.28
   0  -4  15  140.62   11.13
   0  -4  15  136.70   11.74
   0   4 -14   41.08    5.22
   0  -4  14   39.77    6.00
   0  -4  14   39.85    5.60
   0  -4  14   34.56    5.28
   0  -4  13   40.84    6.31
   0  -4  13   51.02    6.44
   0  -4  13   48.33    6.18
   0  -4  13   38.31    5.66
   0  -4  12  311.13   20.30
   0  -4  12  319.41   19.66
   0  -4  12  310.18   18.81
   0  -4  12  328.07   19.65
   0  -4  11 1195.27   55.11
   0  -4  11 1225.31   55.34
   0  -4  11 1165.80   54.17
   0  -4  11 1258.84   56.50
   0  -4  10  623.80   31.25
   0  -4  10  598.03   31.65
   0  -4  10  608.04   30.45
   0  -4  10  581.73   30.66
   0  -4   9  197.00   13.97
   0  -4   9  196.27   14.05
   0  -4   9  214.45   13.87
   0  -4   9  196.31   13.44
   0  -4   8   27.17    4.03
   0   4  -8   30.63    4.13
   0   4  -8   33.68    4.57
   0  -4   8   33.76    4.92
   0  -4   8   32.24    4.69
   0  -4   8   36.57    5.02
   0   4  -7  124.90    8.97
   0   4  -7  113.54    8.24
   0   4  -6   34.14    3.73
   0   4  -6   38.80    4.06
   0   4  -5   32.81    3.30
   0   4  -5   30.64    3.24
   0   4  -4   42.58    3.48
   0  -4   4   43.18    3.86
   0   4  -4   42.76    3.66
   0   4  -3   24.88    2.56
   0   4  -3   22.82    2.23
   0  -4   3   29.68    2.63
   0   4  -2  937.82   39.42
   0  -4   2 1032.79   39.86
   0   4  -1  998.01   38.16
   0  -4   1  893.81   37.68
   0  -4   0   79.38    4.32
   0   4   0   95.07    4.59
   0  -4  -1  328.44   13.82
   0   4   2  372.47   18.36
   0  -4  -2  469.06   18.20
   0  -4  -3 3399.92  136.23
   0   4   3 3561.38  136.98
   0  -4  -4 9035.60  352.93
   0   4   4 9064.16  353.43
   0  -4  -5 6339.06  256.55
   0   4   5 6740.95  256.62
   0  -4  -6 1021.24   44.14
   0   4   6 1052.72   44.13
   0  -4  -7  402.85   19.94
   0   4   7  391.96   19.52
   0  -4  -8  493.57   26.16
   0   4   8  603.82   26.70
   0   4   9  684.43   33.69
   0  -4  -9  677.70   33.20
   0   4   9  728.25   33.73
   0   4  10   70.50    7.34
   0   4  10   66.93    7.26
   0   4  11   27.55    4.67
   0   4  11   27.95    4.63
   0   4  12   82.40    8.39
   0   4  12   84.84    8.60
   0   4  13  227.61   15.74
   0   4  13  220.31   15.52
   0   4  14   19.57    4.15
   0   4  14   21.18    4.32
   0   4  15   13.40    3.70
   0   4  16   31.75    5.69
   0   4  16   33.06    5.19
   0   4  17  147.97   11.30
   0   4  17  138.94   11.68
   0   4  18  370.55   19.64
   0   4  18  324.45   19.85
   0   4  19  200.32   13.32
   0   4  19  225.34   12.96
   0   4  20  118.55    7.52
   0   4  20  103.50    7.94
   0   4  21   72.91    5.38
   0  -5  19   10.78    1.83
   0  -5  18   47.22    4.67
   0  -5  17   60.48    5.94
   0  -5  16    2.44    1.66
   0  -5  16    1.49    1.73
   0  -5  15   66.30    6.93
   0  -5  15   67.90    7.23
   0  -5  14  154.05   12.31
   0  -5  14  165.76   12.24
   0  -5  13   17.02    3.90
   0  -5  13   12.75    3.44
   0  -5  12   66.64    7.59
   0  -5  12   75.40    8.91
   0  -5  12   75.55    8.27
   0  -5  11  438.44   24.76
   0  -5  11  445.45   25.48
   0  -5  11  451.98   25.21
   0  -5  11  468.02   26.66
   0  -5  10  694.39   34.48
   0  -5  10  735.23   35.75
   0  -5  10  655.00   34.40
   0  -5  10  689.11   34.60
   0  -5  10  668.47   35.42
   0  -5   9  107.56    9.63
   0  -5   9   99.00    9.53
   0  -5   9   98.69    8.95
   0  -5   9  119.23    9.60
   0  -5   9   85.25    8.97
   0  -5   8  131.58   10.30
   0  -5   8  114.95    9.19
   0  -5   8  117.63    9.33
   0  -5   8  116.78   10.16
   0  -5   8  115.17   10.20
   0   5  -7  572.05   25.68
   0  -5   7  519.33   25.90
   0   5  -7  527.27   25.13
   0  -5   7  491.07   24.90
   0  -5   7  443.61   26.41
   0   5  -6  384.04   19.46
   0   5  -6  389.07   19.12
   0   5  -5  222.31   11.97
   0   5  -5  239.72   12.70
   0   5  -4  761.52   33.67
   0  -5   4  804.93   34.56
   0   5  -4  859.21   34.99
   0   5  -3 3037.97  122.75
   0  -5   3 3215.49  123.43
   0  -5   2 1890.68   75.12
   0   5  -2 1876.13   74.88
   0   5  -1 1760.16   72.69
   0  -5   1 1909.40   72.83
   0  -5   0  201.86    8.78
   0   5   0  172.80    8.59
   0  -5  -1  448.91   18.90
   0  -5  -2   54.50    3.71
   0   5   2   61.44    4.40
   0  -5  -3  916.72   38.10
   0   5   3  934.36   39.04
   0   5   4 1543.92   63.47
   0  -5  -4 1549.51   62.60
   0   5   5  861.06   35.55
   0  -5  -5  780.59   34.57
   0  -5  -6  266.89   13.90
   0   5   6  266.73   14.21
   0  -5  -7    9.12    2.07
   0   5   7    4.26    1.50
   0  -5  -8  240.21   14.32
   0  -5  -8  222.24   13.99
   0  -5  -8  235.51   14.23
   0   5   8  235.57   13.80
   0   5   8  226.85   14.08
   0  -5  -8  225.94   13.95
   0   5   9  445.42   23.93
   0   5  10  654.56   33.17
   0   5  11  258.72   17.19
   0   5  12   13.26    3.54
   0   5  12   15.51    3.86
   0   5  13   33.19    5.45
   0   5  13   40.20    6.12
   0   5  14   30.18    5.19
   0   5  14   22.49    4.58
   0   5  15   11.76    3.40
   0   5  15    6.72    2.98
   0   5  16    4.01    2.44
   0   5  17   53.50    6.37
   0   5  17   63.67    7.27
   0   5  18  279.36   16.66
   0   5  18  306.55   17.89
   0   5  19  408.49   20.94
   0   5  19  437.97   22.14
   0   5  20  237.28   13.02
   0   5  20  217.93   11.91
   0   5  21   25.77    2.83
   0  -6  18   21.20    2.78
   0  -6  17   60.14    5.59
   0  -6  16  280.70   16.37
   0  -6  15  471.91   24.56
   0  -6  15  435.27   23.10
   0  -6  14  130.93   10.97
   0  -6  14  118.92    9.80
   0  -6  13    2.90    2.19
   0  -6  13    3.22    2.08
   0  -6  12   67.34    7.60
   0  -6  12   76.75    8.58
   0  -6  11  102.76    9.55
   0  -6  11   93.68    9.76
   0  -6  10    1.64    1.85
   0  -6  10    0.74    1.59
   0  -6   9   55.85    7.17
   0  -6   9   55.22    6.67
   0  -6   9   56.29    6.47
   0  -6   8  186.22   12.97
   0  -6   8  193.43   12.81
   0  -6   7  362.87   19.36
   0  -6   7  342.74   18.74
   0   6  -6  650.50   28.02
   0  -6   6  628.28   28.94
   0   6  -5   16.55    2.33
   0   6  -5   16.50    2.81
   0  -6   4  455.92   20.68
   0   6  -4  386.69   19.18
   0  -6   3 1006.62   45.13
   0   6  -3 1189.65   45.43
   0   6  -2  700.89   29.19
   0  -6   2  677.80   29.14
   0   6  -1   65.53    4.08
   0  -6   1   61.15    4.12
   0   6   0  764.37   30.81
   0  -6   0  725.38   30.78
   0  -6  -1 3444.60  135.38
   0  -6  -2 2125.89   86.79
   0   6   2 2334.93   88.84
   0  -6  -3  239.87   11.94
   0   6   3  242.66   12.87
   0  -6  -4  118.12    7.31
   0   6   4  130.80    8.29
   0  -6  -5  466.98   21.13
   0   6   5  445.10   21.98
   0   6   6  621.67   27.72
   0  -6  -6  562.07   26.52
   0  -6  -7  728.89   33.03
   0  -6  -7  682.20   32.46
   0  -6  -7  696.66   32.25
   0  -6  -7  749.72   33.96
   0  -6  -8  125.49    9.46
   0  -6  -8  115.06    9.10
   0  -6  -9   17.50    3.63
   0  -6  -9   19.07    3.76
   0   6   9   28.86    4.56
   0   6  10   60.33    7.33
   0   6  10   59.70    7.08
   0   6  11   21.17    4.55
   0   6  12  155.06   12.95
   0   6  13   16.39    4.06
   0   6  14   29.75    5.34
   0   6  14   32.76    5.56
   0   6  15   54.34    7.05
   0   6  15   53.64    7.01
   0   6  16  214.99   14.85
   0   6  17   30.13    5.05
   0   6  17   34.88    5.01
   0   6  18   94.27    8.40
   0  -6 -18   81.03    6.86
   0   6  18   79.47    7.33
   0   6  19  196.36   11.74
   0   6  19  198.99   12.45
   0   6  20   72.79    5.69
   0   6  20   61.84    4.86
   0  -7  17  119.35    7.83
   0  -7  16  145.70    9.94
   0  -7  15   97.46    8.45
   0  -7  14    1.45    1.64
   0  -7  13  196.96   14.72
   0  -7  12  244.57   15.94
   0  -7  12  245.70   17.64
   0  -7  11    4.62    2.68
   0  -7  11    2.94    2.13
   0  -7  10    3.52    2.48
   0  -7  10    4.32    2.15
   0  -7   9   38.22    5.74
   0  -7   9   38.91    5.35
   0  -7   8   91.50    8.67
   0  -7   8   86.70    7.92
   0  -7   7  170.70   11.44
   0  -7   7  169.81   12.00
   0  -7   6  465.51   23.60
   0  -7   6  505.50   24.67
   0  -7   5  397.23   20.43
   0  -7   4   75.43    6.28
   0   7  -2   83.64    5.12
   0  -7   2   68.72    4.94
   0   7  -1  403.92   17.97
   0  -7   1  407.88   18.22
   0  -7   0 1779.15   71.43
   0  -7  -1 2096.33   83.64
   0  -7  -2 2002.30   81.23
   0   7   2 2098.63   83.45
   0  -7  -3   97.90    5.79
   0   7   3   99.73    7.33
   0   7   4  637.78   29.83
   0   7   4  665.69   30.28
   0  -7  -4  650.22   28.24
   0  -7  -5  625.98   30.88
   0  -7  -5  686.78   31.31
   0  -7  -5  601.43   30.10
   0   7   5  710.61   31.73
   0  -7  -6  416.82   21.81
   0   7   6  437.48   21.91
   0  -7  -6  469.58   22.03
   0  -7  -6  390.93   20.67
   0  -7  -7 1382.98   58.29
   0  -7  -7 1371.11   58.92
   0  -7  -7 1273.61   57.19
   0  -7  -8 1243.19   57.88
   0  -7  -8 1391.70   60.00
   0  -7  -8 1388.42   59.05
   0  -7  -9 1096.68   49.59
   0  -7  -9 1034.81   48.62
   0   7  10  115.60   10.96
   0   7  10  123.30   10.91
   0   7  11   49.74    6.79
   0   7  11   59.72    7.77
   0   7  12  470.59   27.14
   0   7  12  504.23   28.69
   0   7  13  189.15   15.17
   0   7  14   43.47    6.65
   0   7  15  406.46   23.37
   0  -7 -15  360.45   20.93
   0   7  16  362.14   21.42
   0   7  17  104.37    9.27
   0   7  17   83.01    8.05
   0   7  18   15.06    3.11
   0  -7 -18   11.46    2.58
   0   7  19   22.89    3.15
   0   7  19   26.23    3.60
   0   7  20   20.92    2.61
   0   7  20   18.24    2.23
   0  -8  17   10.80    2.17
   0  -8  16    2.80    1.36
   0  -8  15   37.95    4.65
   0  -8  14   45.57    5.72
   0  -8  13  221.86   15.55
   0  -8  12  313.35   20.42
   0  -8  11   96.32   10.12
   0  -8  10   67.76    7.37
   0  -8  10   85.14    9.27
   0  -8   9   63.79    6.91
   0  -8   9   64.69    7.88
   0  -8   8   58.37    6.88
   0  -8   8   42.08    5.40
   0  -8   7  178.07   12.20
   0  -8   7  202.58   13.61
   0  -8   6  567.55   27.60
   0  -8   6  517.17   26.21
   0  -8   5  719.13   33.07
   0  -8   5  720.78   33.85
   0  -8   4  127.14    9.09
   0  -8   4  115.35    8.35
   0  -8   4  129.43    9.14
   0  -8   3   22.63    3.19
   0  -8   3   24.27    3.43
   0  -8   3   25.21    3.50
   0  -8   2    1.85    1.16
   0  -8   2    1.94    1.21
   0  -8   2    1.18    1.01
   0  -8   1  124.98    8.35
   0  -8   1  131.13    8.56
   0  -8   0  270.73   14.42
   0  -8   0  275.61   14.56
   0  -8  -1  234.13   13.23
   0  -8  -1  247.93   13.28
   0  -8  -1  238.63   13.17
   0  -8  -2  153.73    9.92
   0  -8  -2  171.00   10.25
   0  -8  -2  161.49    9.93
   0  -8  -3  376.40   18.42
   0  -8  -3  331.73   17.51
   0  -8  -3  348.34   18.03
   0  -8  -4   84.18    6.91
   0  -8  -4  111.12    8.01
   0  -8  -4   94.43    7.47
   0   8   4  112.16    8.19
   0  -8  -5  158.35   10.57
   0  -8  -5  153.01    9.94
   0   8   5  173.66   11.12
   0  -8  -5  140.34   10.27
   0  -8  -6  280.79   15.67
   0  -8  -6  229.58   14.25
   0   8   6  268.46   15.75
   0  -8  -6  256.85   15.58
   0  -8  -7 1265.19   53.71
   0  -8  -7 1096.73   52.12
   0   8   7 1214.58   53.82
   0  -8  -7 1244.65   54.29
   0  -8  -8 1634.75   70.07
   0  -8  -8 1477.00   67.60
   0  -8  -8 1623.18   68.94
   0  -8  -9  634.33   33.28
   0  -8  -9  717.28   34.94
   0   8  10   55.32    7.12
   0   8  11   37.18    6.00
   0   8  11   47.39    7.28
   0   8  12  350.96   23.00
   0   8  12  313.37   20.59
   0   8  13  321.19   20.90
   0   8  13  360.30   22.98
   0   8  14   16.27    4.67
   0   8  14   17.49    4.32
   0  -8 -15   94.24    8.64
   0   8  15  120.70   10.89
   0   8  16   58.29    7.06
   0  -8 -16   57.81    5.99
   0   8  17   59.54    6.37
   0   8  17   60.52    6.72
   0   8  18   51.47    5.31
   0  -8 -18   54.63    5.28
   0   8  18   59.10    5.81
   0   8  19    7.41    1.82
   0   8  19    7.03    1.71
   0  -9  17    0.43    0.57
   0  -9  17    0.34    0.66
   0  -9  16    1.76    1.20
   0  -9  15   22.12    3.14
   0  -9  15   25.34    3.70
   0  -9  14   57.51    5.93
   0  -9  14   59.70    6.41
   0  -9  13   78.47    7.85
   0  -9  12   76.30    8.35
   0  -9  11    5.32    2.84
   0  -9  10  157.60   13.22
   0  -9   9   88.38    9.34
   0  -9   8  108.03   10.09
   0  -9   7  354.69   20.53
   0  -9   7  324.09   19.12
   0  -9   7  358.24   20.71
   0  -9   6  174.16   12.06
   0  -9   6  199.77   13.30
   0  -9   6  179.60   12.83
   0  -9   5  129.15    9.72
   0  -9   5  148.20   10.71
   0  -9   5  137.67   10.43
   0  -9   4   81.95    7.01
   0  -9   4   77.38    7.13
   0  -9   3   16.95    3.07
   0  -9   3   13.77    2.81
   0  -9   3   15.55    2.85
   0  -9   2   16.80    2.95
   0  -9   2   19.41    3.17
   0  -9   2   18.96    3.18
   0  -9   1   39.95    4.54
   0  -9   1   33.42    4.12
   0  -9   1   43.12    4.63
   0  -9   0  399.53   20.33
   0   9   0  384.93   19.91
   0  -9   0  394.90   20.00
   0  -9   0  404.05   20.27
   0  -9  -1 1348.36   56.11
   0  -9  -1 1338.74   55.84
   0   9   1 1225.39   55.50
   0  -9  -1 1315.79   56.01
   0  -9  -2 1008.65   45.85
   0  -9  -2 1062.01   45.84
   0  -9  -2 1104.96   46.08
   0   9   2 1007.95   45.71
   0  -9  -3  197.55   11.98
   0  -9  -3  171.27   11.29
   0  -9  -3  183.69   11.75
   0  -9  -4    6.67    2.05
   0  -9  -4   10.38    2.50
   0  -9  -4    9.28    2.58
   0   9   4    7.41    2.24
   0  -9  -5   40.68    4.86
   0   9   5   41.66    5.31
   0  -9  -5   49.10    5.47
   0  -9  -5   51.71    5.84
   0  -9  -6   73.14    7.00
   0  -9  -6   57.77    6.69
   0   9   6   55.42    6.39
   0  -9  -6   53.61    5.85
   0  -9  -7   36.70    5.57
   0  -9  -7   38.51    5.25
   0  -9  -7   36.21    4.91
   0   9   7   30.31    4.96
   0  -9  -8  369.46   21.78
   0  -9  -8  386.78   22.56
   0   9   8  413.71   23.52
   0  -9  -8  406.51   23.91
   0  -9  -9  152.53   12.26
   0  -9  -9  121.86   10.86
   0  -9 -10  117.83   11.16
   0   9  10  108.36   10.54
   0   9  11   10.46    3.69
   0   9  12    2.14    2.11
   0   9  13  120.89   12.16
   0   9  13  102.66    9.97
   0   9  14   41.89    6.72
   0   9  14   40.55    5.93
   0  -9 -15   10.95    2.91
   0   9  15   18.05    4.22
   0   9  15   12.32    3.37
   0  -9 -16    5.64    2.03
   0   9  16    8.42    2.85
   0   9  17   11.99    2.84
   0   9  17    6.84    2.35
   0  -9 -18   14.05    2.42
   0   9  18   14.65    2.63
   0   9  18   12.47    2.44
   0 -10  16   40.36    3.38
   0 -10  15   12.58    2.27
   0 -10  15   10.45    2.07
   0 -10  14    4.72    1.83
   0 -10  14    4.99    1.96
   0 -10  13   14.88    3.31
   0 -10  12   36.22    5.50
   0 -10  12   33.49    5.11
   0 -10  11   86.68    9.14
   0 -10  11  100.60    9.60
   0 -10  10   43.64    6.34
   0 -10  10   36.11    5.96
   0 -10   9    5.93    2.78
   0 -10   9    3.89    2.37
   0 -10   8  179.71   13.76
   0 -10   8  170.62   13.46
   0 -10   7  167.37   13.05
   0 -10   7  189.02   13.73
   0 -10   6    8.91    2.81
   0 -10   6    5.46    2.39
   0 -10   5    9.61    2.78
   0 -10   5   12.54    2.94
   0 -10   5    9.49    2.73
   0 -10   4   96.25    8.41
   0 -10   4   89.24    7.96
   0 -10   4   87.16    7.75
   0 -10   3   79.68    7.27
   0 -10   3   77.04    7.13
   0 -10   3   82.55    7.58
   0 -10   2   11.78    2.79
   0 -10   2   13.16    2.84
   0 -10   2   13.35    2.84
   0 -10   1    3.90    1.72
   0 -10   1    7.81    2.33
   0 -10   1    8.97    2.37
   0 -10   0   28.98    4.03
   0 -10   0   27.92    3.97
   0 -10   0   29.86    4.23
   0  10   1  143.70   10.42
   0 -10  -1  154.88   10.66
   0 -10  -1  152.01   10.43
   0 -10  -1  144.40   10.39
   0 -10  -2   83.18    7.41
   0 -10  -2   91.61    7.66
   0 -10  -2   91.27    7.83
   0  10   3   13.30    3.05
   0 -10  -3   12.23    2.79
   0 -10  -3    9.70    2.63
   0 -10  -3   11.46    2.94
   0 -10  -4  268.22   15.43
   0 -10  -4  229.44   14.65
   0 -10  -4  239.63   15.34
   0  10   4  256.33   15.66
   0 -10  -5  886.02   41.00
   0 -10  -5  943.08   42.17
   0  10   5  892.89   41.54
   0 -10  -5  817.61   40.27
   0 -10  -6 1100.64   49.91
   0 -10  -6 1081.29   48.42
   0 -10  -6  990.31   47.67
   0  10   6 1077.18   49.06
   0  10   7  347.37   21.00
   0 -10  -7  338.78   20.27
   0 -10  -7  361.64   20.77
   0 -10  -7  370.00   22.28
   0 -10  -8   12.47    3.35
   0 -10  -8   15.62    3.74
   0  10   8   16.26    4.17
   0 -10  -9  267.28   17.57
   0  10   9  233.95   16.96
   0 -10  -9  228.87   16.53
   0  10   9  263.12   18.37
   0  10  10  332.97   21.17
   0  10  11  274.86   18.53
   0  10  12  227.89   16.24
   0  10  13   26.55    4.71
   0  10  14   10.49    3.70
   0  10  14    9.42    2.82
   0 -10 -14   10.44    3.14
   0  10  15   24.31    4.45
   0 -10 -15   20.76    3.75
   0  10  15   20.83    3.79
   0 -10 -16   74.75    6.53
   0  10  16   91.03    7.79
   0  10  17  188.88   11.26
   0  10  17  189.02   11.44
   0  10  18   25.57    2.84
   0  10  18   21.80    2.57
   0 -11  14    0.17    0.86
   0 -11  14    0.64    0.87
   0 -11  13   26.94    3.78
   0 -11  13   28.40    3.85
   0 -11  12   31.73    4.56
   0 -11  12   33.76    4.66
   0 -11  11   22.72    4.24
   0 -11  11   23.88    4.36
   0 -11  10    7.44    2.74
   0 -11  10    4.30    2.46
   0 -11   9    0.82    1.77
   0 -11   9    0.40    1.74
   0 -11   8   64.19    7.51
   0 -11   8   57.08    7.17
   0 -11   7   57.44    7.18
   0 -11   7   62.32    7.26
   0 -11   6   17.06    3.87
   0 -11   6    8.89    2.95
   0 -11   5   -0.72    1.56
   0 -11   5    0.34    1.31
   0 -11   4   58.61    6.56
   0 -11   4   60.73    6.85
   0 -11   3  165.43   11.76
   0 -11   3  153.08   11.78
   0 -11   3  160.85   11.50
   0 -11   2  365.70   19.72
   0 -11   2  324.19   19.07
   0 -11   2  341.24   19.81
   0 -11   1  322.13   19.26
   0 -11   1  374.00   20.44
   0 -11   1  374.90   20.09
   0 -11   0  283.03   17.20
   0 -11   0  315.95   18.09
   0 -11   0  306.92   17.62
   0 -11  -1   40.64    5.10
   0 -11  -1   38.48    5.09
   0 -11  -1   40.40    5.25
   0  11   2   18.10    3.66
   0 -11  -2   14.78    3.32
   0 -11  -2   12.72    2.94
   0 -11  -2    9.29    2.72
   0 -11  -3    6.14    2.31
   0  11   3   10.63    2.92
   0 -11  -3   13.72    3.35
   0 -11  -3    4.67    2.06
   0 -11  -4  416.93   21.73
   0  11   4  368.14   21.46
   0 -11  -4  397.15   22.19
   0 -11  -4  364.66   21.09
   0 -11  -5  572.41   29.55
   0  11   5  556.63   28.72
   0 -11  -5  515.75   27.78
   0 -11  -5  540.07   27.96
   0 -11  -6  309.62   19.44
   0 -11  -6  351.14   21.34
   0  11   6  343.28   20.22
   0 -11  -6  329.37   19.56
   0  11   7   36.23    5.60
   0 -11  -7   37.30    6.30
   0 -11  -7   31.29    5.09
   0 -11  -7   32.05    5.12
   0 -11  -8  100.73    9.59
   0  11   8   96.28    9.99
   0 -11  -8   93.39    9.41
   0 -11  -9  216.96   15.71
   0  11   9  229.97   16.72
   0  11   9  200.54   15.61
   0 -11  -9  213.89   15.87
   0  11  10  201.55   16.24
   0  11  10  212.29   15.54
   0  11  11  378.46   22.62
   0  11  12  517.57   27.77
   0 -11 -13  432.78   23.72
   0  11  13  376.82   21.97
   0 -11 -14   51.65    5.99
   0  11  14   40.85    5.24
   0 -11 -15   25.84    3.84
   0  11  15   18.75    3.25
   0  11  15   25.94    4.10
   0  11  16  116.14    8.11
   0 -11 -16   97.22    7.13
   0  11  17   46.69    4.12
   0  11  17   46.47    3.89
   0 -11 -17   46.62    4.13
   0 -12  13   40.88    3.84
   0 -12  13   40.01    3.67
   0 -12  12    0.86    1.21
   0 -12  12   -0.41    1.02
   0 -12  11   11.45    2.84
   0 -12  11   10.56    2.82
   0 -12  10    4.88    2.31
   0 -12  10    2.66    2.04
   0 -12   9    1.11    1.83
   0 -12   9    3.21    2.07
   0 -12   8   11.78    3.26
   0 -12   8   15.26    3.85
   0 -12   7   46.63    6.34
   0 -12   7   34.00    5.22
   0 -12   6   10.01    3.07
   0 -12   6    7.42    2.89
   0 -12   5    8.71    2.88
   0 -12   5    9.17    3.06
   0 -12   4    5.11    2.29
   0 -12   4    5.98    2.61
   0 -12   3  201.13   14.08
   0 -12   3  189.81   13.48
   0 -12   2  364.90   21.02
   0 -12   2  338.89   19.81
   0 -12   2  357.79   20.43
   0 -12   1  413.83   23.01
   0 -12   1  425.40   23.46
   0 -12   1  420.50   22.74
   0 -12   0  151.82   11.59
   0 -12   0  146.48   11.23
   0 -12   0  140.20   10.86
   0 -12  -1   42.85    5.71
   0 -12  -1   38.73    5.28
   0  12   1   40.62    5.75
   0 -12  -1   45.13    5.87
   0 -12  -2  141.05   11.04
   0 -12  -2  130.00   10.68
   0 -12  -2  129.97   10.63
   0  12   2  143.54   11.34
   0  12   3   27.50    4.84
   0 -12  -3   34.99    5.10
   0 -12  -3   38.05    5.53
   0 -12  -3   35.68    5.13
   0 -12  -4   15.30    3.92
   0 -12  -4    8.69    2.81
   0  12   4   12.75    3.22
   0 -12  -4   11.20    3.06
   0  12   5   22.44    4.27
   0 -12  -5   25.68    4.35
   0 -12  -5   28.74    5.24
   0 -12  -5   28.86    4.81
   0 -12  -6   81.04    8.53
   0 -12  -6   81.89    8.27
   0  12   6   94.06    9.17
   0 -12  -6   90.76    9.74
   0 -12  -7   22.35    4.29
   0  12   7   15.14    3.94
   0 -12  -7   19.21    4.24
   0  12   8   11.79    3.48
   0 -12  -8   10.54    3.36
   0  12   8   13.40    3.81
   0 -12  -8   11.14    3.44
   0  12   9    0.45    2.55
   0  12   9    0.43    1.87
   0 -12  -9    0.40    1.65
   0 -12  -9   -0.44    2.16
   0  12  10   22.57    5.02
   0  12  10   20.04    4.18
   0  12  11  119.01   11.24
   0  12  11  120.23   10.32
   0  12  12  384.02   22.06
   0 -12 -12  447.13   24.54
   0  12  13  382.51   20.76
   0 -12 -13  404.21   22.24
   0 -12 -14   79.25    7.15
   0  12  14   72.75    6.39
   0 -12 -15    8.47    2.09
   0 -12 -16    8.80    1.86
   0  12  16    5.76    1.51
   0 -13  11   30.32    3.52
   0 -13  11   33.39    3.74
   0 -13  10    4.72    1.90
   0 -13  10    4.05    1.76
   0 -13   9    8.67    2.51
   0 -13   9    5.77    2.21
   0 -13   8    7.90    2.79
   0 -13   8    5.45    2.33
   0 -13   7    4.75    2.40
   0 -13   7    3.70    2.01
   0 -13   6    1.70    1.47
   0 -13   6    1.50    1.85
   0 -13   5    0.68    1.23
   0 -13   5   -0.75    1.78
   0 -13   4   11.24    3.05
   0 -13   4   13.42    3.45
   0 -13   3  238.87   15.53
   0 -13   3  229.84   15.76
   0 -13   2  164.80   12.33
   0 -13   2  170.55   12.72
   0 -13   1   19.63    3.93
   0 -13   1   15.40    3.52
   0 -13   0   27.03    4.47
   0  13   0   16.16    3.86
   0 -13   0   16.22    3.54
   0 -13   0   20.93    4.06
   0 -13  -1   41.66    5.72
   0 -13  -1   51.09    6.20
   0  13   1   50.80    6.54
   0 -13  -1   38.80    5.46
   0 -13  -2  182.42   13.62
   0  13   2  197.03   14.18
   0 -13  -2  204.39   13.86
   0 -13  -2  195.08   13.75
   0 -13  -3  195.67   14.01
   0 -13  -3  186.37   13.41
   0 -13  -3  164.41   12.54
   0  13   3  184.24   13.47
   0  13   4  217.62   15.18
   0 -13  -4  236.73   16.19
   0 -13  -4  205.96   14.77
   0 -13  -4  210.66   14.55
   0 -13  -5  186.05   14.45
   0 -13  -5  176.22   13.31
   0 -13  -5  163.74   12.52
   0  13   5  182.34   13.45
   0  13   6  189.25   13.93
   0 -13  -6  190.14   14.07
   0 -13  -6  173.48   13.02
   0  13   7    4.43    2.59
   0 -13  -7    9.95    3.46
   0 -13  -7   10.95    3.16
   0  13   7    5.78    2.99
   0 -13  -8  190.36   14.12
   0  13   8  216.21   15.45
   0  13   8  203.51   15.10
   0 -13  -8  208.39   15.32
   0  13   9  250.49   16.34
   0  13   9  217.58   15.94
   0  13  10   61.37    7.60
   0  13  10   70.36    7.49
   0 -13 -11   -0.40    1.97
   0  13  11    1.46    1.73
   0  13  11    1.77    1.67
   0  13  12   46.81    5.16
   0  13  12   43.21    5.61
   0 -13 -13  176.19   11.79
   0  13  13  171.51   10.56
   0 -13 -14  150.32    9.69
   0 -13 -15    4.65    1.37
   0 -14   9    1.93    1.15
   0 -14   8   -0.24    1.23
   0 -14   8    0.25    1.18
   0 -14   7    8.46    2.51
   0 -14   7    9.74    2.63
   0 -14   6    3.59    1.88
   0 -14   6    5.73    2.39
   0 -14   5   19.25    3.69
   0 -14   5   23.92    4.24
   0 -14   4   33.88    4.81
   0 -14   4   31.72    4.89
   0 -14   3   14.73    3.30
   0 -14   3   17.29    3.75
   0 -14   2    4.40    2.18
   0  14  -2    5.49    2.46
   0 -14   2    4.22    1.99
   0 -14   1    1.30    1.54
   0 -14   1    6.42    2.40
   0  14  -1    6.24    2.66
   0 -14   0    9.10    2.71
   0 -14   0   16.20    3.52
   0  14   0   16.17    3.75
   0  14   1    5.50    2.45
   0 -14  -1    4.07    2.07
   0 -14  -1    1.30    1.47
   0 -14  -2    9.96    2.97
   0  14   2    3.67    2.14
   0 -14  -2    6.19    2.36
   0 -14  -2    5.45    2.50
   0 -14  -3    6.55    2.33
   0 -14  -3    6.33    2.55
   0  14   3    4.05    2.37
   0 -14  -3    7.37    2.91
   0 -14  -4    0.43    2.25
   0 -14  -4    2.18    1.99
   0 -14  -4    1.99    1.69
   0 -14  -4    0.47    2.01
   0  14   4    0.37    1.75
   0  14   5    3.73    2.28
   0 -14  -5   -0.52    2.14
   0 -14  -5    3.68    1.99
   0 -14  -5    2.63    2.05
   0 -14  -6   12.52    3.23
   0 -14  -6   13.39    4.16
   0 -14  -6    7.72    2.96
   0  14   6    9.05    3.07
   0  14   7    6.89    2.76
   0 -14  -7    2.34    2.13
   0 -14  -7    6.67    3.36
   0  14   7    0.38    1.94
   0 -14  -7    1.02    1.67
   0  14   8   54.02    6.28
   0  14   8   41.66    6.12
   0 -14  -8   61.49    7.84
   0  14   9  205.89   12.97
   0 -14  -9  230.53   15.55
   0 -14 -10  142.00   11.18
   0  14  10  140.43    9.50
   0  14  11   39.24    5.00
   0 -14 -11   45.75    5.52
   0  14  11   31.04    3.83
   0  14  12   11.46    2.05
   0 -14 -12   13.59    2.81
   0  14  12   12.25    2.65
   0  14  13  113.38    7.50
   0  15  -7    0.37    0.84
   0  15  -6    6.32    2.11
   0 -15   6    5.60    1.78
   0 -15   5    5.71    2.02
   0  15  -5    8.67    2.52
   0 -15   5    5.00    1.80
   0 -15   4   13.75    2.97
   0 -15   4   12.75    2.77
   0  15  -4   16.20    3.42
   0  15  -3    5.58    2.37
   0 -15   3    6.60    2.21
   0 -15   3    8.46    2.45
   0  15  -2    8.82    2.78
   0 -15   2    8.38    2.52
   0 -15   2    8.60    2.40
   0  15  -1    5.74    2.55
   0 -15   1    5.88    2.28
   0 -15   1    6.01    2.19
   0 -15   0   14.40    3.11
   0  15   0    8.69    2.79
   0 -15   0   14.97    3.30
   0 -15  -1   78.81    7.53
   0  15   1   79.52    7.83
   0 -15  -1   84.73    7.47
   0  15   2  225.10   15.00
   0 -15  -2  236.77   14.96
   0 -15  -2  235.43   14.50
   0  15   3  317.21   19.01
   0 -15  -3  336.86   19.06
   0 -15  -3  310.16   18.04
   0  15   4  127.93   10.65
   0 -15  -4  133.75   10.17
   0 -15  -4  143.99   10.96
   0  15   5    9.49    3.06
   0 -15  -5   10.49    3.09
   0 -15  -5    7.85    2.74
   0 -15  -5   10.90    2.84
   0 -15  -6   25.65    4.45
   0  15   6   19.27    4.06
   0 -15  -6   22.47    4.43
   0 -15  -6   20.44    3.75
   0 -15  -7   45.00    6.13
   0  15   7   49.34    6.09
   0 -15  -8    1.36    1.74
   0  15   8    3.76    2.22
   0 -15  -9   44.46    5.41
   0  15   9   36.13    4.86
   0  15  10    5.63    2.04
   0 -15 -10    6.46    2.08
   0 -15 -11   30.08    3.64
   0  15  11   23.55    3.21
   0  16  -4    9.01    2.08
   0  16  -3    7.74    2.15
   0  16  -2    7.12    2.11
   0 -16   2    5.22    1.80
   0 -16   1   19.05    3.24
   0  16  -1   16.66    3.19
   0 -16   0   45.79    5.13
   0  16   0   48.97    5.47
   0 -16  -1  160.80   10.95
   0  16   1  167.25   11.27
   0 -16  -2  300.85   16.74
   0  16   2  282.85   16.65
   0  16   3  249.00   15.13
   0 -16  -3  253.53   15.06
   0 -16  -4   54.66    5.88
   0  16   4   56.94    6.05
   0  16   5   13.55    3.09
   0  16   6   79.42    7.14
   0  16   7   30.66    4.13
   0  16   8   38.27    4.32
  -1  16   6    2.66    1.49
  -1  16   5   41.88    4.87
  -1  16   4   40.51    5.00
   1 -16  -4   49.50    5.46
  -1  16   3    1.07    1.42
   1 -16  -3    1.37    1.59
   1 -16  -2   23.89    3.88
  -1  16   2   21.62    3.62
  -1  16   1   21.47    3.54
   1 -16  -1   19.39    3.53
   1 -16   0    5.41    2.08
  -1  16   0    0.51    1.10
  -1  16  -1    6.02    2.01
   1 -16   1    3.23    1.71
   1 -16   2    8.07    2.22
   1 -16   3    0.44    1.17
   1 -16   4    3.38    1.42
   1 -15 -10    1.03    1.12
  -1  15  10    0.18    0.88
   1 -15  -9   69.38    6.59
  -1  15   9   79.74    6.64
   1 -15  -8  117.03    9.32
  -1  15   8  104.34    8.57
   1 -15  -7    1.69    1.85
  -1  15   7    8.37    2.84
   1 -15  -6    1.06    1.68
  -1  15   6    3.62    2.11
   1 -15  -6    3.34    2.09
   1 -15  -5    3.05    2.07
   1 -15  -5   -0.34    1.31
  -1  15   5    2.37    1.90
  -1  15   4   17.95    3.81
   1 -15  -4   23.47    4.17
   1 -15  -3   34.22    5.02
  -1  15   3   35.14    5.20
   1 -15  -2   37.20    5.12
   1 -15  -2   33.27    6.00
  -1  15   2   34.51    5.14
   1 -15  -1    1.26    1.66
  -1  15   1    2.25    2.01
   1 -15   0   31.99    4.63
  -1  15   0   28.01    4.53
  -1  15  -1   40.35    5.28
   1 -15   1   46.40    5.58
  -1  15  -2    2.10    1.79
   1 -15   2    2.70    1.84
  -1  15  -3   51.42    5.82
   1 -15   3   51.10    5.88
   1 -15   4   61.50    6.50
  -1  15  -4   72.11    6.72
   1 -15   5   69.31    6.72
   1 -15   6   27.20    3.98
   1 -15   7    0.22    1.03
   1 -15   8    7.04    1.75
   1 -14 -12   12.33    2.27
  -1  14  12   12.17    2.26
   1 -14 -11   49.20    5.52
  -1  14  11   52.87    5.29
   1 -14 -10  261.36   16.06
  -1  14  10  237.09   14.86
   1 -14  -9  374.11   21.24
  -1  14   9  320.12   19.42
  -1  14   8  259.52   17.59
   1 -14  -8  342.55   20.36
   1 -14  -7   58.73    7.16
   1 -14  -7   71.85    8.62
  -1  14   7   47.05    6.47
   1 -14  -6   14.89    4.44
   1 -14  -6   20.36    4.16
  -1  14   6   21.74    4.42
   1 -14  -6   18.65    3.76
   1 -14  -5   23.30    5.24
   1 -14  -5   20.97    3.98
   1 -14  -5   21.93    4.36
  -1  14   5   17.12    4.04
   1 -14  -4   31.69    5.95
   1 -14  -4   35.42    5.39
  -1  14   4   34.92    5.48
   1 -14  -4   38.68    5.17
   1 -14  -4   36.74    6.04
   1 -14  -3   32.57    5.67
   1 -14  -3   30.65    4.60
   1 -14  -3   38.15    5.44
  -1  14   3   30.37    5.11
   1 -14  -2   17.61    3.91
   1 -14  -2   18.30    3.58
   1 -14  -2   15.51    4.22
  -1  14   2   17.56    3.83
   1 -14  -1    3.66    1.82
   1 -14  -1   -0.37    2.63
   1 -14  -1    4.19    2.13
  -1  14   1    5.07    2.37
  -1  14   0   58.70    6.80
   1 -14   0   56.57    6.77
   1 -14   0   53.55    6.44
   1 -14   0   51.46    5.88
   1 -14   1  103.34    9.37
  -1  14  -1  124.15   10.23
   1 -14   1  109.29    9.05
   1 -14   1  113.13    9.77
   1 -14   2   41.08    5.57
   1 -14   2   35.25    5.35
  -1  14  -2   51.77    6.23
   1 -14   2   39.51    5.07
   1 -14   3    9.33    2.58
  -1  14  -3   12.23    3.23
   1 -14   3   11.54    3.23
  -1  14  -4   47.45    6.04
   1 -14   4   45.11    6.02
  -1  14  -5   31.02    4.79
   1 -14   5   28.55    4.87
  -1  14  -6    3.13    1.82
   1 -14   6    1.71    1.81
   1 -14   7   22.40    4.08
  -1  14  -7   21.78    3.81
   1 -14   8   84.88    7.75
   1 -14   9   80.28    6.95
   1 -14  10   44.82    4.38
   1 -13 -14    1.67    1.02
   1 -13 -14   -0.16    0.69
  -1  13  14    0.15    0.77
   1 -13 -13   12.56    2.63
  -1  13  13   13.19    2.54
  -1  13  12    1.30    1.54
  -1  13  11  105.91    7.95
  -1  13  11   90.49    8.41
   1 -13 -10  291.76   18.63
  -1  13  10  243.21   16.55
  -1  13  10  261.52   15.57
  -1  13   9  265.29   15.95
   1 -13  -9  304.50   19.43
  -1  13   8  216.61   15.91
   1 -13  -8  234.11   16.56
   1 -13  -8  256.75   18.68
  -1  13   8  237.82   15.58
   1 -13  -7  123.70   12.59
   1 -13  -7   99.04    9.86
  -1  13   7  107.45   10.13
   1 -13  -7   90.84    8.90
   1 -13  -6   -0.48    3.67
   1 -13  -6    2.83    2.21
  -1  13   6   -0.40    2.12
   1 -13  -6    1.24    2.82
   1 -13  -6    0.71    1.45
   1 -13  -5   21.26    5.60
   1 -13  -5   26.30    5.17
   1 -13  -5   20.33    4.03
  -1  13   5   20.75    4.39
   1 -13  -5   21.07    4.34
   1 -13  -4    4.70    3.26
  -1  13   4    9.96    3.15
   1 -13  -4    7.06    2.57
   1 -13  -4    7.57    3.57
   1 -13  -4    7.92    2.93
  -1  13   3   55.24    6.85
   1 -13  -3   54.52    7.81
   1 -13  -3   66.30    7.22
   1 -13  -3   57.97    6.49
   1 -13  -3   56.32    7.28
   1 -13  -2   63.54    7.50
  -1  13   2   74.46    7.97
   1 -13  -2   73.90    7.79
   1 -13  -2   69.60    7.21
   1 -13  -1   13.12    3.42
   1 -13  -1   10.24    3.32
  -1  13   1   20.26    4.16
   1 -13  -1   13.94    3.20
   1 -13   0   63.01    7.36
   1 -13   0   70.66    7.63
   1 -13   0   76.04    7.45
  -1  13   0   76.64    8.13
  -1  13  -1  203.84   14.48
   1 -13   1  215.04   14.00
   1 -13   1  201.55   14.33
   1 -13   1  185.57   13.68
   1 -13   2   82.06    8.18
   1 -13   2   82.90    8.36
  -1  13  -2   75.16    8.19
   1 -13   2   92.90    8.33
   1 -13   3    7.57    2.89
   1 -13   3    3.49    2.29
   1 -13   3    6.47    2.35
   1 -13   4    4.79    2.20
   1 -13   4   10.06    3.08
   1 -13   4    7.66    2.92
   1 -13   5   92.59    8.31
   1 -13   5   89.89    9.07
   1 -13   6  133.75   10.32
   1 -13   6  134.02   11.40
   1 -13   7  114.50   10.27
   1 -13   7  101.21    8.75
   1 -13   8   69.73    7.61
   1 -13   8   62.26    6.46
   1 -13   9   37.13    5.40
   1 -13  10   47.82    5.66
   1 -13  11   38.61    4.59
   1 -13  12   26.60    3.20
  -1  12  15  131.74    7.92
   1 -12 -15  112.02    7.43
  -1  12  14   52.76    5.34
   1 -12 -14   66.18    5.92
   1 -12 -13   25.51    4.14
  -1  12  13   35.95    4.78
   1 -12 -12  119.07   10.41
  -1  12  12  111.12    9.72
  -1  12  12  119.59    9.09
  -1  12  11   51.07    5.94
  -1  12  11   52.20    6.73
  -1  12  10   14.09    3.53
  -1  12  10    9.78    3.52
   1 -12  -9    9.73    3.72
  -1  12   9   12.28    3.67
  -1  12   9   11.27    3.30
  -1  12   8    7.54    2.76
   1 -12  -8    7.40    3.10
  -1  12   8    5.19    2.85
   1 -12  -7   60.11    7.07
   1 -12  -7   65.34    7.88
   1 -12  -7   71.89    9.02
  -1  12   7   72.79    8.47
  -1  12   7   72.06    8.13
  -1  12   6   89.14    9.43
   1 -12  -6   79.76    8.56
   1 -12  -6   77.32    9.16
  -1  12   6   78.86    8.60
   1 -12  -6   80.91    8.13
   1 -12  -5   24.73    5.20
   1 -12  -5   23.35    4.14
  -1  12   5   17.14    4.35
   1 -12  -5   20.84    4.26
  -1  12   5   26.30    4.65
   1 -12  -4  228.85   15.86
  -1  12   4  205.15   14.72
   1 -12  -4  203.96   14.08
   1 -12  -4  230.33   15.17
  -1  12   3  354.72   20.50
   1 -12  -3  330.05   19.36
   1 -12  -3  331.88   19.94
   1 -12  -3  342.20   20.58
   1 -12  -2  331.08   18.92
  -1  12   2  332.80   19.76
   1 -12  -2  297.73   19.13
   1 -12  -2  339.00   19.68
  -1  12   1   21.04    4.14
   1 -12  -1   15.77    3.77
   1 -12  -1   17.41    3.82
   1 -12  -1   18.72    3.72
   1 -12   0   14.55    3.65
   1 -12   0   13.47    3.21
   1 -12   0   17.17    3.64
  -1  12   0   16.85    3.72
   1 -12   1   30.55    4.93
   1 -12   1   37.81    5.07
   1 -12   1   29.44    4.92
   1 -12   2    8.64    2.68
   1 -12   2   10.52    3.13
   1 -12   2    9.98    3.09
   1 -12   3   23.36    4.08
   1 -12   3   23.17    4.37
   1 -12   3   24.43    4.54
   1 -12   4   58.77    6.65
   1 -12   4   68.07    7.43
   1 -12   4   74.67    7.93
   1 -12   5  195.81   14.03
   1 -12   5  201.00   14.78
   1 -12   5  202.11   13.61
   1 -12   6   44.63    6.01
   1 -12   6   38.33    5.30
   1 -12   6   52.41    6.73
   1 -12   7   18.33    4.20
   1 -12   7   15.89    3.49
   1 -12   7   12.23    3.38
   1 -12   8   22.16    4.10
   1 -12   8   28.69    5.16
   1 -12   9    1.20    2.11
   1 -12   9    0.96    1.58
   1 -12  10    5.86    2.24
   1 -12  10    7.44    2.79
   1 -12  11   27.94    4.54
   1 -12  11   23.13    3.62
   1 -12  12   20.22    3.53
   1 -12  13    7.45    2.01
   1 -12  14   35.04    3.30
   1 -11 -16   92.47    6.71
   1 -11 -15   90.02    7.03
  -1  11  15   91.80    7.38
   1 -11 -14    7.00    2.27
  -1  11  14    5.40    2.18
  -1  11  13  107.18    9.57
  -1  11  13  101.11    8.43
   1 -11 -13   96.16    9.02
  -1  11  12  403.66   23.71
  -1  11  12  382.73   21.83
   1 -11 -12  411.43   23.79
  -1  11  11  179.37   13.31
  -1  11  11  172.40   14.39
   1 -11 -11  208.01   15.63
  -1  11  10  129.60   11.02
  -1  11  10  112.52   11.28
  -1  11   9  112.85   11.14
  -1  11   9  122.57   11.08
   1 -11  -9  123.09   11.36
  -1  11   8  386.08   22.94
   1 -11  -8  330.48   21.12
  -1  11   8  379.11   23.09
   1 -11  -8  377.79   22.78
  -1  11   7  128.17   11.91
   1 -11  -7  147.34   12.94
   1 -11  -7  131.55   11.12
   1 -11  -7  153.65   12.32
  -1  11   7  150.97   12.33
  -1  11   6   18.32    3.88
   1 -11  -6   17.99    4.57
   1 -11  -6   15.00    3.64
   1 -11  -6   14.29    3.37
   1 -11  -5  127.47   10.34
   1 -11  -5  148.18   12.19
  -1  11   5  128.83   10.85
   1 -11  -5  144.31   11.37
  -1  11   4  436.65   24.47
   1 -11  -4  461.76   25.19
   1 -11  -4  463.77   24.74
   1 -11  -4  461.12   24.07
   1 -11  -3  365.49   19.96
  -1  11   3  353.72   20.49
   1 -11  -3  350.72   20.71
   1 -11  -3  367.75   20.71
   1 -11  -2  102.38    8.36
   1 -11  -2   76.29    7.99
  -1  11   2  104.88    8.97
   1 -11  -2   91.71    8.48
   1 -11  -1    1.16    1.19
   1 -11  -1    0.65    1.33
   1 -11  -1    1.62    2.26
  -1  11   1    1.97    1.68
   1 -11   0  112.31    9.00
   1 -11   0  106.61    9.31
   1 -11   0  112.23    9.44
   1 -11   1   59.00    6.55
   1 -11   1   61.52    6.73
   1 -11   1   55.48    6.03
   1 -11   2    9.04    2.59
   1 -11   2   14.33    3.35
   1 -11   2   11.23    3.02
   1 -11   3    4.19    2.19
   1 -11   3    7.42    2.57
   1 -11   3    5.04    2.04
   1 -11   4   17.89    3.43
   1 -11   4   16.49    3.75
   1 -11   4   16.97    3.63
   1 -11   5    3.33    2.32
   1 -11   5    3.12    1.86
   1 -11   5    2.15    1.77
   1 -11   6   15.54    3.38
   1 -11   6   10.38    3.15
   1 -11   6   17.75    3.78
   1 -11   7  186.57   13.78
   1 -11   7  181.37   13.33
   1 -11   7  165.57   12.47
   1 -11   8  259.06   16.36
   1 -11   8  250.13   17.18
   1 -11   8  235.44   16.13
   1 -11   9   50.90    6.42
   1 -11   9   50.61    6.35
   1 -11   9   61.96    7.53
   1 -11  10    6.30    3.04
   1 -11  10    4.59    2.42
   1 -11  11   69.24    7.80
   1 -11  11   64.42    6.95
   1 -11  12  144.92   10.53
   1 -11  12  158.63   11.82
   1 -11  13  203.54   12.25
   1 -11  13  224.75   13.68
   1 -11  14   72.81    6.13
   1 -11  15    6.12    1.51
   1 -10 -17    4.08    1.35
  -1  10  17    5.69    1.34
  -1  10  16   27.49    3.43
   1 -10 -16   18.29    2.77
   1 -10 -16   25.77    3.62
   1 -10 -15   14.82    2.93
  -1  10  14   14.54    3.87
   1 -10 -14   23.09    4.06
  -1  10  14   15.29    3.29
   1 -10 -13   10.24    3.18
  -1  10  13   16.02    4.16
  -1  10  13   10.52    3.08
  -1  10  12   40.66    6.74
  -1  10  12   36.10    5.46
   1 -10 -12   42.79    6.41
  -1  10  11   24.19    5.29
  -1  10  11   14.63    3.77
  -1  10  10    9.22    2.99
  -1  10  10    4.05    2.78
  -1  10   9    1.92    2.45
  -1  10   9    3.47    2.58
   1 -10  -9    0.88    1.99
  -1  10   8   28.89    5.38
   1 -10  -8   36.23    5.63
   1 -10  -8   29.26    4.99
  -1  10   8   27.20    5.22
   1 -10  -8   33.08    6.10
  -1  10   7   47.01    6.32
   1 -10  -7   41.44    5.77
  -1  10   7   39.16    6.02
   1 -10  -7   34.93    5.98
   1 -10  -7   39.30    5.47
   1 -10  -6  494.95   26.17
   1 -10  -6  505.68   27.14
   1 -10  -6  484.94   25.63
  -1  10   6  481.76   26.32
  -1  10   5  713.08   34.55
   1 -10  -5  686.21   34.12
   1 -10  -5  703.40   33.75
   1 -10  -5  718.45   34.99
   1 -10  -4  282.85   16.83
   1 -10  -4  286.79   17.27
  -1  10   4  283.46   16.97
   1 -10  -4  279.96   16.45
   1 -10  -3   80.79    7.27
   1 -10  -3   85.27    7.67
   1 -10  -3   84.41    7.91
  -1  10   3   87.99    7.80
   1 -10  -2   50.14    5.52
   1 -10  -2   59.73    6.37
   1 -10  -2   60.68    6.24
  -1  10   2   53.20    5.86
   1 -10  -1    6.88    2.23
   1 -10  -1    6.30    2.08
   1 -10  -1    6.66    2.32
   1 -10   0    1.16    1.48
   1 -10   0    0.87    1.37
   1 -10   0    0.99    1.07
   1 -10   1   68.77    6.81
   1 -10   1   72.99    6.53
   1 -10   1   70.93    6.97
   1 -10   2   74.13    7.28
   1 -10   2   80.42    7.44
   1 -10   2   83.67    7.15
   1 -10   3   48.89    5.69
   1 -10   3   45.50    5.19
   1 -10   3   44.41    5.54
   1 -10   4   47.11    5.76
   1 -10   4   48.58    5.77
   1 -10   4   44.49    5.25
   1 -10   5   45.84    5.76
   1 -10   5   53.00    6.24
   1 -10   5   49.74    5.64
   1 -10   6    8.96    2.78
   1 -10   6    5.53    2.07
   1 -10   6    5.14    2.21
   1 -10   7   94.88    8.92
   1 -10   7   96.44    9.36
   1 -10   7   94.82    8.64
   1 -10   8  146.99   11.94
   1 -10   8  159.83   12.08
   1 -10   8  165.13   13.05
   1 -10   9   35.12    5.83
   1 -10   9   25.88    4.69
   1 -10  10  119.57   10.16
   1 -10  10  111.88   10.99
   1 -10  11  275.50   18.68
   1 -10  11  270.27   16.75
   1 -10  12  387.54   23.02
   1 -10  13  354.52   19.65
   1 -10  13  344.53   20.42
   1 -10  14  219.38   13.58
   1 -10  14  201.69   12.37
   1 -10  15   42.10    4.47
   1 -10  15   33.23    3.56
   1 -10  16   35.28    3.53
  -1   9  18  144.92    8.65
  -1   9  17  102.00    7.40
   1  -9 -17  112.45    7.90
   1  -9 -16   59.35    5.55
  -1   9  16   72.11    6.50
   1  -9 -15   38.81    4.91
  -1   9  14   13.27    3.36
   1  -9 -14   12.26    3.33
  -1   9  13  124.97   10.91
   1  -9 -13  141.79   11.77
  -1   9  13  147.73   12.95
  -1   9  12  233.85   16.49
  -1   9  12  267.14   18.79
  -1   9  11  279.50   18.95
  -1   9  11  317.92   21.38
  -1   9  10  278.99   18.66
  -1   9  10  287.73   20.10
  -1   9   9  149.34   12.68
   1  -9  -9  149.38   12.53
  -1   9   9  164.04   13.70
   1  -9  -8   44.49    6.74
   1  -9  -8   56.07    6.76
  -1   9   8   44.62    6.46
   1  -9  -8   59.26    6.98
  -1   9   8   60.40    7.41
   1  -9  -7   42.03    5.52
  -1   9   7   48.91    6.22
   1  -9  -7   46.27    6.47
   1  -9  -7   44.77    5.79
   1  -9  -6  357.33   20.18
  -1   9   6  394.39   21.09
   1  -9  -6  351.00   19.90
   1  -9  -6  349.92   20.54
  -1   9   5  352.33   19.80
   1  -9  -5  367.66   19.50
   1  -9  -5  369.00   20.08
   1  -9  -5  343.45   19.39
  -1   9   4  139.08   10.30
   1  -9  -4  140.22   10.44
   1  -9  -4  155.64   10.36
   1  -9  -4  158.33   10.71
   1  -9  -3   49.67    5.15
  -1   9   3   52.46    5.56
   1  -9  -3   53.52    5.54
   1  -9  -3   48.12    5.50
   1  -9  -2   29.03    4.10
   1  -9  -2   28.62    3.68
   1  -9  -2   30.25    4.03
   1  -9  -1  315.95   17.10
   1  -9  -1  300.10   16.92
   1  -9  -1  306.86   16.37
   1  -9   0  129.73    8.93
   1  -9   0  141.53    9.74
   1  -9   0  132.10    9.48
   1  -9   1    7.74    2.25
   1  -9   1    6.71    1.83
   1  -9   1    9.16    2.31
   1  -9   2  181.09   11.62
   1  -9   2  178.94   11.58
   1  -9   2  167.44   10.78
   1  -9   3    8.32    2.23
   1  -9   3    5.56    2.03
   1  -9   3    7.72    2.03
   1  -9   4   26.12    3.96
   1  -9   4   25.28    3.95
   1  -9   4   27.63    3.82
   1  -9   5   40.67    5.07
   1  -9   5   38.40    4.72
   1  -9   5   39.58    5.15
   1  -9   6   55.59    6.43
   1  -9   6   55.95    6.16
   1  -9   7   57.40    6.59
   1  -9   7   75.82    7.38
   1  -9   7   66.87    7.36
   1  -9   8    3.60    2.32
   1  -9   8    3.54    1.94
   1  -9   8    2.11    1.67
   1  -9   9   47.95    6.30
   1  -9   9   44.09    5.97
   1  -9  10  374.12   22.06
   1  -9  10  352.40   21.31
   1  -9  11  299.22   18.91
   1  -9  11  281.44   17.94
   1  -9  12   42.16    5.62
   1  -9  12   49.05    6.29
   1  -9  13    4.41    2.19
   1  -9  13    2.82    1.81
   1  -9  14   19.40    3.33
   1  -9  14   21.00    4.16
   1  -9  15   12.25    2.93
   1  -9  16    1.48    1.32
   1  -9  17    1.35    0.94
  -1   8  19    2.59    1.02
  -1   8  18   80.40    6.44
  -1   8  18   78.96    6.07
   1  -8 -18   80.34    6.01
  -1   8  17  203.50   12.68
   1  -8 -17  207.80   12.73
  -1   8  17  212.82   13.32
  -1   8  16   79.18    7.51
   1  -8 -15   79.56    7.43
   1  -8 -14   64.53    7.13
  -1   8  14   60.25    7.02
   1  -8 -13   19.09    4.22
  -1   8  13   15.62    3.83
  -1   8  12  382.74   22.70
  -1   8  11  539.32   29.74
  -1   8  11  561.92   31.72
  -1   8  10  198.57   15.65
  -1   8  10  194.29   14.75
  -1   8   9   18.67    4.26
  -1   8   9   17.38    4.09
   1  -8  -9   15.72    3.69
  -1   8   8  246.80   16.18
   1  -8  -8  236.98   15.35
   1  -8  -8  234.73   15.17
   1  -8  -8  221.52   15.45
  -1   8   8  196.17   15.09
   1  -8  -7  285.00   17.77
   1  -8  -7  291.08   17.55
   1  -8  -7  300.93   17.54
  -1   8   7  319.22   18.50
   1  -8  -6   11.02    3.15
   1  -8  -6    9.02    2.45
   1  -8  -6   11.03    2.62
   1  -8  -5  131.07    9.07
  -1   8   5  135.26    9.55
   1  -8  -5  114.62    8.70
   1  -8  -5  108.89    8.82
   1  -8  -4   78.87    6.78
  -1   8   4   76.29    6.71
   1  -8  -4   77.44    6.47
   1  -8  -4   83.18    6.79
  -1   8   3    9.20    2.17
   1  -8  -3    7.82    1.91
   1  -8  -3    9.55    2.22
   1  -8  -3    9.17    2.37
   1  -8  -2   11.63    2.39
   1  -8  -2   12.11    2.38
   1  -8  -2   12.32    2.29
   1  -8  -1   49.82    4.90
   1  -8  -1   53.67    4.80
   1  -8  -1   49.22    4.89
   1  -8   0    2.87    1.29
   1  -8   0    2.62    1.15
   1  -8   0    4.77    1.56
   1  -8   1  178.86   11.03
   1  -8   1  177.51   10.54
   1  -8   1  198.66   11.40
   1  -8   2  126.62    8.39
   1  -8   2  132.37    8.95
   1  -8   2  133.80    8.95
   1  -8   3   93.69    7.15
   1  -8   3   76.07    6.49
   1  -8   3   75.20    6.17
   1  -8   4  241.75   14.20
   1  -8   4  238.71   13.89
   1  -8   5  145.30   10.12
   1  -8   5  145.83   10.45
   1  -8   5  149.16   10.14
   1  -8   6   11.27    2.64
   1  -8   6   13.81    2.90
   1  -8   7  131.72   10.31
   1  -8   7  148.92   10.77
   1  -8   8  200.97   13.71
   1  -8   8  200.89   13.78
   1  -8   9  139.95   11.54
   1  -8   9  153.42   11.81
   1  -8  10   29.91    5.06
   1  -8  10   39.11    5.87
   1  -8  11   63.27    7.69
   1  -8  11   59.90    7.19
   1  -8  12  200.53   14.80
   1  -8  12  202.76   14.38
   1  -8  13  140.89   11.02
   1  -8  13  140.37   11.42
   1  -8  14   40.29    5.10
   1  -8  14   44.46    5.48
   1  -8  15   -0.24    1.26
   1  -8  17   26.17    3.53
   1  -8  18   10.90    1.95
  -1   7  19   51.22    4.57
  -1   7  19   57.14    4.67
   1  -7 -18   16.45    2.75
  -1   7  18   25.48    3.69
  -1   7  18   24.53    3.54
   1  -7 -17   10.13    2.67
  -1   7  17   14.64    3.25
  -1   7  17   12.32    2.94
  -1   7  16  129.04   10.78
  -1   7  16  129.94   10.56
   1  -7 -15  340.83   19.26
  -1   7  14  441.71   25.15
   1  -7 -14  453.50   24.62
   1  -7 -13  149.12   11.85
  -1   7  13  134.37   11.77
  -1   7  12    5.34    2.92
  -1   7  11    2.88    2.32
  -1   7  10   43.04    6.11
  -1   7  10   45.26    6.71
  -1   7   9  582.82   30.51
  -1   7   9  611.19   31.05
   1  -7  -9  521.64   29.00
  -1   7   8  633.22   31.70
   1  -7  -8  529.46   30.10
   1  -7  -8  609.80   30.58
  -1   7   8  696.50   32.13
   1  -7  -8  591.95   30.09
   1  -7  -7  257.54   16.02
  -1   7   7  297.42   16.84
   1  -7  -7  251.27   15.43
   1  -7  -7  275.74   16.04
   1  -7  -6   75.54    6.57
   1  -7  -6   82.80    6.96
   1  -7  -6   76.25    6.95
  -1   7   6   82.97    7.26
  -1   7   5    7.92    2.10
   1  -7  -5    3.86    1.84
   1  -7  -5    4.55    1.53
   1  -7  -5    6.36    1.82
   1  -7  -4   16.08    2.76
  -1   7   4   20.54    3.00
   1  -7  -4   11.71    2.24
   1  -7  -3  165.94    9.63
   1  -7  -3  141.48    9.25
  -1   7   1 1438.78   60.38
  -1   7   0  698.57   31.42
  -1   7  -1  881.52   38.62
  -1   7  -2  335.19   17.32
   1  -7   3    8.14    1.95
   1  -7   4   32.94    3.80
   1  -7   4   26.57    4.05
   1  -7   5   16.41    2.73
   1  -7   5   12.04    2.44
   1  -7   5   10.61    2.91
   1  -7   6   36.09    5.61
   1  -7   6   34.14    4.27
   1  -7   6   38.90    4.58
   1  -7   7    6.94    2.10
   1  -7   7    7.55    2.23
   1  -7   7   10.26    3.47
   1  -7   8   19.18    4.63
   1  -7   8   20.25    3.74
   1  -7   8   22.80    4.00
   1  -7   9   10.35    3.94
   1  -7   9    5.25    2.40
   1  -7   9    5.73    2.31
   1  -7  10   11.05    3.31
   1  -7  10   11.79    3.42
   1  -7  11   86.19    9.09
   1  -7  11   88.37    9.13
   1  -7  12  207.56   15.11
   1  -7  12  182.27   14.17
   1  -7  13  268.69   17.34
   1  -7  13  260.33   17.50
   1  -7  14    5.26    2.36
   1  -7  14    6.44    2.59
   1  -7  15   71.25    6.87
   1  -7  15   72.99    7.00
   1  -7  16  300.80   16.31
   1  -7  16  303.46   16.32
   1  -7  19   12.34    1.92
  -1   6  19  211.98   12.02
  -1   6  19  209.01   12.05
  -1   6  18  303.80   17.24
  -1   6  18  315.82   17.29
  -1   6  17    4.74    2.32
   1  -6 -17    2.21    1.60
  -1   6  17    1.25    1.87
  -1   6  16  312.26   19.32
  -1   6  16  326.28   19.55
  -1   6  15  877.16   42.75
  -1   6  14  650.12   36.15
   1  -6 -14  764.30   35.32
   1  -6 -13  625.38   32.25
  -1   6  13  637.13   33.20
  -1   6  12  134.84   11.49
  -1   6  11   75.04    8.22
  -1   6  10  174.00   13.31
  -1   6   9  101.19    9.49
  -1   6   9  103.87    9.73
   1  -6  -8  154.05   11.37
  -1   6   8  172.25   12.21
  -1   6   8  151.64   11.84
  -1   6   7   10.95    2.69
   1  -6  -7    9.92    2.45
   1  -6  -6   21.64    3.12
   1  -6  -6   28.97    3.64
   1  -6  -6   22.58    3.58
   1  -6  -6   21.73    2.79
  -1   6   5    6.88    1.89
   1  -6  -5   27.59    2.75
  -1   6   4   15.01    2.49
   1  -6  -4    1.81    0.77
   1  -6  -3 1508.87   61.31
   1  -6  -2  649.31   26.54
  -1   6   1 1734.54   73.53
   1  -6  -1 1831.76   71.32
   1  -6   0  931.18   37.96
  -1   6   0  988.58   40.33
  -1   6  -1  652.65   29.10
   1  -6   1  663.58   27.01
  -1   6  -2  296.88   12.78
   1  -6   2  294.90   13.34
  -1   6  -3  301.03   13.41
  -1   6  -4  151.16    7.79
  -1   6  -5  150.38    8.51
  -1   6  -5  207.32   11.14
   1  -6   6  603.68   35.22
   1  -6   6  673.81   34.37
   1  -6   7  335.35   19.89
   1  -6   7  357.05   18.79
   1  -6   7  328.21   20.74
   1  -6   7  344.64   18.33
   1  -6   8    2.71    1.59
   1  -6   8    2.87    2.44
   1  -6   8    4.67    1.88
   1  -6   8    0.77    1.66
   1  -6   9   23.48    4.64
   1  -6   9   32.20    4.67
   1  -6   9   33.79    5.10
   1  -6  10  127.58   11.56
   1  -6  10  127.19   11.03
   1  -6  10  140.58   11.89
   1  -6  10  129.08   10.80
   1  -6  11   98.62    9.50
   1  -6  11   87.02    9.21
   1  -6  11   97.46    9.68
   1  -6  12    6.44    2.95
   1  -6  12    9.05    3.09
   1  -6  12   11.50    3.43
   1  -6  13   14.82    3.87
   1  -6  13   14.87    3.74
   1  -6  14   73.75    7.87
   1  -6  14   71.17    7.67
   1  -6  15  463.67   24.78
   1  -6  15  476.19   25.13
   1  -6  16  652.53   31.79
   1  -6  16  677.76   31.70
   1  -6  17  303.01   16.05
   1  -6  17  303.02   16.26
  -1   5  20    7.83    1.62
  -1   5  20   10.82    1.98
  -1   5  19  104.24    7.69
  -1   5  19  110.88    8.14
  -1   5  18  205.58   12.95
  -1   5  18  201.72   13.16
  -1   5  17    3.52    2.00
  -1   5  17    1.01    1.89
   1  -5 -17    0.81    1.17
  -1   5  16  122.11   10.55
  -1   5  16  136.51   11.28
  -1   5  15  505.22   27.87
  -1   5  14  582.69   31.28
  -1   5  13  547.64   30.55
   1  -5 -13  578.12   29.11
  -1   5  11   19.37    4.12
  -1   5  10  161.72   12.45
  -1   5   9  386.94   21.96
   1  -5  -8  604.96   29.08
  -1   5   8  578.62   29.14
  -1   5   8  547.00   28.89
  -1   5   7  627.51   31.68
  -1   5   7  669.56   31.47
   1  -5  -7  622.32   30.83
   1  -5  -7  621.99   30.91
   1  -5  -6  188.04   12.47
  -1   5   6  254.20   13.46
  -1   5   5  388.48   19.00
   1  -5  -5  371.91   17.75
   1  -5  -4   49.62    3.84
  -1   5   4   71.14    5.29
   1  -5  -3  528.14   21.73
  -1   5   3  478.25   23.03
   1  -5  -2   29.97    2.42
  -1   5   1  526.88   23.93
   1  -5  -1  548.27   22.12
  -1   5   0 1272.67   49.84
   1  -5   0 1188.03   47.85
  -1   5  -1  344.41   16.31
  -1   5  -1  326.17   14.59
   1  -5   2   64.67    4.16
  -1   5  -2   85.63    4.12
  -1   5  -3   71.62    3.91
  -1   5  -4   74.40    4.49
  -1   5  -5  520.86   23.10
  -1   5  -5  475.91   21.65
  -1   5  -6  513.61   23.40
  -1   5  -6  517.53   24.10
  -1   5  -7  331.99   16.76
   1  -5   7  280.83   17.88
   1  -5   7  323.86   19.30
  -1   5  -7  320.66   16.42
   1  -5   8  231.28   14.43
   1  -5   8  241.10   14.55
  -1   5  -8  232.75   13.73
   1  -5   8  225.26   13.70
   1  -5   8  222.54   15.17
   1  -5   9 1355.67   56.17
   1  -5   9 1164.60   53.61
   1  -5   9 1206.13   54.83
   1  -5   9 1179.97   54.80
   1  -5  10  643.67   34.13
   1  -5  10  744.33   34.91
   1  -5  10  633.48   32.95
   1  -5  10  685.31   34.39
   1  -5  11   77.20    7.98
   1  -5  11   67.68    8.13
   1  -5  11   78.28    8.48
   1  -5  11   79.23    8.37
   1  -5  11   76.14    8.27
   1  -5  12   86.22    9.40
   1  -5  12   79.75    8.37
   1  -5  12   93.53    9.42
   1  -5  12   87.87    8.94
   1  -5  12   76.34    8.31
   1  -5  13   31.51    5.32
   1  -5  13   26.60    4.78
   1  -5  13   32.16    5.31
   1  -5  13   30.96    5.06
   1  -5  14  140.57   11.61
   1  -5  14  124.80   10.61
   1  -5  15  264.30   16.97
   1  -5  15  258.90   16.33
   1  -5  16  141.43   10.45
   1  -5  16  142.62   10.83
   1  -5  17   18.14    3.30
   1  -5  17   16.01    3.00
   1  -5  18    9.56    2.20
   1  -5  18    6.22    1.77
  -1   4  20    2.11    1.25
  -1   4  20    3.48    1.23
  -1   4  19    7.30    2.11
  -1   4  19    6.27    2.10
  -1   4  18   53.83    6.04
  -1   4  18   45.48    5.41
  -1   4  17   20.47    3.96
  -1   4  17   24.74    4.37
  -1   4  16   11.69    3.44
   1  -4 -16   11.63    2.91
  -1   4  16    7.38    3.21
  -1   4  15  175.41   13.35
  -1   4  15  172.06   13.73
  -1   4  14   70.60    8.03
  -1   4  13  222.00   15.58
  -1   4  13  232.21   16.25
  -1   4  12   51.55    6.72
  -1   4   9  457.80   24.43
  -1   4   8 1173.84   51.46
   1  -4  -8 1329.04   51.95
  -1   4   7 1867.50   77.97
   1  -4  -7 2019.22   78.56
  -1   4   6  149.07    9.58
   1  -4  -6  140.36    9.55
  -1   4   5  776.53   34.12
   1  -4  -5  776.19   34.19
  -1   4   4 3520.07  133.78
   1  -4  -4 3210.01  133.46
  -1   4   3 1980.97   80.39
   1  -4  -3 2004.98   79.29
   1  -4  -2  925.29   37.19
   1  -4  -1   23.46    1.75
  -1   4   1   21.35    2.29
   1  -4   0 1248.84   49.16
  -1   4   0 1257.77   50.71
   1  -4   1  408.62   16.35
  -1   4  -1  391.11   16.14
   1  -4   2   59.91    3.57
  -1   4  -2   62.08    3.19
  -1   4  -3  117.60    5.87
  -1   4  -4  290.04   13.14
  -1   4  -5  755.72   32.74
  -1   4  -5  795.56   33.14
  -1   4  -6   37.02    3.62
  -1   4  -6   44.29    4.12
  -1   4  -7  101.70    6.99
  -1   4  -7   91.28    7.18
  -1   4  -8  710.62   33.27
  -1   4  -8  724.41   32.41
   1  -4   8  698.73   34.55
   1  -4   9  485.49   24.20
   1  -4   9  417.35   23.33
   1  -4   9  405.17   22.14
  -1   4  -9  417.32   22.72
  -1   4  -9  443.91   22.24
   1  -4  10   92.25    8.44
   1  -4  10   91.19    8.87
   1  -4  10   90.88    8.55
   1  -4  10   78.48    7.69
   1  -4  11    4.08    2.10
   1  -4  11   11.40    3.04
   1  -4  11   11.22    3.14
   1  -4  11   11.25    3.35
   1  -4  12   45.66    6.27
   1  -4  12   45.44    5.93
   1  -4  12   38.62    5.53
   1  -4  12   44.24    6.36
   1  -4  12   40.53    5.78
   1  -4  13    2.19    1.94
   1  -4  13    3.91    2.01
   1  -4  13    4.25    2.36
   1  -4  13    4.48    2.43
   1  -4  13    5.05    2.57
   1  -4  14   25.66    4.82
   1  -4  14   21.10    4.06
   1  -4  14   17.80    4.12
   1  -4  14   19.58    4.00
   1  -4  14   17.59    4.07
   1  -4  15   56.05    6.46
   1  -4  15   69.20    7.73
   1  -4  15   62.90    7.37
   1  -4  15   57.19    6.91
   1  -4  16   42.71    5.38
   1  -4  16   46.63    5.89
   1  -4  17   26.94    3.97
   1  -4  17   30.84    4.53
   1  -4  18   16.49    2.86
   1  -4  18   12.99    2.83
   1  -4  19    8.37    1.98
  -1   3  20    7.20    1.71
  -1   3  20    9.02    2.01
  -1   3  19    8.07    2.44
  -1   3  19   11.68    2.56
  -1   3  18    8.68    2.76
  -1   3  18    7.23    2.36
  -1   3  17   20.48    4.19
  -1   3  17   21.73    4.05
  -1   3  16   12.31    3.71
  -1   3  16   14.69    3.58
  -1   3  15   15.93    3.92
  -1   3  15   12.07    3.53
  -1   3  14   25.81    4.83
  -1   3  13   22.08    4.39
  -1   3  12  170.85   13.04
  -1   3  12  189.42   13.79
  -1   3  11 1036.46   48.89
  -1   3  11 1096.90   49.85
   1  -3  -8   20.51    3.43
  -1   3   8   27.15    4.19
   1  -3  -8   28.83    4.25
  -1   3   7   75.53    6.70
   1  -3  -7   71.84    6.67
   1  -3  -7   67.41    6.30
  -1   3   6  828.78   37.09
   1  -3  -6  812.36   37.27
   1  -3  -6  871.59   37.84
   1  -3  -5 2734.84  110.73
  -1   3   5 2766.39  110.59
   1  -3  -4 2072.77   84.60
  -1   3   4 2126.68   84.71
  -1   3   3  362.47   16.58
  -1   3   1   39.55    2.93
   1  -3  -1   35.64    2.06
   1  -3   0  163.22    6.68
  -1   3   0  155.96    7.78
   1  -3   1  875.35   35.23
  -1   3  -1  911.94   35.16
  -1   3  -2  928.10   36.74
  -1   3  -3 1187.85   47.44
  -1   3  -4 1195.80   48.30
  -1   3  -4 1187.40   48.35
  -1   3  -5  596.45   26.06
  -1   3  -5  589.90   25.41
  -1   3  -6   27.51    2.87
  -1   3  -6   26.97    3.29
  -1   3  -7   29.17    3.79
  -1   3  -7   40.52    3.85
  -1   3  -8   25.72    3.35
  -1   3  -8   22.79    3.52
   1  -3   9   55.52    6.14
  -1   3  -9   67.31    6.25
   1  -3   9   59.66    6.26
   1  -3   9   52.77    6.25
  -1   3  -9   77.88    6.92
   1  -3  10  244.10   15.48
   1  -3  10  251.40   15.79
   1  -3  10  258.51   16.49
   1  -3  10  265.05   15.80
   1  -3  11  806.01   37.94
   1  -3  11  779.00   37.93
   1  -3  11  789.06   38.21
   1  -3  11  826.51   39.39
   1  -3  12  584.84   30.17
   1  -3  12  604.68   31.36
   1  -3  12  620.16   30.77
   1  -3  12  581.16   29.96
   1  -3  13   62.14    6.87
   1  -3  13   65.28    7.12
   1  -3  13   64.07    7.24
   1  -3  13   61.96    7.46
   1  -3  14   28.61    5.09
   1  -3  14   35.63    5.07
   1  -3  14   42.35    5.50
   1  -3  14   30.60    5.14
   1  -3  15    7.46    2.86
   1  -3  15   10.65    3.02
   1  -3  15   12.55    3.15
   1  -3  15   12.22    3.59
   1  -3  16   21.36    4.01
   1  -3  16   21.35    4.12
   1  -3  16   16.32    3.72
   1  -3  16   13.11    3.16
   1  -3  17    2.11    1.86
   1  -3  17    2.51    1.70
   1  -3  17    0.98    1.48
   1  -3  18    5.55    1.97
   1  -3  18    9.03    2.54
   1  -3  19   11.68    2.31
   1  -3  19   12.10    2.56
   1  -3  20  138.63    8.31
  -1   2  20   20.95    3.09
  -1   2  20   18.49    2.44
  -1   2  20   22.67    2.83
  -1   2  19   18.01    3.14
  -1   2  19   20.23    3.55
  -1   2  18   87.36    8.11
  -1   2  18   79.02    7.44
  -1   2  17   41.09    5.60
  -1   2  17   43.52    6.10
  -1   2  16   69.46    8.03
  -1   2  16   57.36    7.03
  -1   2  15  144.68   11.99
  -1   2  15  155.74   12.68
  -1   2  14   24.61    4.74
  -1   2  14   17.16    3.95
  -1   2  13   17.09    3.90
  -1   2  12  820.36   39.79
  -1   2  11 3035.12  125.55
  -1   2  11 3021.63  125.19
  -1   2  10 3668.94  147.57
  -1   2  10 3566.18  147.71
  -1   2   9 1999.41   85.12
   1  -2  -9 2121.82   86.04
  -1   2   9 2089.51   85.03
  -1   2   9 1910.35   85.23
   1  -2  -8  644.12   31.53
  -1   2   8  670.73   31.63
   1  -2  -8  703.45   32.26
   1  -2  -7  337.04   18.35
   1  -2  -7  365.65   18.95
   1  -2  -6   98.34    7.46
  -1   2   6  100.93    7.49
   1  -2  -6   94.80    7.38
  -1   2   5    2.56    1.24
   1  -2  -5    2.22    1.33
   1  -2  -5    0.72    0.95
   1  -2  -4  132.31    7.66
  -1   2   4  115.63    7.23
  -1   2   3  675.21   28.63
   1  -2  -1  668.51   27.44
  -1   2   0  709.01   28.70
  -1   2  -2  610.68   24.46
  -1   2  -3   22.99    2.02
  -1   2  -4   53.38    3.36
  -1   2  -4   49.78    3.91
  -1   2  -5  887.57   39.06
  -1   2  -5  938.89   37.87
  -1   2  -6  352.36   17.36
  -1   2  -6  336.30   16.07
  -1   2  -7   13.37    2.23
  -1   2  -7   14.24    2.60
  -1   2  -8   93.23    7.56
  -1   2  -8  102.70    7.54
  -1   2  -9  644.62   29.82
  -1   2  -9  629.45   30.46
  -1   2 -10  986.39   41.25
   1  -2  10  887.54   41.61
   1  -2  10  874.28   41.42
   1  -2  10  906.22   41.83
   1  -2  10  916.16   42.62
   1  -2  11  594.54   30.00
   1  -2  11  601.92   29.30
   1  -2  11  589.33   29.18
   1  -2  11  556.25   28.66
   1  -2  12  354.29   20.17
   1  -2  12  352.34   20.90
   1  -2  12  380.54   20.68
   1  -2  12  356.09   20.03
   1  -2  13  113.41    9.52
   1  -2  13  111.68   10.07
   1  -2  13  123.52   10.03
   1  -2  13  108.45    9.31
   1  -2  14  822.65   38.97
   1  -2  14  724.78   36.87
   1  -2  14  811.38   38.14
   1  -2  14  769.10   37.02
   1  -2  15  741.69   35.88
   1  -2  15  680.54   35.19
   1  -2  15  794.45   37.04
   1  -2  15  787.87   37.69
   1  -2  16  189.16   13.84
   1  -2  16  177.74   12.43
   1  -2  16  169.29   12.75
   1  -2  17   60.12    6.92
   1  -2  17   52.09    5.89
   1  -2  17   57.81    6.37
   1  -2  18   30.75    4.85
   1  -2  18   36.75    5.01
   1  -2  18   33.77    4.41
   1  -2  19   61.05    5.55
   1  -2  19   59.65    5.98
   1  -2  19   68.03    6.57
   1  -2  20  138.79    8.84
  -1   1  20   14.85    2.63
  -1   1  20   12.70    2.13
   1  -1 -20    9.13    1.82
  -1   1  19   19.91    3.53
  -1   1  19   14.14    2.74
  -1   1  18  117.08    9.72
  -1   1  18  115.07    9.16
  -1   1  17   42.14    5.67
  -1   1  17   41.47    6.02
  -1   1  16   15.18    4.00
  -1   1  16   12.07    3.50
  -1   1  15  185.82   13.89
  -1   1  15  203.54   14.92
  -1   1  14   74.81    8.28
  -1   1  14   95.34    9.40
  -1   1  13    4.79    2.47
  -1   1  13    6.49    2.83
  -1   1  12  186.53   13.96
  -1   1  12  192.48   13.57
  -1   1  11  964.58   44.69
  -1   1  10 1844.10   78.27
  -1   1  10 1834.69   78.16
  -1   1   9  989.20   45.63
  -1   1   9  984.48   45.72
   1  -1  -9 1130.12   46.42
  -1   1   9 1009.21   45.21
   1  -1  -8  218.86   13.00
   1  -1  -8  213.00   13.01
  -1   1   8  186.86   12.04
   1  -1  -7   36.12    4.40
  -1   1   7   42.22    4.42
   1  -1  -7   38.60    4.43
   1  -1  -6 1285.33   54.74
  -1   1   6 1249.47   53.96
   1  -1  -6 1306.54   54.56
   1  -1  -5 2152.58   90.25
   1  -1  -5 2295.56   90.89
  -1   1   4 1833.17   75.18
   1  -1  -4 1791.51   75.17
   1  -1  -4 1943.03   76.15
   1  -1  -3  683.93   28.79
  -1   1   3  623.80   27.68
   1  -1  -2  848.65   35.37
   1  -1  -1  754.14   29.70
   1  -1  -1  717.91   29.74
   1  -1   0  464.29   18.32
   1  -1   0  467.50   17.77
  -1   1   0  451.01   18.34
  -1   1   0  417.92   17.95
  -1   1  -1  676.10   26.78
  -1   1  -3 1534.89   60.41
  -1   1  -4  646.52   26.66
  -1   1  -5 3302.20  127.23
   1  -1   5 3148.94  126.76
  -1   1  -6 1354.30   51.98
  -1   1  -6 1240.81   50.42
  -1   1  -7  182.05   10.71
   1  -1   7  201.90   10.75
  -1   1  -7  191.28   11.61
  -1   1  -8  161.99    9.66
   1  -1   8  143.66    9.27
  -1   1  -8  165.63   10.56
  -1   1  -9  896.66   38.76
   1  -1   9  859.50   38.58
  -1   1  -9  886.74   40.01
   1  -1  10  393.90   21.65
  -1   1 -10  470.89   21.62
   1  -1  10  415.05   22.50
   1  -1  11   82.99    7.25
   1  -1  11   72.30    6.74
   1  -1  11   66.67    6.74
   1  -1  11   85.58    7.82
   1  -1  12  139.54   10.69
   1  -1  12  127.67    9.82
   1  -1  12  124.61    9.53
   1  -1  12  124.07    9.87
   1  -1  13  703.09   33.48
   1  -1  13  653.57   32.74
   1  -1  13  702.72   34.60
   1  -1  13  704.31   33.82
   1  -1  14 1717.49   74.27
   1  -1  14 1761.85   75.38
   1  -1  14 1717.16   73.85
   1  -1  14 1679.50   73.12
   1  -1  15  490.22   26.46
   1  -1  15  471.23   24.84
   1  -1  15  426.08   23.56
   1  -1  15  491.35   25.35
   1  -1  16   63.87    7.51
   1  -1  16   73.05    7.33
   1  -1  16   63.30    6.86
   1  -1  17    6.35    2.39
   1  -1  17    6.40    2.37
   1  -1  17    5.68    2.70
   1  -1  18   17.94    3.75
   1  -1  18   18.56    3.41
   1  -1  19    9.14    2.69
   1  -1  19    9.29    2.30
   1  -1  19    6.84    2.39
   1  -1  20    3.26    1.75
   1  -1  20    2.85    1.28
   1  -1  20    3.54    1.61
   1  -1  21   42.15    3.70
   1   0 -20   37.01    3.38
  -1   0  20   36.13    3.61
  -1   0  19    6.51    2.00
  -1   0  19    6.71    1.80
  -1   0  18   60.72    6.25
  -1   0  17  211.06   14.20
  -1   0  16   43.97    5.97
  -1   0  15   13.52    3.48
  -1   0  14  103.35    9.55
  -1   0  13  305.45   18.38
  -1   0  13  273.10   18.38
  -1   0  12  225.40   15.55
  -1   0  12  225.58   15.02
  -1   0  11    3.11    1.83
  -1   0  11    3.44    1.77
  -1   0  10  108.18    9.21
  -1   0  10  107.58    8.80
  -1   0   9    9.56    2.47
  -1   0   9    8.94    2.21
   1   0  -8   89.92    7.67
  -1   0   8   79.98    6.82
   1   0  -8  102.92    7.83
   1   0  -7  180.36   11.60
   1   0  -7  177.30   11.13
  -1   0   7  172.58   10.78
   1   0  -6   73.34    6.37
   1   0  -6   84.27    6.49
  -1   0   6   62.89    5.69
   1   0  -5  704.49   34.01
  -1   0   5  767.16   33.97
  -1   0   4  866.99   35.58
   1   0  -4  877.58   35.71
  -1   0   3 1744.73   68.16
   1   0  -3 1603.93   67.30
   1   0  -2   20.09    1.82
  -1   0   2   11.86    1.50
   1   0  -1   22.43    1.67
   1   0  -1   20.36    2.27
   1   0   0 3516.30  133.53
  -1   0   0 3342.70  132.84
   1   0   0 3516.24  132.81
  -1   0   0 3219.63  133.75
   1   0   1 5138.95  199.45
  -1   0  -1 5137.80  199.46
   1   0   3  112.90    5.29
  -1   0  -3  110.68    5.55
   1   0   4 1932.53   80.51
  -1   0  -4 2160.40   80.94
  -1   0  -5 1215.87   47.93
   1   0   5 1125.39   47.57
   1   0   6  417.59   18.91
  -1   0  -6  410.68   19.01
   1   0   7   27.89    3.08
  -1   0  -7   27.46    3.06
  -1   0  -8   78.42    6.80
   1   0   8   62.42    5.22
  -1   0  -8   76.68    5.69
  -1   0  -9   73.67    5.74
   1   0   9   60.52    5.18
  -1   0  -9   61.73    6.19
   1   0  10  274.71   14.37
  -1   0 -10  257.08   14.33
   1   0  11   50.72    5.39
   1   0  11   42.39    4.86
   1   0  11   54.48    5.66
   1   0  12  169.27   11.57
   1   0  12  195.15   13.30
   1   0  12  194.69   12.49
   1   0  12  186.05   12.37
   1   0  13   58.30    6.28
   1   0  13   50.47    5.91
   1   0  14  103.76    9.00
   1   0  14  118.78   10.32
   1   0  14  103.50    9.03
   1   0  15   18.46    4.10
   1   0  15   13.78    3.35
   1   0  15   15.97    3.38
   1   0  16  138.16   10.67
   1   0  16  140.01   11.03
   1   0  16  160.44   12.49
   1   0  17  271.53   16.29
   1   0  17  284.14   18.20
   1   0  17  285.58   17.07
   1   0  18   79.00    8.03
   1   0  18   81.31    7.38
   1   0  18   70.11    6.44
   1   0  19   28.79    3.95
   1   0  19   35.93    4.98
   1   0  20   15.96    2.99
   1   0  20   13.87    2.76
   1   0  20   14.03    2.40
   1   0  21   10.60    1.94
  -1  -1  20   83.69    5.82
   1   1 -19   17.67    2.71
  -1  -1  19   21.99    3.21
  -1  -1  18   25.78    3.71
  -1  -1  18   27.62    4.04
  -1  -1  17  141.41   10.88
  -1  -1  16  142.15   11.29
  -1  -1  15    3.68    2.41
  -1  -1  14  122.50   10.45
  -1  -1  13  238.71   15.44
  -1  -1  13  210.23   13.77
  -1  -1  12  397.03   22.10
  -1  -1  12  385.70   20.85
  -1  -1  11  323.97   18.37
  -1  -1  11  289.06   16.88
  -1  -1  10    5.01    1.75
  -1  -1  10    3.00    1.79
  -1  -1   9  103.70    8.57
  -1  -1   9   99.89    8.70
   1   1  -9  105.91    8.61
  -1  -1   9  117.17    8.65
   1   1  -8  558.76   29.83
  -1  -1   8  650.35   29.53
   1   1  -8  639.53   29.70
  -1  -1   7 6881.23  269.81
   1   1  -7 6771.42  270.07
   1   1  -6 7354.15  286.42
  -1  -1   6 7166.12  286.02
  -1  -1   5 1928.92   81.94
   1   1  -5 2083.26   82.36
  -1  -1   4   52.94    4.66
   1   1  -3    6.52    1.48
  -1  -1   3    6.04    1.51
   1   1  -1  834.83   33.72
   1   1   0 2297.49   89.81
   1   1   2  146.90    6.20
   1   1   3  417.21   17.88
  -1  -1  -3  466.02   17.95
   1   1   4  543.94   21.73
  -1  -1  -4  500.59   21.51
  -1  -1  -5   39.32    2.83
   1   1   5   13.57    2.07
   1   1   6  342.07   15.59
  -1  -1  -6  320.98   15.42
  -1  -1  -7  148.46    8.11
   1   1   7  109.84    7.31
   1   1   8   66.23    4.98
  -1  -1  -8   48.89    4.64
  -1  -1  -9  158.80    9.58
   1   1   9  134.86    8.67
  -1  -1 -10  214.73   13.03
   1   1  10  249.14   12.99
   1   1  11  111.76    8.69
   1   1  11  103.53    8.49
   1   1  11  127.18    9.26
   1   1  12   57.09    6.03
   1   1  12   56.70    6.07
   1   1  12   51.65    5.70
   1   1  13   14.90    3.22
   1   1  13   16.34    3.24
   1   1  14  145.49   10.85
   1   1  14  152.56   11.41
   1   1  14  162.46   12.56
   1   1  15  129.92   10.00
   1   1  15  131.50   11.45
   1   1  15  127.90   10.44
   1   1  16  501.34   27.10
   1   1  16  460.05   24.44
   1   1  16  477.40   25.64
   1   1  17  289.39   17.40
   1   1  17  267.35   16.02
   1   1  17  306.11   18.74
   1   1  18  109.55    9.08
   1   1  18  115.03    9.94
   1   1  19   12.26    2.71
   1   1  19   15.99    3.43
   1   1  20   19.78    2.87
   1   1  20   18.26    3.33
   1   1  21   17.76    2.73
   1   1  21   14.04    2.34
  -1  -2  20   31.00    3.07
   1   2 -19    6.61    1.66
  -1  -2  19    7.70    2.02
   1   2 -18   14.57    2.75
  -1  -2  18   17.94    3.57
  -1  -2  18   11.29    2.63
  -1  -2  17    2.39    1.59
  -1  -2  17    5.47    2.31
  -1  -2  16   16.65    3.65
  -1  -2  15   47.89    6.20
  -1  -2  14   52.10    6.50
  -1  -2  13    7.42    2.40
  -1  -2  13    7.97    2.86
  -1  -2  12   14.25    3.09
  -1  -2  12   14.75    3.47
  -1  -2  11  258.91   16.18
  -1  -2  11  301.88   17.64
  -1  -2  10   22.80    3.61
  -1  -2  10   28.71    4.49
  -1  -2  10   25.53    3.99
  -1  -2   9  518.61   26.37
  -1  -2   9  501.83   25.59
   1   2  -8 2321.92   96.49
  -1  -2   8 2294.53   96.31
   1   2  -8 2344.87   97.29
  -1  -2   7 4243.36  165.89
   1   2  -7 4206.12  165.99
   1   2  -7 3907.84  166.08
  -1  -2   6 9400.10  379.97
   1   2  -6 9999.00  380.76
   1   2  -5 2996.94  123.66
   1   2  -5 2892.89  123.74
   1   2  -4   92.24    6.04
   1   2  -4   96.56    6.18
  -1  -2   4   80.44    5.74
  -1  -2   4   83.76    5.99
   1   2  -3  305.06   13.79
   1   2  -3  281.92   13.80
  -1  -2   3  282.74   13.87
  -1  -2   3  313.05   13.82
   1   2  -2  303.79   12.50
  -1  -2   2  252.59   12.22
   1   2  -1  295.07   13.38
  -1  -2   1  334.64   13.50
  -1  -2   0 2157.84   80.11
   1   2   0 1946.68   79.88
   1   2   1  798.49   33.35
  -1  -2  -1  869.90   33.57
  -1  -2  -2  261.22   11.70
   1   2   2  278.41   11.49
  -1  -2  -3  743.24   30.05
   1   2   3  725.10   29.59
   1   2   4 1832.67   67.06
  -1  -2  -4 1565.26   66.82
   1   2   5  786.85   33.00
  -1  -2  -5  814.11   33.10
  -1  -2  -6  121.51    7.08
   1   2   6  122.58    7.04
   1   2   7  402.45   19.74
  -1  -2  -7  453.00   20.13
  -1  -2  -8 1109.27   47.45
   1   2   8 1112.73   47.04
   1   2   9 1781.45   74.27
  -1  -2  -9 1838.23   75.22
   1   2  10 1153.41   50.07
  -1  -2 -10 1280.57   51.46
   1   2  10 1132.94   51.67
   1   2  10 1124.82   51.28
   1   2  11  539.00   26.94
   1   2  11  522.16   26.24
   1   2  11  546.20   27.28
   1   2  12  139.68   10.09
   1   2  12  137.31   10.56
   1   2  12  141.13   10.78
   1   2  13   55.05    6.38
   1   2  13   59.32    6.53
   1   2  13   50.61    5.66
   1   2  14   53.53    5.79
   1   2  14   52.24    6.39
   1   2  14   54.15    6.39
   1   2  15  135.39   10.89
   1   2  15  125.04    9.69
   1   2  15  146.84   11.97
   1   2  16   47.70    6.00
   1   2  16   36.04    5.77
   1   2  17   42.39    5.61
   1   2  17   42.24    6.05
   1   2  18  186.52   13.11
   1   2  18  160.81   11.69
   1   2  19  320.47   18.12
   1   2  19  291.92   16.64
   1   2  20  129.21    9.14
   1   2  20  113.69    7.85
   1   2  21   11.17    2.12
   1   2  21   10.64    1.71
   1   2  21   14.25    2.47
  -1  -3  20    3.69    1.05
  -1  -3  19   19.24    2.82
   1   3 -18   46.60    4.55
  -1  -3  18   45.74    5.04
  -1  -3  17   90.80    7.84
   1   3 -17   71.69    6.67
  -1  -3  16   11.88    2.92
  -1  -3  16   18.30    3.64
   1   3 -16   13.63    3.07
  -1  -3  16   15.22    3.95
  -1  -3  15   12.45    3.83
  -1  -3  15   10.59    2.83
  -1  -3  15   14.45    3.50
  -1  -3  14   88.06    9.23
  -1  -3  14   70.47    7.68
  -1  -3  13  177.20   13.84
  -1  -3  13  178.42   13.28
  -1  -3  12  143.07   11.58
  -1  -3  12  141.73   12.04
  -1  -3  11    7.64    2.72
  -1  -3  11    3.98    2.31
  -1  -3  11    0.98    1.49
  -1  -3  10   73.05    6.99
  -1  -3  10   75.92    7.82
  -1  -3  10   74.01    7.37
  -1  -3  10   68.24    7.74
  -1  -3   9   84.61    8.12
  -1  -3   9   78.89    8.08
  -1  -3   9   90.08    8.13
  -1  -3   9   86.60    7.66
  -1  -3   8  627.45   31.69
   1   3  -8  682.83   32.84
  -1  -3   8  566.27   31.50
   1   3  -7  964.83   42.55
   1   3  -7  934.06   43.27
   1   3  -6 2004.31   82.55
   1   3  -6 1970.30   81.85
   1   3  -5  826.71   36.10
  -1  -3   5  871.10   36.72
   1   3  -5  793.91   36.08
   1   3  -4  110.52    7.27
   1   3  -4  116.12    7.29
   1   3  -3 1835.92   75.63
   1   3  -3 1893.17   75.54
  -1  -3   3 1928.72   75.66
   1   3  -2  477.00   21.82
  -1  -3   2  562.97   22.07
  -1  -3   1   96.20    4.90
   1   3  -1   84.71    4.76
   1   3   0  174.63    7.54
  -1  -3   0  132.27    6.88
   1   3   1  116.75    5.50
  -1  -3  -1   91.73    4.94
   1   3   2  104.33    5.34
  -1  -3  -2   92.48    5.22
  -1  -3  -3   31.10    2.61
   1   3   3   38.43    2.71
  -1  -3  -4  103.56    6.42
   1   3   4  135.06    6.49
   1   3   5  119.67    5.44
  -1  -3  -5   51.72    4.22
  -1  -3  -6    7.83    1.53
   1   3   6   13.44    1.90
   1   3   7  916.76   40.10
  -1  -3  -7  984.68   40.49
   1   3   8 2181.16   89.15
  -1  -3  -8 2184.97   89.14
  -1  -3  -9 3231.83  130.67
   1   3  10  979.54   41.82
   1   3  10  921.48   42.84
  -1  -3 -10  928.83   42.07
   1   3  10  914.61   42.99
   1   3  11   41.34    5.40
   1   3  11   34.58    4.49
   1   3  11   38.60    5.15
   1   3  12  430.60   23.11
   1   3  12  476.31   24.89
   1   3  12  480.25   25.13
   1   3  13  269.17   17.43
   1   3  13  290.97   17.69
   1   3  14   23.16    4.24
   1   3  14   14.59    3.56
   1   3  15    6.11    2.65
   1   3  16  163.75   12.43
   1   3  16  183.39   13.85
   1   3  17  335.68   20.34
   1   3  17  323.04   19.20
   1   3  18  282.89   17.19
   1   3  18  250.88   15.71
   1   3  19  174.20   11.28
   1   3  19  175.65   12.25
   1   3  20   76.32    6.73
   1   3  20   72.66    5.81
   1   3  21    1.13    0.71
   1   3  21    2.31    1.26
  -1  -4  19   49.54    4.33
  -1  -4  18  169.93   10.74
   1   4 -17  191.86   11.94
  -1  -4  17  232.07   13.70
  -1  -4  16   56.41    6.29
   1   4 -16   43.51    5.13
   1   4 -15    5.41    2.22
  -1  -4  15    2.09    1.96
  -1  -4  14   41.15    5.79
   1   4 -14   25.23    4.49
  -1  -4  14   46.61    5.59
  -1  -4  14   39.52    6.25
  -1  -4  13  212.01   14.90
  -1  -4  13  228.76   16.14
  -1  -4  13  194.59   13.80
  -1  -4  12  191.27   13.57
  -1  -4  12  208.96   14.77
  -1  -4  12  202.21   15.23
  -1  -4  11    3.13    2.33
  -1  -4  11    1.71    2.11
  -1  -4  10  476.63   26.36
  -1  -4  10  488.39   27.10
  -1  -4   9  596.72   30.29
  -1  -4   9  584.41   30.65
  -1  -4   9  563.15   29.90
  -1  -4   8  342.95   19.66
  -1  -4   8  326.10   19.88
  -1  -4   8  351.32   19.85
  -1  -4   8  366.26   20.55
   1   4  -7   43.55    4.97
   1   4  -7   44.70    5.23
   1   4  -6   55.27    5.42
   1   4  -6   65.72    5.74
   1   4  -5  108.97    7.27
  -1  -4   5   91.94    7.15
   1   4  -5  109.26    7.33
   1   4  -4   65.51    4.87
   1   4  -4   56.53    4.75
  -1  -4   4   66.24    5.01
   1   4  -3  269.09   13.04
   1   4  -3  263.04   12.75
  -1  -4   3  262.09   12.76
  -1  -4   2  905.48   36.92
   1   4  -2  885.68   36.86
  -1  -4   1 2212.60   83.36
   1   4  -1 2009.50   83.03
   1   4   0  123.11    6.00
  -1  -4   0   85.37    5.14
   1   4   1  209.05    9.04
  -1  -4  -1  165.20    8.44
   1   4   2  118.44    6.68
   1   4   2  122.11    6.81
  -1  -4  -3  550.82   23.57
   1   4   3  550.93   23.58
   1   4   4 1170.21   47.52
  -1  -4  -4 1152.32   47.54
   1   4   5 2119.64   82.27
  -1  -4  -5 1976.92   82.39
   1   4   6  217.89   11.15
  -1  -4  -6  215.01   11.72
   1   4   7  394.52   18.48
  -1  -4  -7  376.15   19.34
  -1  -4  -8 2171.36   88.89
   1   4   8 2165.87   88.47
   1   4   9 1061.64   45.26
   1   4   9  978.58   45.53
  -1  -4  -9 1026.86   45.22
   1   4  10  216.45   14.23
  -1  -4 -10  219.78   13.79
   1   4  10  226.41   14.56
   1   4  11   30.42    4.75
   1   4  11   44.03    5.69
   1   4  12   25.45    4.52
   1   4  12   25.72    4.53
   1   4  13   65.06    7.41
   1   4  13   75.53    7.91
   1   4  14   23.16    4.39
   1   4  14   24.52    4.62
   1   4  15   61.08    7.03
   1   4  15   54.12    6.87
   1   4  16    7.41    2.65
   1   4  17    3.88    2.25
   1   4  17    0.98    1.55
   1   4  18    1.43    1.70
   1   4  18    2.43    2.27
   1   4  19    3.73    1.72
   1   4  19    1.77    1.76
   1   4  20    7.63    1.84
   1   4  20   12.09    2.61
   1   4  21    1.37    1.12
   1   4  21    0.32    0.58
  -1  -5  19   49.19    3.91
  -1  -5  18  160.21    9.86
  -1  -5  17  257.01   14.90
  -1  -5  16  180.30   12.33
  -1  -5  15    4.10    2.19
   1   5 -15    1.10    1.24
  -1  -5  14   39.27    5.76
   1   5 -14   35.51    5.04
  -1  -5  13  105.76   10.08
   1   5 -13  117.48    9.98
  -1  -5  12   15.95    3.93
   1   5 -12   13.49    3.46
  -1  -5  11   36.57    6.18
   1   5 -11   38.95    5.70
  -1  -5  11   39.77    6.02
  -1  -5  10  287.79   19.85
  -1  -5  10  319.35   20.00
   1   5 -10  321.31   19.36
  -1  -5   9  506.84   27.45
  -1  -5   9  472.75   26.42
   1   5  -9  478.44   25.86
  -1  -5   8  183.88   13.01
  -1  -5   8  181.22   13.37
   1   5  -8  177.94   12.44
  -1  -5   7  300.87   17.77
  -1  -5   7  299.44   17.29
   1   5  -6  748.27   33.56
   1   5  -6  706.04   33.13
   1   5  -5   31.42    3.65
   1   5  -5   28.96    3.67
  -1  -5   4  922.75   39.37
   1   5  -4  899.96   38.99
   1   5  -4  937.36   39.76
   1   5  -3 4667.01  185.33
  -1  -5   3 4821.37  184.79
   1   5  -3 4584.04  184.52
   1   5  -2 5494.65  224.40
  -1  -5   2 6043.48  224.96
  -1  -5   1 3216.30  143.71
   1   5  -1 4551.28  145.77
   1   5   0  703.54   28.39
  -1  -5   0  646.42   28.01
  -1  -5  -1   83.20    4.59
   1   5   1   61.86    4.34
  -1  -5  -2  660.22   30.80
   1   5   2  987.45   32.79
   1   5   3   32.78    3.24
  -1  -5  -3   56.02    4.35
   1   5   4 1778.86   70.49
  -1  -5  -4 1691.75   70.17
  -1  -5  -5 1746.31   74.33
   1   5   5 1932.07   74.71
  -1  -5  -6  291.36   15.38
   1   5   6  328.68   15.52
  -1  -5  -7   32.01    3.82
   1   5   7   42.24    4.04
   1   5   8  145.35    9.79
  -1  -5  -8  130.16    9.78
   1   5   8  160.18    9.66
   1   5   9  177.34   11.74
   1   5   9  165.56   10.86
   1   5  10  240.73   15.55
   1   5  10  253.11   15.96
   1   5  11   34.62    5.35
   1   5  11   35.38    5.27
   1   5  12   82.03    8.50
   1   5  12   89.22    8.98
   1   5  13  130.38   11.01
   1   5  13  114.47   10.65
   1   5  14  445.38   24.76
   1   5  14  419.60   24.64
   1   5  15  792.42   38.25
   1   5  15  726.19   37.30
   1   5  16  528.70   28.13
   1   5  16  544.41   28.85
   1   5  17  269.21   16.56
   1   5  18   36.18    4.71
   1   5  19   21.13    3.30
   1   5  20    1.79    1.13
   1   5  20    1.13    1.31
   1   5  21    8.46    1.81
  -1  -6  18   48.27    4.23
  -1  -6  17  110.03    8.01
  -1  -6  16  110.29    8.78
  -1  -6  15    8.17    2.84
  -1  -6  14    3.77    2.25
   1   6 -13    3.33    1.98
  -1  -6  13    2.10    1.90
  -1  -6  12   29.66    5.48
   1   6 -12   32.66    5.25
   1   6 -11   16.11    3.84
  -1  -6  11   19.30    4.40
  -1  -6  10   77.18    8.91
   1   6 -10   90.96    8.85
   1   6  -9  179.09   13.08
  -1  -6   9  173.04   13.67
   1   6  -8   72.03    7.39
  -1  -6   8   78.60    8.07
  -1  -6   7   50.78    5.89
   1   6  -7   40.30    4.99
  -1  -6   6   21.44    3.46
   1   6  -6   12.27    2.52
  -1  -6   5   23.81    3.44
  -1  -6   5   24.46    3.42
   1   6  -5   18.19    2.78
   1   6  -4 1535.15   66.70
   1   6  -4 1656.24   68.40
  -1  -6   4 1753.35   67.95
   1   6  -3 3780.25  150.69
   1   6  -3 3689.59  149.31
  -1  -6   3 3857.78  149.77
   1   6  -2 4149.91  145.46
  -1  -6   2 3314.93  143.87
  -1  -6   1 1706.55   70.85
   1   6  -1 1821.21   71.25
   1   6   0   76.94    4.90
  -1  -6   0   65.64    4.59
   1   6   1  649.55   25.60
  -1  -6  -1  541.59   25.05
  -1  -6  -2 1995.52   84.88
   1   6   2 2351.61   86.32
  -1  -6  -3 1692.98   72.98
   1   6   3 2029.83   74.60
   1   6   4  242.50   13.44
  -1  -6  -4  279.17   14.20
  -1  -6  -5  397.01   19.72
   1   6   5  440.28   20.44
  -1  -6  -6  388.42   19.26
   1   6   6  398.69   19.52
  -1  -6  -7  206.58   13.51
  -1  -6  -7  203.96   12.46
   1   6   7  235.91   12.78
   1   6   7  216.73   12.77
  -1  -6  -7  221.47   12.84
   1   6   8   48.31    5.32
  -1  -6  -8   54.50    5.79
  -1  -6  -8   58.11    5.75
   1   6   9   27.76    4.21
  -1  -6  -9   19.40    3.62
  -1  -6 -10  137.49   11.12
   1   6  10  144.47   11.29
   1   6  11   34.53    5.45
   1   6  11   34.74    5.41
   1   6  12  248.50   16.81
   1   6  12  208.58   15.50
   1   6  13 1282.30   59.31
   1   6  13 1299.56   59.76
   1   6  14 1001.57   47.96
   1   6  14 1009.77   48.59
   1   6  15  646.48   33.22
   1   6  15  602.03   32.23
   1   6  16  155.01   12.22
   1   6  16  182.84   13.54
   1   6  17    7.24    2.63
   1   6  18    9.84    2.57
   1   6  19   17.79    2.93
   1   6  20    3.10    1.20
  -1  -7  17    6.55    1.75
  -1  -7  16   51.82    5.31
  -1  -7  15   42.27    5.33
  -1  -7  14   74.37    7.79
  -1  -7  13   38.80    5.86
  -1  -7  12   32.93    5.84
   1   7 -11  115.50   10.28
  -1  -7  11  106.67   10.93
   1   7 -10  488.38   26.93
  -1  -7  10  489.60   28.57
   1   7  -9  414.50   23.83
  -1  -7   9  441.84   25.62
  -1  -7   8  120.98   10.87
   1   7  -8  127.97   10.35
  -1  -7   7   44.46    5.85
   1   7  -7   35.71    4.84
  -1  -7   6   30.12    4.54
   1   7  -6   29.71    4.07
  -1  -7   5  128.09    9.59
   1   7  -5  134.54    9.20
  -1  -7   4   19.30    2.94
  -1  -7   4   18.02    3.05
   1   7  -4   23.34    3.17
  -1  -7   3  720.10   36.05
  -1  -7   3  773.00   35.50
  -1  -7   2 2215.12   91.40
   1   7  -2 2327.69   91.76
  -1  -7   1  341.69   16.32
   1   7  -1  341.77   16.25
  -1  -7   0  152.18    8.54
   1   7   0  152.93    8.46
   1   7   1  934.84   40.05
  -1  -7  -1 1020.29   40.28
   1   7   1  910.36   41.05
  -1  -7  -2 2057.74   82.85
   1   7   2 2067.48   84.15
   1   7   3 1137.26   46.78
  -1  -7  -3 1056.75   45.18
   1   7   4   84.47    6.47
  -1  -7  -4   66.03    4.92
  -1  -7  -5  116.91    7.96
   1   7   5  114.73    8.27
  -1  -7  -5  100.49    7.80
   1   7   5  109.21    8.12
  -1  -7  -6   22.85    3.76
  -1  -7  -6   21.37    3.15
  -1  -7  -6   31.47    3.87
   1   7   6   30.63    3.98
  -1  -7  -6   28.35    3.77
  -1  -7  -7  114.35    9.41
  -1  -7  -7  110.20    8.62
  -1  -7  -7  108.37    8.33
   1   7   7  115.68    8.76
   1   7   8   54.88    6.02
  -1  -7  -8   56.77    6.13
  -1  -7  -8   60.40    6.19
   1   7   9   69.29    7.14
  -1  -7  -9   49.44    6.10
  -1  -7  -9   60.00    6.67
   1   7  10   14.06    3.57
  -1  -7 -10   15.79    3.69
   1   7  11   42.03    6.21
   1   7  12  275.67   18.77
   1   7  13  583.29   32.66
   1   7  13  628.85   33.09
   1   7  14  219.75   15.99
   1   7  14  215.27   16.05
   1   7  15   26.71    5.16
   1   7  15   24.69    4.82
   1   7  16  286.12   18.42
   1   7  16  277.11   17.61
   1   7  17  123.52    9.88
   1   7  18   80.18    7.02
   1   7  19   28.95    3.57
   1   7  20   10.19    1.74
  -1  -8  17    2.91    1.00
  -1  -8  17    3.65    1.11
  -1  -8  16   23.05    3.10
  -1  -8  16   20.41    3.00
  -1  -8  15   84.46    7.33
  -1  -8  14  117.32    9.72
  -1  -8  13  115.12   10.33
  -1  -8  12   90.09    9.66
  -1  -8  11    2.48    2.34
  -1  -8  10  116.85   11.66
  -1  -8   9  209.41   16.10
   1   8  -8   15.00    3.45
  -1  -8   8   14.66    3.99
   1   8  -7  117.73    9.62
  -1  -8   7  125.26   10.69
   1   8  -6  463.51   24.65
  -1  -8   6  532.08   26.59
  -1  -8   5 1442.90   60.71
   1   8  -5 1333.80   59.16
  -1  -8   4  889.29   38.32
  -1  -8   4  842.97   38.73
   1   8  -4  803.53   37.61
  -1  -8   3   72.44    6.39
  -1  -8   3   74.08    6.12
   1   8  -3   57.84    5.57
  -1  -8   2  566.18   26.71
  -1  -8   2  550.90   26.19
   1   8  -2  569.91   26.28
   1   8  -1  333.02   17.42
  -1  -8   1  350.47   17.50
  -1  -8   1  359.94   17.91
  -1  -8   0    4.43    1.49
  -1  -8   0    7.19    1.78
  -1  -8  -1   33.95    3.66
  -1  -8  -1   35.73    3.81
  -1  -8  -2  145.26    9.32
  -1  -8  -2  145.72    8.97
   1   8   2  137.82    9.03
  -1  -8  -3  104.33    7.56
  -1  -8  -3  116.75    8.28
   1   8   3  130.21    8.41
  -1  -8  -4   89.91    7.00
   1   8   4   77.37    6.41
  -1  -8  -4   69.45    6.21
  -1  -8  -4   67.90    5.80
  -1  -8  -5   32.63    4.32
  -1  -8  -5   33.54    3.91
  -1  -8  -5   38.06    4.57
   1   8   6  348.31   18.72
  -1  -8  -6  333.05   18.82
  -1  -8  -6  353.20   18.67
  -1  -8  -6  297.44   17.14
  -1  -8  -7  145.78   10.46
   1   8   7  164.58   11.51
  -1  -8  -7  162.36   11.41
  -1  -8  -7  147.94   11.79
   1   8   8   99.20    8.87
  -1  -8  -8   93.24    8.63
  -1  -8  -8   86.82    8.08
  -1  -8  -9  198.25   13.96
   1   8   9  187.94   14.16
  -1  -8  -9  216.76   14.80
   1   8  10  138.07   11.81
  -1  -8 -10  118.17   11.11
   1   8  11   25.16    4.95
   1   8  11   22.26    4.93
   1   8  12   76.51    9.20
   1   8  13  248.93   18.12
   1   8  14   24.46    5.01
   1   8  15  141.85   11.91
   1   8  15  122.75   11.57
  -1  -8 -16  156.51   11.64
   1   8  16  174.49   12.90
   1   8  16  195.93   13.80
   1   8  17   45.71    5.53
   1   8  18   32.22    4.61
   1   8  18   28.25    3.89
   1   8  19    3.69    1.40
   1   8  19    5.55    1.90
   1   8  20   15.76    2.32
  -1  -9  16    8.27    1.58
  -1  -9  15   11.81    2.35
  -1  -9  15   10.84    2.35
  -1  -9  14   54.14    5.63
  -1  -9  14   61.97    6.13
  -1  -9  13   91.20    8.37
  -1  -9  13  101.56    9.00
  -1  -9  12  227.05   16.04
  -1  -9  11  136.51   12.34
  -1  -9  10    1.97    2.13
  -1  -9   9  123.02   11.73
  -1  -9   8   26.87    5.29
  -1  -9   7  553.59   28.72
  -1  -9   7  532.19   29.23
  -1  -9   6  509.52   26.67
  -1  -9   6  512.04   27.32
  -1  -9   5  245.10   15.19
  -1  -9   5  241.53   14.53
   1   9  -5  197.63   13.38
  -1  -9   4   30.32    4.45
  -1  -9   4   30.78    4.22
   1   9  -4   35.35    4.44
  -1  -9   3   46.71    5.40
  -1  -9   3   49.12    5.54
   1   9  -3   56.71    5.60
  -1  -9   3   48.16    5.24
   1   9  -2  436.42   23.19
  -1  -9   2  506.44   23.72
  -1  -9   2  487.93   24.00
  -1  -9   1  329.59   17.81
   1   9  -1  328.77   17.70
  -1  -9   1  339.20   17.64
  -1  -9   0  755.72   33.26
  -1  -9   0  754.12   33.49
   1   9   0  668.46   32.90
  -1  -9  -1 1655.47   67.67
   1   9   1 1580.53   67.81
  -1  -9  -1 1599.91   67.81
  -1  -9  -2 2446.91   95.76
  -1  -9  -2 2238.32   94.86
   1   9   2 2245.66   95.25
  -1  -9  -2 2363.89   95.05
  -1  -9  -3  986.42   44.06
   1   9   3  938.87   44.47
  -1  -9  -3 1014.81   44.58
  -1  -9  -4   58.17    5.95
  -1  -9  -4   62.91    6.17
  -1  -9  -4   53.62    5.38
  -1  -9  -5  149.15   10.85
  -1  -9  -5  133.81    9.74
  -1  -9  -5  165.69   11.17
  -1  -9  -6  369.30   20.15
  -1  -9  -6  326.13   18.74
  -1  -9  -6  369.88   20.77
   1   9   7  358.26   21.23
  -1  -9  -7  401.38   22.76
  -1  -9  -7  350.52   20.28
  -1  -9  -7  400.78   21.69
  -1  -9  -8    0.37    1.52
  -1  -9  -8    1.01    1.46
  -1  -9  -9  132.11   11.24
   1   9   9  116.77   11.16
   1   9  10  288.78   19.35
  -1  -9 -10  251.93   18.25
   1   9  11   62.99    8.31
   1   9  11   47.83    7.08
   1   9  12   63.20    8.11
   1   9  12   69.16    9.00
   1   9  13  231.11   17.68
   1   9  13  296.58   19.93
   1   9  14  348.19   22.48
   1   9  15  114.35   10.66
  -1  -9 -16   18.58    3.44
   1   9  16   21.82    4.18
   1   9  17   27.18    4.10
   1   9  18   79.17    6.47
   1   9  18   92.31    7.45
   1   9  19   63.94    4.82
   1   9  19   69.25    5.46
  -1 -10  15   24.54    3.02
  -1 -10  14   34.72    3.90
  -1 -10  14   44.84    4.70
  -1 -10  13   78.81    6.77
  -1 -10  13   74.32    6.96
  -1 -10  12   99.67    9.11
  -1 -10  12   98.25    8.51
  -1 -10  11   59.18    7.42
  -1 -10  11   56.69    6.71
  -1 -10  10   19.95    4.23
  -1 -10  10   17.26    4.31
  -1 -10   9   18.53    4.21
  -1 -10   9   15.81    4.22
  -1 -10   8    1.58    1.86
  -1 -10   8    1.35    2.12
  -1 -10   7   42.56    6.24
  -1 -10   7   40.18    5.70
  -1 -10   6   44.12    6.13
  -1 -10   6   48.43    6.04
  -1 -10   5  166.63   12.59
  -1 -10   5  161.14   11.95
  -1 -10   5  185.78   13.05
  -1 -10   4  249.17   15.86
  -1 -10   4  250.68   15.38
  -1 -10   3   76.98    7.51
   1  10  -3   84.52    7.47
  -1 -10   3   79.11    7.28
  -1 -10   2  102.43    8.28
   1  10  -2   91.30    7.95
  -1 -10   2   97.94    8.31
  -1 -10   1   81.63    7.08
  -1 -10   1   73.96    6.99
   1  10  -1   67.33    6.64
  -1 -10   0  228.21   13.75
  -1 -10   0  229.94   13.95
   1  10   0  211.80   13.61
  -1 -10  -1  635.07   29.93
   1  10   1  591.14   29.67
  -1 -10  -1  621.91   29.59
  -1 -10  -2 1271.51   55.39
  -1 -10  -2 1182.81   54.39
  -1 -10  -2 1327.72   55.07
   1  10   2 1274.37   55.42
   1  10   3  668.22   32.86
  -1 -10  -3  679.98   32.27
  -1 -10  -3  681.31   32.56
  -1 -10  -3  713.12   33.09
  -1 -10  -4  181.63   12.14
   1  10   4  185.15   12.80
  -1 -10  -4  196.47   12.94
  -1 -10  -4  196.67   13.03
  -1 -10  -5   18.55    3.85
  -1 -10  -5   18.73    3.63
  -1 -10  -5   16.85    3.24
  -1 -10  -6  304.59   18.21
  -1 -10  -6  324.80   20.01
  -1 -10  -6  336.77   19.30
  -1 -10  -7  231.07   15.73
  -1 -10  -7  266.81   16.76
  -1 -10  -7  274.53   18.24
  -1 -10  -8    7.09    2.66
  -1 -10  -8   11.26    3.18
  -1 -10  -9  193.08   14.84
  -1 -10  -9  221.04   15.85
   1  10   9  223.02   16.19
   1  10  10  183.09   15.03
  -1 -10 -10  169.52   14.30
   1  10  11   20.97    4.77
   1  10  11   19.72    5.10
   1  10  12   62.69    7.99
   1  10  12   76.39    9.55
   1  10  13  179.39   14.47
   1  10  13  206.72   16.07
   1  10  14  414.96   24.44
   1  10  14  461.87   26.14
   1  10  15  314.14   19.01
   1  10  15  277.26   17.81
  -1 -10 -16  128.68    9.59
   1  10  16  146.37   10.72
   1  10  17  227.38   12.84
  -1 -10 -17  195.61   11.63
   1  10  18  212.89   11.62
   1  10  18  224.01   12.29
  -1 -11  14   31.40    3.37
  -1 -11  13   53.04    4.72
  -1 -11  13   54.07    5.34
  -1 -11  12    9.35    2.79
  -1 -11  12   10.48    2.43
  -1 -11  11   13.38    3.03
  -1 -11  11   18.71    3.98
  -1 -11  10    9.46    2.83
  -1 -11  10    9.84    3.33
  -1 -11   9    2.95    2.13
  -1 -11   9   -0.43    1.88
  -1 -11   8   63.33    7.89
  -1 -11   8   64.56    7.40
  -1 -11   7  103.71   10.09
  -1 -11   7  113.15    9.99
  -1 -11   6  188.78   13.68
  -1 -11   6  197.81   14.34
  -1 -11   5  393.15   23.08
  -1 -11   5  427.26   23.14
  -1 -11   4  285.80   17.86
  -1 -11   4  285.87   17.43
  -1 -11   3   10.91    2.99
  -1 -11   3    8.06    2.81
   1  11  -2  276.74   16.98
  -1 -11   2  277.72   17.29
  -1 -11   2  300.18   17.30
  -1 -11   1  593.78   29.72
   1  11  -1  594.99   29.87
  -1 -11   1  607.80   30.05
  -1 -11   0  499.42   25.43
  -1 -11   0  504.19   25.73
   1  11   0  471.59   25.48
   1  11   1  178.44   12.79
  -1 -11  -1  196.77   13.04
  -1 -11  -1  191.04   12.70
   1  11   2  206.89   14.34
  -1 -11  -2  236.08   14.65
  -1 -11  -2  234.75   14.32
  -1 -11  -2  207.39   13.75
  -1 -11  -3  699.17   34.03
  -1 -11  -3  689.15   34.23
  -1 -11  -3  758.24   34.96
  -1 -11  -4  134.45   10.97
   1  11   4  155.13   11.41
  -1 -11  -4  132.73   10.34
  -1 -11  -4  139.42   10.93
  -1 -11  -5   36.04    5.09
  -1 -11  -5   36.17    5.24
   1  11   5   46.40    5.88
  -1 -11  -5   42.30    5.96
  -1 -11  -6   97.74    9.83
  -1 -11  -6   81.23    8.26
  -1 -11  -6   89.95    8.51
  -1 -11  -7  149.71   11.74
  -1 -11  -7  128.66   11.11
  -1 -11  -8   15.70    3.85
  -1 -11  -8   14.74    3.76
  -1 -11  -9   81.70    8.92
  -1 -11  -9   82.72    8.99
   1  11  10    3.45    3.16
  -1 -11 -10    4.19    2.84
   1  11  10    1.78    2.11
   1  11  11    2.57    2.72
   1  11  11    3.49    2.67
   1  11  12   26.20    5.57
   1  11  12   19.34    4.47
   1  11  13    0.92    2.35
   1  11  13    1.13    2.05
   1  11  14   12.21    3.50
   1  11  14    7.60    2.73
   1  11  15   53.29    6.20
   1  11  15   52.49    5.84
  -1 -11 -15   51.59    5.75
   1  11  16  141.89    9.69
  -1 -11 -16  127.19    8.93
   1  11  16  130.72    9.22
   1  11  17   83.08    6.17
  -1 -12  13   70.93    5.16
  -1 -12  12   19.70    3.09
  -1 -12  11    4.07    1.72
  -1 -12  11    5.51    2.14
  -1 -12  10    8.08    2.70
  -1 -12  10    8.46    2.46
  -1 -12   9   18.23    3.66
  -1 -12   9   15.55    3.83
  -1 -12   8    2.11    1.73
  -1 -12   8    1.20    1.72
  -1 -12   7    7.60    2.90
  -1 -12   7    6.93    2.65
  -1 -12   6   67.61    7.73
  -1 -12   6   75.02    7.85
  -1 -12   5  133.93   11.08
  -1 -12   5  130.34   10.84
  -1 -12   4  139.52   10.96
  -1 -12   4  123.08   10.69
  -1 -12   3   63.94    7.38
  -1 -12   3   74.37    7.61
  -1 -12   2  741.23   35.89
  -1 -12   2  729.10   36.12
  -1 -12   1 1241.08   53.94
   1  12  -1 1164.44   53.84
  -1 -12   1 1172.34   54.03
  -1 -12   0  620.41   30.72
  -1 -12   0  653.92   31.43
   1  12   0  564.10   30.64
  -1 -12  -1   32.45    4.90
  -1 -12  -1   42.64    5.58
  -1 -12  -2  323.64   19.37
  -1 -12  -2  366.49   20.49
  -1 -12  -3  406.74   22.65
   1  12   3  460.44   24.13
  -1 -12  -3  416.73   23.08
  -1 -12  -3  384.21   22.70
  -1 -12  -4  306.84   18.86
  -1 -12  -4  288.47   17.85
   1  12   4  283.72   18.22
  -1 -12  -4  305.29   18.36
  -1 -12  -5   30.86    4.89
  -1 -12  -5   28.93    5.17
   1  12   5   21.56    4.38
  -1 -12  -5   28.91    4.74
  -1 -12  -6   50.40    6.49
   1  12   6   52.94    6.84
  -1 -12  -6   57.30    7.57
  -1 -12  -6   55.17    6.66
  -1 -12  -7   17.44    3.86
  -1 -12  -7   16.62    3.97
  -1 -12  -8   14.32    3.77
  -1 -12  -8   15.91    4.15
  -1 -12  -9  104.36   10.14
  -1 -12 -10   24.99    4.83
   1  12  10   22.37    4.68
   1  12  11    7.88    3.48
   1  12  11    8.00    3.01
   1  12  12   28.50    4.71
   1  12  12   24.82    5.08
   1  12  13  213.08   14.35
   1  12  13  233.51   15.67
   1  12  14  181.34   12.02
  -1 -12 -14  182.40   12.59
   1  12  14  187.49   12.83
   1  12  15   12.14    2.45
   1  12  15   14.70    2.96
  -1 -12 -15   10.82    2.49
   1  12  16    4.05    1.51
  -1 -12 -16    2.98    1.20
  -1 -13  11    2.36    1.24
  -1 -13  10   23.03    3.66
  -1 -13   9  112.31    8.41
  -1 -13   9  116.94    9.39
  -1 -13   8  214.71   13.91
  -1 -13   8  165.11   11.91
  -1 -13   7   85.10    8.04
  -1 -13   7   89.78    8.71
  -1 -13   6    0.74    1.89
  -1 -13   6    0.34    1.40
  -1 -13   5   25.01    4.50
  -1 -13   5   29.97    4.78
  -1 -13   4   30.61    4.78
  -1 -13   4   21.48    4.28
  -1 -13   3    3.97    2.16
  -1 -13   3    6.17    2.35
  -1 -13   2  176.34   12.66
  -1 -13   2  175.05   12.95
  -1 -13   1  163.78   12.15
  -1 -13   1  174.05   12.84
  -1 -13   0    8.24    2.43
  -1 -13   0    1.80    1.92
   1  13   1   97.23    9.32
  -1 -13  -1   85.33    8.17
  -1 -13  -1   89.05    8.72
  -1 -13  -2  285.08   17.61
  -1 -13  -2  308.95   18.54
   1  13   2  291.99   18.74
  -1 -13  -3  330.59   19.71
  -1 -13  -3  325.27   20.00
   1  13   3  373.67   21.36
   1  13   4  413.16   23.62
  -1 -13  -4  412.12   23.13
  -1 -13  -4  411.70   23.07
   1  13   5  317.30   19.44
  -1 -13  -5  310.85   19.13
  -1 -13  -5  300.32   18.61
  -1 -13  -6  348.80   20.13
   1  13   6  293.91   19.16
  -1 -13  -6  293.54   18.68
   1  13   7   72.03    8.01
  -1 -13  -7   63.14    7.62
  -1 -13  -7   61.23    7.27
  -1 -13  -8   37.57    6.00
  -1 -13  -8   43.33    5.99
   1  13   9  123.84   11.10
  -1 -13  -9  116.68   10.55
   1  13  10   80.41    8.42
   1  13  11    6.50    2.78
   1  13  12   18.81    3.49
   1  13  12   29.51    4.85
   1  13  13  120.37    9.65
  -1 -13 -13  127.78    9.91
   1  13  13  128.94    9.25
   1  13  14  207.28   12.24
  -1 -13 -14  235.84   13.45
   1  13  14  214.43   12.88
  -1 -13 -15  128.31    8.19
   1  13  15  128.21    8.11
  -1 -14   9  158.26    9.97
  -1 -14   8  236.28   14.23
  -1 -14   7  115.51    9.42
  -1 -14   6    9.11    2.48
  -1 -14   6   10.70    3.03
  -1 -14   5   20.84    3.71
  -1 -14   5   19.11    3.85
  -1 -14   4   37.32    5.29
  -1 -14   4   36.68    5.00
  -1 -14   3   51.11    6.23
  -1 -14   3   45.81    5.62
  -1 -14   2   31.24    4.60
  -1 -14   2   27.91    4.66
  -1 -14   1   41.57    5.60
   1  14  -1   33.88    5.38
  -1 -14   1   30.31    4.57
  -1 -14   0   43.69    5.79
   1  14   0   44.74    6.06
  -1 -14   0   45.30    5.57
   1  14   1   43.07    5.99
  -1 -14  -1   48.86    5.76
  -1 -14  -1   46.48    5.88
  -1 -14  -2   45.78    5.69
  -1 -14  -2   48.84    6.01
   1  14   2   46.80    6.23
  -1 -14  -3   48.87    6.07
  -1 -14  -3   56.63    6.55
   1  14   3   59.49    6.96
  -1 -14  -4   40.56    5.59
  -1 -14  -4   46.76    5.96
   1  14   4   45.01    6.07
   1  14   5   75.34    8.02
  -1 -14  -5   67.16    7.29
  -1 -14  -5   72.91    7.75
  -1 -14  -6  125.15   10.51
  -1 -14  -6  114.90    9.82
   1  14   6  102.68    9.69
  -1 -14  -7   92.45    8.70
  -1 -14  -7  110.26    9.72
   1  14   7   85.23    8.82
   1  14   7   85.70    9.03
  -1 -14  -8   23.30    4.29
   1  14   8   16.56    3.85
   1  14   8   18.32    4.17
   1  14   9   20.37    4.08
   1  14  10   68.60    6.91
  -1 -14 -11   45.82    5.85
   1  14  11   33.45    4.47
   1  14  12    4.78    1.74
  -1 -14 -12    7.27    2.36
   1  14  13   36.80    3.74
   1  14  13   40.31    4.38
  -1 -14 -14   62.69    5.12
   1  14  14   70.65    5.17
   1  15  -7   10.77    2.38
  -1 -15   7    9.82    2.20
  -1 -15   6    3.15    1.66
   1  15  -6    4.25    1.96
  -1 -15   5   18.17    3.44
   1  15  -5   21.34    3.88
   1  15  -4   21.04    4.05
  -1 -15   4   21.56    3.81
  -1 -15   3   29.73    4.49
   1  15  -3   29.09    4.61
  -1 -15   2   27.63    4.29
   1  15  -2   35.33    5.12
  -1 -15   1    6.47    2.20
   1  15  -1    9.94    2.91
  -1 -15   1    9.84    2.72
  -1 -15   0   16.11    3.20
   1  15   0   13.25    3.43
  -1 -15   0   14.02    3.13
   1  15   1    0.66    1.57
  -1 -15  -1    0.90    1.36
  -1 -15  -1    0.57    1.36
  -1 -15  -2   37.92    4.98
  -1 -15  -2   34.58    4.82
   1  15   2   26.29    4.65
  -1 -15  -3  132.24   10.54
   1  15   3  158.27   11.69
  -1 -15  -3  151.73   11.01
   1  15   4  101.82    9.18
  -1 -15  -4  102.52    8.79
  -1 -15  -4  106.51    9.01
  -1 -15  -5    5.50    2.26
  -1 -15  -5    4.82    2.21
   1  15   5    6.72    2.80
  -1 -15  -5    6.48    2.56
  -1 -15  -6   41.26    5.37
   1  15   6   40.12    5.53
  -1 -15  -7  171.58   12.25
   1  15   7  181.52   13.11
   1  15   7  196.68   12.67
  -1 -15  -7  184.69   13.77
   1  15   8  165.99   12.27
   1  15   8  176.60   11.50
  -1 -15  -8  170.96   12.77
   1  15   9    1.32    1.24
   1  15   9    0.92    1.63
  -1 -15  -9    0.64    1.45
   1  15  10   57.60    5.13
   1  15  10   65.26    6.40
  -1 -15 -10   71.19    6.69
  -1 -15 -11   56.51    5.51
  -1 -15 -12    4.44    1.43
   1  16  -4   12.31    2.57
  -1 -16   3   33.36    4.05
   1  16  -3   46.81    5.05
  -1 -16   2   10.86    2.42
   1  16  -2   20.81    3.54
  -1 -16   1    1.38    1.29
   1  16  -1    3.21    1.86
  -1 -16   0    2.58    1.60
   1  16   0    0.27    1.39
   1  16   1   14.04    3.14
  -1 -16  -1   18.86    3.22
   1  16   2  137.71   10.02
  -1 -16  -2  123.53    9.09
  -1 -16  -3  266.37   15.36
   1  16   3  279.07   16.20
   1  16   4  138.17   10.27
  -1 -16  -4  137.00    9.64
  -1 -16  -5    0.97    1.41
   1  16   5    1.13    1.69
   1  16   6  103.76    8.53
   1  16   7  127.16    9.49
   1  16   8   71.32    6.48
   1  16   9   33.01    3.97
   1  17   2   -0.21    1.05
   1  17   3   22.37    3.26
   2 -16  -4   43.81    5.02
   2 -16  -3   55.41    5.77
   2 -16  -2   29.12    4.17
   2 -16  -1   28.23    4.08
   2 -16   0   93.71    7.67
   2 -16   1  123.86    9.02
   2 -16   2   76.40    6.65
   2 -16   3    9.23    2.35
   2 -16   4   12.32    2.48
   2 -15  -9   26.78    3.43
   2 -15  -8   16.38    3.06
  -2  15   8   22.30    3.19
   2 -15  -7    9.07    2.54
  -2  15   7   10.80    2.65
   2 -15  -6   15.24    3.34
  -2  15   6   17.57    3.37
   2 -15  -5   38.47    5.08
   2 -15  -5   32.55    4.98
  -2  15   5   41.89    5.37
   2 -15  -4   26.51    4.40
  -2  15   4   21.18    3.99
   2 -15  -3   15.38    3.50
  -2  15   3   21.05    3.91
   2 -15  -2    8.80    2.90
  -2  15   2   11.70    3.03
   2 -15  -1   41.71    6.97
   2 -15  -1   41.57    5.38
  -2  15   1   42.22    5.50
   2 -15   0  158.11   11.46
  -2  15   0  168.30   11.71
   2 -15   0  150.36   12.41
   2 -15   1  200.21   14.48
   2 -15   1  226.26   14.15
   2 -15   2   37.90    5.00
   2 -15   2   41.80    6.55
   2 -15   3   40.43    5.22
   2 -15   4  192.47   12.76
   2 -15   5  253.07   15.27
   2 -15   6  182.62   11.94
   2 -15   7   14.21    2.91
   2 -15   8    6.44    1.84
  -2  14  11    3.82    1.35
   2 -14 -11    6.22    1.95
   2 -14 -10   23.93    3.83
   2 -14 -10   20.27    3.11
  -2  14  10   30.21    3.77
   2 -14  -9   24.40    3.71
   2 -14  -9   26.05    4.51
  -2  14   9   25.83    4.00
   2 -14  -8   17.58    4.15
  -2  14   8    6.82    2.46
  -2  14   7   19.92    4.15
   2 -14  -7   17.66    4.50
   2 -14  -7   21.84    4.32
   2 -14  -6  107.49   10.89
   2 -14  -6  114.73   10.14
  -2  14   6  104.08    9.68
   2 -14  -5   62.14    7.20
   2 -14  -5   59.29    7.96
  -2  14   5   58.59    7.11
   2 -14  -4    5.83    2.68
  -2  14   4    3.44    2.22
   2 -14  -4    5.29    2.70
   2 -14  -4   -0.84    4.30
   2 -14  -3    9.63    3.02
  -2  14   3   10.13    3.22
   2 -14  -3   13.47    3.41
  -2  14   2   15.03    3.65
   2 -14  -2    8.15    4.50
   2 -14  -2   16.10    3.61
  -2  14   1   10.72    3.19
   2 -14  -1   17.65    3.75
   2 -14  -1    5.96    3.66
   2 -14   0   25.49    4.46
   2 -14   0   16.91    4.73
  -2  14   0   18.47    3.89
   2 -14   1   98.32    9.39
  -2  14  -1   87.58    8.48
   2 -14   1  104.30    9.21
   2 -14   2   38.60    5.44
  -2  14  -2   26.61    4.61
   2 -14   2   37.94    5.89
   2 -14   3   42.31    6.11
  -2  14  -3   24.94    4.40
   2 -14   3   34.48    5.13
   2 -14   4  149.44   11.56
   2 -14   4  143.25   11.26
   2 -14   5  176.63   12.83
   2 -14   5  176.33   12.47
   2 -14   6  140.08   11.09
   2 -14   7   25.39    4.43
   2 -14   8   31.09    4.70
   2 -14   9   55.25    5.87
   2 -14  10   16.10    2.90
   2 -14  11    0.75    0.82
  -2  13  13   17.20    2.33
   2 -13 -13   14.23    2.42
   2 -13 -13   16.77    2.56
  -2  13  12   42.70    4.41
   2 -13 -12   53.23    5.38
   2 -13 -12   44.11    4.84
  -2  13  11  159.08   10.66
   2 -13 -10  240.69   15.93
  -2  13  10  222.82   14.45
   2 -13  -9  118.15   11.06
  -2  13   9  118.14   10.02
  -2  13   8   12.59    3.42
   2 -13  -8   16.34    4.47
   2 -13  -7   12.29    3.51
   2 -13  -7    7.14    3.46
  -2  13   7    8.87    3.18
   2 -13  -6   95.03   10.62
   2 -13  -6   98.46    9.72
   2 -13  -6  122.95   12.62
  -2  13   6  103.16    9.95
   2 -13  -5  162.22   12.89
   2 -13  -5  186.30   16.17
   2 -13  -5  158.46   13.72
  -2  13   5  154.75   12.76
   2 -13  -4    6.47    2.89
  -2  13   4    5.95    2.76
   2 -13  -4    9.69    3.89
  -2  13   3   92.70    9.18
   2 -13  -3   89.53   10.01
   2 -13  -3   95.30    9.89
   2 -13  -3   95.18    9.24
   2 -13  -2  215.46   15.38
   2 -13  -2  216.81   15.74
   2 -13  -2  232.88   16.38
  -2  13   2  249.70   16.18
   2 -13  -1   73.25    8.02
   2 -13  -1   78.01    8.66
  -2  13   1   85.41    8.46
   2 -13   0    4.78    2.66
   2 -13   0    5.92    3.32
  -2  13   0    6.23    2.79
  -2  13  -1  240.04   15.84
   2 -13   1  237.97   16.08
   2 -13   1  234.29   16.03
  -2  13  -2  374.98   21.50
   2 -13   2  358.97   21.41
   2 -13   2  367.01   21.60
   2 -13   3  110.38   10.16
  -2  13  -3  110.12    9.76
   2 -13   3  112.57   10.04
   2 -13   4   13.68    3.82
   2 -13   4   11.79    3.38
  -2  13  -4    3.93    2.09
   2 -13   5   15.11    3.76
  -2  13  -5   13.72    3.37
   2 -13   5    9.98    3.27
   2 -13   6   96.05    9.40
   2 -13   6   93.57    8.94
   2 -13   7   77.07    7.81
   2 -13   7   85.96    8.77
   2 -13   8   50.93    6.01
   2 -13   8   68.69    7.57
   2 -13   9   15.41    3.74
   2 -13  10    8.66    2.86
   2 -13  11   11.66    2.84
   2 -13  12    1.99    1.15
   2 -12 -14  107.11    7.43
   2 -12 -14  115.40    7.91
  -2  12  14  121.47    7.53
  -2  12  13   52.34    5.17
   2 -12 -13   56.59    5.77
   2 -12 -13   53.07    5.57
  -2  12  12   33.37    4.46
   2 -12 -12   33.30    4.86
  -2  12  11   35.67    5.12
   2 -12 -11   45.72    6.20
  -2  12  10  141.14   10.16
  -2  12  10  123.63   10.75
  -2  12   9  129.35   11.49
  -2  12   9  147.11   10.96
   2 -12  -9  164.42   14.06
  -2  12   8    6.20    2.46
  -2  12   8    7.19    3.01
   2 -12  -8    5.35    3.11
   2 -12  -8    4.98    3.39
   2 -12  -7   48.07    7.03
   2 -12  -7   55.15    8.08
  -2  12   7   44.61    6.56
   2 -12  -7   65.09    9.04
   2 -12  -6  252.37   17.54
   2 -12  -6  209.40   14.78
  -2  12   6  197.70   15.34
   2 -12  -6  221.04   15.93
   2 -12  -5  286.70   21.90
   2 -12  -5  287.39   19.05
   2 -12  -5  288.10   18.39
  -2  12   5  284.80   18.29
   2 -12  -5  251.75   16.74
   2 -12  -4   15.43    3.48
   2 -12  -4   23.78    4.52
  -2  12   4   21.11    4.31
   2 -12  -4   12.72    4.36
   2 -12  -4   18.64    5.45
   2 -12  -3  189.13   13.51
   2 -12  -3  196.44   16.27
   2 -12  -3  188.25   14.14
  -2  12   3  192.24   13.67
   2 -12  -3  148.79   11.70
   2 -12  -2  291.34   20.12
   2 -12  -2  304.62   18.75
  -2  12   2  297.91   18.65
   2 -12  -2  323.85   19.42
   2 -12  -1   33.53    5.33
  -2  12   1   41.62    5.68
   2 -12  -1   40.98    5.85
   2 -12  -1   32.88    5.62
   2 -12   0  166.01   12.87
  -2  12   0  164.20   12.52
   2 -12   0  185.68   13.43
   2 -12   1  433.82   24.65
   2 -12   1  459.22   25.01
  -2  12  -1  441.43   24.49
  -2  12  -2  429.92   24.26
   2 -12   2  451.52   24.82
   2 -12   2  440.66   24.64
   2 -12   3  486.09   26.87
   2 -12   3  498.23   27.10
   2 -12   4  308.87   19.54
   2 -12   4  320.16   19.68
   2 -12   5  217.82   15.38
   2 -12   5  212.94   15.19
   2 -12   6  205.75   14.90
   2 -12   6  203.05   14.80
   2 -12   7   10.70    3.37
   2 -12   7   15.81    3.98
   2 -12   8   73.35    8.25
   2 -12   8   78.58    8.24
   2 -12   9   96.74    8.88
   2 -12   9   89.12    9.26
   2 -12  10   66.71    7.70
   2 -12  10   66.01    6.74
   2 -12  11   22.02    4.25
   2 -12  12    4.67    2.12
   2 -12  13   20.71    3.31
   2 -12  14    0.79    0.94
  -2  11  15   72.38    5.59
   2 -11 -15   68.78    5.28
   2 -11 -14    2.06    1.47
  -2  11  14    3.38    1.66
   2 -11 -13   22.42    3.88
  -2  11  13   19.45    3.62
  -2  11  12   56.39    6.59
   2 -11 -12   62.24    7.36
  -2  11  11    9.95    3.12
   2 -11 -11   11.74    3.87
  -2  11  11   11.88    2.77
  -2  11  10   95.30    8.68
  -2  11  10   78.39    8.86
  -2  11   9  219.25   14.81
  -2  11   9  189.92   15.04
   2 -11  -8    9.14    4.14
   2 -11  -8    7.43    3.37
  -2  11   8    6.71    2.66
  -2  11   8    9.74    3.43
   2 -11  -7  229.04   18.27
   2 -11  -7  209.87   16.24
  -2  11   7  186.03   14.70
  -2  11   7  202.18   14.97
   2 -11  -7  216.67   15.86
   2 -11  -6  294.12   18.06
  -2  11   6  259.40   18.29
   2 -11  -6  298.14   19.77
  -2  11   6  299.56   19.17
   2 -11  -6  323.17   19.57
   2 -11  -5  159.79   12.03
  -2  11   5  176.84   13.17
   2 -11  -5  185.97   13.46
   2 -11  -5  170.36   13.43
   2 -11  -4   30.56    4.92
  -2  11   4   23.22    4.29
   2 -11  -4   28.57    5.43
   2 -11  -4   24.94    4.14
  -2  11   3   44.07    5.90
   2 -11  -3   52.51    5.87
   2 -11  -3   65.23    7.05
   2 -11  -3   58.04    7.09
  -2  11   2   56.03    6.49
   2 -11  -2   54.83    5.96
   2 -11  -2   60.16    8.16
   2 -11  -2   67.82    7.14
   2 -11  -2   68.68    7.51
   2 -11  -1   63.62    7.24
   2 -11  -1   58.69    7.34
   2 -11  -1   55.88    6.00
  -2  11   1   68.50    7.05
   2 -11  -1   68.76    7.24
   2 -11   0  231.36   15.28
  -2  11   0  231.22   15.15
   2 -11   0  245.64   15.77
   2 -11   1   95.26    8.84
   2 -11   1   87.39    8.61
  -2  11  -1  106.06    9.07
   2 -11   2  169.44   12.72
   2 -11   2  180.77   13.04
   2 -11   3  214.91   14.81
   2 -11   3  212.31   14.68
   2 -11   4  364.31   21.57
   2 -11   4  383.93   22.04
   2 -11   5   82.70    8.55
   2 -11   5   77.08    8.25
   2 -11   6   16.49    4.07
   2 -11   6   19.31    4.11
   2 -11   7   69.50    7.95
   2 -11   7   69.75    7.92
   2 -11   8  388.00   22.74
   2 -11   8  368.06   22.61
   2 -11   9  529.79   28.78
   2 -11   9  528.81   29.36
   2 -11  10  214.92   15.12
   2 -11  10  226.34   16.09
   2 -11  11   43.29    5.59
   2 -11  11   38.61    6.03
   2 -11  12    6.11    2.10
   2 -11  12    5.47    2.60
   2 -11  13   78.20    7.49
   2 -11  14   88.24    7.24
   2 -11  15    4.78    1.56
  -2  10  16   73.27    5.63
   2 -10 -16   63.77    5.42
  -2  10  15    6.98    1.70
  -2  10  15    5.79    1.99
   2 -10 -15    6.80    1.85
   2 -10 -15    6.37    2.13
   2 -10 -14   70.85    6.74
  -2  10  14   73.48    7.08
   2 -10 -13   70.31    7.46
  -2  10  13   68.12    7.38
  -2  10  12    7.75    2.63
   2 -10 -12    8.13    3.11
  -2  10  12    7.12    3.07
  -2  10  11   33.20    5.09
   2 -10 -11   33.57    5.80
  -2  10  11   33.43    5.65
  -2  10  10   91.75    9.67
   2 -10 -10   93.64   10.42
  -2  10  10   83.70    8.68
  -2  10   9  163.37   13.86
  -2  10   9  183.35   13.73
  -2  10   8   20.15    4.56
  -2  10   8   33.06    5.36
   2 -10  -8   26.83    5.94
  -2  10   7   28.40    5.13
   2 -10  -7   31.34    4.92
  -2  10   7   22.47    4.64
   2 -10  -7   30.77    5.85
   2 -10  -6   28.80    4.52
   2 -10  -6   31.90    5.80
  -2  10   6   24.02    4.52
  -2  10   6   26.55    5.07
   2 -10  -6   32.40    5.30
   2 -10  -5    4.28    3.20
   2 -10  -5    2.13    1.82
   2 -10  -5    5.19    2.05
  -2  10   5    5.75    2.64
  -2  10   5    6.28    2.44
  -2  10   4   18.11    3.59
   2 -10  -4   15.42    3.13
   2 -10  -4   14.65    3.94
   2 -10  -4   19.57    3.76
   2 -10  -3   10.81    3.43
   2 -10  -3    6.28    2.05
  -2  10   3   10.66    2.87
   2 -10  -3    8.58    2.55
   2 -10  -2   18.37    4.00
  -2  10   2   15.52    3.24
   2 -10  -2   15.72    2.99
   2 -10  -2   22.59    3.93
   2 -10  -1   52.95    6.04
   2 -10  -1   66.03    6.77
   2 -10  -1   52.23    5.45
  -2  10   1   51.31    5.84
   2 -10   0   66.89    6.79
   2 -10   0   70.34    7.08
   2 -10   0   61.07    6.85
  -2  10   0   67.19    6.66
   2 -10   0   65.99    6.14
   2 -10   1   25.72    4.24
   2 -10   1   29.10    4.34
   2 -10   2   94.30    8.52
   2 -10   2  102.92    8.83
   2 -10   3   30.28    4.60
   2 -10   3   25.52    4.25
   2 -10   4   12.49    3.10
   2 -10   4    7.02    2.57
   2 -10   5   38.03    4.69
   2 -10   5   32.48    4.94
   2 -10   5   32.59    5.01
   2 -10   6   87.78    7.70
   2 -10   6   80.96    8.27
   2 -10   6   94.55    8.89
   2 -10   7   40.20    5.22
   2 -10   7   46.86    6.29
   2 -10   7   59.43    6.90
   2 -10   8   96.15    9.51
   2 -10   8   97.23    9.48
   2 -10   8   89.38    8.20
   2 -10   9  263.37   16.54
   2 -10   9  280.23   18.17
   2 -10   9  265.43   18.17
   2 -10  10  161.83   13.53
   2 -10  10  158.71   11.97
   2 -10  10  170.79   13.20
   2 -10  11   14.75    3.44
   2 -10  11    7.66    3.44
   2 -10  11    6.92    2.70
   2 -10  12   27.70    5.18
   2 -10  12   27.02    4.48
   2 -10  13   87.91    7.66
   2 -10  13   82.87    8.58
   2 -10  14   72.65    7.15
   2 -10  14   60.09    5.60
   2 -10  15   13.33    2.75
   2 -10  16    3.12    1.34
   2 -10  17    2.42    0.93
  -2   9  17   26.37    3.15
   2  -9 -17   23.69    2.90
  -2   9  16   12.61    2.70
  -2   9  16   14.38    2.35
   2  -9 -16   10.29    2.47
  -2   9  15    5.69    1.98
  -2   9  15    6.33    2.37
   2  -9 -15    9.76    2.64
   2  -9 -15    6.10    1.99
   2  -9 -14   20.09    3.75
  -2   9  14   18.95    3.95
   2  -9 -13    1.48    1.95
  -2   9  13    0.40    1.87
  -2   9  12  277.64   18.71
   2  -9 -12  294.48   19.06
  -2   9  12  263.27   17.28
   2  -9 -11  262.10   18.13
  -2   9  11  230.64   16.21
  -2   9  11  254.07   18.06
   2  -9 -10  493.49   29.39
  -2   9  10  490.92   28.99
  -2   9  10  530.53   28.21
  -2   9   9  290.12   20.04
  -2   9   9  318.36   19.88
  -2   9   8  125.57   11.39
  -2   9   8  120.77   11.04
   2  -9  -7   -3.06    3.95
   2  -9  -7   -0.35    1.27
  -2   9   7    5.86    2.68
  -2   9   7    0.40    1.72
   2  -9  -6   41.03    5.31
  -2   9   6   46.20    5.91
  -2   9   6   38.20    5.82
   2  -9  -6   35.99    5.66
   2  -9  -5  159.10   11.74
  -2   9   5  163.34   11.69
  -2   9   5  149.59   12.18
   2  -9  -5  157.15   11.01
   2  -9  -4   95.55    7.86
  -2   9   4  103.15    8.53
   2  -9  -4  104.44    8.77
  -2   9   3    9.11    2.42
   2  -9  -3   14.89    3.57
   2  -9  -3   18.04    2.97
   2  -9  -2   34.91    4.03
   2  -9  -2   32.33    4.42
   2  -9  -2   40.87    4.94
   2  -9  -1    5.93    1.74
  -2   9   1    1.73    1.36
   2  -9  -1    5.35    2.01
   2  -9   0   26.60    3.88
   2  -9   0   24.39    3.81
   2  -9   1  192.99   12.53
   2  -9   1  189.87   12.34
   2  -9   2  712.02   33.91
   2  -9   2  737.05   34.35
   2  -9   3  238.98   14.77
   2  -9   3  252.45   15.04
   2  -9   4  104.48    8.71
   2  -9   4  104.99    8.71
   2  -9   5  926.29   42.55
   2  -9   5  931.64   42.69
   2  -9   5  909.32   41.05
   2  -9   6  871.37   40.92
   2  -9   6  897.13   41.32
   2  -9   6  851.71   39.43
   2  -9   7  678.53   33.17
   2  -9   7  653.21   31.65
   2  -9   7  647.15   33.03
   2  -9   8  107.39    9.88
   2  -9   8  108.02    9.79
   2  -9   9    3.83    2.47
   2  -9   9    7.13    2.71
   2  -9  10   14.72    4.21
   2  -9  10   16.57    4.00
   2  -9  11   65.41    8.32
   2  -9  11   48.70    6.79
   2  -9  12    4.28    2.83
   2  -9  12    2.33    2.06
   2  -9  13    5.10    2.33
   2  -9  13    3.51    2.68
   2  -9  14   28.25    4.97
   2  -9  14   26.86    4.13
   2  -9  15   32.59    4.65
   2  -9  15   29.74    3.81
   2  -9  16    9.14    2.46
   2  -9  17    0.68    1.02
   2  -9  18    0.23    0.58
  -2   8  17    4.10    1.77
   2  -8 -17    4.80    1.62
  -2   8  17    3.28    1.31
  -2   8  16    4.90    1.84
   2  -8 -16    8.04    2.31
  -2   8  16    4.42    2.18
   2  -8 -15   43.34    5.03
  -2   8  15   44.60    5.30
  -2   8  15   53.31    6.26
  -2   8  14   23.70    4.64
   2  -8 -14   23.04    4.14
  -2   8  13  107.35   10.28
  -2   8  13  107.42    9.55
   2  -8 -13  101.91    9.64
  -2   8  12  470.07   26.68
  -2   8  12  429.55   24.73
   2  -8 -12  436.44   25.60
  -2   8  11  833.54   41.89
   2  -8 -11  824.14   41.65
  -2   8  11  797.03   40.28
  -2   8  10  502.70   27.72
  -2   8  10  488.66   28.47
  -2   8   9   83.92    9.42
  -2   8   9   82.65    8.88
  -2   8   8    9.68    3.23
  -2   8   8   14.41    3.71
   2  -8  -7   44.21    5.64
  -2   8   7   47.60    6.42
  -2   8   7   38.83    5.62
  -2   8   6   14.41    3.29
   2  -8  -6    8.72    2.42
  -2   8   6   14.52    3.53
  -2   8   5  313.71   17.65
   2  -8  -5  300.24   17.21
   2  -8  -5  299.49   16.89
  -2   8   4  301.89   16.75
   2  -8  -4  307.19   16.75
   2  -8  -4  282.35   15.96
   2  -8  -3   90.18    7.05
   2  -8  -3   92.11    7.64
  -2   8   3  109.37    7.96
   2  -8  -2   80.10    6.74
   2  -8  -2   77.52    6.15
  -2   8   2   77.67    6.46
  -2   8   1  120.20    8.27
   2  -8  -1  112.61    8.39
   2  -8   0  118.93    8.61
   2  -8   1  121.15    8.72
   2  -8   2  179.04   11.43
   2  -8   3   24.58    3.56
   2  -8   3   21.58    3.43
   2  -8   4  801.66   35.83
   2  -8   4  746.24   35.42
   2  -8   5 1924.90   80.87
   2  -8   5 1925.14   81.01
   2  -8   6 1319.80   56.35
   2  -8   6 1305.75   55.96
   2  -8   6 1166.49   57.55
   2  -8   7  904.05   40.96
   2  -8   7  936.30   41.99
   2  -8   7  833.29   43.76
   2  -8   8  717.07   34.74
   2  -8   8  676.37   36.66
   2  -8   8  700.18   33.64
   2  -8   9  272.33   19.09
   2  -8   9  267.27   16.80
   2  -8   9  290.90   18.09
   2  -8  10   49.82    6.30
   2  -8  10   63.30    7.52
   2  -8  11    5.17    2.64
   2  -8  12  203.90   15.21
   2  -8  13  227.34   15.76
   2  -8  14   80.55    7.94
   2  -8  15   12.48    2.90
   2  -8  16   15.65    2.80
   2  -8  17    7.22    2.09
   2  -8  18    8.22    1.85
   2  -7 -18  105.09    6.72
  -2   7  18  115.69    7.13
   2  -7 -17  103.44    7.86
  -2   7  17  116.70    8.09
   2  -7 -16   58.83    6.18
  -2   7  16   57.29    5.94
  -2   7  16   53.46    6.20
  -2   7  15    6.02    2.39
  -2   7  15   12.20    3.51
   2  -7 -14    4.30    2.03
  -2   7  14    4.41    2.69
  -2   7  13    3.43    2.45
  -2   7  13    4.79    2.92
   2  -7 -13    8.76    2.90
   2  -7 -12  262.70   18.08
  -2   7  12  299.64   19.41
  -2   7  12  263.18   17.70
   2  -7 -11  410.10   24.59
  -2   7  11  425.50   25.20
  -2   7  11  404.62   23.99
  -2   7  10   19.91    4.35
  -2   7  10   15.10    4.06
  -2   7   9  192.12   14.92
  -2   7   9  219.32   15.23
   2  -7  -9  188.55   14.51
   2  -7  -8  421.35   23.85
  -2   7   8  432.97   24.61
  -2   7   8  464.63   25.02
   2  -7  -8  401.61   23.46
  -2   7   7  133.90   10.99
   2  -7  -7  135.59   10.27
   2  -7  -7  112.83    9.57
   2  -7  -7  110.56    9.63
  -2   7   7  124.58   10.32
   2  -7  -6   28.65    4.10
   2  -7  -6   20.53    3.56
  -2   7   6   25.88    4.08
  -2   7   6   30.32    4.79
   2  -7  -5  404.08   21.04
   2  -7  -5  402.95   20.80
  -2   7   5  426.46   21.54
  -2   7   4  298.09   16.10
   2  -7  -4  290.96   15.54
   2  -7  -4  289.63   16.02
  -2   7   3   19.14    2.91
   2  -7  -3   20.34    3.14
   2  -7  -2  524.83   24.64
   2  -7  -1  172.76   10.41
   2  -7   0  385.36   19.03
  -2   7   0  383.94   19.67
  -2   7  -1  134.92    8.95
   2  -7   1  123.48    8.38
  -2   7  -2   49.13    4.87
   2  -7   2   46.86    4.59
  -2   7  -3   47.47    4.72
   2  -7   3   31.46    3.82
   2  -7   4  123.83    8.60
   2  -7   4  117.65    9.22
   2  -7   5  121.52    7.97
   2  -7   5  106.36    8.18
   2  -7   5  103.40    9.28
   2  -7   6   58.64    7.24
   2  -7   6   73.40    6.17
   2  -7   6   71.66    6.60
   2  -7   7   70.49    6.30
   2  -7   7   57.23    7.57
   2  -7   7   63.61    6.53
   2  -7   8  336.50   21.36
   2  -7   8  327.66   18.37
   2  -7   8  333.33   19.27
   2  -7   9  229.57   15.52
   2  -7   9  220.84   14.47
   2  -7   9  239.61   17.09
   2  -7  10    4.84    2.23
   2  -7  10   10.65    3.46
   2  -7  10   10.37    3.65
   2  -7  11   77.28    8.20
   2  -7  11   98.31   10.04
   2  -7  11   82.16    9.07
   2  -7  12   71.74    8.50
   2  -7  13  145.24   12.52
   2  -7  14  106.30    9.92
   2  -7  15    2.00    1.70
   2  -7  16   28.78    4.16
   2  -7  17   45.94    4.69
   2  -7  18    9.07    1.79
   2  -7  19   32.09    3.39
  -2   6  19   39.09    3.73
  -2   6  18  217.61   12.24
   2  -6 -17  167.94   10.74
  -2   6  17  160.45   10.83
   2  -6 -16    9.01    2.71
  -2   6  16    8.71    2.65
  -2   6  15  210.24   14.42
   2  -6 -14  107.40    9.23
  -2   6  14  116.66   10.69
   2  -6 -13   58.37    6.95
  -2   6  13   72.52    8.31
   2  -6 -12   28.51    5.02
  -2   6  12   38.72    6.25
  -2   6  12   38.85    5.79
  -2   6  11   37.86    5.78
  -2   6  11   40.14    6.28
   2  -6 -11   33.30    5.40
  -2   6  10   13.51    3.63
  -2   6  10    5.09    2.41
  -2   6   9  146.60   12.36
  -2   6   9  163.97   12.52
  -2   6   8   24.97    4.58
  -2   6   8   22.53    4.26
   2  -6  -8   27.14    4.87
   2  -6  -8   26.21    4.38
   2  -6  -7  156.62   11.19
   2  -6  -7  161.21   11.38
  -2   6   7  162.27   11.93
  -2   6   7  165.84   12.26
   2  -6  -6  256.53   15.04
  -2   6   6  268.85   15.67
   2  -6  -6  237.47   14.41
  -2   6   6  257.38   16.07
   2  -6  -6  273.87   15.10
   2  -6  -5  323.05   17.54
   2  -6  -5  350.52   18.10
   2  -6  -4  356.33   17.96
  -2   6   3   63.39    5.63
  -2   6   2  235.36   13.10
  -2   6   1  740.38   32.92
  -2   6   0  154.07    9.37
  -2   6  -1  231.27   12.49
  -2   6  -2   44.76    4.20
  -2   6  -3   33.58    3.60
  -2   6  -4  299.31   15.38
  -2   6  -5  902.87   39.34
   2  -6   6  921.91   48.05
   2  -6   6  999.76   46.72
   2  -6   6 1021.09   45.94
   2  -6   7  715.16   37.45
  -2   6  -7  830.49   34.55
   2  -6   7  703.64   36.07
   2  -6   7  739.47   35.09
   2  -6   8  112.29   10.42
   2  -6   8   96.72    9.37
   2  -6   8  114.25    9.22
   2  -6   9   92.94    9.32
   2  -6   9   94.92    8.88
   2  -6   9   93.79    9.61
   2  -6  10  237.28   15.57
   2  -6  10  267.13   17.26
   2  -6  10  256.25   17.35
   2  -6  10  244.93   17.19
   2  -6  11  343.93   21.83
   2  -6  11  348.17   20.68
   2  -6  11  368.49   22.18
   2  -6  12   89.11    9.69
   2  -6  12   86.38    8.75
   2  -6  12  103.53   10.01
   2  -6  12   94.10    9.66
   2  -6  13   32.30    5.64
   2  -6  13   35.62    5.71
   2  -6  13   25.81    4.69
   2  -6  14   71.18    8.24
   2  -6  14   74.15    8.34
   2  -6  15   25.21    4.58
   2  -6  16  125.27   10.07
   2  -6  17   89.79    7.60
   2  -6  18    9.77    2.21
   2  -6  19   15.35    2.18
   2  -6  20   18.54    2.38
  -2   5  19    3.87    1.38
  -2   5  19    3.81    1.48
  -2   5  18   24.70    3.67
  -2   5  18   28.31    3.78
   2  -5 -17    7.39    2.08
  -2   5  17    4.69    1.97
   2  -5 -16  181.33   12.55
  -2   5  16  192.51   13.21
   2  -5 -15  499.85   27.40
  -2   5  15  547.75   28.16
  -2   5  13  106.36   10.08
   2  -5 -13   88.25    8.50
  -2   5  12   20.68    4.58
  -2   5  12   20.17    4.22
   2  -5 -12   19.02    3.94
   2  -5 -11   28.76    4.74
  -2   5  11   17.74    4.02
  -2   5  11   15.83    4.08
  -2   5  10  111.53   10.46
  -2   5  10  115.99   10.16
  -2   5   9  259.76   17.53
  -2   5   9  279.18   17.28
  -2   5   8  275.73   17.75
  -2   5   8  297.50   17.83
   2  -5  -8  289.91   17.39
  -2   5   7  877.55   40.24
   2  -5  -7  816.47   38.60
   2  -5  -7  841.25   38.85
  -2   5   7  874.12   40.14
   2  -5  -6  942.42   41.84
  -2   5   6  942.04   42.77
   2  -5  -6 1037.26   42.83
   2  -5  -6  888.18   41.37
  -2   5   5  588.43   28.56
   2  -5  -5  614.91   28.49
   2  -5  -4  534.74   25.97
   2  -5  -4  565.01   24.04
   2  -5  -3   11.15    2.15
   2  -5  -3   14.19    1.53
  -2   5   2  214.82   11.85
   2  -5  -2  198.60   11.00
   2  -5  -2  231.51    9.77
   2  -5  -1  518.69   20.91
   2  -5  -1  529.62   21.31
  -2   5   1  587.46   24.30
  -2   5   0   14.32    2.14
  -2   5  -1   27.15    2.89
  -2   5  -2   10.87    1.78
  -2   5  -3   90.77    5.47
  -2   5  -3   64.22    2.84
  -2   5  -4   66.60    3.40
  -2   5  -5  910.26   38.53
  -2   5  -5 1057.78   40.90
  -2   5  -6 1156.87   46.18
  -2   5  -6 1044.51   44.65
  -2   5  -7  583.35   25.17
   2  -5   7  545.49   26.26
   2  -5   7  545.34   28.61
   2  -5   8  106.96    8.74
   2  -5   8  103.79    9.64
   2  -5   8  105.80    9.32
   2  -5   9 1214.08   55.56
   2  -5   9 1228.72   55.06
   2  -5  10 1711.92   75.78
   2  -5  10 1740.07   75.83
   2  -5  11  718.89   37.21
   2  -5  11  784.40   39.64
   2  -5  11  822.75   39.32
   2  -5  11  843.48   39.61
   2  -5  12  125.48   10.87
   2  -5  12  115.68   10.14
   2  -5  12  121.18   11.30
   2  -5  13   12.25    3.25
   2  -5  13    9.41    3.19
   2  -5  13    9.60    3.33
   2  -5  14  163.49   13.37
   2  -5  14  149.65   12.58
   2  -5  14  154.11   11.83
   2  -5  14  177.33   13.30
   2  -5  15   54.97    6.93
   2  -5  15   54.27    6.92
   2  -5  15   50.03    6.92
   2  -5  16   31.29    4.98
   2  -5  17    1.21    1.55
   2  -5  18   14.53    2.97
   2  -5  19   13.20    2.42
   2  -5  20   45.10    3.58
  -2   4  19   36.92    3.91
  -2   4  19   35.66    3.90
  -2   4  18   19.19    3.28
  -2   4  18   16.78    3.17
  -2   4  17    4.83    2.34
  -2   4  17    2.39    1.83
  -2   4  16   37.68    5.36
   2  -4 -16   39.80    5.06
  -2   4  15   24.03    4.66
   2  -4 -15   23.66    4.27
  -2   4  14   86.66    9.00
  -2   4  12  146.70   12.25
  -2   4  11  251.34   16.99
   2  -4 -11  282.51   16.92
  -2   4  11  266.02   17.79
   2  -4 -10  292.96   17.80
  -2   4  10  308.01   19.20
  -2   4  10  287.41   18.09
  -2   4   9  309.87   18.42
  -2   4   9  309.33   19.15
  -2   4   8  696.29   34.56
  -2   4   8  697.30   33.88
  -2   4   7 1236.57   53.54
   2  -4  -7 1174.05   52.56
   2  -4  -7 1273.61   53.08
   2  -4  -7 1161.69   52.45
  -2   4   7 1187.33   53.86
  -2   4   6 1731.05   71.19
   2  -4  -6 1688.23   70.54
   2  -4  -6 1596.50   71.06
   2  -4  -5 1305.58   56.10
  -2   4   5 1319.12   56.27
   2  -4  -4   41.24    4.37
  -2   4   3  168.85    9.56
   2  -4  -3  139.09    9.19
   2  -4  -3  168.96    9.34
   2  -4  -2    4.78    1.29
   2  -4  -2    8.11    1.01
   2  -4  -2    5.53    1.32
   2  -4  -1   39.41    2.03
  -2   4   1   32.47    3.16
   2  -4  -1   33.72    2.23
  -2   4   0  753.11   31.89
  -2   4  -1   81.40    5.17
  -2   4  -2  240.14   11.55
  -2   4  -3  483.97   19.16
  -2   4  -4  951.84   38.15
  -2   4  -5  251.18   11.95
  -2   4  -5  229.76   11.17
  -2   4  -6  168.88    9.29
  -2   4  -6  169.83    9.20
  -2   4  -7  565.78   25.87
  -2   4  -7  605.96   26.76
  -2   4  -8 2064.94   83.15
   2  -4   8 1956.62   83.92
   2  -4   8 1821.32   84.37
  -2   4  -8 2114.09   82.09
   2  -4   9 2264.23   97.26
   2  -4   9 2402.80   96.98
   2  -4   9 2240.19   96.04
   2  -4   9 2337.59   97.18
   2  -4  10 1695.64   68.97
   2  -4  10 1452.56   67.58
   2  -4  10 1582.14   68.88
   2  -4  10 1511.43   67.83
   2  -4  11  598.69   31.63
   2  -4  11  527.19   28.86
   2  -4  11  603.59   31.07
   2  -4  12   86.41    8.27
   2  -4  12   90.11    9.12
   2  -4  12  110.90    9.75
   2  -4  12   88.09    8.88
   2  -4  12   87.47    9.33
   2  -4  13   35.84    5.51
   2  -4  13   34.16    5.52
   2  -4  13   37.28    5.22
   2  -4  13   40.62    6.21
   2  -4  13   28.95    5.10
   2  -4  14   55.76    6.99
   2  -4  14   49.65    6.06
   2  -4  14   53.55    6.78
   2  -4  14   46.96    6.63
   2  -4  14   57.60    7.12
   2  -4  15  211.53   14.49
   2  -4  15  168.24   12.21
   2  -4  15  189.38   13.77
   2  -4  15  171.58   13.69
   2  -4  15  174.90   13.43
   2  -4  16  273.65   17.22
   2  -4  16  246.98   15.50
   2  -4  16  288.42   17.82
   2  -4  16  282.92   17.80
   2  -4  17   89.90    8.49
   2  -4  18   52.62    5.83
   2  -4  19   14.89    2.81
   2  -4  20   47.32    4.28
   2  -3 -20   52.09    4.05
  -2   3  20   45.45    3.84
  -2   3  19   21.12    3.16
  -2   3  19   25.95    3.36
  -2   3  18    9.88    2.52
  -2   3  18    8.05    2.48
  -2   3  17   17.75    3.58
  -2   3  17   10.17    3.05
  -2   3  16   55.39    6.64
  -2   3  16   49.62    6.44
   2  -3 -15  158.06   11.73
  -2   3  15  160.68   12.81
  -2   3  14  235.31   15.95
   2  -3 -14  201.70   14.51
  -2   3  13  236.82   16.51
  -2   3  11   14.03    3.73
   2  -3 -10  145.14   10.93
  -2   3  10  180.44   13.01
  -2   3  10  155.00   11.86
   2  -3  -9  162.49   11.53
  -2   3   9  172.50   12.15
  -2   3   9  173.01   12.69
  -2   3   8   82.69    7.56
  -2   3   8   81.22    7.83
   2  -3  -8   78.28    7.24
   2  -3  -7  708.20   33.28
   2  -3  -7  674.60   34.27
  -2   3   7  747.57   35.02
  -2   3   6 1022.69   44.64
   2  -3  -6  936.17   43.37
   2  -3  -6  996.62   44.54
   2  -3  -5   29.21    3.94
  -2   3   5   43.83    4.64
   2  -3  -5   36.02    4.23
   2  -3  -4   34.38    3.94
   2  -3  -3   21.42    2.60
   2  -3  -3   19.60    2.68
  -2   3   3   13.56    2.28
  -2   3   2  748.87   30.61
   2  -3  -2  677.13   29.80
   2  -3  -2  712.30   30.20
   2  -3  -1 1577.20   62.90
  -2   3   1 1589.51   64.40
   2  -3  -1 1650.62   64.28
  -2   3   0  290.39   13.37
  -2   3  -1   92.67    5.27
  -2   3  -2  271.80   12.26
  -2   3  -3 2564.31  100.12
  -2   3  -4 2278.70   89.98
  -2   3  -5 1068.79   43.06
  -2   3  -5 1041.82   43.58
  -2   3  -6  437.84   19.52
  -2   3  -6  450.48   20.66
  -2   3  -7  704.19   30.36
  -2   3  -7  699.73   31.49
  -2   3  -8  566.63   26.13
  -2   3  -8  593.49   27.43
   2  -3   9  152.66   10.92
  -2   3  -9  126.40    8.92
  -2   3  -9  130.24    9.45
   2  -3  10   82.68    7.77
   2  -3  10   66.00    7.16
   2  -3  11   88.60    8.08
   2  -3  11   96.13    8.73
   2  -3  11  117.24    9.61
   2  -3  11  108.19    9.57
   2  -3  12   18.83    3.64
   2  -3  12   26.74    4.51
   2  -3  12   20.55    4.19
   2  -3  12   20.56    4.07
   2  -3  13   38.13    5.42
   2  -3  13   33.38    4.89
   2  -3  13   38.20    5.63
   2  -3  13   39.90    5.64
   2  -3  14   13.94    3.38
   2  -3  14   10.73    3.33
   2  -3  14    9.24    3.22
   2  -3  14    7.81    2.52
   2  -3  15   27.76    4.86
   2  -3  15   25.76    4.72
   2  -3  15   25.75    4.66
   2  -3  15   15.72    3.35
   2  -3  15   34.75    5.29
   2  -3  16  113.98   10.12
   2  -3  16  114.61   10.32
   2  -3  16  108.14    8.87
   2  -3  16  124.47   10.56
   2  -3  16  118.38    9.92
   2  -3  17  139.60   11.02
   2  -3  17  117.79    8.97
   2  -3  17  119.91   10.27
   2  -3  17  111.96    9.84
   2  -3  18   71.81    7.23
   2  -3  19   54.21    5.71
   2  -3  20    1.76    1.28
   2  -3  21   75.24    5.08
  -2   2  20    5.38    1.33
   2  -2 -20    4.97    1.27
  -2   2  19   16.54    2.71
  -2   2  19   19.99    3.09
  -2   2  18   10.63    2.80
  -2   2  18    6.94    2.19
  -2   2  17   19.14    3.86
  -2   2  17   21.38    3.99
  -2   2  16    3.01    2.47
  -2   2  16    3.24    2.61
  -2   2  15   89.61    9.28
  -2   2  15  121.14   10.59
   2  -2 -14   96.10    8.85
  -2   2  14  108.84   10.19
   2  -2 -13  102.83    9.32
  -2   2  13  100.88    9.95
  -2   2  12   29.33    5.00
  -2   2  10 1868.70   80.56
  -2   2   9  820.43   38.94
  -2   2   8   73.34    6.85
  -2   2   8   67.89    6.85
   2  -2  -8   65.15    6.59
   2  -2  -7   29.98    4.13
   2  -2  -7   37.67    4.86
   2  -2  -6  111.24    8.34
   2  -2  -6   96.89    8.16
   2  -2  -5   34.00    4.08
  -2   2   5   30.56    4.00
   2  -2  -5   37.43    4.41
   2  -2  -4  266.28   14.26
   2  -2  -3  141.38    8.33
   2  -2  -3  134.66    8.09
   2  -2  -2 1237.45   52.15
   2  -2  -2 1336.22   52.84
  -2   2   2 1328.98   53.08
   2  -2  -1 1542.61   61.31
  -2   2   1 1474.88   61.46
   2  -2  -1 1549.39   60.34
   2  -2   0  207.33    8.72
   2  -2   0  218.87    9.89
  -2   2  -1  180.22    8.39
  -2   2  -2   48.66    2.90
  -2   2  -2   47.63    2.20
  -2   2  -4   80.64    4.33
  -2   2  -4   87.90    5.61
  -2   2  -5  280.35   13.76
  -2   2  -5  260.65   11.84
  -2   2  -6 1071.01   44.82
  -2   2  -6 1151.24   46.88
  -2   2  -7  199.17   10.59
  -2   2  -7  211.88   11.96
  -2   2  -8    8.40    1.84
  -2   2  -8    8.80    2.11
  -2   2  -9  146.47    9.12
  -2   2  -9  150.69   10.14
  -2   2 -10  464.09   22.42
   2  -2  10  405.55   22.46
   2  -2  10  390.06   21.82
   2  -2  10  420.94   22.50
   2  -2  11   96.17    8.20
   2  -2  11   98.78    8.61
   2  -2  11  104.77    8.92
   2  -2  11  106.23    9.11
   2  -2  12    5.24    2.25
   2  -2  12    7.55    2.55
   2  -2  12    6.16    2.44
   2  -2  12    7.85    2.40
   2  -2  13  158.83   12.11
   2  -2  13  157.84   11.26
   2  -2  13  154.01   11.88
   2  -2  13  149.80   11.68
   2  -2  14 1109.96   48.89
   2  -2  14  991.28   46.64
   2  -2  14 1001.69   48.07
   2  -2  14 1056.90   47.97
   2  -2  15  724.70   36.19
   2  -2  15  717.51   35.30
   2  -2  15  788.76   37.51
   2  -2  15  777.50   37.30
   2  -2  16   99.68    8.44
   2  -2  16  112.82   10.00
   2  -2  16  101.01    8.91
   2  -2  16  113.17    9.95
   2  -2  17   79.04    8.05
   2  -2  17   80.46    7.10
   2  -2  17   65.12    6.74
   2  -2  17   87.20    8.33
   2  -2  18  108.53    9.31
   2  -2  18   96.22    7.74
   2  -2  18  107.62    9.17
   2  -2  18  112.74    9.18
   2  -2  19   71.02    6.93
   2  -2  19   80.56    7.34
   2  -2  20    8.36    2.27
   2  -2  21   28.41    3.13
  -2   1  20    3.00    1.16
   2  -1 -20    2.92    1.00
  -2   1  19   11.57    2.45
  -2   1  19   11.05    2.29
  -2   1  18  192.85   12.72
  -2   1  18  186.98   12.17
  -2   1  17  547.83   28.57
  -2   1  17  581.70   29.29
  -2   1  16  309.72   19.64
  -2   1  16  352.75   20.63
  -2   1  15   85.20    9.07
  -2   1  15   87.91    8.98
  -2   1  14    7.22    2.96
  -2   1  14    5.88    2.82
  -2   1  13    9.90    3.16
   2  -1 -12  148.59   11.35
  -2   1  12  167.42   12.83
  -2   1  11  367.40   21.52
  -2   1   9  133.50   10.24
   2  -1  -8  255.65   15.23
   2  -1  -8  248.54   15.23
  -2   1   8  238.14   14.69
  -2   1   8  229.25   14.49
  -2   1   7  342.05   19.11
   2  -1  -7  360.47   19.73
   2  -1  -7  385.43   19.91
  -2   1   6  568.55   27.57
   2  -1  -6  537.29   27.73
  -2   1   5  609.64   26.76
   2  -1  -5  581.24   26.74
   2  -1  -4  149.75    9.28
   2  -1  -3  168.76    9.90
   2  -1  -3  173.57    9.34
   2  -1  -2   61.90    4.14
   2  -1  -2   63.35    3.48
   2  -1  -1   84.99    5.37
   2  -1  -1   85.58    4.86
  -2   1   1  122.74    6.25
  -2   1   1  126.47    5.48
   2  -1   0   86.91    3.79
   2  -1   0   80.04    3.01
   2  -1   1  546.94   21.70
  -2   1  -1  513.96   22.24
  -2   1  -1  551.34   21.72
   2  -1   1  566.18   22.13
  -2   1  -2  954.21   37.61
  -2   1  -2  947.55   37.49
  -2   1  -3  774.24   30.60
  -2   1  -4  567.27   22.88
  -2   1  -5 1972.91   78.05
  -2   1  -6  888.83   36.96
  -2   1  -7    1.97    0.92
  -2   1  -8  173.16    9.30
  -2   1  -8  153.13   10.57
  -2   1  -9  288.76   16.10
  -2   1  -9  272.55   13.96
  -2   1 -10  577.08   27.17
   2  -1  10  496.36   26.25
   2  -1  11    9.48    2.56
   2  -1  11   11.56    2.58
   2  -1  11    9.25    2.57
   2  -1  11    9.11    2.57
   2  -1  12  466.66   24.38
   2  -1  12  487.59   25.46
   2  -1  12  481.86   25.18
   2  -1  12  501.35   25.55
   2  -1  13 1168.26   52.47
   2  -1  13 1231.14   54.04
   2  -1  13 1224.14   54.03
   2  -1  13 1150.78   53.11
   2  -1  14 2233.27   91.65
   2  -1  14 2110.08   90.43
   2  -1  14 2080.82   89.71
   2  -1  14 2179.85   91.48
   2  -1  15 1826.09   79.64
   2  -1  15 1936.72   81.65
   2  -1  15 1961.14   81.74
   2  -1  15 1834.98   80.06
   2  -1  16  270.19   16.54
   2  -1  16  266.92   16.37
   2  -1  16  302.19   18.02
   2  -1  16  288.62   18.06
   2  -1  17    7.57    2.33
   2  -1  17   11.28    3.20
   2  -1  17    8.11    2.33
   2  -1  17   15.22    3.47
   2  -1  18   76.60    7.29
   2  -1  18   71.39    6.59
   2  -1  18   77.66    7.75
   2  -1  19   16.27    3.41
   2  -1  19   14.47    3.17
   2  -1  20   27.33    3.89
   2  -1  20   27.73    3.94
   2  -1  21    2.11    1.20
  -2   0  20    1.13    0.81
  -2   0  19  100.38    7.11
   2   0 -19   88.62    6.62
  -2   0  18  410.30   21.48
  -2   0  18  386.60   20.65
  -2   0  17 1062.40   48.82
  -2   0  17 1050.42   48.00
  -2   0  16 1045.18   49.20
  -2   0  16 1090.39   50.17
  -2   0  15  335.00   20.89
  -2   0  15  329.86   20.29
  -2   0  14   67.07    7.60
  -2   0  14   63.74    7.79
  -2   0  13   19.79    4.23
  -2   0  13   17.40    4.10
  -2   0  12  125.57   10.72
  -2   0  12  104.68    9.78
  -2   0  11  270.07   17.35
  -2   0  10  132.93   10.68
  -2   0   9  401.45   22.05
   2   0  -8  797.31   38.11
  -2   0   8  775.85   37.12
   2   0  -8  857.32   38.00
  -2   0   8  795.71   37.04
  -2   0   7  931.25   43.56
   2   0  -7  964.25   44.60
   2   0  -7 1064.18   44.61
  -2   0   6   84.19    7.35
   2   0  -6  105.86    8.42
  -2   0   5  130.36    8.81
   2   0  -5  110.12    8.42
   2   0  -5  130.10    8.87
   2   0  -4  544.55   24.94
   2   0  -3  232.53   11.91
   2   0  -3  215.36   12.86
  -2   0   2  759.48   33.68
  -2   0   2  788.93   31.95
   2   0  -2  768.79   31.87
   2   0  -2  759.21   33.66
   2   0  -1  835.47   38.42
   2   0  -1  929.66   37.01
  -2   0   1  983.16   37.14
  -2   0   1  853.95   38.76
   2   0   0 1898.99   73.54
  -2   0   0 1696.97   74.96
  -2   0   0 1920.35   73.64
   2   0   0 1884.34   74.70
  -2   0  -1 1453.52   55.96
  -2   0  -1 1405.32   56.61
   2   0   1 1522.70   55.97
   2   0   1 1306.62   55.86
  -2   0  -2  337.03   14.27
   2   0   2  369.95   14.13
   2   0   2  380.50   14.91
  -2   0  -2  343.66   14.85
  -2   0  -3 1225.90   48.74
  -2   0  -4 1596.48   62.26
  -2   0  -5   63.55    3.51
  -2   0  -6  426.24   19.14
   2   0   6  470.20   19.13
  -2   0  -7 2288.15   89.09
   2   0   7 2182.99   88.95
  -2   0  -8  697.33   28.91
   2   0   8  640.43   28.76
   2   0   9   51.31    4.31
  -2   0  -9   50.67    4.24
  -2   0 -10   39.08    5.13
   2   0  11   13.58    2.72
   2   0  11   15.52    3.11
   2   0  11   13.53    3.05
   2   0  12  739.40   34.86
   2   0  12  776.24   36.21
   2   0  12  747.73   35.58
   2   0  13  525.98   27.18
   2   0  13  560.59   28.39
   2   0  13  531.06   26.87
   2   0  13  566.94   28.26
   2   0  14  498.47   25.32
   2   0  14  516.42   26.84
   2   0  14  490.58   26.23
   2   0  14  475.57   25.22
   2   0  15  575.27   28.43
   2   0  15  542.66   27.86
   2   0  15  569.55   29.24
   2   0  15  572.74   29.85
   2   0  16  204.55   13.94
   2   0  16  213.09   15.35
   2   0  17    3.24    1.72
   2   0  17    8.56    2.93
   2   0  17    5.51    2.27
   2   0  18   36.54    4.67
   2   0  18   32.20    5.01
   2   0  18   41.04    5.12
   2   0  19    6.07    2.04
   2   0  19    7.23    2.07
   2   0  19    8.31    2.54
   2   0  20   19.81    3.40
   2   0  20   21.24    3.65
   2   0  21   20.82    3.04
   2   0  21   23.47    3.13
   2   0  22    2.28    0.89
  -2  -1  20   33.76    3.06
   2   1 -19    8.97    1.96
  -2  -1  19   12.69    2.39
   2   1 -18  135.43    9.60
  -2  -1  18  158.42   10.92
  -2  -1  18  141.42    9.88
  -2  -1  17  536.17   27.87
  -2  -1  17  582.05   29.24
  -2  -1  16  625.67   31.90
  -2  -1  16  630.75   32.65
  -2  -1  15  182.30   13.81
  -2  -1  15  211.73   15.12
  -2  -1  14    0.39    1.76
  -2  -1  14   -0.43    2.02
  -2  -1  13  166.50   13.29
  -2  -1  13  166.77   12.93
  -2  -1  12  245.24   16.75
  -2  -1  12  239.56   16.08
  -2  -1  11  473.07   27.20
  -2  -1  11  597.86   29.13
  -2  -1  10  782.24   38.03
  -2  -1   9  247.10   15.79
  -2  -1   8   67.13    6.94
   2   1  -8   73.40    7.02
  -2  -1   8   73.65    6.83
   2   1  -7    5.88    1.95
  -2  -1   7    4.68    1.79
  -2  -1   6  653.05   30.46
   2   1  -6  603.32   30.55
   2   1  -6  671.35   30.59
   2   1  -5  170.82   11.47
   2   1  -5  185.15   11.88
   2   1  -4   58.87    5.09
  -2  -1   4   72.66    5.36
   2   1  -3 2362.94   94.51
  -2  -1   3 2368.89   94.34
   2   1  -2 1225.37   47.88
  -2  -1   2 1128.24   48.95
   2   1  -2 1192.00   49.35
  -2  -1   2 1165.69   47.76
  -2  -1   1  400.06   17.34
   2   1  -1  372.59   16.49
   2   1  -1  365.62   17.46
  -2  -1   1  401.57   16.52
   2   1   0  671.21   26.54
  -2  -1   0  703.01   25.87
  -2  -1   0  681.85   26.05
  -2  -1  -1   69.38    3.93
   2   1   1   75.77    4.08
   2   1   2   16.12    1.22
   2   1   2   17.60    1.57
   2   1   3   16.54    0.94
  -2  -1  -3   12.81    1.43
   2   1   4   55.44    2.78
  -2  -1  -4   47.14    3.43
   2   1   5 1131.00   43.92
  -2  -1  -5 1071.52   43.23
  -2  -1  -6 2435.33   98.39
   2   1   6 2584.96   98.95
   2   1   7 1896.59   73.20
  -2  -1  -7 1756.59   72.89
  -2  -1  -8 2542.04  108.98
   2   1   8 2942.40  109.14
   2   1   9  268.13   13.75
  -2  -1  -9  301.95   14.59
   2   1  11  201.80   12.30
   2   1  11  200.08   12.41
   2   1  11  188.59   12.93
   2   1  12   86.79    7.40
   2   1  12  103.73    8.02
   2   1  12   77.66    7.22
   2   1  12   76.78    7.60
   2   1  13   10.49    2.61
   2   1  13   12.47    3.07
   2   1  14    2.96    1.81
   2   1  14    1.96    1.55
   2   1  15   78.99    7.63
   2   1  15   80.49    7.89
   2   1  15   96.92    9.22
   2   1  16  109.66   10.02
   2   1  16  103.44    8.93
   2   1  16  104.41    9.11
   2   1  17   22.06    4.46
   2   1  17   31.83    4.58
   2   1  17   25.77    4.17
   2   1  18    8.85    2.47
   2   1  18    7.89    2.40
   2   1  18   12.09    3.31
   2   1  19   25.67    3.63
   2   1  19   25.44    3.69
   2   1  19   32.27    4.71
   2   1  20   22.23    3.61
   2   1  21   50.39    4.83
   2   1  21   47.33    4.64
   2   1  22   89.85    5.79
  -2  -2  19   15.98    2.53
   2   2 -19   17.94    2.36
   2   2 -18    4.78    1.79
  -2  -2  18    7.31    2.10
  -2  -2  17   13.43    3.14
   2   2 -17   15.71    3.26
  -2  -2  17   17.10    3.93
  -2  -2  16   62.98    7.44
  -2  -2  16   65.22    7.13
  -2  -2  15   25.35    4.89
  -2  -2  15   20.64    4.21
  -2  -2  14   21.09    4.17
  -2  -2  14   20.13    4.53
  -2  -2  13   45.76    6.16
  -2  -2  13   41.65    6.40
  -2  -2  12   64.73    7.35
  -2  -2  12   67.03    7.90
  -2  -2  11   28.20    4.77
  -2  -2  11   30.94    5.21
  -2  -2  10   42.15    5.63
  -2  -2  10   40.64    5.81
  -2  -2   9   81.69    8.19
  -2  -2   8  350.22   20.10
   2   2  -7  985.40   42.80
  -2  -2   7  877.56   42.23
  -2  -2   6 1236.30   53.95
   2   2  -6 1220.12   53.88
  -2  -2   5 1580.68   66.84
   2   2  -2  666.42   29.05
  -2  -2   2  678.92   28.97
   2   2  -1   89.03    5.42
   2   2   0  577.19   24.16
   2   2   1  971.51   39.03
   2   2   3   22.73    1.60
   2   2   4    4.39    0.71
   2   2   5  303.81   13.10
   2   2   6  904.76   37.69
  -2  -2  -6  942.56   37.52
   2   2   7  189.98   10.21
  -2  -2  -7  216.53   10.12
  -2  -2  -8  201.86   10.64
   2   2   8  207.89   10.62
   2   2   9  281.00   13.80
  -2  -2  -9  271.24   14.15
   2   2  11 1794.40   76.84
   2   2  11 1800.85   76.45
   2   2  11 1808.86   75.92
   2   2  12  238.74   14.79
   2   2  12  230.90   14.86
   2   2  12  233.84   14.41
   2   2  13   28.85    4.37
   2   2  13   26.53    4.27
   2   2  13   28.31    4.27
   2   2  14    6.38    2.24
   2   2  14    8.69    2.69
   2   2  14    6.24    2.31
   2   2  15   -0.65    1.66
   2   2  15    0.32    1.23
   2   2  16   81.17    7.77
   2   2  16   86.33    8.64
   2   2  16   65.14    6.92
   2   2  17  188.77   12.88
   2   2  17  214.95   14.95
   2   2  17  207.69   13.72
   2   2  18  225.13   14.11
   2   2  18  239.50   15.54
   2   2  18  211.94   13.36
   2   2  19  276.94   15.57
   2   2  19  274.16   16.78
   2   2  20  123.12    8.23
   2   2  20  136.65    9.64
   2   2  21   15.27    2.60
   2   2  21   15.27    2.65
   2   2  22  181.21    9.58
   2   2  22  182.43    9.67
  -2  -3  19   17.80    2.50
   2   3 -18   20.77    2.95
  -2  -3  18   24.33    3.48
  -2  -3  17   37.04    4.87
   2   3 -17   42.24    4.85
   2   3 -16   13.38    3.21
  -2  -3  16   13.28    3.23
  -2  -3  15   98.31   10.01
  -2  -3  15  108.20    9.63
   2   3 -15  109.27    9.46
  -2  -3  14  278.73   18.04
  -2  -3  14  280.22   18.95
  -2  -3  13  749.82   37.46
  -2  -3  13  752.53   38.40
  -2  -3  12  573.86   30.76
  -2  -3  12  602.55   31.90
  -2  -3  11  322.97   19.82
  -2  -3  11  312.16   20.13
  -2  -3  10   98.41    9.52
  -2  -3  10   96.82    9.27
  -2  -3   9  150.43   11.73
  -2  -3   9  141.42   11.63
  -2  -3   8  153.05   11.76
  -2  -3   7  114.12    9.75
   2   3  -7  140.09   10.66
   2   3  -7  150.26   10.94
   2   3  -6  596.67   28.81
   2   3  -5  777.90   34.73
   2   3  -5  790.53   35.26
  -2  -3   5  761.43   34.49
   2   3  -4   59.41    4.74
  -2  -3   4   43.74    4.10
   2   3  -3 1631.33   68.32
  -2  -3   3 1737.64   68.24
   2   3  -2 3199.30  122.91
   2   3  -2 3220.36  123.50
  -2  -3   2 2939.34  122.60
  -2  -3   1 1787.71   69.10
   2   3  -1 1675.07   69.04
   2   3  -1 1721.33   69.41
  -2  -3   0 1404.16   57.90
   2   3   0 1464.26   57.90
   2   3   0 1465.57   58.06
   2   3   1  856.57   33.99
  -2  -3  -1  793.93   33.71
  -2  -3  -2  123.14    6.37
   2   3   2  111.71    6.24
   2   3   3  149.97    7.32
   2   3   3  143.66    7.86
  -2  -3  -3  167.45    8.15
  -2  -3  -4 2112.56   85.70
   2   3   4 2172.99   84.85
   2   3   5  626.50   24.75
  -2  -3  -5  542.39   25.52
   2   3   6   38.96    2.92
  -2  -3  -6   28.79    3.21
  -2  -3  -7  132.22    8.44
   2   3   7  121.59    7.08
  -2  -3  -8 1187.32   53.19
   2   3   8 1263.24   51.40
  -2  -3  -9  803.66   35.13
   2   3  10  513.09   25.90
   2   3  11   16.73    3.35
   2   3  11   18.21    3.43
   2   3  11   12.90    3.09
   2   3  12  261.85   16.14
   2   3  12  272.67   16.63
   2   3  12  260.33   16.28
   2   3  13  349.69   20.46
   2   3  13  389.70   21.14
   2   3  13  376.13   21.26
   2   3  14   84.60    8.13
   2   3  14   83.99    7.87
   2   3  14   92.78    8.64
   2   3  15    5.20    2.09
   2   3  15    3.40    2.03
   2   3  15    3.81    2.07
   2   3  16   98.76    8.81
   2   3  16   89.00    7.97
   2   3  17  367.81   20.52
   2   3  17  346.95   19.29
   2   3  17  366.58   21.64
   2   3  18  575.15   29.68
   2   3  18  562.40   28.17
   2   3  19  306.00   16.80
   2   3  19  309.04   18.01
   2   3  20  119.14    7.84
   2   3  20  112.67    8.75
   2   3  21    2.24    1.25
   2   3  22   49.54    3.89
   2   3  22   48.58    3.92
  -2  -4  19   11.17    1.89
  -2  -4  18   17.91    2.94
   2   4 -17    5.23    1.75
  -2  -4  17    5.96    2.19
   2   4 -16    1.87    1.46
  -2  -4  16    0.93    1.74
  -2  -4  15  185.20   13.32
   2   4 -15  178.54   12.51
  -2  -4  14  295.15   18.30
   2   4 -14  272.05   17.40
   2   4 -13  666.76   34.68
  -2  -4  13  725.22   35.71
  -2  -4  12  833.23   41.07
  -2  -4  11  272.09   17.98
  -2  -4  10   62.58    7.44
  -2  -4   9  276.04   17.32
  -2  -4   9  233.60   16.75
  -2  -4   8  190.40   13.31
  -2  -4   8  171.87   13.13
  -2  -4   7  135.82   10.46
  -2  -4   7  135.54   10.58
   2   4  -6   69.51    6.46
   2   4  -6   65.44    6.36
  -2  -4   6   59.86    6.06
  -2  -4   5   25.14    3.32
   2   4  -5   19.00    3.05
   2   4  -5   21.06    3.09
  -2  -4   4   18.25    2.49
   2   4  -4   15.60    2.38
   2   4  -3  187.45    9.96
  -2  -4   3  175.34    9.65
   2   4  -2   74.93    5.47
   2   4  -2   77.30    5.32
   2   4  -1    8.51    1.61
   2   4  -1    9.54    1.34
  -2  -4   1   11.32    1.63
  -2  -4   0   14.65    1.85
   2   4   0   27.15    2.69
  -2  -4  -1  580.26   24.95
   2   4   1  599.93   25.20
  -2  -4  -2 1494.03   68.12
   2   4   2 2149.07   69.56
   2   4   3 1545.27   63.97
   2   4   3 1533.00   63.42
  -2  -4  -3 1713.75   64.75
   2   4   4  739.67   30.51
  -2  -4  -4  715.96   31.25
   2   4   5  349.41   15.65
  -2  -4  -5  340.19   16.41
   2   4   6   12.20    1.66
  -2  -4  -6    8.24    1.75
   2   4   7   69.38    4.73
  -2  -4  -7   51.35    4.94
  -2  -4  -8  696.69   33.18
   2   4   8  739.96   31.59
  -2  -4  -9  189.74   12.37
   2   4   9  218.49   12.01
   2   4  10  101.97    8.55
   2   4  10  117.12    8.94
   2   4  11 1343.55   61.74
   2   4  11 1512.41   62.70
   2   4  11 1414.35   62.59
   2   4  12 1328.93   61.14
   2   4  12 1416.88   62.06
   2   4  12 1463.44   62.53
   2   4  13  568.93   30.16
   2   4  13  584.31   29.41
   2   4  13  594.98   30.16
   2   4  14  133.10   11.14
   2   4  14  156.89   11.60
   2   4  14  121.41    9.93
   2   4  15   22.33    4.17
   2   4  15   19.43    3.51
   2   4  15   22.95    4.28
   2   4  16    1.03    1.68
   2   4  16    0.35    1.36
   2   4  17    6.06    2.44
   2   4  18   99.15    9.11
   2   4  18   96.79    8.22
   2   4  19  116.79    8.62
   2   4  19  126.69    9.80
   2   4  20   77.03    5.88
   2   4  20   74.88    6.64
   2   4  21   23.15    3.13
   2   4  22    1.14    0.78
  -2  -5  18   64.65    5.28
  -2  -5  17   21.19    3.40
   2   5 -16   15.11    2.95
  -2  -5  16   17.93    3.45
   2   5 -15    2.83    1.82
  -2  -5  15    4.38    2.30
   2   5 -14   21.59    4.03
  -2  -5  14   28.10    4.89
  -2  -5  13  131.55   11.25
   2   5 -13  123.23   10.57
  -2  -5  12  203.73   14.98
   2   5 -12  187.08   14.04
  -2  -5  11   59.74    7.65
   2   5 -11   70.67    7.98
  -2  -5  10   58.22    7.67
   2   5 -10   75.32    8.31
  -2  -5   9  617.50   33.00
   2   5  -9  642.71   33.10
  -2  -5   8  480.88   25.62
   2   5  -8  424.87   24.49
  -2  -5   7  192.57   13.26
   2   5  -7  190.74   13.07
  -2  -5   6  216.77   13.74
   2   5  -6  220.68   13.67
   2   5  -5  454.23   22.69
  -2  -5   5  447.42   22.08
   2   5  -5  446.58   22.09
   2   5  -4   16.92    2.58
  -2  -5   4   18.38    2.64
   2   5  -3  148.84    8.89
  -2  -5   3  153.99    8.84
  -2  -5   2 1191.31   46.06
   2   5  -2 1172.78   46.76
  -2  -5   1  486.29   23.43
   2   5  -1  538.09   24.17
   2   5   0  100.53    5.98
  -2  -5   0   74.10    5.15
  -2  -5  -1  579.91   25.39
   2   5   1  605.09   25.71
  -2  -5  -2 1387.41   58.92
   2   5   2 1542.33   59.47
   2   5   3 1655.58   62.40
  -2  -5  -3 1428.82   61.88
  -2  -5  -4   26.88    3.43
   2   5   4   40.05    3.41
   2   5   5  151.89    8.37
  -2  -5  -5  137.68    8.68
   2   5   6  154.84    8.53
  -2  -5  -6  140.45    9.09
   2   5   7   70.05    5.20
  -2  -5  -7   77.58    6.25
   2   5   8    6.95    1.60
  -2  -5  -8    5.86    1.76
  -2  -5  -8    7.34    1.99
   2   5   9   61.66    5.96
  -2  -5  -9   73.04    6.48
   2   5  10  596.28   29.71
   2   5  10  606.76   29.57
  -2  -5 -10  624.17   30.16
   2   5  11 1072.68   49.92
   2   5  11 1155.18   50.81
   2   5  12 1032.03   48.26
   2   5  12 1068.20   47.92
   2   5  12  975.05   46.63
   2   5  13  318.25   19.18
   2   5  13  296.39   18.01
   2   5  13  311.33   19.53
   2   5  14   12.25    3.32
   2   5  14   13.61    3.66
   2   5  15  197.87   14.17
   2   5  15  204.64   14.66
   2   5  16  311.83   19.10
   2   5  16  338.09   19.92
   2   5  17  202.51   13.58
   2   5  18   10.33    2.69
   2   5  18   13.00    3.37
   2   5  19  170.34   10.72
   2   5  19  165.19   11.66
   2   5  20   79.96    5.97
   2   5  20   92.48    7.21
   2   5  21   26.62    3.21
  -2  -6  18    7.87    1.62
  -2  -6  17    1.39    1.27
  -2  -6  16  145.61   10.22
  -2  -6  15  111.44    9.25
   2   6 -15  106.42    8.23
   2   6 -14   16.66    3.41
  -2  -6  14   16.48    3.83
  -2  -6  13    2.07    2.33
   2   6 -13    0.70    1.78
   2   6 -12    5.04    2.70
  -2  -6  12    2.24    2.21
  -2  -6  11   92.88    9.93
   2   6 -11   83.63    9.05
   2   6 -10  170.07   13.77
  -2  -6  10  179.08   14.55
  -2  -6   9  156.76   13.16
   2   6  -9  144.59   12.49
  -2  -6   8   78.66    8.58
   2   6  -8   80.46    8.46
  -2  -6   7   45.59    6.05
   2   6  -7   45.50    5.86
   2   6  -6   22.82    3.85
  -2  -6   6   20.21    3.67
   2   6  -5   46.10    5.08
  -2  -6   5   42.85    5.04
   2   6  -4    8.80    1.92
  -2  -6   4    7.28    1.79
   2   6  -3  503.85   23.30
  -2  -6   3  521.49   23.71
  -2  -6   2  470.31   23.01
   2   6  -2  494.52   23.91
   2   6  -1  139.34    8.51
   2   6  -1  116.50    8.08
  -2  -6   1  139.07    7.95
   2   6   0   52.19    4.12
  -2  -6   0   37.31    3.50
   2   6   1  402.32   18.36
  -2  -6  -1  389.42   18.18
   2   6   2 1209.55   46.81
  -2  -6  -2 1044.69   46.15
   2   6   3  979.45   38.06
  -2  -6  -3  816.84   36.95
   2   6   4   58.66    4.75
  -2  -6  -4   49.22    4.38
  -2  -6  -5  154.95    9.79
   2   6   5  110.00    7.72
  -2  -6  -6    7.35    1.93
   2   6   6   12.38    2.16
  -2  -6  -7   33.84    4.23
  -2  -6  -7   38.85    4.22
   2   6   7   40.87    4.28
   2   6   7   37.25    3.85
   2   6   8   88.31    6.77
   2   6   8   86.89    7.14
  -2  -6  -8  108.62    7.87
  -2  -6  -8  103.91    8.29
  -2  -6  -9  122.32    9.47
   2   6   9  141.51    9.82
   2   6   9  133.11    9.45
   2   6  10   24.52    4.00
   2   6  10   24.42    3.91
  -2  -6 -10   16.65    3.40
   2   6  11   63.01    6.99
   2   6  12  183.99   13.64
   2   6  12  187.49   14.42
   2   6  13   16.60    3.87
   2   6  13   22.42    4.67
   2   6  14  209.90   15.18
   2   6  14  230.59   16.40
   2   6  15  166.87   12.79
   2   6  15  180.02   13.82
   2   6  16  136.33   10.88
   2   6  16  136.19   11.49
   2   6  17   16.34    3.34
   2   6  17   15.91    3.73
   2   6  18   63.33    6.18
   2   6  19  118.05    8.21
   2   6  19  118.61    9.25
   2   6  20   47.50    4.17
   2   6  20   55.79    5.25
   2   6  21   27.46    3.09
  -2  -7  17   33.22    3.48
  -2  -7  16   48.84    5.00
  -2  -7  15   75.16    7.10
   2   7 -14   16.05    3.12
  -2  -7  14   27.15    4.59
   2   7 -13    5.63    2.28
  -2  -7  13   14.52    3.79
   2   7 -12   46.09    6.27
  -2  -7  12   43.34    6.67
   2   7 -11  337.68   21.31
  -2  -7  11  346.67   22.43
   2   7 -10 1584.59   69.63
  -2  -7  10 1469.87   70.28
  -2  -7   9 2100.14   92.63
  -2  -7   8 1079.24   51.32
   2   7  -8 1051.90   50.30
   2   7  -7  270.63   17.57
  -2  -7   7  292.75   18.53
  -2  -7   6   80.67    7.97
   2   7  -6   63.32    6.85
  -2  -7   5   95.61    8.18
   2   7  -5   74.88    7.16
  -2  -7   4  238.11   14.68
   2   7  -4  263.29   14.77
   2   7  -3   15.95    2.81
   2   7  -3   25.81    3.81
  -2  -7   3   19.00    2.83
   2   7  -2  581.20   25.43
  -2  -7   2  476.23   23.77
  -2  -7   1  476.54   22.49
   2   7  -1  507.08   23.06
   2   7  -1  487.11   23.55
   2   7   0    5.32    1.44
  -2  -7   0    3.74    1.22
  -2  -7  -1  113.11    7.23
   2   7   1  115.04    7.31
   2   7   2  568.21   26.56
  -2  -7  -2  606.32   26.26
   2   7   2  579.19   26.28
   2   7   3  910.25   36.70
  -2  -7  -3  770.07   35.46
  -2  -7  -4  291.14   15.52
   2   7   4  369.55   17.11
  -2  -7  -5    1.63    0.99
   2   7   5    2.34    1.13
   2   7   5    1.22    1.11
   2   7   6  360.81   18.15
   2   7   6  330.66   17.94
  -2  -7  -6  341.48   18.48
   2   7   7 1163.09   49.08
  -2  -7  -7 1076.26   48.81
   2   7   8 1588.83   68.43
  -2  -7  -8 1634.34   69.23
   2   7   9 1272.68   56.05
   2   7  10  323.54   19.07
   2   7  11   61.52    7.16
   2   7  12   35.98    6.02
   2   7  12   38.61    5.76
   2   7  13  130.85   11.63
   2   7  13  157.00   13.25
   2   7  14   72.20    8.05
   2   7  14   78.65    9.18
   2   7  15   21.10    4.27
   2   7  15   16.25    4.42
   2   7  16  226.85   15.38
   2   7  16  259.59   17.25
   2   7  17  177.45   12.42
   2   7  17  203.09   14.04
   2   7  18   74.10    6.61
   2   7  19   49.08    5.37
   2   7  19   46.17    4.52
   2   7  20   24.00    2.66
   2   7  20   27.46    3.47
   2   7  21   33.06    3.16
  -2  -8  16    3.24    1.44
  -2  -8  15    3.46    1.39
  -2  -8  15    2.34    1.60
  -2  -8  14    8.76    2.66
  -2  -8  13   14.17    3.68
  -2  -8  12   71.10    8.57
   2   8 -12   86.50    8.04
  -2  -8  11  235.62   17.20
   2   8 -11  204.14   14.98
  -2  -8  10  582.21   33.54
   2   8 -10  603.04   31.97
  -2  -8   9 1061.03   52.47
   2   8  -9 1064.87   50.73
  -2  -8   8  683.64   36.76
   2   8  -8  693.29   35.63
  -2  -8   7   78.80    8.77
   2   8  -7   66.81    7.60
  -2  -8   6  126.00   10.82
   2   8  -6  117.20   10.01
  -2  -8   5  514.15   26.37
   2   8  -5  472.49   25.24
  -2  -8   4  855.40   39.10
   2   8  -4  863.42   39.97
  -2  -8   4  915.33   40.87
  -2  -8   3  227.28   13.11
  -2  -8   3  262.80   14.78
   2   8  -3  220.02   13.68
  -2  -8   2  233.54   12.83
   2   8  -2  231.37   13.50
   2   8  -1  144.79    9.80
  -2  -8   1  149.39    9.56
  -2  -8   1  147.92    9.89
   2   8  -1  169.92    9.92
  -2  -8   0   69.96    5.94
   2   8   0   59.05    5.56
   2   8   0   65.64    5.48
   2   8   1   77.80    5.92
   2   8   1   68.04    5.89
  -2  -8  -1   73.95    5.78
  -2  -8  -1   70.32    5.90
  -2  -8  -2   32.09    3.50
  -2  -8  -2   31.69    3.65
  -2  -8  -3   52.47    4.51
  -2  -8  -3   51.19    4.78
  -2  -8  -4  102.98    7.39
  -2  -8  -4  103.82    7.92
  -2  -8  -4  109.25    7.52
   2   8   4  112.76    8.13
  -2  -8  -5  305.78   16.04
   2   8   5  298.29   16.59
  -2  -8  -5  305.26   17.11
  -2  -8  -6  923.69   41.61
   2   8   6  977.88   42.65
  -2  -8  -6  920.75   43.31
   2   8   7 1818.05   74.28
  -2  -8  -7 1668.49   73.39
   2   8   8  699.87   33.68
  -2  -8  -8  689.65   33.78
  -2  -8  -9  114.23    9.73
   2   8   9   81.90    8.22
   2   8  10    8.88    2.96
   2   8  11   19.62    4.28
   2   8  12   52.47    7.08
   2   8  12   48.37    7.34
   2   8  13   16.35    4.46
   2   8  13   15.88    4.13
   2   8  14   18.42    4.75
   2   8  14   15.51    4.06
   2   8  15  134.18   11.80
   2   8  15   99.87    9.65
   2   8  16  270.86   17.86
   2   8  16  234.29   15.62
   2   8  17  146.28   10.63
   2   8  17  155.78   11.92
   2   8  18   55.27    5.38
   2   8  19   19.31    2.68
   2   8  19   19.80    3.27
   2   8  20   12.25    2.22
  -2  -9  16   29.79    3.10
  -2  -9  15   27.72    3.39
  -2  -9  14    2.70    1.61
  -2  -9  13   10.54    2.45
  -2  -9  13   15.27    3.34
  -2  -9  12   10.37    2.72
  -2  -9  12   15.00    3.84
  -2  -9  11   23.45    4.32
  -2  -9  11   27.33    5.30
  -2  -9  10   24.10    4.49
  -2  -9  10   33.11    6.19
   2   9 -10   27.59    4.83
  -2  -9   9   24.65    4.58
  -2  -9   9   22.88    5.27
   2   9  -9   30.79    5.16
  -2  -9   8  110.82    9.92
  -2  -9   8  123.91   11.83
   2   9  -8  102.55   10.11
   2   9  -7    1.85    1.76
  -2  -9   7    4.09    2.78
  -2  -9   7    5.50    2.35
  -2  -9   6  190.42   13.00
  -2  -9   6  201.38   14.61
   2   9  -6  183.35   13.32
   2   9  -5  213.79   14.27
  -2  -9   5  223.96   15.20
  -2  -9   5  210.41   13.52
  -2  -9   4  118.01    8.95
  -2  -9   4  124.08   10.10
   2   9  -4  121.44    9.54
  -2  -9   3   27.76    3.73
  -2  -9   3   28.51    4.32
   2   9  -3   23.47    3.85
   2   9  -2   19.77    3.49
  -2  -9   2   22.80    3.35
  -2  -9   2   25.48    3.91
  -2  -9   2   27.15    4.03
  -2  -9   1   39.36    4.35
  -2  -9   1   45.18    5.11
   2   9  -1   36.71    4.56
   2   9   0   20.08    3.38
  -2  -9   0   16.65    2.78
  -2  -9   0   16.36    3.04
  -2  -9  -1   21.31    3.10
   2   9   1   19.44    3.23
  -2  -9  -1   19.00    3.17
  -2  -9  -2  220.45   12.52
  -2  -9  -2  206.88   12.73
   2   9   2  205.84   12.79
  -2  -9  -3  186.56   11.64
  -2  -9  -3  173.33   10.86
   2   9   3  170.93   11.30
  -2  -9  -4   56.05    5.48
   2   9   4   61.84    6.19
  -2  -9  -4   69.07    6.43
  -2  -9  -5  403.29   21.61
  -2  -9  -5  428.85   23.18
   2   9   5  476.00   23.32
  -2  -9  -5  454.86   23.01
   2   9   5  425.31   22.46
  -2  -9  -6  444.50   23.18
   2   9   6  446.11   23.80
  -2  -9  -6  481.17   24.18
  -2  -9  -6  447.85   24.90
  -2  -9  -7  341.49   19.38
   2   9   7  356.38   19.95
  -2  -9  -7  330.41   19.56
   2   9   8   79.89    7.86
  -2  -9  -8   71.41    7.53
  -2  -9  -8   71.67    7.47
  -2  -9  -9  323.47   20.47
   2   9   9  355.18   20.80
  -2  -9  -9  346.53   20.84
   2   9  10  514.32   27.46
  -2  -9 -10  454.02   26.85
   2   9  11  274.07   17.56
  -2  -9 -11  181.40   15.58
   2   9  12   18.81    4.46
   2   9  13   31.97    5.62
   2   9  14   39.99    6.25
   2   9  14   55.96    7.78
   2   9  15   26.58    5.42
   2   9  15   30.35    5.14
   2   9  16    0.64    1.45
   2   9  16    3.09    2.23
   2   9  17   30.11    4.69
   2   9  17   34.06    4.35
  -2  -9 -17   26.51    3.89
   2   9  18    5.45    1.76
   2   9  19   10.47    1.82
  -2 -10  15   50.67    4.23
  -2 -10  14    0.41    1.11
  -2 -10  13   79.46    6.95
  -2 -10  12  117.45    9.79
  -2 -10  11  104.76    8.69
  -2 -10  11  121.20   10.67
  -2 -10  10   68.71    7.21
  -2 -10  10   76.53    8.87
  -2 -10   9    0.70    1.44
  -2 -10   9   -0.49    2.32
   2  10  -8   23.01    4.42
  -2 -10   8   23.92    4.38
  -2 -10   8   25.37    5.37
  -2 -10   7   64.14    8.04
  -2 -10   7   53.14    6.32
   2  10  -6   32.39    5.21
  -2 -10   6   48.90    6.71
  -2 -10   6   39.91    5.29
  -2 -10   5  107.72    8.98
  -2 -10   5  119.15   10.37
   2  10  -5  101.92    9.24
  -2 -10   4  463.98   24.21
  -2 -10   4  455.23   25.52
   2  10  -4  467.92   25.00
  -2 -10   4  512.67   26.21
  -2 -10   3   72.88    6.74
  -2 -10   3   77.16    7.61
   2  10  -3   72.95    7.24
   2  10  -2   16.15    3.32
  -2 -10   2   13.75    2.79
  -2 -10   2   12.77    3.09
  -2 -10   1    5.93    1.92
  -2 -10   1    4.44    2.04
   2  10  -1    7.63    2.42
   2  10   0   15.94    3.30
  -2 -10   0   15.97    3.18
  -2 -10   0   16.08    2.98
  -2 -10  -1    8.47    2.23
  -2 -10  -1    9.22    2.36
   2  10   1    2.78    1.58
  -2 -10  -2   21.19    3.35
   2  10   2   14.23    3.07
  -2 -10  -3  117.76    8.84
   2  10   3  122.43    9.51
  -2 -10  -3  118.91    9.37
  -2 -10  -4   44.02    5.06
  -2 -10  -4   43.55    5.40
   2  10   4   50.26    5.78
  -2 -10  -5    1.39    1.20
  -2 -10  -5    2.50    1.76
   2  10   5   -0.32    1.51
  -2 -10  -6   38.53    5.80
  -2 -10  -6   35.02    4.84
  -2 -10  -6   37.69    5.16
   2  10   6   28.95    4.65
   2  10   7   79.82    7.94
  -2 -10  -7   63.27    7.01
  -2 -10  -7   65.32    7.23
  -2 -10  -8   63.60    7.31
   2  10   8   54.34    6.77
  -2 -10  -8   58.56    7.00
   2  10   9  177.43   13.73
  -2 -10  -9  175.45   13.66
  -2 -10  -9  173.23   13.75
   2  10  10  492.15   28.15
  -2 -10 -10  510.00   28.66
  -2 -10 -11  117.42   11.79
   2  10  11  135.46   12.12
   2  10  12  154.96   13.94
   2  10  12  171.25   14.35
   2  10  13  268.83   18.65
   2  10  14  281.07   18.66
   2  10  15  146.30   11.54
   2  10  16    5.51    2.26
   2  10  16   12.60    3.31
  -2 -10 -17    4.77    1.72
   2  10  17    8.01    2.12
   2  10  17    5.86    2.16
   2  10  18   11.81    2.14
  -2 -11  14    2.61    1.05
  -2 -11  13   70.29    5.90
  -2 -11  12   33.88    4.55
  -2 -11  11    3.70    2.21
  -2 -11  10    5.97    2.93
  -2 -11   9    0.93    1.40
  -2 -11   9   -0.44    1.89
  -2 -11   8  137.42   10.97
  -2 -11   8  166.94   13.52
  -2 -11   7  299.29   18.33
  -2 -11   7  320.73   20.72
  -2 -11   6  395.33   23.53
  -2 -11   6  387.03   21.71
   2  11  -6  379.08   21.98
  -2 -11   5  718.46   34.55
  -2 -11   5  751.59   36.54
   2  11  -5  667.59   34.86
   2  11  -4  961.59   44.61
  -2 -11   4  975.92   45.69
  -2 -11   4  926.17   43.58
   2  11  -3  349.71   20.68
  -2 -11   3  376.88   21.58
  -2 -11   3  373.12   20.29
   2  11  -2   16.39    3.68
  -2 -11   2   21.16    3.65
  -2 -11   2   28.39    4.63
  -2 -11   1  275.96   16.82
  -2 -11   1  254.73   15.44
   2  11  -1  257.69   16.31
  -2 -11   0  334.85   18.62
   2  11   0  353.67   19.92
  -2 -11   0  330.93   19.61
  -2 -11  -1  153.72   10.91
  -2 -11  -1  163.61   11.87
   2  11   1  162.19   11.92
  -2 -11  -2    4.12    1.77
  -2 -11  -2    3.21    1.81
   2  11   2    2.90    1.87
  -2 -11  -3  247.02   15.13
   2  11   3  250.10   16.12
  -2 -11  -3  268.36   16.31
  -2 -11  -4  309.44   18.17
  -2 -11  -4  342.66   19.41
  -2 -11  -5    8.80    2.63
  -2 -11  -5   11.92    3.17
   2  11   5    7.33    2.68
  -2 -11  -6  227.94   14.98
  -2 -11  -6  201.80   14.32
   2  11   6  227.45   15.08
  -2 -11  -7  349.30   20.97
  -2 -11  -7  365.77   21.26
   2  11   7  346.15   21.01
  -2 -11  -8  202.26   14.83
   2  11   8  192.29   14.33
  -2 -11  -8  195.03   14.33
   2  11   9   13.98    3.69
  -2 -11  -9   10.98    3.35
   2  11  10    9.02    3.27
  -2 -11 -10    3.63    2.84
   2  11  11  124.20   11.85
  -2 -11 -11  128.68   11.98
   2  11  12  355.70   22.12
   2  11  12  294.25   20.36
   2  11  13  284.34   19.05
   2  11  13  281.31   18.95
   2  11  14   51.05    6.68
   2  11  14   57.26    7.04
   2  11  15    5.34    2.40
   2  11  16    3.91    1.87
  -2 -11 -16    9.47    2.49
  -2 -11 -17   13.75    2.33
   2  11  17   12.60    2.34
   2  11  18   25.76    3.02
  -2 -12  13    7.40    1.53
  -2 -12  12    3.38    1.44
  -2 -12  11   26.27    3.92
  -2 -12  10   34.34    5.00
  -2 -12   9    4.50    2.41
  -2 -12   8    3.27    2.56
  -2 -12   7   49.70    6.74
  -2 -12   6  116.93   10.98
  -2 -12   5  193.98   13.47
  -2 -12   5  206.39   14.90
  -2 -12   4  430.74   24.30
  -2 -12   4  431.13   22.99
   2  12  -4  400.05   23.16
   2  12  -3  193.65   13.79
  -2 -12   3  191.61   13.18
  -2 -12   3  215.11   14.78
  -2 -12   2   32.31    4.67
  -2 -12   2   38.60    5.67
   2  12  -2   37.02    5.35
  -2 -12   1  306.15   17.51
  -2 -12   1  314.03   18.92
   2  12  -1  276.87   18.05
  -2 -12   0  523.69   27.58
  -2 -12   0  596.36   29.75
   2  12   0  573.06   29.44
  -2 -12  -1  194.34   12.72
  -2 -12  -1  195.11   13.81
   2  12   1  178.15   13.37
  -2 -12  -2   83.35    7.53
   2  12   2   75.34    8.01
  -2 -12  -2   78.86    8.03
  -2 -12  -3  307.85   18.23
  -2 -12  -3  265.37   16.52
  -2 -12  -4   38.14    5.18
  -2 -12  -4   55.23    6.59
  -2 -12  -5   72.66    7.84
  -2 -12  -5   80.68    7.86
  -2 -12  -6  255.78   16.73
   2  12   6  275.61   17.30
  -2 -12  -6  242.88   16.50
   2  12   7  288.47   18.58
  -2 -12  -7  286.56   18.23
  -2 -12  -7  290.07   18.56
  -2 -12  -8  183.19   14.07
   2  12   8  182.58   13.75
  -2 -12  -8  167.40   13.24
   2  12   9  287.38   18.87
  -2 -12  -9  270.86   18.34
   2  12  10  247.60   17.56
  -2 -12 -10  262.81   17.94
   2  12  11  241.96   17.17
  -2 -12 -11  247.84   17.41
   2  12  11  237.82   16.98
   2  12  12  197.27   15.16
   2  12  12  215.60   15.22
   2  12  13   20.94    4.18
   2  12  13   17.96    4.18
   2  12  14   43.89    5.63
   2  12  14   43.21    5.38
  -2 -12 -15   69.59    6.55
   2  12  15   67.42    6.38
   2  12  15   76.88    6.79
  -2 -12 -16   55.97    5.17
   2  12  16   60.26    5.26
   2  12  16   66.75    5.58
  -2 -13  11   36.69    3.79
  -2 -13  10   11.41    2.62
  -2 -13   9   53.99    6.01
  -2 -13   8  247.51   16.05
  -2 -13   7  183.06   13.62
  -2 -13   6   34.58    5.62
  -2 -13   5   25.77    4.78
  -2 -13   4  121.48   10.65
  -2 -13   3  175.00   13.30
  -2 -13   2   13.24    3.45
   2  13  -2    9.74    3.03
  -2 -13   1  105.63    9.79
   2  13  -1  116.61   10.03
  -2 -13   0   78.02    8.21
  -2 -13   0   63.84    6.62
   2  13   0   67.60    7.48
  -2 -13  -1    4.14    1.95
  -2 -13  -1    7.13    2.77
   2  13   2   22.22    4.41
  -2 -13  -2   17.18    3.41
  -2 -13  -2   14.21    3.56
  -2 -13  -3   47.35    5.78
  -2 -13  -3   57.03    6.74
  -2 -13  -4   25.29    4.53
  -2 -13  -4   20.02    3.85
  -2 -13  -5    4.54    2.03
  -2 -13  -5    3.29    2.18
  -2 -13  -6    1.49    1.76
  -2 -13  -6    1.10    1.81
  -2 -13  -7    7.87    2.95
  -2 -13  -7    9.83    3.05
   2  13   7    3.47    2.49
   2  13   8    9.46    3.47
  -2 -13  -8   12.23    3.45
  -2 -13  -9   54.64    7.02
   2  13   9   65.61    7.65
   2  13  10  112.03   10.50
   2  13  10  113.80   10.48
  -2 -13 -10  119.51   10.50
   2  13  11   90.94    9.01
   2  13  11   93.48    9.30
   2  13  12   26.68    4.73
   2  13  12   32.09    4.81
   2  13  13    0.84    1.39
   2  13  13    1.54    1.79
   2  13  14   31.02    4.14
  -2 -13 -14   40.50    4.83
   2  13  14   32.95    4.32
   2  13  15  104.11    7.37
  -2 -13 -15  113.18    7.89
   2  13  15  118.09    7.77
  -2 -14   9  109.46    7.70
  -2 -14   8  297.01   16.76
  -2 -14   7  232.46   14.85
  -2 -14   6   20.87    4.14
  -2 -14   5   48.65    6.30
  -2 -14   4  132.01   10.84
  -2 -14   3  159.11   12.21
  -2 -14   2  101.26    9.36
  -2 -14   1   13.09    3.40
  -2 -14   0    6.55    2.64
   2  14   1   27.06    4.90
  -2 -14  -1   25.03    4.52
   2  14   2   12.08    3.56
  -2 -14  -2    8.60    2.96
   2  14   3    2.61    2.10
  -2 -14  -3   -0.35    1.81
  -2 -14  -4    0.70    1.60
  -2 -14  -5   25.95    4.50
  -2 -14  -6   63.60    7.07
  -2 -14  -7  105.42    9.41
   2  14   8  144.77   11.84
  -2 -14  -8  149.53   11.66
  -2 -14  -9   89.61    8.54
   2  14   9   88.14    8.66
   2  14   9   80.54    8.44
   2  14  10    7.85    2.97
   2  14  10    5.09    2.59
   2  14  11   69.12    6.95
   2  14  11   71.11    7.38
   2  14  12   89.69    7.42
   2  14  12   83.35    7.56
   2  14  13   38.77    4.21
   2  14  13   42.61    4.66
   2  14  14    4.75    1.39
  -2 -14 -14    7.25    1.82
   2  14  14    5.20    1.58
  -2 -15   7    3.00    1.40
  -2 -15   6   15.83    3.07
  -2 -15   5   90.72    7.95
  -2 -15   4  121.41    9.66
   2  15  -3   90.79    8.58
  -2 -15   3   99.58    8.64
   2  15  -2   61.36    6.94
  -2 -15   2   66.96    7.00
   2  15  -1   23.19    4.28
  -2 -15   1   36.41    5.13
  -2 -15   0   22.88    4.06
   2  15   0   13.94    3.54
   2  15   1   11.83    3.22
  -2 -15  -1    9.16    2.82
   2  15   2    2.35    2.05
  -2 -15  -2    1.89    1.56
  -2 -15  -3   56.30    6.33
   2  15   3   55.63    6.45
   2  15   4  103.57    9.17
  -2 -15  -4  102.51    8.84
  -2 -15  -5    8.79    2.80
  -2 -15  -6   37.62    5.09
   2  15   7  121.55   10.29
  -2 -15  -7  148.66   10.80
   2  15   8  233.50   14.69
  -2 -15  -8  221.26   14.42
  -2 -15  -9   99.28    8.75
   2  15   9   79.29    7.85
   2  15   9   90.01    7.69
  -2 -15 -10   53.38    5.87
   2  15  10   37.60    5.16
   2  15  10   46.37    4.95
   2  15  11  197.00   11.43
   2  15  11  183.34   12.16
  -2 -15 -12  126.67    8.47
   2  15  12  123.92    8.32
   2  16  -4   24.83    3.61
  -2 -16   4   21.87    3.17
   2  16  -3    0.25    1.04
  -2 -16   3   -0.23    1.03
   2  16  -2    2.14    1.64
  -2 -16   2    1.21    1.32
   2  16  -1   13.17    3.06
  -2 -16   1   12.71    2.87
   2  16   0   39.41    4.98
  -2 -16   0   40.42    4.81
   2  16   1   50.32    5.71
  -2 -16  -1   56.98    5.77
   2  16   2    1.12    1.58
  -2 -16  -2    1.28    1.21
  -2 -16  -3   84.69    7.40
   2  16   3   92.79    7.95
  -2 -16  -4  183.93   11.87
   2  16   4  180.54   12.22
  -2 -16  -5   88.79    7.52
   2  16   5   85.80    7.70
   2  16   6    1.12    1.72
  -2 -16  -6    2.54    1.67
  -2 -16  -7   54.13    5.52
   2  16  10   53.96    4.90
   2  17   1  102.80    7.61
   2  17   2   40.76    4.51
   2  17   3    1.09    1.08
   2  17   4   61.68    5.68
   2  17   5   38.76    4.40
   3 -16  -3    0.92    1.17
   3 -16  -2    5.18    1.91
   3 -16  -1    5.19    1.89
   3 -16   0   14.19    2.79
   3 -16   1   69.55    6.19
   3 -16   2   28.82    3.80
   3 -16   3    5.28    1.76
   3 -16   4   13.06    2.54
   3 -15  -7    1.85    1.13
   3 -15  -6    5.79    1.94
   3 -15  -5   27.39    4.29
   3 -15  -4   20.08    3.79
   3 -15  -3   10.52    2.99
   3 -15  -2   16.36    3.41
   3 -15  -2   19.23    6.66
   3 -15  -1   13.72    3.10
   3 -15  -1   10.70    6.39
   3 -15   0   63.33    6.62
   3 -15   0   83.77    9.39
   3 -15   1  134.49   10.10
   3 -15   1  147.72   12.00
   3 -15   2   83.97    7.59
   3 -15   2   98.81    9.51
   3 -15   3    7.36    2.51
   3 -15   3    7.69    5.13
   3 -15   4  148.40   10.70
   3 -15   4  164.17   11.58
   3 -15   5  229.81   14.05
   3 -15   5  249.62   14.56
   3 -15   6  265.76   15.31
   3 -15   7  130.31    9.14
   3 -15   8    1.94    1.25
   3 -14 -10   11.45    2.34
  -3  14   9   18.75    2.75
   3 -14  -9   29.02    4.10
   3 -14  -8   55.77    6.25
  -3  14   8   47.76    4.99
   3 -14  -7   90.61    8.72
  -3  14   7   76.09    7.08
   3 -14  -6  263.49   16.84
   3 -14  -6  267.63   17.88
  -3  14   6  269.44   16.32
   3 -14  -5  211.67   14.61
   3 -14  -5  215.39   15.71
  -3  14   5  219.04   14.55
  -3  14   4   44.38    5.97
   3 -14  -4   42.27    5.78
   3 -14  -4   33.24    7.96
   3 -14  -4   44.86    6.23
   3 -14  -3    7.95    2.65
   3 -14  -3   12.05    6.27
   3 -14  -3    8.62    2.96
  -3  14   3   13.53    3.41
   3 -14  -2   49.85    6.24
  -3  14   2   45.47    6.03
   3 -14  -2   47.43    7.98
   3 -14  -1   44.36    5.72
   3 -14  -1   38.92    7.40
   3 -14   0   16.60    5.77
   3 -14   0    5.30    2.32
   3 -14   1   27.03    4.60
   3 -14   1   26.55    6.21
   3 -14   2   40.44    5.43
   3 -14   2   39.95    6.82
   3 -14   3    6.25    2.63
   3 -14   3    9.65    4.86
   3 -14   4   69.44    7.30
   3 -14   4   78.75    8.74
   3 -14   5  241.89   15.65
   3 -14   5  259.48   16.43
   3 -14   6  226.02   14.67
   3 -14   6  220.36   14.67
   3 -14   7  118.17    9.52
   3 -14   7  103.49    9.18
   3 -14   8    9.53    2.87
   3 -14   8    7.51    3.60
   3 -14   9    1.87    1.75
   3 -14  10    1.10    1.40
   3 -14  11   37.95    3.77
   3 -13 -12    7.10    1.80
  -3  13  11    0.17    0.76
   3 -13 -11   -0.21    1.00
  -3  13  10    7.90    2.11
   3 -13 -10    3.97    1.89
   3 -13 -10    3.43    1.96
  -3  13   9    7.02    2.31
   3 -13  -9    4.87    2.51
   3 -13  -9    4.07    1.97
  -3  13   8   28.22    4.52
   3 -13  -8   34.09    5.14
   3 -13  -8   36.18    6.05
  -3  13   7   94.68    8.93
   3 -13  -7   86.69    8.84
   3 -13  -7  103.45   10.62
  -3  13   6  112.84   10.41
   3 -13  -6  140.71   13.13
   3 -13  -5   89.48   10.48
  -3  13   5   86.14    8.96
   3 -13  -5   90.68   10.20
   3 -13  -4    4.91    3.07
  -3  13   4    4.05    2.41
   3 -13  -3  186.98   13.96
  -3  13   3  190.37   14.15
   3 -13  -3  192.91   15.35
   3 -13  -3  197.36   15.07
   3 -13  -2  568.09   29.35
   3 -13  -2  530.33   28.65
  -3  13   2  530.59   28.34
   3 -13  -2  485.39   27.71
   3 -13  -1  417.41   23.77
   3 -13  -1  401.82   23.08
  -3  13   1  402.98   23.01
   3 -13   0  148.94   11.99
  -3  13   0  167.35   12.35
   3 -13   0  166.16   13.06
   3 -13   1    3.27    2.17
   3 -13   1    8.52    4.20
   3 -13   2   70.36    8.13
   3 -13   2   64.77    7.35
   3 -13   3   57.76    7.54
   3 -13   3   61.64    7.16
   3 -13   4    2.21    2.20
   3 -13   4    4.87    2.89
   3 -13   5   54.86    6.76
   3 -13   5   51.47    6.65
   3 -13   6   13.43    3.80
   3 -13   6    9.29    3.24
   3 -13   7    8.52    3.03
   3 -13   7   17.72    4.16
   3 -13   8   27.03    4.72
   3 -13   8   22.20    4.24
   3 -13   9    3.21    2.03
   3 -13   9    1.05    1.85
   3 -13  10   50.36    6.10
   3 -13  10   48.95    5.17
   3 -13  11   59.74    6.17
   3 -13  12   56.87    5.34
   3 -13  13    1.28    0.87
   3 -12 -13   32.21    3.62
  -3  12  13   31.33    3.19
   3 -12 -13   27.96    3.52
  -3  12  12   32.69    3.79
   3 -12 -12   37.44    4.57
   3 -12 -12   29.96    4.19
  -3  12  11    6.81    2.19
   3 -12 -11    8.15    2.76
   3 -12 -11    6.54    2.38
  -3  12  10    3.52    2.05
   3 -12  -9   99.97   10.06
  -3  12   9   78.55    8.00
  -3  12   8   26.64    4.76
   3 -12  -8   37.73    6.78
  -3  12   7    2.06    2.03
   3 -12  -7    1.13    2.44
   3 -12  -6   92.50   11.15
  -3  12   6   92.53    9.46
   3 -12  -6   93.53   10.27
   3 -12  -5  179.59   16.35
  -3  12   5  156.20   12.95
   3 -12  -5  157.15   13.76
   3 -12  -4   74.97   10.40
   3 -12  -4   88.15    9.59
  -3  12   4   83.84    8.78
   3 -12  -3  161.46   14.81
  -3  12   3  152.93   12.30
   3 -12  -3  148.03   12.59
  -3  12   2  604.76   30.73
   3 -12  -2  587.37   31.01
   3 -12  -2  554.82   32.06
   3 -12  -1  323.52   20.38
   3 -12  -1  346.97   20.94
  -3  12   1  346.31   20.24
   3 -12   0   33.25    6.08
  -3  12   0   27.90    4.64
  -3  12  -1   30.65    4.85
   3 -12   1   44.09    6.52
   3 -12   2  124.71   10.85
   3 -12   3  124.75   10.89
   3 -12   3  117.29   10.55
   3 -12   4   66.94    7.95
   3 -12   4   69.42    7.88
   3 -12   5   12.83    3.83
   3 -12   5   14.04    3.79
   3 -12   6   68.63    7.93
   3 -12   6   79.71    8.56
   3 -12   7  102.13    9.75
   3 -12   7   96.77    9.72
   3 -12   8    9.57    3.33
   3 -12   8    9.32    3.43
   3 -12   9   75.31    8.19
   3 -12   9   81.79    8.63
   3 -12  10   74.89    7.61
   3 -12  10   62.76    7.37
   3 -12  11   23.19    4.39
   3 -12  11   12.79    3.07
   3 -12  12    2.33    1.39
   3 -12  12    4.52    2.29
   3 -12  13   27.01    3.81
   3 -12  14   42.01    4.15
   3 -11 -14   21.34    2.84
   3 -11 -14   26.55    3.44
  -3  11  14   22.15    2.84
   3 -11 -13   84.67    7.14
   3 -11 -13   90.81    7.66
  -3  11  13   87.37    6.78
   3 -11 -12   78.00    7.78
  -3  11  12   91.65    7.55
   3 -11 -12   92.75    8.47
   3 -11 -11   65.48    7.52
  -3  11  11   63.41    6.75
   3 -11 -10   36.95    6.11
  -3  11  10   33.88    5.17
  -3  11   9  210.37   15.05
   3 -11  -8  145.61   13.18
  -3  11   8  132.15   12.03
  -3  11   7   24.46    4.88
   3 -11  -7   30.27    6.31
   3 -11  -6  407.16   24.33
  -3  11   6  372.10   23.35
   3 -11  -6  424.36   27.63
   3 -11  -5  590.65   35.53
  -3  11   5  549.51   30.41
   3 -11  -5  579.36   30.86
   3 -11  -4  646.16   37.34
  -3  11   4  582.08   31.54
   3 -11  -4  622.68   32.34
   3 -11  -3  166.62   15.44
  -3  11   3  147.94   11.95
   3 -11  -3  162.77   12.91
  -3  11   2    1.75    1.78
   3 -11  -2    4.72    3.93
   3 -11  -2    1.07    1.94
   3 -11  -1   10.46    3.37
  -3  11   1   20.43    3.87
   3 -11  -1   16.22    4.44
   3 -11   0  173.09   12.63
  -3  11   0  142.42   11.13
  -3  11  -1   11.49    2.83
   3 -11   1    2.57    2.14
  -3  11  -2   51.21    5.98
   3 -11   2   45.69    6.33
   3 -11   3   20.76    4.33
   3 -11   4   18.84    3.99
   3 -11   5   40.21    5.88
   3 -11   6   -0.40    2.41
   3 -11   7    3.74    2.66
   3 -11   8    8.95    3.48
   3 -11   8    8.06    3.29
   3 -11   9  156.69   12.90
   3 -11   9  167.20   13.35
   3 -11  10  264.48   18.01
   3 -11  10  279.96   18.29
   3 -11  11   86.52    8.63
   3 -11  11   80.40    8.76
   3 -11  12    4.06    2.43
   3 -11  12    6.57    2.50
   3 -11  13   12.87    3.20
   3 -11  13   15.72    3.04
   3 -11  14   38.92    4.67
   3 -11  14   33.47    3.67
   3 -11  15   14.03    2.48
   3 -11  16    4.84    1.24
  -3  10  15   52.18    4.33
   3 -10 -15   45.46    4.41
  -3  10  14   46.51    4.81
   3 -10 -14   48.14    4.87
   3 -10 -13  136.62   10.13
  -3  10  13  126.45    9.53
   3 -10 -12  114.56   10.09
  -3  10  12  123.09    9.84
  -3  10  11   25.93    4.52
   3 -10 -11   27.24    5.14
  -3  10  10   15.97    3.95
   3 -10 -10   17.63    4.51
  -3  10  10   17.59    3.71
  -3  10   9  146.21   11.36
  -3  10   9  134.40   11.92
   3 -10  -8   98.03   10.61
  -3  10   8   91.98    9.72
  -3  10   8   97.60    9.08
   3 -10  -7  108.00   12.02
  -3  10   7   85.98    9.45
  -3  10   7   93.80    9.12
  -3  10   6  493.69   28.92
   3 -10  -6  567.53   33.64
   3 -10  -6  575.80   30.56
   3 -10  -5  862.26   40.62
   3 -10  -5  811.81   44.97
  -3  10   5  766.23   39.59
   3 -10  -4  822.93   38.96
   3 -10  -4  788.82   44.62
   3 -10  -4  779.57   38.52
  -3  10   4  783.62   38.58
   3 -10  -3  930.57   48.30
  -3  10   3  862.33   41.76
   3 -10  -3  901.03   42.23
   3 -10  -3  893.24   42.23
   3 -10  -2  547.08   29.67
  -3  10   2  576.97   29.53
   3 -10  -2  629.65   34.59
   3 -10  -2  640.70   30.69
   3 -10  -1  336.78   21.94
   3 -10  -1  356.76   20.31
  -3  10   1  356.56   19.70
   3 -10   0   52.02    6.54
  -3  10   0   57.39    6.16
   3 -10   0   63.58    6.89
  -3  10  -1   57.84    6.21
   3 -10   1   69.05    7.25
   3 -10   2  712.64   34.17
  -3  10  -2  664.61   32.61
   3 -10   3  819.74   39.48
   3 -10   4  519.13   27.57
   3 -10   5  122.85   10.47
   3 -10   6   42.96    6.01
   3 -10   7   92.18    9.21
   3 -10   8   17.33    3.96
   3 -10   9  136.23   11.89
   3 -10  10  414.81   24.58
   3 -10  11  261.77   17.78
   3 -10  12   84.80    8.67
   3 -10  13    7.25    3.18
   3 -10  13    7.42    2.51
   3 -10  14    1.60    1.85
   3 -10  14    1.53    1.43
   3 -10  15   19.50    3.36
   3 -10  15   13.83    2.48
   3 -10  16   22.71    3.11
   3 -10  17    8.28    1.61
   3  -9 -16    4.46    1.46
  -3   9  16    6.73    1.64
  -3   9  15    9.53    2.25
   3  -9 -15   14.05    2.74
   3  -9 -15    7.94    1.83
  -3   9  14   12.64    2.84
   3  -9 -14    9.51    2.40
   3  -9 -14   11.16    2.97
  -3   9  13   74.80    6.80
   3  -9 -13   93.47    8.34
  -3   9  13   84.64    7.88
  -3   9  12    9.01    2.99
   3  -9 -12   15.33    3.78
  -3   9  11    4.01    2.45
   3  -9 -11    0.45    2.03
  -3   9  10    4.44    2.32
  -3   9  10    1.72    2.28
   3  -9 -10    0.49    2.11
  -3   9   9   32.57    5.25
  -3   9   9   33.21    5.77
   3  -9  -9   39.96    6.67
  -3   9   8   43.03    6.58
   3  -9  -8   56.55    7.91
  -3   9   8   52.59    6.63
   3  -9  -8   42.24    7.21
  -3   9   7    2.62    2.15
   3  -9  -7    3.23    2.60
   3  -9  -7    0.43    3.81
   3  -9  -6  176.31   13.52
   3  -9  -6  185.77   16.24
  -3   9   6  141.53   12.21
  -3   9   6  142.26   11.96
   3  -9  -5  256.21   16.75
   3  -9  -5  255.58   20.08
  -3   9   5  238.29   16.14
   3  -9  -4  185.37   17.00
  -3   9   4  165.86   12.65
   3  -9  -3  317.22   23.59
   3  -9  -3  352.37   19.51
  -3   9   3  318.13   18.66
   3  -9  -2  560.05   27.09
   3  -9  -2  498.66   30.98
  -3   9   2  532.41   26.33
   3  -9  -2  493.31   26.34
   3  -9  -1  132.60    9.81
   3  -9  -1  126.58   11.63
  -3   9   1  102.72    8.58
   3  -9  -1  125.70    9.65
   3  -9   0   25.52    3.98
   3  -9   0   17.68    3.50
   3  -9   0   23.94    4.33
  -3   9   0   28.74    3.94
   3  -9   1  101.83    8.29
  -3   9  -1   82.90    7.29
   3  -9   1   98.84    8.40
   3  -9   2 1015.22   45.95
   3  -9   2 1005.54   45.59
   3  -9   3 1485.69   61.89
   3  -9   3 1334.22   60.88
   3  -9   4  616.38   30.65
   3  -9   5   24.21    4.19
   3  -9   6  286.26   17.60
   3  -9   7  396.04   22.56
   3  -9   8   59.35    7.12
   3  -9   9  118.62   10.74
   3  -9  10  396.02   23.80
   3  -9  11  199.69   15.15
   3  -9  12   53.45    7.04
   3  -9  13   59.38    7.08
   3  -9  14   37.46    5.21
   3  -9  15    8.88    2.45
   3  -9  16    4.88    1.59
   3  -9  17   13.65    2.01
   3  -9  18   36.77    3.30
  -3   8  17    8.50    1.72
   3  -8 -17    7.03    1.51
   3  -8 -16    3.85    1.57
  -3   8  16    2.24    1.42
  -3   8  15   41.92    4.96
   3  -8 -15   38.12    4.84
  -3   8  15   37.51    4.13
   3  -8 -14   26.26    3.98
  -3   8  14   23.05    3.99
   3  -8 -14   31.82    4.82
  -3   8  14   24.01    3.65
   3  -8 -13    1.39    1.71
  -3   8  13    1.06    1.74
  -3   8  12   -0.39    2.08
   3  -8 -12    4.93    2.57
   3  -8 -11   21.92    4.94
  -3   8  11   24.55    4.55
  -3   8  11   34.42    5.60
  -3   8  10   37.98    5.76
  -3   8  10   44.91    6.59
   3  -8 -10   41.85    6.67
  -3   8   9    8.14    3.28
  -3   8   9    4.36    2.43
   3  -8  -9    7.56    3.24
   3  -8  -8    8.13    3.34
   3  -8  -8    3.06    3.44
  -3   8   8    8.69    2.86
  -3   8   8    3.11    2.36
   3  -8  -8    8.28    3.54
  -3   8   7    3.37    2.37
  -3   8   7    5.45    2.66
   3  -8  -7    1.16    2.98
   3  -8  -7    4.28    2.68
   3  -8  -6    5.68    2.54
  -3   8   6    2.66    2.02
  -3   8   6    4.22    2.29
   3  -8  -6    5.44    3.51
   3  -8  -5  160.76   11.91
  -3   8   5  158.89   11.94
   3  -8  -5  157.10   11.61
   3  -8  -4  822.76   37.44
  -3   8   4  743.85   36.63
   3  -8  -3  255.54   15.13
  -3   8   3  227.49   14.24
  -3   8   2   81.19    7.12
   3  -8  -2  105.72    8.26
   3  -8  -1  427.07   21.80
   3  -8  -1  422.09   25.23
  -3   8   1  406.58   20.86
   3  -8   0  257.67   14.42
   3  -8   0  233.69   15.78
  -3   8   0  211.99   13.09
   3  -8   0  249.75   14.24
   3  -8   1    6.02    1.85
   3  -8   1    5.80    2.11
   3  -8   2  220.38   13.38
   3  -8   2  232.40   13.81
   3  -8   3  478.78   23.56
   3  -8   3  454.87   23.55
   3  -8   4   66.10    6.45
   3  -8   4   64.96    6.34
   3  -8   5  370.98   19.67
   3  -8   5  352.11   19.42
   3  -8   5  336.84   20.12
   3  -8   6  816.88   37.60
   3  -8   6  811.30   37.40
   3  -8   6  730.01   38.56
   3  -8   7  346.24   19.57
   3  -8   7  299.38   20.47
   3  -8   7  334.02   19.22
   3  -8   8   92.20   10.02
   3  -8   8   98.56    9.05
   3  -8   8   96.48    9.11
   3  -8   9   57.20    7.88
   3  -8   9   51.14    6.55
   3  -8  10  128.04   12.24
   3  -8  10  133.05   11.63
   3  -8  11   76.14    9.12
   3  -8  11   71.02    8.44
   3  -8  12   86.09    9.34
   3  -8  13  130.79   11.65
   3  -8  14   49.07    6.39
   3  -8  15    1.57    1.82
   3  -8  16   43.49    4.94
   3  -8  17   35.15    3.86
   3  -8  18   25.75    2.72
  -3   7  18   84.91    5.52
  -3   7  17  140.44    8.58
   3  -7 -17  115.46    7.68
  -3   7  16  150.04   10.04
  -3   7  16  130.24    8.65
   3  -7 -16  137.43    9.48
  -3   7  15  171.01   11.71
   3  -7 -15  158.19   11.52
  -3   7  15  159.31   10.61
   3  -7 -14  103.46    8.72
  -3   7  14  106.55    8.80
  -3   7  14  117.19    9.74
   3  -7 -14  121.20   10.25
   3  -7 -13   28.17    4.73
  -3   7  13   36.02    5.56
  -3   7  12   11.11    3.44
   3  -7 -12   11.53    3.49
   3  -7 -11   73.47    8.57
  -3   7  11   71.05    8.33
  -3   7  11   68.48    7.84
  -3   7  10    8.86    3.29
  -3   7  10   16.33    3.95
   3  -7 -10   12.67    3.77
  -3   7   9  233.84   16.73
  -3   7   9  226.16   15.95
   3  -7  -9  236.76   17.24
   3  -7  -8  529.13   28.79
   3  -7  -8  506.44   29.12
  -3   7   8  505.10   28.19
   3  -7  -8  456.28   27.19
  -3   7   8  531.78   27.80
   3  -7  -7  170.14   14.49
  -3   7   7  171.74   13.39
  -3   7   7  191.26   13.60
   3  -7  -7  164.56   12.84
   3  -7  -7  181.50   13.50
   3  -7  -6   45.84    5.82
  -3   7   6   45.54    6.04
   3  -7  -6   43.70    5.82
  -3   7   6   41.87    5.81
  -3   7   5  601.52   30.18
  -3   7   5  630.01   31.16
   3  -7  -5  570.72   29.09
   3  -7  -5  628.81   30.12
  -3   7   4 1191.79   54.43
   3  -7  -4 1225.73   54.01
   3  -7  -4 1345.24   55.10
   3  -7  -3  465.11   22.34
   3  -7  -3  393.10   21.12
  -3   7   3  426.63   21.59
  -3   7   2  670.14   31.10
   3  -7  -2  606.44   30.92
   3  -7  -1 3928.94  157.64
   3  -7   0 2208.69   87.92
   3  -7   0 2019.54   90.36
   3  -7   1 1335.26   56.59
   3  -7   2  395.80   20.04
   3  -7   2  415.78   20.41
   3  -7   3   33.77    4.11
   3  -7   3   37.69    4.18
   3  -7   4   21.83    3.28
   3  -7   4   23.06    3.40
   3  -7   4   14.85    3.05
   3  -7   5   87.84    7.35
   3  -7   5   94.03    7.56
   3  -7   5   81.57    8.13
   3  -7   6   23.89    4.58
   3  -7   6   27.26    4.01
   3  -7   7    6.19    2.21
   3  -7   7    4.30    2.76
   3  -7   8   83.19    8.64
   3  -7   8   82.89    7.95
   3  -7   8   83.13    9.25
   3  -7   9   39.48    5.69
   3  -7   9   45.34    6.71
   3  -7   9   35.97    5.85
   3  -7  10   75.77    8.32
   3  -7  10   60.37    7.88
   3  -7  10   79.36    9.06
   3  -7  11   30.63    5.66
   3  -7  11   30.02    5.57
   3  -7  12   35.76    6.10
   3  -7  12   39.37    6.37
   3  -7  13   40.19    6.40
   3  -7  14  250.64   17.31
   3  -7  15   77.82    8.07
   3  -7  16    8.82    2.55
   3  -7  17    0.48    1.18
   3  -7  18    2.48    1.26
   3  -7  19    3.78    1.07
  -3   6  18  163.38    9.43
  -3   6  17  313.48   15.99
  -3   6  17  348.26   17.36
   3  -6 -17  311.04   16.08
  -3   6  16  154.69   10.86
   3  -6 -16  154.17   10.50
  -3   6  16  157.53   10.21
  -3   6  15   24.73    4.29
  -3   6  15   25.09    3.94
   3  -6 -15   24.30    4.09
  -3   6  14    4.18    2.16
   3  -6 -14    4.93    2.49
  -3   6  14    2.89    2.32
   3  -6 -13   39.34    5.49
  -3   6  13   44.10    6.20
  -3   6  13   41.94    5.70
   3  -6 -12  123.07   10.79
  -3   6  12  121.37   10.97
  -3   6  11  133.39   11.83
   3  -6 -11  142.37   12.03
  -3   6  10    6.50    2.97
  -3   6  10    6.68    2.86
   3  -6 -10   13.18    3.61
   3  -6  -9  517.26   29.00
  -3   6   9  523.31   28.81
  -3   6   9  518.64   28.01
   3  -6  -8  988.07   47.20
  -3   6   8  992.83   46.54
   3  -6  -8  893.31   44.92
   3  -6  -8  976.10   46.08
  -3   6   8  970.40   45.70
   3  -6  -7  478.47   25.24
   3  -6  -7  456.57   26.87
  -3   6   7  473.04   25.83
   3  -6  -7  418.29   24.11
  -3   6   7  499.03   25.76
   3  -6  -6   41.95    5.32
  -3   6   6   54.99    6.35
   3  -6  -6   39.54    5.28
  -3   6   6   51.61    6.16
   3  -6  -5   83.64    7.14
  -3   6   5   70.77    7.34
  -3   6   5   79.19    7.37
   3  -6  -5   80.36    6.94
   3  -6  -4  150.76   10.04
   3  -6  -4  165.04   10.58
  -3   6   4  164.90   10.91
   3  -6  -3   68.18    5.90
   3  -6  -3   60.10    5.50
   3  -6  -2 1162.50   46.69
   3  -6  -2 1001.89   45.73
  -3   6   1 3769.66  151.25
  -3   6   0 3516.32  141.07
  -3   6  -1 2051.77   84.16
  -3   6  -2  663.82   30.13
  -3   6  -3  224.90   12.55
   3  -6   4   31.90    3.76
   3  -6   4   35.63    3.89
  -3   6  -4   30.21    3.57
  -3   6  -5  258.43   14.35
   3  -6   5  293.31   15.33
   3  -6   6  411.12   24.06
   3  -6   6  442.68   22.02
   3  -6   6  434.00   22.49
   3  -6   7  701.33   36.61
   3  -6   7  716.30   34.15
   3  -6   7  753.14   35.44
   3  -6   8  510.67   27.64
   3  -6   8  468.63   26.11
   3  -6   8  472.23   25.14
   3  -6   9  179.71   13.95
   3  -6   9  168.15   12.50
   3  -6   9  161.78   13.03
   3  -6  10   71.96    8.28
   3  -6  10   70.69    8.00
   3  -6  10   84.59    9.00
   3  -6  11   73.17    8.50
   3  -6  11   68.96    8.22
   3  -6  11   77.51    8.71
   3  -6  12   44.89    6.98
   3  -6  12   60.25    7.59
   3  -6  13   36.16    6.22
   3  -6  13   49.50    6.72
   3  -6  14  456.41   25.71
   3  -6  14  446.69   25.30
   3  -6  14  407.34   25.36
   3  -6  15  422.40   24.72
   3  -6  15  443.19   25.24
   3  -6  16  159.42   12.08
   3  -6  17   26.01    4.05
   3  -6  18   26.30    3.65
   3  -6  19   50.60    4.48
   3  -6  20    5.02    1.41
  -3   5  18   28.50    3.44
  -3   5  18   26.12    2.93
  -3   5  17   64.82    6.05
   3  -5 -17   56.50    5.00
  -3   5  17   59.87    5.39
  -3   5  16    4.69    1.99
  -3   5  16    2.64    2.01
   3  -5 -16    4.12    1.83
  -3   5  15   52.06    6.40
   3  -5 -15   57.39    6.54
  -3   5  15   58.18    6.31
  -3   5  14   39.51    5.74
   3  -5 -14   43.95    6.06
  -3   5  14   36.67    5.29
   3  -5 -13   95.65    8.55
  -3   5  13   88.18    8.96
  -3   5  13   80.94    8.43
   3  -5 -12  369.52   22.00
  -3   5  12  403.92   23.30
   3  -5 -11  453.34   25.66
  -3   5  11  469.46   26.49
  -3   5  10  144.00   12.07
  -3   5  10  128.61   11.10
   3  -5 -10  141.18   11.72
   3  -5  -9   85.21    8.77
  -3   5   9   81.14    8.28
  -3   5   9   78.89    8.56
   3  -5  -8  402.61   23.27
  -3   5   8  392.75   23.06
  -3   5   8  394.77   22.30
   3  -5  -7  569.71   28.68
   3  -5  -7  594.41   30.67
  -3   5   7  578.19   29.69
   3  -5  -7  521.02   27.89
  -3   5   7  590.71   29.23
   3  -5  -6  308.60   17.16
  -3   5   6  333.54   18.39
  -3   5   6  278.15   17.71
   3  -5  -6  301.57   16.76
   3  -5  -5   31.36    3.93
   3  -5  -5   32.47    3.99
  -3   5   5   28.66    4.24
   3  -5  -4   68.03    5.60
  -3   5   3   63.27    5.89
  -3   5   2  154.14    9.84
  -3   5   1  383.56   18.84
  -3   5   0  180.58   10.44
  -3   5  -1   13.00    2.14
  -3   5  -2   56.04    4.67
  -3   5  -3  139.97    8.37
  -3   5  -4   18.84    2.46
  -3   5  -5  169.37    9.60
  -3   5  -6  968.29   37.84
   3  -5   6  902.04   39.34
   3  -5   7  896.55   43.79
   3  -5   7  980.71   43.16
   3  -5   7 1024.25   46.13
   3  -5   8  377.00   22.49
   3  -5   8  407.68   21.94
   3  -5   9    5.44    2.60
   3  -5   9    5.32    2.41
   3  -5   9    2.95    1.96
   3  -5  10  480.41   26.69
   3  -5  10  507.01   27.33
   3  -5  10  473.28   26.53
   3  -5  11  625.71   33.61
   3  -5  11  645.19   33.17
   3  -5  12   61.86    7.37
   3  -5  12   53.46    7.40
   3  -5  12   47.00    6.66
   3  -5  13  114.65   11.83
   3  -5  13  144.00   11.88
   3  -5  13  154.40   12.48
   3  -5  14  416.82   24.89
   3  -5  14  442.11   25.96
   3  -5  15  350.42   21.82
   3  -5  15  365.69   22.41
   3  -5  16  165.66   12.52
   3  -5  16  137.71   11.77
   3  -5  17  102.64    9.05
   3  -5  18   31.27    4.42
   3  -5  19   22.57    3.26
   3  -5  20   22.94    2.78
   3  -5  21   91.67    5.71
  -3   4  18   36.41    3.76
  -3   4  17   41.79    5.01
  -3   4  17   42.07    4.68
   3  -4 -16   25.97    3.85
  -3   4  16   27.61    4.19
  -3   4  16   31.30    4.67
  -3   4  15   18.10    3.91
  -3   4  15   20.83    4.00
   3  -4 -15   15.12    3.50
  -3   4  14   18.54    3.81
  -3   4  14   10.85    3.62
   3  -4 -14   11.26    3.28
   3  -4 -13  310.18   19.43
  -3   4  13  294.57   18.74
  -3   4  13  295.04   19.19
   3  -4 -12  827.34   40.96
  -3   4  12  892.55   42.21
  -3   4  12  908.22   43.17
  -3   4  11  390.49   23.56
   3  -4 -11  417.57   23.07
   3  -4 -10  144.66   11.89
  -3   4  10  197.37   13.95
  -3   4   9   11.99    3.32
  -3   4   9    7.98    2.79
   3  -4  -9    9.71    2.89
   3  -4  -8  205.54   14.35
  -3   4   8  199.28   14.33
  -3   4   8  209.66   14.00
   3  -4  -7  395.61   21.66
   3  -4  -7  433.07   23.24
   3  -4  -7  388.58   21.33
  -3   4   7  383.87   21.66
  -3   4   7  412.72   22.62
   3  -4  -6    6.99    2.10
   3  -4  -6    6.30    2.26
   3  -4  -6    9.86    2.93
  -3   4   6   16.52    3.23
  -3   4   6    9.40    2.79
   3  -4  -5  125.14    9.29
  -3   4   5  111.54    9.01
   3  -4  -4  478.59   23.75
   3  -4  -4  479.71   23.06
  -3   4   4  496.96   24.36
   3  -4  -3   40.87    3.45
   3  -4  -3   45.09    4.32
  -3   4   2  102.94    7.28
   3  -4  -2  105.02    5.38
   3  -4  -2  102.83    6.90
   3  -4  -1 1177.53   46.48
   3  -4  -1 1279.56   49.52
  -3   4   1 1275.03   50.11
   3  -4  -1 1180.06   46.49
  -3   4   0 1175.03   48.88
  -3   4  -1  432.74   19.76
  -3   4  -2  216.81   11.04
  -3   4  -3  961.68   40.08
  -3   4  -4 1557.27   63.06
  -3   4  -5  501.73   21.77
  -3   4  -5  505.14   20.39
  -3   4  -5  482.11   20.24
  -3   4  -6   51.58    3.76
  -3   4  -6   57.45    4.10
  -3   4  -7  392.58   18.33
  -3   4  -7  385.74   17.81
   3  -4   8  202.53   13.61
   3  -4   8  185.73   11.99
   3  -4   9   87.13    7.99
   3  -4   9   81.81    8.24
   3  -4   9   74.90    7.62
   3  -4  10  300.94   18.53
   3  -4  10  286.91   17.95
   3  -4  11  322.76   19.94
   3  -4  11  385.88   21.92
   3  -4  11  346.38   21.69
   3  -4  11  379.72   21.22
   3  -4  12  101.57   10.43
   3  -4  12  127.16   10.92
   3  -4  12   96.41    9.35
   3  -4  12  116.66   10.23
   3  -4  13   28.85    5.02
   3  -4  13   22.27    4.36
   3  -4  13   20.79    4.74
   3  -4  14   83.47    8.88
   3  -4  14   81.17    8.39
   3  -4  14   80.46    9.16
   3  -4  15  116.50   10.70
   3  -4  15  129.28   10.66
   3  -4  15  115.87   11.09
   3  -4  15  122.74   10.88
   3  -4  16  161.32   12.69
   3  -4  16  158.16   12.76
   3  -4  16  159.61   12.71
   3  -4  17  118.21   10.44
   3  -4  17  132.81   10.66
   3  -4  17  138.34   11.26
   3  -4  18   46.21    5.66
   3  -4  19   16.32    3.09
   3  -4  20    2.82    1.39
   3  -4  21   32.23    3.02
  -3   3  18    8.39    2.06
  -3   3  17    7.33    2.23
  -3   3  16   82.51    7.96
  -3   3  16   87.50    8.00
  -3   3  15   94.16    9.24
   3  -3 -15  106.12    8.78
  -3   3  15   95.67    8.93
  -3   3  14  138.89   11.66
   3  -3 -14  129.21   10.89
  -3   3  14  146.81   11.65
  -3   3  13  355.38   20.95
   3  -3 -13  308.06   19.75
  -3   3  13  322.32   19.97
  -3   3  12  648.90   33.45
  -3   3  12  630.58   32.91
  -3   3  11  425.81   24.31
  -3   3  11  445.41   24.99
  -3   3  10   13.43    3.49
   3  -3 -10   16.39    3.49
   3  -3  -9   40.61    5.45
  -3   3   9   58.02    6.75
  -3   3   8    9.97    2.82
  -3   3   8   11.37    2.93
   3  -3  -8   19.63    3.71
  -3   3   7   27.23    4.34
   3  -3  -7   28.31    4.33
  -3   3   7   15.74    3.32
   3  -3  -7   28.21    4.39
   3  -3  -6  120.72    9.58
   3  -3  -5  287.13   17.04
  -3   3   5  319.39   18.41
   3  -3  -5  343.18   18.46
   3  -3  -4   57.02    5.56
   3  -3  -4   56.93    5.18
  -3   3   4   48.37    5.34
   3  -3  -3  148.26    8.48
  -3   3   3  155.54    9.81
   3  -3  -3  148.51    9.34
   3  -3  -2   18.63    1.87
   3  -3  -2   15.44    2.29
   3  -3  -1 1099.70   43.05
   3  -3  -1 1065.01   44.84
  -3   3   1 1056.56   45.42
  -3   3   0 1098.53   45.00
   3  -3   0 1081.33   42.37
   3  -3   0 1114.88   44.55
  -3   3  -1  101.88    6.05
  -3   3  -2 1937.62   77.38
  -3   3  -3 5099.20  199.64
  -3   3  -4 6756.68  260.84
  -3   3  -4 6772.25  261.28
  -3   3  -4 6524.27  262.01
  -3   3  -5 3141.05  125.86
  -3   3  -5 3293.99  126.42
  -3   3  -5 3185.48  125.45
  -3   3  -6  648.95   27.07
  -3   3  -6  644.69   28.31
  -3   3  -7   18.11    2.13
  -3   3  -7   34.53    3.54
  -3   3  -8  526.44   24.21
  -3   3  -8  584.94   26.08
  -3   3  -9  361.87   18.70
   3  -3   9  343.66   19.58
   3  -3  10   13.48    3.41
   3  -3  10   16.89    3.44
   3  -3  11  127.11   10.40
   3  -3  11  116.63   10.09
   3  -3  12  132.58   11.39
   3  -3  12  153.81   11.68
   3  -3  13   26.78    4.61
   3  -3  13   29.94    5.05
   3  -3  14  154.79   12.53
   3  -3  14  152.27   12.94
   3  -3  14  155.48   12.14
   3  -3  14  159.15   12.49
   3  -3  15   11.92    3.29
   3  -3  15    9.10    3.31
   3  -3  15    6.79    2.91
   3  -3  15   12.54    3.53
   3  -3  16   47.26    6.27
   3  -3  16   32.00    4.93
   3  -3  16   43.18    5.86
   3  -3  16   36.81    5.78
   3  -3  17  186.95   12.89
   3  -3  17  181.69   13.17
   3  -3  17  193.14   13.93
   3  -3  17  183.05   13.75
   3  -3  18  149.73   11.35
   3  -3  18  131.37   10.21
   3  -3  18  158.87   11.55
   3  -3  19  137.78   10.26
   3  -3  20  168.04   10.73
   3  -3  21   20.29    2.68
   3  -2 -19  103.01    6.82
  -3   2  18  225.50   12.91
  -3   2  17  125.38    9.46
  -3   2  16   81.17    7.90
  -3   2  15  139.68   11.61
  -3   2  15  150.51   11.76
  -3   2  14  182.17   14.03
   3  -2 -14  206.77   13.64
  -3   2  14  180.81   13.75
  -3   2  13  167.92   13.32
   3  -2 -13  171.91   12.83
  -3   2  13  167.52   13.11
  -3   2  12  245.84   16.20
   3  -2 -12  196.80   14.63
  -3   2  12  218.45   15.38
  -3   2  11   68.36    7.66
   3  -2 -11   68.29    7.53
  -3   2  11   62.45    7.28
  -3   2  10  148.55   11.79
  -3   2  10  150.38   11.70
  -3   2   9   69.37    7.35
   3  -2  -8  117.64    9.39
  -3   2   8  114.24    9.59
  -3   2   7  329.39   18.03
  -3   2   7  319.06   17.88
   3  -2  -6  181.38   12.51
   3  -2  -5    3.13    1.59
   3  -2  -5    1.44    1.42
   3  -2  -4  478.26   24.05
  -3   2   4  518.58   25.61
   3  -2  -4  552.26   25.49
   3  -2  -3 1456.52   59.56
   3  -2  -3 1416.53   58.07
  -3   2   3 1367.04   59.83
   3  -2  -2 2097.33   84.53
   3  -2  -2 2106.31   86.05
  -3   2   2 2217.74   86.90
  -3   2   1  431.04   21.53
   3  -2  -1  490.11   21.21
   3  -2  -1  494.24   19.96
   3  -2   0  277.84   11.81
  -3   2   0  280.39   12.49
  -3   2   0  292.38   11.54
  -3   2  -1  377.64   18.47
  -3   2  -1  382.05   17.23
   3  -2   1  486.37   18.38
   3  -2   1  458.22   17.11
  -3   2  -2 1743.68   67.39
  -3   2  -2 1668.14   68.59
  -3   2  -3 1707.67   65.36
  -3   2  -3 1593.56   65.91
  -3   2  -4 3491.21  137.27
  -3   2  -4 3527.51  137.15
  -3   2  -5 1751.03   71.62
  -3   2  -5 1820.82   72.20
  -3   2  -5 1883.19   71.65
  -3   2  -6  249.67   11.23
  -3   2  -7  475.09   20.63
  -3   2  -8  753.77   32.49
  -3   2  -8  791.63   34.81
  -3   2  -9 1089.71   44.80
   3  -2   9  925.12   44.97
  -3   2 -10  686.82   31.50
   3  -2  10  629.43   32.76
   3  -2  11  166.16   12.05
   3  -2  11  176.54   12.85
   3  -2  12   53.56    6.29
   3  -2  12   52.87    6.49
   3  -2  12   46.92    6.03
   3  -2  13   92.63    8.63
   3  -2  13   92.94    8.96
   3  -2  13   87.18    8.56
   3  -2  14  156.99   12.31
   3  -2  14  153.95   11.95
   3  -2  14  163.84   12.51
   3  -2  15  245.67   16.11
   3  -2  15  236.68   16.22
   3  -2  15  265.89   17.17
   3  -2  16    7.50    2.70
   3  -2  16    8.33    2.71
   3  -2  16   15.98    3.74
   3  -2  17  278.24   17.29
   3  -2  17  271.39   16.60
   3  -2  17  256.45   17.24
   3  -2  17  250.86   16.21
   3  -2  18  482.51   25.45
   3  -2  18  504.23   26.01
   3  -2  18  516.65   27.22
   3  -2  18  532.44   27.01
   3  -2  19  370.87   20.32
   3  -2  19  345.32   19.13
   3  -2  19  358.18   19.66
   3  -2  20  181.26   11.72
   3  -2  21   28.83    3.50
   3  -1 -19   53.87    4.54
  -3   1  19   54.62    4.57
  -3   1  18   48.20    4.99
  -3   1  17    5.33    2.18
  -3   1  16   36.70    5.23
  -3   1  15    4.91    2.58
  -3   1  14   34.18    5.86
  -3   1  14   40.92    5.98
   3  -1 -13  127.91   10.49
  -3   1  13  135.87   11.76
  -3   1  13  142.81   11.74
  -3   1  12    7.50    2.97
  -3   1  12   11.19    3.34
   3  -1 -12   10.23    2.87
  -3   1  11   57.81    7.04
  -3   1  11   60.72    7.14
   3  -1 -11   70.64    7.42
  -3   1  10  131.25   10.87
  -3   1  10  134.44   11.05
   3  -1 -10  142.93   11.13
  -3   1   9   15.96    3.42
  -3   1   9   16.49    3.49
  -3   1   8  402.52   21.95
  -3   1   8  402.06   22.01
  -3   1   7 1064.61   43.87
   3  -1  -7  837.11   43.50
   3  -1  -6  231.07   14.72
   3  -1  -5   14.48    2.98
   3  -1  -5   14.02    2.77
   3  -1  -4 1001.57   44.60
  -3   1   4 1058.56   44.88
   3  -1  -4  972.76   43.36
   3  -1  -3 3692.86  152.42
   3  -1  -3 3892.13  151.00
   3  -1  -2 3461.86  138.57
   3  -1  -2 3504.20  136.90
  -3   1   2 3479.39  139.73
  -3   1   2 3445.44  137.53
  -3   1   1  610.84   25.31
   3  -1  -1  602.35   24.98
   3  -1  -1  595.69   26.09
  -3   1   1  592.30   27.34
  -3   1   0   82.94    4.51
   3  -1   0   87.79    4.99
  -3   1   0   80.54    5.79
   3  -1   0   84.56    4.31
  -3   1  -1  267.12   10.80
   3  -1   1  252.19   10.70
   3  -1   1  241.36   11.02
   3  -1   2   77.33    3.66
  -3   1  -2   67.17    3.57
   3  -1   2   73.39    3.65
  -3   1  -3   21.44    1.77
  -3   1  -3   18.70    1.60
  -3   1  -4   36.98    2.07
  -3   1  -4   39.62    2.63
  -3   1  -4   38.42    1.92
  -3   1  -5   14.59    1.08
  -3   1  -5   13.21    0.91
  -3   1  -6   65.17    3.54
  -3   1  -7   14.59    1.51
  -3   1  -8  126.08    6.62
  -3   1 -10  863.27   38.13
   3  -1  10  749.61   38.33
   3  -1  11 1292.49   56.55
   3  -1  11 1221.00   55.52
   3  -1  11 1241.51   55.10
   3  -1  12  434.64   23.62
   3  -1  12  452.74   24.35
   3  -1  12  452.06   24.56
   3  -1  13   26.19    4.47
   3  -1  13   19.31    3.71
   3  -1  13   17.89    3.87
   3  -1  14   26.55    4.41
   3  -1  14   24.44    4.54
   3  -1  14   23.91    4.33
   3  -1  15  368.05   20.60
   3  -1  15  332.72   20.52
   3  -1  15  334.78   20.12
   3  -1  16   27.74    4.64
   3  -1  16   27.75    4.55
   3  -1  16   33.44    5.18
   3  -1  17  236.68   15.57
   3  -1  17  230.01   14.91
   3  -1  17  253.37   16.36
   3  -1  18  411.58   22.27
   3  -1  18  455.19   23.74
   3  -1  18  440.42   23.68
   3  -1  19   93.86    8.12
   3  -1  19   96.60    8.71
   3  -1  19  101.08    8.39
   3  -1  20   27.18    4.16
   3  -1  20   28.10    3.81
   3  -1  21   12.18    2.53
   3  -1  22   17.90    2.32
   3   0 -19   15.60    2.29
  -3   0  19   16.61    2.43
  -3   0  18   39.34    4.59
   3   0 -18   74.13    5.94
  -3   0  17  187.40   12.48
  -3   0  16  270.65   17.06
  -3   0  15  110.26   10.02
  -3   0  14   47.70    6.54
  -3   0  13  110.74   10.59
  -3   0  13  142.42   11.85
  -3   0  12   48.59    6.55
  -3   0  12   57.66    7.13
  -3   0  11    7.52    2.84
  -3   0  11    8.52    2.92
   3   0 -11   14.85    3.23
  -3   0  10   17.56    3.76
  -3   0  10   20.85    4.06
   3   0 -10   13.31    3.14
  -3   0   9   56.20    6.41
   3   0  -9   55.93    6.30
  -3   0   9   51.73    6.32
  -3   0   8  753.49   36.67
  -3   0   8  753.27   36.41
   3   0  -8  789.65   36.85
   3   0  -7 1226.91   57.88
  -3   0   7 1359.10   57.09
   3   0  -6  704.25   34.09
   3   0  -5    9.74    2.35
   3   0  -5   10.93    2.59
  -3   0   4  546.01   27.18
   3   0  -4  566.38   26.23
   3   0  -4  596.61   27.62
  -3   0   3  833.66   35.71
  -3   0   3  868.06   37.74
   3   0  -3  818.68   35.43
   3   0  -3  831.41   37.42
  -3   0   2  291.40   13.93
  -3   0   2  289.09   15.82
   3   0  -2  312.92   13.97
   3   0  -2  293.60   15.70
   3   0  -1   73.69    4.33
  -3   0   1   63.87    5.56
  -3   0   1   64.94    4.20
   3   0  -1   69.56    5.47
   3   0   0 1549.10   62.28
   3   0   0 1477.93   60.84
  -3   0   0 1471.17   62.93
  -3   0   0 1630.63   61.21
   3   0   1  999.81   44.01
  -3   0  -1 1024.99   43.87
  -3   0  -1 1064.67   45.00
  -3   0  -2   54.63    2.84
  -3   0  -2   65.40    3.12
  -3   0  -3  168.66    8.11
  -3   0  -4  831.21   33.97
  -3   0  -5    5.36    1.09
  -3   0  -6 1105.62   45.65
  -3   0  -7 2900.21  112.86
  -3   0  -8 3796.83  148.48
   3   0  10  147.15   10.94
   3   0  11  630.76   31.58
   3   0  11  618.25   31.14
   3   0  12  274.41   17.18
   3   0  12  276.48   17.18
   3   0  13   71.39    7.47
   3   0  13   72.95    7.27
   3   0  13   70.83    7.57
   3   0  14   34.92    5.24
   3   0  14   34.88    5.04
   3   0  14   28.08    4.60
   3   0  15   17.74    3.71
   3   0  15   12.95    3.08
   3   0  15    8.52    2.99
   3   0  16   76.10    7.91
   3   0  16   75.65    7.76
   3   0  16   61.81    6.75
   3   0  17   33.85    5.09
   3   0  17   35.02    5.26
   3   0  17   33.95    4.68
   3   0  18  147.02   11.26
   3   0  18  138.20   10.84
   3   0  19    8.10    2.61
   3   0  19    7.26    2.28
   3   0  20   36.94    4.88
   3   0  20   39.89    4.64
   3   0  20   29.85    3.90
   3   0  21   29.37    3.83
   3   0  21   27.37    3.41
   3   0  22    4.77    1.37
   3   1 -19   15.93    2.18
  -3  -1  19   14.64    2.25
  -3  -1  18   60.50    5.58
   3   1 -18   65.43    5.63
  -3  -1  17   53.92    5.97
   3   1 -17   59.07    6.09
  -3  -1  16  131.98   10.71
  -3  -1  15    4.27    2.55
  -3  -1  14  117.43   10.78
  -3  -1  13  509.23   28.36
  -3  -1  12  291.40   18.94
  -3  -1  11   55.56    6.80
  -3  -1  11   52.65    6.82
  -3  -1  10  163.74   12.48
  -3  -1  10  163.91   12.79
  -3  -1   9  255.75   16.07
  -3  -1   9  239.47   16.18
  -3  -1   8  502.66   26.77
  -3  -1   8  510.56   26.38
  -3  -1   7 1421.81   61.95
   3   1  -6  665.93   32.33
   3   1  -5   29.74    3.98
  -3  -1   4    7.17    2.26
   3   1  -4    5.98    2.06
   3   1  -4    9.06    1.91
  -3  -1   4    6.90    1.75
   3   1  -3   97.43    6.60
  -3  -1   3  115.96    6.91
   3   1  -3   95.11    7.81
  -3  -1   2  391.04   20.66
   3   1  -2  456.03   19.57
  -3  -1   2  427.98   19.32
   3   1  -2  470.46   21.98
  -3  -1   1  797.94   35.11
   3   1  -1  827.48   36.44
  -3  -1   1  836.14   33.95
   3   1  -1  811.41   33.89
  -3  -1   0  266.39   12.30
   3   1   0  268.11   13.79
  -3  -1   0  275.08   11.89
   3   1   0  231.82   11.37
  -3  -1  -1  128.97    6.73
   3   1   1  115.16    7.67
  -3  -1  -1  118.39    6.42
  -3  -1  -2   13.76    1.42
   3   1   2   10.81    1.72
   3   1   2   12.35    1.41
   3   1   3  423.84   18.95
   3   1   3  461.52   19.82
  -3  -1  -4 1484.47   59.63
  -3  -1  -5  385.24   17.27
  -3  -1  -6 4110.14  162.25
  -3  -1  -7 4795.39  189.57
   3   1   8 4045.19  158.17
  -3  -1  -9 3420.49  134.38
   3   1  10  948.88   43.78
   3   1  11   78.88    7.81
   3   1  11   93.33    8.44
   3   1  12  510.82   26.46
   3   1  12  469.37   25.66
   3   1  13  343.65   19.95
   3   1  13  354.02   20.58
   3   1  14   99.70    8.18
   3   1  14  106.56    9.50
   3   1  14  100.77    8.84
   3   1  15   95.76    8.13
   3   1  15  100.85    9.33
   3   1  15  107.89    9.53
   3   1  15   97.22    8.54
   3   1  16   65.89    6.74
   3   1  16   73.70    6.87
   3   1  16   79.38    8.02
   3   1  16   70.32    7.56
   3   1  17   64.04    7.23
   3   1  17   63.50    7.09
   3   1  18   52.77    6.40
   3   1  18   47.14    5.74
   3   1  19   14.42    3.08
   3   1  19   18.00    3.55
   3   1  20    1.79    1.49
   3   1  20    1.31    1.23
   3   1  21   83.60    6.96
   3   1  21   89.42    6.67
   3   1  22  238.32   12.44
  -3  -2  19   26.23    2.84
   3   2 -18    2.89    1.29
  -3  -2  18    5.45    1.79
   3   2 -17   22.39    3.67
  -3  -2  17   30.58    4.24
  -3  -2  16   28.63    4.56
   3   2 -16   37.24    5.08
  -3  -2  15   83.18    8.62
  -3  -2  15   98.92    9.53
  -3  -2  14  388.84   23.28
  -3  -2  13  213.63   15.64
  -3  -2  12    1.29    1.66
  -3  -2  11   11.77    3.57
  -3  -2  10  124.86   10.59
  -3  -2  10  119.04   10.83
  -3  -2   9  205.02   14.41
  -3  -2   9  213.91   15.02
  -3  -2   8  184.26   13.12
  -3  -2   8  191.19   13.69
  -3  -2   7  210.32   13.85
  -3  -2   7  206.14   14.02
   3   2  -6  382.06   20.79
   3   2  -5   38.16    4.51
  -3  -2   5   49.09    4.87
  -3  -2   4  107.21    7.03
   3   2  -4  113.47    8.63
  -3  -2   4  102.40    8.03
   3   2  -3  243.18   12.55
  -3  -2   3  236.88   12.28
  -3  -2   3  252.06   13.89
   3   2  -2   21.83    3.08
   3   2  -2   19.93    2.37
  -3  -2   2   19.08    2.27
  -3  -2   2   21.59    2.88
   3   2  -1  116.35    6.44
  -3  -2   1  103.48    6.24
  -3  -2   1   97.33    6.55
   3   2   0 1312.25   47.48
  -3  -2   0 1359.12   46.56
   3   2   1 1103.75   45.94
  -3  -2  -1 1020.19   45.51
   3   2   2  801.78   33.56
  -3  -2  -2  825.02   33.67
   3   2   2  832.93   33.76
   3   2   3  190.82    9.27
   3   2   3  209.58   10.09
   3   2   4  132.71    6.39
   3   2   4  144.74    6.23
   3   2   5    1.46    0.40
  -3  -2  -5    4.45    1.12
   3   2   6 1448.43   58.58
  -3  -2  -6 1573.95   60.76
   3   2   7 1914.89   72.59
  -3  -2  -7 1652.70   74.41
   3   2   8 1778.19   70.35
  -3  -2  -8 1728.08   73.11
  -3  -2  -9 1280.37   55.67
   3   2  10  271.19   16.39
   3   2  11   48.89    5.29
   3   2  11   30.47    4.68
   3   2  11   42.97    5.56
   3   2  12  534.48   26.10
   3   2  12  539.93   26.78
   3   2  12  536.51   27.52
   3   2  12  515.46   27.89
   3   2  13   62.16    6.69
   3   2  13   67.36    6.63
   3   2  13   62.92    6.24
   3   2  13   62.76    7.10
   3   2  14   33.02    5.10
   3   2  14   35.38    4.73
   3   2  14   40.62    5.11
   3   2  15  103.39    8.46
   3   2  15   92.81    8.16
   3   2  15   83.96    8.42
   3   2  16   38.88    5.04
   3   2  16   44.57    6.10
   3   2  16   41.93    5.67
   3   2  17   34.26    4.65
   3   2  17   34.97    5.38
   3   2  17   35.04    4.96
   3   2  18   73.19    7.62
   3   2  18   62.62    6.64
   3   2  19   20.26    3.78
   3   2  19   18.23    3.30
   3   2  20    8.55    2.05
   3   2  20   10.55    2.63
   3   2  21  268.27   14.78
   3   2  21  252.73   13.98
   3   2  22  579.11   25.98
   3   2  22  628.54   26.90
  -3  -3  19   24.78    2.58
  -3  -3  18   27.33    3.30
   3   3 -18   12.67    2.26
   3   3 -17   32.38    4.09
  -3  -3  17   28.58    4.12
  -3  -3  16   74.76    7.34
   3   3 -16   73.10    7.05
   3   3 -15   35.20    5.23
  -3  -3  15   42.90    5.89
   3   3 -14    1.10    1.95
  -3  -3  14    4.58    2.85
  -3  -3  14    9.48    3.28
  -3  -3  13   38.73    6.19
  -3  -3  12  165.14   13.67
  -3  -3  11  119.07   11.19
  -3  -3  10   30.90    5.34
  -3  -3   9  437.95   25.12
  -3  -3   9  466.08   26.12
  -3  -3   8  220.06   14.84
  -3  -3   8  204.18   14.74
  -3  -3   7   36.71    5.13
  -3  -3   7   36.98    5.21
  -3  -3   6    4.91    2.02
  -3  -3   5   61.53    5.60
   3   3  -4   31.17    4.18
   3   3  -3  108.38    8.03
   3   3  -2   10.36    2.16
   3   3  -1  697.85   30.64
   3   3   0 2250.54   90.25
   3   3   1 3308.78  130.66
   3   3   2 1646.43   65.87
   3   3   4  743.49   30.22
   3   3   5  666.38   27.18
   3   3   6  474.06   19.91
   3   3   7   99.46    5.58
   3   3   8   87.36    5.51
  -3  -3  -9   22.88    3.65
   3   3  10    6.60    2.16
   3   3  11  123.98    9.19
   3   3  11  121.53    9.40
   3   3  11  104.21    9.30
   3   3  11  113.91    9.31
   3   3  12  123.34    9.60
   3   3  12  135.04   10.16
   3   3  12  120.78   10.35
   3   3  13  302.78   17.41
   3   3  13  274.12   17.98
   3   3  13  305.18   17.77
   3   3  14   93.17    8.29
   3   3  14   90.33    8.33
   3   3  14   89.87    8.71
   3   3  15  187.19   12.64
   3   3  15  168.99   12.31
   3   3  15  169.64   12.71
   3   3  16  327.48   18.91
   3   3  16  314.00   18.20
   3   3  16  290.97   17.87
   3   3  17    2.40    1.64
   3   3  17    3.43    2.21
   3   3  17    3.83    1.90
   3   3  18  127.31    9.69
   3   3  18  116.79   10.07
   3   3  18  128.48    9.50
   3   3  19  118.71    9.62
   3   3  19  121.22    8.82
   3   3  20   22.41    3.63
   3   3  21   62.19    5.38
   3   3  22  161.68    8.76
  -3  -4  18   23.99    2.96
   3   4 -18   16.63    2.12
   3   4 -17   31.65    3.80
  -3  -4  17   37.56    4.43
   3   4 -16    8.73    2.40
  -3  -4  16    7.51    2.67
  -3  -4  15   63.87    7.09
   3   4 -15   69.76    7.08
  -3  -4  14  202.39   14.65
   3   4 -14  209.06   14.34
  -3  -4  13  180.25   13.86
   3   4 -13  203.72   14.40
   3   4 -12  241.73   16.60
  -3  -4  11   94.67   10.03
  -3  -4  10   45.08    6.69
  -3  -4   9  641.57   34.12
  -3  -4   8  826.19   40.44
  -3  -4   8  835.34   41.00
  -3  -4   7  453.70   24.93
  -3  -4   7  471.85   25.32
  -3  -4   6   69.74    6.86
  -3  -4   6   65.39    6.78
  -3  -4   5   17.03    2.85
   3   4  -5   22.31    3.40
   3   4  -4   43.59    4.41
  -3  -4   4   50.18    4.49
   3   4  -3  364.82   17.68
  -3  -4   3  327.79   17.17
   3   4  -2  757.20   33.84
  -3  -4   2  775.65   32.97
   3   4  -2  753.87   32.91
   3   4  -1   14.16    1.93
  -3  -4   1   17.96    2.29
   3   4  -1   12.88    2.14
  -3  -4   0  207.90   10.93
   3   4   0  196.38   10.97
  -3  -4  -1  223.15   11.66
   3   4   1  255.58   12.00
   3   4   1  229.44   11.67
  -3  -4  -2   51.79    4.13
   3   4   2   64.17    4.49
   3   4   2   62.99    4.28
  -3  -4  -3  311.56   15.95
   3   4   3  460.81   17.56
  -3  -4  -4  937.20   36.75
   3   4   4  790.02   34.33
  -3  -4  -5 1261.98   53.44
   3   4   5 1288.48   51.61
  -3  -4  -6  793.20   34.41
   3   4   6  778.53   32.39
   3   4   7  134.69    7.37
  -3  -4  -7  144.29    9.12
   3   4   8  398.20   18.13
  -3  -4  -8  396.18   20.28
  -3  -4  -9   38.15    4.40
   3   4  10  131.57    9.31
   3   4  10  133.66    9.53
   3   4  11 1205.36   54.83
   3   4  11 1252.93   54.61
   3   4  12 1109.88   51.84
   3   4  12 1220.04   52.12
   3   4  12 1110.92   52.23
   3   4  13  324.09   18.89
   3   4  13  315.30   19.04
   3   4  13  304.50   19.09
   3   4  14   19.37    3.94
   3   4  14   25.79    4.55
   3   4  14   22.65    4.09
   3   4  15  106.80    9.10
   3   4  15   88.24    8.56
   3   4  15   93.07    8.87
   3   4  16  270.71   17.13
   3   4  16  281.97   17.33
   3   4  16  294.75   17.41
   3   4  17  108.60    8.89
   3   4  17   93.90    8.42
   3   4  18   89.26    8.27
   3   4  18   70.10    6.75
   3   4  18   72.75    6.77
   3   4  19  209.49   13.47
   3   4  19  196.00   12.00
   3   4  20  182.03   11.64
   3   4  21   55.45    4.91
   3   4  22   17.28    2.13
  -3  -5  18  153.58    8.65
  -3  -5  17  118.35    7.98
   3   5 -17   97.67    6.67
  -3  -5  16   43.39    5.07
   3   5 -16   38.85    4.42
  -3  -5  15   -0.32    1.56
   3   5 -15    1.39    1.52
  -3  -5  14    0.73    1.92
   3   5 -14    0.66    1.62
  -3  -5  13   66.77    7.89
   3   5 -13   73.30    7.89
  -3  -5  12   84.71    9.19
   3   5 -12   92.99    9.28
   3   5 -11    6.32    2.89
   3   5 -10   44.67    6.55
   3   5  -9  404.60   24.23
   3   5  -8  523.98   28.69
  -3  -5   7  162.23   12.36
   3   5  -7  146.64   11.92
   3   5  -6   24.58    4.19
  -3  -5   6   20.44    3.77
  -3  -5   5  162.46   11.22
   3   5  -5  167.09   11.46
   3   5  -4  555.04   25.12
   3   5  -4  496.77   25.58
  -3  -5   4  483.97   24.28
  -3  -5   4  547.87   25.47
   3   5  -3  272.19   15.37
  -3  -5   3  283.86   14.62
   3   5  -3  281.96   14.53
   3   5  -2  945.23   40.04
   3   5  -2  856.25   38.66
  -3  -5   2  948.96   39.29
  -3  -5   1  689.88   31.32
   3   5  -1  679.07   31.72
  -3  -5   0  433.14   20.62
   3   5   0  421.72   20.82
  -3  -5  -1  339.49   15.85
   3   5   1  317.26   15.78
   3   5   1  322.21   15.72
  -3  -5  -2  272.33   13.84
   3   5   2  295.11   14.05
  -3  -5  -3   58.40    4.37
   3   5   3   53.15    4.44
   3   5   4  128.18    6.92
  -3  -5  -4   97.51    6.82
   3   5   5  674.15   29.19
  -3  -5  -5  700.56   31.44
   3   5   6  595.03   26.53
  -3  -5  -6  662.04   28.92
   3   5   7  296.27   14.55
  -3  -5  -7  341.60   17.11
  -3  -5  -8  161.94   10.02
   3   5   9   68.10    6.31
   3   5   9   71.14    6.22
   3   5  10  214.78   13.67
  -3  -5 -10  211.15   13.73
   3   5  11  956.36   44.46
   3   5  11  980.24   44.95
   3   5  12 1023.07   46.19
   3   5  12  988.73   46.57
   3   5  12  962.60   46.40
   3   5  13  323.00   19.17
   3   5  13  322.35   19.64
   3   5  13  297.12   19.14
   3   5  14   17.52    3.96
   3   5  14   20.82    4.27
   3   5  14   17.86    3.72
   3   5  15   72.23    7.87
   3   5  15   70.60    7.51
   3   5  15   71.87    7.60
   3   5  16  388.66   21.39
   3   5  16  366.10   21.48
   3   5  16  375.16   21.10
   3   5  17  289.05   17.26
   3   5  17  286.10   16.88
   3   5  17  274.21   16.38
   3   5  18   34.97    4.53
   3   5  18   37.93    5.35
   3   5  19  104.50    7.75
   3   5  19  111.68    8.88
   3   5  20  120.13    8.59
   3   5  21   25.67    3.14
   3   5  22   18.41    2.22
  -3  -6  17   11.72    2.20
  -3  -6  16   42.53    4.74
   3   6 -16   34.46    3.72
  -3  -6  15  232.36   14.50
   3   6 -15  226.17   13.46
  -3  -6  14  126.47   10.43
   3   6 -14  113.23    9.31
   3   6 -13   22.24    4.18
  -3  -6  13   17.40    4.22
   3   6 -12    2.37    2.17
  -3  -6  12   13.09    3.77
   3   6 -11   19.78    4.54
  -3  -6  11   20.55    4.88
   3   6 -10   79.39    9.07
   3   6  -9   15.27    4.07
   3   6  -8    6.41    2.93
   3   6  -7   17.47    4.02
   3   6  -6   34.36    5.22
  -3  -6   6   42.51    5.71
   3   6  -5   20.97    3.85
  -3  -6   5   23.86    3.95
  -3  -6   4  764.36   35.44
   3   6  -4  759.54   35.53
   3   6  -3  561.54   28.08
  -3  -6   3  658.58   29.25
  -3  -6   3  608.53   28.02
   3   6  -3  634.06   29.08
  -3  -6   2  342.36   18.23
   3   6  -2  353.39   19.06
   3   6  -1  747.97   35.52
  -3  -6   1  763.19   34.98
  -3  -6   0  610.72   28.12
   3   6   0  685.82   28.91
   3   6   0  606.53   28.65
   3   6   1   89.03    6.44
  -3  -6  -1   76.59    5.88
   3   6   1   89.00    6.22
  -3  -6  -2   46.70    4.07
   3   6   2   33.76    3.58
  -3  -6  -3  272.60   14.26
   3   6   3  291.98   14.67
  -3  -6  -4 1597.03   73.52
   3   6   4 2107.54   74.50
  -3  -6  -5 3857.68  164.19
   3   6   5 4364.80  163.72
  -3  -6  -6 2798.56  108.68
   3   6   6 2539.97  105.39
   3   6   7  652.94   29.08
   3   6   7  644.72   27.23
   3   6   8   14.58    2.54
  -3  -6  -8   13.51    2.49
   3   6   9   16.70    2.94
  -3  -6  -9   21.40    3.34
   3   6  10   20.34    3.62
   3   6  10   23.85    3.72
  -3  -6 -10   20.00    3.52
   3   6  11  146.70   10.86
  -3  -6 -11  122.18   10.35
   3   6  11  153.94   11.47
   3   6  12  854.89   41.55
   3   6  12  898.75   42.59
   3   6  13  848.62   40.66
   3   6  13  840.79   41.95
   3   6  13  835.38   41.33
   3   6  14   28.07    4.88
   3   6  14   23.99    4.74
   3   6  14   21.59    4.23
   3   6  15   21.10    4.05
   3   6  15   19.09    3.93
   3   6  15   15.95    3.90
   3   6  16   93.44    9.16
   3   6  16   91.12    8.40
   3   6  17   93.61    8.08
   3   6  17   85.35    8.30
   3   6  18   46.69    5.13
   3   6  19    5.50    1.73
   3   6  19    6.75    2.28
   3   6  20   45.86    4.77
   3   6  21   83.68    5.92
  -3  -7  17   19.81    2.38
  -3  -7  16   77.45    6.15
  -3  -7  15  153.28   10.21
   3   7 -15  129.56    8.58
  -3  -7  14  115.91    9.51
   3   7 -14  103.47    8.26
  -3  -7  13   35.07    5.40
   3   7 -13   35.52    4.98
   3   7 -12    6.64    2.63
  -3  -7  12    3.90    2.59
  -3  -7  11    7.21    3.48
   3   7 -11    3.37    2.30
   3   7 -10   15.97    4.14
  -3  -7  10   17.80    4.95
  -3  -7   9  137.54   13.27
   3   7  -9  189.13   14.55
   3   7  -8  304.80   20.28
   3   7  -7  155.97   12.83
   3   7  -6    5.18    2.48
   3   7  -5   21.18    3.98
  -3  -7   5   32.14    4.89
  -3  -7   4  249.47   14.98
   3   7  -4  215.27   14.31
  -3  -7   3  419.63   21.96
   3   7  -3  423.37   21.99
   3   7  -2   99.06    7.73
  -3  -7   2   91.54    7.48
  -3  -7   1   30.75    3.75
  -3  -7   1   26.84    3.37
   3   7  -1   24.81    3.50
   3   7  -1   25.20    3.53
  -3  -7   0   48.57    4.66
  -3  -7   0   50.22    4.70
  -3  -7   0   45.07    4.52
   3   7   0   51.34    4.87
   3   7   0   50.93    4.86
   3   7   1   12.37    2.27
  -3  -7  -1   14.92    2.42
   3   7   1   18.45    2.90
  -3  -7  -1   14.18    2.36
   3   7   1   14.34    2.38
   3   7   2   11.45    2.23
  -3  -7  -2   12.39    2.23
  -3  -7  -2   11.53    2.10
   3   7   2   11.16    2.14
  -3  -7  -3  164.19    9.61
  -3  -7  -3  137.23    9.00
   3   7   3  164.47    9.51
   3   7   3  144.31    9.35
  -3  -7  -4  627.08   31.13
  -3  -7  -4  690.08   31.70
   3   7   5 1657.31   63.47
  -3  -7  -5 1386.38   62.85
   3   7   6  677.62   31.36
  -3  -7  -6  616.23   31.07
  -3  -7  -7   99.72    7.44
   3   7   7   84.17    6.92
  -3  -7  -8  695.88   32.18
   3   7   8  680.34   31.84
   3   7   9  772.67   35.44
  -3  -7  -9  755.88   35.70
   3   7  10  281.14   16.46
   3   7  10  258.61   15.67
  -3  -7 -10  240.34   15.60
   3   7  11    1.96    1.67
   3   7  11    2.88    1.90
  -3  -7 -11    1.76    1.74
   3   7  12  307.30   18.75
   3   7  12  256.15   17.13
   3   7  13  473.64   26.54
   3   7  13  445.11   25.56
   3   7  13  502.81   28.22
   3   7  14  137.16   11.45
   3   7  14  137.76   11.52
   3   7  14  171.65   13.72
   3   7  15   42.82    6.61
   3   7  15   40.32    5.65
   3   7  16   56.43    6.43
   3   7  16   69.27    7.79
   3   7  17   58.35    6.16
   3   7  17   68.07    7.20
   3   7  18   35.27    4.28
   3   7  18   43.12    5.19
   3   7  19  131.03    8.42
   3   7  19  135.30    9.62
   3   7  20  235.49   13.08
   3   7  21  151.79    8.49
  -3  -8  16   17.49    2.46
  -3  -8  15   22.62    3.29
  -3  -8  14   12.45    2.90
   3   8 -14   12.69    2.33
   3   8 -13   15.79    3.00
  -3  -8  13    9.13    2.89
  -3  -8  12   11.02    3.37
   3   8 -12    9.62    3.00
   3   8 -11    5.41    2.48
  -3  -8  11    2.82    2.80
   3   8 -10   14.00    3.82
  -3  -8  10   14.46    4.44
  -3  -8   9  142.34   13.27
   3   8  -9  135.60   12.36
  -3  -8   8  114.52   12.11
   3   8  -8  132.79   11.98
   3   8  -7   70.14    8.47
   3   8  -6   22.76    4.51
   3   8  -5  101.69    9.41
   3   8  -4  245.13   15.52
  -3  -8   3  326.52   18.02
   3   8  -3  282.09   17.21
   3   8  -2    5.20    1.92
  -3  -8   2    6.72    2.12
  -3  -8   1  284.72   15.51
  -3  -8   1  257.67   15.05
   3   8  -1  260.61   15.19
  -3  -8   0   91.36    7.18
   3   8   0   87.34    7.22
  -3  -8  -1  111.66    7.99
   3   8   1  107.18    8.02
  -3  -8  -2  355.72   18.61
   3   8   2  383.04   19.11
  -3  -8  -3  142.76    9.35
   3   8   3  140.04    9.55
   3   8   4   53.19    5.42
  -3  -8  -4   56.86    5.36
   3   8   5   27.66    3.91
  -3  -8  -5   27.59    3.72
   3   8   6   96.01    7.78
  -3  -8  -6  102.12    7.97
   3   8   7  576.78   27.25
  -3  -8  -7  535.64   26.99
  -3  -8  -8 1120.53   50.38
   3   8   8 1103.73   49.38
  -3  -8  -8 1120.94   49.69
   3   8   9  263.89   15.89
  -3  -8  -9  264.76   16.18
   3   8  10   23.59    4.04
   3   8  10   32.49    4.77
   3   8  11   43.03    5.92
   3   8  11   34.52    5.25
  -3  -8 -11   43.31    6.00
   3   8  12   19.53    4.23
  -3  -8 -12   17.27    4.22
   3   8  12   24.07    4.49
   3   8  13  179.31   13.41
   3   8  13  165.33   14.76
   3   8  14  247.03   16.99
   3   8  14  295.63   19.92
   3   8  15  333.89   20.96
   3   8  15  283.78   18.18
   3   8  16  296.37   18.37
   3   8  16  242.09   15.73
   3   8  17  184.14   12.50
   3   8  17  243.19   14.97
   3   8  18   10.04    2.26
   3   8  18   10.42    2.65
   3   8  19  128.90    7.96
   3   8  19  129.88    9.07
   3   8  20  124.57    7.94
  -3  -9  15  244.40   12.95
  -3  -9  15  264.63   13.42
  -3  -9  14  154.64   10.06
  -3  -9  13   29.69    4.31
   3   9 -12    1.49    1.36
  -3  -9  12    3.92    2.33
   3   9 -11   28.28    4.57
  -3  -9  11   35.63    5.87
  -3  -9  10  147.07   13.11
   3   9 -10  139.92   11.75
  -3  -9   9   68.11    8.88
   3   9  -9   57.75    7.46
   3   9  -8   11.15    3.57
  -3  -9   8    8.91    3.67
   3   9  -7    7.36    3.15
  -3  -9   7   12.39    4.13
   3   9  -6  223.60   15.84
   3   9  -5  215.04   15.23
   3   9  -4  169.17   12.44
   3   9  -3   87.86    8.12
  -3  -9   2   32.95    4.67
   3   9  -2   33.66    4.64
   3   9  -1   27.84    4.16
   3   9   0  189.49   12.34
   3   9   1  492.82   24.70
   3   9   2  379.75   20.16
   3   9   3   46.09    5.23
  -3  -9  -4   40.60    4.81
   3   9   4   38.80    4.75
  -3  -9  -5  103.13    8.45
   3   9   5  110.93    8.82
   3   9   6   51.67    5.75
  -3  -9  -6   50.74    5.66
   3   9   6   54.53    6.09
   3   9   7    1.75    1.54
  -3  -9  -7    2.66    1.57
  -3  -9  -8    7.11    2.54
  -3  -9  -8   10.47    2.79
   3   9   8    7.34    2.42
  -3  -9  -9   63.85    7.13
   3   9   9   74.82    7.42
  -3  -9 -10  318.59   19.73
   3   9  10  327.17   19.44
   3   9  10  324.53   19.31
   3   9  11  271.62   18.01
  -3  -9 -11  290.74   18.97
   3   9  11  303.49   18.59
  -3  -9 -12   78.87    8.80
   3   9  12   55.82    7.13
   3   9  13   19.50    4.24
   3   9  13   27.69    5.65
   3   9  14   62.24    8.31
   3   9  14   50.26    6.57
   3   9  15  132.83   12.06
   3   9  15   99.63    9.25
   3   9  16  159.35   11.66
   3   9  16  193.75   14.00
   3   9  17  312.93   17.40
   3   9  17  345.44   19.40
   3   9  18   88.11    6.61
   3   9  18   97.57    7.77
   3   9  19    6.10    1.84
   3   9  19    6.67    1.46
   3   9  20   58.56    4.47
  -3 -10  14  115.57    7.61
  -3 -10  13    3.06    1.47
  -3 -10  13    1.84    1.44
  -3 -10  12   47.11    5.52
  -3 -10  11   82.99    8.34
  -3 -10  10   92.35    9.66
   3  10 -10   85.37    8.04
   3  10  -9   52.45    6.63
  -3 -10   9   40.58    6.90
   3  10  -8    8.51    3.10
  -3 -10   8   11.54    3.95
   3  10  -7    1.24    1.88
  -3 -10   7    0.98    2.60
   3  10  -6   21.25    4.57
  -3 -10   6   25.36    5.12
   3  10  -5  226.77   15.85
   3  10  -4   28.72    4.78
   3  10  -3   12.03    3.13
   3  10  -2  296.90   17.89
   3  10  -1  237.54   15.19
   3  10   0  428.08   23.02
   3  10   1  570.80   28.67
   3  10   2   91.62    8.25
   3  10   3   31.60    4.64
   3  10   4   46.43    5.65
   3  10   5    7.48    2.42
   3  10   6  111.81    9.37
   3  10   7  171.29   12.39
   3  10   8  270.81   16.93
   3  10   9  436.11   24.21
   3  10  10  744.30   37.24
   3  10  11  262.68   17.50
   3  10  12    8.39    3.31
   3  10  13  192.29   14.45
   3  10  13  189.35   15.63
   3  10  14   62.00    7.28
   3  10  14   77.88    8.97
   3  10  15    4.17    2.79
   3  10  15    6.84    2.52
   3  10  16  102.37    8.39
   3  10  16  108.49    9.57
   3  10  17  304.87   16.68
   3  10  17  349.71   18.53
   3  10  18  177.93    9.93
   3  10  19    1.54    1.10
  -3 -11  13    2.31    1.24
  -3 -11  12   15.90    2.89
  -3 -11  11   -0.59    1.55
  -3 -11  10   20.81    4.12
   3  11  -9   13.38    3.00
  -3 -11   9    8.67    3.22
   3  11  -8   18.09    3.90
  -3 -11   8   11.58    3.84
  -3 -11   7   59.01    7.77
   3  11  -7   64.89    7.49
   3  11  -6   41.05    6.06
  -3 -11   6   51.05    7.00
  -3 -11   5    5.09    2.79
   3  11  -5   10.39    3.21
   3  11  -4   12.27    3.66
  -3 -11   4   15.31    3.85
  -3 -11   3    8.81    3.04
   3  11  -3   13.97    3.45
  -3 -11   2   68.56    7.73
   3  11  -2   86.71    8.29
   3  11  -1  149.27   11.81
  -3 -11   1  154.63   11.93
  -3 -11   0  141.32   11.36
   3  11   0  149.92   11.46
   3  11   1   28.65    4.68
  -3 -11  -1   22.58    4.21
   3  11   2   70.18    7.38
   3  11   3   77.88    7.82
   3  11   4  285.51   17.62
   3  11   5   45.36    5.92
   3  11   6   19.45    3.98
   3  11   7   34.69    5.13
   3  11   8   19.77    4.07
   3  11   9   74.49    7.95
   3  11  10  363.08   21.89
   3  11  11   33.62    5.59
   3  11  12  122.01   11.04
   3  11  13  359.66   21.57
   3  11  14  148.85   11.55
   3  11  15    0.88    1.33
   3  11  15    0.70    1.78
   3  11  16  105.44    8.16
   3  11  16  123.17    9.33
   3  11  17  129.53    8.90
  -3 -11 -17  127.51    8.45
   3  11  17  124.56    8.05
  -3 -12  12   40.57    3.85
  -3 -12  11   69.54    6.09
  -3 -12  10   82.13    7.44
  -3 -12   9   49.42    6.18
  -3 -12   8   14.06    3.77
   3  12  -7    3.86    2.06
  -3 -12   7    0.84    1.81
   3  12  -6    8.96    2.82
  -3 -12   6    2.98    2.41
   3  12  -5   32.55    5.27
  -3 -12   5   34.96    5.73
   3  12  -4   34.87    5.43
  -3 -12   4   38.59    6.05
  -3 -12   3  167.73   13.00
   3  12  -3  155.02   12.31
  -3 -12   2   11.26    3.47
   3  12  -2   11.66    3.10
  -3 -12   1   33.08    5.29
   3  12  -1   36.06    5.45
  -3 -12   0   83.87    8.45
   3  12   0   83.80    8.46
  -3 -12  -1   24.83    4.53
   3  12   1   21.23    4.20
  -3 -12  -2    3.69    2.20
   3  12   2    2.54    2.10
  -3 -12  -3   46.87    6.17
   3  12   3   45.80    6.12
   3  12   4    7.06    2.97
  -3 -12  -4    6.27    2.63
   3  12   5   95.90    9.30
  -3 -12  -5  102.92    9.49
   3  12   6  569.62   29.57
  -3 -12  -6  550.74   29.37
  -3 -12  -7  430.82   24.53
   3  12   7  439.47   24.52
   3  12   8   43.19    6.02
  -3 -12  -8   42.66    6.07
   3  12   9    0.39    1.77
   3  12  10    1.20    2.05
   3  12  11    3.64    2.07
   3  12  12   26.46    5.15
   3  12  12   21.27    4.49
   3  12  13   79.36    8.16
   3  12  13   85.59    8.75
   3  12  14   18.01    3.60
   3  12  15    3.68    1.78
   3  12  16   13.13    2.37
  -3 -12 -16   17.89    2.93
   3  12  17   52.31    4.50
  -3 -13  11   38.40    3.52
  -3 -13  10   63.29    5.53
  -3 -13   9    2.88    1.89
  -3 -13   8   38.21    5.28
  -3 -13   7  117.81   10.30
  -3 -13   6   82.80    8.66
  -3 -13   5    0.40    1.63
  -3 -13   4   45.45    6.32
   3  13  -4   42.26    5.75
  -3 -13   3   87.42    8.96
   3  13  -3   80.77    8.32
  -3 -13   2   64.60    7.53
   3  13  -2   57.96    6.92
  -3 -13   1   24.89    4.73
   3  13  -1   19.25    4.11
  -3 -13   0  151.91   12.51
   3  13   0  160.15   12.31
  -3 -13  -1   65.69    7.70
   3  13   1   73.20    7.82
  -3 -13  -2   12.32    3.60
   3  13   2   13.02    3.52
   3  13   3   68.39    7.85
  -3 -13  -3   65.90    7.75
  -3 -13  -4  262.45   17.19
   3  13   4  259.63   17.21
   3  13   5  457.71   25.25
  -3 -13  -5  435.22   24.76
   3  13   6  457.50   25.62
  -3 -13  -6  473.69   25.76
  -3 -13  -7  190.41   14.41
   3  13   7  233.28   15.26
   3  13   8   12.04    3.44
  -3 -13  -8   12.09    3.34
  -3 -13  -9   27.94    4.97
   3  13   9   35.01    5.39
   3  13  10   30.57    5.19
  -3 -13 -10   35.52    5.50
   3  13  11   14.99    3.70
  -3 -13 -11   13.73    3.54
   3  13  11   15.62    3.92
   3  13  12   24.51    4.36
   3  13  12   20.22    4.14
   3  13  13    5.14    2.23
   3  13  13    3.38    2.15
   3  13  14    1.02    1.35
   3  13  14    2.21    1.54
   3  13  15    3.20    1.48
   3  13  15    4.22    1.47
   3  13  16   18.33    2.45
  -3 -13 -16   13.48    2.19
  -3 -14   9    8.97    1.88
  -3 -14   8   95.56    7.50
  -3 -14   7  190.20   12.63
  -3 -14   6   93.06    8.47
  -3 -14   5    1.76    2.04
  -3 -14   4   21.12    4.30
  -3 -14   3   40.67    5.82
  -3 -14   2   14.13    3.62
   3  14  -2    9.28    2.93
  -3 -14   1    4.10    2.28
  -3 -14   0   33.64    5.29
  -3 -14  -1   40.24    5.72
  -3 -14  -2   42.58    5.97
   3  14   3   93.73    9.25
  -3 -14  -3  103.81    9.50
   3  14   4  137.10   11.39
  -3 -14  -4  134.97   11.20
   3  14   5  108.34    9.76
  -3 -14  -5  100.14    9.34
   3  14   6   33.72    5.25
  -3 -14  -6   31.56    5.03
  -3 -14  -7    6.01    2.66
   3  14   7    6.43    2.73
  -3 -14  -8  109.09    9.70
   3  14   8  102.76    9.41
   3  14   9  246.43   15.84
  -3 -14  -9  214.70   14.98
   3  14  10  157.50   12.06
   3  14  10  144.02   11.53
  -3 -14 -10  157.99   11.91
   3  14  11   18.53    3.68
   3  14  11   19.19    3.95
   3  14  12   20.42    3.66
   3  14  12   15.37    3.27
   3  14  13    3.00    1.52
   3  14  13    3.36    1.57
  -3 -14 -14   30.12    3.65
   3  14  14   24.20    3.10
   3  14  14   27.54    3.28
  -3 -15   7    5.97    1.70
  -3 -15   6    3.94    1.71
  -3 -15   5    6.32    2.23
  -3 -15   4   24.25    4.10
  -3 -15   3    5.41    2.35
   3  15  -2   -0.34    1.68
  -3 -15   2    1.95    1.78
  -3 -15   1    0.99    1.80
   3  15  -1   -0.34    1.62
  -3 -15   0    4.92    2.20
  -3 -15  -1    3.91    2.28
  -3 -15  -2   10.34    3.02
  -3 -15  -3    8.37    2.73
   3  15   4   36.88    5.37
  -3 -15  -4   45.68    5.66
   3  15   5   19.59    3.98
  -3 -15  -5   25.80    4.26
   3  15   6    5.19    2.44
  -3 -15  -6    8.87    2.85
  -3 -15  -7   65.11    6.72
   3  15   7   51.56    6.20
   3  15   8   94.50    8.56
  -3 -15  -8  101.18    8.71
   3  15   9  138.05   10.29
   3  15   9  126.17   10.10
  -3 -15  -9  129.51   10.07
   3  15  10   10.07    2.78
   3  15  10   10.23    2.69
   3  15  11   46.02    5.22
   3  15  11   52.98    5.20
  -3 -15 -12   48.81    4.90
   3  15  12   54.80    5.05
   3  15  12   48.27    4.49
  -3 -16   4   11.19    2.27
   3  16  -4   14.55    2.66
   3  16  -3    1.94    1.48
  -3 -16   3    0.23    1.02
   3  16  -2   12.32    2.86
  -3 -16   2   12.25    2.74
  -3 -16   1    3.32    1.78
   3  16  -1    2.17    1.66
  -3 -16   0   18.23    3.32
   3  16   0   15.67    3.23
  -3 -16  -1   73.98    6.79
  -3 -16  -2   42.62    5.08
  -3 -16  -3    2.11    1.49
  -3 -16  -4   70.15    6.62
   3  16   5   68.72    6.72
  -3 -16  -5   75.94    6.85
  -3 -16  -6   17.98    3.29
   3  16   6   13.88    2.94
   3  16   6   22.36    3.75
   3  16   7    4.55    2.08
  -3 -16  -7    3.58    1.76
   3  16   7    8.77    2.26
   3  16   8    4.60    1.98
   3  16   8    1.81    1.20
   3  16   9   33.42    4.19
   3  16  10   98.03    7.12
   3  17   1   78.81    6.39
   3  17   2   14.89    2.75
   4 -16   0   17.89    2.91
   4 -16   1    0.20    1.10
   4 -16   2    9.18    2.08
   4 -15  -2   -2.45    6.47
   4 -15  -1   15.53    6.71
   4 -15   0   17.23    6.33
   4 -15   1   14.43    6.05
   4 -15   2   54.56    7.72
   4 -15   3   53.85    7.55
   4 -15   4    3.88    1.94
   4 -15   4   14.70    5.15
   4 -15   5   12.19    4.51
   4 -15   5    2.35    1.64
   4 -15   6    0.22    1.14
   4 -15   7    0.82    1.11
   4 -14  -8   29.88    3.92
   4 -14  -7   40.77    5.08
   4 -14  -6   75.63    7.54
   4 -14  -5  113.36    9.68
   4 -14  -5  106.14    9.17
   4 -14  -4    3.27    7.00
   4 -14  -4   18.47    3.77
   4 -14  -3    6.49    6.93
   4 -14  -2   91.29   10.45
   4 -14  -1   54.90    8.66
   4 -14   0   84.06    9.99
   4 -14   1    7.83    5.78
   4 -14   2   26.87    6.28
   4 -14   3   63.33    8.46
   4 -14   4   16.48    5.81
   4 -14   5    9.13    5.14
   4 -14   6    2.92    5.01
   4 -14   7   -2.96    4.90
   4 -14   8   -0.23    3.95
   4 -14   9    6.28    3.14
   4 -14  10    1.41    1.29
   4 -13 -10    2.06    1.11
   4 -13 -10    5.08    1.79
   4 -13  -9    0.44    1.04
   4 -13  -9    0.59    1.39
   4 -13  -8    9.93    3.01
   4 -13  -8   10.99    2.63
   4 -13  -7   35.22    5.71
   4 -13  -6   43.91    6.03
   4 -13  -6   49.96    7.18
   4 -13  -5   12.99    4.12
   4 -13  -5    8.10    6.61
   4 -13  -5   10.99    3.42
   4 -13  -4   -0.50    1.91
   4 -13  -4    1.09    1.86
   4 -13  -4    1.19    5.69
   4 -13  -3   64.67    7.23
   4 -13  -3   62.03    7.80
   4 -13  -3   60.43    9.31
   4 -13  -2  332.45   19.44
   4 -13  -2  296.46   19.19
   4 -13  -2  332.82   20.38
   4 -13  -1  375.12   22.25
   4 -13  -1  363.80   21.38
   4 -13   0  229.30   16.18
   4 -13   0  219.12   15.00
   4 -13   1   95.39   10.05
   4 -13   2   13.61    5.60
   4 -13   3   57.79    7.82
   4 -13   4    4.69    4.65
   4 -13   5   66.99    7.49
   4 -13   6   56.40    6.89
   4 -13   7   11.38    3.46
   4 -13   8   36.32    5.37
   4 -13   9   12.20    3.21
   4 -13  10    6.07    2.30
   4 -13  11   35.34    3.88
   4 -12 -12   71.75    5.73
   4 -12 -12   77.20    5.87
  -4  12  11   42.44    4.05
   4 -12 -11   48.95    5.25
   4 -12 -10    8.35    2.66
  -4  12  10    8.14    2.05
   4 -12  -9   43.34    6.01
  -4  12   9   34.91    4.46
   4 -12  -9   38.34    5.34
   4 -12  -8  108.69   10.37
  -4  12   8   88.44    8.06
   4 -12  -8  100.54    9.53
   4 -12  -7   64.56    7.78
   4 -12  -7   77.10    9.12
  -4  12   7   71.93    7.39
   4 -12  -7   60.92    7.64
   4 -12  -6   52.34    7.95
   4 -12  -6   48.16    6.62
  -4  12   6   37.83    5.64
   4 -12  -6   42.90    6.45
   4 -12  -5   33.86    6.73
  -4  12   5   22.16    4.54
   4 -12  -5   28.27    5.06
   4 -12  -4    5.38    2.83
  -4  12   4    1.62    1.92
   4 -12  -4    4.87    3.53
   4 -12  -4   -1.22    6.31
   4 -12  -3   49.60    7.64
   4 -12  -3   42.75    6.16
   4 -12  -3   49.07    7.84
   4 -12  -2  331.53   20.91
   4 -12  -2  346.48   22.19
   4 -12  -2  336.33   20.24
   4 -12  -1  395.41   22.54
   4 -12  -1  409.70   23.40
   4 -12  -1  364.99   22.48
   4 -12   0  171.93   13.43
   4 -12   0  159.77   12.38
   4 -12   1    5.11    2.40
   4 -12   1    9.82    4.47
   4 -12   2   -0.37    2.14
   4 -12   2    4.95    3.45
   4 -12   3   10.86    3.50
   4 -12   3   11.58    3.93
   4 -12   4   59.92    7.16
   4 -12   4   63.99    7.48
   4 -12   5  128.21   11.14
   4 -12   5  128.71   11.13
   4 -12   6   70.29    8.03
   4 -12   6   79.74    8.47
   4 -12   7   13.68    3.92
   4 -12   8   61.78    7.53
   4 -12   9    7.40    3.20
   4 -12  10    7.55    2.66
   4 -12  11   19.07    3.85
   4 -12  12   33.46    4.31
   4 -12  13   77.71    5.81
   4 -11 -13  110.65    7.37
  -4  11  13  101.97    6.62
  -4  11  12   85.07    6.46
   4 -11 -12  100.08    7.94
   4 -11 -12   98.99    7.73
   4 -11 -11   88.02    8.21
  -4  11  11   90.01    7.18
   4 -11 -11   97.27    8.59
  -4  11  10    1.09    1.34
   4 -11 -10    1.10    1.74
   4 -11 -10    1.14    1.81
  -4  11   9  288.37   17.32
   4 -11  -9  285.67   18.83
   4 -11  -8  656.17   34.24
  -4  11   8  596.13   31.60
   4 -11  -8  641.45   34.94
   4 -11  -7  457.48   26.50
   4 -11  -7  462.91   28.08
   4 -11  -7  408.90   26.57
  -4  11   7  447.86   25.17
   4 -11  -6   65.34    9.27
  -4  11   6   64.49    7.64
   4 -11  -6   40.64    7.91
   4 -11  -6   65.37    8.18
   4 -11  -5   15.84    4.07
  -4  11   5   15.08    3.99
   4 -11  -5   15.27    5.16
   4 -11  -4   57.74    9.17
   4 -11  -4   65.01    7.55
  -4  11   4   51.10    6.96
   4 -11  -3   69.07    7.58
   4 -11  -3   71.86   10.13
  -4  11   3   70.14    7.91
   4 -11  -2    4.67    2.26
   4 -11  -2    8.54    4.68
   4 -11  -2    5.57    3.14
   4 -11  -1   10.99    3.15
   4 -11  -1   14.65    3.94
   4 -11   0   57.40    7.36
   4 -11   0   41.77    5.72
   4 -11   0   40.60    5.72
   4 -11   1   83.41    8.51
   4 -11   1   76.60    7.95
   4 -11   2   33.05    5.18
   4 -11   2   40.63    5.85
   4 -11   3  154.72   12.34
   4 -11   3  175.43   13.14
   4 -11   4  215.38   14.87
   4 -11   4  187.78   14.20
   4 -11   5   10.76    3.26
   4 -11   5    9.92    3.32
   4 -11   6    4.69    2.72
   4 -11   6   -0.41    2.15
   4 -11   7   59.80    7.43
   4 -11   7   67.94    7.86
   4 -11   8   67.06    7.86
   4 -11   8   67.60    8.15
   4 -11   9   56.84    7.08
   4 -11   9   43.07    6.50
   4 -11  10    7.70    3.25
   4 -11  10   10.43    3.57
   4 -11  11   36.46    5.74
   4 -11  11   35.74    5.71
   4 -11  12   61.35    7.22
   4 -11  12   63.13    7.06
   4 -11  13   61.57    6.22
   4 -11  14   61.57    5.41
   4 -11  15   23.60    2.64
  -4  10  14    6.13    1.50
   4 -10 -14    3.04    1.10
   4 -10 -13   84.37    6.74
  -4  10  13   83.16    6.30
   4 -10 -13   73.49    6.84
   4 -10 -12  227.94   14.26
  -4  10  12  218.35   13.04
   4 -10 -12  210.76   14.32
  -4  10  11  138.54   10.44
   4 -10 -11  160.08   12.20
   4 -10 -11  157.14   12.18
   4 -10 -10   14.18    3.86
  -4  10  10    5.92    2.48
   4 -10 -10   10.19    3.59
   4 -10  -9   68.19    8.65
  -4  10   9   63.84    7.31
  -4  10   8  301.01   19.29
   4 -10  -7  137.20   12.59
   4 -10  -7  140.96   13.64
   4 -10  -7  121.62   12.65
  -4  10   7  102.57   10.43
  -4  10   6    1.33    1.81
   4 -10  -6    2.30    2.43
   4 -10  -6    0.45    5.32
   4 -10  -6    1.27    2.30
   4 -10  -5   66.13    7.96
  -4  10   5   60.45    7.71
   4 -10  -5   73.33   10.34
   4 -10  -5   61.03    8.66
   4 -10  -4  120.12   10.13
   4 -10  -4   90.27   11.90
  -4  10   4   82.98    8.96
   4 -10  -4   90.14    9.80
   4 -10  -3  311.28   18.83
   4 -10  -3  310.24   23.54
  -4  10   3  296.85   19.01
   4 -10  -2  264.48   16.23
   4 -10  -2  234.85   19.01
  -4  10   2  218.11   15.25
   4 -10  -1  182.43   12.89
   4 -10  -1  169.61   14.47
   4 -10   0   48.64    6.10
   4 -10   0   46.98    6.43
   4 -10   0   54.81    6.66
   4 -10   1    4.97    2.36
   4 -10   1    3.14    2.29
   4 -10   2  163.08   12.10
   4 -10   2  158.50   12.21
   4 -10   3  537.79   28.34
   4 -10   3  552.26   28.84
   4 -10   4  506.36   26.91
   4 -10   4  502.57   27.27
   4 -10   5   60.92    7.15
   4 -10   5   57.66    6.81
   4 -10   6    1.87    2.28
   4 -10   6    2.71    2.24
   4 -10   7   70.45    7.70
   4 -10   7   61.91    7.58
   4 -10   8  187.63   14.36
   4 -10   8  204.09   15.00
   4 -10   9   30.04    5.42
   4 -10   9   35.15    5.66
   4 -10  10   50.81    7.05
   4 -10  10   52.10    7.18
   4 -10  11   68.40    8.19
   4 -10  11   72.31    8.27
   4 -10  12    6.57    3.04
   4 -10  12   10.82    3.39
   4 -10  13    5.97    2.45
   4 -10  13    5.20    2.42
   4 -10  14   10.71    3.09
   4 -10  14    8.07    2.43
   4 -10  15   20.09    3.34
   4 -10  15   20.37    3.14
   4 -10  16   37.21    3.56
   4 -10  16   45.19    4.33
   4 -10  17   22.42    2.54
  -4   9  15   37.81    3.50
   4  -9 -15   39.27    3.90
  -4   9  14    4.50    1.54
   4  -9 -14    9.48    2.37
   4  -9 -14    7.71    1.85
   4  -9 -13   90.55    7.49
  -4   9  13   76.64    6.75
   4  -9 -12  392.98   21.44
  -4   9  12  350.15   19.89
   4  -9 -11  288.25   18.67
  -4   9  11  275.77   17.22
   4  -9 -11  291.49   18.93
   4  -9 -10  373.54   23.35
  -4   9  10  365.72   21.59
   4  -9  -9  141.40   12.85
  -4   9   9  131.84   11.49
   4  -9  -8   57.63    8.11
  -4   9   8   42.29    6.45
   4  -9  -8   39.78    6.96
   4  -9  -7    8.21    4.70
  -4   9   7   17.36    4.02
   4  -9  -7   16.58    4.53
   4  -9  -6   21.44    4.62
   4  -9  -6   13.42    5.13
  -4   9   6   14.28    3.96
   4  -9  -6   20.81    5.42
  -4   9   5    8.15    3.09
   4  -9  -5   22.53    4.54
   4  -9  -5   21.72    5.60
   4  -9  -5   12.24    4.77
   4  -9  -4   42.29    5.92
  -4   9   4   50.16    6.57
   4  -9  -4   40.73    7.94
   4  -9  -4   45.84    6.58
  -4   9   3   37.97    5.52
   4  -9  -3   51.67    6.76
   4  -9  -3   45.68    8.50
   4  -9  -3   52.02    6.26
   4  -9  -2   62.42    6.74
   4  -9  -2   59.49    7.19
   4  -9  -2   62.89    9.16
   4  -9  -1   72.52    7.16
   4  -9  -1   68.61    8.89
   4  -9   0   48.83    5.74
   4  -9   0   49.52    6.63
   4  -9   1   46.01    5.53
   4  -9   1   40.69    5.46
   4  -9   2  219.38   13.79
   4  -9   2  189.48   13.43
   4  -9   3  751.30   35.82
   4  -9   3  748.77   36.12
   4  -9   4  778.52   37.51
   4  -9   4  802.68   38.01
   4  -9   5   96.39    8.55
   4  -9   5   82.15    8.21
   4  -9   6  108.09    9.50
   4  -9   6  107.04    9.56
   4  -9   7  136.42   11.25
   4  -9   7  144.02   11.47
   4  -9   8   48.97    6.60
   4  -9   8   63.48    7.33
   4  -9   9   10.30    3.40
   4  -9   9   12.58    3.62
   4  -9  10  199.82   14.88
   4  -9  10  178.06   14.31
   4  -9  11  315.61   20.31
   4  -9  11  292.54   19.73
   4  -9  12   25.62    5.16
   4  -9  12   25.64    4.96
   4  -9  13    6.84    3.32
   4  -9  13   12.03    3.61
   4  -9  14   15.57    3.75
   4  -9  14   16.26    3.65
   4  -9  15   29.45    4.30
   4  -9  15   27.29    4.38
   4  -9  16    9.40    2.24
   4  -9  16   10.24    2.54
   4  -9  17    1.43    1.15
   4  -9  17    1.02    0.87
   4  -9  18   20.62    2.40
  -4   8  16    1.26    0.83
   4  -8 -16    0.68    0.75
  -4   8  15    2.18    1.19
   4  -8 -15    4.56    1.66
  -4   8  14   10.74    2.45
   4  -8 -14   15.37    3.20
   4  -8 -14   10.06    2.24
  -4   8  13   22.76    3.82
   4  -8 -13   22.35    4.20
   4  -8 -13   17.11    3.31
   4  -8 -12  264.82   16.71
  -4   8  12  240.30   15.70
   4  -8 -11  580.21   31.36
  -4   8  11  577.92   30.17
   4  -8 -10  607.48   32.98
  -4   8  10  565.82   30.79
   4  -8  -9  689.49   37.32
  -4   8   9  693.75   35.85
   4  -8  -8  347.55   22.14
   4  -8  -8  339.16   22.59
  -4   8   8  309.78   20.15
  -4   8   8  277.06   18.44
   4  -8  -7    8.69    3.31
   4  -8  -7    2.29    3.96
  -4   8   7    8.41    3.53
   4  -8  -7    6.83    3.49
  -4   8   7    7.37    2.63
   4  -8  -6   52.28    7.04
   4  -8  -6   45.51    7.36
  -4   8   6   43.88    6.54
   4  -8  -5  212.17   14.52
   4  -8  -5  173.91   16.68
  -4   8   5  185.77   14.15
   4  -8  -5  189.35   13.97
   4  -8  -4  734.24   44.06
  -4   8   4  745.50   38.65
   4  -8  -4  802.04   38.33
   4  -8  -3  931.85   42.11
   4  -8  -3  844.00   48.25
   4  -8  -3  918.52   41.74
  -4   8   3  860.34   41.75
   4  -8  -2  263.28   15.51
   4  -8  -2  256.49   20.20
   4  -8  -2  228.23   15.07
   4  -8  -1   76.83    9.47
   4  -8  -1   78.59    7.26
   4  -8  -1   77.60    7.19
   4  -8   0    6.95    2.01
   4  -8   0    3.59    1.86
   4  -8   0    4.18    2.29
   4  -8   1   57.68    6.50
   4  -8   1   58.74    5.93
   4  -8   2  303.66   17.02
   4  -8   3  821.77   37.80
   4  -8   4  597.36   28.02
   4  -8   4  525.00   27.68
   4  -8   5   95.77    8.22
   4  -8   5   90.91    8.17
   4  -8   6  177.52   12.33
   4  -8   6  181.11   12.50
   4  -8   6  163.63   13.06
   4  -8   7  134.12   10.40
   4  -8   7  113.27    9.84
   4  -8   7  115.17   11.05
   4  -8   8    5.40    2.42
   4  -8   8    3.97    2.27
   4  -8   8    3.85    2.87
   4  -8   9   25.86    4.74
   4  -8   9   27.04    5.56
   4  -8   9   17.59    3.98
   4  -8  10   39.38    6.83
   4  -8  10   41.75    6.23
   4  -8  10   43.95    6.42
   4  -8  11    3.21    2.43
   4  -8  11    7.50    3.74
   4  -8  11    6.30    2.95
   4  -8  12   61.16    8.13
   4  -8  12   57.42    7.64
   4  -8  12   67.55    8.29
   4  -8  13  109.63   10.89
   4  -8  13  122.66   10.98
   4  -8  13   89.18    9.70
   4  -8  14   31.41    5.64
   4  -8  14   28.73    5.07
   4  -8  15   43.47    6.18
   4  -8  15   43.06    5.69
   4  -8  16   59.87    5.90
   4  -8  16   39.66    5.32
   4  -8  17   48.91    5.18
   4  -8  17   49.29    4.84
   4  -8  18   13.48    2.30
   4  -8  18   10.31    1.91
   4  -8  19   26.76    2.65
  -4   7  16   14.02    2.32
   4  -7 -16   13.74    2.32
  -4   7  15    1.33    1.32
   4  -7 -15    1.44    1.35
   4  -7 -14   22.32    3.36
   4  -7 -14   26.52    4.30
  -4   7  14   24.80    3.87
  -4   7  13    4.43    2.30
   4  -7 -13    8.75    3.00
   4  -7 -13    9.53    2.64
   4  -7 -12   38.96    5.68
   4  -7 -12   32.26    5.73
  -4   7  12   39.83    5.64
   4  -7 -11   47.36    6.83
  -4   7  11   61.39    7.21
  -4   7  10   19.00    4.24
   4  -7 -10   17.54    4.45
   4  -7  -9  173.16   14.93
  -4   7   9  189.97   14.38
   4  -7  -8  295.19   20.73
  -4   7   8  311.71   19.88
  -4   7   8  298.59   18.78
   4  -7  -7   69.05    8.60
   4  -7  -7   77.94    8.67
   4  -7  -7   69.62    9.00
  -4   7   7   58.38    7.47
  -4   7   7   52.25    6.68
   4  -7  -6  115.43   10.14
   4  -7  -6   86.38   10.61
  -4   7   6   88.85    9.22
   4  -7  -6  103.05    9.96
  -4   7   6   88.39    8.82
   4  -7  -5  652.49   31.49
  -4   7   5  555.68   31.09
   4  -7  -5  626.27   30.83
   4  -7  -4 1356.11   52.65
   4  -7  -4 1286.32   51.94
   4  -7  -3 1310.42   53.67
   4  -7  -3 1236.46   53.05
   4  -7  -3 1057.73   59.38
  -4   7   3 1137.94   53.18
   4  -7  -2  221.52   13.36
   4  -7  -2  185.57   17.07
   4  -7  -2  211.03   13.16
   4  -7  -1  389.82   19.88
   4  -7  -1  353.43   23.63
   4  -7  -1  367.33   19.61
   4  -7   0  401.92   20.26
   4  -7   0  383.04   22.96
   4  -7   0  383.99   20.19
   4  -7   1   80.86    6.82
   4  -7   1   88.99    8.16
   4  -7   1   87.19    7.18
   4  -7   2   41.51    4.55
   4  -7   2   43.64    5.14
   4  -7   2   45.33    4.90
   4  -7   3  421.99   21.24
   4  -7   4  687.96   31.97
   4  -7   5  301.77   16.58
   4  -7   5  278.76   17.70
   4  -7   6   68.82    7.84
   4  -7   6   63.69    6.50
   4  -7   6   65.92    6.50
   4  -7   7   26.66    4.20
   4  -7   7   24.27    4.11
   4  -7   7   21.92    4.83
   4  -7   8    8.40    2.73
   4  -7   8    3.74    2.72
   4  -7   8    7.91    2.78
   4  -7   9    0.47    2.42
   4  -7   9   -0.37    1.35
   4  -7   9    5.57    2.48
   4  -7  10   95.87   10.05
   4  -7  10   81.81    8.75
   4  -7  10   75.28    8.90
   4  -7  11  233.92   17.17
   4  -7  11  250.47   17.82
   4  -7  11  250.44   17.72
   4  -7  12  293.92   20.43
   4  -7  12  340.83   21.18
   4  -7  13  440.24   25.40
   4  -7  13  408.25   25.32
   4  -7  14  161.79   13.47
   4  -7  14  169.43   13.43
   4  -7  15   46.11    6.41
   4  -7  16   26.61    4.42
   4  -7  17    5.39    1.99
   4  -7  18    6.52    1.96
   4  -7  18    6.99    1.93
   4  -7  19    1.10    0.99
   4  -7  19    0.27    0.78
  -4   6  17   14.76    2.19
  -4   6  16    6.63    1.94
   4  -6 -16    6.03    1.76
  -4   6  15   16.54    3.15
   4  -6 -15   14.67    3.01
  -4   6  14   19.11    3.61
   4  -6 -14   25.04    4.38
  -4   6  14   22.03    3.51
   4  -6 -13   12.09    2.93
  -4   6  13    8.99    2.63
  -4   6  13    9.63    2.81
   4  -6 -13   12.74    3.59
   4  -6 -12  153.43   12.28
  -4   6  12  168.83   12.90
   4  -6 -12  167.05   13.78
  -4   6  12  169.02   12.06
   4  -6 -11  213.84   15.47
  -4   6  11  208.82   14.99
  -4   6  11  202.54   14.01
   4  -6 -10  350.73   22.01
  -4   6  10  343.14   21.26
  -4   6   9   18.83    4.15
   4  -6  -9   19.81    4.57
   4  -6  -8  589.09   31.88
  -4   6   8  588.56   30.69
  -4   6   8  523.78   29.13
   4  -6  -7  788.42   41.36
  -4   6   7  793.73   39.52
   4  -6  -7  785.81   39.13
  -4   6   7  780.22   38.64
   4  -6  -7  841.42   40.00
   4  -6  -6  276.52   16.74
   4  -6  -6  252.19   18.71
  -4   6   6  244.70   16.51
   4  -6  -6  242.82   15.81
  -4   6   6  227.56   15.74
   4  -6  -5    5.45    2.24
  -4   6   5    6.46    2.51
   4  -6  -5   10.36    3.52
   4  -6  -4   14.39    2.94
   4  -6  -4   15.60    3.68
  -4   6   4   11.85    3.05
   4  -6  -3   39.05    4.56
  -4   6   3   34.28    4.61
   4  -6  -3   30.92    6.34
   4  -6  -3   33.34    4.57
   4  -6  -2  159.85   15.05
   4  -6  -2  181.30   11.39
   4  -6  -2  195.02   11.62
   4  -6  -1  680.32   31.03
   4  -6  -1  646.76   35.61
   4  -6  -1  678.03   31.05
   4  -6   0 1131.06   48.10
   4  -6   0 1070.66   51.31
   4  -6   0 1126.63   48.17
   4  -6   1  317.35   16.17
  -4   6  -1  281.82   16.23
   4  -6   1  310.74   15.93
   4  -6   2   34.54    3.89
  -4   6  -2   20.45    3.28
  -4   6  -3  259.95   14.54
   4  -6   3  259.24   14.03
   4  -6   3  268.94   14.45
   4  -6   4  264.68   14.47
   4  -6   4  274.59   14.89
   4  -6   5  243.39   13.61
   4  -6   5  224.60   15.57
   4  -6   6  239.39   14.09
   4  -6   6  232.68   16.33
   4  -6   7  347.93   19.82
   4  -6   7  344.68   21.71
   4  -6   8  377.51   22.42
   4  -6   8  328.99   20.49
   4  -6   9  228.89   16.26
   4  -6   9  216.17   14.75
   4  -6   9  195.06   14.93
   4  -6  10   22.99    4.89
   4  -6  10   26.00    4.73
   4  -6  10   25.44    5.03
   4  -6  11   21.00    4.55
   4  -6  11   19.16    4.45
   4  -6  11   18.31    4.42
   4  -6  12  254.71   18.99
   4  -6  12  298.71   19.44
   4  -6  12  294.77   19.21
   4  -6  13  163.41   14.31
   4  -6  13  196.64   14.83
   4  -6  13  185.12   14.25
   4  -6  14    9.10    3.53
   4  -6  14    5.35    2.82
   4  -6  15   97.22   10.18
   4  -6  15  105.05   10.35
   4  -6  15  112.07   10.14
   4  -6  16   44.37    6.17
   4  -6  16   42.68    6.10
   4  -6  17    1.23    1.73
   4  -6  18    3.88    1.82
   4  -6  19    0.18    0.93
   4  -6  20    1.82    0.95
   4  -6  20    1.20    0.79
  -4   5  17   11.84    2.16
  -4   5  16   53.06    5.34
   4  -5 -16   60.68    5.27
  -4   5  16   48.01    4.55
  -4   5  15  251.48   14.70
   4  -5 -15  221.75   14.02
  -4   5  15  224.25   13.43
  -4   5  14  180.73   12.70
   4  -5 -14  177.27   12.88
  -4   5  14  174.49   11.95
   4  -5 -13    8.45    3.09
  -4   5  13   11.13    2.97
  -4   5  13   12.34    3.46
   4  -5 -12  235.12   16.06
  -4   5  12  257.71   16.97
   4  -5 -12  268.72   17.96
  -4   5  12  257.93   16.26
   4  -5 -11  408.68   24.01
   4  -5 -11  435.95   25.71
  -4   5  11  415.71   23.32
   4  -5 -10  145.54   12.46
  -4   5  10  168.10   13.02
   4  -5  -9   52.71    7.10
  -4   5   9   59.69    7.23
   4  -5  -8  828.51   42.16
  -4   5   8  864.29   41.54
   4  -5  -7 2431.03  102.59
   4  -5  -7 2530.79  104.64
  -4   5   7 2568.06  103.04
   4  -5  -7 2273.07  101.61
  -4   5   7 2371.09  101.92
   4  -5  -6 2014.08   85.10
   4  -5  -6 2003.08   88.52
  -4   5   6 2071.70   86.30
  -4   5   6 1992.68   85.52
   4  -5  -6 1957.59   84.29
   4  -5  -5  876.01   39.49
   4  -5  -5  869.78   44.08
  -4   5   5  857.29   40.51
   4  -5  -5  853.61   38.82
  -4   5   5  832.73   40.33
   4  -5  -4  331.18   17.09
  -4   5   4  310.83   18.01
   4  -5  -4  293.71   16.47
   4  -5  -3  158.58    9.90
   4  -5  -3  131.25   13.09
   4  -5  -3  159.46    9.94
  -4   5   2   10.43    2.49
   4  -5  -2   13.45    2.45
   4  -5  -2   12.22    3.80
  -4   5   1   35.33    4.28
  -4   5   0   71.15    6.07
  -4   5  -1   75.80    6.08
  -4   5  -2  382.81   18.79
  -4   5  -3  146.76    9.08
  -4   5  -4    1.39    0.86
   4  -5   5   19.34    2.90
  -4   5  -5   16.36    2.46
   4  -5   6  107.10    8.10
   4  -5   6  113.58   10.29
   4  -5   7  770.32   37.17
   4  -5   7  682.04   34.35
   4  -5   8 1386.44   59.21
   4  -5   8 1194.04   57.16
   4  -5   9 1181.95   51.89
   4  -5   9 1004.37   49.70
   4  -5  10  303.79   19.46
   4  -5  10  287.11   18.79
   4  -5  11    2.13    2.10
   4  -5  11    3.07    2.32
   4  -5  11    1.23    1.48
   4  -5  12    2.41    2.38
   4  -5  12    1.65    1.95
   4  -5  12    1.73    2.37
   4  -5  13  109.50   11.40
   4  -5  13  111.28   10.42
   4  -5  14  120.62   11.62
   4  -5  14  113.31   10.89
   4  -5  14  111.02   10.42
   4  -5  15  267.97   17.46
   4  -5  15  274.41   18.09
   4  -5  15  233.78   17.60
   4  -5  16   28.58    5.23
   4  -5  16   40.48    6.08
   4  -5  16   38.59    5.79
   4  -5  17   43.16    5.83
   4  -5  17   51.09    6.34
   4  -5  18  105.45    8.76
   4  -5  19   51.42    5.23
   4  -5  20   34.46    3.64
   4  -5  21   48.98    3.79
  -4   4  18    8.54    1.67
  -4   4  17   22.56    3.09
  -4   4  17   15.70    2.33
  -4   4  16   69.58    6.02
  -4   4  16   80.49    6.87
   4  -4 -16   71.88    5.97
  -4   4  15  178.84   12.28
   4  -4 -15  174.33   11.83
  -4   4  15  177.97   11.70
  -4   4  14  251.02   15.77
   4  -4 -14  222.36   15.10
  -4   4  14  228.42   14.72
  -4   4  13  161.31   12.55
   4  -4 -13  152.38   12.45
  -4   4  13  167.01   12.14
  -4   4  12   20.92    4.36
  -4   4  12   16.58    3.60
   4  -4 -12   15.07    4.04
   4  -4 -11   69.40    7.57
  -4   4  11   72.07    7.97
   4  -4 -11   70.63    8.26
  -4   4  11   58.36    6.91
  -4   4  10   10.30    3.27
   4  -4 -10   11.25    3.29
  -4   4  10    8.72    2.76
   4  -4  -9  105.64    9.84
  -4   4   9  101.21    9.59
   4  -4  -8  674.68   35.23
  -4   4   8  704.15   34.84
   4  -4  -7 1710.57   77.51
  -4   4   7 1815.43   76.86
   4  -4  -6 1868.80   79.29
  -4   4   6 1912.07   80.15
   4  -4  -6 1928.57   82.28
  -4   4   6 1808.44   79.52
   4  -4  -6 1820.24   78.21
   4  -4  -5  475.93   23.11
   4  -4  -5  453.26   26.30
  -4   4   5  479.94   24.39
   4  -4  -5  417.13   21.95
  -4   4   5  444.71   24.01
   4  -4  -4   16.99    4.21
  -4   4   3  238.44   14.51
   4  -4  -3  220.45   13.26
   4  -4  -2  236.71   13.11
  -4   4   2  244.13   14.23
   4  -4  -1 1151.29   49.23
  -4   4   1 1208.10   50.74
  -4   4   0 1755.91   72.55
  -4   4  -1 1110.71   46.95
  -4   4  -2  212.53   11.34
  -4   4  -3  148.70    8.56
  -4   4  -4  951.50   40.03
  -4   4  -5  638.67   27.83
   4  -4   7 1055.78   46.59
   4  -4   7 1069.69   49.78
   4  -4   8 1639.16   68.99
   4  -4   8 1486.70   69.51
   4  -4   8 1740.39   71.92
   4  -4   9 1043.20   50.43
   4  -4   9 1229.54   53.10
   4  -4   9 1134.39   51.56
   4  -4  10  401.83   23.22
   4  -4  10  378.74   22.13
   4  -4  11    9.27    2.97
   4  -4  12   28.30    4.85
   4  -4  13  161.92   14.16
   4  -4  13  179.47   13.84
   4  -4  13  158.03   12.76
   4  -4  14   37.31    6.50
   4  -4  14   35.66    5.81
   4  -4  14   30.03    5.15
   4  -4  15   24.99    5.29
   4  -4  15   24.99    4.87
   4  -4  15   27.58    5.07
   4  -4  16   72.48    8.32
   4  -4  16   72.24    8.07
   4  -4  17   96.49    8.96
   4  -4  17   82.25    8.60
   4  -4  18  213.87   14.56
   4  -4  18  226.02   14.47
   4  -4  18  238.12   14.97
   4  -4  19  204.06   12.92
   4  -4  20   50.48    4.94
   4  -4  21   34.94    3.36
  -4   3  18   64.42    4.96
  -4   3  17   20.58    3.11
  -4   3  17   18.15    2.67
  -4   3  16    9.85    2.60
  -4   3  16   10.75    2.52
   4  -3 -15   15.37    3.07
  -4   3  15   24.16    4.16
  -4   3  15   18.10    3.47
  -4   3  14  127.01   10.62
   4  -3 -14  119.17    9.91
  -4   3  14  121.03    9.95
  -4   3  13  147.06   11.90
   4  -3 -13  168.82   12.46
  -4   3  13  129.81   10.98
  -4   3  12   96.31    9.37
   4  -3 -12   75.04    8.53
  -4   3  12   97.81    8.95
  -4   3  11    2.79    2.04
  -4   3  11    0.36    1.30
   4  -3 -11    1.28    1.75
   4  -3 -10   39.99    5.51
  -4   3  10   36.32    5.27
   4  -3 -10   38.51    5.93
  -4   3  10   35.27    5.46
   4  -3  -9   60.22    7.07
  -4   3   9   81.95    8.11
  -4   3   9   65.00    7.04
   4  -3  -8  196.54   13.82
  -4   3   8  177.81   13.16
   4  -3  -7   58.28    7.14
  -4   3   7   82.19    7.80
   4  -3  -6  109.20    9.99
  -4   3   6  113.56    9.27
   4  -3  -6   96.84    8.30
   4  -3  -5   18.13    3.98
   4  -3  -5   14.39    2.86
   4  -3  -4   19.56    2.80
   4  -3  -4   22.20    3.77
  -4   3   4   19.14    3.85
   4  -3  -3   38.19    4.68
  -4   3   3   42.16    5.41
   4  -3  -2   58.55    3.85
   4  -3  -2   55.44    5.09
   4  -3  -1 1369.47   52.55
  -4   3   1 1405.39   54.31
   4  -3   0 2883.03  119.08
  -4   3   0 2800.21  120.36
   4  -3   0 3075.56  117.05
  -4   3  -1 2014.82   81.80
  -4   3  -2   88.61    5.88
  -4   3  -3  331.41   15.36
  -4   3  -4 1706.43   67.01
  -4   3  -4 1785.65   69.19
  -4   3  -4 1720.68   67.26
  -4   3  -5 1401.14   53.61
  -4   3  -5 1309.62   54.60
  -4   3  -5 1312.01   54.43
  -4   3  -6  388.80   17.76
  -4   3  -6  427.41   18.75
  -4   3  -6  408.72   17.41
  -4   3  -6  404.97   17.30
  -4   3  -7  418.43   19.01
  -4   3  -7  375.46   17.33
   4  -3   8 1170.77   53.84
   4  -3   8 1182.00   51.63
   4  -3   9 1174.52   52.90
   4  -3   9 1120.41   50.98
   4  -3   9 1127.76   51.33
   4  -3  10  385.40   22.21
   4  -3  10  382.61   21.56
   4  -3  11   50.23    6.85
   4  -3  11   59.59    6.72
   4  -3  12  161.94   12.95
   4  -3  12  143.40   11.60
   4  -3  13   49.72    6.79
   4  -3  13   50.02    6.46
   4  -3  14   54.18    7.04
   4  -3  15  237.00   16.37
   4  -3  15  208.14   16.25
   4  -3  16  208.54   15.59
   4  -3  16  238.81   16.94
   4  -3  16  256.29   16.59
   4  -3  17   42.12    6.06
   4  -3  17   45.97    6.03
   4  -3  17   49.71    6.38
   4  -3  18   13.90    3.63
   4  -3  18   12.81    3.10
   4  -3  18   21.50    4.02
   4  -3  19    4.43    2.22
   4  -3  19    9.92    2.66
   4  -3  20   13.05    2.70
   4  -3  21   33.95    3.69
  -4   2  18  245.18   12.83
  -4   2  17  196.63   11.87
  -4   2  17  192.75   11.27
  -4   2  16  109.99    8.80
  -4   2  16  106.24    8.33
  -4   2  15   32.32    4.86
  -4   2  15   32.11    4.70
   4  -2 -14    5.31    2.18
  -4   2  14    2.96    2.26
  -4   2  14    3.44    2.11
  -4   2  13   12.24    3.38
   4  -2 -13    6.50    2.54
  -4   2  13    8.03    2.88
  -4   2  12    0.81    1.99
   4  -2 -12    2.34    2.00
  -4   2  12    2.97    2.03
  -4   2  11   56.28    7.10
   4  -2 -11   54.65    6.95
  -4   2  11   56.11    6.73
  -4   2  10    3.19    2.00
  -4   2  10    1.52    1.73
   4  -2 -10    6.95    2.79
   4  -2  -9   37.34    5.36
  -4   2   9   64.23    7.07
   4  -2  -9   47.66    6.50
  -4   2   9   65.06    6.85
   4  -2  -8   45.85    5.88
  -4   2   8   48.26    6.01
  -4   2   8   58.49    6.38
   4  -2  -8   43.92    6.30
   4  -2  -7  685.07   33.06
  -4   2   7  663.01   32.30
  -4   2   7  615.94   31.56
   4  -2  -6  176.96   12.88
   4  -2  -6  148.69   11.93
  -4   2   6  187.92   12.37
   4  -2  -5   66.81    6.63
   4  -2  -5   76.30    7.61
   4  -2  -4 1440.89   63.21
   4  -2  -4 1401.31   60.79
  -4   2   4 1555.43   64.11
   4  -2  -3 2238.44   91.72
   4  -2  -3 2363.87   94.52
   4  -2  -2 1927.26   79.75
  -4   2   2 2156.07   84.34
   4  -2  -2 2036.75   82.12
   4  -2  -1  664.73   26.94
   4  -2  -1  681.34   28.73
   4  -2   0  468.36   18.57
  -4   2   0  408.48   19.15
   4  -2   0  422.75   19.53
  -4   2   0  446.51   21.44
  -4   2  -1 1097.39   43.25
  -4   2  -1 1088.11   45.70
   4  -2   1 1047.62   43.83
   4  -2   1 1075.26   42.82
  -4   2  -2   24.13    1.76
  -4   2  -2   24.91    2.82
  -4   2  -3  619.42   24.54
  -4   2  -3  572.18   26.02
  -4   2  -4 1272.04   46.80
  -4   2  -4 1095.17   45.36
  -4   2  -5  739.93   32.37
  -4   2  -5  866.17   32.75
  -4   2  -6  142.71    6.13
  -4   2  -6  121.46    6.20
  -4   2  -6  139.91    7.17
  -4   2  -7  181.98    8.51
  -4   2  -7  166.04    6.64
  -4   2  -8  835.72   36.01
  -4   2  -9  665.81   27.60
   4  -2   9  597.97   28.46
   4  -2  10  114.35   10.40
   4  -2  10  124.42    9.90
   4  -2  11   20.82    3.83
   4  -2  11   29.22    5.01
   4  -2  12   25.78    4.41
   4  -2  12   37.01    5.73
   4  -2  13   11.65    3.53
   4  -2  14    8.29    3.00
   4  -2  14    4.36    2.21
   4  -2  15   73.34    7.49
   4  -2  15   80.70    8.55
   4  -2  15   72.28    8.11
   4  -2  16   43.25    6.09
   4  -2  16   44.35    5.54
   4  -2  16   37.08    5.62
   4  -2  17    5.69    2.57
   4  -2  17    4.52    2.06
   4  -2  17    3.99    2.62
   4  -2  17    2.27    2.32
   4  -2  18  144.26   11.12
   4  -2  18  165.14   11.03
   4  -2  18  153.62   12.14
   4  -2  18  156.83   11.80
   4  -2  19  152.43   11.57
   4  -2  19  154.51   10.71
   4  -2  19  166.99   11.49
   4  -2  20   72.29    6.79
   4  -2  20   69.63    6.31
   4  -2  21   31.10    3.78
   4  -2  22    7.72    1.58
  -4   1  18   72.78    5.48
   4  -1 -18   65.05    5.38
  -4   1  17   85.08    6.98
  -4   1  16   26.72    4.22
  -4   1  16   26.64    4.05
  -4   1  15   52.32    6.26
  -4   1  15   53.13    6.14
  -4   1  14   88.33    8.58
  -4   1  14   86.62    8.81
  -4   1  13  186.99   13.86
   4  -1 -13  171.93   12.55
  -4   1  13  184.22   13.55
  -4   1  12   40.38    6.05
  -4   1  12   45.02    6.06
   4  -1 -12   33.11    5.14
   4  -1 -11   23.54    4.41
  -4   1  11   27.30    4.92
  -4   1  11   22.36    4.34
   4  -1 -10   44.93    6.06
  -4   1  10   31.46    5.20
  -4   1  10   45.78    6.01
   4  -1  -9   50.48    6.68
  -4   1   9   58.50    6.78
  -4   1   8   12.44    3.03
  -4   1   8   10.46    2.86
   4  -1  -8    5.90    2.60
   4  -1  -7  252.28   16.25
  -4   1   7  252.02   16.20
  -4   1   7  279.49   16.58
   4  -1  -7  287.38   17.95
  -4   1   6  194.15   12.37
   4  -1  -6  169.01   13.01
  -4   1   5  685.04   32.43
   4  -1  -5  595.29   30.88
   4  -1  -5  694.56   32.47
  -4   1   4 3365.71  133.68
   4  -1  -4 3159.87  131.20
   4  -1  -4 3321.69  133.43
   4  -1  -3 4354.31  176.78
   4  -1  -3 4327.46  179.11
  -4   1   3 4890.81  180.51
   4  -1  -2 6160.42  247.59
  -4   1   2 6337.48  248.54
   4  -1  -2 6491.84  250.01
  -4   1   2 6462.80  251.33
   4  -1  -1 3654.90  143.85
  -4   1   1 3588.68  147.76
   4  -1  -1 3607.97  145.55
  -4   1   1 3730.41  144.47
   4  -1   0  424.03   18.52
  -4   1   0  450.39   19.14
   4  -1   0  460.07   19.83
   4  -1   1  358.31   15.05
  -4   1  -1  342.32   15.11
   4  -1   1  341.20   15.38
  -4   1  -2  967.78   37.62
   4  -1   2  970.63   37.59
   4  -1   2  905.20   37.44
  -4   1  -3   49.42    3.06
  -4   1  -4   16.69    1.68
  -4   1  -4   17.66    1.40
  -4   1  -5   61.06    4.02
  -4   1  -6  622.25   26.59
  -4   1  -7  545.22   24.03
  -4   1  -8  353.72   17.35
   4  -1   9   20.98    3.70
   4  -1   9   17.55    3.72
  -4   1  -9   14.75    2.69
   4  -1  10  106.62    9.68
  -4   1 -10   80.52    7.61
   4  -1  10  101.06    8.64
   4  -1  11  359.55   21.26
   4  -1  11  331.51   19.79
   4  -1  12  822.73   40.65
   4  -1  13  453.41   25.82
   4  -1  13  455.03   24.09
   4  -1  14  329.27   19.14
   4  -1  14  338.04   20.63
   4  -1  14  329.60   20.37
   4  -1  15  110.83    9.44
   4  -1  15  116.24   10.41
   4  -1  15  113.04   10.32
   4  -1  16   10.42    2.90
   4  -1  16    7.48    2.96
   4  -1  16   10.54    3.30
   4  -1  17   71.52    7.28
   4  -1  17   86.19    8.23
   4  -1  17   82.51    8.46
   4  -1  18  220.52   13.97
   4  -1  18  223.04   14.29
   4  -1  18  215.37   14.74
   4  -1  19  101.89    7.98
   4  -1  19   89.97    8.53
   4  -1  19   94.57    7.80
   4  -1  19   97.10    8.41
   4  -1  20    2.27    1.70
   4  -1  20    3.87    1.78
   4  -1  21   47.34    4.96
   4  -1  22   69.20    5.23
  -4   0  18   33.08    3.51
   4   0 -18   28.28    3.32
   4   0 -17    9.12    2.35
  -4   0  17    5.85    2.01
  -4   0  16   10.59    2.87
  -4   0  16    7.44    2.37
  -4   0  15   28.83    4.62
  -4   0  15   26.12    4.52
  -4   0  14   89.33    8.78
  -4   0  14   70.61    7.74
  -4   0  13  165.28   12.86
  -4   0  13  149.04   12.23
  -4   0  12   31.50    5.29
   4   0 -12   28.60    4.51
  -4   0  12   24.96    4.69
  -4   0  11  149.36   12.52
   4   0 -11  183.19   12.68
  -4   0  11  152.57   12.49
  -4   0  10  443.52   24.23
   4   0 -10  409.92   23.28
  -4   0  10  402.69   23.62
  -4   0   9  454.94   25.70
  -4   0   9  460.95   25.56
   4   0  -9  496.12   26.01
  -4   0   8  290.93   17.69
   4   0  -8  279.45   17.83
  -4   0   8  281.98   17.76
  -4   0   7   16.90    3.56
   4   0  -7   20.90    4.13
  -4   0   7   29.95    4.62
  -4   0   6  152.34   11.10
   4   0  -6  139.71   11.45
   4   0  -5    9.47    2.56
   4   0  -5    5.98    2.00
   4   0  -4 1405.77   58.72
  -4   0   4 1393.50   58.67
   4   0  -4 1251.84   56.36
   4   0  -3 2110.10   83.28
  -4   0   3 2020.01   83.12
  -4   0   3 1963.08   80.80
   4   0  -3 1892.64   80.28
   4   0  -2 3046.03  126.96
  -4   0   2 3211.42  127.66
   4   0  -2 3142.76  124.51
  -4   0   2 3139.76  124.74
   4   0  -1 1759.27   75.19
   4   0  -1 1857.31   73.22
  -4   0   1 1711.32   75.76
  -4   0   1 1887.21   73.43
   4   0   0  456.60   20.03
  -4   0   0  495.55   21.40
  -4   0   0  495.03   19.08
   4   0   1 1493.87   64.99
  -4   0  -1 1553.57   66.15
  -4   0  -1 1604.60   64.89
  -4   0  -2 1230.62   48.05
  -4   0  -2 1296.26   47.93
   4   0   2 1127.81   47.18
   4   0   2 1128.04   47.48
  -4   0  -3  447.14   20.01
   4   0   3  483.81   19.18
  -4   0  -3  479.05   19.35
   4   0   3  477.50   20.20
  -4   0  -4 1926.74   76.98
  -4   0  -5  813.10   33.99
  -4   0  -6  113.65    6.81
  -4   0  -7  110.23    6.94
  -4   0  -8  113.46    7.57
  -4   0  -9  166.78   10.65
   4   0  10   48.68    6.26
  -4   0 -10   44.30    5.31
   4   0  11  961.48   45.88
   4   0  12 1639.22   72.58
   4   0  12 1634.90   71.80
   4   0  13  674.42   34.51
   4   0  13  670.76   32.53
   4   0  13  667.26   34.13
   4   0  14  359.66   20.26
   4   0  14  359.04   21.47
   4   0  14  360.86   21.64
   4   0  15  156.67   11.58
   4   0  15  164.76   12.71
   4   0  15  146.69   11.95
   4   0  16   10.23    2.91
   4   0  16   11.91    3.25
   4   0  16    8.83    2.95
   4   0  17   26.82    4.48
   4   0  17   28.93    4.57
   4   0  17   33.54    5.13
   4   0  18   15.31    3.29
   4   0  18   18.25    3.57
   4   0  18   17.34    3.74
   4   0  19    5.50    2.14
   4   0  19    6.85    2.31
   4   0  20  102.15    7.74
   4   0  20  101.00    7.97
   4   0  21  116.62    8.57
   4   0  21  113.31    7.72
   4   0  22   75.62    5.73
   4   1 -18   33.53    3.48
   4   1 -17    4.44    1.80
  -4  -1  17    2.23    1.65
   4   1 -16   10.84    2.63
  -4  -1  16    4.25    2.14
  -4  -1  15   30.19    4.79
  -4  -1  15   29.67    4.67
  -4  -1  14   90.47    9.05
  -4  -1  14   99.62    9.23
  -4  -1  13  137.80   11.85
  -4  -1  13  142.72   11.83
  -4  -1  12   16.60    3.92
  -4  -1  12   14.77    3.81
  -4  -1  11  335.05   20.92
  -4  -1  11  342.65   20.84
  -4  -1  10  811.92   40.10
   4   1 -10  778.51   38.39
  -4  -1  10  872.96   40.96
  -4  -1   9  567.98   30.17
   4   1  -9  598.29   29.70
  -4  -1   9  570.95   30.64
  -4  -1   8  144.40   11.59
   4   1  -8  157.61   11.70
  -4  -1   8  151.31   12.03
  -4  -1   7   88.08    8.32
   4   1  -7   90.40    8.41
  -4  -1   7   84.82    8.37
  -4  -1   6  668.00   33.35
   4   1  -6  712.33   34.10
  -4  -1   5  551.57   27.05
   4   1  -5  487.61   25.87
   4   1  -5  549.21   27.23
  -4  -1   4    4.34    1.90
   4   1  -4    6.12    2.11
   4   1  -4    6.60    1.80
  -4  -1   4    1.69    1.13
  -4  -1   3   32.89    4.42
   4   1  -3   40.51    3.91
   4   1  -3   38.04    4.79
  -4  -1   3   34.17    3.64
  -4  -1   2  101.67    7.80
   4   1  -2  101.23    6.47
  -4  -1   2   90.84    6.29
   4   1  -2  113.68    8.53
   4   1  -1   34.58    3.09
  -4  -1   1   32.38    3.06
  -4  -1   1   28.02    3.50
   4   1  -1   31.61    4.16
  -4  -1   0   26.02    3.01
   4   1   0   28.33    2.55
  -4  -1   0   34.26    2.99
   4   1   0   35.20    4.05
  -4  -1  -1    0.70    0.66
   4   1   1    3.15    1.12
  -4  -1  -1    1.84    0.81
   4   1   2  325.02   15.79
  -4  -1  -2  356.20   15.16
   4   1   2  336.71   15.50
   4   1   3  309.42   13.27
   4   1   3  294.28   12.28
  -4  -1  -4  285.49   13.64
  -4  -1  -5  845.23   35.66
  -4  -1  -6   35.69    3.39
  -4  -1  -7  180.88   10.15
  -4  -1  -8  234.85   12.86
  -4  -1  -9  641.49   29.98
   4   1  10  302.60   18.16
   4   1  11  147.20   11.79
   4   1  11  152.32   11.81
   4   1  12  911.73   43.87
   4   1  12  909.67   43.50
   4   1  13  567.85   30.07
   4   1  13  562.99   29.82
   4   1  14   17.05    3.85
   4   1  14   11.83    3.30
   4   1  15    6.96    2.76
   4   1  15    8.45    2.81
   4   1  15    6.40    2.45
   4   1  16   91.22    8.48
   4   1  16   81.80    8.48
   4   1  16   82.62    8.16
   4   1  17  289.61   18.59
   4   1  17  317.04   18.67
   4   1  17  309.80   18.17
   4   1  18  159.39   11.90
   4   1  18  164.18   11.90
   4   1  19   31.40    4.49
   4   1  19   32.44    4.56
   4   1  20   67.80    6.30
   4   1  20   73.51    6.47
   4   1  21   41.92    4.18
   4   1  21   44.34    4.32
   4   2 -18   23.51    2.70
   4   2 -17   21.46    3.26
   4   2 -16   67.74    6.67
  -4  -2  15   97.79    8.78
   4   2 -15   84.19    8.22
  -4  -2  14  248.24   16.57
  -4  -2  14  266.42   17.24
  -4  -2  13  393.47   23.43
  -4  -2  13  417.03   23.90
  -4  -2  12   65.28    7.70
  -4  -2  12   67.00    8.08
  -4  -2  11  284.98   18.80
  -4  -2  11  311.46   19.87
  -4  -2  10  498.28   27.95
  -4  -2  10  532.28   28.92
  -4  -2   9  197.10   14.41
  -4  -2   9  197.06   14.79
  -4  -2   8    2.60    2.03
   4   2  -8    1.54    1.33
  -4  -2   8    0.40    1.34
  -4  -2   7  180.36   12.97
   4   2  -7  175.51   12.28
  -4  -2   7  169.91   12.91
  -4  -2   6  550.64   27.29
  -4  -2   6  501.91   26.89
  -4  -2   5  823.77   38.52
   4   2  -5  838.60   38.79
   4   2  -5  915.54   40.70
  -4  -2   5  823.00   40.04
   4   2  -4  273.95   15.86
  -4  -2   4  306.12   16.08
  -4  -2   4  297.85   17.61
   4   2  -3  614.09   28.25
  -4  -2   3  603.26   28.10
  -4  -2   3  616.59   30.10
  -4  -2   2  620.07   28.66
   4   2  -2  573.78   26.92
  -4  -2   2  623.86   27.22
   4   2  -2  655.04   30.53
   4   2  -1   13.89    1.91
   4   2  -1   15.90    3.12
  -4  -2   1    5.51    1.52
  -4  -2   1    5.00    1.35
  -4  -2   0  986.82   37.72
  -4  -2   0  929.44   37.57
   4   2   1 3282.70  123.46
  -4  -2  -1 3153.94  123.10
  -4  -2  -2 3890.60  157.27
   4   2   2 4081.96  158.76
   4   2   2 4034.63  157.15
   4   2   3 1650.66   65.53
  -4  -2  -3 1564.38   64.66
   4   2   3 1623.31   64.79
  -4  -2  -4  101.13    5.99
   4   2   4   90.63    5.28
   4   2   4   87.34    5.66
  -4  -2  -5 1852.18   75.34
  -4  -2  -6 1286.84   53.47
  -4  -2  -7   41.77    4.07
  -4  -2  -8   16.25    2.67
  -4  -2  -9  758.84   34.81
   4   2  10  374.16   20.41
   4   2  10  362.02   20.49
   4   2  11  100.80    9.07
   4   2  11  103.82    9.28
   4   2  12  617.67   32.33
   4   2  12  652.68   32.72
   4   2  13  302.62   19.19
   4   2  13  312.82   19.38
[truncated: 371,862 more chars]
