# Supplementary material for: Stepwise Amplification of Circularly Polarized Luminescence in Chiral Metal Cluster Ensembles
Source: Adv Sci (Weinh). 2023 Feb 25;10(13):2207660. doi: 10.1002/advs.202207660 (PMC10161016; doi:10.1002/advs.202207660)
Supplement: Supplementary file 2 — Supporting Information [file ADVS-10-2207660-s002.zip › 1b.cif]

data_1b
_audit_creation_date               2022-11-01
_audit_creation_method
;
Olex2 1.2
(compiled 2018.05.29 svn.r3508 for OlexSys, GUI svn.r5506)
;
_shelx_SHELXL_version_number       '2016/6'
_audit_contact_author_address      ?
_audit_contact_author_email        ?
_audit_contact_author_name         ''
_audit_contact_author_phone        ?
_publ_contact_author_id_orcid      ?
_publ_section_references
;
Bourhis, L.J., Dolomanov, O.V., Gildea, R.J., Howard, J.A.K., Puschmann, H.
 (2015). Acta Cryst. A71, 59-75.

Dolomanov, O.V., Bourhis, L.J., Gildea, R.J, Howard, J.A.K. & Puschmann, H.
 (2009), J. Appl. Cryst. 42, 339-341.
;
_chemical_name_common              ?
_chemical_name_systematic          ?
_chemical_formula_moiety           'C82 H148 Ag12 O28 S12'
_chemical_formula_sum              'C82 H148 Ag12 O28 S12'
_chemical_formula_weight           3261.16
_chemical_absolute_configuration   ad
_chemical_melting_point            ?
_chemical_oxdiff_usercomment       ' '
loop_
  _atom_type_symbol
  _atom_type_description
  _atom_type_scat_dispersion_real
  _atom_type_scat_dispersion_imag
  _atom_type_scat_source
 'C' 'C' 0.0181 0.0091 'International Tables Vol C Tables 4.2.6.8 and 6.1.1.4'
 'H' 'H' 0.0000 0.0000 'International Tables Vol C Tables 4.2.6.8 and 6.1.1.4'
 'Ag' 'Ag' 0.1306 4.2820 'International Tables Vol C Tables 4.2.6.8 and 6.1.1.4'
 'O' 'O' 0.0492 0.0322 'International Tables Vol C Tables 4.2.6.8 and 6.1.1.4'
 'S' 'S' 0.3331 0.5567 'International Tables Vol C Tables 4.2.6.8 and 6.1.1.4'

_shelx_space_group_comment
;
The symmetry employed for this shelxl refinement is uniquely defined
by the following loop, which should always be used as a source of
symmetry information in preference to the above space-group names.
They are only intended as comments.
;
_space_group_crystal_system        'triclinic'
_space_group_IT_number             1
_space_group_name_H-M_alt          'P 1'
_space_group_name_Hall             'P 1'
loop_
  _space_group_symop_operation_xyz
 'x, y, z'

_cell_length_a                     11.71850(10)
_cell_length_b                     13.8017(2)
_cell_length_c                     18.2811(3)
_cell_angle_alpha                  84.8500(10)
_cell_angle_beta                   71.4780(10)
_cell_angle_gamma                  84.7840(10)
_cell_volume                       2786.13(7)
_cell_formula_units_Z              1
_cell_measurement_reflns_used      16281
_cell_measurement_temperature      200
_cell_measurement_theta_max        73.4640
_cell_measurement_theta_min        3.9690
_shelx_estimated_absorpt_T_max     0.130
_shelx_estimated_absorpt_T_min     0.037
_exptl_absorpt_coefficient_mu      19.167
_exptl_absorpt_correction_T_max    1.00000
_exptl_absorpt_correction_T_min    0.05787
_exptl_absorpt_correction_type     multi-scan
_exptl_absorpt_process_details
;
CrysAlisPro 1.171.39.27b (Rigaku Oxford Diffraction, 2015)
Empirical absorption correction using spherical harmonics,
 implemented in SCALE3 ABSPACK scaling algorithm.
;
_exptl_absorpt_special_details     ?
_exptl_crystal_colour              colourless
_exptl_crystal_colour_primary      colourless
_exptl_crystal_density_diffrn      1.944
_exptl_crystal_density_meas        ?
_exptl_crystal_density_method      ?
_exptl_crystal_description         block
_exptl_crystal_F_000               1620
_exptl_crystal_size_max            0.5
_exptl_crystal_size_mid            0.2
_exptl_crystal_size_min            0.18
_exptl_transmission_factor_max     ?
_exptl_transmission_factor_min     ?
_diffrn_reflns_av_R_equivalents    0.0574
_diffrn_reflns_av_unetI/netI       0.0663
_diffrn_reflns_Laue_measured_fraction_full  0.994
_diffrn_reflns_Laue_measured_fraction_max  0.966
_diffrn_reflns_limit_h_max         14
_diffrn_reflns_limit_h_min         -14
_diffrn_reflns_limit_k_max         12
_diffrn_reflns_limit_k_min         -16
_diffrn_reflns_limit_l_max         22
_diffrn_reflns_limit_l_min         -22
_diffrn_reflns_number              30108
_diffrn_reflns_point_group_measured_fraction_full  0.677
_diffrn_reflns_point_group_measured_fraction_max  0.649
_diffrn_reflns_theta_full          67.684
_diffrn_reflns_theta_max           73.849
_diffrn_reflns_theta_min           3.222
_diffrn_ambient_environment        N~2~
_diffrn_ambient_temperature        200
_diffrn_detector                   'CCD plate'
_diffrn_detector_area_resol_mean   ?
_diffrn_measured_fraction_theta_full  0.994
_diffrn_measured_fraction_theta_max  0.966
_diffrn_measurement_details
;
List of Runs (angles in degrees, time in seconds):

  # Type    Start    End  Width  t~exp~   \w     \q     \k     \f   Frames
--------------------------------------------------------------------------
  1  \w     64.00  89.00   0.50    0.50    --    0.00  77.00  30.00   50
  2  \w     -6.00  87.00   0.50    0.50    --    0.00  38.00-180.00  186
  3  \w    -89.00 -42.00   0.50    0.50    --    0.00 -38.00-180.00   94
  4  \w    -34.00  28.00   0.50    0.50    --    0.00  77.00  30.00  124
  5  \w    -21.00  29.00   0.50    0.50    --    0.00 -38.00-180.00  100
  6  \w    -89.00 -37.00   0.50    0.50    --    0.00 -82.00 -60.00  104
  7  \w     10.00 136.00   0.50    0.80    --   98.80 -82.00-120.00  252
  8  \w      9.00 130.00   0.50    0.80    --   98.80 -30.00  30.00  242
  9  \w     10.00 130.00   0.50    0.80    --   98.80 -82.00   0.00  240
 10  \w     92.00 118.00   0.50    0.80    --   98.80 -82.00 -60.00   52
 11  \w     97.00 123.00   0.50    0.80    --   98.80 -82.00 120.00   52
 12  \w     13.00  98.00   0.50    0.80    --   98.80 -61.00   0.00  170
 13  \w      9.00  80.00   0.50    0.80    --   98.80 -30.00 150.00  142
 14  \w    101.00 126.00   0.50    0.80    --   98.80 -82.00-180.00   50
 15  \w     50.00  76.00   0.50    0.80    --   98.80 -82.00-180.00   52
 16  \w     72.00 136.00   0.50    0.80    --   98.80 -82.00  60.00  128
 17  \w     48.00  75.00   0.50    0.80    --   98.80 -30.00 -90.00   54
 18  \w     10.00 110.00   0.50    0.80    --   98.80 -61.00-120.00  200
 19  \w     13.00  45.00   0.50    0.80    --   98.80 -30.00 -90.00   64
 20  \w     20.00  76.00   0.50    0.80    --   98.80 -77.00-180.00  112
 21  \w     86.00 145.00   0.50    0.80    --   98.80   0.00 -30.00  118
 22  \w     39.00 187.00   0.50    0.80    --   98.80  15.00-180.00  296
 23  \w     77.00 103.00   0.50    0.80    --   98.80 -82.00-150.00   52
 24  \w     44.00 111.00   0.50    0.80    --   98.80 -82.00 150.00  134
 25  \w     18.00  81.00   0.50    0.80    --   98.80   0.00 -30.00  126
;
_diffrn_measurement_device         'four-circle diffractometer'
_diffrn_measurement_device_type    'XtaLAB AFC12 (RINC): Kappa single'
_diffrn_measurement_method         '\w scans'
_diffrn_orient_matrix_type        
 'CrysAlisPro convention (1999,Acta A55,543-557)'
_diffrn_orient_matrix_UB_11        -0.0315455000
_diffrn_orient_matrix_UB_12        0.0094653000
_diffrn_orient_matrix_UB_13        -0.0760793000
_diffrn_orient_matrix_UB_21        0.1286397000
_diffrn_orient_matrix_UB_22        -0.0398398000
_diffrn_orient_matrix_UB_23        -0.0435000000
_diffrn_orient_matrix_UB_31        -0.0419960000
_diffrn_orient_matrix_UB_32        -0.1045883000
_diffrn_orient_matrix_UB_33        0.0158510000
_diffrn_radiation_monochromator    graphite
_diffrn_radiation_probe            x-ray
_diffrn_radiation_type             CuK\a
_diffrn_radiation_wavelength       1.54184
_diffrn_source                     'fine-focus sealed X-ray tube'
_diffrn_source_type                'Enhance (Cu) X-ray Source'
_reflns_Friedel_coverage           0.343
_reflns_Friedel_fraction_full      0.359
_reflns_Friedel_fraction_max       0.331
_reflns_number_gt                  13516
_reflns_number_total               14669
_reflns_odcompleteness_completeness  99.49
_reflns_odcompleteness_iscentric   1
_reflns_odcompleteness_theta       66.97
_reflns_special_details
;
 Reflections were merged by SHELXL according to the crystal
 class for the calculation of statistics and refinement.
 
 _reflns_Friedel_fraction is defined as the number of unique
 Friedel pairs measured divided by the number that would be
 possible theoretically, ignoring centric projections and
 systematic absences.
;
_reflns_threshold_expression       'I > 2\s(I)'
_computing_cell_refinement         'CrysAlisPro 1.171.39.27b (Rigaku OD, 2015)'
_computing_data_collection         'CrysAlisPro 1.171.39.27b (Rigaku OD, 2015)'
_computing_data_reduction          'CrysAlisPro 1.171.39.27b (Rigaku OD, 2015)'
_computing_molecular_graphics      'Olex2 (Dolomanov et al., 2009)'
_computing_publication_material    'Olex2 (Dolomanov et al., 2009)'
_computing_structure_refinement    'olex2.refine (Bourhis et al., 2015)'
_computing_structure_solution      'olex2.solve (Bourhis et al., 2015)'
_refine_diff_density_max           1.187
_refine_diff_density_min           -1.094
_refine_diff_density_rms           0.166
_refine_ls_abs_structure_details
;
 Classical Flack method preferred over Parsons because s.u. lower.
;
_refine_ls_abs_structure_Flack     0.035(10)
_refine_ls_extinction_coef         .
_refine_ls_extinction_method       none
_refine_ls_goodness_of_fit_ref     1.016
_refine_ls_hydrogen_treatment      mixed
_refine_ls_matrix_type             full
_refine_ls_number_parameters       1247
_refine_ls_number_reflns           14669
_refine_ls_number_restraints       46
_refine_ls_R_factor_all            0.0475
_refine_ls_R_factor_gt             0.0441
_refine_ls_restrained_S_all        1.017
_refine_ls_shift/su_max            0.001
_refine_ls_shift/su_mean           0.000
_refine_ls_structure_factor_coef   Fsqd
_refine_ls_weighting_details      
 'w=1/[\s^2^(Fo^2^)+(0.0812P)^2^] where P=(Fo^2^+2Fc^2^)/3'
_refine_ls_weighting_scheme        calc
_refine_ls_wR_factor_gt            0.1216
_refine_ls_wR_factor_ref           0.1245
_refine_special_details            ?
_olex2_refinement_description
;
1. Fixed Uiso
 At 1.2 times of:
  All C(H) groups, All C(H,H) groups
 At 1.5 times of:
  All C(H,H,H) groups, All O(H) groups
2. Restrained distances
 O7-H7
 0.87 with sigma of 0.01
 O23-H23
 0.87 with sigma of 0.01
 O24-H24
 0.87 with sigma of 0.01
 O13-C19
 1.42 with sigma of 0.02
 O13-H13
 0.87 with sigma of 0.01
 C5-H7
 1.874699 with sigma of 0.02
 Ag9-H7
 3.029054 with sigma of 0.02
 C51-H23
 1.890865 with sigma of 0.02
 Ag3-H23
 3.029089 with sigma of 0.02
 C66-H24
 1.872261 with sigma of 0.02
 Ag11-H24
 2.920691 with sigma of 0.02
 C19-H13
 1.877558 with sigma of 0.02
 Ag5-H13
 2.926477 with sigma of 0.02
3. Uiso/Uaniso restraints and constraints
Uanis(C15) \\sim Ueq, Uanis(C68) \\sim Ueq, Uanis(C72) \\sim Ueq, Uanis(O28)
\\sim Ueq: with sigma of 0.01 and sigma for terminal atoms of 0.02
Uanis(C80) \\sim Ueq: with sigma of 0.01 and sigma for terminal atoms of 0.02
4.a Ternary CH refined with riding coordinates:
 C7(H7a), C9(H9), C10(H10), C14(H14), C16(H16), C17(H17), C27(H27), C29(H29),
 C38(H38), C57(H57), C61(H61), C82(H82)
4.b Secondary CH2 refined with riding coordinates:
 C1(H1a,H1b), C8(H8a,H8b), C12(H12a,H12b), C18(H18a,H18b), C20(H20a,H20b),
 C21(H21a,H21b), C22(H22a,H22b), C25(H25a,H25b), C28(H28a,H28b), C30(H30a,H30b),
  C33(H33a,H33b), C34(H34a,H34b), C35(H35a,H35b), C46(H46a,H46b), C47(H47a,
 H47b), C49(H49a,H49b), C50(H50a,H50b), C63(H63a,H63b), C65(H65a,H65b),
 C67(H67a,H67b), C71(H71a,H71b), C74(H74a,H74b), C77(H77a,H77b), C79(H79a,H79b)
4.c Idealised Me refined as rotating group:
 C5(H5a,H5b,H5c), C11(H11a,H11b,H11c), C13(H13a,H13b,H13c), C15(H15a,H15b,
 H15c), C19(H19a,H19b,H19c), C23(H23a,H23b,H23c), C26(H26a,H26b,H26c), C32(H32a,
 H32b,H32c), C36(H36a,H36b,H36c), C37(H37a,H37b,H37c), C39(H39a,H39b,H39c),
 C40(H40a,H40b,H40c), C41(H41a,H41b,H41c), C44(H44a,H44b,H44c), C51(H51a,H51b,
 H51c), C56(H56a,H56b,H56c), C58(H58a,H58b,H58c), C60(H60a,H60b,H60c), C62(H62a,
 H62b,H62c), C64(H64a,H64b,H64c), C66(H66a,H66b,H66c), C68(H68a,H68b,H68c),
 C69(H69a,H69b,H69c), C70(H70a,H70b,H70c), C72(H72a,H72b,H72c), C73(H73a,H73b,
 H73c), C80(H80a,H80b,H80c), C81(H81a,H81b,H81c)
;
_atom_sites_solution_hydrogens     mixed
_atom_sites_solution_primary       iterative
_atom_sites_solution_secondary     ?
loop_
  _atom_site_label
  _atom_site_type_symbol
  _atom_site_fract_x
  _atom_site_fract_y
  _atom_site_fract_z
  _atom_site_U_iso_or_equiv
  _atom_site_adp_type
  _atom_site_occupancy
  _atom_site_site_symmetry_order
  _atom_site_calc_flag
  _atom_site_refinement_flags_posn
  _atom_site_refinement_flags_adp
  _atom_site_refinement_flags_occupancy
  _atom_site_disorder_assembly
  _atom_site_disorder_group
 Ag1 Ag 0.11320(7) 0.39255(7) 0.35584(5) 0.0294(2) Uani 1 1 d . . . . .
 Ag2 Ag 0.27841(9) 0.42940(9) 0.54731(5) 0.0406(3) Uani 1 1 d . . . . .
 Ag3 Ag -0.17944(8) 0.68793(8) 0.54519(5) 0.0378(2) Uani 1 1 d D . . . .
 Ag4 Ag -0.04730(8) 0.59055(8) 0.39264(5) 0.0330(2) Uani 1 1 d . . . . .
 Ag5 Ag -0.10224(10) 0.25204(9) 0.43479(5) 0.0414(3) Uani 1 1 d D . . . .
 Ag6 Ag 0.19666(7) 0.55887(8) 0.41246(5) 0.0331(2) Uani 1 1 d . . . . .
 Ag7 Ag -0.20967(8) 0.36588(8) 0.60808(5) 0.0332(2) Uani 1 1 d . . . . .
 Ag8 Ag 0.02746(8) 0.34280(8) 0.63122(5) 0.0353(2) Uani 1 1 d . . . . .
 Ag9 Ag 0.17187(8) 0.23566(8) 0.48195(5) 0.0374(2) Uani 1 1 d D . . . .
 Ag10 Ag -0.12606(8) 0.53040(7) 0.67678(5) 0.0336(2) Uani 1 1 d . . . . .
 Ag11 Ag 0.09455(9) 0.67115(9) 0.59210(5) 0.0409(3) Uani 1 1 d D . . . .
 Ag12 Ag -0.28127(8) 0.49633(8) 0.48030(5) 0.0368(2) Uani 1 1 d . . . . .
 S1 S -0.1074(2) 0.4263(2) 0.37728(14) 0.0258(6) Uani 1 1 d . . . . .
 S2 S 0.2754(2) 0.3872(3) 0.41905(15) 0.0278(7) Uani 1 1 d . . . . .
 S3 S -0.2021(3) 0.3227(3) 0.79338(16) 0.0330(7) Uani 1 1 d . . . . .
 S4 S 0.0379(2) 0.6872(2) 0.46786(15) 0.0258(6) Uani 1 1 d . . . . .
 S5 S -0.1563(3) 0.7762(3) 0.70664(16) 0.0333(7) Uani 1 1 d . . . . .
 S6 S 0.4627(3) 0.6312(3) 0.45442(15) 0.0304(7) Uani 1 1 d . . . . .
 S7 S -0.0464(3) 0.2362(2) 0.55872(15) 0.0273(6) Uani 1 1 d . . . . .
 S8 S 0.0981(3) 0.4961(3) 0.65109(15) 0.0268(6) Uani 1 1 d . . . . .
 S9 S -0.2836(3) 0.5396(3) 0.60969(15) 0.0288(7) Uani 1 1 d . . . . .
 S10 S 0.1492(3) 0.1464(3) 0.32326(16) 0.0319(7) Uani 1 1 d . . . . .
 S11 S 0.1787(3) 0.6040(3) 0.23188(14) 0.0280(7) Uani 1 1 d . . . . .
 S12 S 0.5186(3) 0.2854(3) 0.57809(17) 0.0364(8) Uani 1 1 d . . . . .
 O1 O -0.2664(9) 0.2951(8) 0.7418(5) 0.038(2) Uani 1 1 d . . . . .
 O2 O 0.3348(8) 0.6173(8) 0.4806(5) 0.037(2) Uani 1 1 d . . . . .
 O3 O 0.1795(9) 0.5000(7) 0.2340(5) 0.036(2) Uani 1 1 d . . . . .
 O4 O -0.0780(8) 0.2799(9) 0.7714(5) 0.044(3) Uani 1 1 d . . . . .
 O5 O -0.1971(11) 0.8061(10) 0.6411(6) 0.055(3) Uani 1 1 d . . . . .
 O6 O 0.4934(10) 0.2211(11) 0.5294(6) 0.062(4) Uani 1 1 d . . . . .
 O7 O 0.3092(10) 0.1206(9) 0.5236(7) 0.053(3) Uani 1 1 d D . . . .
 H7 H 0.367(6) 0.136(3) 0.541(5) 0.080 Uiso 1 1 d DR . . . .
 O8 O -0.1926(10) 0.6799(8) 0.7411(6) 0.047(3) Uani 1 1 d . . . . .
 O9 O 0.5329(8) 0.5420(7) 0.4640(5) 0.046(2) Uani 1 1 d . . . . .
 O10 O 0.0217(9) 0.1433(8) 0.3353(5) 0.039(2) Uani 1 1 d . . . . .
 O11 O -0.0265(9) 0.7848(10) 0.6885(6) 0.050(3) Uani 1 1 d . . . . .
 O12 O 0.1918(8) 0.2423(7) 0.2905(5) 0.035(2) Uani 1 1 d . . . . .
 O13 O -0.2680(11) 0.1801(13) 0.4181(9) 0.081(5) Uani 1 1 d D . . . .
 H13 H -0.3419(16) 0.198(9) 0.445(8) 0.121 Uiso 1 1 d DR . . . .
 O14 O 0.4879(9) 0.7126(9) 0.4915(5) 0.043(2) Uani 1 1 d . . . . .
 O15 O 0.7493(7) 0.6634(6) 0.3648(4) 0.0390(18) Uani 1 1 d . . . . .
 O16 O 0.1839(10) 0.1130(8) 0.3918(5) 0.041(2) Uani 1 1 d . . . . .
 O17 O 0.0564(8) 0.6497(9) 0.2545(5) 0.042(3) Uani 1 1 d . . . . .
 O18 O 0.6413(9) 0.3195(10) 0.5448(6) 0.048(3) Uani 1 1 d . . . . .
 O19 O 0.2541(9) 0.6353(8) 0.2739(5) 0.038(2) Uani 1 1 d . . . . .
 O20 O 0.4289(8) 0.3664(9) 0.5989(5) 0.055(3) Uani 1 1 d . . . . .
 O21 O -0.2094(9) 0.4295(8) 0.8011(5) 0.040(2) Uani 1 1 d . . . . .
 O22 O 0.2196(13) 0.7805(8) 0.0095(6) 0.072(3) Uani 1 1 d . . . . .
 O23 O -0.3111(8) 0.7983(8) 0.4971(5) 0.038(2) Uani 1 1 d D . . . .
 H23 H -0.355(7) 0.786(4) 0.468(5) 0.057 Uiso 1 1 d DR . . . .
 O24 O 0.2541(10) 0.7510(13) 0.6098(8) 0.075(5) Uani 1 1 d D . . . .
 H24 H 0.326(4) 0.745(9) 0.576(6) 0.113 Uiso 1 1 d DR . . . .
 O25 O 0.4340(10) 0.0013(9) 0.1306(7) 0.078(4) Uani 1 1 d . . . . .
 O26 O 0.4731(17) 0.0251(13) 0.6448(10) 0.114(5) Uani 1 1 d . . . . .
 O27 O -0.2367(15) 1.0277(9) 0.8566(7) 0.083(4) Uani 1 1 d . . . . .
 O28 O -0.4506(14) 0.2017(13) 1.0220(7) 0.104(5) Uani 1 1 d . U . . .
 C1 C -0.2317(12) 0.8601(12) 0.7751(7) 0.039(3) Uani 1 1 d . . . . .
 H1A H -0.206623 0.925498 0.752100 0.047 Uiso 1 1 calc R . . . .
 H1B H -0.318840 0.859595 0.781668 0.047 Uiso 1 1 calc R . . . .
 C2 C 0.7153(11) 0.7174(11) 0.3182(7) 0.034(3) Uani 1 1 d . . . . .
 C3 C 0.3921(18) 0.1631(17) 0.8043(10) 0.069(6) Uani 1 1 d . . . . .
 C4 C -0.2185(13) 0.8505(11) 0.8565(7) 0.038(3) Uani 1 1 d . . . . .
 C5 C 0.354(2) 0.0324(17) 0.4869(14) 0.075(6) Uani 1 1 d D . . . .
 H5A H 0.399786 0.047347 0.432643 0.113 Uiso 1 1 calc GR . . . .
 H5B H 0.285823 -0.005807 0.489484 0.113 Uiso 1 1 calc GR . . . .
 H5C H 0.406045 -0.005114 0.513107 0.113 Uiso 1 1 calc GR . . . .
 C6 C 0.5929(11) 0.7390(11) 0.3115(7) 0.032(3) Uani 1 1 d . . . . .
 C7 C 0.1250(12) 0.4867(12) 0.7462(6) 0.035(3) Uani 1 1 d . . . . .
 H7A H 0.118482 0.417662 0.768297 0.042 Uiso 1 1 calc R . . . .
 C8 C 0.2498(12) 0.6476(11) 0.1332(7) 0.035(3) Uani 1 1 d . . . . .
 H8A H 0.241774 0.719707 0.130951 0.041 Uiso 1 1 calc R . . . .
 H8B H 0.336937 0.627870 0.119841 0.041 Uiso 1 1 calc R . . . .
 C9 C 0.0810(13) 0.8031(13) 0.4119(9) 0.047(4) Uani 1 1 d . . . . .
 H9 H 0.123568 0.786474 0.357353 0.056 Uiso 1 1 calc R . . . .
 C10 C -0.1329(10) 0.4323(9) 0.2822(6) 0.025(3) Uani 1 1 d . . . . .
 H10 H -0.115540 0.499060 0.256983 0.030 Uiso 1 1 calc R . . . .
 C11 C -0.2656(12) 0.4167(12) 0.2941(9) 0.042(3) Uani 1 1 d . . . . .
 H11A H -0.283252 0.350294 0.316224 0.062 Uiso 1 1 calc GR . . . .
 H11B H -0.281206 0.426026 0.244269 0.062 Uiso 1 1 calc GR . . . .
 H11C H -0.317287 0.463713 0.329445 0.062 Uiso 1 1 calc GR . . . .
 C12 C 0.5548(13) 0.8441(11) 0.3353(7) 0.041(3) Uani 1 1 d . . . . .
 H12A H 0.574460 0.855418 0.382555 0.049 Uiso 1 1 calc R . . . .
 H12B H 0.467446 0.859221 0.344262 0.049 Uiso 1 1 calc R . . . .
 C13 C 0.2480(14) 0.5169(18) 0.7352(8) 0.066(6) Uani 1 1 d . . . . .
 H13A H 0.307845 0.471072 0.703108 0.099 Uiso 1 1 calc GR . . . .
 H13B H 0.260852 0.517162 0.785562 0.099 Uiso 1 1 calc GR . . . .
 H13C H 0.256543 0.582532 0.709501 0.099 Uiso 1 1 calc GR . . . .
 C14 C -0.0886(12) 0.1196(11) 0.6177(7) 0.035(3) Uani 1 1 d . . . . .
 H14 H -0.159911 0.136926 0.662989 0.042 Uiso 1 1 calc R . . . .
 C15 C -0.132(2) 0.0565(17) 0.5721(14) 0.091(7) Uani 1 1 d . U . . .
 H15A H -0.166777 0.097201 0.536703 0.136 Uiso 1 1 calc GR . . . .
 H15B H -0.193910 0.016038 0.607175 0.136 Uiso 1 1 calc GR . . . .
 H15C H -0.064517 0.014397 0.542347 0.136 Uiso 1 1 calc GR . . . .
 C16 C -0.217(2) 0.2989(17) 1.0676(9) 0.083(7) Uani 1 1 d . . . . .
 H16 H -0.161489 0.290719 1.100062 0.099 Uiso 1 1 calc R . . . .
 C17 C 0.7087(13) 0.8284(11) 0.2128(7) 0.039(3) Uani 1 1 d . . . . .
 H17 H 0.746743 0.852584 0.157945 0.047 Uiso 1 1 calc R . . . .
 C18 C 0.326(3) 0.015(2) 0.7734(15) 0.097(8) Uani 1 1 d . . . . .
 H18A H 0.369861 -0.037274 0.796483 0.117 Uiso 1 1 calc R . . . .
 H18B H 0.259085 -0.011239 0.761664 0.117 Uiso 1 1 calc R . . . .
 C19 C -0.2702(16) 0.0942(14) 0.3831(12) 0.066(5) Uani 1 1 d D . . . .
 H19A H -0.202516 0.090550 0.335124 0.099 Uiso 1 1 calc GR . . . .
 H19B H -0.346265 0.094358 0.371497 0.099 Uiso 1 1 calc GR . . . .
 H19C H -0.263297 0.037768 0.418380 0.099 Uiso 1 1 calc GR . . . .
 C20 C 0.7988(13) 0.7790(14) 0.2537(8) 0.054(4) Uani 1 1 d . . . . .
 H20A H 0.863231 0.738129 0.218533 0.065 Uiso 1 1 calc R . . . .
 H20B H 0.835572 0.827607 0.274270 0.065 Uiso 1 1 calc R . . . .
 C21 C 0.4973(11) 0.6642(10) 0.3513(7) 0.035(3) Uani 1 1 d . . . . .
 H21A H 0.523428 0.603281 0.323984 0.042 Uiso 1 1 calc R . . . .
 H21B H 0.420910 0.689616 0.342070 0.042 Uiso 1 1 calc R . . . .
 C22 C 0.5210(12) 0.2191(13) 0.6647(7) 0.050(4) Uani 1 1 d . . . . .
 H22A H 0.586977 0.167303 0.651029 0.060 Uiso 1 1 calc R . . . .
 H22B H 0.543632 0.263863 0.696427 0.060 Uiso 1 1 calc R . . . .
 C23 C 0.4623(14) 0.2596(12) 0.3434(8) 0.044(4) Uani 1 1 d . . . . .
 H23A H 0.456853 0.231184 0.395417 0.065 Uiso 1 1 calc GR . . . .
 H23B H 0.545020 0.248738 0.309014 0.065 Uiso 1 1 calc GR . . . .
 H23C H 0.406901 0.228602 0.323727 0.065 Uiso 1 1 calc GR . . . .
 C24 C -0.2717(12) 0.2938(10) 0.9609(6) 0.041(3) Uani 1 1 d . . . . .
 C25 C -0.3021(17) 0.3992(13) 0.9816(8) 0.057(4) Uani 1 1 d . . . . .
 H25A H -0.389567 0.416668 0.993155 0.069 Uiso 1 1 calc R . . . .
 H25B H -0.256838 0.444151 0.939200 0.069 Uiso 1 1 calc R . . . .
 C26 C 0.5112(13) 0.7788(13) 0.1968(8) 0.050(4) Uani 1 1 d . . . . .
 H26A H 0.463902 0.722195 0.201607 0.075 Uiso 1 1 calc GR . . . .
 H26B H 0.538370 0.803975 0.142619 0.075 Uiso 1 1 calc GR . . . .
 H26C H 0.461109 0.829681 0.228751 0.075 Uiso 1 1 calc GR . . . .
 C27 C 0.4293(10) 0.3659(12) 0.3466(6) 0.033(3) Uani 1 1 d . . . . .
 H27 H 0.489204 0.396856 0.364031 0.039 Uiso 1 1 calc R . . . .
 C28 C -0.2614(19) 0.4018(16) 1.0561(8) 0.076(6) Uani 1 1 d . . . . .
 H28A H -0.196707 0.447044 1.047111 0.091 Uiso 1 1 calc R . . . .
 H28B H -0.330217 0.421516 1.101169 0.091 Uiso 1 1 calc R . . . .
 C29 C 0.2808(18) 0.1064(17) 0.8281(9) 0.069(6) Uani 1 1 d . . . . .
 H29 H 0.246620 0.088861 0.884720 0.083 Uiso 1 1 calc R . . . .
 C30 C 0.1980(17) 0.166(2) 0.7920(11) 0.107(10) Uani 1 1 d . . . . .
 H30A H 0.152075 0.217745 0.826155 0.128 Uiso 1 1 calc R . . . .
 H30B H 0.140166 0.124911 0.782368 0.128 Uiso 1 1 calc R . . . .
 C31 C 0.4117(12) 0.1724(15) 0.7146(8) 0.050(4) Uani 1 1 d . . . . .
 C32 C 0.4301(15) 0.4138(15) 0.2680(9) 0.052(4) Uani 1 1 d . . . . .
 H32A H 0.373254 0.382984 0.249417 0.078 Uiso 1 1 calc GR . . . .
 H32B H 0.511410 0.405706 0.231163 0.078 Uiso 1 1 calc GR . . . .
 H32C H 0.406140 0.483374 0.272881 0.078 Uiso 1 1 calc GR . . . .
 C33 C -0.2840(11) 0.2683(12) 0.8826(6) 0.037(3) Uani 1 1 d . . . . .
 H33A H -0.370352 0.280719 0.886743 0.044 Uiso 1 1 calc R . . . .
 H33B H -0.265714 0.197121 0.879303 0.044 Uiso 1 1 calc R . . . .
 C34 C -0.117(2) 0.7933(19) 0.9519(10) 0.089(6) Uani 1 1 d . . . . .
 H34A H -0.099837 0.723341 0.964239 0.107 Uiso 1 1 calc R . . . .
 H34B H -0.068803 0.832667 0.971998 0.107 Uiso 1 1 calc R . . . .
 C35 C 0.6308(16) 0.9046(13) 0.2646(10) 0.055(4) Uani 1 1 d . . . . .
 H35A H 0.578656 0.944519 0.238547 0.066 Uiso 1 1 calc R . . . .
 H35B H 0.680908 0.948110 0.279808 0.066 Uiso 1 1 calc R . . . .
 C36 C 0.6807(14) 0.6543(11) 0.1843(7) 0.049(3) Uani 1 1 d . . . . .
 H36A H 0.756079 0.636647 0.196210 0.073 Uiso 1 1 calc GR . . . .
 H36B H 0.698118 0.665207 0.128225 0.073 Uiso 1 1 calc GR . . . .
 H36C H 0.626318 0.601353 0.203535 0.073 Uiso 1 1 calc GR . . . .
 C37 C 0.0312(14) 0.5532(15) 0.8016(8) 0.051(4) Uani 1 1 d . . . . .
 H37A H 0.034109 0.620164 0.778362 0.076 Uiso 1 1 calc GR . . . .
 H37B H 0.048961 0.551534 0.850560 0.076 Uiso 1 1 calc GR . . . .
 H37C H -0.049417 0.530544 0.811073 0.076 Uiso 1 1 calc GR . . . .
 C38 C -0.2516(17) 0.8222(15) 0.9852(7) 0.069(5) Uani 1 1 d . . . . .
 H38 H -0.289229 0.792934 1.038634 0.083 Uiso 1 1 calc R . . . .
 C39 C -0.4399(15) 0.8228(17) 0.9331(11) 0.090(6) Uani 1 1 d . . . . .
 H39A H -0.447117 0.893635 0.922766 0.135 Uiso 1 1 calc GR . . . .
 H39B H -0.490399 0.805375 0.985895 0.135 Uiso 1 1 calc GR . . . .
 H39C H -0.466577 0.790593 0.896306 0.135 Uiso 1 1 calc GR . . . .
 C40 C -0.0311(14) 0.8644(12) 0.4108(9) 0.055(4) Uani 1 1 d . . . . .
 H40A H -0.084268 0.825551 0.395093 0.082 Uiso 1 1 calc GR . . . .
 H40B H -0.009231 0.920992 0.374116 0.082 Uiso 1 1 calc GR . . . .
 H40C H -0.072968 0.886533 0.462632 0.082 Uiso 1 1 calc GR . . . .
 C41 C 0.1680(17) 0.8498(14) 0.4378(14) 0.075(7) Uani 1 1 d . . . . .
 H41A H 0.127531 0.874258 0.488943 0.112 Uiso 1 1 calc GR . . . .
 H41B H 0.200672 0.904143 0.400961 0.112 Uiso 1 1 calc GR . . . .
 H41C H 0.233922 0.802010 0.440636 0.112 Uiso 1 1 calc GR . . . .
 C42 C 0.4091(19) 0.0664(19) 0.7039(14) 0.082(7) Uani 1 1 d . . . . .
 C43 C -0.3056(16) 0.7891(12) 0.9241(8) 0.061(4) Uani 1 1 d . . . . .
 C44 C -0.289(2) 0.6786(14) 0.9170(9) 0.083(6) Uani 1 1 d . . . . .
 H44A H -0.325167 0.661052 0.879129 0.125 Uiso 1 1 calc GR . . . .
 H44B H -0.327491 0.645382 0.967384 0.125 Uiso 1 1 calc GR . . . .
 H44C H -0.202295 0.658681 0.900097 0.125 Uiso 1 1 calc GR . . . .
 C45 C 0.6201(12) 0.7486(11) 0.2237(7) 0.036(3) Uani 1 1 d . . . . .
 C46 C 0.0717(13) 0.5874(13) 0.0918(7) 0.047(3) Uani 1 1 d . . . . .
 H46A H 0.049615 0.543882 0.139552 0.056 Uiso 1 1 calc R . . . .
 H46B H 0.015633 0.646456 0.099382 0.056 Uiso 1 1 calc R . . . .
 C47 C 0.3135(15) 0.0071(14) 0.0437(8) 0.067(5) Uani 1 1 d . . . . .
 H47A H 0.318741 -0.062907 0.034319 0.080 Uiso 1 1 calc R . . . .
 H47B H 0.369127 0.041988 -0.001356 0.080 Uiso 1 1 calc R . . . .
 C48 C 0.2137(13) 0.6952(10) 0.0059(6) 0.045(3) Uani 1 1 d . . . . .
 C49 C 0.0691(14) 0.5348(15) 0.0218(8) 0.064(4) Uani 1 1 d . . . . .
 H49A H 0.049270 0.466112 0.036740 0.077 Uiso 1 1 calc R . . . .
 H49B H 0.009557 0.567982 -0.001737 0.077 Uiso 1 1 calc R . . . .
 C50 C 0.2219(14) 0.1779(10) 0.1319(7) 0.049(3) Uani 1 1 d . . . . .
 H50A H 0.159392 0.221424 0.165851 0.059 Uiso 1 1 calc R . . . .
 H50B H 0.300927 0.206659 0.118465 0.059 Uiso 1 1 calc R . . . .
 C51 C -0.3678(14) 0.8802(12) 0.5386(10) 0.049(4) Uani 1 1 d D . . . .
 H51A H -0.381466 0.933533 0.502485 0.074 Uiso 1 1 calc GR . . . .
 H51B H -0.316021 0.901062 0.566279 0.074 Uiso 1 1 calc GR . . . .
 H51C H -0.445275 0.863052 0.575742 0.074 Uiso 1 1 calc GR . . . .
 C52 C 0.1270(14) 0.0234(11) 0.1495(7) 0.051(3) Uani 1 1 d . . . . .
 C53 C 0.3387(13) 0.0221(10) 0.1174(7) 0.050(3) Uani 1 1 d . . . . .
 C54 C 0.2045(10) 0.6146(9) 0.0702(6) 0.034(2) Uani 1 1 d . . . . .
 C55 C 0.2760(14) 0.5300(11) 0.0195(7) 0.048(3) Uani 1 1 d . . . . .
 C56 C 0.4075(13) 0.5490(13) -0.0218(7) 0.062(4) Uani 1 1 d . . . . .
 H56A H 0.412330 0.613044 -0.050168 0.093 Uiso 1 1 calc GR . . . .
 H56B H 0.444095 0.498457 -0.058182 0.093 Uiso 1 1 calc GR . . . .
 H56C H 0.450703 0.547813 0.016186 0.093 Uiso 1 1 calc GR . . . .
 C57 C 0.1831(16) 0.0521(13) 0.0616(7) 0.060(4) Uani 1 1 d . . . . .
 H57 H 0.138124 0.030576 0.028346 0.072 Uiso 1 1 calc R . . . .
 C58 C -0.0018(16) 0.0660(16) 0.1829(11) 0.078(6) Uani 1 1 d . . . . .
 H58A H -0.004630 0.136784 0.171369 0.116 Uiso 1 1 calc GR . . . .
 H58B H -0.029380 0.051843 0.239005 0.116 Uiso 1 1 calc GR . . . .
 H58C H -0.054448 0.036963 0.159775 0.116 Uiso 1 1 calc GR . . . .
 C59 C 0.2264(13) 0.0708(11) 0.1726(6) 0.038(3) Uani 1 1 d . . . . .
 C60 C 0.127(2) -0.0864(14) 0.1727(10) 0.077(5) Uani 1 1 d . . . . .
 H60A H 0.082291 -0.117928 0.145102 0.116 Uiso 1 1 calc GR . . . .
 H60B H 0.087437 -0.096451 0.228541 0.116 Uiso 1 1 calc GR . . . .
 H60C H 0.209786 -0.114829 0.159288 0.116 Uiso 1 1 calc GR . . . .
 C61 C -0.4363(11) 0.5599(11) 0.6757(7) 0.032(3) Uani 1 1 d . . . . .
 H61 H -0.492391 0.528865 0.654869 0.039 Uiso 1 1 calc R . . . .
 C62 C -0.0489(13) 0.3599(12) 0.2315(7) 0.040(3) Uani 1 1 d . . . . .
 H62A H 0.034209 0.369050 0.229050 0.059 Uiso 1 1 calc GR . . . .
 H62B H -0.056323 0.369459 0.179358 0.059 Uiso 1 1 calc GR . . . .
 H62C H -0.069563 0.293741 0.252734 0.059 Uiso 1 1 calc GR . . . .
 C63 C 0.2303(13) 0.0593(10) 0.2550(6) 0.034(3) Uani 1 1 d . . . . .
 H63A H 0.316123 0.057534 0.252511 0.041 Uiso 1 1 calc R . . . .
 H63B H 0.201286 -0.005498 0.276813 0.041 Uiso 1 1 calc R . . . .
 C64 C 0.0077(14) 0.0778(14) 0.6502(10) 0.066(5) Uani 1 1 d . . . . .
 H64A H 0.069478 0.041159 0.611053 0.099 Uiso 1 1 calc GR . . . .
 H64B H -0.027107 0.034103 0.695601 0.099 Uiso 1 1 calc GR . . . .
 H64C H 0.044424 0.130647 0.665218 0.099 Uiso 1 1 calc GR . . . .
 C65 C 0.2070(15) 0.6472(12) -0.0653(7) 0.052(4) Uani 1 1 d . . . . .
 H65A H 0.136027 0.673441 -0.080772 0.063 Uiso 1 1 calc R . . . .
 H65B H 0.281244 0.654616 -0.109751 0.063 Uiso 1 1 calc R . . . .
 C66 C 0.2495(16) 0.8278(14) 0.6551(12) 0.062(5) Uani 1 1 d D . . . .
 H66A H 0.313559 0.871215 0.627879 0.092 Uiso 1 1 calc GR . . . .
 H66B H 0.260777 0.802120 0.704256 0.092 Uiso 1 1 calc GR . . . .
 H66C H 0.170915 0.864329 0.665145 0.092 Uiso 1 1 calc GR . . . .
 C67 C 0.2828(17) 0.2138(19) 0.7121(9) 0.072(6) Uani 1 1 d . . . . .
 H67A H 0.264720 0.191896 0.667087 0.087 Uiso 1 1 calc R . . . .
 H67B H 0.274974 0.285864 0.710782 0.087 Uiso 1 1 calc R . . . .
 C68 C 0.505(2) 0.110(2) 0.8200(13) 0.100(8) Uani 1 1 d . U . . .
 H68A H 0.488312 0.096687 0.875770 0.150 Uiso 1 1 calc GR . . . .
 H68B H 0.572974 0.151324 0.799618 0.150 Uiso 1 1 calc GR . . . .
 H68C H 0.523921 0.048489 0.794422 0.150 Uiso 1 1 calc GR . . . .
 C69 C -0.4476(13) 0.5116(15) 0.7558(9) 0.055(5) Uani 1 1 d . . . . .
 H69A H -0.430746 0.441067 0.752303 0.083 Uiso 1 1 calc GR . . . .
 H69B H -0.529642 0.525089 0.790419 0.083 Uiso 1 1 calc GR . . . .
 H69C H -0.389722 0.537767 0.776319 0.083 Uiso 1 1 calc GR . . . .
 C70 C -0.4730(14) 0.6685(14) 0.6785(11) 0.053(4) Uani 1 1 d . . . . .
 H70A H -0.416272 0.701460 0.695717 0.079 Uiso 1 1 calc GR . . . .
 H70B H -0.554488 0.678435 0.714756 0.079 Uiso 1 1 calc GR . . . .
 H70C H -0.471762 0.695609 0.626872 0.079 Uiso 1 1 calc GR . . . .
 C71 C 0.190(2) 0.1609(12) 0.0586(8) 0.068(5) Uani 1 1 d . . . . .
 H71A H 0.111724 0.195328 0.059386 0.081 Uiso 1 1 calc R . . . .
 H71B H 0.253197 0.183808 0.011378 0.081 Uiso 1 1 calc R . . . .
 C72 C 0.374(2) 0.2614(19) 0.8396(11) 0.095(7) Uani 1 1 d . U . . .
 H72A H 0.293823 0.291285 0.841854 0.143 Uiso 1 1 calc GR . . . .
 H72B H 0.435764 0.304048 0.807760 0.143 Uiso 1 1 calc GR . . . .
 H72C H 0.380250 0.251971 0.891997 0.143 Uiso 1 1 calc GR . . . .
 C73 C 0.2711(18) 0.4291(11) 0.0648(8) 0.064(4) Uani 1 1 d . . . . .
 H73A H 0.295963 0.433999 0.110673 0.097 Uiso 1 1 calc GR . . . .
 H73B H 0.325641 0.381311 0.031631 0.097 Uiso 1 1 calc GR . . . .
 H73C H 0.188550 0.408128 0.080869 0.097 Uiso 1 1 calc GR . . . .
 C74 C -0.0915(14) 0.8152(14) 0.8633(9) 0.065(4) Uani 1 1 d . . . . .
 H74A H -0.058923 0.755909 0.834834 0.078 Uiso 1 1 calc R . . . .
 H74B H -0.033785 0.866718 0.843195 0.078 Uiso 1 1 calc R . . . .
 C75 C -0.2424(16) 0.9509(12) 0.8910(8) 0.061(4) Uani 1 1 d . . . . .
 C76 C -0.1539(16) 0.2689(12) 0.9809(9) 0.061(4) Uani 1 1 d . . . . .
 C77 C -0.321(2) 0.2386(17) 1.0965(8) 0.095(7) Uani 1 1 d . . . . .
 H77A H -0.384489 0.267933 1.140156 0.114 Uiso 1 1 calc R . . . .
 H77B H -0.297150 0.171696 1.113066 0.114 Uiso 1 1 calc R . . . .
 C78 C -0.3633(19) 0.2391(14) 1.0252(7) 0.077(6) Uani 1 1 d . . . . .
 C79 C -0.2729(18) 0.9280(15) 0.9780(9) 0.068(5) Uani 1 1 d . . . . .
 H79A H -0.219837 0.960936 0.999171 0.082 Uiso 1 1 calc R . . . .
 H79B H -0.358000 0.948323 1.005129 0.082 Uiso 1 1 calc R . . . .
 C80 C -0.108(2) 0.1635(17) 0.9714(15) 0.103(7) Uani 1 1 d . U . . .
 H80A H -0.042613 0.149164 0.994201 0.155 Uiso 1 1 calc GR . . . .
 H80B H -0.077797 0.151475 0.916309 0.155 Uiso 1 1 calc GR . . . .
 H80C H -0.173900 0.121309 0.997603 0.155 Uiso 1 1 calc GR . . . .
 C81 C -0.0481(16) 0.3320(19) 0.9362(12) 0.075(6) Uani 1 1 d . . . . .
 H81A H -0.076481 0.400990 0.937673 0.113 Uiso 1 1 calc GR . . . .
 H81B H -0.016831 0.314216 0.882373 0.113 Uiso 1 1 calc GR . . . .
 H81C H 0.016194 0.320678 0.960204 0.113 Uiso 1 1 calc GR . . . .
 C82 C 0.1948(14) 0.5407(13) -0.0325(7) 0.051(4) Uani 1 1 d . . . . .
 H82 H 0.216826 0.492330 -0.073113 0.061 Uiso 1 1 calc R . . . .

loop_
  _atom_site_aniso_label
  _atom_site_aniso_U_11
  _atom_site_aniso_U_22
  _atom_site_aniso_U_33
  _atom_site_aniso_U_23
  _atom_site_aniso_U_13
  _atom_site_aniso_U_12
 Ag1 0.0259(4) 0.0355(6) 0.0320(4) -0.0046(4) -0.0156(3) -0.0030(4)
 Ag2 0.0405(5) 0.0577(8) 0.0254(4) -0.0081(4) -0.0120(4) -0.0002(5)
 Ag3 0.0310(5) 0.0462(7) 0.0347(4) -0.0063(4) -0.0060(4) -0.0068(4)
 Ag4 0.0273(4) 0.0457(7) 0.0303(4) -0.0114(4) -0.0107(3) -0.0089(4)
 Ag5 0.0530(6) 0.0436(7) 0.0323(4) -0.0007(4) -0.0196(4) -0.0064(5)
 Ag6 0.0290(4) 0.0398(6) 0.0360(4) -0.0098(4) -0.0167(4) -0.0001(4)
 Ag7 0.0317(4) 0.0398(6) 0.0335(4) -0.0053(4) -0.0170(3) -0.0025(4)
 Ag8 0.0315(5) 0.0420(7) 0.0367(4) -0.0135(4) -0.0125(4) -0.0072(4)
 Ag9 0.0338(5) 0.0449(7) 0.0331(4) -0.0032(4) -0.0085(4) -0.0064(4)
 Ag10 0.0291(4) 0.0373(6) 0.0402(5) -0.0063(4) -0.0178(4) -0.0035(4)
 Ag11 0.0474(6) 0.0487(7) 0.0306(4) -0.0017(4) -0.0170(4) -0.0072(5)
 Ag12 0.0335(5) 0.0518(7) 0.0249(4) -0.0033(4) -0.0091(3) -0.0010(4)
 S1 0.0248(13) 0.0369(19) 0.0182(10) -0.0031(11) -0.0099(9) -0.0021(11)
 S2 0.0227(13) 0.038(2) 0.0249(11) -0.0042(11) -0.0102(10) -0.0007(12)
 S3 0.0341(15) 0.044(2) 0.0249(12) -0.0034(12) -0.0134(11) -0.0051(13)
 S4 0.0258(13) 0.0280(19) 0.0263(11) -0.0034(11) -0.0111(10) -0.0032(11)
 S5 0.0373(16) 0.036(2) 0.0282(12) -0.0090(12) -0.0110(12) -0.0024(13)
 S6 0.0243(13) 0.045(2) 0.0250(12) -0.0030(12) -0.0109(10) -0.0060(12)
 S7 0.0314(14) 0.0279(19) 0.0251(11) -0.0010(11) -0.0107(10) -0.0093(12)
 S8 0.0276(13) 0.0342(19) 0.0254(12) -0.0050(11) -0.0160(10) -0.0057(12)
 S9 0.0238(13) 0.039(2) 0.0258(12) -0.0047(11) -0.0091(10) -0.0058(12)
 S10 0.0374(16) 0.034(2) 0.0273(12) -0.0048(12) -0.0142(11) -0.0022(13)
 S11 0.0294(13) 0.0369(19) 0.0184(10) -0.0020(10) -0.0075(9) -0.0052(12)
 S12 0.0276(14) 0.054(2) 0.0321(13) -0.0058(13) -0.0146(11) -0.0055(14)
 O1 0.046(5) 0.047(6) 0.024(4) -0.002(4) -0.016(3) -0.009(4)
 O2 0.029(4) 0.056(6) 0.033(4) -0.006(4) -0.013(3) -0.013(4)
 O3 0.048(5) 0.028(5) 0.034(4) 0.000(3) -0.016(4) -0.001(4)
 O4 0.033(5) 0.065(8) 0.034(4) -0.002(4) -0.009(4) -0.006(5)
 O5 0.073(8) 0.060(8) 0.041(5) -0.010(5) -0.026(5) -0.006(6)
 O6 0.051(6) 0.108(11) 0.039(5) -0.024(6) -0.021(5) -0.025(6)
 O7 0.051(6) 0.060(9) 0.057(6) 0.000(6) -0.029(5) -0.011(5)
 O8 0.062(6) 0.038(7) 0.044(5) -0.002(4) -0.018(5) -0.005(5)
 O9 0.048(5) 0.054(6) 0.040(4) 0.007(4) -0.022(4) -0.002(4)
 O10 0.043(5) 0.047(7) 0.030(4) -0.016(4) -0.009(4) -0.007(4)
 O11 0.030(5) 0.075(9) 0.045(5) -0.024(5) -0.005(4) -0.006(5)
 O12 0.040(5) 0.031(6) 0.035(4) -0.007(4) -0.011(4) -0.003(4)
 O13 0.045(7) 0.111(13) 0.088(9) -0.059(9) -0.008(6) -0.011(7)
 O14 0.037(5) 0.058(7) 0.037(4) -0.013(4) -0.011(4) -0.012(4)
 O15 0.031(4) 0.048(5) 0.040(4) 0.004(3) -0.015(3) -0.006(3)
 O16 0.065(6) 0.036(6) 0.034(4) -0.006(4) -0.032(4) 0.004(5)
 O17 0.040(5) 0.062(7) 0.022(4) -0.009(4) -0.011(3) 0.010(5)
 O18 0.035(5) 0.071(8) 0.042(5) -0.006(5) -0.013(4) -0.009(5)
 O19 0.046(5) 0.054(7) 0.021(3) -0.001(4) -0.017(3) -0.012(4)
 O20 0.045(5) 0.083(8) 0.038(4) -0.010(5) -0.018(4) 0.019(5)
 O21 0.048(5) 0.045(6) 0.027(4) 0.001(4) -0.012(3) -0.011(4)
 O22 0.143(11) 0.040(7) 0.040(5) 0.003(4) -0.038(6) -0.011(6)
 O23 0.028(4) 0.046(7) 0.045(5) -0.006(4) -0.017(4) -0.004(4)
 O24 0.030(5) 0.119(13) 0.074(8) -0.058(8) 0.004(5) -0.015(7)
 O25 0.067(7) 0.078(9) 0.070(7) -0.002(6) -0.004(5) 0.027(6)
 O26 0.124(13) 0.100(12) 0.096(11) -0.022(9) -0.001(9) 0.001(10)
 O27 0.145(13) 0.040(7) 0.065(7) -0.016(5) -0.029(8) -0.004(7)
 O28 0.105(10) 0.152(13) 0.047(6) -0.001(7) 0.001(6) -0.067(10)
 C1 0.041(7) 0.043(10) 0.031(6) -0.003(5) -0.008(5) -0.003(6)
 C2 0.031(6) 0.038(8) 0.034(6) 0.008(5) -0.014(5) -0.004(5)
 C3 0.078(12) 0.095(17) 0.043(8) 0.008(9) -0.025(8) -0.037(11)
 C4 0.045(7) 0.030(8) 0.034(6) -0.004(5) -0.006(5) -0.002(5)
 C5 0.078(13) 0.070(15) 0.097(15) -0.031(12) -0.056(12) 0.025(11)
 C6 0.036(6) 0.037(8) 0.026(5) 0.003(5) -0.014(4) -0.005(5)
 C7 0.038(7) 0.045(9) 0.023(5) -0.008(5) -0.012(5) 0.004(6)
 C8 0.046(7) 0.034(7) 0.032(5) -0.011(5) -0.022(5) 0.000(5)
 C9 0.036(7) 0.058(12) 0.050(8) 0.011(7) -0.019(6) -0.014(7)
 C10 0.032(6) 0.022(7) 0.028(5) 0.003(4) -0.019(4) -0.004(5)
 C11 0.030(6) 0.049(9) 0.054(8) -0.009(6) -0.024(6) -0.005(6)
 C12 0.056(8) 0.043(9) 0.029(5) -0.002(5) -0.022(5) 0.000(6)
 C13 0.034(7) 0.14(2) 0.033(6) -0.013(9) -0.016(6) -0.011(9)
 C14 0.041(7) 0.031(8) 0.034(6) 0.006(5) -0.011(5) -0.013(6)
 C15 0.134(16) 0.054(12) 0.099(13) 0.007(10) -0.049(12) -0.048(11)
 C16 0.141(18) 0.093(17) 0.031(7) -0.003(8) -0.045(9) -0.032(13)
 C17 0.049(7) 0.036(8) 0.034(6) 0.002(5) -0.016(5) -0.006(5)
 C18 0.106(18) 0.085(18) 0.090(15) 0.006(13) -0.011(13) -0.029(14)
 C19 0.046(9) 0.069(15) 0.082(12) -0.019(10) -0.010(8) -0.017(9)
 C20 0.036(7) 0.080(11) 0.047(7) 0.019(7) -0.019(6) -0.005(6)
 C21 0.038(6) 0.039(8) 0.035(5) -0.006(5) -0.019(5) -0.009(5)
 C22 0.041(7) 0.082(12) 0.032(6) -0.007(6) -0.016(5) -0.006(7)
 C23 0.046(8) 0.041(10) 0.040(7) 0.007(6) -0.011(6) 0.000(6)
 C24 0.048(7) 0.052(8) 0.027(5) -0.002(5) -0.014(5) -0.006(6)
 C25 0.082(11) 0.049(10) 0.035(6) -0.014(6) -0.008(6) -0.001(7)
 C26 0.046(7) 0.064(10) 0.047(7) 0.013(6) -0.024(6) -0.014(7)
 C27 0.021(5) 0.063(10) 0.016(4) 0.001(5) -0.007(4) -0.013(5)
 C28 0.105(14) 0.086(15) 0.031(6) -0.031(8) -0.001(7) -0.030(12)
 C29 0.074(11) 0.100(16) 0.035(7) 0.002(8) -0.015(7) -0.021(10)
 C30 0.045(10) 0.20(3) 0.056(10) 0.010(14) 0.007(8) -0.026(13)
 C31 0.029(6) 0.083(13) 0.041(7) -0.014(7) -0.012(5) -0.008(7)
 C32 0.046(8) 0.067(13) 0.045(8) 0.002(8) -0.017(6) -0.007(8)
 C33 0.034(6) 0.058(9) 0.020(5) -0.005(5) -0.009(4) -0.006(5)
 C34 0.098(14) 0.119(19) 0.049(9) -0.007(10) -0.027(9) 0.020(13)
 C35 0.066(10) 0.041(10) 0.062(9) 0.013(7) -0.027(8) -0.015(7)
 C36 0.074(9) 0.050(9) 0.027(5) -0.005(5) -0.023(6) 0.001(7)
 C37 0.045(8) 0.076(13) 0.033(6) -0.011(7) -0.016(6) 0.009(8)
 C38 0.092(12) 0.077(13) 0.025(6) 0.001(6) -0.003(6) 0.008(9)
 C39 0.055(9) 0.104(16) 0.081(12) -0.012(11) 0.026(8) -0.012(10)
 C40 0.058(8) 0.042(9) 0.064(9) 0.013(7) -0.023(7) 0.000(6)
 C41 0.067(10) 0.042(10) 0.138(18) 0.033(11) -0.065(12) -0.034(8)
 C42 0.063(11) 0.084(17) 0.091(14) -0.034(12) -0.004(10) -0.006(10)
 C43 0.080(10) 0.052(10) 0.040(6) -0.004(6) -0.002(6) -0.006(8)
 C44 0.111(14) 0.066(12) 0.046(8) 0.015(7) 0.015(8) -0.024(10)
 C45 0.042(7) 0.035(8) 0.033(6) -0.003(5) -0.014(5) -0.001(5)
 C46 0.054(8) 0.062(10) 0.034(6) -0.006(6) -0.024(6) -0.014(7)
 C47 0.069(10) 0.069(12) 0.035(6) -0.010(6) 0.018(6) 0.018(8)
 C48 0.070(8) 0.043(9) 0.025(5) 0.004(5) -0.021(5) -0.008(6)
 C49 0.061(9) 0.106(14) 0.037(6) -0.007(7) -0.023(6) -0.031(9)
 C50 0.074(9) 0.041(8) 0.033(5) 0.003(5) -0.022(6) -0.001(6)
 C51 0.045(8) 0.040(10) 0.072(10) 0.006(7) -0.033(7) -0.008(6)
 C52 0.072(9) 0.050(9) 0.030(5) -0.011(5) -0.010(5) -0.017(7)
 C53 0.057(8) 0.043(8) 0.040(6) -0.003(5) -0.005(5) 0.017(6)
 C54 0.034(6) 0.038(7) 0.029(5) 0.001(4) -0.009(4) -0.004(5)
 C55 0.072(9) 0.042(8) 0.033(6) -0.012(5) -0.022(6) 0.013(6)
 C56 0.055(8) 0.088(12) 0.031(6) -0.015(6) 0.001(5) 0.012(7)
 C57 0.087(11) 0.067(11) 0.025(6) -0.013(6) -0.016(6) 0.008(8)
 C58 0.066(10) 0.102(15) 0.085(12) -0.046(11) -0.042(9) -0.003(10)
 C59 0.055(7) 0.037(8) 0.015(4) 0.002(5) -0.005(4) 0.006(6)
 C60 0.101(14) 0.064(12) 0.060(9) -0.019(8) -0.007(9) -0.024(10)
 C61 0.024(6) 0.042(9) 0.027(5) -0.002(5) 0.000(4) -0.007(5)
 C62 0.045(7) 0.050(10) 0.028(5) -0.017(5) -0.014(5) 0.001(6)
 C63 0.054(8) 0.026(8) 0.023(5) 0.000(5) -0.017(5) 0.010(6)
 C64 0.053(8) 0.070(12) 0.075(10) 0.042(9) -0.029(8) -0.018(7)
 C65 0.076(9) 0.057(10) 0.029(6) -0.015(6) -0.024(6) 0.012(7)
 C66 0.049(9) 0.056(13) 0.084(12) -0.027(9) -0.021(8) -0.004(8)
 C67 0.061(10) 0.121(19) 0.031(7) 0.001(9) -0.012(7) -0.006(11)
 C68 0.113(14) 0.132(17) 0.076(11) 0.052(11) -0.066(11) -0.037(12)
 C69 0.034(7) 0.079(14) 0.040(7) 0.013(8) 0.001(6) 0.006(7)
 C70 0.036(7) 0.049(11) 0.072(10) -0.009(8) -0.015(7) 0.001(7)
 C71 0.119(15) 0.052(10) 0.036(6) -0.004(6) -0.032(8) 0.006(9)
 C72 0.116(15) 0.110(15) 0.059(9) -0.013(10) -0.016(10) -0.044(13)
 C73 0.116(14) 0.042(9) 0.037(6) -0.009(6) -0.025(7) 0.001(8)
 C74 0.056(9) 0.081(13) 0.060(9) -0.008(8) -0.023(7) 0.006(8)
 C75 0.088(11) 0.044(9) 0.043(7) -0.015(6) -0.009(7) 0.003(7)
 C76 0.099(12) 0.052(9) 0.054(8) -0.017(7) -0.055(9) 0.008(8)
 C77 0.150(19) 0.109(16) 0.027(6) 0.016(8) -0.020(9) -0.059(15)
 C78 0.118(15) 0.088(13) 0.021(5) 0.010(6) -0.008(7) -0.052(11)
 C79 0.085(13) 0.072(12) 0.042(7) -0.019(7) -0.007(8) -0.004(10)
 C80 0.115(14) 0.098(14) 0.116(14) -0.015(11) -0.075(12) 0.042(11)
 C81 0.049(9) 0.115(18) 0.074(11) -0.023(11) -0.030(8) -0.010(10)
 C82 0.064(9) 0.062(11) 0.030(6) -0.007(6) -0.015(6) -0.010(7)

_geom_special_details
;
 All esds (except the esd in the dihedral angle between two l.s. planes)
 are estimated using the full covariance matrix.  The cell esds are taken
 into account individually in the estimation of esds in distances, angles
 and torsion angles; correlations between esds in cell parameters are only
 used when they are defined by crystal symmetry.  An approximate (isotropic)
 treatment of cell esds is used for estimating esds involving l.s. planes.
;
loop_
  _geom_bond_atom_site_label_1
  _geom_bond_atom_site_label_2
  _geom_bond_distance
  _geom_bond_site_symmetry_2
  _geom_bond_publ_flag
 Ag1 Ag4 3.1701(14) . ?
 Ag1 Ag5 3.2078(15) . ?
 Ag1 Ag6 2.9623(14) . ?
 Ag1 Ag9 3.2119(13) . ?
 Ag1 S1 2.494(3) . ?
 Ag1 S2 2.512(3) . ?
 Ag1 O3 2.506(9) . ?
 Ag1 O12 2.444(10) . ?
 Ag2 Ag6 3.2537(13) . ?
 Ag2 Ag8 3.1422(15) . ?
 Ag2 S2 2.478(3) . ?
 Ag2 S8 2.515(3) . ?
 Ag2 O20 2.321(9) . ?
 Ag3 Ag4 3.0876(13) . ?
 Ag3 Ag10 3.2673(14) . ?
 Ag3 S4 2.489(3) . ?
 Ag3 S9 2.485(4) . ?
 Ag3 O5 2.449(12) . ?
 Ag3 O23 2.381(9) . ?
 Ag4 Ag6 2.9830(12) . ?
 Ag4 Ag12 3.0428(14) . ?
 Ag4 S1 2.499(4) . ?
 Ag4 S4 2.471(3) . ?
 Ag4 O17 2.526(9) . ?
 Ag5 S1 2.540(3) . ?
 Ag5 S7 2.537(3) . ?
 Ag5 O10 2.466(10) . ?
 Ag5 O13 2.373(13) . ?
 Ag6 S2 2.470(3) . ?
 Ag6 S4 2.480(3) . ?
 Ag6 O2 2.554(9) . ?
 Ag6 O19 2.558(8) . ?
 Ag7 Ag8 2.9265(13) . ?
 Ag7 Ag10 3.0646(14) . ?
 Ag7 Ag12 3.1012(12) . ?
 Ag7 S7 2.500(3) . ?
 Ag7 S9 2.474(4) . ?
 Ag7 O1 2.456(8) . ?
 Ag7 O18 2.532(10) 1_455 ?
 Ag8 Ag9 3.1356(14) . ?
 Ag8 Ag10 3.0369(15) . ?
 Ag8 S7 2.446(3) . ?
 Ag8 S8 2.438(4) . ?
 Ag8 O4 2.576(9) . ?
 Ag9 S2 2.513(4) . ?
 Ag9 S7 2.496(3) . ?
 Ag9 O7 2.406(11) . ?
 Ag9 O16 2.432(10) . ?
 Ag10 Ag11 3.2686(16) . ?
 Ag10 S8 2.525(3) . ?
 Ag10 S9 2.510(3) . ?
 Ag10 O8 2.410(11) . ?
 Ag10 O21 2.516(9) . ?
 Ag11 S4 2.548(3) . ?
 Ag11 S8 2.558(3) . ?
 Ag11 O11 2.466(11) . ?
 Ag11 O24 2.375(12) . ?
 Ag12 S1 2.483(3) . ?
 Ag12 S9 2.482(3) . ?
 Ag12 O9 2.314(9) 1_455 ?
 S1 C10 1.848(10) . ?
 S2 C27 1.884(12) . ?
 S3 O1 1.473(9) . ?
 S3 O4 1.463(10) . ?
 S3 O21 1.486(12) . ?
 S3 C33 1.749(12) . ?
 S4 C9 1.840(17) . ?
 S5 O5 1.440(10) . ?
 S5 O8 1.458(12) . ?
 S5 O11 1.464(10) . ?
 S5 C1 1.750(15) . ?
 S6 O2 1.446(9) . ?
 S6 O9 1.446(10) . ?
 S6 O14 1.461(11) . ?
 S6 C21 1.823(12) . ?
 S7 C14 1.868(14) . ?
 S8 C7 1.855(11) . ?
 S9 C61 1.826(12) . ?
 S10 O10 1.443(10) . ?
 S10 O12 1.466(11) . ?
 S10 O16 1.461(8) . ?
 S10 C63 1.793(13) . ?
 S11 O3 1.431(11) . ?
 S11 O17 1.459(9) . ?
 S11 O19 1.457(9) . ?
 S11 C8 1.804(13) . ?
 S12 O6 1.422(12) . ?
 S12 O18 1.475(11) . ?
 S12 O20 1.452(10) . ?
 S12 C22 1.762(14) . ?
 O7 H7 0.879(12) . ?
 O7 C5 1.42(2) . ?
 O13 H13 0.873(12) . ?
 O13 C19 1.402(17) . ?
 O15 C2 1.220(13) . ?
 O22 C48 1.193(17) . ?
 O23 H23 0.877(12) . ?
 O23 C51 1.41(2) . ?
 O24 H24 0.873(12) . ?
 O24 C66 1.39(2) . ?
 O25 C53 1.220(17) . ?
 O26 C42 1.25(3) . ?
 O27 C75 1.179(19) . ?
 O28 C78 1.21(2) . ?
 C1 H1A 0.9900 . ?
 C1 H1B 0.9900 . ?
 C1 C4 1.537(17) . ?
 C2 C6 1.478(16) . ?
 C2 C20 1.519(18) . ?
 C3 C29 1.51(3) . ?
 C3 C31 1.58(2) . ?
 C3 C68 1.54(3) . ?
 C3 C72 1.52(3) . ?
 C4 C43 1.57(2) . ?
 C4 C74 1.56(2) . ?
 C4 C75 1.54(2) . ?
 C5 H5A 0.9800 . ?
 C5 H5B 0.9800 . ?
 C5 H5C 0.9800 . ?
 C6 C12 1.54(2) . ?
 C6 C21 1.552(18) . ?
 C6 C45 1.530(15) . ?
 C7 H7A 1.0000 . ?
 C7 C13 1.48(2) . ?
 C7 C37 1.53(2) . ?
 C8 H8A 0.9900 . ?
 C8 H8B 0.9900 . ?
 C8 C54 1.529(16) . ?
 C9 H9 1.0000 . ?
 C9 C40 1.50(2) . ?
 C9 C41 1.47(2) . ?
 C10 H10 1.0000 . ?
 C10 C11 1.534(17) . ?
 C10 C62 1.495(18) . ?
 C11 H11A 0.9800 . ?
 C11 H11B 0.9800 . ?
 C11 H11C 0.9800 . ?
 C12 H12A 0.9900 . ?
 C12 H12B 0.9900 . ?
 C12 C35 1.54(2) . ?
 C13 H13A 0.9800 . ?
 C13 H13B 0.9800 . ?
 C13 H13C 0.9800 . ?
 C14 H14 1.0000 . ?
 C14 C15 1.48(2) . ?
 C14 C64 1.485(18) . ?
 C15 H15A 0.9800 . ?
 C15 H15B 0.9800 . ?
 C15 H15C 0.9800 . ?
 C16 H16 1.0000 . ?
 C16 C28 1.49(3) . ?
 C16 C76 1.60(2) . ?
 C16 C77 1.47(3) . ?
 C17 H17 1.0000 . ?
 C17 C20 1.554(17) . ?
 C17 C35 1.51(2) . ?
 C17 C45 1.54(2) . ?
 C18 H18A 0.9900 . ?
 C18 H18B 0.9900 . ?
 C18 C29 1.62(3) . ?
 C18 C42 1.49(3) . ?
 C19 H19A 0.9800 . ?
 C19 H19B 0.9800 . ?
 C19 H19C 0.9800 . ?
 C20 H20A 0.9900 . ?
 C20 H20B 0.9900 . ?
 C21 H21A 0.9900 . ?
 C21 H21B 0.9900 . ?
 C22 H22A 0.9900 . ?
 C22 H22B 0.9900 . ?
 C22 C31 1.48(2) . ?
 C23 H23A 0.9800 . ?
 C23 H23B 0.9800 . ?
 C23 H23C 0.9800 . ?
 C23 C27 1.48(2) . ?
 C24 C25 1.52(2) . ?
 C24 C33 1.557(15) . ?
 C24 C76 1.540(19) . ?
 C24 C78 1.513(19) . ?
 C25 H25A 0.9900 . ?
 C25 H25B 0.9900 . ?
 C25 C28 1.58(2) . ?
 C26 H26A 0.9800 . ?
 C26 H26B 0.9800 . ?
 C26 H26C 0.9800 . ?
 C26 C45 1.520(17) . ?
 C27 H27 1.0000 . ?
 C27 C32 1.524(17) . ?
 C28 H28A 0.9900 . ?
 C28 H28B 0.9900 . ?
 C29 H29 1.0000 . ?
 C29 C30 1.49(3) . ?
 C30 H30A 0.9900 . ?
 C30 H30B 0.9900 . ?
 C30 C67 1.61(2) . ?
 C31 C42 1.50(3) . ?
 C31 C67 1.58(2) . ?
 C32 H32A 0.9800 . ?
 C32 H32B 0.9800 . ?
 C32 H32C 0.9800 . ?
 C33 H33A 0.9900 . ?
 C33 H33B 0.9900 . ?
 C34 H34A 0.9900 . ?
 C34 H34B 0.9900 . ?
 C34 C38 1.52(3) . ?
 C34 C74 1.56(2) . ?
 C35 H35A 0.9900 . ?
 C35 H35B 0.9900 . ?
 C36 H36A 0.9800 . ?
 C36 H36B 0.9800 . ?
 C36 H36C 0.9800 . ?
 C36 C45 1.55(2) . ?
 C37 H37A 0.9800 . ?
 C37 H37B 0.9800 . ?
 C37 H37C 0.9800 . ?
 C38 H38 1.0000 . ?
 C38 C43 1.56(2) . ?
 C38 C79 1.46(3) . ?
 C39 H39A 0.9800 . ?
 C39 H39B 0.9800 . ?
 C39 H39C 0.9800 . ?
 C39 C43 1.56(3) . ?
 C40 H40A 0.9800 . ?
 C40 H40B 0.9800 . ?
 C40 H40C 0.9800 . ?
 C41 H41A 0.9800 . ?
 C41 H41B 0.9800 . ?
 C41 H41C 0.9800 . ?
 C43 C44 1.53(3) . ?
 C44 H44A 0.9800 . ?
 C44 H44B 0.9800 . ?
 C44 H44C 0.9800 . ?
 C46 H46A 0.9900 . ?
 C46 H46B 0.9900 . ?
 C46 C49 1.536(19) . ?
 C46 C54 1.552(18) . ?
 C47 H47A 0.9900 . ?
 C47 H47B 0.9900 . ?
 C47 C53 1.50(2) . ?
 C47 C57 1.54(2) . ?
 C48 C54 1.529(15) . ?
 C48 C65 1.539(17) . ?
 C49 H49A 0.9900 . ?
 C49 H49B 0.9900 . ?
 C49 C82 1.50(2) . ?
 C50 H50A 0.9900 . ?
 C50 H50B 0.9900 . ?
 C50 C59 1.598(19) . ?
 C50 C71 1.544(18) . ?
 C51 H51A 0.9800 . ?
 C51 H51B 0.9800 . ?
 C51 H51C 0.9800 . ?
 C52 C57 1.559(17) . ?
 C52 C58 1.52(2) . ?
 C52 C59 1.57(2) . ?
 C52 C60 1.54(2) . ?
 C53 C59 1.522(17) . ?
 C54 C55 1.564(18) . ?
 C55 C56 1.52(2) . ?
 C55 C73 1.55(2) . ?
 C55 C82 1.535(18) . ?
 C56 H56A 0.9800 . ?
 C56 H56B 0.9800 . ?
 C56 H56C 0.9800 . ?
 C57 H57 1.0000 . ?
 C57 C71 1.51(2) . ?
 C58 H58A 0.9800 . ?
 C58 H58B 0.9800 . ?
 C58 H58C 0.9800 . ?
 C59 C63 1.516(14) . ?
 C60 H60A 0.9800 . ?
 C60 H60B 0.9800 . ?
 C60 H60C 0.9800 . ?
 C61 H61 1.0000 . ?
 C61 C69 1.524(17) . ?
 C61 C70 1.52(2) . ?
 C62 H62A 0.9800 . ?
 C62 H62B 0.9800 . ?
 C62 H62C 0.9800 . ?
 C63 H63A 0.9900 . ?
 C63 H63B 0.9900 . ?
 C64 H64A 0.9800 . ?
 C64 H64B 0.9800 . ?
 C64 H64C 0.9800 . ?
 C65 H65A 0.9900 . ?
 C65 H65B 0.9900 . ?
 C65 C82 1.54(2) . ?
 C66 H66A 0.9800 . ?
 C66 H66B 0.9800 . ?
 C66 H66C 0.9800 . ?
 C67 H67A 0.9900 . ?
 C67 H67B 0.9900 . ?
 C68 H68A 0.9800 . ?
 C68 H68B 0.9800 . ?
 C68 H68C 0.9800 . ?
 C69 H69A 0.9800 . ?
 C69 H69B 0.9800 . ?
 C69 H69C 0.9800 . ?
 C70 H70A 0.9800 . ?
 C70 H70B 0.9800 . ?
 C70 H70C 0.9800 . ?
 C71 H71A 0.9900 . ?
 C71 H71B 0.9900 . ?
 C72 H72A 0.9800 . ?
 C72 H72B 0.9800 . ?
 C72 H72C 0.9800 . ?
 C73 H73A 0.9800 . ?
 C73 H73B 0.9800 . ?
 C73 H73C 0.9800 . ?
 C74 H74A 0.9900 . ?
 C74 H74B 0.9900 . ?
 C75 C79 1.53(2) . ?
 C76 C80 1.51(3) . ?
 C76 C81 1.54(3) . ?
 C77 H77A 0.9900 . ?
 C77 H77B 0.9900 . ?
 C77 C78 1.53(2) . ?
 C79 H79A 0.9900 . ?
 C79 H79B 0.9900 . ?
 C80 H80A 0.9800 . ?
 C80 H80B 0.9800 . ?
 C80 H80C 0.9800 . ?
 C81 H81A 0.9800 . ?
 C81 H81B 0.9800 . ?
 C81 H81C 0.9800 . ?
 C82 H82 1.0000 . ?

loop_
  _geom_angle_atom_site_label_1
  _geom_angle_atom_site_label_2
  _geom_angle_atom_site_label_3
  _geom_angle
  _geom_angle_site_symmetry_1
  _geom_angle_site_symmetry_3
  _geom_angle_publ_flag
 Ag4 Ag1 Ag5 95.87(4) . . ?
 Ag4 Ag1 Ag9 125.51(4) . . ?
 Ag5 Ag1 Ag9 67.45(3) . . ?
 Ag6 Ag1 Ag4 58.09(3) . . ?
 Ag6 Ag1 Ag5 132.26(4) . . ?
 Ag6 Ag1 Ag9 94.49(3) . . ?
 S1 Ag1 Ag4 50.65(8) . . ?
 S1 Ag1 Ag5 51.06(8) . . ?
 S1 Ag1 Ag6 106.96(9) . . ?
 S1 Ag1 Ag9 113.01(7) . . ?
 S1 Ag1 S2 143.92(9) . . ?
 S1 Ag1 O3 95.7(2) . . ?
 S2 Ag1 Ag4 108.45(9) . . ?
 S2 Ag1 Ag5 116.32(8) . . ?
 S2 Ag1 Ag6 52.87(8) . . ?
 S2 Ag1 Ag9 50.28(8) . . ?
 O3 Ag1 Ag4 74.9(2) . . ?
 O3 Ag1 Ag5 136.3(2) . . ?
 O3 Ag1 Ag6 79.2(2) . . ?
 O3 Ag1 Ag9 151.1(2) . . ?
 O3 Ag1 S2 107.0(2) . . ?
 O12 Ag1 Ag4 156.9(2) . . ?
 O12 Ag1 Ag5 78.2(2) . . ?
 O12 Ag1 Ag6 140.6(2) . . ?
 O12 Ag1 Ag9 73.2(2) . . ?
 O12 Ag1 S1 112.3(2) . . ?
 O12 Ag1 S2 94.0(2) . . ?
 O12 Ag1 O3 93.9(3) . . ?
 Ag8 Ag2 Ag6 96.33(3) . . ?
 S2 Ag2 Ag6 48.78(8) . . ?
 S2 Ag2 Ag8 92.16(8) . . ?
 S2 Ag2 S8 124.65(9) . . ?
 S8 Ag2 Ag6 91.78(7) . . ?
 S8 Ag2 Ag8 49.54(8) . . ?
 O20 Ag2 Ag6 149.9(3) . . ?
 O20 Ag2 Ag8 113.4(3) . . ?
 O20 Ag2 S2 122.0(2) . . ?
 O20 Ag2 S8 110.7(2) . . ?
 Ag4 Ag3 Ag10 103.28(4) . . ?
 S4 Ag3 Ag4 51.25(7) . . ?
 S4 Ag3 Ag10 92.47(7) . . ?
 S9 Ag3 Ag4 94.00(8) . . ?
 S9 Ag3 Ag10 49.47(7) . . ?
 S9 Ag3 S4 124.08(11) . . ?
 O5 Ag3 Ag4 152.7(3) . . ?
 O5 Ag3 Ag10 83.7(3) . . ?
 O5 Ag3 S4 102.7(3) . . ?
 O5 Ag3 S9 109.9(3) . . ?
 O23 Ag3 Ag4 97.2(2) . . ?
 O23 Ag3 Ag10 151.8(2) . . ?
 O23 Ag3 S4 115.6(2) . . ?
 O23 Ag3 S9 110.4(3) . . ?
 O23 Ag3 O5 86.9(4) . . ?
 Ag3 Ag4 Ag1 132.52(4) . . ?
 Ag6 Ag4 Ag1 57.46(3) . . ?
 Ag6 Ag4 Ag3 98.14(3) . . ?
 Ag6 Ag4 Ag12 130.41(4) . . ?
 Ag12 Ag4 Ag1 95.91(4) . . ?
 Ag12 Ag4 Ag3 68.35(4) . . ?
 S1 Ag4 Ag1 50.53(7) . . ?
 S1 Ag4 Ag3 117.76(7) . . ?
 S1 Ag4 Ag6 106.23(7) . . ?
 S1 Ag4 Ag12 52.11(7) . . ?
 S1 Ag4 O17 102.4(3) . . ?
 S4 Ag4 Ag1 108.77(7) . . ?
 S4 Ag4 Ag3 51.75(7) . . ?
 S4 Ag4 Ag6 53.08(7) . . ?
 S4 Ag4 Ag12 116.67(7) . . ?
 S4 Ag4 S1 145.88(10) . . ?
 S4 Ag4 O17 103.1(3) . . ?
 O17 Ag4 Ag1 87.2(2) . . ?
 O17 Ag4 Ag3 135.6(3) . . ?
 O17 Ag4 Ag6 87.4(2) . . ?
 O17 Ag4 Ag12 136.3(2) . . ?
 S1 Ag5 Ag1 49.79(7) . . ?
 S7 Ag5 Ag1 90.27(8) . . ?
 S7 Ag5 S1 113.37(11) . . ?
 O10 Ag5 Ag1 82.4(3) . . ?
 O10 Ag5 S1 110.2(3) . . ?
 O10 Ag5 S7 114.1(2) . . ?
 O13 Ag5 Ag1 145.0(4) . . ?
 O13 Ag5 S1 106.2(5) . . ?
 O13 Ag5 S7 124.6(4) . . ?
 O13 Ag5 O10 84.7(4) . . ?
 Ag1 Ag6 Ag2 95.06(4) . . ?
 Ag1 Ag6 Ag4 64.44(3) . . ?
 Ag4 Ag6 Ag2 128.98(4) . . ?
 S2 Ag6 Ag1 54.17(7) . . ?
 S2 Ag6 Ag2 48.98(7) . . ?
 S2 Ag6 Ag4 115.74(8) . . ?
 S2 Ag6 S4 148.30(11) . . ?
 S2 Ag6 O2 93.4(3) . . ?
 S2 Ag6 O19 112.4(3) . . ?
 S4 Ag6 Ag1 115.28(8) . . ?
 S4 Ag6 Ag2 111.17(7) . . ?
 S4 Ag6 Ag4 52.82(7) . . ?
 S4 Ag6 O2 91.3(2) . . ?
 S4 Ag6 O19 95.5(3) . . ?
 O2 Ag6 Ag1 147.5(3) . . ?
 O2 Ag6 Ag2 56.3(2) . . ?
 O2 Ag6 Ag4 144.1(2) . . ?
 O2 Ag6 O19 108.8(3) . . ?
 O19 Ag6 Ag1 87.8(2) . . ?
 O19 Ag6 Ag2 148.6(2) . . ?
 O19 Ag6 Ag4 80.2(2) . . ?
 Ag8 Ag7 Ag10 60.86(3) . . ?
 Ag8 Ag7 Ag12 126.94(5) . . ?
 Ag10 Ag7 Ag12 96.14(4) . . ?
 S7 Ag7 Ag8 52.88(7) . . ?
 S7 Ag7 Ag10 112.99(8) . . ?
 S7 Ag7 Ag12 114.54(7) . . ?
 S7 Ag7 O18 98.6(3) . 1_455 ?
 S9 Ag7 Ag8 110.45(8) . . ?
 S9 Ag7 Ag10 52.58(7) . . ?
 S9 Ag7 Ag12 51.39(7) . . ?
 S9 Ag7 S7 149.93(11) . . ?
 S9 Ag7 O18 93.1(3) . 1_455 ?
 O1 Ag7 Ag8 80.1(2) . . ?
 O1 Ag7 Ag10 83.4(2) . . ?
 O1 Ag7 Ag12 148.7(2) . . ?
 O1 Ag7 S7 94.0(3) . . ?
 O1 Ag7 S9 108.4(3) . . ?
 O1 Ag7 O18 108.7(3) . 1_455 ?
 O18 Ag7 Ag8 151.2(3) 1_455 . ?
 O18 Ag7 Ag10 145.5(3) 1_455 . ?
 O18 Ag7 Ag12 56.6(3) 1_455 . ?
 Ag7 Ag8 Ag2 134.89(5) . . ?
 Ag7 Ag8 Ag9 99.01(4) . . ?
 Ag7 Ag8 Ag10 61.82(3) . . ?
 Ag9 Ag8 Ag2 67.82(3) . . ?
 Ag10 Ag8 Ag2 99.59(4) . . ?
 Ag10 Ag8 Ag9 139.52(4) . . ?
 S7 Ag8 Ag2 117.22(8) . . ?
 S7 Ag8 Ag7 54.58(8) . . ?
 S7 Ag8 Ag9 51.33(7) . . ?
 S7 Ag8 Ag10 115.60(8) . . ?
 S7 Ag8 O4 101.3(3) . . ?
 S8 Ag8 Ag2 51.71(7) . . ?
 S8 Ag8 Ag7 113.05(8) . . ?
 S8 Ag8 Ag9 118.04(8) . . ?
 S8 Ag8 Ag10 53.59(7) . . ?
 S8 Ag8 S7 153.54(10) . . ?
 S8 Ag8 O4 101.4(3) . . ?
 O4 Ag8 Ag2 133.6(2) . . ?
 O4 Ag8 Ag7 88.0(2) . . ?
 O4 Ag8 Ag9 132.4(3) . . ?
 O4 Ag8 Ag10 84.9(3) . . ?
 Ag8 Ag9 Ag1 98.47(4) . . ?
 S2 Ag9 Ag1 50.26(6) . . ?
 S2 Ag9 Ag8 91.65(8) . . ?
 S7 Ag9 Ag1 90.91(7) . . ?
 S7 Ag9 Ag8 49.92(7) . . ?
 S7 Ag9 S2 123.39(11) . . ?
 O7 Ag9 Ag1 150.9(3) . . ?
 O7 Ag9 Ag8 104.1(3) . . ?
 O7 Ag9 S2 110.3(3) . . ?
 O7 Ag9 S7 117.7(3) . . ?
 O7 Ag9 O16 83.1(4) . . ?
 O16 Ag9 Ag1 86.7(2) . . ?
 O16 Ag9 Ag8 149.7(3) . . ?
 O16 Ag9 S2 113.7(3) . . ?
 O16 Ag9 S7 100.5(3) . . ?
 Ag3 Ag10 Ag11 66.01(3) . . ?
 Ag7 Ag10 Ag3 90.71(3) . . ?
 Ag7 Ag10 Ag11 127.94(4) . . ?
 Ag8 Ag10 Ag3 120.67(4) . . ?
 Ag8 Ag10 Ag7 57.32(3) . . ?
 Ag8 Ag10 Ag11 94.24(4) . . ?
 S8 Ag10 Ag3 110.58(8) . . ?
 S8 Ag10 Ag7 106.23(8) . . ?
 S8 Ag10 Ag8 50.98(8) . . ?
 S8 Ag10 Ag11 50.43(8) . . ?
 S9 Ag10 Ag3 48.83(8) . . ?
 S9 Ag10 Ag7 51.53(9) . . ?
 S9 Ag10 Ag8 106.08(9) . . ?
 S9 Ag10 Ag11 113.37(8) . . ?
 S9 Ag10 S8 141.03(10) . . ?
 S9 Ag10 O21 105.7(2) . . ?
 O8 Ag10 Ag3 75.1(2) . . ?
 O8 Ag10 Ag7 143.6(3) . . ?
 O8 Ag10 Ag8 157.3(2) . . ?
 O8 Ag10 Ag11 76.9(3) . . ?
 O8 Ag10 S8 110.1(3) . . ?
 O8 Ag10 S9 96.6(3) . . ?
 O8 Ag10 O21 91.7(4) . . ?
 O21 Ag10 Ag3 147.9(2) . . ?
 O21 Ag10 Ag7 82.8(2) . . ?
 O21 Ag10 Ag8 81.8(2) . . ?
 O21 Ag10 Ag11 140.1(2) . . ?
 O21 Ag10 S8 101.4(2) . . ?
 S4 Ag11 Ag10 91.36(8) . . ?
 S4 Ag11 S8 113.59(11) . . ?
 S8 Ag11 Ag10 49.54(7) . . ?
 O11 Ag11 Ag10 82.9(3) . . ?
 O11 Ag11 S4 113.2(3) . . ?
 O11 Ag11 S8 111.6(3) . . ?
 O24 Ag11 Ag10 144.4(4) . . ?
 O24 Ag11 S4 124.2(4) . . ?
 O24 Ag11 S8 108.8(4) . . ?
 O24 Ag11 O11 81.2(4) . . ?
 Ag4 Ag12 Ag7 102.20(4) . . ?
 S1 Ag12 Ag4 52.59(8) . . ?
 S1 Ag12 Ag7 91.82(7) . . ?
 S9 Ag12 Ag4 95.16(8) . . ?
 S9 Ag12 Ag7 51.15(8) . . ?
 S9 Ag12 S1 127.29(9) . . ?
 O9 Ag12 Ag4 125.1(2) 1_455 . ?
 O9 Ag12 Ag7 131.6(2) 1_455 . ?
 O9 Ag12 S1 123.2(2) 1_455 . ?
 O9 Ag12 S9 109.3(2) 1_455 . ?
 Ag1 S1 Ag4 78.82(9) . . ?
 Ag1 S1 Ag5 79.15(9) . . ?
 Ag4 S1 Ag5 140.00(10) . . ?
 Ag12 S1 Ag1 136.00(11) . . ?
 Ag12 S1 Ag4 75.30(10) . . ?
 Ag12 S1 Ag5 98.91(10) . . ?
 C10 S1 Ag1 107.9(4) . . ?
 C10 S1 Ag4 106.8(4) . . ?
 C10 S1 Ag5 111.6(4) . . ?
 C10 S1 Ag12 113.3(4) . . ?
 Ag1 S2 Ag9 79.47(10) . . ?
 Ag2 S2 Ag1 133.79(12) . . ?
 Ag2 S2 Ag9 89.14(10) . . ?
 Ag6 S2 Ag1 72.96(8) . . ?
 Ag6 S2 Ag2 82.24(11) . . ?
 Ag6 S2 Ag9 131.14(12) . . ?
 C27 S2 Ag1 111.0(3) . . ?
 C27 S2 Ag2 114.4(4) . . ?
 C27 S2 Ag6 112.1(5) . . ?
 C27 S2 Ag9 115.2(5) . . ?
 O1 S3 O21 113.3(6) . . ?
 O1 S3 C33 102.1(6) . . ?
 O4 S3 O1 111.2(6) . . ?
 O4 S3 O21 112.6(7) . . ?
 O4 S3 C33 109.1(6) . . ?
 O21 S3 C33 107.9(6) . . ?
 Ag3 S4 Ag11 89.96(9) . . ?
 Ag4 S4 Ag3 77.00(9) . . ?
 Ag4 S4 Ag6 74.10(9) . . ?
 Ag4 S4 Ag11 139.77(14) . . ?
 Ag6 S4 Ag3 134.80(15) . . ?
 Ag6 S4 Ag11 90.26(9) . . ?
 C9 S4 Ag3 113.5(5) . . ?
 C9 S4 Ag4 108.1(5) . . ?
 C9 S4 Ag6 108.1(6) . . ?
 C9 S4 Ag11 112.0(5) . . ?
 O5 S5 O8 113.1(7) . . ?
 O5 S5 O11 111.8(7) . . ?
 O5 S5 C1 104.1(7) . . ?
 O8 S5 O11 112.2(7) . . ?
 O8 S5 C1 106.9(7) . . ?
 O11 S5 C1 108.1(7) . . ?
 O2 S6 O9 111.7(6) . . ?
 O2 S6 O14 110.3(6) . . ?
 O2 S6 C21 104.4(5) . . ?
 O9 S6 O14 113.2(6) . . ?
 O9 S6 C21 108.2(6) . . ?
 O14 S6 C21 108.5(6) . . ?
 Ag7 S7 Ag5 87.31(10) . . ?
 Ag8 S7 Ag5 136.33(14) . . ?
 Ag8 S7 Ag7 72.54(10) . . ?
 Ag8 S7 Ag9 78.75(9) . . ?
 Ag9 S7 Ag5 90.18(9) . . ?
 Ag9 S7 Ag7 134.77(14) . . ?
 C14 S7 Ag5 113.7(4) . . ?
 C14 S7 Ag7 108.9(5) . . ?
 C14 S7 Ag8 109.4(4) . . ?
 C14 S7 Ag9 113.3(5) . . ?
 Ag2 S8 Ag10 138.93(11) . . ?
 Ag2 S8 Ag11 97.32(11) . . ?
 Ag8 S8 Ag2 78.74(10) . . ?
 Ag8 S8 Ag10 75.43(9) . . ?
 Ag8 S8 Ag11 135.45(10) . . ?
 Ag10 S8 Ag11 80.03(9) . . ?
 C7 S8 Ag2 111.5(4) . . ?
 C7 S8 Ag8 109.2(5) . . ?
 C7 S8 Ag10 106.9(4) . . ?
 C7 S8 Ag11 113.3(5) . . ?
 Ag3 S9 Ag10 81.70(10) . . ?
 Ag7 S9 Ag3 130.68(12) . . ?
 Ag7 S9 Ag10 75.89(9) . . ?
 Ag7 S9 Ag12 77.47(10) . . ?
 Ag12 S9 Ag3 87.78(10) . . ?
 Ag12 S9 Ag10 133.52(13) . . ?
 C61 S9 Ag3 116.2(5) . . ?
 C61 S9 Ag7 112.9(5) . . ?
 C61 S9 Ag10 112.6(4) . . ?
 C61 S9 Ag12 112.6(4) . . ?
 O10 S10 O12 111.3(6) . . ?
 O10 S10 O16 113.2(6) . . ?
 O10 S10 C63 109.1(6) . . ?
 O12 S10 C63 107.1(6) . . ?
 O16 S10 O12 112.9(6) . . ?
 O16 S10 C63 102.6(5) . . ?
 O3 S11 O17 112.1(7) . . ?
 O3 S11 O19 112.0(6) . . ?
 O3 S11 C8 107.9(6) . . ?
 O17 S11 C8 106.4(6) . . ?
 O19 S11 O17 113.7(6) . . ?
 O19 S11 C8 104.1(6) . . ?
 O6 S12 O18 111.5(7) . . ?
 O6 S12 O20 113.5(7) . . ?
 O6 S12 C22 108.5(8) . . ?
 O18 S12 C22 104.1(6) . . ?
 O20 S12 O18 111.4(7) . . ?
 O20 S12 C22 107.2(6) . . ?
 S3 O1 Ag7 118.5(6) . . ?
 S6 O2 Ag6 131.7(5) . . ?
 S11 O3 Ag1 124.1(5) . . ?
 S3 O4 Ag8 107.3(5) . . ?
 S5 O5 Ag3 118.9(7) . . ?
 Ag9 O7 H7 125(3) . . ?
 C5 O7 Ag9 121.9(9) . . ?
 C5 O7 H7 105(3) . . ?
 S5 O8 Ag10 124.6(6) . . ?
 S6 O9 Ag12 138.0(6) . 1_655 ?
 S10 O10 Ag5 112.6(5) . . ?
 S5 O11 Ag11 112.5(6) . . ?
 S10 O12 Ag1 122.9(5) . . ?
 Ag5 O13 H13 121(2) . . ?
 C19 O13 Ag5 129.5(11) . . ?
 C19 O13 H13 108(2) . . ?
 S10 O16 Ag9 116.3(6) . . ?
 S11 O17 Ag4 107.6(5) . . ?
 S12 O18 Ag7 131.5(6) . 1_655 ?
 S11 O19 Ag6 111.4(5) . . ?
 S12 O20 Ag2 131.6(6) . . ?
 S3 O21 Ag10 115.2(5) . . ?
 Ag3 O23 H23 128(3) . . ?
 C51 O23 Ag3 119.6(8) . . ?
 C51 O23 H23 107(2) . . ?
 Ag11 O24 H24 120(2) . . ?
 C66 O24 Ag11 129.7(10) . . ?
 C66 O24 H24 108(3) . . ?
 S5 C1 H1A 107.1 . . ?
 S5 C1 H1B 107.1 . . ?
 H1A C1 H1B 106.8 . . ?
 C4 C1 S5 121.0(10) . . ?
 C4 C1 H1A 107.1 . . ?
 C4 C1 H1B 107.1 . . ?
 O15 C2 C6 130.1(12) . . ?
 O15 C2 C20 123.5(11) . . ?
 C6 C2 C20 106.4(10) . . ?
 C29 C3 C31 97.6(13) . . ?
 C29 C3 C68 115.9(19) . . ?
 C29 C3 C72 114.1(19) . . ?
 C68 C3 C31 109.6(17) . . ?
 C72 C3 C31 113.1(17) . . ?
 C72 C3 C68 106.6(18) . . ?
 C1 C4 C43 121.1(13) . . ?
 C1 C4 C74 117.2(12) . . ?
 C1 C4 C75 110.0(12) . . ?
 C74 C4 C43 102.8(12) . . ?
 C75 C4 C43 100.1(11) . . ?
 C75 C4 C74 103.0(13) . . ?
 O7 C5 H5A 109.5 . . ?
 O7 C5 H5B 109.5 . . ?
 O7 C5 H5C 109.5 . . ?
 H5A C5 H5B 109.5 . . ?
 H5A C5 H5C 109.5 . . ?
 H5B C5 H5C 109.5 . . ?
 C2 C6 C12 106.1(12) . . ?
 C2 C6 C21 117.5(11) . . ?
 C2 C6 C45 101.3(10) . . ?
 C12 C6 C21 114.5(11) . . ?
 C45 C6 C12 103.4(10) . . ?
 C45 C6 C21 112.3(11) . . ?
 S8 C7 H7A 109.5 . . ?
 C13 C7 S8 108.8(9) . . ?
 C13 C7 H7A 109.5 . . ?
 C13 C7 C37 109.8(14) . . ?
 C37 C7 S8 109.7(9) . . ?
 C37 C7 H7A 109.5 . . ?
 S11 C8 H8A 107.7 . . ?
 S11 C8 H8B 107.7 . . ?
 H8A C8 H8B 107.1 . . ?
 C54 C8 S11 118.3(10) . . ?
 C54 C8 H8A 107.7 . . ?
 C54 C8 H8B 107.7 . . ?
 S4 C9 H9 106.5 . . ?
 C40 C9 S4 109.0(11) . . ?
 C40 C9 H9 106.5 . . ?
 C41 C9 S4 111.6(10) . . ?
 C41 C9 H9 106.5 . . ?
 C41 C9 C40 116.1(17) . . ?
 S1 C10 H10 108.3 . . ?
 C11 C10 S1 109.3(8) . . ?
 C11 C10 H10 108.3 . . ?
 C62 C10 S1 110.4(8) . . ?
 C62 C10 H10 108.3 . . ?
 C62 C10 C11 112.3(11) . . ?
 C10 C11 H11A 109.5 . . ?
 C10 C11 H11B 109.5 . . ?
 C10 C11 H11C 109.5 . . ?
 H11A C11 H11B 109.5 . . ?
 H11A C11 H11C 109.5 . . ?
 H11B C11 H11C 109.5 . . ?
 C6 C12 H12A 111.3 . . ?
 C6 C12 H12B 111.3 . . ?
 C6 C12 C35 102.3(12) . . ?
 H12A C12 H12B 109.2 . . ?
 C35 C12 H12A 111.3 . . ?
 C35 C12 H12B 111.3 . . ?
 C7 C13 H13A 109.5 . . ?
 C7 C13 H13B 109.5 . . ?
 C7 C13 H13C 109.5 . . ?
 H13A C13 H13B 109.5 . . ?
 H13A C13 H13C 109.5 . . ?
 H13B C13 H13C 109.5 . . ?
 S7 C14 H14 106.2 . . ?
 C15 C14 S7 108.1(11) . . ?
 C15 C14 H14 106.2 . . ?
 C15 C14 C64 117.9(16) . . ?
 C64 C14 S7 111.6(10) . . ?
 C64 C14 H14 106.2 . . ?
 C14 C15 H15A 109.5 . . ?
 C14 C15 H15B 109.5 . . ?
 C14 C15 H15C 109.5 . . ?
 H15A C15 H15B 109.5 . . ?
 H15A C15 H15C 109.5 . . ?
 H15B C15 H15C 109.5 . . ?
 C28 C16 H16 113.7 . . ?
 C28 C16 C76 102.3(12) . . ?
 C76 C16 H16 113.7 . . ?
 C77 C16 H16 113.7 . . ?
 C77 C16 C28 108(2) . . ?
 C77 C16 C76 103.9(15) . . ?
 C20 C17 H17 114.7 . . ?
 C35 C17 H17 114.7 . . ?
 C35 C17 C20 107.4(12) . . ?
 C35 C17 C45 101.8(12) . . ?
 C45 C17 H17 114.7 . . ?
 C45 C17 C20 102.2(11) . . ?
 H18A C18 H18B 109.6 . . ?
 C29 C18 H18A 111.9 . . ?
 C29 C18 H18B 111.9 . . ?
 C42 C18 H18A 111.9 . . ?
 C42 C18 H18B 111.9 . . ?
 C42 C18 C29 99.2(19) . . ?
 O13 C19 H19A 109.5 . . ?
 O13 C19 H19B 109.5 . . ?
 O13 C19 H19C 109.5 . . ?
 H19A C19 H19B 109.5 . . ?
 H19A C19 H19C 109.5 . . ?
 H19B C19 H19C 109.5 . . ?
 C2 C20 C17 100.7(10) . . ?
 C2 C20 H20A 111.6 . . ?
 C2 C20 H20B 111.6 . . ?
 C17 C20 H20A 111.6 . . ?
 C17 C20 H20B 111.6 . . ?
 H20A C20 H20B 109.4 . . ?
 S6 C21 H21A 107.3 . . ?
 S6 C21 H21B 107.3 . . ?
 C6 C21 S6 119.9(8) . . ?
 C6 C21 H21A 107.3 . . ?
 C6 C21 H21B 107.3 . . ?
 H21A C21 H21B 106.9 . . ?
 S12 C22 H22A 107.3 . . ?
 S12 C22 H22B 107.3 . . ?
 H22A C22 H22B 106.9 . . ?
 C31 C22 S12 119.9(10) . . ?
 C31 C22 H22A 107.3 . . ?
 C31 C22 H22B 107.3 . . ?
 H23A C23 H23B 109.5 . . ?
 H23A C23 H23C 109.5 . . ?
 H23B C23 H23C 109.5 . . ?
 C27 C23 H23A 109.5 . . ?
 C27 C23 H23B 109.5 . . ?
 C27 C23 H23C 109.5 . . ?
 C25 C24 C33 116.7(11) . . ?
 C25 C24 C76 102.3(12) . . ?
 C76 C24 C33 121.5(11) . . ?
 C78 C24 C25 103.2(12) . . ?
 C78 C24 C33 107.9(12) . . ?
 C78 C24 C76 103.0(13) . . ?
 C24 C25 H25A 111.1 . . ?
 C24 C25 H25B 111.1 . . ?
 C24 C25 C28 103.1(13) . . ?
 H25A C25 H25B 109.1 . . ?
 C28 C25 H25A 111.1 . . ?
 C28 C25 H25B 111.1 . . ?
 H26A C26 H26B 109.5 . . ?
 H26A C26 H26C 109.5 . . ?
 H26B C26 H26C 109.5 . . ?
 C45 C26 H26A 109.5 . . ?
 C45 C26 H26B 109.5 . . ?
 C45 C26 H26C 109.5 . . ?
 S2 C27 H27 108.5 . . ?
 C23 C27 S2 109.6(10) . . ?
 C23 C27 H27 108.5 . . ?
 C23 C27 C32 112.1(12) . . ?
 C32 C27 S2 109.7(9) . . ?
 C32 C27 H27 108.5 . . ?
 C16 C28 C25 102.5(13) . . ?
 C16 C28 H28A 111.3 . . ?
 C16 C28 H28B 111.3 . . ?
 C25 C28 H28A 111.3 . . ?
 C25 C28 H28B 111.3 . . ?
 H28A C28 H28B 109.2 . . ?
 C3 C29 C18 101.1(17) . . ?
 C3 C29 H29 115.7 . . ?
 C18 C29 H29 115.7 . . ?
 C30 C29 C3 103.5(18) . . ?
 C30 C29 C18 103.2(18) . . ?
 C30 C29 H29 115.7 . . ?
 C29 C30 H30A 110.6 . . ?
 C29 C30 H30B 110.6 . . ?
 C29 C30 C67 105.8(15) . . ?
 H30A C30 H30B 108.7 . . ?
 C67 C30 H30A 110.6 . . ?
 C67 C30 H30B 110.6 . . ?
 C3 C31 C67 101.5(13) . . ?
 C22 C31 C3 117.1(13) . . ?
 C22 C31 C42 115.0(15) . . ?
 C22 C31 C67 120.3(15) . . ?
 C42 C31 C3 97.5(17) . . ?
 C42 C31 C67 101.9(16) . . ?
 C27 C32 H32A 109.5 . . ?
 C27 C32 H32B 109.5 . . ?
 C27 C32 H32C 109.5 . . ?
 H32A C32 H32B 109.5 . . ?
 H32A C32 H32C 109.5 . . ?
 H32B C32 H32C 109.5 . . ?
 S3 C33 H33A 106.6 . . ?
 S3 C33 H33B 106.6 . . ?
 C24 C33 S3 123.0(10) . . ?
 C24 C33 H33A 106.6 . . ?
 C24 C33 H33B 106.6 . . ?
 H33A C33 H33B 106.5 . . ?
 H34A C34 H34B 109.1 . . ?
 C38 C34 H34A 111.1 . . ?
 C38 C34 H34B 111.1 . . ?
 C38 C34 C74 103.4(13) . . ?
 C74 C34 H34A 111.1 . . ?
 C74 C34 H34B 111.1 . . ?
 C12 C35 H35A 111.0 . . ?
 C12 C35 H35B 111.0 . . ?
 C17 C35 C12 103.6(13) . . ?
 C17 C35 H35A 111.0 . . ?
 C17 C35 H35B 111.0 . . ?
 H35A C35 H35B 109.0 . . ?
 H36A C36 H36B 109.5 . . ?
 H36A C36 H36C 109.5 . . ?
 H36B C36 H36C 109.5 . . ?
 C45 C36 H36A 109.5 . . ?
 C45 C36 H36B 109.5 . . ?
 C45 C36 H36C 109.5 . . ?
 C7 C37 H37A 109.5 . . ?
 C7 C37 H37B 109.5 . . ?
 C7 C37 H37C 109.5 . . ?
 H37A C37 H37B 109.5 . . ?
 H37A C37 H37C 109.5 . . ?
 H37B C37 H37C 109.5 . . ?
 C34 C38 H38 113.6 . . ?
 C34 C38 C43 103.3(14) . . ?
 C43 C38 H38 113.6 . . ?
 C79 C38 C34 110.2(19) . . ?
 C79 C38 H38 113.6 . . ?
 C79 C38 C43 101.6(13) . . ?
 H39A C39 H39B 109.5 . . ?
 H39A C39 H39C 109.5 . . ?
 H39B C39 H39C 109.5 . . ?
 C43 C39 H39A 109.5 . . ?
 C43 C39 H39B 109.5 . . ?
 C43 C39 H39C 109.5 . . ?
 C9 C40 H40A 109.5 . . ?
 C9 C40 H40B 109.5 . . ?
 C9 C40 H40C 109.5 . . ?
 H40A C40 H40B 109.5 . . ?
 H40A C40 H40C 109.5 . . ?
 H40B C40 H40C 109.5 . . ?
 C9 C41 H41A 109.5 . . ?
 C9 C41 H41B 109.5 . . ?
 C9 C41 H41C 109.5 . . ?
 H41A C41 H41B 109.5 . . ?
 H41A C41 H41C 109.5 . . ?
 H41B C41 H41C 109.5 . . ?
 O26 C42 C18 124(2) . . ?
 O26 C42 C31 124(2) . . ?
 C18 C42 C31 111.9(19) . . ?
 C38 C43 C4 92.5(12) . . ?
 C39 C43 C4 110.6(13) . . ?
 C39 C43 C38 117.1(14) . . ?
 C44 C43 C4 115.0(12) . . ?
 C44 C43 C38 112.3(15) . . ?
 C44 C43 C39 108.8(17) . . ?
 C43 C44 H44A 109.5 . . ?
 C43 C44 H44B 109.5 . . ?
 C43 C44 H44C 109.5 . . ?
 H44A C44 H44B 109.5 . . ?
 H44A C44 H44C 109.5 . . ?
 H44B C44 H44C 109.5 . . ?
 C6 C45 C17 93.1(10) . . ?
 C6 C45 C36 113.0(11) . . ?
 C17 C45 C36 113.2(12) . . ?
 C26 C45 C6 114.6(11) . . ?
 C26 C45 C17 115.2(12) . . ?
 C26 C45 C36 107.5(12) . . ?
 H46A C46 H46B 109.0 . . ?
 C49 C46 H46A 111.0 . . ?
 C49 C46 H46B 111.0 . . ?
 C49 C46 C54 103.7(11) . . ?
 C54 C46 H46A 111.0 . . ?
 C54 C46 H46B 111.0 . . ?
 H47A C47 H47B 109.4 . . ?
 C53 C47 H47A 111.6 . . ?
 C53 C47 H47B 111.6 . . ?
 C53 C47 C57 100.9(10) . . ?
 C57 C47 H47A 111.6 . . ?
 C57 C47 H47B 111.6 . . ?
 O22 C48 C54 127.7(11) . . ?
 O22 C48 C65 125.1(11) . . ?
 C54 C48 C65 107.1(11) . . ?
 C46 C49 H49A 111.1 . . ?
 C46 C49 H49B 111.1 . . ?
 H49A C49 H49B 109.0 . . ?
 C82 C49 C46 103.5(11) . . ?
 C82 C49 H49A 111.1 . . ?
 C82 C49 H49B 111.1 . . ?
 H50A C50 H50B 109.1 . . ?
 C59 C50 H50A 111.1 . . ?
 C59 C50 H50B 111.1 . . ?
 C71 C50 H50A 111.1 . . ?
 C71 C50 H50B 111.1 . . ?
 C71 C50 C59 103.3(11) . . ?
 O23 C51 H51A 109.5 . . ?
 O23 C51 H51B 109.5 . . ?
 O23 C51 H51C 109.5 . . ?
 H51A C51 H51B 109.5 . . ?
 H51A C51 H51C 109.5 . . ?
 H51B C51 H51C 109.5 . . ?
 C57 C52 C59 93.7(11) . . ?
 C58 C52 C57 112.9(14) . . ?
 C58 C52 C59 116.4(11) . . ?
 C58 C52 C60 107.0(15) . . ?
 C60 C52 C57 116.1(12) . . ?
 C60 C52 C59 110.7(13) . . ?
 O25 C53 C47 126.1(12) . . ?
 O25 C53 C59 125.2(13) . . ?
 C47 C53 C59 108.7(11) . . ?
 C8 C54 C46 119.0(10) . . ?
 C8 C54 C48 110.6(11) . . ?
 C8 C54 C55 119.7(10) . . ?
 C46 C54 C55 102.9(11) . . ?
 C48 C54 C46 103.0(10) . . ?
 C48 C54 C55 98.6(9) . . ?
 C56 C55 C54 113.4(13) . . ?
 C56 C55 C73 108.4(13) . . ?
 C56 C55 C82 114.9(11) . . ?
 C73 C55 C54 113.7(11) . . ?
 C82 C55 C54 93.3(11) . . ?
 C82 C55 C73 112.8(14) . . ?
 C55 C56 H56A 109.5 . . ?
 C55 C56 H56B 109.5 . . ?
 C55 C56 H56C 109.5 . . ?
 H56A C56 H56B 109.5 . . ?
 H56A C56 H56C 109.5 . . ?
 H56B C56 H56C 109.5 . . ?
 C47 C57 C52 102.8(12) . . ?
 C47 C57 H57 114.2 . . ?
 C52 C57 H57 114.2 . . ?
 C71 C57 C47 106.6(16) . . ?
 C71 C57 C52 103.8(11) . . ?
 C71 C57 H57 114.2 . . ?
 C52 C58 H58A 109.5 . . ?
 C52 C58 H58B 109.5 . . ?
 C52 C58 H58C 109.5 . . ?
 H58A C58 H58B 109.5 . . ?
 H58A C58 H58C 109.5 . . ?
 H58B C58 H58C 109.5 . . ?
 C52 C59 C50 100.9(10) . . ?
 C53 C59 C50 102.2(10) . . ?
 C53 C59 C52 99.4(11) . . ?
 C63 C59 C50 119.0(12) . . ?
 C63 C59 C52 120.8(11) . . ?
 C63 C59 C53 111.3(11) . . ?
 C52 C60 H60A 109.5 . . ?
 C52 C60 H60B 109.5 . . ?
 C52 C60 H60C 109.5 . . ?
 H60A C60 H60B 109.5 . . ?
 H60A C60 H60C 109.5 . . ?
 H60B C60 H60C 109.5 . . ?
 S9 C61 H61 107.8 . . ?
 C69 C61 S9 111.2(9) . . ?
 C69 C61 H61 107.8 . . ?
 C70 C61 S9 110.3(10) . . ?
 C70 C61 H61 107.8 . . ?
 C70 C61 C69 111.9(13) . . ?
 C10 C62 H62A 109.5 . . ?
 C10 C62 H62B 109.5 . . ?
 C10 C62 H62C 109.5 . . ?
 H62A C62 H62B 109.5 . . ?
 H62A C62 H62C 109.5 . . ?
 H62B C62 H62C 109.5 . . ?
 S10 C63 H63A 107.2 . . ?
 S10 C63 H63B 107.2 . . ?
 C59 C63 S10 120.3(9) . . ?
 C59 C63 H63A 107.2 . . ?
 C59 C63 H63B 107.2 . . ?
 H63A C63 H63B 106.9 . . ?
 C14 C64 H64A 109.5 . . ?
 C14 C64 H64B 109.5 . . ?
 C14 C64 H64C 109.5 . . ?
 H64A C64 H64B 109.5 . . ?
 H64A C64 H64C 109.5 . . ?
 H64B C64 H64C 109.5 . . ?
 C48 C65 H65A 111.8 . . ?
 C48 C65 H65B 111.8 . . ?
 H65A C65 H65B 109.5 . . ?
 C82 C65 C48 99.9(10) . . ?
 C82 C65 H65A 111.8 . . ?
 C82 C65 H65B 111.8 . . ?
 O24 C66 H66A 109.5 . . ?
 O24 C66 H66B 109.5 . . ?
 O24 C66 H66C 109.5 . . ?
 H66A C66 H66B 109.5 . . ?
 H66A C66 H66C 109.5 . . ?
 H66B C66 H66C 109.5 . . ?
 C30 C67 H67A 111.5 . . ?
 C30 C67 H67B 111.5 . . ?
 C31 C67 C30 101.2(14) . . ?
 C31 C67 H67A 111.5 . . ?
 C31 C67 H67B 111.5 . . ?
 H67A C67 H67B 109.4 . . ?
 C3 C68 H68A 109.5 . . ?
 C3 C68 H68B 109.5 . . ?
 C3 C68 H68C 109.5 . . ?
 H68A C68 H68B 109.5 . . ?
 H68A C68 H68C 109.5 . . ?
 H68B C68 H68C 109.5 . . ?
 C61 C69 H69A 109.5 . . ?
 C61 C69 H69B 109.5 . . ?
 C61 C69 H69C 109.5 . . ?
 H69A C69 H69B 109.5 . . ?
 H69A C69 H69C 109.5 . . ?
 H69B C69 H69C 109.5 . . ?
 C61 C70 H70A 109.5 . . ?
 C61 C70 H70B 109.5 . . ?
 C61 C70 H70C 109.5 . . ?
 H70A C70 H70B 109.5 . . ?
 H70A C70 H70C 109.5 . . ?
 H70B C70 H70C 109.5 . . ?
 C50 C71 H71A 110.9 . . ?
 C50 C71 H71B 110.9 . . ?
 C57 C71 C50 104.1(11) . . ?
 C57 C71 H71A 110.9 . . ?
 C57 C71 H71B 110.9 . . ?
 H71A C71 H71B 108.9 . . ?
 C3 C72 H72A 109.5 . . ?
 C3 C72 H72B 109.5 . . ?
 C3 C72 H72C 109.5 . . ?
 H72A C72 H72B 109.5 . . ?
 H72A C72 H72C 109.5 . . ?
 H72B C72 H72C 109.5 . . ?
 C55 C73 H73A 109.5 . . ?
 C55 C73 H73B 109.5 . . ?
 C55 C73 H73C 109.5 . . ?
 H73A C73 H73B 109.5 . . ?
 H73A C73 H73C 109.5 . . ?
 H73B C73 H73C 109.5 . . ?
 C4 C74 H74A 111.2 . . ?
 C4 C74 H74B 111.2 . . ?
 C34 C74 C4 103.0(13) . . ?
 C34 C74 H74A 111.2 . . ?
 C34 C74 H74B 111.2 . . ?
 H74A C74 H74B 109.1 . . ?
 O27 C75 C4 126.8(13) . . ?
 O27 C75 C79 128.6(15) . . ?
 C79 C75 C4 104.7(13) . . ?
 C24 C76 C16 91.7(13) . . ?
 C24 C76 C81 115.5(13) . . ?
 C80 C76 C16 116.0(16) . . ?
 C80 C76 C24 113.4(14) . . ?
 C80 C76 C81 107.3(18) . . ?
 C81 C76 C16 112.7(14) . . ?
 C16 C77 H77A 111.4 . . ?
 C16 C77 H77B 111.4 . . ?
 C16 C77 C78 102.0(12) . . ?
 H77A C77 H77B 109.2 . . ?
 C78 C77 H77A 111.4 . . ?
 C78 C77 H77B 111.4 . . ?
 O28 C78 C24 128.2(14) . . ?
 O28 C78 C77 126.2(13) . . ?
 C24 C78 C77 105.6(14) . . ?
 C38 C79 C75 103.5(13) . . ?
 C38 C79 H79A 111.1 . . ?
 C38 C79 H79B 111.1 . . ?
 C75 C79 H79A 111.1 . . ?
 C75 C79 H79B 111.1 . . ?
 H79A C79 H79B 109.0 . . ?
 C76 C80 H80A 109.5 . . ?
 C76 C80 H80B 109.5 . . ?
 C76 C80 H80C 109.5 . . ?
 H80A C80 H80B 109.5 . . ?
 H80A C80 H80C 109.5 . . ?
 H80B C80 H80C 109.5 . . ?
 C76 C81 H81A 109.5 . . ?
 C76 C81 H81B 109.5 . . ?
 C76 C81 H81C 109.5 . . ?
 H81A C81 H81B 109.5 . . ?
 H81A C81 H81C 109.5 . . ?
 H81B C81 H81C 109.5 . . ?
 C49 C82 C55 105.1(11) . . ?
 C49 C82 C65 106.8(14) . . ?
 C49 C82 H82 113.7 . . ?
 C55 C82 C65 102.9(13) . . ?
 C55 C82 H82 113.7 . . ?
 C65 C82 H82 113.7 . . ?

loop_
  _geom_torsion_atom_site_label_1
  _geom_torsion_atom_site_label_2
  _geom_torsion_atom_site_label_3
  _geom_torsion_atom_site_label_4
  _geom_torsion
  _geom_torsion_site_symmetry_1
  _geom_torsion_site_symmetry_2
  _geom_torsion_site_symmetry_3
  _geom_torsion_site_symmetry_4
  _geom_torsion_publ_flag
 Ag1 S1 C10 C11 160.1(9) . . . . ?
 Ag1 S1 C10 C62 36.2(10) . . . . ?
 Ag1 S2 C27 C23 -90.5(9) . . . . ?
 Ag1 S2 C27 C32 33.0(12) . . . . ?
 Ag2 S2 C27 C23 98.7(9) . . . . ?
 Ag2 S2 C27 C32 -137.8(10) . . . . ?
 Ag2 S8 C7 C13 43.5(14) . . . . ?
 Ag2 S8 C7 C37 163.6(11) . . . . ?
 Ag3 S4 C9 C40 -13.4(13) . . . . ?
 Ag3 S4 C9 C41 116.2(13) . . . . ?
 Ag3 S9 C61 C69 -124.3(11) . . . . ?
 Ag3 S9 C61 C70 0.4(11) . . . . ?
 Ag4 S1 C10 C11 -116.5(9) . . . . ?
 Ag4 S1 C10 C62 119.5(9) . . . . ?
 Ag4 S4 C9 C40 69.9(12) . . . . ?
 Ag4 S4 C9 C41 -160.5(13) . . . . ?
 Ag5 S1 C10 C11 75.0(10) . . . . ?
 Ag5 S1 C10 C62 -49.0(10) . . . . ?
 Ag5 S7 C14 C15 7.3(15) . . . . ?
 Ag5 S7 C14 C64 138.5(11) . . . . ?
 Ag6 S2 C27 C23 -170.0(8) . . . . ?
 Ag6 S2 C27 C32 -46.5(12) . . . . ?
 Ag6 S4 C9 C40 148.6(10) . . . . ?
 Ag6 S4 C9 C41 -81.8(15) . . . . ?
 Ag7 S7 C14 C15 102.8(14) . . . . ?
 Ag7 S7 C14 C64 -126.0(11) . . . . ?
 Ag7 S9 C61 C69 51.1(13) . . . . ?
 Ag7 S9 C61 C70 175.9(9) . . . . ?
 Ag8 S7 C14 C15 -179.6(13) . . . . ?
 Ag8 S7 C14 C64 -48.4(13) . . . . ?
 Ag8 S8 C7 C13 128.6(12) . . . . ?
 Ag8 S8 C7 C37 -111.3(12) . . . . ?
 Ag9 S2 C27 C23 -2.6(10) . . . . ?
 Ag9 S2 C27 C32 120.9(11) . . . . ?
 Ag9 S7 C14 C15 -93.8(14) . . . . ?
 Ag9 S7 C14 C64 37.4(13) . . . . ?
 Ag10 S8 C7 C13 -151.3(12) . . . . ?
 Ag10 S8 C7 C37 -31.2(13) . . . . ?
 Ag10 S9 C61 C69 -32.6(13) . . . . ?
 Ag10 S9 C61 C70 92.2(10) . . . . ?
 Ag11 S4 C9 C40 -113.5(11) . . . . ?
 Ag11 S4 C9 C41 16.1(16) . . . . ?
 Ag11 S8 C7 C13 -65.1(13) . . . . ?
 Ag11 S8 C7 C37 55.0(13) . . . . ?
 Ag12 S1 C10 C11 -35.6(10) . . . . ?
 Ag12 S1 C10 C62 -159.6(9) . . . . ?
 Ag12 S9 C61 C69 136.5(11) . . . . ?
 Ag12 S9 C61 C70 -98.7(10) . . . . ?
 S5 C1 C4 C43 -89.5(16) . . . . ?
 S5 C1 C4 C74 37.4(19) . . . . ?
 S5 C1 C4 C75 154.5(11) . . . . ?
 S11 C8 C54 C46 27.4(16) . . . . ?
 S11 C8 C54 C48 146.4(10) . . . . ?
 S11 C8 C54 C55 -100.1(12) . . . . ?
 S12 C22 C31 C3 -149.1(15) . . . . ?
 S12 C22 C31 C42 97.2(18) . . . . ?
 S12 C22 C31 C67 -25(2) . . . . ?
 O1 S3 O4 Ag8 59.4(7) . . . . ?
 O1 S3 O21 Ag10 -59.1(7) . . . . ?
 O1 S3 C33 C24 -166.0(11) . . . . ?
 O2 S6 O9 Ag12 -154.2(7) . . . 1_655 ?
 O2 S6 C21 C6 144.5(10) . . . . ?
 O3 S11 O17 Ag4 62.2(6) . . . . ?
 O3 S11 O19 Ag6 -53.9(7) . . . . ?
 O3 S11 C8 C54 52.1(11) . . . . ?
 O4 S3 O1 Ag7 -70.9(8) . . . . ?
 O4 S3 O21 Ag10 68.2(7) . . . . ?
 O4 S3 C33 C24 76.3(13) . . . . ?
 O5 S5 O8 Ag10 64.4(9) . . . . ?
 O5 S5 O11 Ag11 -65.9(9) . . . . ?
 O5 S5 C1 C4 176.6(12) . . . . ?
 O6 S12 O18 Ag7 -148.5(9) . . . 1_655 ?
 O6 S12 O20 Ag2 -15.7(12) . . . . ?
 O6 S12 C22 C31 -60.7(15) . . . . ?
 O8 S5 O5 Ag3 -43.5(10) . . . . ?
 O8 S5 O11 Ag11 62.4(8) . . . . ?
 O8 S5 C1 C4 56.6(13) . . . . ?
 O9 S6 O2 Ag6 -86.0(8) . . . . ?
 O9 S6 C21 C6 -96.4(11) . . . . ?
 O10 S10 O12 Ag1 60.1(7) . . . . ?
 O10 S10 O16 Ag9 -87.6(8) . . . . ?
 O10 S10 C63 C59 63.7(13) . . . . ?
 O11 S5 O5 Ag3 84.4(9) . . . . ?
 O11 S5 O8 Ag10 -63.2(8) . . . . ?
 O11 S5 C1 C4 -64.4(13) . . . . ?
 O12 S10 O10 Ag5 -65.9(6) . . . . ?
 O12 S10 O16 Ag9 40.1(8) . . . . ?
 O12 S10 C63 C59 -56.8(13) . . . . ?
 O14 S6 O2 Ag6 147.1(8) . . . . ?
 O14 S6 O9 Ag12 -29.0(10) . . . 1_655 ?
 O14 S6 C21 C6 26.9(12) . . . . ?
 O15 C2 C6 C12 109.2(17) . . . . ?
 O15 C2 C6 C21 -20(2) . . . . ?
 O15 C2 C6 C45 -143.1(16) . . . . ?
 O15 C2 C20 C17 178.4(14) . . . . ?
 O16 S10 O10 Ag5 62.6(8) . . . . ?
 O16 S10 O12 Ag1 -68.6(7) . . . . ?
 O16 S10 C63 C59 -175.9(12) . . . . ?
 O17 S11 O3 Ag1 -69.6(7) . . . . ?
 O17 S11 O19 Ag6 74.4(7) . . . . ?
 O17 S11 C8 C54 -68.4(12) . . . . ?
 O18 S12 O20 Ag2 111.2(9) . . . . ?
 O18 S12 C22 C31 -179.6(14) . . . . ?
 O19 S11 O3 Ag1 59.5(8) . . . . ?
 O19 S11 O17 Ag4 -66.1(7) . . . . ?
 O19 S11 C8 C54 171.2(10) . . . . ?
 O20 S12 O18 Ag7 83.5(10) . . . 1_655 ?
 O20 S12 C22 C31 62.2(15) . . . . ?
 O21 S3 O1 Ag7 57.2(8) . . . . ?
 O21 S3 O4 Ag8 -69.0(6) . . . . ?
 O21 S3 C33 C24 -46.4(12) . . . . ?
 O22 C48 C54 C8 -21(2) . . . . ?
 O22 C48 C54 C46 107.1(17) . . . . ?
 O22 C48 C54 C55 -147.4(17) . . . . ?
 O22 C48 C65 C82 -177.2(16) . . . . ?
 O25 C53 C59 C50 108.4(16) . . . . ?
 O25 C53 C59 C52 -148.2(16) . . . . ?
 O25 C53 C59 C63 -20(2) . . . . ?
 O27 C75 C79 C38 -173(2) . . . . ?
 C1 S5 O5 Ag3 -159.2(7) . . . . ?
 C1 S5 O8 Ag10 178.4(7) . . . . ?
 C1 S5 O11 Ag11 -179.9(6) . . . . ?
 C1 C4 C43 C38 -173.6(13) . . . . ?
 C1 C4 C43 C39 -53.4(19) . . . . ?
 C1 C4 C43 C44 70(2) . . . . ?
 C1 C4 C74 C34 -168.5(16) . . . . ?
 C1 C4 C75 O27 -21(3) . . . . ?
 C1 C4 C75 C79 159.6(14) . . . . ?
 C2 C6 C12 C35 74.3(12) . . . . ?
 C2 C6 C21 S6 56.5(16) . . . . ?
 C2 C6 C45 C17 -56.1(12) . . . . ?
 C2 C6 C45 C26 -175.6(13) . . . . ?
 C2 C6 C45 C36 60.7(15) . . . . ?
 C3 C29 C30 C67 34(2) . . . . ?
 C3 C31 C42 O26 -144(2) . . . . ?
 C3 C31 C42 C18 33(2) . . . . ?
 C3 C31 C67 C30 -31(2) . . . . ?
 C4 C75 C79 C38 5.9(19) . . . . ?
 C6 C2 C20 C17 -2.5(16) . . . . ?
 C6 C12 C35 C17 -4.3(14) . . . . ?
 C8 S11 O3 Ag1 173.6(6) . . . . ?
 C8 S11 O17 Ag4 179.9(6) . . . . ?
 C8 S11 O19 Ag6 -170.3(6) . . . . ?
 C8 C54 C55 C56 -56.2(15) . . . . ?
 C8 C54 C55 C73 68.2(17) . . . . ?
 C8 C54 C55 C82 -175.1(12) . . . . ?
 C12 C6 C21 S6 -69.0(12) . . . . ?
 C12 C6 C45 C17 53.7(12) . . . . ?
 C12 C6 C45 C26 -65.8(16) . . . . ?
 C12 C6 C45 C36 170.6(12) . . . . ?
 C16 C77 C78 O28 -177(2) . . . . ?
 C16 C77 C78 C24 4(2) . . . . ?
 C18 C29 C30 C67 -71(2) . . . . ?
 C20 C2 C6 C12 -69.9(14) . . . . ?
 C20 C2 C6 C21 160.5(12) . . . . ?
 C20 C2 C6 C45 37.8(15) . . . . ?
 C20 C17 C35 C12 -68.1(15) . . . . ?
 C20 C17 C45 C6 54.7(12) . . . . ?
 C20 C17 C45 C26 173.8(12) . . . . ?
 C20 C17 C45 C36 -62.0(13) . . . . ?
 C21 S6 O2 Ag6 30.7(10) . . . . ?
 C21 S6 O9 Ag12 91.4(8) . . . 1_655 ?
 C21 C6 C12 C35 -154.5(10) . . . . ?
 C21 C6 C45 C17 177.7(11) . . . . ?
 C21 C6 C45 C26 58.1(17) . . . . ?
 C21 C6 C45 C36 -65.5(14) . . . . ?
 C22 S12 O18 Ag7 -31.7(11) . . . 1_655 ?
 C22 S12 O20 Ag2 -135.4(9) . . . . ?
 C22 C31 C42 O26 -20(3) . . . . ?
 C22 C31 C42 C18 157.4(18) . . . . ?
 C22 C31 C67 C30 -161.7(18) . . . . ?
 C24 C25 C28 C16 -1.0(18) . . . . ?
 C25 C24 C33 S3 59.9(16) . . . . ?
 C25 C24 C76 C16 56.0(13) . . . . ?
 C25 C24 C76 C80 175.4(16) . . . . ?
 C25 C24 C76 C81 -60.1(16) . . . . ?
 C25 C24 C78 O28 107(2) . . . . ?
 C25 C24 C78 C77 -74.1(19) . . . . ?
 C28 C16 C76 C24 -57.3(17) . . . . ?
 C28 C16 C76 C80 -174.5(17) . . . . ?
 C28 C16 C76 C81 61.3(19) . . . . ?
 C28 C16 C77 C78 70(2) . . . . ?
 C29 C3 C31 C22 -175.7(17) . . . . ?
 C29 C3 C31 C42 -52.5(18) . . . . ?
 C29 C3 C31 C67 51(2) . . . . ?
 C29 C18 C42 O26 176(2) . . . . ?
 C29 C18 C42 C31 -1(3) . . . . ?
 C29 C30 C67 C31 -1(2) . . . . ?
 C31 C3 C29 C18 53.8(19) . . . . ?
 C31 C3 C29 C30 -53(2) . . . . ?
 C33 S3 O1 Ag7 172.9(7) . . . . ?
 C33 S3 O4 Ag8 171.2(6) . . . . ?
 C33 S3 O21 Ag10 -171.3(5) . . . . ?
 C33 C24 C25 C28 -171.8(12) . . . . ?
 C33 C24 C76 C16 -171.5(14) . . . . ?
 C33 C24 C76 C80 -52(2) . . . . ?
 C33 C24 C76 C81 72.3(19) . . . . ?
 C33 C24 C78 O28 -17(3) . . . . ?
 C33 C24 C78 C77 161.8(15) . . . . ?
 C34 C38 C43 C4 -55.6(16) . . . . ?
 C34 C38 C43 C39 -170.3(16) . . . . ?
 C34 C38 C43 C44 62.8(18) . . . . ?
 C34 C38 C79 C75 67.8(18) . . . . ?
 C35 C17 C20 C2 73.2(15) . . . . ?
 C35 C17 C45 C6 -56.3(11) . . . . ?
 C35 C17 C45 C26 62.9(14) . . . . ?
 C35 C17 C45 C36 -173.0(10) . . . . ?
 C38 C34 C74 C4 -2(2) . . . . ?
 C42 C18 C29 C3 -34(2) . . . . ?
 C42 C18 C29 C30 73(2) . . . . ?
 C42 C31 C67 C30 70(2) . . . . ?
 C43 C4 C74 C34 -33.2(18) . . . . ?
 C43 C4 C75 O27 -150(2) . . . . ?
 C43 C4 C75 C79 31.1(16) . . . . ?
 C43 C38 C79 C75 -41.1(18) . . . . ?
 C45 C6 C12 C35 -31.9(13) . . . . ?
 C45 C6 C21 S6 173.4(9) . . . . ?
 C45 C17 C20 C2 -33.5(14) . . . . ?
 C45 C17 C35 C12 38.8(13) . . . . ?
 C46 C49 C82 C55 36.3(17) . . . . ?
 C46 C49 C82 C65 -72.6(14) . . . . ?
 C46 C54 C55 C56 169.2(10) . . . . ?
 C46 C54 C55 C73 -66.4(14) . . . . ?
 C46 C54 C55 C82 50.3(12) . . . . ?
 C47 C53 C59 C50 -69.9(15) . . . . ?
 C47 C53 C59 C52 33.5(15) . . . . ?
 C47 C53 C59 C63 162.0(13) . . . . ?
 C47 C57 C71 C50 -71.7(15) . . . . ?
 C48 C54 C55 C56 63.6(12) . . . . ?
 C48 C54 C55 C73 -172.0(13) . . . . ?
 C48 C54 C55 C82 -55.3(12) . . . . ?
 C48 C65 C82 C49 73.6(13) . . . . ?
 C48 C65 C82 C55 -36.8(14) . . . . ?
 C49 C46 C54 C8 -166.2(13) . . . . ?
 C49 C46 C54 C48 71.0(14) . . . . ?
 C49 C46 C54 C55 -31.2(14) . . . . ?
 C50 C59 C63 S10 35.6(18) . . . . ?
 C52 C57 C71 C50 36.4(18) . . . . ?
 C52 C59 C63 S10 -90.0(15) . . . . ?
 C53 C47 C57 C52 -36.1(16) . . . . ?
 C53 C47 C57 C71 72.7(14) . . . . ?
 C53 C59 C63 S10 154.1(11) . . . . ?
 C54 C46 C49 C82 -2.3(16) . . . . ?
 C54 C48 C65 C82 -0.2(14) . . . . ?
 C54 C55 C82 C49 -53.5(15) . . . . ?
 C54 C55 C82 C65 58.2(12) . . . . ?
 C56 C55 C82 C49 -171.2(14) . . . . ?
 C56 C55 C82 C65 -59.6(16) . . . . ?
 C57 C47 C53 O25 -177.2(16) . . . . ?
 C57 C47 C53 C59 1.1(17) . . . . ?
 C57 C52 C59 C50 52.3(12) . . . . ?
 C57 C52 C59 C53 -52.3(12) . . . . ?
 C57 C52 C59 C63 -174.1(12) . . . . ?
 C58 C52 C57 C47 176.1(14) . . . . ?
 C58 C52 C57 C71 65.2(18) . . . . ?
 C58 C52 C59 C50 -65.6(15) . . . . ?
 C58 C52 C59 C53 -170.1(14) . . . . ?
 C58 C52 C59 C63 68.0(18) . . . . ?
 C59 C50 C71 C57 -1.6(17) . . . . ?
 C59 C52 C57 C47 55.4(14) . . . . ?
 C59 C52 C57 C71 -55.5(15) . . . . ?
 C60 C52 C57 C47 -59.8(19) . . . . ?
 C60 C52 C57 C71 -170.8(15) . . . . ?
 C60 C52 C59 C50 172.0(11) . . . . ?
 C60 C52 C59 C53 67.4(13) . . . . ?
 C60 C52 C59 C63 -54.4(16) . . . . ?
 C63 S10 O10 Ag5 176.2(5) . . . . ?
 C63 S10 O12 Ag1 179.2(5) . . . . ?
 C63 S10 O16 Ag9 155.0(7) . . . . ?
 C65 C48 C54 C8 162.0(11) . . . . ?
 C65 C48 C54 C46 -69.8(13) . . . . ?
 C65 C48 C54 C55 35.6(13) . . . . ?
 C67 C31 C42 O26 112(2) . . . . ?
 C67 C31 C42 C18 -71(2) . . . . ?
 C68 C3 C29 C18 -62(2) . . . . ?
 C68 C3 C29 C30 -168.9(19) . . . . ?
 C68 C3 C31 C22 -55(2) . . . . ?
 C68 C3 C31 C42 68.4(19) . . . . ?
 C68 C3 C31 C67 172.3(18) . . . . ?
 C71 C50 C59 C52 -33.0(14) . . . . ?
 C71 C50 C59 C53 69.3(15) . . . . ?
 C71 C50 C59 C63 -167.7(14) . . . . ?
 C72 C3 C29 C18 173.3(17) . . . . ?
 C72 C3 C29 C30 67(2) . . . . ?
 C72 C3 C31 C22 64(2) . . . . ?
 C72 C3 C31 C42 -172.8(17) . . . . ?
 C72 C3 C31 C67 -69(2) . . . . ?
 C73 C55 C82 C49 64.0(17) . . . . ?
 C73 C55 C82 C65 175.6(12) . . . . ?
 C74 C4 C43 C38 53.3(14) . . . . ?
 C74 C4 C43 C39 173.5(14) . . . . ?
 C74 C4 C43 C44 -62.7(19) . . . . ?
 C74 C4 C75 O27 105(2) . . . . ?
 C74 C4 C75 C79 -74.7(15) . . . . ?
 C74 C34 C38 C43 37(2) . . . . ?
 C74 C34 C38 C79 -70(2) . . . . ?
 C75 C4 C43 C38 -52.7(13) . . . . ?
 C75 C4 C43 C39 67.5(16) . . . . ?
 C75 C4 C43 C44 -168.7(16) . . . . ?
 C75 C4 C74 C34 70.6(17) . . . . ?
 C76 C16 C28 C25 36.7(18) . . . . ?
 C76 C16 C77 C78 -38(2) . . . . ?
 C76 C24 C25 C28 -36.6(15) . . . . ?
 C76 C24 C33 S3 -66.3(18) . . . . ?
 C76 C24 C78 O28 -147(2) . . . . ?
 C76 C24 C78 C77 32.1(19) . . . . ?
 C77 C16 C28 C25 -72.6(15) . . . . ?
 C77 C16 C76 C24 55.4(18) . . . . ?
 C77 C16 C76 C80 -62(2) . . . . ?
 C77 C16 C76 C81 174.0(17) . . . . ?
 C78 C24 C25 C28 70.1(15) . . . . ?
 C78 C24 C33 S3 175.4(13) . . . . ?
 C78 C24 C76 C16 -50.8(15) . . . . ?
 C78 C24 C76 C80 68.6(18) . . . . ?
 C78 C24 C76 C81 -167.0(15) . . . . ?
 C79 C38 C43 C4 58.6(14) . . . . ?
 C79 C38 C43 C39 -56.1(19) . . . . ?
 C79 C38 C43 C44 177.0(14) . . . . ?

_shelx_res_file
;
TITL hy1_b.res in P1
    1b.res
    created by SHELXL-2016/6 at 15:50:53 on 28-Sep-2022
REM Old TITL hy1 in P-1
REM SHELXT solution in P1
REM R1 0.119, Rweak 0.015, Alpha 0.000, Orientation as input
REM Flack x = 0.280 ( 0.015 ) from Parsons' quotients
REM Formula found by SHELXT: C55 S26 Ag12 O37
CELL 1.54184 11.7185 13.8017 18.2811 84.85 71.478 84.784
ZERR 1 0.0001 0.0002 0.0003 0.001 0.001 0.001
LATT -1
SFAC C H Ag O S
UNIT 82 148 12 28 12
DFIX 0.87 0.01 O7 H7
DFIX 0.87 0.01 O23 H23
DFIX 0.87 0.01 O24 H24
DFIX 1.42 O13 C19
DFIX 0.87 0.01 O13 H13
DANG 1.874699 0.02 C5 H7
DANG 3.029054 0.02 Ag9 H7
DANG 1.890865 0.02 C51 H23
DANG 3.029089 0.02 Ag3 H23
DANG 1.872261 0.02 C66 H24
DANG 2.920691 0.02 Ag11 H24
DANG 1.877558 0.02 C19 H13
DANG 2.926477 0.02 Ag5 H13
ISOR 0.01 0.02 C15 C68 C72 O28
ISOR 0.01 0.02 C80

L.S. 10
PLAN  200
SIZE 0.18 0.2 0.5
TEMP -73.15
BOND $H
LIST 6
MORE -1
CONF
fmap 2
acta
OMIT 2 5 -5
OMIT -3 3 -21
OMIT -2 5 5
OMIT -2 5 4
REM <olex2.extras>
REM <HklSrc "%.\\1b.hkl">
REM </olex2.extras>

WGHT    0.081200
FVAR       0.20100
AG1   3    0.113203    0.392547    0.355843    11.00000    0.02594    0.03546 =
         0.03200   -0.00458   -0.01557   -0.00303
AG2   3    0.278415    0.429401    0.547312    11.00000    0.04054    0.05766 =
         0.02539   -0.00813   -0.01196   -0.00022
AG3   3   -0.179438    0.687931    0.545194    11.00000    0.03101    0.04615 =
         0.03474   -0.00635   -0.00596   -0.00675
AG4   3   -0.047301    0.590545    0.392637    11.00000    0.02731    0.04567 =
         0.03025   -0.01145   -0.01068   -0.00889
AG5   3   -0.102236    0.252042    0.434786    11.00000    0.05299    0.04356 =
         0.03230   -0.00073   -0.01956   -0.00637
AG6   3    0.196660    0.558869    0.412461    11.00000    0.02903    0.03983 =
         0.03604   -0.00979   -0.01668   -0.00007
AG7   3   -0.209670    0.365885    0.608076    11.00000    0.03167    0.03978 =
         0.03352   -0.00528   -0.01698   -0.00247
AG8   3    0.027465    0.342800    0.631220    11.00000    0.03153    0.04197 =
         0.03668   -0.01354   -0.01246   -0.00717
AG9   3    0.171866    0.235662    0.481953    11.00000    0.03376    0.04495 =
         0.03309   -0.00317   -0.00852   -0.00641
AG10  3   -0.126056    0.530402    0.676783    11.00000    0.02910    0.03732 =
         0.04017   -0.00629   -0.01779   -0.00349
AG11  3    0.094547    0.671147    0.592096    11.00000    0.04738    0.04874 =
         0.03061   -0.00167   -0.01705   -0.00721
AG12  3   -0.281267    0.496330    0.480297    11.00000    0.03349    0.05184 =
         0.02489   -0.00326   -0.00907   -0.00104
S1    5   -0.107376    0.426300    0.377281    11.00000    0.02479    0.03685 =
         0.01821   -0.00308   -0.00993   -0.00207
S2    5    0.275434    0.387214    0.419055    11.00000    0.02267    0.03796 =
         0.02491   -0.00419   -0.01021   -0.00065
S3    5   -0.202099    0.322672    0.793380    11.00000    0.03407    0.04370 =
         0.02492   -0.00336   -0.01343   -0.00507
S4    5    0.037851    0.687153    0.467856    11.00000    0.02579    0.02803 =
         0.02631   -0.00338   -0.01108   -0.00315
S5    5   -0.156275    0.776191    0.706636    11.00000    0.03734    0.03612 =
         0.02819   -0.00895   -0.01096   -0.00243
S6    5    0.462676    0.631197    0.454417    11.00000    0.02434    0.04490 =
         0.02502   -0.00296   -0.01089   -0.00596
S7    5   -0.046422    0.236160    0.558719    11.00000    0.03144    0.02795 =
         0.02511   -0.00103   -0.01069   -0.00935
S8    5    0.098130    0.496111    0.651094    11.00000    0.02761    0.03417 =
         0.02543   -0.00497   -0.01599   -0.00570
S9    5   -0.283629    0.539629    0.609688    11.00000    0.02384    0.03901 =
         0.02585   -0.00471   -0.00909   -0.00578
S10   5    0.149151    0.146395    0.323260    11.00000    0.03742    0.03430 =
         0.02728   -0.00475   -0.01424   -0.00219
S11   5    0.178654    0.604003    0.231884    11.00000    0.02940    0.03692 =
         0.01840   -0.00201   -0.00747   -0.00519
S12   5    0.518597    0.285361    0.578086    11.00000    0.02761    0.05441 =
         0.03205   -0.00579   -0.01462   -0.00548
O1    4   -0.266397    0.295060    0.741820    11.00000    0.04635    0.04681 =
         0.02449   -0.00221   -0.01614   -0.00865
O2    4    0.334835    0.617273    0.480615    11.00000    0.02885    0.05565 =
         0.03252   -0.00613   -0.01305   -0.01285
O3    4    0.179538    0.500010    0.234030    11.00000    0.04802    0.02768 =
         0.03403    0.00050   -0.01556   -0.00145
O4    4   -0.077965    0.279862    0.771423    11.00000    0.03321    0.06450 =
         0.03422   -0.00227   -0.00926   -0.00553
O5    4   -0.197112    0.806101    0.641117    11.00000    0.07323    0.05954 =
         0.04093   -0.01029   -0.02626   -0.00626
O6    4    0.493374    0.221084    0.529409    11.00000    0.05065    0.10805 =
         0.03874   -0.02417   -0.02069   -0.02516
O7    4    0.309203    0.120620    0.523596    11.00000    0.05078    0.06049 =
         0.05713    0.00012   -0.02921   -0.01070
H7    2    0.366748    0.135997    0.540871    11.00000   -1.50000
O8    4   -0.192619    0.679894    0.741059    11.00000    0.06172    0.03848 =
         0.04351   -0.00214   -0.01824   -0.00535
O9    4    0.532885    0.542010    0.464047    11.00000    0.04827    0.05361 =
         0.03978    0.00664   -0.02199   -0.00226
O10   4    0.021701    0.143282    0.335349    11.00000    0.04312    0.04702 =
         0.02990   -0.01576   -0.00935   -0.00680
O11   4   -0.026486    0.784795    0.688494    11.00000    0.03036    0.07533 =
         0.04499   -0.02442   -0.00543   -0.00637
O12   4    0.191766    0.242291    0.290494    11.00000    0.04025    0.03128 =
         0.03464   -0.00717   -0.01085   -0.00313
O13   4   -0.268009    0.180144    0.418088    11.00000    0.04510    0.11112 =
         0.08837   -0.05946   -0.00841   -0.01089
H13   2   -0.341916    0.198009    0.444686    11.00000   -1.50000
O14   4    0.487910    0.712622    0.491508    11.00000    0.03701    0.05779 =
         0.03717   -0.01289   -0.01072   -0.01225
O15   4    0.749278    0.663442    0.364769    11.00000    0.03099    0.04823 =
         0.03997    0.00431   -0.01495   -0.00613
O16   4    0.183924    0.112967    0.391796    11.00000    0.06513    0.03565 =
         0.03421   -0.00583   -0.03169    0.00362
O17   4    0.056412    0.649730    0.254547    11.00000    0.03988    0.06222 =
         0.02222   -0.00885   -0.01054    0.00950
O18   4    0.641341    0.319510    0.544838    11.00000    0.03456    0.07125 =
         0.04161   -0.00636   -0.01316   -0.00926
O19   4    0.254135    0.635304    0.273950    11.00000    0.04637    0.05406 =
         0.02088   -0.00110   -0.01682   -0.01178
O20   4    0.428926    0.366400    0.598936    11.00000    0.04478    0.08282 =
         0.03753   -0.01041   -0.01828    0.01922
O21   4   -0.209385    0.429489    0.801115    11.00000    0.04846    0.04481 =
         0.02720    0.00066   -0.01238   -0.01140
O22   4    0.219562    0.780458    0.009506    11.00000    0.14349    0.03983 =
         0.03961    0.00334   -0.03799   -0.01149
O23   4   -0.311141    0.798270    0.497121    11.00000    0.02805    0.04590 =
         0.04538   -0.00632   -0.01703   -0.00374
H23   2   -0.354918    0.785960    0.468443    11.00000   -1.50000
O24   4    0.254145    0.751003    0.609752    11.00000    0.03027    0.11894 =
         0.07432   -0.05791    0.00431   -0.01488
H24   2    0.326375    0.745239    0.576423    11.00000   -1.50000
O25   4    0.433955    0.001292    0.130617    11.00000    0.06656    0.07751 =
         0.07012   -0.00199   -0.00450    0.02738
O26   4    0.473051    0.025087    0.644822    11.00000    0.12373    0.09963 =
         0.09579   -0.02227   -0.00116    0.00147
O27   4   -0.236713    1.027656    0.856555    11.00000    0.14504    0.03996 =
         0.06462   -0.01559   -0.02915   -0.00377
O28   4   -0.450565    0.201680    1.022033    11.00000    0.10519    0.15241 =
         0.04669   -0.00140    0.00063   -0.06664
C1    1   -0.231729    0.860096    0.775145    11.00000    0.04112    0.04267 =
         0.03128   -0.00258   -0.00808   -0.00328
AFIX  23
H1A   2   -0.206623    0.925498    0.752100    11.00000   -1.20000
H1B   2   -0.318840    0.859595    0.781668    11.00000   -1.20000
AFIX   0
C2    1    0.715253    0.717436    0.318161    11.00000    0.03147    0.03807 =
         0.03416    0.00833   -0.01438   -0.00436
C3    1    0.392130    0.163084    0.804317    11.00000    0.07816    0.09514 =
         0.04291    0.00766   -0.02504   -0.03728
C4    1   -0.218460    0.850533    0.856508    11.00000    0.04526    0.03032 =
         0.03367   -0.00442   -0.00590   -0.00164
C5    1    0.353649    0.032447    0.486869    11.00000    0.07805    0.06989 =
         0.09676   -0.03077   -0.05553    0.02541
AFIX 137
H5A   2    0.399786    0.047347    0.432643    11.00000   -1.50000
H5B   2    0.285823   -0.005807    0.489484    11.00000   -1.50000
H5C   2    0.406045   -0.005114    0.513107    11.00000   -1.50000
AFIX   0
C6    1    0.592932    0.738983    0.311481    11.00000    0.03641    0.03701 =
         0.02574    0.00317   -0.01418   -0.00493
C7    1    0.125036    0.486655    0.746230    11.00000    0.03834    0.04455 =
         0.02267   -0.00797   -0.01190    0.00369
AFIX  13
H7A   2    0.118482    0.417662    0.768297    11.00000   -1.20000
AFIX   0
C8    1    0.249761    0.647561    0.133174    11.00000    0.04626    0.03395 =
         0.03163   -0.01079   -0.02211    0.00014
AFIX  23
H8A   2    0.241774    0.719707    0.130951    11.00000   -1.20000
H8B   2    0.336937    0.627870    0.119841    11.00000   -1.20000
AFIX   0
C9    1    0.080985    0.803082    0.411900    11.00000    0.03562    0.05788 =
         0.04984    0.01146   -0.01887   -0.01425
AFIX  13
H9    2    0.123568    0.786474    0.357353    11.00000   -1.20000
AFIX   0
C10   1   -0.132857    0.432344    0.282211    11.00000    0.03169    0.02216 =
         0.02815    0.00268   -0.01881   -0.00445
AFIX  13
H10   2   -0.115540    0.499060    0.256983    11.00000   -1.20000
AFIX   0
C11   1   -0.265637    0.416680    0.294112    11.00000    0.03047    0.04920 =
         0.05437   -0.00930   -0.02396   -0.00474
AFIX 137
H11A  2   -0.283252    0.350294    0.316224    11.00000   -1.50000
H11B  2   -0.281206    0.426026    0.244269    11.00000   -1.50000
H11C  2   -0.317287    0.463713    0.329445    11.00000   -1.50000
AFIX   0
C12   1    0.554836    0.844054    0.335321    11.00000    0.05632    0.04285 =
         0.02913   -0.00170   -0.02230    0.00044
AFIX  23
H12A  2    0.574460    0.855418    0.382555    11.00000   -1.20000
H12B  2    0.467446    0.859221    0.344262    11.00000   -1.20000
AFIX   0
C13   1    0.248004    0.516924    0.735161    11.00000    0.03350    0.13717 =
         0.03317   -0.01306   -0.01625   -0.01143
AFIX 137
H13A  2    0.307845    0.471072    0.703108    11.00000   -1.50000
H13B  2    0.260852    0.517162    0.785562    11.00000   -1.50000
H13C  2    0.256543    0.582532    0.709501    11.00000   -1.50000
AFIX   0
C14   1   -0.088606    0.119598    0.617725    11.00000    0.04127    0.03057 =
         0.03388    0.00555   -0.01112   -0.01310
AFIX  13
H14   2   -0.159911    0.136926    0.662989    11.00000   -1.20000
AFIX   0
C15   1   -0.132138    0.056463    0.572127    11.00000    0.13416    0.05429 =
         0.09855    0.00690   -0.04933   -0.04751
AFIX 137
H15A  2   -0.166777    0.097201    0.536703    11.00000   -1.50000
H15B  2   -0.193910    0.016038    0.607175    11.00000   -1.50000
H15C  2   -0.064517    0.014397    0.542347    11.00000   -1.50000
AFIX   0
C16   1   -0.216643    0.298894    1.067636    11.00000    0.14110    0.09324 =
         0.03136   -0.00277   -0.04460   -0.03209
AFIX  13
H16   2   -0.161489    0.290719    1.100062    11.00000   -1.20000
AFIX   0
C17   1    0.708679    0.828373    0.212833    11.00000    0.04875    0.03650 =
         0.03363    0.00230   -0.01551   -0.00575
AFIX  13
H17   2    0.746743    0.852584    0.157945    11.00000   -1.20000
AFIX   0
C18   1    0.326444    0.015463    0.773429    11.00000    0.10568    0.08467 =
         0.09031    0.00595   -0.01137   -0.02932
AFIX  23
H18A  2    0.369861   -0.037274    0.796483    11.00000   -1.20000
H18B  2    0.259085   -0.011239    0.761664    11.00000   -1.20000
AFIX   0
C19   1   -0.270186    0.094237    0.383141    11.00000    0.04590    0.06876 =
         0.08165   -0.01940   -0.01049   -0.01732
AFIX 137
H19A  2   -0.202516    0.090550    0.335124    11.00000   -1.50000
H19B  2   -0.346265    0.094358    0.371497    11.00000   -1.50000
H19C  2   -0.263297    0.037768    0.418380    11.00000   -1.50000
AFIX   0
C20   1    0.798760    0.778963    0.253660    11.00000    0.03567    0.07960 =
         0.04713    0.01928   -0.01854   -0.00524
AFIX  23
H20A  2    0.863231    0.738129    0.218533    11.00000   -1.20000
H20B  2    0.835572    0.827607    0.274270    11.00000   -1.20000
AFIX   0
C21   1    0.497272    0.664170    0.351260    11.00000    0.03836    0.03883 =
         0.03515   -0.00608   -0.01854   -0.00882
AFIX  23
H21A  2    0.523428    0.603281    0.323984    11.00000   -1.20000
H21B  2    0.420910    0.689616    0.342070    11.00000   -1.20000
AFIX   0
C22   1    0.521032    0.219130    0.664671    11.00000    0.04052    0.08196 =
         0.03215   -0.00670   -0.01584   -0.00610
AFIX  23
H22A  2    0.586977    0.167303    0.651029    11.00000   -1.20000
H22B  2    0.543632    0.263863    0.696427    11.00000   -1.20000
AFIX   0
C23   1    0.462316    0.259567    0.343413    11.00000    0.04602    0.04080 =
         0.03965    0.00748   -0.01103   -0.00035
AFIX 137
H23A  2    0.456853    0.231184    0.395417    11.00000   -1.50000
H23B  2    0.545020    0.248738    0.309014    11.00000   -1.50000
H23C  2    0.406901    0.228602    0.323727    11.00000   -1.50000
AFIX   0
C24   1   -0.271694    0.293812    0.960893    11.00000    0.04767    0.05174 =
         0.02666   -0.00228   -0.01354   -0.00555
C25   1   -0.302104    0.399151    0.981596    11.00000    0.08164    0.04928 =
         0.03507   -0.01371   -0.00759   -0.00055
AFIX  23
H25A  2   -0.389567    0.416668    0.993155    11.00000   -1.20000
H25B  2   -0.256838    0.444151    0.939200    11.00000   -1.20000
AFIX   0
C26   1    0.511203    0.778790    0.196774    11.00000    0.04553    0.06406 =
         0.04684    0.01285   -0.02386   -0.01386
AFIX 137
H26A  2    0.463902    0.722195    0.201607    11.00000   -1.50000
H26B  2    0.538370    0.803975    0.142619    11.00000   -1.50000
H26C  2    0.461109    0.829681    0.228751    11.00000   -1.50000
AFIX   0
C27   1    0.429252    0.365878    0.346564    11.00000    0.02114    0.06319 =
         0.01636    0.00053   -0.00690   -0.01297
AFIX  13
H27   2    0.489204    0.396856    0.364031    11.00000   -1.20000
AFIX   0
C28   1   -0.261444    0.401839    1.056123    11.00000    0.10516    0.08622 =
         0.03127   -0.03092   -0.00105   -0.02951
AFIX  23
H28A  2   -0.196707    0.447044    1.047111    11.00000   -1.20000
H28B  2   -0.330217    0.421516    1.101169    11.00000   -1.20000
AFIX   0
C29   1    0.280815    0.106415    0.828093    11.00000    0.07380    0.10022 =
         0.03470    0.00194   -0.01534   -0.02141
AFIX  13
H29   2    0.246620    0.088861    0.884720    11.00000   -1.20000
AFIX   0
C30   1    0.197962    0.166274    0.792022    11.00000    0.04475    0.20263 =
         0.05637    0.01025    0.00703   -0.02585
AFIX  23
H30A  2    0.152075    0.217745    0.826155    11.00000   -1.20000
H30B  2    0.140166    0.124911    0.782368    11.00000   -1.20000
AFIX   0
C31   1    0.411740    0.172424    0.714613    11.00000    0.02874    0.08326 =
         0.04115   -0.01365   -0.01195   -0.00761
C32   1    0.430089    0.413756    0.267998    11.00000    0.04593    0.06738 =
         0.04463    0.00201   -0.01653   -0.00731
AFIX 137
H32A  2    0.373254    0.382984    0.249417    11.00000   -1.50000
H32B  2    0.511410    0.405706    0.231163    11.00000   -1.50000
H32C  2    0.406140    0.483374    0.272881    11.00000   -1.50000
AFIX   0
C33   1   -0.284038    0.268348    0.882584    11.00000    0.03351    0.05843 =
         0.02025   -0.00524   -0.00880   -0.00552
AFIX  23
H33A  2   -0.370352    0.280719    0.886743    11.00000   -1.20000
H33B  2   -0.265714    0.197121    0.879303    11.00000   -1.20000
AFIX   0
C34   1   -0.117403    0.793304    0.951874    11.00000    0.09764    0.11904 =
         0.04854   -0.00719   -0.02654    0.02030
AFIX  23
H34A  2   -0.099837    0.723341    0.964239    11.00000   -1.20000
H34B  2   -0.068803    0.832667    0.971998    11.00000   -1.20000
AFIX   0
C35   1    0.630778    0.904623    0.264618    11.00000    0.06606    0.04149 =
         0.06184    0.01264   -0.02700   -0.01502
AFIX  23
H35A  2    0.578656    0.944519    0.238547    11.00000   -1.20000
H35B  2    0.680908    0.948110    0.279808    11.00000   -1.20000
AFIX   0
C36   1    0.680705    0.654320    0.184309    11.00000    0.07413    0.04962 =
         0.02724   -0.00502   -0.02331    0.00120
AFIX 137
H36A  2    0.756079    0.636647    0.196210    11.00000   -1.50000
H36B  2    0.698118    0.665207    0.128225    11.00000   -1.50000
H36C  2    0.626318    0.601353    0.203535    11.00000   -1.50000
AFIX   0
C37   1    0.031201    0.553235    0.801550    11.00000    0.04546    0.07626 =
         0.03253   -0.01112   -0.01642    0.00891
AFIX 137
H37A  2    0.034109    0.620164    0.778362    11.00000   -1.50000
H37B  2    0.048961    0.551534    0.850560    11.00000   -1.50000
H37C  2   -0.049417    0.530544    0.811073    11.00000   -1.50000
AFIX   0
C38   1   -0.251586    0.822162    0.985178    11.00000    0.09171    0.07706 =
         0.02549    0.00138   -0.00319    0.00784
AFIX  13
H38   2   -0.289229    0.792934    1.038634    11.00000   -1.20000
AFIX   0
C39   1   -0.439928    0.822808    0.933112    11.00000    0.05480    0.10401 =
         0.08083   -0.01249    0.02552   -0.01240
AFIX 137
H39A  2   -0.447117    0.893635    0.922766    11.00000   -1.50000
H39B  2   -0.490399    0.805375    0.985895    11.00000   -1.50000
H39C  2   -0.466577    0.790593    0.896306    11.00000   -1.50000
AFIX   0
C40   1   -0.031091    0.864353    0.410843    11.00000    0.05764    0.04178 =
         0.06365    0.01277   -0.02275    0.00026
AFIX 137
H40A  2   -0.084268    0.825551    0.395093    11.00000   -1.50000
H40B  2   -0.009231    0.920992    0.374116    11.00000   -1.50000
H40C  2   -0.072968    0.886533    0.462632    11.00000   -1.50000
AFIX   0
C41   1    0.168027    0.849761    0.437764    11.00000    0.06717    0.04150 =
         0.13799    0.03285   -0.06467   -0.03420
AFIX 137
H41A  2    0.127531    0.874258    0.488943    11.00000   -1.50000
H41B  2    0.200672    0.904143    0.400961    11.00000   -1.50000
H41C  2    0.233922    0.802010    0.440636    11.00000   -1.50000
AFIX   0
C42   1    0.409125    0.066388    0.703882    11.00000    0.06319    0.08431 =
         0.09061   -0.03382   -0.00425   -0.00581
C43   1   -0.305628    0.789072    0.924142    11.00000    0.07976    0.05158 =
         0.03959   -0.00385   -0.00178   -0.00633
C44   1   -0.288614    0.678604    0.917050    11.00000    0.11062    0.06559 =
         0.04601    0.01539    0.01532   -0.02442
AFIX 137
H44A  2   -0.325167    0.661052    0.879129    11.00000   -1.50000
H44B  2   -0.327491    0.645382    0.967384    11.00000   -1.50000
H44C  2   -0.202295    0.658681    0.900097    11.00000   -1.50000
AFIX   0
C45   1    0.620131    0.748573    0.223676    11.00000    0.04232    0.03496 =
         0.03285   -0.00267   -0.01396   -0.00094
C46   1    0.071670    0.587391    0.091805    11.00000    0.05446    0.06198 =
         0.03379   -0.00604   -0.02372   -0.01423
AFIX  23
H46A  2    0.049615    0.543882    0.139552    11.00000   -1.20000
H46B  2    0.015633    0.646456    0.099382    11.00000   -1.20000
AFIX   0
C47   1    0.313461    0.007140    0.043712    11.00000    0.06894    0.06851 =
         0.03546   -0.00969    0.01833    0.01763
AFIX  23
H47A  2    0.318741   -0.062907    0.034319    11.00000   -1.20000
H47B  2    0.369127    0.041988   -0.001356    11.00000   -1.20000
AFIX   0
C48   1    0.213661    0.695239    0.005910    11.00000    0.07049    0.04302 =
         0.02538    0.00438   -0.02079   -0.00798
C49   1    0.069140    0.534774    0.021804    11.00000    0.06131    0.10583 =
         0.03688   -0.00671   -0.02288   -0.03083
AFIX  23
H49A  2    0.049270    0.466112    0.036740    11.00000   -1.20000
H49B  2    0.009557    0.567982   -0.001737    11.00000   -1.20000
AFIX   0
C50   1    0.221902    0.177906    0.131933    11.00000    0.07415    0.04086 =
         0.03348    0.00289   -0.02176   -0.00137
AFIX  23
H50A  2    0.159392    0.221424    0.165851    11.00000   -1.20000
H50B  2    0.300927    0.206659    0.118465    11.00000   -1.20000
AFIX   0
C51   1   -0.367808    0.880247    0.538576    11.00000    0.04510    0.04012 =
         0.07208    0.00630   -0.03270   -0.00775
AFIX 137
H51A  2   -0.381466    0.933533    0.502485    11.00000   -1.50000
H51B  2   -0.316021    0.901062    0.566279    11.00000   -1.50000
H51C  2   -0.445275    0.863052    0.575742    11.00000   -1.50000
AFIX   0
C52   1    0.127005    0.023367    0.149459    11.00000    0.07170    0.04995 =
         0.03006   -0.01051   -0.01028   -0.01709
C53   1    0.338653    0.022138    0.117374    11.00000    0.05711    0.04299 =
         0.03969   -0.00292   -0.00463    0.01705
C54   1    0.204530    0.614598    0.070220    11.00000    0.03362    0.03794 =
         0.02881    0.00138   -0.00886   -0.00388
C55   1    0.276008    0.530045    0.019500    11.00000    0.07192    0.04210 =
         0.03265   -0.01238   -0.02227    0.01324
C56   1    0.407461    0.549026   -0.021838    11.00000    0.05513    0.08776 =
         0.03092   -0.01472    0.00149    0.01157
AFIX 137
H56A  2    0.412330    0.613044   -0.050168    11.00000   -1.50000
H56B  2    0.444095    0.498457   -0.058182    11.00000   -1.50000
H56C  2    0.450703    0.547813    0.016186    11.00000   -1.50000
AFIX   0
C57   1    0.183081    0.052137    0.061595    11.00000    0.08662    0.06677 =
         0.02518   -0.01303   -0.01560    0.00831
AFIX  13
H57   2    0.138124    0.030576    0.028346    11.00000   -1.20000
AFIX   0
C58   1   -0.001833    0.066038    0.182877    11.00000    0.06613    0.10169 =
         0.08548   -0.04633   -0.04236   -0.00335
AFIX 137
H58A  2   -0.004630    0.136784    0.171369    11.00000   -1.50000
H58B  2   -0.029380    0.051843    0.239005    11.00000   -1.50000
H58C  2   -0.054448    0.036963    0.159775    11.00000   -1.50000
AFIX   0
C59   1    0.226432    0.070803    0.172574    11.00000    0.05462    0.03727 =
         0.01508    0.00166   -0.00549    0.00575
C60   1    0.126592   -0.086396    0.172701    11.00000    0.10098    0.06351 =
         0.06020   -0.01865   -0.00690   -0.02360
AFIX 137
H60A  2    0.082291   -0.117928    0.145102    11.00000   -1.50000
H60B  2    0.087437   -0.096451    0.228541    11.00000   -1.50000
H60C  2    0.209786   -0.114829    0.159288    11.00000   -1.50000
AFIX   0
C61   1   -0.436343    0.559896    0.675736    11.00000    0.02373    0.04168 =
         0.02729   -0.00216   -0.00019   -0.00691
AFIX  13
H61   2   -0.492391    0.528865    0.654869    11.00000   -1.20000
AFIX   0
C62   1   -0.048901    0.359908    0.231467    11.00000    0.04503    0.04991 =
         0.02769   -0.01744   -0.01364    0.00122
AFIX 137
H62A  2    0.034209    0.369050    0.229050    11.00000   -1.50000
H62B  2   -0.056323    0.369459    0.179358    11.00000   -1.50000
H62C  2   -0.069563    0.293741    0.252734    11.00000   -1.50000
AFIX   0
C63   1    0.230331    0.059312    0.254995    11.00000    0.05368    0.02559 =
         0.02343   -0.00008   -0.01678    0.01007
AFIX  23
H63A  2    0.316123    0.057534    0.252511    11.00000   -1.20000
H63B  2    0.201286   -0.005498    0.276813    11.00000   -1.20000
AFIX   0
C64   1    0.007733    0.077828    0.650155    11.00000    0.05253    0.07003 =
         0.07493    0.04178   -0.02882   -0.01792
AFIX 137
H64A  2    0.069478    0.041159    0.611053    11.00000   -1.50000
H64B  2   -0.027107    0.034103    0.695601    11.00000   -1.50000
H64C  2    0.044424    0.130647    0.665218    11.00000   -1.50000
AFIX   0
C65   1    0.207015    0.647171   -0.065280    11.00000    0.07555    0.05688 =
         0.02862   -0.01520   -0.02385    0.01239
AFIX  23
H65A  2    0.136027    0.673441   -0.080772    11.00000   -1.20000
H65B  2    0.281244    0.654616   -0.109751    11.00000   -1.20000
AFIX   0
C66   1    0.249507    0.827838    0.655106    11.00000    0.04900    0.05565 =
         0.08420   -0.02721   -0.02056   -0.00372
AFIX 137
H66A  2    0.313559    0.871215    0.627879    11.00000   -1.50000
H66B  2    0.260777    0.802120    0.704256    11.00000   -1.50000
H66C  2    0.170915    0.864329    0.665145    11.00000   -1.50000
AFIX   0
C67   1    0.282824    0.213750    0.712096    11.00000    0.06133    0.12129 =
         0.03077    0.00104   -0.01186   -0.00565
AFIX  23
H67A  2    0.264720    0.191896    0.667087    11.00000   -1.20000
H67B  2    0.274974    0.285864    0.710782    11.00000   -1.20000
AFIX   0
C68   1    0.504592    0.110059    0.819958    11.00000    0.11300    0.13219 =
         0.07558    0.05231   -0.06649   -0.03710
AFIX 137
H68A  2    0.488312    0.096687    0.875770    11.00000   -1.50000
H68B  2    0.572974    0.151324    0.799618    11.00000   -1.50000
H68C  2    0.523921    0.048489    0.794422    11.00000   -1.50000
AFIX   0
C69   1   -0.447620    0.511647    0.755846    11.00000    0.03359    0.07856 =
         0.03980    0.01266    0.00126    0.00601
AFIX 137
H69A  2   -0.430746    0.441067    0.752303    11.00000   -1.50000
H69B  2   -0.529642    0.525089    0.790419    11.00000   -1.50000
H69C  2   -0.389722    0.537767    0.776319    11.00000   -1.50000
AFIX   0
C70   1   -0.472979    0.668525    0.678518    11.00000    0.03581    0.04873 =
         0.07205   -0.00903   -0.01484    0.00079
AFIX 137
H70A  2   -0.416272    0.701460    0.695717    11.00000   -1.50000
H70B  2   -0.554488    0.678435    0.714756    11.00000   -1.50000
H70C  2   -0.471762    0.695609    0.626872    11.00000   -1.50000
AFIX   0
C71   1    0.189985    0.160918    0.058555    11.00000    0.11902    0.05214 =
         0.03572   -0.00412   -0.03202    0.00553
AFIX  23
H71A  2    0.111724    0.195328    0.059386    11.00000   -1.20000
H71B  2    0.253197    0.183808    0.011378    11.00000   -1.20000
AFIX   0
C72   1    0.373864    0.261353    0.839628    11.00000    0.11606    0.10983 =
         0.05948   -0.01325   -0.01591   -0.04351
AFIX 137
H72A  2    0.293823    0.291285    0.841854    11.00000   -1.50000
H72B  2    0.435764    0.304048    0.807760    11.00000   -1.50000
H72C  2    0.380250    0.251971    0.891997    11.00000   -1.50000
AFIX   0
C73   1    0.271087    0.429062    0.064848    11.00000    0.11571    0.04206 =
         0.03653   -0.00941   -0.02489    0.00053
AFIX 137
H73A  2    0.295963    0.433999    0.110673    11.00000   -1.50000
H73B  2    0.325641    0.381311    0.031631    11.00000   -1.50000
H73C  2    0.188550    0.408128    0.080869    11.00000   -1.50000
AFIX   0
C74   1   -0.091520    0.815239    0.863273    11.00000    0.05555    0.08119 =
         0.05986   -0.00789   -0.02256    0.00644
AFIX  23
H74A  2   -0.058923    0.755909    0.834834    11.00000   -1.20000
H74B  2   -0.033785    0.866718    0.843195    11.00000   -1.20000
AFIX   0
C75   1   -0.242415    0.950856    0.890952    11.00000    0.08776    0.04366 =
         0.04349   -0.01494   -0.00855    0.00325
C76   1   -0.153872    0.268907    0.980897    11.00000    0.09941    0.05208 =
         0.05420   -0.01739   -0.05549    0.00850
C77   1   -0.321027    0.238626    1.096485    11.00000    0.14968    0.10859 =
         0.02667    0.01621   -0.01973   -0.05851
AFIX  23
H77A  2   -0.384489    0.267933    1.140156    11.00000   -1.20000
H77B  2   -0.297150    0.171696    1.113066    11.00000   -1.20000
AFIX   0
C78   1   -0.363281    0.239084    1.025180    11.00000    0.11801    0.08768 =
         0.02090    0.00963   -0.00753   -0.05236
C79   1   -0.272875    0.927955    0.977960    11.00000    0.08480    0.07173 =
         0.04218   -0.01854   -0.00722   -0.00442
AFIX  23
H79A  2   -0.219837    0.960936    0.999171    11.00000   -1.20000
H79B  2   -0.358000    0.948323    1.005129    11.00000   -1.20000
AFIX   0
C80   1   -0.108021    0.163458    0.971421    11.00000    0.11492    0.09809 =
         0.11646   -0.01544   -0.07487    0.04172
AFIX 137
H80A  2   -0.042613    0.149164    0.994201    11.00000   -1.50000
H80B  2   -0.077797    0.151475    0.916309    11.00000   -1.50000
H80C  2   -0.173900    0.121309    0.997603    11.00000   -1.50000
AFIX   0
C81   1   -0.048075    0.331962    0.936201    11.00000    0.04927    0.11502 =
         0.07383   -0.02320   -0.03006   -0.00964
AFIX 137
H81A  2   -0.076481    0.400990    0.937673    11.00000   -1.50000
H81B  2   -0.016831    0.314216    0.882373    11.00000   -1.50000
H81C  2    0.016194    0.320678    0.960204    11.00000   -1.50000
AFIX   0
C82   1    0.194760    0.540701   -0.032477    11.00000    0.06356    0.06218 =
         0.02991   -0.00660   -0.01484   -0.01041
AFIX  13
H82   2    0.216826    0.492330   -0.073113    11.00000   -1.20000
AFIX   0
HKLF 4


REM  hy1_b.res in P1
REM R1 =  0.0441 for   13516 Fo > 4sig(Fo)  and  0.0475 for all   14669 data
REM   1247 parameters refined using     46 restraints

END

WGHT      0.0812      0.0000

REM Highest difference peak  1.187,  deepest hole -1.094,  1-sigma level  0.166
Q1    1  -0.0798  0.2719  0.3624  11.00000  0.05    1.19
Q2    1   0.0675  0.6571  0.6644  11.00000  0.05    1.16
Q3    1  -0.1492  0.6983  0.4745  11.00000  0.05    1.15
Q4    1   0.1398  0.2287  0.5521  11.00000  0.05    1.12
Q5    1  -0.2526  0.5058  0.4088  11.00000  0.05    1.11
Q6    1  -0.1794  0.3752  0.5351  11.00000  0.05    1.09
Q7    1   0.1672  0.5520  0.4880  11.00000  0.05    1.07
Q8    1   0.2444  0.4231  0.6206  11.00000  0.05    1.05
Q9    1   0.0873  0.3778  0.4272  11.00000  0.05    1.04
Q10   1  -0.0212  0.6008  0.3228  11.00000  0.05    1.01
Q11   1   0.2238  0.5735  0.3397  11.00000  0.05    1.00
Q12   1  -0.1013  0.5506  0.6067  11.00000  0.05    0.98
Q13   1  -0.0773  0.5825  0.4642  11.00000  0.05    0.98
Q14   1  -0.2411  0.3564  0.6817  11.00000  0.05    0.97
Q15   1  -0.3309  0.4606  0.4798  11.00000  0.05    0.96
Q16   1   0.0385  0.3756  0.3515  11.00000  0.05    0.95
Q17   1  -0.0650  0.5516  0.6829  11.00000  0.05    0.94
Q18   1   0.0646  0.5749  0.3994  11.00000  0.05    0.93
Q19   1   0.1208  0.6823  0.5180  11.00000  0.05    0.92
Q20   1  -0.0035  0.4062  0.3730  11.00000  0.05    0.91
Q21   1   0.0001  0.3298  0.7009  11.00000  0.05    0.91
Q22   1  -0.1268  0.2418  0.5078  11.00000  0.05    0.90
Q23   1  -0.0825  0.3581  0.6295  11.00000  0.05    0.88
Q24   1   0.0193  0.6195  0.3996  11.00000  0.05    0.88
Q25   1   0.3029  0.4408  0.4737  11.00000  0.05    0.86
Q26   1   0.3112  0.4746  0.5489  11.00000  0.05    0.85
Q27   1  -0.1790  0.2904  0.6139  11.00000  0.05    0.83
Q28   1   0.2141  0.3769  0.3583  11.00000  0.05    0.83
Q29   1   0.1261  0.2046  0.4675  11.00000  0.05    0.82
Q30   1  -0.0033  0.5169  0.6526  11.00000  0.05    0.82
Q31   1  -0.1524  0.5242  0.7482  11.00000  0.05    0.81
Q32   1   0.1393  0.4049  0.2825  11.00000  0.05    0.78
Q33   1  -0.1316  0.3861  0.6165  11.00000  0.05    0.78
Q34   1  -0.1936  0.6730  0.6181  11.00000  0.05    0.77
Q35   1  -0.3081  0.4898  0.5519  11.00000  0.05    0.76
Q36   1   0.1631  0.6410  0.4153  11.00000  0.05    0.76
Q37   1   0.0199  0.2383  0.4105  11.00000  0.05    0.76
Q38   1   0.1859  0.4234  0.5486  11.00000  0.05    0.75
Q39   1  -0.1355  0.7255  0.5615  11.00000  0.05    0.74
Q40   1   0.1966  0.2533  0.4125  11.00000  0.05    0.74
Q41   1  -0.1637  0.4548  0.4460  11.00000  0.05    0.73
Q42   1  -0.2443  0.6594  0.5344  11.00000  0.05    0.73
Q43   1   0.0548  0.3537  0.5587  11.00000  0.05    0.72
Q44   1  -0.0239  0.6982  0.6222  11.00000  0.05    0.72
Q45   1   0.0847  0.3779  0.6419  11.00000  0.05    0.71
Q46   1  -0.2573  0.4564  0.6003  11.00000  0.05    0.71
Q47   1  -0.3062  0.3572  0.6222  11.00000  0.05    0.70
Q48   1   0.1114  0.3525  0.6233  11.00000  0.05    0.70
Q49   1  -0.1634  0.6267  0.4295  11.00000  0.05    0.70
Q50   1  -0.1923  0.5083  0.4884  11.00000  0.05    0.70
Q51   1   0.0827  0.5956  0.4487  11.00000  0.05    0.69
Q52   1   0.0799  0.6208  0.5713  11.00000  0.05    0.69
Q53   1   0.2392  0.6024  0.4234  11.00000  0.05    0.69
Q54   1  -0.2273  0.5369  0.6714  11.00000  0.05    0.69
Q55   1   0.1586  0.4632  0.5848  11.00000  0.05    0.68
Q56   1   0.1491  0.3033  0.6019  11.00000  0.05    0.66
Q57   1  -0.0712  0.6853  0.4921  11.00000  0.05    0.66
Q58   1   0.2978  0.5610  0.3982  11.00000  0.05    0.66
Q59   1  -0.2505  0.3296  0.6038  11.00000  0.05    0.66
Q60   1   0.1557  0.4988  0.5820  11.00000  0.05    0.66
Q61   1  -0.1709  0.2249  0.4297  11.00000  0.05    0.66
Q62   1  -0.2212  0.2774  0.4574  11.00000  0.05    0.65
Q63   1  -0.0599  0.6790  0.5364  11.00000  0.05    0.65
Q64   1   0.2656  0.5867  0.4136  11.00000  0.05    0.64
Q65   1  -0.2754  0.3451  0.6132  11.00000  0.05    0.64
Q66   1   0.2428  0.2619  0.4895  11.00000  0.05    0.64
Q67   1  -0.1003  0.3572  0.5894  11.00000  0.05    0.63
Q68   1   0.1619  0.7045  0.6018  11.00000  0.05    0.63
Q69   1   0.1334  0.3153  0.4704  11.00000  0.05    0.62
Q70   1   0.0560  0.2595  0.5232  11.00000  0.05    0.62
Q71   1  -0.0769  0.5446  0.3735  11.00000  0.05    0.61
Q72   1   0.1525  0.3140  0.3722  11.00000  0.05    0.61
Q73   1   0.5867  0.3204  0.5667  11.00000  0.05    0.60
Q74   1   0.2563  0.4732  0.4261  11.00000  0.05    0.60
Q75   1  -0.1034  0.5565  0.3848  11.00000  0.05    0.60
Q76   1  -0.0816  0.6045  0.5519  11.00000  0.05    0.60
Q77   1   0.0968  0.4136  0.5597  11.00000  0.05    0.60
Q78   1   0.1590  0.4212  0.3977  11.00000  0.05    0.60
Q79   1  -0.1747  0.6145  0.6634  11.00000  0.05    0.59
Q80   1  -0.1373  0.5888  0.3986  11.00000  0.05    0.59
Q81   1   0.3150 -0.0350  0.4984  11.00000  0.05    0.59
Q82   1   0.0761  0.3182  0.4753  11.00000  0.05    0.59
Q83   1   0.2841  0.2385  0.4686  11.00000  0.05    0.58
Q84   1   0.0469  0.3526  0.4079  11.00000  0.05    0.58
Q85   1   0.0625  0.2444  0.4929  11.00000  0.05    0.57
Q86   1  -0.0238  0.7549  0.6099  11.00000  0.05    0.57
Q87   1  -0.2605  0.4371  0.3648  11.00000  0.05    0.57
Q88   1  -0.2421  0.4149  0.4921  11.00000  0.05    0.57
Q89   1  -0.3203  0.9529  0.5265  11.00000  0.05    0.57
Q90   1  -0.0806  0.3002  0.4547  11.00000  0.05    0.56
Q91   1  -0.0005  0.4282  0.6227  11.00000  0.05    0.56
Q92   1  -0.1410  0.6041  0.5589  11.00000  0.05    0.56
Q93   1   0.0021  0.6262  0.6457  11.00000  0.05    0.56
Q94   1  -0.1407  0.3412  0.4272  11.00000  0.05    0.55
Q95   1   0.1987  0.1753  0.3619  11.00000  0.05    0.55
Q96   1  -0.2648  0.3143  0.3224  11.00000  0.05    0.55
Q97   1   0.1974  0.4246  0.6766  11.00000  0.05    0.55
Q98   1  -0.2820  0.3838  0.3291  11.00000  0.05    0.54
Q99   1   0.1047  0.6365  0.4123  11.00000  0.05    0.54
Q100  1   0.2475  0.6160  0.7040  11.00000  0.05    0.54
Q101  1   0.2208  0.7758  0.5753  11.00000  0.05    0.54
Q102  1   0.2475  0.4951  0.6611  11.00000  0.05    0.54
Q103  1   0.3995  0.6024  0.4566  11.00000  0.05    0.54
Q104  1  -0.1796  0.0954  0.6283  11.00000  0.05    0.54
Q105  1  -0.5395  0.2771  1.0152  11.00000  0.05    0.53
Q106  1   0.2093  0.6454  0.5628  11.00000  0.05    0.53
Q107  1   0.0440  0.2624  0.6493  11.00000  0.05    0.53
Q108  1  -0.0763  0.4548  0.6839  11.00000  0.05    0.53
Q109  1  -0.2381  0.1151  0.5628  11.00000  0.05    0.53
Q110  1   0.8585  0.6779  0.3777  11.00000  0.05    0.53
Q111  1   0.2708  0.5369  0.6953  11.00000  0.05    0.53
Q112  1  -0.3131  0.4112  0.6021  11.00000  0.05    0.52
Q113  1  -0.0184  0.3572  0.3352  11.00000  0.05    0.52
Q114  1  -0.2048  0.7612  0.6550  11.00000  0.05    0.52
Q115  1   0.6192  0.2367  0.2447  11.00000  0.05    0.52
Q116  1  -0.1293  0.6171  0.6487  11.00000  0.05    0.52
Q117  1  -0.2356  0.1493  0.4524  11.00000  0.05    0.52
Q118  1   0.0084  0.1814  0.4162  11.00000  0.05    0.52
Q119  1   0.0509  0.7836  0.6770  11.00000  0.05    0.52
Q120  1   0.0406  0.4590  0.6529  11.00000  0.05    0.52
Q121  1  -0.0142  0.3000  0.3848  11.00000  0.05    0.52
Q122  1   0.1401  0.5526 -0.0125  11.00000  0.05    0.52
Q123  1  -0.5156  0.2669  1.0199  11.00000  0.05    0.52
Q124  1   0.1617  0.8322  0.3981  11.00000  0.05    0.51
Q125  1   0.5390 -0.0064  0.6981  11.00000  0.05    0.51
Q126  1  -0.0588  0.1403  0.3483  11.00000  0.05    0.51
Q127  1   0.3147  0.5071  0.2359  11.00000  0.05    0.51
Q128  1  -0.1995  0.4430  0.4975  11.00000  0.05    0.51
Q129  1   0.0448  0.8565  0.6519  11.00000  0.05    0.51
Q130  1   0.2335  0.5189  0.5298  11.00000  0.05    0.51
Q131  1   0.2252  0.8156  0.4577  11.00000  0.05    0.50
Q132  1  -0.0269  0.1694  0.4340  11.00000  0.05    0.50
Q133  1  -0.0135  0.5003  0.3857  11.00000  0.05    0.50
Q134  1   0.0509  0.5983  0.7199  11.00000  0.05    0.50
Q135  1  -0.2463  0.1956  0.4008  11.00000  0.05    0.50
Q136  1  -0.0765  0.1799  0.3220  11.00000  0.05    0.49
Q137  1   0.2073  0.6230 -0.0028  11.00000  0.05    0.49
Q138  1  -0.3824  0.7842  0.5163  11.00000  0.05    0.49
Q139  1  -0.3923  0.8778  0.5226  11.00000  0.05    0.49
Q140  1   0.1252  0.2399  0.6524  11.00000  0.05    0.49
Q141  1  -0.1604  0.3128  0.7181  11.00000  0.05    0.49
Q142  1  -0.1833  0.0952  0.1833  11.00000  0.05    0.49
Q143  1  -0.0727  0.3264  0.3126  11.00000  0.05    0.49
Q144  1  -0.0680  0.6726  0.3761  11.00000  0.05    0.49
Q145  1  -0.1212  0.5037  0.4786  11.00000  0.05    0.48
Q146  1   0.0029  0.5879  0.2235  11.00000  0.05    0.48
Q147  1   0.0892  0.7372  0.4767  11.00000  0.05    0.48
Q148  1   0.3429  0.1551  0.4591  11.00000  0.05    0.48
Q149  1   0.4096  0.0510  0.5093  11.00000  0.05    0.48
Q150  1  -0.0560  0.0675  0.3625  11.00000  0.05    0.48
Q151  1  -0.1494  0.6677  0.4131  11.00000  0.05    0.48
Q152  1  -0.0804  0.0623  0.3985  11.00000  0.05    0.47
Q153  1   0.2352  0.7341  0.6235  11.00000  0.05    0.47
Q154  1   0.5208  0.1570  0.5470  11.00000  0.05    0.47
Q155  1   0.3582  0.4150  0.2381  11.00000  0.05    0.47
Q156  1   0.0745  0.0632  0.4745  11.00000  0.05    0.47
Q157  1  -0.1495  0.3832  1.0326  11.00000  0.05    0.47
Q158  1  -0.4667  0.6438  1.0144  11.00000  0.05    0.47
Q159  1  -0.0540  0.7360  0.5776  11.00000  0.05    0.47
Q160  1   0.1341  0.4531  0.5067  11.00000  0.05    0.47
Q161  1  -0.0161  0.2547  0.9345  11.00000  0.05    0.47
Q162  1   0.1846  0.8206 -0.1537  11.00000  0.05    0.47
Q163  1  -0.4341  0.8575  0.5100  11.00000  0.05    0.47
Q164  1   0.5132  0.2256  0.5746  11.00000  0.05    0.46
Q165  1  -0.6284  0.6875  0.7808  11.00000  0.05    0.46
Q166  1  -0.2754  0.2665  1.0862  11.00000  0.05    0.46
Q167  1   0.3748  0.1403  0.5091  11.00000  0.05    0.46
Q168  1   0.3351  0.1206  0.4765  11.00000  0.05    0.46
Q169  1   0.4496  0.9784  0.3012  11.00000  0.05    0.46
Q170  1   0.4691  0.1051  0.1380  11.00000  0.05    0.46
Q171  1   0.0423  0.1948  0.4497  11.00000  0.05    0.46
Q172  1   0.3046  0.5150  0.4233  11.00000  0.05    0.46
Q173  1  -0.2745  0.2998  0.9384  11.00000  0.05    0.46
Q174  1   0.2086  0.9672  0.6036  11.00000  0.05    0.46
Q175  1   0.1483  0.6071  0.3037  11.00000  0.05    0.46
Q176  1  -0.3526  0.7770  0.5664  11.00000  0.05    0.46
Q177  1  -0.1206  0.6989  0.7328  11.00000  0.05    0.45
Q178  1  -0.3229  1.0350  0.5349  11.00000  0.05    0.45
Q179  1   0.2620  0.6731 -0.0606  11.00000  0.05    0.45
Q180  1   0.1143  0.5950  0.5871  11.00000  0.05    0.45
Q181  1   0.4842  0.4113  0.4009  11.00000  0.05    0.45
Q182  1   0.0985  0.0769  0.4646  11.00000  0.05    0.45
Q183  1  -0.4862  0.5010  0.5770  11.00000  0.05    0.45
Q184  1   0.3224  0.5421  0.3764  11.00000  0.05    0.45
Q185  1  -0.4984  0.2660  1.1758  11.00000  0.05    0.45
Q186  1   0.3014  0.4939  0.3743  11.00000  0.05    0.45
Q187  1   0.1600  0.7423 -0.1241  11.00000  0.05    0.45
Q188  1   0.0588  0.4703  0.3443  11.00000  0.05    0.45
Q189  1   0.6371  0.3410  0.6091  11.00000  0.05    0.45
Q190  1   0.0229  0.3440  0.9709  11.00000  0.05    0.45
Q191  1   0.3086  0.1348  0.4470  11.00000  0.05    0.45
Q192  1   0.5819  0.5756  0.4882  11.00000  0.05    0.45
Q193  1   0.4392  0.9337  0.3335  11.00000  0.05    0.44
Q194  1  -0.3173  0.4382  0.6471  11.00000  0.05    0.44
Q195  1   0.4216  0.0415  0.5613  11.00000  0.05    0.44
Q196  1   0.6629  0.3226  0.5790  11.00000  0.05    0.44
Q197  1  -0.2411  0.0374  0.5611  11.00000  0.05    0.44
Q198  1  -0.2174 -0.0363  0.4231  11.00000  0.05    0.44
Q199  1   0.0667  0.7407  0.7124  11.00000  0.05    0.44
Q200  1   0.3845  0.0373  0.2575  11.00000  0.05    0.44
;
_shelx_res_checksum                21525
_shelx_hkl_file
;
   0   0   2 2422.38   89.93
   0   0   2 1345.81   86.55
   0   0   3  267.79   20.02
   0   0  -3  263.29   16.84
   0   0   3  274.20   16.83
   0   0  -4  160.40   11.42
   0   0   4  189.85   11.73
   0   0  -5  882.96   47.56
   0   0   5  870.85   47.54
   0   0  -6   74.52    7.31
   0   0   6   78.63    8.13
   0   0  -7   24.04    3.67
   0   0   7   26.55    4.55
   0   0   7   25.27    4.17
   0   0   8   32.68    4.86
   0   0  -8   30.43    4.43
   0   0   8   34.57    5.43
   0   0   9  103.71   26.91
   0   0   9  133.28   11.47
   0   0   9  101.59   10.93
   0   0  -9  116.36   10.28
   0   0 -10   46.03    6.04
   0   0 -10   39.38    4.49
   0   0  10   29.30    4.90
   0   0 -11    2.63    1.53
   0   0  11    6.67    2.60
   0   0 -12   72.30    6.98
   0   0  12   68.57    8.07
   0   0  13  222.90   17.39
   0   0 -13  203.51   15.25
   0   0 -14  282.07   19.75
   0   0  14  289.38   21.74
   0   0  15  408.57   30.23
   0   0 -15  460.46   28.73
   0   0  16  384.15   28.24
   0   0 -16  407.98   26.35
   0   0 -17  173.68   13.10
   0   0  17  163.95   14.60
   0   0 -18   36.73    4.70
   0   0  18   35.08    5.51
   0   0 -18   37.91    4.68
   0   0 -19   61.69    5.96
   0   0 -19   69.13    6.40
   0   0  19   67.87    7.25
   0   0 -20   26.93    3.15
   0   0 -20   30.93    3.46
   0   0  20   24.60    3.45
   0   0  20   26.48    3.80
   0   0  21   11.09    1.94
   0   0  21   13.17    1.94
   0  -1  21   28.41    2.97
   0  -1  21   30.12    3.35
   0   1 -20   29.98    3.46
   0   1 -20   34.49    3.43
   0  -1  20   39.71    4.68
   0   1 -19   22.74    3.28
   0  -1  19   26.65    4.39
   0   1 -19   23.00    3.13
   0   1 -18    7.57    2.41
   0  -1  18    7.60    3.11
   0   1 -18    7.46    2.18
   0  -1  17    8.30    3.59
   0   1 -17    7.60    2.29
   0   1 -17    4.37    2.22
   0  -1  16   68.67    8.58
   0   1 -16   70.70    7.14
   0  -1  15   29.09    5.56
   0   1 -15   33.64    4.69
   0   1 -14   33.40    4.52
   0  -1  14   29.76    5.63
   0  -1  14   27.38    4.10
   0  -1  13   60.09    6.60
   0  -1  13   63.91    8.19
   0  -1  12   81.61    8.88
   0   1 -12   72.32    7.18
   0  -1  12   83.70    7.57
   0  -1  11  297.27   22.81
   0   1 -11  334.01   20.81
   0  -1  11  311.57   20.73
   0  -1  11  289.31   22.13
   0  -1  10  317.67   21.94
   0  -1  10  261.31   19.98
   0   1 -10  296.77   19.05
   0  -1  10  279.53   20.57
   0  -1   9   95.45    9.75
   0  -1   8   45.32    5.95
   0  -1   7 2859.04  106.98
   0  -1   7  956.10   63.09
   0  -1   6  118.58   10.17
   0  -1   6  289.29   30.80
   0  -1   5  308.49   21.14
   0  -1   5  749.25   48.41
   0  -1   4  945.31   53.21
   0   1  -4  835.62   52.50
   0   1  -3   80.39    6.47
   0   1  -3   78.67    6.89
   0  -1   3   86.99    6.76
   0   1  -2  477.62   28.32
   0  -1   2  511.82   28.45
   0  -1   1 2710.34  151.16
   0   1  -1 2722.53  151.12
   0   1   0 5704.22  316.55
   0  -1  -1 3286.56  182.66
   0  -1  -2  233.57   14.09
   0  -1  -3 1091.82   62.30
   0   1   4  149.67   12.40
   0  -1  -4  166.44   11.22
   0   1   5  500.43   34.63
   0  -1  -5  608.48   34.65
   0   1   5  622.91   37.38
   0   1   5  573.60   34.51
   0  -1  -6 1246.26   59.33
   0   1   6  545.20   59.36
   0   1   6 1107.81   59.75
   0   1   6 1217.99   59.42
   0   1   6  635.37   65.98
   0  -1  -7   27.76    3.99
   0   1   7   26.86    4.58
   0   1   7   32.88    4.58
   0   1   8   32.32    4.50
   0   1   8   25.01    4.33
   0   1   9   61.44    7.18
   0  -1  -9   53.98    6.30
   0   1   9   49.19    6.89
   0  -1  -9   56.84    7.08
   0  -1 -10   75.31    6.70
   0   1  10   63.88    7.23
   0   1  11   97.37    9.73
   0  -1 -11  110.05    9.02
   0  -1 -12    4.41    1.97
   0   1  12    7.65    2.79
   0  -1 -13  222.08   15.88
   0   1  13  207.87   17.16
   0  -1 -14  485.95   30.01
   0   1  14  426.45   31.28
   0   1  15 1130.39   68.25
   0  -1 -15 1097.24   66.06
   0  -1 -16  733.18   45.55
   0   1  16  757.01   47.61
   0  -1 -17  179.35   14.33
   0   1  17  201.26   16.04
   0  -1 -17  188.96   14.38
   0  -1 -18    5.18    2.19
   0  -1 -18    3.55    1.92
   0   1  18    7.66    2.92
   0  -1 -19   11.64    2.67
   0   1  19    7.90    2.64
   0  -1 -19    9.58    2.36
   0  -1 -20    7.25    1.85
   0  -1 -20    6.08    1.66
   0   1  20    7.24    2.00
   0   1  21   24.67    2.81
   0  -1 -21   22.85    2.47
   0  -1 -21   15.64    2.10
   0  -2  21    4.79    1.35
   0  -2  20   27.00    3.13
   0   2 -20   19.96    2.48
   0  -2  20   29.34    3.97
   0  -2  19    8.40    2.26
   0  -2  19   10.52    2.93
   0   2 -19    6.12    1.55
   0   2 -19    7.68    1.90
   0  -2  18    8.57    3.41
   0   2 -18   11.44    2.36
   0   2 -18   15.24    2.89
   0   2 -17    8.75    2.70
   0  -2  17   16.97    4.25
   0   2 -17   11.71    2.54
   0   2 -16   20.29    3.50
   0  -2  16   17.66    4.65
   0  -2  16   14.81    3.03
   0   2 -15   31.54    4.38
   0  -2  15   26.36    4.06
   0  -2  14  123.45   10.52
   0   2 -14  125.19   10.35
   0   2 -13   49.17    5.42
   0  -2  13   39.30    5.24
   0  -2  12  332.03   23.24
   0   2 -12  393.03   23.37
   0  -2  12  316.53   25.01
   0  -2  11  505.00   35.66
   0  -2  11  492.12   36.62
   0  -2  11  572.94   35.17
   0   2 -10  476.87   27.97
   0  -2  10  473.61   30.66
   0  -2  10  408.89   29.35
   0  -2  10  413.45   28.83
   0  -2   9    1.82    2.20
   0  -2   9    1.34    1.68
   0  -2   9    0.77    1.24
   0  -2   8  768.47   48.83
   0   2  -8  825.44   48.21
   0  -2   8  758.26   49.74
   0   2  -7 1539.58   89.28
   0  -2   7 1525.73   90.89
   0  -2   7 1540.35   89.83
   0  -2   6  348.90   26.17
   0  -2   6  373.12   25.40
   0  -2   5  231.20   17.30
   0  -2   5  239.47   16.32
   0   2  -5  276.84   16.69
   0   2  -5  224.76   15.56
   0   2  -4  826.72   16.63
   0  -2   4  883.65   18.13
   0   2  -3 1503.51   89.33
   0   2  -3 1624.57   90.19
   0  -2   3 1663.55   89.73
   0   2  -2  543.90   31.08
   0   2  -2  547.29   30.56
   0  -2   2  508.48   30.61
   0   2  -1  701.05   39.20
   0   2  -1  663.09   39.52
   0  -2   1  731.27   39.53
   0   2  -1  691.63   39.43
   0  -2   0  437.11   26.42
   0   2   0  483.18   26.56
   0   2   0  487.21   26.64
   0   2   1   10.81    1.39
   0  -2  -2  136.37    8.69
   0   2   2  154.71    8.98
   0   2   3  164.35   10.41
   0  -2  -3  138.86   10.68
   0  -2  -3  164.43   10.20
   0   2   4   20.62    3.12
   0  -2  -4   24.18    2.95
   0   2   5   87.65    6.20
   0  -2  -5   23.89    3.57
   0  -2  -6   31.98    4.02
   0   2   6   28.91    5.47
   0  -2  -6   33.35    4.94
   0   2   6   24.85    4.05
   0   2   7   11.50    4.66
   0   2   7   11.55    3.04
   0   2   7   10.39    2.91
   0  -2  -7   21.97    3.39
   0  -2  -8   49.06    6.30
   0   2   8   32.44    5.00
   0  -2  -8   39.24    4.88
   0   2   8   31.48    4.99
   0  -2  -9  132.35   11.11
   0   2   9  126.22   11.71
   0   2   9  113.80   11.50
   0  -2  -9  145.64   12.60
   0   2  10   48.29    5.92
   0  -2 -11  463.55   28.39
   0  -2 -11  454.47   29.10
   0   2  11  455.81   30.30
   0  -2 -12  268.02   18.52
   0   2  12  262.21   19.64
   0  -2 -13    5.09    2.19
   0   2  13    5.40    2.62
   0  -2 -14  565.57   35.93
   0   2  14  574.24   37.56
   0  -2 -15  516.03   32.35
   0   2  15  474.97   33.43
   0  -2 -16  267.23   19.11
   0   2  16  266.86   20.31
   0  -2 -17   12.27    3.12
   0   2  17   17.71    3.94
   0   2  18   47.69    6.06
   0  -2 -18   46.90    5.39
   0  -2 -18   39.72    5.48
   0   2  19   67.85    6.91
   0  -2 -19   77.26    6.73
   0  -2 -19   60.98    6.27
   0  -2 -20   13.16    2.28
   0  -2 -20    8.99    1.98
   0   2  20    6.40    1.85
   0  -2 -21    3.81    1.11
   0  -2 -21    3.85    1.05
   0  -3  20  109.13    7.76
   0   3 -19    0.53    0.86
   0  -3  19    2.04    1.34
   0   3 -18   25.00    3.51
   0  -3  18   41.82    4.78
   0   3 -17   82.70    7.01
   0  -3  17   78.90    7.86
   0  -3  17   72.70    7.07
   0   3 -16   11.23    2.51
   0   3 -16    3.74    2.08
   0  -3  16   22.07    5.20
   0  -3  16   24.21    3.71
   0   3 -15   29.06    4.03
   0  -3  15   24.21    5.29
   0  -3  15   20.68    3.86
   0   3 -14    6.47    2.18
   0  -3  14    8.73    3.68
   0  -3  14   12.09    3.03
   0   3 -13  163.83   12.20
   0  -3  13  158.34   14.33
   0  -3  13  147.64   14.32
   0  -3  13  162.79   13.39
   0  -3  13  157.50   12.81
   0  -3  12  510.15   31.93
   0  -3  12  499.70   33.98
   0  -3  12  482.01   33.29
   0   3 -12  485.04   30.81
   0  -3  11  838.92   53.73
   0  -3  11  956.24   52.26
   0  -3  11  801.72   50.88
   0   3 -11  921.53   50.96
   0  -3  11  822.22   52.99
   0  -3  11  776.69   51.98
   0  -3  10  206.19   16.82
   0  -3  10  209.82   15.32
   0  -3  10  204.29   16.07
   0  -3  10  226.52   16.21
   0  -3  10  211.14   17.42
   0   3 -10  249.93   15.47
   0  -3   9   31.24    5.23
   0  -3   9   33.48    5.59
   0  -3   9   27.79    4.64
   0  -3   8  150.80   13.42
   0   3  -8  159.56   12.61
   0  -3   8  158.99   14.26
   0  -3   7  706.44   44.98
   0  -3   7  693.71   43.76
   0   3  -7  707.25   42.98
   0  -3   6  520.95   31.30
   0   3  -6  530.14   30.99
   0   3  -6  452.79   29.80
   0  -3   6  470.47   32.20
   0   3  -5  228.03   14.44
   0  -3   5  178.70   15.02
   0  -3   5  198.19   14.12
   0   3  -5  196.77   13.38
   0  -3   4 1273.88   74.44
   0  -3   4 1357.54   73.02
   0   3  -4 1315.73   73.18
   0   3  -4 1176.03   72.19
   0   3  -3 2803.00  145.52
   0  -3   3 2716.66  145.14
   0  -3   3 2344.02  146.16
   0   3  -3 2459.24  144.67
   0   3  -2 1551.31   85.05
   0   3  -2 1558.00   84.26
   0  -3   2 1578.34   85.82
   0  -3   2 1464.92   84.88
   0   3  -2 1389.63   84.60
   0   3  -1  184.59   10.94
   0   3  -1  194.29   10.71
   0   3  -1  188.68   10.73
   0   3   0  102.26    6.44
   0   3   0   99.91    5.52
   0  -3   0   84.16    6.11
   0  -3   0   93.22    5.55
   0   3   0   98.85    6.34
   0  -3  -1   19.63    2.01
   0   3   1   20.37    2.22
   0   3   2  294.76   15.08
   0  -3  -2  246.95   14.94
   0  -3  -2  258.59   16.22
   0  -3  -3 1101.15   61.40
   0  -3  -3 1097.65   62.74
   0   3   3 1072.77   61.62
   0  -3  -4 3513.10  200.09
   0  -3  -4 3720.56  201.67
   0   3   4 3573.29  200.51
   0  -3  -5 2727.87  151.45
   0   3   5 2642.13  151.86
   0   3   6 1603.23   98.45
   0  -3  -6 1713.48   98.19
   0  -3  -7    9.00    2.95
   0   3   7   12.36    4.37
   0  -3  -7   10.82    2.37
   0   3   7   12.51    2.90
   0  -3  -8  341.87   20.99
   0  -3  -8  385.17   23.70
   0  -3  -9  129.53   10.46
   0  -3  -9  126.56   11.96
   0  -3  -9   99.62    8.87
   0   3   9  121.99   11.05
   0  -3 -10  197.31   14.73
   0   3  10  218.24   15.74
   0  -3 -10  214.20   14.58
   0  -3 -11  394.75   28.37
   0  -3 -11  485.67   28.38
   0   3  11  478.55   29.93
   0   3  12  318.31   23.59
   0  -3 -12  358.25   22.37
   0   3  13   41.30    5.96
   0  -3 -13   48.46    5.21
   0   3  14   64.51    7.77
   0   3  15   34.09    5.39
   0  -3 -15   19.17    4.05
   0   3  16   35.01    5.49
   0  -3 -16   26.71    4.71
   0  -3 -16   41.68    5.44
   0  -3 -17   11.28    3.15
   0   3  17   11.59    3.21
   0  -3 -17    9.33    3.05
   0  -3 -18   26.88    4.20
   0  -3 -18   28.25    4.20
   0   3  18   25.71    4.29
   0  -3 -19    3.43    1.70
   0   3  19    3.68    1.72
   0  -3 -20   13.95    2.40
   0   3  21   24.02    2.91
   0  -3 -21   23.91    2.64
   0  -4  20    5.71    1.72
   0  -4  19   14.28    3.03
   0  -4  19   11.57    2.11
   0  -4  18  125.24   10.78
   0  -4  18  119.89    9.49
   0  -4  18  119.97    9.22
   0  -4  17  224.30   13.60
   0  -4  17  230.34   13.33
   0  -4  17  231.66   15.35
   0  -4  17  236.85   12.94
   0  -4  16  123.80    9.44
   0  -4  16  120.37   10.46
   0  -4  16  124.68    8.95
   0  -4  15  123.72   10.94
   0  -4  15  135.86   12.61
   0  -4  14   37.58    6.45
   0  -4  14   42.61    6.59
   0  -4  14   45.21    5.72
   0  -4  14   31.45    5.19
   0  -4  13   39.65    5.52
   0  -4  13   40.38    5.21
   0  -4  13   38.19    6.65
   0  -4  13   41.90    6.60
   0  -4  12  292.98   21.62
   0  -4  12  259.49   21.59
   0  -4  12  271.83   19.53
   0  -4  12  307.51   20.58
   0  -4  11 1063.42   60.92
   0  -4  11 1099.17   63.24
   0  -4  11 1186.35   62.24
   0  -4  11  994.40   61.49
   0  -4  10  558.68   34.32
   0  -4  10  503.15   34.54
   0  -4  10  528.78   36.33
   0  -4  10  623.43   35.53
   0  -4  10  531.09   35.80
   0  -4   9  171.45   14.01
   0  -4   9  154.71   14.03
   0  -4   9  164.66   15.22
   0  -4   9  192.95   13.88
   0  -4   9  150.41   12.74
   0  -4   9  186.50   13.02
   0  -4   8   24.31    4.97
   0  -4   8   27.74    4.73
   0  -4   8   21.69    4.05
   0  -4   8   24.81    3.70
   0  -4   8   30.29    5.07
   0   4  -8   28.58    4.24
   0  -4   7   99.46    9.63
   0   4  -7  107.18    9.06
   0  -4   7   99.04   10.42
   0   4  -7   90.27    8.21
   0   4  -6   21.03    3.19
   0   4  -6   25.54    3.70
   0  -4   6   31.76    5.27
   0  -4   6   31.84    4.41
   0   4  -5   12.01    2.49
   0   4  -5    7.78    1.91
   0  -4   5   25.75    4.40
   0   4  -5    2.60    2.97
   0  -4   5   27.77    3.60
   0   4  -4   28.40    2.59
   0   4  -4   27.93    3.04
   0   4  -4   30.22    3.44
   0  -4   4   33.02    3.61
   0  -4   3   18.24    2.60
   0   4  -3   23.16    2.75
   0   4  -3   23.74    2.61
   0   4  -3   18.43    2.02
   0  -4   3   20.52    3.35
   0   4  -2  791.23   46.31
   0   4  -2  855.40   46.23
   0  -4   2  828.82   46.97
   0  -4   2  765.73   46.46
   0   4  -2  795.31   45.83
   0  -4   1  747.32   42.60
   0   4  -1  692.17   42.74
   0   4  -1  776.12   42.33
   0   4  -1  776.28   43.12
   0  -4   0   75.58    5.08
   0   4   0   70.73    5.33
   0   4   0   69.70    5.37
   0   4   1  308.44   19.50
   0  -4  -1  326.67   19.07
   0  -4  -2  280.72   17.32
   0   4   3 2714.85  149.52
   0  -4  -3 2561.90  151.33
   0   4   4 7263.67  376.97
   0  -4  -4 6756.92  378.90
   0  -4  -4 6426.90  376.60
   0  -4  -5 5437.87  304.00
   0  -4  -5 5608.08  306.42
   0   4   5 5390.83  304.37
   0  -4  -6  881.68   52.24
   0   4   6  908.73   52.77
   0  -4  -6  918.01   54.82
   0  -4  -7  327.22   23.68
   0  -4  -7  313.46   21.24
   0   4   7  329.74   21.87
   0   4   8  431.06   35.90
   0  -4  -8  531.00   31.36
   0   4   8  490.22   31.80
   0  -4  -9  557.05   33.74
   0  -4  -9  594.54   33.76
   0   4   9  641.34   36.02
   0  -4  -9  684.92   35.39
   0  -4 -10   65.38    5.85
   0  -4 -10   50.93    5.79
   0  -4 -10   56.38    5.88
   0  -4 -11   32.55    4.31
   0  -4 -11   21.23    3.17
   0  -4 -11   23.29    3.60
   0  -4 -12   64.07    6.49
   0  -4 -12   66.41    6.96
   0  -4 -13  187.38   14.45
   0   4  13  188.88   15.12
   0  -4 -13  183.56   13.73
   0  -4 -14   16.47    3.08
   0  -4 -14   15.48    3.66
   0   4  14   22.29    4.19
   0  -4 -14   17.91    3.75
   0   4  15   20.44    4.03
   0  -4 -15   13.39    3.46
   0   4  16   30.97    4.95
   0  -4 -16   34.06    5.03
   0  -4 -17  138.09   11.32
   0  -4 -18  338.34   22.31
   0  -4 -19  187.26   14.70
   0  -4 -19  250.42   15.20
   0  -4 -20  106.08    7.78
   0  -4 -20   92.43    7.36
   0   4  21   63.79    4.79
   0  -4 -21   44.77    3.97
   0  -5  20    8.50    1.68
   0  -5  19    8.42    2.22
   0  -5  18   40.06    4.28
   0  -5  18   51.83    5.79
   0  -5  18   43.38    4.60
   0  -5  17   43.18    5.00
   0  -5  17   43.71    5.09
   0  -5  17   43.62    4.82
   0  -5  17   47.13    6.15
   0  -5  16    0.68    1.77
   0  -5  16    1.83    2.39
   0  -5  16   -0.22    1.65
   0  -5  15   57.76    7.65
   0  -5  15   64.33    6.97
   0  -5  15   56.23    6.91
   0  -5  15   56.77    6.83
   0  -5  14  146.24   12.08
   0  -5  14  134.86   12.67
   0  -5  14  123.76   11.81
   0  -5  14  133.94   11.24
   0  -5  14  115.36   12.54
   0  -5  14  141.85   12.29
   0  -5  13   10.39    3.44
   0  -5  13   16.55    3.45
   0  -5  13   12.59    3.45
   0  -5  13   16.03    4.71
   0  -5  13   12.16    3.85
   0  -5  12   67.27    8.37
   0  -5  12   81.45    9.57
   0  -5  12   72.31    7.94
   0  -5  12   62.48    7.11
   0  -5  11  345.69   25.91
   0  -5  11  381.43   27.65
   0  -5  11  384.36   28.23
   0  -5  11  414.07   26.30
   0  -5  11  447.98   27.42
   0  -5  10  659.71   39.73
   0  -5  10  605.42   40.89
   0  -5  10  551.29   41.04
   0  -5  10  718.72   40.95
   0  -5   9   82.54    9.75
   0  -5   9  109.34   10.17
   0  -5   9  105.18    9.68
   0  -5   9   95.49    8.80
   0  -5   8   86.92    9.44
   0  -5   8   95.87    9.38
   0  -5   8   96.27    8.55
   0   5  -7  395.18   27.35
   0  -5   7  459.63   28.69
   0  -5   7  410.37   30.29
   0  -5   7  462.50   29.92
   0   5  -7  453.79   28.22
   0   5  -6  293.53   20.77
   0  -5   6  283.79   23.16
   0   5  -6  364.48   21.80
   0  -5   6  352.08   22.78
   0   5  -6  326.04   19.89
   0   5  -5  162.36    8.12
   0  -5   5  161.96   11.75
   0   5  -5  172.35    9.83
   0   5  -5  160.71    9.36
   0   5  -4  699.42   37.42
   0  -5   4  610.44   38.79
   0  -5   4  693.60   38.10
   0   5  -4  651.21   37.14
   0   5  -4  638.23   36.16
   0  -5   3 2646.74  147.73
   0   5  -3 2702.68  146.98
   0  -5   3 2755.32  148.30
   0   5  -3 2548.29  146.41
   0   5  -3 2505.82  147.08
   0  -5   2 1377.44   81.09
   0   5  -2 1412.62   81.27
   0   5  -2 1425.16   80.86
   0   5  -2 1484.10   80.59
   0  -5   1 1381.44   79.29
   0   5  -1 1376.68   80.26
   0   5  -1 1472.68   80.58
   0   5  -1 1443.30   79.14
   0  -5   0  143.99    9.63
   0   5   0  155.15   10.31
   0   5   0  155.48   10.26
   0  -5  -1  450.40   25.50
   0   5   1  435.81   26.30
   0   5   1  400.54   25.75
   0  -5  -2   47.56    4.26
   0  -5  -3  687.44   40.66
   0  -5  -4 1203.08   69.97
   0  -5  -5  629.10   37.06
   0  -5  -5  695.38   40.54
   0   5   5  669.02   37.36
   0  -5  -6  201.41   13.39
   0  -5  -6  204.40   16.21
   0   5   6  236.39   13.99
   0  -5  -7    4.93    2.25
   0   5   7    8.16    4.26
   0   5   7    6.98    1.73
   0  -5  -7    4.24    1.26
   0  -5  -8  169.46   12.83
   0  -5  -8  170.76   13.11
   0  -5  -8  172.59   13.01
   0  -5  -9  297.76   22.61
   0  -5  -9  337.19   23.03
   0  -5  -9  426.67   23.50
   0  -5  -9  366.37   23.57
   0  -5  -9  367.02   22.71
   0  -5 -10  599.85   33.68
   0  -5 -10  552.07   33.82
   0  -5 -11  213.93   15.61
   0  -5 -11  220.31   15.27
   0  -5 -11  210.78   15.73
   0  -5 -12   11.61    2.80
   0  -5 -12   14.66    3.26
   0  -5 -12   15.49    2.80
   0  -5 -13   30.80    4.38
   0  -5 -13   29.62    4.60
   0  -5 -13   30.45    4.73
   0  -5 -14   21.48    3.91
   0  -5 -14   22.44    3.69
   0  -5 -14   19.64    3.98
   0  -5 -15    3.13    2.28
   0  -5 -15    3.53    2.02
   0  -5 -15    5.97    1.97
   0  -5 -16    4.99    2.40
   0  -5 -16    3.48    2.29
   0  -5 -17   52.45    5.83
   0  -5 -17   46.50    5.78
   0  -5 -18  255.90   18.09
   0  -5 -18  274.53   18.04
   0  -5 -19  252.89   19.47
   0  -5 -19  368.39   20.01
   0  -5 -20  187.48   12.25
   0  -6  19    0.12    0.91
   0  -6  18   16.88    3.03
   0  -6  18   14.33    2.24
   0  -6  18   18.25    2.72
   0  -6  17   59.15    5.79
   0  -6  17   63.01    6.74
   0  -6  17   61.07    6.07
   0  -6  16  254.29   17.66
   0  -6  16  253.98   17.36
   0  -6  16  237.71   16.93
   0  -6  16  263.57   18.71
   0  -6  16  234.86   17.52
   0  -6  15  421.65   28.45
   0  -6  15  422.57   28.32
   0  -6  15  492.11   29.50
   0  -6  15  433.98   30.53
   0  -6  15  449.71   29.41
   0  -6  15  426.13   29.87
   0  -6  14  121.20   10.70
   0  -6  14  100.16    9.90
   0  -6  14  109.70   11.65
   0  -6  14  103.30   10.79
   0  -6  14  108.31    9.85
   0  -6  13    1.63    2.71
   0  -6  13    1.75    2.24
   0  -6  13    1.84    1.87
   0  -6  13    0.70    2.10
   0  -6  13    1.19    2.12
   0  -6  12   57.86    7.41
   0  -6  12   65.55    8.12
   0  -6  12   65.59    8.85
   0  -6  12   68.17    7.85
   0  -6  12   58.95    7.08
   0  -6  11   82.61    9.20
   0  -6  11   82.94    9.94
   0  -6  11   93.97    9.33
   0  -6  11   63.00    8.10
   0  -6  11   81.34    8.36
   0  -6  10    1.91    2.99
   0  -6  10    3.70    2.58
   0  -6  10    0.26    1.55
   0  -6  10    0.30    1.67
   0  -6   9   32.66    5.29
   0  -6   9   36.46    6.50
   0  -6   9   35.59    5.00
   0  -6   9   24.37    4.42
   0  -6   8  182.89   14.31
   0  -6   8  182.37   15.13
   0  -6   8  200.85   15.41
   0  -6   8  179.01   15.47
   0  -6   7  309.10   22.37
   0  -6   7  340.09   23.00
   0  -6   7  308.85   22.37
   0  -6   6  526.11   31.93
   0   6  -6  454.81   30.79
   0  -6   6  522.50   32.73
   0  -6   6  539.83   33.23
   0   6  -6  542.73   31.35
   0  -6   5   16.05    3.13
   0  -6   5   12.20    3.07
   0   6  -5   13.99    2.48
   0   6  -5    9.67    2.04
   0   6  -4  290.47   22.85
   0   6  -4  340.38   20.83
   0  -6   4  357.90   22.99
   0   6  -4  365.19   21.93
   0   6  -4  354.38   21.40
   0   6  -3  784.32   47.51
   0   6  -3  801.03   48.17
   0   6  -3  863.27   47.45
   0  -6   3  847.71   48.39
   0  -6   2  499.22   29.48
   0   6  -2  523.84   29.15
   0   6  -2  487.77   30.44
   0   6  -2  503.80   30.17
   0   6  -1   41.19    4.15
   0   6  -1   45.09    4.32
   0   6   0  560.91   32.62
   0   6   0  517.58   32.09
   0  -6  -1 2687.47  150.59
   0   6   1 2674.10  151.33
   0   6   2 1842.58  105.39
   0  -6  -2 1854.78  104.85
   0  -6  -3  186.95   12.98
   0  -6  -4  110.73    9.09
   0  -6  -5  360.28   24.14
   0  -6  -6  483.01   29.88
   0  -6  -6  416.27   27.28
   0  -6  -7  598.32   34.15
   0  -6  -7  536.59   33.62
   0  -6  -7  518.44   33.70
   0  -6  -8   81.20    7.50
   0  -6  -8   80.86    7.44
   0  -6  -8   84.10    7.82
   0  -6  -8   89.87    8.05
   0  -6  -8  102.98    8.36
   0  -6  -9   29.74    4.13
   0  -6  -9   23.34    3.75
   0  -6  -9   29.15    4.39
   0  -6  -9   25.87    3.71
   0  -6  -9   25.14    3.61
   0  -6 -10   52.83    5.59
   0  -6 -10   39.64    5.05
   0  -6 -10   46.11    5.51
   0  -6 -10   49.52    5.21
   0  -6 -11   17.16    3.45
   0  -6 -11   23.32    3.65
   0  -6 -11   16.18    3.38
   0  -6 -11   20.07    3.66
   0  -6 -12  126.05   10.62
   0  -6 -12  113.85   10.50
   0  -6 -12  123.25   10.10
   0  -6 -13    8.47    2.94
   0  -6 -13    7.83    2.53
   0  -6 -13    9.68    2.76
   0  -6 -14   22.40    4.07
   0  -6 -14   28.34    4.61
   0  -6 -14   21.33    3.76
   0  -6 -15   44.85    5.89
   0  -6 -15   39.88    5.35
   0  -6 -15   39.99    5.00
   0  -6 -16  175.36   13.00
   0  -6 -16  164.12   13.21
   0  -6 -16  156.85   12.07
   0  -6 -17   24.20    3.99
   0  -6 -17   24.37    3.82
   0  -6 -18   91.11    7.20
   0  -6 -18   67.90    6.96
   0  -6 -19  155.81   11.26
   0  -6 -19  158.73   10.90
   0  -6 -20   47.17    3.96
   0  -7  18   38.98    4.17
   0  -7  18   40.78    3.83
   0  -7  18   48.73    4.31
   0  -7  17  105.66    9.42
   0  -7  17  137.95    9.71
   0  -7  17  119.45    9.13
   0  -7  16  115.14    9.83
   0  -7  16  127.79    9.78
   0  -7  16  116.46   10.14
   0  -7  16  122.83    9.85
   0  -7  16  100.96    8.99
   0  -7  15   81.32    8.47
   0  -7  15   88.02    8.28
   0  -7  15   69.63    7.37
   0  -7  15   81.88    8.33
   0  -7  15   73.75    8.82
   0  -7  14   -0.27    2.37
   0  -7  14    2.49    2.26
   0  -7  14    3.00    2.02
   0  -7  14    1.84    3.11
   0  -7  13  203.57   15.59
   0  -7  13  182.97   15.65
   0  -7  13  185.17   16.87
   0  -7  13  174.44   14.51
   0  -7  12  240.34   20.58
   0  -7  12  242.66   19.49
   0  -7  12  265.00   18.88
   0  -7  11    1.26    4.18
   0  -7  11    3.87    2.51
   0  -7  11    5.41    2.62
   0  -7  10    4.51    2.48
   0  -7  10    7.63    5.47
   0  -7  10    5.10    2.55
   0  -7  10    2.67    2.53
   0  -7   9   42.10    5.74
   0  -7   9   30.56    5.44
   0  -7   9   38.85    6.14
   0  -7   9   37.61    8.10
   0  -7   8   91.20   11.37
   0  -7   8   94.48    9.94
   0  -7   8   86.93    9.47
   0  -7   8  101.41    9.46
   0  -7   7  160.80   14.81
   0  -7   7  180.01   14.73
   0  -7   6  400.35   28.23
   0  -7   6  429.71   27.74
   0  -7   5  311.89   22.00
   0  -7   5  308.35   20.94
   0  -7   4   65.66    7.18
   0  -7   4   73.61    6.68
   0   7  -3  354.71   22.55
   0   7  -2   43.48    4.60
   0   7  -2   54.01    5.05
   0   7  -1  319.10   20.55
   0   7  -1  311.78   20.21
   0   7   0 1296.53   74.86
   0  -7  -1 1471.56   83.61
   0   7   1 1461.27   84.50
   0  -7  -2 1576.42   88.01
   0   7   2 1493.13   88.70
   0   7   3  100.38    8.11
   0  -7  -3   72.27    6.86
   0  -7  -4  462.86   29.45
   0  -7  -4  479.07   29.95
   0  -7  -4  478.38   29.21
   0  -7  -5  604.51   35.21
   0  -7  -5  506.59   33.54
   0  -7  -5  547.58   33.53
   0  -7  -6  304.10   20.41
   0  -7  -7 1044.22   60.53
   0  -7  -7  982.38   60.81
   0  -7  -7  933.51   60.58
   0  -7  -7 1076.98   60.24
   0  -7  -7 1111.68   61.40
   0  -7  -8  846.00   56.20
   0  -7  -8  907.72   55.77
   0  -7  -8 1079.23   57.06
   0  -7  -8  985.87   56.49
   0  -7  -8  940.84   56.37
   0  -7  -9  795.90   51.81
   0  -7  -9  750.28   51.07
   0  -7  -9  975.16   52.38
   0  -7  -9  908.78   51.86
   0  -7  -9  904.15   52.08
   0  -7 -10  105.75    9.53
   0  -7 -10  124.92    9.82
   0  -7 -10  106.85    9.08
   0  -7 -11   30.45    4.75
   0  -7 -11   40.99    5.14
   0  -7 -11   31.24    4.57
   0  -7 -11   44.99    5.64
   0  -7 -11   33.39    4.51
   0  -7 -12  316.51   23.90
   0  -7 -12  430.19   24.97
   0  -7 -12  343.94   24.64
   0  -7 -12  391.08   25.10
   0  -7 -13  139.19   12.14
   0  -7 -13  149.25   12.13
   0  -7 -13  139.68   11.65
   0  -7 -14   31.04    4.72
   0  -7 -14   44.04    5.45
   0  -7 -14   35.59    5.27
   0  -7 -15  286.19   21.40
   0  -7 -15  329.39   21.29
   0  -7 -15  309.36   20.92
   0  -7 -16  285.22   19.25
   0  -7 -16  243.68   17.86
   0  -7 -16  288.80   18.69
   0  -7 -17   66.79    6.09
   0  -7 -17   75.33    6.74
   0  -7 -17   77.38    7.22
   0  -7 -18   10.17    2.38
   0  -7 -18   13.26    2.31
   0  -7 -19   17.71    2.26
   0  -7 -20   15.45    1.97
   0  -8  18    0.27    0.71
   0  -8  17    8.07    1.94
   0  -8  17    5.87    1.51
   0  -8  17    6.56    1.68
   0  -8  16    1.80    1.31
   0  -8  16    3.01    1.72
   0  -8  16    3.95    2.01
   0  -8  16    3.06    1.74
   0  -8  16    2.53    1.46
   0  -8  15   40.21    4.94
   0  -8  15   36.30    5.22
   0  -8  15   42.34    5.16
   0  -8  15   37.36    5.06
   0  -8  15   31.10    5.30
   0  -8  15   41.95    5.38
   0  -8  14   43.37    5.69
   0  -8  14   43.44    5.86
   0  -8  14   49.70    6.31
   0  -8  14   44.57    6.80
   0  -8  13  176.24   14.26
   0  -8  13  185.25   16.09
   0  -8  13  168.52   14.45
   0  -8  12  290.37   22.12
   0  -8  12  315.48   21.84
   0  -8  12  296.17   23.74
   0  -8  11   96.85   10.03
   0  -8  11   80.50   11.53
   0  -8  11   78.81    9.15
   0  -8  11   82.84    8.95
   0  -8  10   68.25   11.66
   0  -8  10   94.43    9.86
   0  -8  10   74.72    8.52
   0  -8  10   63.04    8.25
   0  -8   9   59.85   11.79
   0  -8   9   70.93    8.15
   0  -8   9   72.17    8.75
   0  -8   8   31.36    9.96
   0  -8   8   44.32    6.73
   0  -8   7  174.55   16.42
   0  -8   7  189.49   15.90
   0  -8   6  395.29   30.08
   0  -8   6  447.48   29.86
   0  -8   6  498.36   30.62
   0  -8   5  620.07   38.05
   0  -8   5  577.96   39.27
   0  -8   5  639.03   38.74
   0  -8   4   98.06    8.83
   0  -8   4  107.98    9.71
   0  -8   4  100.87    9.22
   0  -8   3   19.57    4.81
   0  -8   3   18.27    3.33
   0  -8   2    2.04    4.21
   0  -8   1   98.97    7.91
   0  -8   1  101.52    9.14
   0  -8   0  204.48   13.79
   0  -8   0  190.31   14.32
   0   8   0  208.10   14.43
   0  -8  -1  204.24   13.70
   0  -8  -1  183.65   14.08
   0   8   1  205.13   14.44
   0  -8  -2  131.91   11.10
   0   8   2  130.46   11.29
   0  -8  -2  143.93   10.70
   0  -8  -3  263.16   18.12
   0  -8  -3  284.39   18.20
   0   8   3  264.41   19.04
   0  -8  -4   80.52    7.69
   0  -8  -4   82.95    7.38
   0  -8  -5  122.53   10.34
   0  -8  -5  138.54    9.82
   0  -8  -5  127.11   10.72
   0  -8  -6  167.09   13.01
   0  -8  -6  163.81   12.83
   0  -8  -7  803.09   48.98
   0  -8  -8 1135.40   66.58
   0  -8  -8 1103.37   67.49
   0  -8  -8 1008.64   67.16
   0  -8  -9  440.76   30.72
   0  -8  -9  514.42   31.76
   0  -8  -9  437.73   31.47
   0  -8  -9  573.54   32.45
   0  -8  -9  507.15   31.72
   0  -8 -10   43.48    5.80
   0  -8 -10   50.06    5.86
   0  -8 -10   31.11    4.84
   0  -8 -10   47.48    6.08
   0  -8 -11   31.85    4.56
   0  -8 -11   29.79    4.63
   0  -8 -11   27.27    4.73
   0  -8 -11   20.53    3.95
   0  -8 -12  198.15   16.35
   0  -8 -12  278.04   17.94
   0  -8 -12  249.11   18.06
   0  -8 -12  222.04   17.46
   0  -8 -12  264.14   17.37
   0  -8 -13  213.88   16.55
   0  -8 -13  200.99   15.56
   0  -8 -13  248.79   17.06
   0  -8 -14   13.32    3.28
   0  -8 -14   13.86    2.92
   0  -8 -14   12.78    3.25
   0  -8 -15   89.59    7.79
   0  -8 -15   74.94    7.61
   0  -8 -15   88.01    8.39
   0  -8 -16   38.67    4.50
   0  -8 -16   37.31    4.97
   0  -8 -16   39.28    4.61
   0  -8 -17   37.57    4.13
   0  -8 -17   44.86    4.41
   0  -8 -17   42.95    4.85
   0  -8 -18   34.22    3.43
   0  -8 -18   37.79    4.17
   0  -8 -19    4.36    1.30
   0  -9  17    0.75    1.04
   0  -9  17    0.10    0.79
   0  -9  16    2.97    1.58
   0  -9  16    3.23    1.46
   0  -9  16    1.66    1.37
   0  -9  16    2.35    1.28
   0  -9  15   18.75    3.57
   0  -9  15   27.16    3.83
   0  -9  15   19.40    3.85
   0  -9  15   20.92    3.36
   0  -9  14   54.43    6.28
   0  -9  14   55.28    6.16
   0  -9  14   47.09    6.65
   0  -9  13   60.62    7.14
   0  -9  13   75.52    8.10
   0  -9  13   62.88    8.47
   0  -9  12   54.98    9.30
   0  -9  12   71.78    8.29
   0  -9  12   60.44    7.29
   0  -9  11   -0.91    2.66
   0  -9  11    2.42    3.05
   0  -9  11   -2.06    7.10
   0  -9  10  159.10   14.27
   0  -9  10  138.18   17.29
   0  -9   9   85.04    9.94
   0  -9   9   72.41    8.82
   0  -9   9   75.57   13.96
   0  -9   8   83.80   10.04
   0  -9   8   89.60   14.32
   0  -9   7  269.64   23.17
   0  -9   7  334.43   22.70
   0  -9   7  274.37   22.19
   0  -9   6  182.64   14.71
   0  -9   6  134.14   13.64
   0  -9   6  165.64   15.05
   0  -9   5  127.15   11.98
   0  -9   5  120.03   11.49
   0  -9   5  118.88   11.13
   0  -9   5  118.25   11.12
   0  -9   4   58.23    6.92
   0  -9   4   58.81    6.68
   0  -9   4   57.17    7.56
   0  -9   3   10.08    2.58
   0  -9   3   12.83    5.69
   0  -9   2   23.75    7.01
   0  -9   2   14.54    3.17
   0  -9   1   39.92    4.68
   0  -9   1   37.80    7.54
   0  -9   0  313.83   20.75
   0  -9   0  326.63   22.22
   0  -9  -1 1009.66   61.27
   0  -9  -1 1043.00   60.44
   0  -9  -2  847.16   48.81
   0  -9  -2  777.56   49.39
   0  -9  -3  121.68    9.92
   0  -9  -4    6.28    2.59
   0  -9  -4    9.74    2.57
   0  -9  -4   10.92    7.71
   0  -9  -5   38.68    5.48
   0  -9  -5   44.05    5.37
   0  -9  -5   38.24    9.07
   0  -9  -6   53.18    5.22
   0  -9  -6   41.01    8.64
   0  -9  -6   39.45    5.67
   0  -9  -6   38.12    5.37
   0  -9  -7   36.53    4.47
   0  -9  -7   25.18    4.60
   0  -9  -8  301.14   22.39
   0  -9  -8  344.90   23.36
   0  -9  -9   89.98    9.06
   0  -9  -9   83.25    9.08
   0  -9  -9   89.70    8.39
   0  -9  -9  109.47   10.26
   0  -9 -10   70.45    7.87
   0  -9 -10   87.33    9.13
   0  -9 -10   90.41    8.90
   0  -9 -11    8.92    2.87
   0  -9 -11    3.59    2.07
   0  -9 -11    6.77    2.92
   0  -9 -12    4.18    2.53
   0  -9 -12    6.26    2.81
   0  -9 -12    4.30    2.37
   0  -9 -12    4.72    2.20
   0  -9 -13   80.00    7.99
   0  -9 -13   60.03    7.13
   0  -9 -14   27.85    4.48
   0  -9 -14   36.92    5.03
   0  -9 -15   10.98    2.72
   0  -9 -16    5.69    1.84
   0  -9 -16    2.82    1.72
   0  -9 -17    5.16    1.45
   0  -9 -17    6.71    1.87
   0  -9 -18    8.88    1.77
   0 -10  16   38.32    3.82
   0 -10  15   10.70    2.43
   0 -10  15    7.37    2.00
   0 -10  15    8.30    2.21
   0 -10  14    0.24    1.74
   0 -10  14    0.64    1.93
   0 -10  14    1.91    1.78
   0 -10  14    1.84    1.94
   0 -10  13   10.81    3.85
   0 -10  13   12.43    3.22
   0 -10  13   13.93    3.47
   0 -10  12   41.26    6.03
   0 -10  12   37.40    5.76
   0 -10  12   31.46    5.19
   0 -10  12   32.87    7.02
   0 -10  11   75.03   12.03
   0 -10  11   92.90    9.57
   0 -10  11  108.44   10.61
   0 -10  10   55.02    7.56
   0 -10  10   48.44    6.99
   0 -10   9    9.11   12.41
   0 -10   9    3.88    3.09
   0 -10   8  145.68   14.57
   0 -10   8  177.36   14.98
   0 -10   8  164.33   18.87
   0 -10   7  144.26   17.67
   0 -10   7  172.33   14.71
   0 -10   7  143.39   14.14
   0 -10   6    6.51    8.30
   0 -10   6    7.99    3.63
   0 -10   6    1.85    2.29
   0 -10   5    3.83    6.35
   0 -10   5    6.19    5.52
   0 -10   5    6.98    2.79
   0 -10   5    3.49    3.05
   0 -10   4   78.31    8.37
   0 -10   4   74.10    8.40
   0 -10   4   83.15   10.08
   0 -10   4   89.49   10.16
   0 -10   3   73.72    9.81
   0 -10   3   66.79    8.74
   0 -10   3   70.85    7.41
   0 -10   2    8.03    3.52
   0 -10   2   12.32    8.51
   0 -10   2   10.64    3.61
   0 -10   1    3.21    2.39
   0 -10   1    6.57    3.08
   0 -10   1    8.59    8.86
   0 -10   0   34.67    9.44
   0 -10   0   27.29    9.65
   0 -10   0   27.12    4.10
   0 -10  -1  116.52    9.51
   0 -10  -1   88.34   13.38
   0 -10  -1  112.09   12.65
   0 -10  -2   62.84    6.42
   0 -10  -2   40.69   11.58
   0 -10  -2   62.85    8.95
   0 -10  -3    7.00    2.42
   0 -10  -3    6.38   10.17
   0 -10  -3   10.72    5.52
   0 -10  -4  157.99   17.59
   0 -10  -4  196.42   14.44
   0 -10  -5  691.92   43.93
   0 -10  -5  626.87   42.35
   0 -10  -5  694.45   42.03
   0 -10  -6  765.99   47.40
   0 -10  -6  702.82   47.64
   0 -10  -6  841.91   49.42
   0 -10  -7  236.56   18.07
   0 -10  -7  214.21   18.03
   0 -10  -7  274.24   20.07
   0 -10  -8   11.66    2.75
   0 -10  -8    7.51    3.47
   0 -10  -9  201.70   15.97
   0 -10  -9  232.95   17.25
   0 -10 -10  299.26   20.30
   0 -10 -10  254.24   19.48
   0 -10 -10  281.73   19.71
   0 -10 -11  263.54   17.66
   0 -10 -11  215.48   16.74
   0 -10 -11  256.23   17.29
   0 -10 -12  183.76   13.70
   0 -10 -12  176.32   13.47
   0 -10 -13   15.86    3.70
   0 -10 -13   24.29    6.30
   0 -10 -13   16.63    3.52
   0 -10 -14    8.83    2.80
   0 -10 -14    6.62    2.48
   0 -10 -15   13.98    2.91
   0 -10 -15   16.09    3.04
   0 -10 -16   60.18    5.43
   0 -10 -16   49.80    5.27
   0 -10 -17  107.42    7.81
   0 -10 -17  115.39    8.25
   0 -11  15    5.03    1.31
   0 -11  15    4.97    1.49
   0 -11  15    6.48    1.53
   0 -11  14    0.16    1.32
   0 -11  14    0.52    1.30
   0 -11  14    0.31    1.41
   0 -11  14    1.64    1.56
   0 -11  14    0.62    1.51
   0 -11  13   22.64    3.73
   0 -11  13   26.70    4.37
   0 -11  13   24.36    4.01
   0 -11  13   27.76    4.16
   0 -11  12   29.24    4.75
   0 -11  12   28.46    5.68
   0 -11  12   33.91    5.19
   0 -11  12   35.15    5.12
   0 -11  11   26.18    7.80
   0 -11  11   22.98    4.78
   0 -11  11   18.64    4.23
   0 -11  11   19.94    4.32
   0 -11  10    5.65    3.10
   0 -11  10    0.72    9.50
   0 -11  10    5.05    2.86
   0 -11   9    2.01    3.07
   0 -11   9   -0.37   12.41
   0 -11   9    0.73    2.55
   0 -11   9    2.57    3.06
   0 -11   8   68.12    8.69
   0 -11   8   52.02    7.72
   0 -11   8   68.21    8.59
   0 -11   8   55.28   16.02
   0 -11   7   39.24    6.65
   0 -11   7   65.23   14.91
   0 -11   7   53.80    7.68
   0 -11   7   57.66    8.08
   0 -11   6   17.10    4.74
   0 -11   6   11.50    3.75
   0 -11   6   11.17    3.61
   0 -11   6   10.90   11.09
   0 -11   5    0.35    2.05
   0 -11   5    4.56    8.78
   0 -11   5    3.38    3.30
   0 -11   5   -4.43    8.01
   0 -11   5    2.92    2.45
   0 -11   4   46.61    7.71
   0 -11   4   50.46    9.49
   0 -11   4   51.36    6.66
   0 -11   4   41.71    7.37
   0 -11   3  111.00   12.25
   0 -11   3  112.39   13.06
   0 -11   3  118.22   10.76
   0 -11   2  238.08   19.79
   0 -11   2  228.18   16.60
   0 -11   2  212.93   18.79
   0 -11   1  276.74   18.77
   0 -11   1  239.08   20.38
   0 -11   1  269.33   22.97
   0 -11   0  233.99   21.06
   0 -11   0  223.87   15.98
   0 -11   0  184.29   17.83
   0 -11  -1   23.67    4.25
   0 -11  -1   24.57   10.06
   0 -11  -1   27.41   12.90
   0 -11  -2   16.16   12.08
   0 -11  -2   12.29    3.21
   0 -11  -2    4.94   10.54
   0 -11  -3    6.81   11.68
   0 -11  -3    9.02   11.13
   0 -11  -3    8.11    2.71
   0 -11  -4  280.18   20.11
   0 -11  -4  274.41   23.64
   0 -11  -5  366.80   28.92
   0 -11  -5  384.09   26.92
   0 -11  -5  448.04   30.01
   0 -11  -6  259.65   20.52
   0 -11  -6  204.42   18.99
   0 -11  -6  216.75   17.37
   0 -11  -7   28.47    8.98
   0 -11  -7   23.33    4.81
   0 -11  -7   29.31    8.82
   0 -11  -8   74.15    8.87
   0 -11  -8   80.39   11.39
   0 -11  -8  104.22   12.06
   0 -11  -9  169.21   16.37
   0 -11 -10  125.37   11.70
   0 -11 -10  206.43   15.71
   0 -11 -10  131.54   13.03
   0 -11 -10  185.65   16.19
   0 -11 -11  344.85   21.74
   0 -11 -11  325.94   21.83
   0 -11 -11  289.22   20.31
   0 -11 -12  355.06   22.23
   0 -11 -12  427.80   23.66
   0 -11 -13  288.20   18.96
   0 -11 -13  326.94   19.25
   0 -11 -14   36.34    4.60
   0 -11 -14   21.36    3.55
   0 -11 -15   15.11    2.56
   0 -11 -15   16.49    2.84
   0 -11 -16   52.50    4.87
   0 -11 -16   69.95    5.50
   0 -12  14   40.32    3.74
   0 -12  14   38.19    3.78
   0 -12  14   37.03    3.63
   0 -12  14   32.86    3.63
   0 -12  13   31.06    4.11
   0 -12  13   38.06    4.35
   0 -12  13   38.39    4.44
   0 -12  13   46.89    4.62
   0 -12  13   40.83    4.38
   0 -12  12    0.77    1.54
   0 -12  12    0.59    1.70
   0 -12  12    1.91    2.15
   0 -12  12    0.19    1.81
   0 -12  11    9.14    2.79
   0 -12  11    4.70    4.23
   0 -12  11   11.53    3.27
   0 -12  10    1.70    2.26
   0 -12  10    2.25    2.31
   0 -12  10    7.25    7.56
   0 -12  10    2.73    2.57
   0 -12   9    2.21    2.38
   0 -12   9    5.29   10.72
   0 -12   9    1.24    2.63
   0 -12   9    3.21    2.98
   0 -12   8    8.36    3.14
   0 -12   8   14.61    4.31
   0 -12   8   -0.69   13.48
   0 -12   8    7.30    3.27
   0 -12   7   39.28    6.58
   0 -12   7   24.89    4.91
   0 -12   7   27.95    5.40
   0 -12   7   37.16   14.78
   0 -12   6    3.85    2.51
   0 -12   6   13.96    4.66
   0 -12   6    7.80   13.61
   0 -12   6    7.05    2.81
   0 -12   5    8.99   11.83
   0 -12   5    8.40    3.04
   0 -12   5    7.83   10.12
   0 -12   5    9.98    4.30
   0 -12   4    6.44    9.48
   0 -12   4    7.59    4.02
   0 -12   4   14.24    7.61
   0 -12   3  138.49   12.86
   0 -12   3  125.58   13.57
   0 -12   3  142.32   14.91
   0 -12   2  250.20   21.48
   0 -12   2  251.17   18.51
   0 -12   2  228.16   19.95
   0 -12   1  301.06   20.79
   0 -12   1  272.91   22.29
   0 -12   1  314.80   25.00
   0 -12   0   93.13    9.59
   0 -12   0   99.18   17.00
   0 -12  -1   29.44    8.33
   0 -12  -1   25.86   17.51
   0 -12  -1   29.81    5.94
   0 -12  -2  115.48   10.53
   0 -12  -2  104.26   20.65
   0 -12  -2   83.82   12.80
   0 -12  -3   21.29   10.32
   0 -12  -3   19.37    4.47
   0 -12  -4   13.22    3.76
   0 -12  -4   15.47   10.25
   0 -12  -5   27.60   10.38
   0 -12  -5   17.76    4.22
   0 -12  -6   75.25   11.84
   0 -12  -6   57.28   17.66
   0 -12  -6   64.76    7.93
   0 -12  -7   13.98    9.16
   0 -12  -7   11.98   17.14
   0 -12  -7   11.89    3.88
   0 -12  -8   19.61    9.35
   0 -12  -8    7.67   14.98
   0 -12  -8   14.59    4.13
   0 -12  -9    0.64    3.18
   0 -12  -9    4.22   15.65
   0 -12  -9   -0.62    8.85
   0 -12 -10    4.39   13.32
   0 -12 -11   82.18    8.93
   0 -12 -11  102.66   14.79
   0 -12 -12  306.29   21.93
   0 -12 -12  331.84   23.74
   0 -12 -13  292.11   19.62
   0 -12 -13  271.72   19.74
   0 -12 -14   55.18    5.77
   0 -12 -15    6.54    2.03
   0 -13  12    9.15    1.98
   0 -13  12    6.02    1.58
   0 -13  12   11.54    2.27
   0 -13  12   10.20    2.08
   0 -13  11   27.66    3.87
   0 -13  11   23.77    3.93
   0 -13  11   20.04    3.20
   0 -13  10    4.18    1.95
   0 -13  10    3.19    2.08
   0 -13  10    4.42    4.46
   0 -13  10    4.52    2.35
   0 -13   9    5.07    2.22
   0 -13   9    6.22    2.60
   0 -13   9    5.94    7.46
   0 -13   9    6.17    2.98
   0 -13   8    3.50    2.03
   0 -13   8    0.30   10.35
   0 -13   8    3.58    2.34
   0 -13   8   10.21    3.60
   0 -13   7    1.44    2.05
   0 -13   7   -2.18   11.95
   0 -13   7    3.83    3.28
   0 -13   6   11.46   13.94
   0 -13   6    4.60    3.29
   0 -13   6    1.13    1.75
   0 -13   5    0.95   11.65
   0 -13   5    2.45    3.09
   0 -13   4    8.05    9.74
   0 -13   4   12.28    4.08
   0 -13   4   10.32   13.12
   0 -13   3  143.93   14.66
   0 -13   3  167.71   17.83
   0 -13   3  168.49   15.54
   0 -13   2  128.53   11.78
   0 -13   2  100.69   11.41
   0 -13   2  108.62   15.29
   0 -13   1   14.51    4.00
   0 -13   1    7.72    5.20
   0 -13   0   10.58    5.99
   0 -13   0    3.32   15.29
   0 -13  -1   36.30    7.15
   0 -13  -1   45.38   16.25
   0 -13  -2  128.34   12.08
   0 -13  -2  109.77   13.18
   0 -13  -2  117.02   22.47
   0 -13  -3  141.95   25.18
   0 -13  -3  131.71   12.09
   0 -13  -3  103.68   14.01
   0 -13  -4  134.87   26.65
   0 -13  -4  140.74   13.01
   0 -13  -4  144.44   15.63
   0 -13  -5  122.06   14.41
   0 -13  -5  123.33   11.92
   0 -13  -6  110.25   11.53
   0 -13  -6  156.21   15.47
   0 -13  -6  105.95   25.52
   0 -13  -7   12.28   19.77
   0 -13  -7    6.62    3.61
   0 -13  -7    1.01    9.31
   0 -13  -8  185.87   18.25
   0 -13  -8  127.71   12.66
   0 -13  -8  150.45   24.24
   0 -13  -9  130.30   12.30
   0 -13  -9  178.41   22.06
   0 -13 -10   34.76    6.03
   0 -13 -10   52.27   15.98
   0 -13 -11    6.67   11.94
   0 -13 -12   34.41    5.07
   0 -13 -12   28.13    9.80
   0 -13 -13  128.70   10.32
   0 -13 -14  101.69    8.10
   0 -14  11   46.28    4.45
   0 -14  10    6.82    2.34
   0 -14  10   10.74    2.46
   0 -14   9    0.21    1.58
   0 -14   9   -0.20    3.60
   0 -14   9    2.68    1.35
   0 -14   8    2.80    6.33
   0 -14   8    1.73    2.19
   0 -14   7   12.30    3.63
   0 -14   7    8.81    9.33
   0 -14   6    5.26   10.62
   0 -14   6   11.18    3.75
   0 -14   5   14.92   11.43
   0 -14   5   13.46    3.92
   0 -14   4   15.47   11.76
   0 -14   4   26.88    5.19
   0 -14   4   12.17   10.96
   0 -14   3   15.78   13.22
   0 -14   3   10.99    3.61
   0 -14   3    8.10    9.75
   0 -14   2   10.34   13.21
   0 -14   2    9.46    7.64
   0 -14   1    6.52    4.81
   0 -14   1   18.95   13.71
   0 -14   0    8.13    4.78
   0 -14   0    8.70    3.46
   0 -14   0   15.36   14.31
   0 -14  -1    4.16    5.08
   0 -14  -1    1.95    2.26
   0 -14  -1    6.06   15.76
   0 -14  -2   -2.48    8.18
   0 -14  -2   -7.72   16.66
   0 -14  -2    4.19    5.96
   0 -14  -3    8.32   19.02
   0 -14  -3   -5.47    8.77
   0 -14  -3    8.59    6.54
   0 -14  -4    9.54    6.64
   0 -14  -4    3.30   20.82
   0 -14  -4    9.59   10.26
   0 -14  -5   11.93   10.82
   0 -14  -5    3.94    5.66
   0 -14  -6   11.75    6.30
   0 -14  -6    7.86   12.86
   0 -14  -6   27.70   22.32
   0 -14  -7    5.71   20.35
   0 -14  -7   -2.00    5.17
   0 -14  -8   24.99    6.49
   0 -14  -8   22.42   17.94
   0 -14  -9  112.40   11.26
   0 -14  -9  151.47   19.78
   0 -14 -10   87.57   14.79
   0 -14 -10   70.69    8.28
   0 -14 -11   22.11   11.00
   0 -14 -12    3.45    6.21
   0 -14 -13   72.85    6.59
   0 -15   8   -0.47    2.50
   0 -15   8    1.27    1.10
   0 -15   7    0.58    1.48
   0 -15   7    6.69    5.06
   0 -15   6   -1.09    7.38
   0 -15   6    2.41    1.80
   0 -15   5    5.48    8.89
   0 -15   5    4.96    2.36
   0 -15   4    1.76    9.98
   0 -15   3    6.76    9.94
   0 -15   3   -3.63   10.62
   0 -15   2   12.39    9.43
   0 -15   2    8.34   12.84
   0 -15   1   -1.33    7.25
   0 -15   1    4.66   13.81
   0 -15   0   10.43   15.89
   0 -15   0    6.37    5.73
   0 -15  -1   64.20    7.84
   0 -15  -1   49.40   17.71
   0 -15  -2  129.76   12.05
   0 -15  -2  160.60   12.82
   0 -15  -2  157.98   21.26
   0 -15  -3  198.05   24.42
   0 -15  -3  222.04   16.00
   0 -15  -3  180.39   15.74
   0 -15  -4   75.03   20.65
   0 -15  -4   91.43   10.20
   0 -15  -5   -2.65    6.51
   0 -15  -6   11.22   18.57
   0 -15  -6   15.28    6.60
   0 -15  -7   27.35   19.72
   0 -15  -7   34.03    7.23
   0 -15  -8   13.25   14.74
   0 -15  -8    6.10    5.37
   0 -15  -9   24.94   14.05
   0 -15  -9   27.25    6.13
   0 -15 -10   -3.96   10.63
   0 -15 -10    1.79    3.71
   0 -15 -11   16.16    3.77
   0 -16   5    2.89    4.23
   0 -16   4    4.47    6.41
   0 -16   3   13.08    8.30
   0 -16   2    3.56    8.52
   0 -16   2   -3.78    6.80
   0 -16   1   17.75    9.29
   0 -16   1   10.38    9.99
   0 -16   0   37.20   14.35
   0 -16   0   42.70    9.35
   0 -16  -1  108.56   18.01
   0 -16  -1  120.43   11.96
   0 -16  -2  172.88   21.53
   0 -16  -2  189.09   15.06
   0 -16  -3  153.56   12.82
   0 -16  -3  151.77   21.44
   0 -16  -4   48.97   18.13
   0 -16  -4   33.14    5.07
   0 -16  -4   40.13    5.62
   0 -16  -5    9.26    4.31
   0 -16  -5   11.09    3.25
   0 -16  -6   37.90    6.19
   0 -16  -6   42.90    5.32
   0 -16  -7   21.08    3.51
   0 -16  -7   13.52   14.02
   0 -16  -7   15.85    4.86
   0 -16  -8   23.20    4.28
   0 -16  -8   16.58   11.20
   0 -16  -8   14.27    2.94
   1 -16  -7    1.00    1.52
   1 -16  -7    1.69    3.03
   1 -16  -6   -8.08   14.05
   1 -16  -6    0.75    1.76
   1 -16  -6    0.34    3.32
   1 -16  -5   25.73    4.81
   1 -16  -5   28.28    4.33
   1 -16  -5   34.73   15.33
   1 -16  -4   23.79    4.42
   1 -16  -3    0.44    3.05
   1 -16  -3   -4.85   16.13
   1 -16  -2   11.39    4.84
   1 -16  -2   23.01   15.87
   1 -16  -1   13.59   16.10
   1 -16  -1   12.41    5.82
   1 -16   0    0.68    6.81
   1 -16   0   22.39   14.09
   1 -16   1    5.35    8.57
   1 -16   1    7.74   10.69
   1 -16   2    8.93    9.01
   1 -16   2   -0.88    7.92
   1 -16   3   -5.62    8.41
   1 -16   3   -1.26    4.09
   1 -16   4   -1.17    7.03
   1 -16   5   -2.10    4.79
   1 -16   6   19.04    4.33
   1 -15  -9   37.51    5.73
   1 -15  -9   46.41   10.02
   1 -15  -8   56.69    7.61
   1 -15  -8   67.75   14.13
   1 -15  -7   -6.72   16.00
   1 -15  -7   11.15    6.54
   1 -15  -6    6.79    5.93
   1 -15  -6    5.34   17.04
   1 -15  -5    2.63    6.30
   1 -15  -5    1.21   18.46
   1 -15  -4    8.32    6.18
   1 -15  -3   61.58   20.07
   1 -15  -3   16.45    6.44
   1 -15  -2   22.18    6.04
   1 -15  -2   26.31   18.34
   1 -15  -2   25.88    4.62
   1 -15  -1   -3.38   19.01
   1 -15  -1    0.52    3.17
   1 -15   0   18.13    5.58
   1 -15   0   30.06   18.22
   1 -15   1   31.60    8.25
   1 -15   1   24.49   16.38
   1 -15   2    0.26    8.31
   1 -15   2   12.42   14.48
   1 -15   3   23.26   11.13
   1 -15   3   35.87   12.16
   1 -15   4   41.94   11.55
   1 -15   4   23.11    8.60
   1 -15   5   53.82   11.22
   1 -15   5   37.31    5.05
   1 -15   6   20.50    8.89
   1 -15   6   15.84    3.27
   1 -15   7   -5.01    5.94
   1 -15   7   -0.19    1.36
   1 -15   8    2.89    3.76
   1 -15   8    3.45    1.60
   1 -15   9    4.87    1.96
   1 -14 -12   10.70    2.98
   1 -14 -11   29.37    5.06
   1 -14 -11   22.60    6.12
   1 -14 -10  142.45   14.19
   1 -14  -9  249.66   18.83
   1 -14  -9  121.64   12.55
   1 -14  -8  161.17   14.71
   1 -14  -8  213.23   21.00
   1 -14  -7   30.29   18.68
   1 -14  -7   45.67    8.45
   1 -14  -6   19.98    7.11
   1 -14  -6   10.68   18.86
   1 -14  -5    7.07    7.12
   1 -14  -5   15.87   17.74
   1 -14  -4   21.79    7.36
   1 -14  -3   18.48    7.33
   1 -14  -2   10.73    6.82
   1 -14  -2   11.85   18.81
   1 -14  -1   -1.75    6.53
   1 -14  -1   -5.24   16.02
   1 -14   0   48.26   17.31
   1 -14   0   35.76    5.72
   1 -14   0   33.71    6.79
   1 -14   1   71.66    8.59
   1 -14   1   60.49   17.34
   1 -14   2   28.69   15.32
   1 -14   2   37.89    7.74
   1 -14   3    4.14   15.56
   1 -14   3   10.56    8.76
   1 -14   3    8.00    3.17
   1 -14   4   22.23    4.82
   1 -14   4   24.67   14.52
   1 -14   4   43.58   11.78
   1 -14   5    7.58    9.69
   1 -14   5   20.73    4.72
   1 -14   5   25.40   12.91
   1 -14   6    2.22    2.57
   1 -14   6   -1.39   12.68
   1 -14   7   19.34    4.19
   1 -14   7   12.69   11.16
   1 -14   8   79.98    7.91
   1 -14   8   52.00   10.38
   1 -14   9   69.46    8.60
   1 -14   9   75.63    7.37
   1 -14  10   39.84    4.56
   1 -14  10   33.61    4.89
   1 -14  11   31.70    3.67
   1 -14  11   35.64    3.77
   1 -13 -13    6.43    3.09
   1 -13 -12   -0.54    2.99
   1 -13 -11   54.02   10.50
   1 -13 -11   66.38    7.43
   1 -13 -10  159.18   13.77
   1 -13 -10  190.84   17.72
   1 -13  -9  186.80   20.37
   1 -13  -8  163.60   21.04
   1 -13  -8  136.63   12.97
   1 -13  -7   64.42   19.05
   1 -13  -7   61.95    8.47
   1 -13  -6   -0.93    5.04
   1 -13  -6    3.63   19.15
   1 -13  -5   11.30   19.81
   1 -13  -5   12.32    6.05
   1 -13  -4   -4.20   20.36
   1 -13  -4    4.52    5.87
   1 -13  -4    1.72    9.06
   1 -13  -3   42.22    8.27
   1 -13  -3   34.37    9.89
   1 -13  -2   52.40    8.71
   1 -13  -2   41.53    9.75
   1 -13  -2   56.26   18.31
   1 -13  -1   17.90   16.80
   1 -13  -1    7.79    6.33
   1 -13   0   59.41    8.74
   1 -13   0   55.49   16.23
   1 -13   1  132.15   12.32
   1 -13   1  134.27   11.98
   1 -13   1  130.43   18.97
   1 -13   2   67.17    8.71
   1 -13   2   61.42   14.68
   1 -13   2   68.11    8.33
   1 -13   3    3.39    3.01
   1 -13   3    4.01   13.92
   1 -13   3    1.79    5.81
   1 -13   4    6.43    8.86
   1 -13   4    8.11   13.01
   1 -13   4    1.71    2.78
   1 -13   5   55.57   14.17
   1 -13   5   65.41   14.27
   1 -13   5   57.53    8.37
   1 -13   6  125.13   11.99
   1 -13   6   81.36   12.72
   1 -13   6   91.60   16.34
   1 -13   7  107.17   10.29
   1 -13   7   87.33   15.19
   1 -13   8   54.17   13.22
   1 -13   8   62.80    7.38
   1 -13   8   36.31    5.44
   1 -13   9   18.31    9.41
   1 -13   9   25.02    4.29
   1 -13   9   40.46    5.64
   1 -13  10   38.93    5.00
   1 -13  10   43.68    5.51
   1 -13  10   30.94    4.36
   1 -13  11   19.18    4.40
   1 -13  11   24.18    3.49
   1 -13  11   18.39    2.99
   1 -13  11   24.08    3.73
   1 -13  12   20.29    2.76
   1 -13  12   20.01    3.14
   1 -13  12   14.03    2.34
   1 -13  13    1.01    0.99
   1 -13  13    0.54    0.79
   1 -12 -15   74.13    5.77
   1 -12 -14   34.38    4.25
   1 -12 -13   29.04    4.04
   1 -12 -13   13.17    2.48
   1 -12 -12   53.58    5.92
   1 -12 -12   85.97    7.67
   1 -12 -11   36.22    9.66
   1 -12 -11   20.00    3.52
   1 -12 -11   39.19    5.40
   1 -12 -10    7.94    2.41
   1 -12 -10    5.14   11.61
   1 -12 -10    6.55    3.28
   1 -12  -9   11.58   14.06
   1 -12  -9    6.71    3.48
   1 -12  -8    5.60   16.88
   1 -12  -7   42.55    6.64
   1 -12  -7   61.05   11.69
   1 -12  -7   45.16   18.60
   1 -12  -6   69.54   20.01
   1 -12  -6   85.11   12.58
   1 -12  -6   55.06    7.65
   1 -12  -5   20.02    8.25
   1 -12  -5   22.14   19.75
   1 -12  -5   16.29    4.65
   1 -12  -4  139.96   22.75
   1 -12  -4  134.04   12.53
   1 -12  -4  144.75   14.75
   1 -12  -3  272.91   19.39
   1 -12  -3  219.90   20.10
   1 -12  -2  218.02   17.23
   1 -12  -2  198.93   18.15
   1 -12  -2  255.83   25.03
   1 -12  -1   12.84    5.46
   1 -12  -1   23.82   15.38
   1 -12  -1    9.14    6.17
   1 -12   0    9.79    5.70
   1 -12   0   10.03   13.61
   1 -12   1   30.64    6.92
   1 -12   1   24.86   13.67
   1 -12   2    3.38    5.12
   1 -12   2    9.47   11.35
   1 -12   2    6.62    3.29
   1 -12   2    7.83    2.86
   1 -12   3   17.40   10.48
   1 -12   3   18.37    4.79
   1 -12   3   12.41    4.40
   1 -12   4   64.60    9.35
   1 -12   4   71.59    9.98
   1 -12   4   67.51   13.25
   1 -12   5  156.30   14.97
   1 -12   5  134.44   16.90
   1 -12   5  134.14   15.61
   1 -12   6   43.20    6.37
   1 -12   6   38.60   13.78
   1 -12   6   33.43   12.33
   1 -12   6   58.11    8.37
   1 -12   7   13.09    3.45
   1 -12   7   15.45    4.01
   1 -12   7   14.49   13.61
   1 -12   7   17.02    4.76
   1 -12   8   13.26    3.84
   1 -12   8   22.25    5.03
   1 -12   8    7.65   14.73
   1 -12   8   12.07    3.57
   1 -12   9    3.35    2.47
   1 -12   9    2.87    2.58
   1 -12   9    5.38    3.47
   1 -12   9   -2.03   12.47
   1 -12  10   13.44    3.58
   1 -12  10    9.73    3.46
   1 -12  10    7.20    2.83
   1 -12  10    4.75    9.11
   1 -12  11   20.28    6.98
   1 -12  11   29.95    4.68
   1 -12  11   28.88    4.51
   1 -12  12   18.41    4.38
   1 -12  12   19.17    3.46
   1 -12  12   21.04    3.76
   1 -12  12   19.88    3.48
   1 -12  13    6.86    2.00
   1 -12  13    8.36    2.05
   1 -12  13    3.88    2.20
   1 -12  13    5.94    1.99
   1 -12  14   29.46    3.25
   1 -12  14   30.86    3.36
   1 -12  14   28.71    3.45
   1 -12  14   33.51    3.45
   1 -12  14   21.30    3.00
   1 -11 -15   58.52    5.14
   1 -11 -15   47.46    4.78
   1 -11 -14    2.59    1.47
   1 -11 -14    4.75    1.98
   1 -11 -13   79.00    7.23
   1 -11 -13   56.52    6.35
   1 -11 -12  177.85   15.51
   1 -11 -12  287.52   17.46
   1 -11 -11  129.83   10.87
   1 -11 -11  129.26   12.82
   1 -11 -10   78.10   12.71
   1 -11 -10   79.73    8.48
   1 -11 -10   60.09    7.08
   1 -11  -9   65.67    7.24
   1 -11  -9   67.06    8.12
   1 -11  -8  242.95   19.19
   1 -11  -8  290.88   24.09
   1 -11  -7  107.72   16.30
   1 -11  -7  129.82   12.84
   1 -11  -7   97.45    9.21
   1 -11  -6   11.45    3.63
   1 -11  -6   11.97    6.91
   1 -11  -6    9.48   13.81
   1 -11  -6   13.81    2.85
   1 -11  -5  107.43   12.31
   1 -11  -5   77.86    8.88
   1 -11  -5   85.06   16.95
   1 -11  -4  358.09   26.20
   1 -11  -4  345.10   28.66
   1 -11  -4  334.68   24.15
   1 -11  -3  255.35   21.34
   1 -11  -3  269.30   19.43
   1 -11  -2   73.90   10.55
   1 -11  -2   77.71    8.28
   1 -11  -1   -1.28    5.59
   1 -11  -1    1.51    3.31
   1 -11  -1    1.31   12.85
   1 -11   0   97.41   15.38
   1 -11   0   92.04    9.20
   1 -11   0   71.84    9.59
   1 -11   1   37.01    6.53
   1 -11   1   46.63   11.77
   1 -11   1   37.84    6.21
   1 -11   2    8.35    3.54
   1 -11   2   14.65    4.97
   1 -11   2    8.93    9.41
   1 -11   3    5.50    4.24
   1 -11   3    5.15    2.83
   1 -11   3    4.55    8.65
   1 -11   3   11.68    4.43
   1 -11   4    9.58    8.74
   1 -11   4    8.12    4.27
   1 -11   4   14.26    4.70
   1 -11   5    0.87    2.88
   1 -11   5   -9.72    9.61
   1 -11   5    1.87    6.04
   1 -11   6    5.14   10.55
   1 -11   6   17.39    5.03
   1 -11   6   12.02    9.26
   1 -11   6    9.91    3.31
   1 -11   7  152.49   13.72
   1 -11   7  114.63   12.01
   1 -11   7  111.62   14.09
   1 -11   7  132.01   17.26
   1 -11   8  166.13   15.74
   1 -11   8  216.44   17.11
   1 -11   8  185.26   21.65
   1 -11   9   62.49    7.85
   1 -11   9   47.95   15.99
   1 -11   9   44.07    6.97
   1 -11  10   -2.95   11.13
   1 -11  10    2.37    2.55
   1 -11  11   41.12   10.21
   1 -11  11   72.29    7.99
   1 -11  12  142.30   14.14
   1 -11  12  149.12   12.78
   1 -11  12  186.40   13.87
   1 -11  12  172.72   13.57
   1 -11  13  171.67   15.26
   1 -11  13  221.33   15.42
   1 -11  13  213.57   15.05
   1 -11  13  214.68   15.25
   1 -11  14   59.22    5.88
   1 -11  14   66.12    6.18
   1 -11  14   68.37    6.20
   1 -11  14   54.28    6.17
   1 -11  15    7.71    1.78
   1 -11  15    6.68    1.62
   1 -11  15    4.27    1.37
   1 -11  15    5.70    1.54
   1 -10 -17    5.64    1.28
   1 -10 -16   17.90    2.48
   1 -10 -16   18.59    2.81
   1 -10 -15   10.12    2.37
   1 -10 -15   11.99    2.34
   1 -10 -14    8.85    2.45
   1 -10 -14    9.34    2.59
   1 -10 -13   10.13    2.84
   1 -10 -13    5.19    2.27
   1 -10 -12   22.93    4.23
   1 -10 -12   32.45    4.95
   1 -10 -11    7.44    2.70
   1 -10 -11   11.41    3.35
   1 -10 -10    7.30    7.48
   1 -10 -10    5.22    2.53
   1 -10 -10    3.74    3.55
   1 -10 -10    5.70    2.93
   1 -10  -9   -0.30    3.98
   1 -10  -9    2.92    1.77
   1 -10  -9    1.47    7.49
   1 -10  -9    1.84    2.52
   1 -10  -8   18.62    4.22
   1 -10  -8   17.46    3.48
   1 -10  -8   17.34    8.01
   1 -10  -7   33.25    4.63
   1 -10  -7   28.66    8.25
   1 -10  -7   36.82    7.08
   1 -10  -6  383.42   24.58
   1 -10  -6  433.08   27.71
   1 -10  -5  588.75   33.93
   1 -10  -5  498.86   36.13
   1 -10  -5  578.27   36.81
   1 -10  -5  495.61   34.74
   1 -10  -4  241.22   15.75
   1 -10  -4  185.40   18.82
   1 -10  -4  224.52   18.68
   1 -10  -4  226.77   16.99
   1 -10  -3   74.30    7.62
   1 -10  -3   69.09   10.02
   1 -10  -3   70.73   12.02
   1 -10  -2   39.40    7.98
   1 -10  -2   37.62    5.06
   1 -10  -1    1.74   10.47
   1 -10  -1    5.14    5.59
   1 -10  -1    2.04    1.95
   1 -10   0    4.16    2.78
   1 -10   0    5.67    9.93
   1 -10   0    2.25    4.72
   1 -10   1   54.25    6.52
   1 -10   1   56.10   10.68
   1 -10   2   57.42    9.72
   1 -10   2   54.54    6.89
   1 -10   3   37.63    5.89
   1 -10   3   34.40    8.21
   1 -10   4   37.93    8.45
   1 -10   4   31.33    5.17
   1 -10   4   37.69    5.50
   1 -10   5   47.98    8.82
   1 -10   5   30.02    6.05
   1 -10   5   31.12    5.31
   1 -10   6    5.79    3.55
   1 -10   6    2.24    8.21
   1 -10   6    2.57    2.45
   1 -10   6    4.76    6.72
   1 -10   7   63.66   12.44
   1 -10   7   95.51   10.20
   1 -10   7   87.02   11.57
   1 -10   7   69.35    9.16
   1 -10   8  138.32   14.28
   1 -10   8  155.62   18.65
   1 -10   8  184.84   15.05
   1 -10   9   21.63    5.18
   1 -10   9   45.11   14.65
   1 -10  10  109.78   16.59
   1 -10  10  131.67   12.77
   1 -10  11  267.06   20.10
   1 -10  11  303.21   21.49
   1 -10  11  235.36   22.85
   1 -10  12  321.70   27.05
   1 -10  12  373.44   25.67
   1 -10  13  346.99   23.53
   1 -10  13  300.76   24.47
   1 -10  14  198.29   13.92
   1 -10  14  157.69   13.48
   1 -10  14  178.77   14.68
   1 -10  14  215.17   14.55
   1 -10  15   33.65    4.09
   1 -10  15   40.62    4.60
   1 -10  15   38.91    4.90
   1 -10  15   28.06    3.93
   1 -10  16   32.45    3.61
   1 -10  16   23.49    2.96
   1 -10  16   33.25    3.53
   1  -9 -18   86.79    6.37
   1  -9 -17   72.64    6.17
   1  -9 -16   52.03    5.35
   1  -9 -16   44.96    4.48
   1  -9 -15   28.92    3.87
   1  -9 -15   32.88    4.58
   1  -9 -14   13.64    2.96
   1  -9 -14   12.43    3.22
   1  -9 -13  102.09    9.04
   1  -9 -13   80.66    8.82
   1  -9 -12  177.28   14.24
   1  -9 -11  226.97   17.16
   1  -9 -11  232.13   17.55
   1  -9 -10  252.31   17.73
   1  -9 -10  211.94   17.22
   1  -9 -10  221.39   17.24
   1  -9  -9   94.65    9.77
   1  -9  -9  134.96   11.34
   1  -9  -9  133.76   11.37
   1  -9  -9   99.32   10.24
   1  -9  -8   40.82    6.38
   1  -9  -8   34.00    5.34
   1  -9  -8   45.85    6.51
   1  -9  -8   35.05    4.97
   1  -9  -7   40.45    6.03
   1  -9  -7   30.52    5.11
   1  -9  -7   35.70    4.74
   1  -9  -6  322.35   20.73
   1  -9  -6  344.59   22.93
   1  -9  -5  279.05   15.76
   1  -9  -5  291.89   18.72
   1  -9  -5  247.12   17.23
   1  -9  -4  122.90    8.97
   1  -9  -4  105.63   10.43
   1  -9  -4   90.39    9.12
   1  -9  -4  113.90   11.36
   1  -9  -3   36.45    4.82
   1  -9  -3   44.03    7.46
   1  -9  -3   33.76    6.37
   1  -9  -3   40.26    4.30
   1  -9  -2   15.36    3.01
   1  -9  -2   16.18    6.32
   1  -9  -1  257.30   16.40
   1  -9  -1  234.08   17.84
   1  -9   0  120.45   11.74
   1  -9   0  107.70    9.05
   1  -9   0   98.12   10.52
   1  -9   1   11.89    2.92
   1  -9   1   11.16    7.04
   1  -9   2  138.48   10.78
   1  -9   2  123.83   12.31
   1  -9   3   10.82    5.18
   1  -9   3   11.90    3.78
   1  -9   4   21.13    4.01
   1  -9   4   24.82    6.11
   1  -9   4   15.83    3.47
   1  -9   4   31.30    4.78
   1  -9   5   24.66    6.27
   1  -9   5   29.33    5.06
   1  -9   5   33.23    5.39
   1  -9   6   31.63    5.89
   1  -9   6   51.92    7.88
   1  -9   6   53.63    8.30
   1  -9   7   44.18    6.94
   1  -9   7   43.16    9.92
   1  -9   7   45.30    8.84
   1  -9   8    6.18    9.86
   1  -9   8    3.59    3.38
   1  -9   9   44.17   12.63
   1  -9   9   64.07    8.48
   1  -9  10  399.60   27.50
   1  -9  10  324.98   28.31
   1  -9  10  371.17   26.04
   1  -9  11  306.18   22.59
   1  -9  11  251.08   24.52
   1  -9  12   45.15    6.78
   1  -9  12   50.02    6.57
   1  -9  12   34.60    9.07
   1  -9  13    3.72    4.44
   1  -9  13    7.24    2.86
   1  -9  13    7.80    3.24
   1  -9  14   27.16    4.50
   1  -9  14   19.37    4.64
   1  -9  14   21.62    3.93
   1  -9  15   13.23    2.83
   1  -9  15   11.91    2.79
   1  -9  15   12.19    3.42
   1  -9  15   10.54    2.80
   1  -9  16   -0.29    1.20
   1  -9  16    1.62    1.19
   1  -9  16    1.56    1.50
   1  -9  17    2.73    1.16
   1  -9  17    1.83    1.04
   1  -8 -19    1.95    0.78
   1  -8 -18   53.93    4.81
   1  -8 -18   50.40    4.13
   1  -8 -17  151.68   11.68
   1  -8 -17  167.80   11.11
   1  -8 -16   72.97    6.44
   1  -8 -15   74.34    6.99
   1  -8 -15   69.13    7.52
   1  -8 -15   87.80    7.35
   1  -8 -14   50.79    6.16
   1  -8 -14   52.01    5.76
   1  -8 -14   45.75    5.39
   1  -8 -13   14.16    3.24
   1  -8 -13   14.23    3.54
   1  -8 -13   12.36    2.79
   1  -8 -12  262.41   20.00
   1  -8 -12  323.34   20.65
   1  -8 -12  266.17   19.16
   1  -8 -11  304.74   20.98
   1  -8 -11  262.37   21.34
   1  -8 -10  182.08   13.31
   1  -8 -10  166.69   13.05
   1  -8 -10  137.96   12.17
   1  -8 -10  171.33   12.71
   1  -8 -10  124.45   11.25
   1  -8  -9   13.06    3.37
   1  -8  -9   16.87    3.52
   1  -8  -9   11.76    3.33
   1  -8  -9   13.24    3.05
   1  -8  -8  169.81   13.03
   1  -8  -8  149.85   13.24
   1  -8  -8  202.16   14.53
   1  -8  -8  169.15   13.56
   1  -8  -7  246.57   16.06
   1  -8  -7  211.28   16.39
   1  -8  -7  212.07   16.49
   1  -8  -6   16.77    3.36
   1  -8  -6   22.54    3.85
   1  -8  -6   13.56    4.11
   1  -8  -5  102.50   10.04
   1  -8  -5   97.27    9.27
   1  -8  -5  108.79    8.56
   1  -8  -4   60.76    6.79
   1  -8  -4   70.71    8.04
   1  -8  -4   62.28    6.52
   1  -8  -4   69.19    6.01
   1  -8  -3    5.59    4.53
   1  -8  -3    7.27    2.11
   1  -8  -3    5.16    2.57
   1  -8  -3   12.83    2.09
   1  -8  -2    9.66    4.67
   1  -8  -2    9.51    2.29
   1  -8  -2   11.30    3.38
   1  -8  -1   48.89    4.96
   1  -8  -1   30.59    6.06
   1  -8   0    9.38    4.71
   1  -8   0   11.36    2.31
  -1   8   0    6.79    2.05
  -1   8   0    3.21    3.52
   1  -8   1  137.41   10.41
  -1   8  -1  118.46   15.64
  -1   8  -1  138.31   11.16
   1  -8   1  141.61   11.81
  -1   8  -2  108.16    9.79
   1  -8   2  121.45    9.40
   1  -8   2  127.67   11.08
   1  -8   3   58.59    6.06
   1  -8   3   64.56    6.93
   1  -8   4  180.93   14.32
   1  -8   4  198.84   13.79
   1  -8   4  180.18   14.78
   1  -8   5  114.83   10.14
   1  -8   5  127.78   10.80
   1  -8   5  110.94   11.11
   1  -8   6   12.06    4.69
   1  -8   6   19.40    4.69
   1  -8   6   13.00    3.69
   1  -8   7  134.05   12.81
   1  -8   7  131.16   11.81
   1  -8   7  118.71   12.70
   1  -8   8  167.02   17.07
   1  -8   8  208.94   16.86
   1  -8   9  150.15   13.11
   1  -8   9  163.27   14.32
   1  -8   9  126.57   15.59
   1  -8  10   27.43    5.05
   1  -8  10   31.28    5.48
   1  -8  10   15.66    9.21
   1  -8  10   34.42    5.99
   1  -8  11   79.12    8.95
   1  -8  11   60.88    7.53
   1  -8  11   51.99   10.15
   1  -8  11   66.59    8.11
   1  -8  12  180.39   16.08
   1  -8  12  210.48   16.09
   1  -8  12  180.72   17.86
   1  -8  12  235.25   17.33
   1  -8  13   90.57   10.67
   1  -8  13  126.48   10.97
   1  -8  13  135.53   13.32
   1  -8  13  119.59   11.23
   1  -8  14   42.19    7.12
   1  -8  14   46.23    6.10
   1  -8  14   40.97    5.56
   1  -8  15    1.91    1.75
   1  -8  15    3.04    2.28
   1  -8  15    0.31    2.58
   1  -8  15    1.69    1.86
   1  -8  15    2.94    1.91
   1  -8  16   13.38    2.90
   1  -8  16    9.21    2.50
   1  -8  16    5.39    2.05
   1  -8  16    9.01    2.26
   1  -8  16   12.84    2.70
   1  -8  17   28.67    3.46
   1  -8  17   28.88    3.58
   1  -8  18    8.76    1.70
   1  -8  18   10.46    1.84
   1  -7 -19   34.77    3.49
   1  -7 -19   36.47    3.18
   1  -7 -18   10.95    2.37
   1  -7 -18   17.13    2.32
   1  -7 -17   11.96    2.32
   1  -7 -17   11.36    2.63
   1  -7 -16   96.44    8.27
   1  -7 -16   97.64    8.87
   1  -7 -15  285.40   18.93
   1  -7 -15  253.51   18.13
   1  -7 -15  288.34   19.66
   1  -7 -14  324.72   23.49
   1  -7 -14  346.07   22.99
   1  -7 -14  351.79   22.84
   1  -7 -13  112.50    9.84
   1  -7 -13  108.60   10.32
   1  -7 -13  109.48    9.71
   1  -7 -12    5.17    2.36
   1  -7 -12    6.25    2.69
   1  -7 -12    4.45    2.03
   1  -7 -11    2.47    1.83
   1  -7 -11    7.03    2.61
   1  -7 -11    4.97    2.35
   1  -7 -10   27.06    4.37
   1  -7 -10   30.18    4.48
   1  -7 -10   22.24    3.74
   1  -7 -10   28.11    4.47
   1  -7  -9  454.27   28.41
   1  -7  -9  379.24   27.94
   1  -7  -9  408.50   28.49
   1  -7  -8  475.83   32.66
   1  -7  -8  475.32   32.23
   1  -7  -8  538.23   32.92
   1  -7  -7  211.45   16.27
   1  -7  -7  220.45   16.44
   1  -7  -7  269.09   17.56
   1  -7  -7  235.57   16.06
   1  -7  -6   70.27    6.78
   1  -7  -6   72.68    6.32
   1  -7  -6   58.59    6.48
   1  -7  -5    4.86    1.86
   1  -7  -5    5.86    2.07
   1  -7  -5    2.98    2.75
   1  -7  -4   14.57    3.95
   1  -7  -4   14.85    3.00
   1  -7  -4   21.98    3.50
   1  -7  -3  125.69   10.22
   1  -7  -3  132.05   10.14
   1  -7  -3  124.33   10.89
  -1   7   3  138.68   17.57
   1  -7  -3  132.01    9.92
  -1   7   3  125.79   10.89
   1  -7  -2  375.24   24.93
  -1   7   2  441.61   26.76
  -1   7   2  477.73   35.82
   1  -7  -1 1075.22   61.65
  -1   7   1 1068.56   63.27
  -1   7   1 1073.86   71.74
  -1   7   0  590.61   41.73
  -1   7   0  580.63   34.22
   1  -7   0  531.73   32.23
  -1   7  -1  741.60   48.12
  -1   7  -1  661.76   41.07
  -1   7  -2  263.23   18.17
  -1   7  -2  286.76   22.90
  -1   7  -3    3.86    1.52
   1  -7   4   31.07    4.28
  -1   7  -4   25.82    3.79
   1  -7   5   16.49    3.43
   1  -7   5   13.30    3.43
  -1   7  -5    8.72    2.28
   1  -7   6   33.65    5.62
   1  -7   6   43.46    5.36
   1  -7   6   46.58    6.37
   1  -7   7   16.60    4.12
   1  -7   7    9.82    5.16
   1  -7   8   27.72    4.89
   1  -7   8   31.28    7.47
   1  -7   8   34.44    5.81
   1  -7   9    3.31    2.26
   1  -7   9    5.18    3.01
   1  -7   9    3.23    5.65
   1  -7  10   12.29    6.03
   1  -7  10   12.55    3.35
   1  -7  10   14.41    3.74
   1  -7  10   16.03    4.24
   1  -7  11   77.33    9.09
   1  -7  11  100.88    9.99
   1  -7  11   83.58    8.69
   1  -7  11   72.48   10.16
   1  -7  12  189.46   15.14
   1  -7  12  177.76   16.94
   1  -7  12  195.18   16.17
   1  -7  13  237.65   18.45
   1  -7  13  212.56   19.09
   1  -7  13  230.61   17.21
   1  -7  14    6.09    2.50
   1  -7  14    7.70    3.15
   1  -7  14   10.26    4.19
   1  -7  14    8.21    3.41
   1  -7  15   77.18    7.87
   1  -7  15   69.83    8.82
   1  -7  15   67.68    7.84
   1  -7  15   64.84    7.01
   1  -7  16  302.76   19.81
   1  -7  16  292.30   20.17
   1  -7  16  260.52   18.78
   1  -7  17  312.72   19.93
   1  -7  17  297.16   20.05
   1  -7  17  300.47   20.45
   1  -7  18  123.99   10.19
   1  -7  18  148.22   10.33
   1  -7  18  152.92   10.14
   1  -7  19    9.40    1.60
   1  -7  19    7.71    1.55
   1  -6 -19  147.32    9.95
   1  -6 -18  250.70   15.89
   1  -6 -18  229.28   16.13
   1  -6 -17    3.45    1.83
   1  -6 -17    1.40    1.84
   1  -6 -16  262.32   18.85
   1  -6 -16  272.50   18.54
   1  -6 -15  614.97   39.37
   1  -6 -15  630.69   38.82
   1  -6 -14  569.56   34.87
   1  -6 -14  575.70   36.17
   1  -6 -14  537.09   35.34
   1  -6 -13  485.17   32.94
   1  -6 -13  518.24   32.64
   1  -6 -13  513.09   32.13
   1  -6 -12  104.46    9.03
   1  -6 -12   90.01    8.75
   1  -6 -12   89.99    9.07
   1  -6 -11   53.29    6.22
   1  -6 -11   57.80    6.62
   1  -6 -11   60.97    6.57
   1  -6 -10  151.93   11.24
   1  -6 -10  141.12   11.08
   1  -6  -9   59.39    6.80
   1  -6  -9   73.59    7.32
   1  -6  -8  147.86   10.94
   1  -6  -8  122.59   10.05
   1  -6  -8  117.01   10.08
   1  -6  -8  120.59    9.88
   1  -6  -7   10.00    2.17
   1  -6  -7    8.60    2.26
   1  -6  -7   11.75    2.93
   1  -6  -7    3.73    1.60
   1  -6  -7    9.58    2.26
   1  -6  -6   17.00    3.41
   1  -6  -6   12.71    2.65
   1  -6  -5    9.64    2.78
  -1   6   4    0.72    2.34
   1  -6  -4    6.52    2.04
  -1   6   3  911.34   59.67
   1  -6  -3  843.97   50.74
   1  -6  -2  620.03   36.34
  -1   6   2  668.13   44.96
  -1   6   2  580.42   37.08
  -1   6   1 1396.38   77.95
  -1   6   1 1517.58   85.87
   1  -6  -1 1291.38   76.48
   1  -6   0  800.96   45.14
  -1   6   0  784.46   52.61
  -1   6   0  759.30   46.52
  -1   6  -1  611.52   37.43
  -1   6  -1  661.73   42.84
  -1   6  -2  251.34   17.35
  -1   6  -2  309.71   21.94
   1  -6   2  263.15   16.26
   1  -6   3  251.13   16.31
  -1   6  -3  236.86   18.61
  -1   6  -3  218.92   15.70
   1  -6   4  108.94    8.62
  -1   6  -4  103.12    7.18
   1  -6   5  148.61   11.77
   1  -6   5  137.51   12.28
  -1   6  -5  132.50    9.45
  -1   6  -5  117.66   10.12
   1  -6   6  645.87   38.16
  -1   6  -6  505.32   35.45
   1  -6   6  599.16   38.89
  -1   6  -6  599.74   35.05
  -1   6  -7  276.81   19.67
   1  -6   7  288.96   21.73
   1  -6   8    4.02    1.69
   1  -6   9   16.48    4.98
   1  -6   9   15.66    3.18
   1  -6  10  120.31   11.20
   1  -6  10   99.19   11.40
   1  -6  10  114.52   10.15
   1  -6  10  105.93    9.93
   1  -6  11   69.38    9.30
   1  -6  11   79.19    7.96
   1  -6  11   63.55    7.45
   1  -6  11   76.53    8.72
   1  -6  12    9.17    2.76
   1  -6  12    5.53    3.46
   1  -6  12    5.81    2.52
   1  -6  12    4.62    2.92
   1  -6  13   17.31    4.17
   1  -6  13   16.96    3.69
   1  -6  13   20.20    3.89
   1  -6  13   14.87    4.71
   1  -6  13   15.90    4.21
   1  -6  14   69.88    7.87
   1  -6  14   65.35    7.23
   1  -6  14   66.76    8.33
   1  -6  14   67.90    9.27
   1  -6  15  397.07   27.36
   1  -6  15  427.43   28.29
   1  -6  15  407.08   29.85
   1  -6  15  449.32   28.45
   1  -6  15  437.92   29.37
   1  -6  16  687.56   41.18
   1  -6  16  632.09   41.86
   1  -6  17  319.16   20.87
   1  -6  17  300.34   21.57
   1  -6  18   94.07    7.78
   1  -6  18   99.84    8.56
   1  -6  18   91.31    7.47
   1  -6  19   26.01    3.50
   1  -6  19   30.51    3.19
   1  -5 -20    5.91    1.28
   1  -5 -20    3.46    1.04
  -1   5  20    6.80    1.50
   1  -5 -19   93.11    7.19
   1  -5 -18  193.86   13.51
   1  -5 -17    2.87    1.81
   1  -5 -16  104.69    9.12
   1  -5 -16   96.98    9.32
   1  -5 -15  422.24   28.20
   1  -5 -15  431.46   28.06
   1  -5 -14  434.89   29.08
   1  -5 -14  455.35   29.55
   1  -5 -13  438.33   28.49
   1  -5 -13  392.69   27.75
   1  -5 -13  444.51   27.45
   1  -5 -12  116.39   10.29
   1  -5 -12  122.15    9.78
   1  -5 -12   98.45    9.59
   1  -5 -11   11.64    2.92
   1  -5 -11   15.23    3.01
   1  -5 -11   13.46    3.09
   1  -5 -10  125.08   10.31
   1  -5 -10  100.11    9.98
   1  -5  -9  254.23   19.66
   1  -5  -9  300.25   19.96
   1  -5  -8  397.86   27.57
   1  -5  -8  416.36   27.71
   1  -5  -7  532.37   33.90
   1  -5  -7  507.07   33.90
   1  -5  -6  214.26   16.63
   1  -5  -6  202.41   13.45
  -1   5   6  195.83   12.78
   1  -5  -5  327.53   22.31
   1  -5  -5  301.00   19.18
  -1   5   5  335.52   28.19
   1  -5  -4   54.41    5.99
   1  -5  -4   49.95    3.90
  -1   5   3  523.92   36.20
   1  -5  -3  460.06   29.30
  -1   5   2   23.16    5.96
   1  -5  -2   14.39    2.32
   1  -5  -1  400.54   24.70
  -1   5   1  437.48   25.71
   1  -5   0  994.91   53.51
  -1   5   0  849.62   54.40
   1  -5   1  316.52   17.63
  -1   5  -1  330.82   18.90
   1  -5   2   71.19    6.07
  -1   5  -2   75.11    8.10
  -1   5  -2   57.11    5.49
  -1   5  -3   78.31    8.15
  -1   5  -3   69.30    6.29
  -1   5  -3   80.74    5.53
   1  -5   4   66.20    5.83
  -1   5  -4   43.49    3.00
  -1   5  -4   48.72    4.80
   1  -5   4   62.40    6.61
  -1   5  -4   58.31    4.29
  -1   5  -5  442.79   19.40
  -1   5  -5  369.42   19.72
   1  -5   5  396.18   22.73
   1  -5   5  417.67   21.40
   1  -5   6  399.74   27.74
  -1   5  -6  347.71   24.69
  -1   5  -6  390.48   24.54
   1  -5   6  455.09   26.99
  -1   5  -7  264.24   18.22
  -1   5  -7  246.39   17.65
   1  -5   7  278.72   21.02
   1  -5   7  266.85   19.88
   1  -5   8  187.22   15.94
   1  -5   8  171.80   13.21
  -1   5  -8  189.79   13.76
  -1   5  -8  169.97   13.70
   1  -5   9  966.05   57.87
   1  -5  10  485.29   31.53
   1  -5  11   93.18    8.84
   1  -5  11   69.33    8.37
   1  -5  11   65.33    7.69
   1  -5  11   76.93    7.68
   1  -5  12   52.10    8.65
   1  -5  12   77.56    7.68
   1  -5  12   93.96    8.92
   1  -5  12   82.04    9.05
   1  -5  12   63.37    7.66
   1  -5  13   15.00    4.22
   1  -5  13   24.76    4.39
   1  -5  13   16.22    5.09
   1  -5  13   20.26    3.79
   1  -5  13   20.32    4.21
   1  -5  14  131.00   11.14
   1  -5  14  114.03   12.08
   1  -5  14  104.23   10.25
   1  -5  14  115.73   11.70
   1  -5  14  110.08    9.97
   1  -5  15  215.76   18.68
   1  -5  15  256.57   17.45
   1  -5  15  215.02   16.60
   1  -5  15  234.15   18.36
   1  -5  15  211.81   16.13
   1  -5  16  131.50   12.06
   1  -5  16  118.21   10.32
   1  -5  16  133.43   11.07
   1  -5  17   16.19    3.95
   1  -5  17   12.37    2.69
   1  -5  17   16.52    3.28
   1  -5  18   11.53    2.50
   1  -5  18    9.65    2.13
   1  -5  18   10.23    3.04
   1  -5  19   17.98    3.19
   1  -5  19   14.61    2.31
   1  -5  20   14.00    2.34
   1  -4 -20    1.78    1.04
  -1   4  20    2.11    1.13
   1  -4 -19    9.65    2.07
   1  -4 -19   10.26    2.19
   1  -4 -18   42.74    5.11
   1  -4 -18   51.03    5.26
   1  -4 -17   22.21    3.93
   1  -4 -17   21.25    3.73
  -1   4  16   10.29    2.91
   1  -4 -16    8.61    2.79
  -1   4  15  116.50   11.27
   1  -4 -15  140.02   11.39
   1  -4 -14   52.67    6.60
  -1   4  14   69.46    7.74
  -1   4  13  214.24   15.41
   1  -4 -13  153.48   13.59
   1  -4 -12   29.62    4.91
   1  -4 -12   39.54    5.34
  -1   4  12   49.70    6.13
   1  -4 -12   43.32    4.92
   1  -4 -11   56.61    6.46
  -1   4  11   77.91    7.61
   1  -4 -11   49.87    6.27
   1  -4 -11   67.29    6.36
   1  -4 -10  104.92    8.54
   1  -4 -10   95.58    8.76
   1  -4  -9  381.21   23.37
   1  -4  -9  414.15   23.85
   1  -4  -8  767.48   52.20
  -1   4   8  920.52   53.81
   1  -4  -7 1854.17   55.87
  -1   4   7 1510.08   46.46
  -1   4   7  418.02   52.94
   1  -4  -7 1724.60   48.30
   1  -4  -6  146.61   10.20
  -1   4   6   62.75   12.21
  -1   4   6   83.22   17.45
  -1   4   6  125.46    9.16
   1  -4  -6  131.51   12.05
   1  -4  -5  667.19   40.33
  -1   4   5  680.93   48.14
   1  -4  -5  675.69   42.81
  -1   4   5  678.26   39.39
  -1   4   4 2934.01  167.68
   1  -4  -4 3151.52  171.03
   1  -4  -4 3063.64  168.86
  -1   4   4 2939.70  176.05
   1  -4  -3 1862.48  103.51
   1  -4  -3 1775.62  101.78
   1  -4  -2  798.81   47.42
  -1   4   2  867.85   53.24
   1  -4  -1   16.55    2.11
  -1   4   0 1016.81   53.39
   1  -4   0  858.20   51.86
   1  -4   0  916.40   52.27
   1  -4   0  943.49   51.52
   1  -4   1  310.56   18.01
  -1   4  -1  312.66   19.22
  -1   4  -2   49.65    4.71
  -1   4  -2   82.39    7.56
  -1   4  -3  116.40    8.18
  -1   4  -3  118.42    7.39
   1  -4   3   98.69    8.14
  -1   4  -3  107.01    6.64
  -1   4  -3   98.80    7.47
   1  -4   4  231.63   14.97
  -1   4  -4  223.48   14.35
  -1   4  -4  238.59   13.96
  -1   4  -4  206.96   12.44
  -1   4  -5  670.05   37.18
   1  -4   5  644.70   37.87
  -1   4  -5  645.16   36.74
  -1   4  -5  593.70   34.78
  -1   4  -6   22.05    3.13
  -1   4  -6   17.49    1.77
  -1   4  -6   16.65    2.84
  -1   4  -7   66.67    6.87
  -1   4  -7   81.07    7.19
   1  -4   7   80.01    8.95
   1  -4   7   77.41    8.11
   1  -4   8  619.22   39.28
  -1   4  -8  517.06   35.88
  -1   4  -8  612.08   36.41
   1  -4   8  605.91   38.39
   1  -4   9  341.32   22.90
  -1   4 -10   88.25    7.10
   1  -4  10   61.63    7.27
  -1   4 -11    6.69    1.92
   1  -4  11    3.07    2.01
   1  -4  11    5.42    2.55
   1  -4  11    8.33    2.44
   1  -4  12   35.17    5.14
   1  -4  12   28.21    5.20
   1  -4  12   28.57    4.87
   1  -4  12   33.36    4.57
  -1   4 -12   34.80    4.36
  -1   4 -13    3.77    1.71
   1  -4  13    5.95    2.61
   1  -4  13    2.13    2.42
   1  -4  13    1.13    1.52
   1  -4  13    2.85    2.11
   1  -4  14    9.81    3.79
  -1   4 -14   21.83    3.42
   1  -4  14   13.38    3.45
   1  -4  15   70.13    8.65
  -1   4 -15   65.54    6.42
   1  -4  15   64.75    7.17
   1  -4  15   47.44    7.98
   1  -4  16   47.99    6.93
   1  -4  16   41.08    5.46
  -1   4 -16   38.74    4.67
   1  -4  17   21.35    3.48
   1  -4  17   28.06    5.05
   1  -4  17   20.05    3.44
   1  -4  18   15.33    3.70
   1  -4  18   11.87    2.42
   1  -4  18   12.15    2.51
   1  -4  18   14.15    2.42
   1  -4  19    4.07    1.38
   1  -4  19    3.05    1.96
   1  -4  19    4.32    1.47
   1  -4  20   40.37    4.61
   1  -4  21   24.86    2.85
   1  -3 -20    6.73    1.51
  -1   3  20    3.75    1.55
   1  -3 -19    6.51    1.93
  -1   3  18    2.76    1.78
   1  -3 -18    6.49    2.15
   1  -3 -17   15.60    3.29
  -1   3  17   11.88    3.03
   1  -3 -16    9.55    2.97
  -1   3  16   14.42    3.52
   1  -3 -15   16.06    3.75
   1  -3 -15   12.06    3.28
  -1   3  15   11.90    3.44
   1  -3 -14   18.44    3.79
  -1   3  14   22.78    4.49
   1  -3 -14   18.62    3.99
   1  -3 -13   22.84    4.27
   1  -3 -13   22.70    4.08
  -1   3  13   28.53    4.94
   1  -3 -12  139.61   11.30
  -1   3  12  124.91   11.73
  -1   3  11  760.29   47.25
   1  -3 -10  668.19   40.99
  -1   3  10  717.38   42.85
  -1   3   9  245.98   18.69
   1  -3  -9  247.74   18.18
  -1   3   8   14.20    3.26
   1  -3  -8   21.45    3.61
   1  -3  -7   81.31    7.32
  -1   3   7   56.08    6.39
   1  -3  -6  797.61   29.46
  -1   3   6  230.10   34.47
  -1   3   6  667.57   28.07
  -1   3   5 2310.72  118.96
  -1   3   5 1476.38  124.03
  -1   3   4 1778.80  100.60
  -1   3   4 1802.67  108.64
  -1   3   3  396.37   22.95
  -1   3   3  372.06   29.17
   1  -3  -2   33.04    3.99
   1  -3  -1   37.61    3.46
  -1   3   1   28.75    5.76
   1  -3  -1   37.96    2.65
   1  -3   0  126.16    7.54
   1  -3   0  121.37    8.04
  -1   3   0  144.24    8.82
   1  -3   1  667.21   38.95
  -1   3  -1  726.39   40.10
   1  -3   1  704.87   39.35
  -1   3  -1  798.36   43.76
  -1   3  -2  735.61   42.55
   1  -3   2  767.79   43.53
  -1   3  -2  739.48   43.35
   1  -3   2  716.93   43.24
  -1   3  -3  896.69   46.45
   1  -3   3  939.84   47.40
  -1   3  -3  904.08   46.98
  -1   3  -3  855.51   45.26
  -1   3  -4 1001.19   55.54
   1  -3   4  963.17   57.51
  -1   3  -4 1044.53   57.02
  -1   3  -4  929.47   57.05
  -1   3  -5  444.55   28.93
   1  -3   5  497.52   29.81
  -1   3  -5  500.78   29.10
  -1   3  -6   31.76    3.80
   1  -3   6   27.15    4.02
  -1   3  -6   23.71    3.47
  -1   3  -7   22.33    3.54
   1  -3   7   29.95    4.58
  -1   3  -7   26.90    3.77
   1  -3   8   19.72    3.90
  -1   3  -8   17.31    2.63
  -1   3  -8   16.55    3.11
   1  -3   8   20.03    4.23
  -1   3  -8   12.14    2.78
   1  -3   9   57.43    7.53
  -1   3 -10  228.71   15.04
   1  -3  10  198.41   15.87
   1  -3  11  702.81   41.55
  -1   3 -11  718.09   41.48
   1  -3  11  613.96   42.50
   1  -3  12  458.78   33.16
   1  -3  12  470.87   33.74
  -1   3 -13   67.49    6.54
   1  -3  13   62.84    7.92
   1  -3  13   60.11    6.86
   1  -3  13   51.70    7.18
  -1   3 -14   34.36    4.52
   1  -3  14   33.13    4.92
   1  -3  14   26.95    5.50
  -1   3 -15   10.50    2.63
   1  -3  15   16.89    4.62
   1  -3  15   10.47    3.03
   1  -3  16   16.89    3.44
  -1   3 -16   13.67    2.92
   1  -3  17    5.66    2.24
  -1   3 -17    2.18    1.59
  -1   3 -18    4.90    1.64
   1  -3  18    8.47    2.33
   1  -3  18    8.97    2.14
   1  -3  19    6.37    1.83
  -1   3 -19    7.72    1.65
  -1   3 -19    4.05    1.55
  -1   3 -20   34.94    3.97
   1  -3  20  121.57    6.01
   1  -3  21  158.05   10.99
   1  -2 -20   17.14    2.20
  -1   2  20    7.09    1.69
   1  -2 -20   15.66    2.12
  -1   2  20    9.44    2.16
   1  -2 -19   19.18    2.83
   1  -2 -19   17.09    2.70
  -1   2  18   80.63    8.00
   1  -2 -18   84.42    7.50
   1  -2 -18   72.26    7.06
   1  -2 -17   38.11    5.17
   1  -2 -17   37.16    4.91
  -1   2  17   35.07    5.42
   1  -2 -16   45.81    6.26
  -1   2  16   42.98    6.45
   1  -2 -16   51.75    6.05
   1  -2 -15  108.38   10.25
  -1   2  15  136.56   12.14
  -1   2  14   21.72    4.51
   1  -2 -14   15.94    3.45
  -1   2  13    4.93    2.57
   1  -2 -13   14.08    3.19
   1  -2 -12  623.05   38.02
  -1   2  12  592.82   39.39
   1  -2 -11 2247.32  128.83
  -1   2  11 2254.43  130.22
  -1   2  10 2773.52  154.90
   1  -2 -10 2648.51  153.38
   1  -2  -9 1646.21   90.65
   1  -2  -9 1502.15   88.53
  -1   2   9 1484.74   91.09
  -1   2   8  578.16   35.34
   1  -2  -8  556.06   34.62
  -1   2   8  496.00   34.70
  -1   2   7  260.92   19.26
   1  -2  -7  292.26   19.40
  -1   2   6   68.60    6.78
   1  -2  -6   93.44    7.49
  -1   2   5    1.09    1.40
  -1   2   4   46.65   14.52
  -1   2   4   45.47   10.51
  -1   2   3  539.05   37.43
  -1   2   3  505.84   29.78
  -1   2   2  788.30   44.24
   1  -2  -2  772.76   44.61
   1  -2  -1  587.41   33.19
  -1   2   0  723.07   45.51
   1  -2   1 1377.10   74.81
   1  -2   1 1377.64   74.12
   1  -2   1 1293.16   73.83
  -1   2  -1 1278.84   74.69
  -1   2  -1 1444.89   78.83
   1  -2   2  479.03   27.69
  -1   2  -2  495.20   27.46
  -1   2  -2  459.35   27.89
   1  -2   3   18.85    2.32
   1  -2   3   22.73    2.37
  -1   2  -3    8.69    1.51
  -1   2  -3    7.75    1.59
  -1   2  -4    5.16    1.48
  -1   2  -4    3.60    1.52
   1  -2   5  823.73   45.98
  -1   2  -5  796.51   45.31
  -1   2  -5  714.34   45.08
  -1   2  -6  288.46   17.67
   1  -2   6  239.48   17.75
  -1   2  -6  260.33   17.33
  -1   2  -7   11.87    2.65
  -1   2  -7   11.95    2.57
   1  -2   7    6.69    2.44
   1  -2   8   72.65    8.51
  -1   2  -8   98.56    7.92
  -1   2  -8   97.83    8.45
  -1   2  -9  530.40   32.37
   1  -2   9  461.37   33.25
   1  -2   9  489.22   34.04
  -1   2  -9  513.48   31.42
  -1   2 -10  771.65   45.06
   1  -2  10  730.13   46.32
  -1   2 -11  521.01   32.25
   1  -2  11  518.42   33.79
   1  -2  12  295.42   21.68
  -1   2 -12  301.10   20.10
   1  -2  13  107.29    9.42
   1  -2  13  102.63   10.37
  -1   2 -13   98.95    8.93
  -1   2 -14  722.49   44.76
   1  -2  14  749.94   45.27
  -1   2 -15  716.50   41.19
   1  -2  15  618.20   43.03
   1  -2  15  639.46   40.93
  -1   2 -16  171.98   12.89
   1  -2  16  162.77   12.78
   1  -2  16  156.05   14.71
   1  -2  17   44.61    6.81
  -1   2 -17   48.05    5.42
   1  -2  17   45.18    5.26
   1  -2  18   31.35    5.35
  -1   2 -18   31.04    3.88
   1  -2  19   59.01    6.62
  -1   2 -19   56.22    4.96
   1  -2  19   53.42    5.31
   1  -2  20  163.04   10.16
   1  -2  20  133.07    8.16
   1  -2  21  116.28    8.45
   1  -2  21  158.39   10.01
   1  -1 -20   11.81    1.84
   1  -1 -20    7.54    1.51
  -1   1  20    6.38    1.67
   1  -1 -19   13.72    2.37
   1  -1 -19   16.11    2.60
   1  -1 -18  103.71    8.78
  -1   1  18  101.08    9.77
   1  -1 -18  119.46    9.25
   1  -1 -17   43.55    5.19
   1  -1 -17   40.27    5.17
  -1   1  17   32.00    5.60
  -1   1  16   10.00    3.51
   1  -1 -16    6.57    2.39
   1  -1 -16    9.35    3.02
   1  -1 -15  168.46   13.40
  -1   1  15  176.75   15.12
  -1   1  14   57.80    7.88
   1  -1 -14   75.25    7.46
   1  -1 -13    2.08    1.80
  -1   1  13    0.34    2.03
   1  -1 -12  154.14   12.45
  -1   1  12  174.56   14.39
   1  -1 -11  779.60   46.96
  -1   1  11  777.52   48.65
   1  -1 -10 1407.86   82.70
  -1   1  10 1457.53   84.40
   1  -1  -9  837.61   50.35
   1  -1  -9  810.18   48.41
  -1   1   9  735.46   50.83
  -1   1   9  767.06   49.51
  -1   1   9  919.29   51.62
   1  -1  -8  167.42   13.17
  -1   1   8  149.29   13.53
  -1   1   8  189.97   14.00
  -1   1   7   25.73    4.38
   1  -1  -7   33.19    4.55
  -1   1   7   29.27    4.38
  -1   1   6 1004.73   59.86
  -1   1   5 1581.29   91.10
  -1   1   4 1558.00   89.00
  -1   1   3  655.48   38.17
  -1   1   2  741.51   44.85
   1  -1  -2  759.96   45.02
  -1   1   1  651.87   36.17
   1  -1  -1  628.87   36.19
   1  -1   0  720.53   47.17
   1  -1   2  714.68   41.27
  -1   1  -2  743.90   41.21
  -1   1  -3 1209.56   66.09
   1  -1   3 1055.37   66.66
  -1   1  -3 1249.77   66.62
   1  -1   3 1171.10   66.97
  -1   1  -4  509.38   30.40
   1  -1   4  473.26   30.41
   1  -1   4  517.18   41.39
   1  -1   4  516.05   30.66
  -1   1  -4  553.28   30.36
   1  -1   5 2632.31  131.46
  -1   1  -5 2296.42  130.58
  -1   1  -5 2374.89  130.69
  -1   1  -6  888.30   54.86
   1  -1   6 1010.43   55.98
  -1   1  -7  161.52   11.39
   1  -1   7  135.79   11.76
  -1   1  -8  119.01    9.83
   1  -1   8  135.38   24.15
   1  -1   8  123.36   10.91
   1  -1   9  742.21   47.85
  -1   1  -9  733.18   46.11
  -1   1 -10  344.47   22.41
   1  -1  10  339.16   23.71
  -1   1 -10  337.02   23.37
   1  -1  10  403.04   26.00
   1  -1  11   59.42    7.95
  -1   1 -11   66.07    6.32
   1  -1  11   64.19    7.26
   1  -1  12   99.54   10.27
   1  -1  12  104.39   10.33
  -1   1 -12  113.74    9.25
   1  -1  13  605.80   40.99
  -1   1 -13  645.77   38.98
  -1   1 -14 1665.02   92.22
   1  -1  14 1555.79   91.86
   1  -1  14 1502.84   94.26
   1  -1  15  422.12   30.23
  -1   1 -15  454.72   28.28
   1  -1  15  416.15   27.71
  -1   1 -16   57.90    6.51
   1  -1  16   63.82    8.24
  -1   1 -17    6.68    2.38
   1  -1  17   10.08    3.86
  -1   1 -18   16.40    3.12
   1  -1  18   17.60    4.18
  -1   1 -19    4.70    2.09
  -1   1 -19    7.76    2.15
   1  -1  19   10.42    3.15
  -1   1 -20    2.23    1.26
   1  -1  20    5.45    1.76
   1  -1  20    5.08    2.24
  -1   1 -20    1.99    1.36
   1  -1  21   38.72    3.94
   1  -1  21   34.66    3.22
  -1   1 -21   27.82    2.65
  -1   0  20   34.51    3.78
   1   0 -20   28.96    2.94
  -1   0  20   33.13    3.56
  -1   0  19    3.79    2.13
   1   0 -19    3.28    1.47
  -1   0  19    4.57    2.01
   1   0 -19    4.87    1.52
   1   0 -18   52.17    5.51
   1   0 -18   49.86    5.29
  -1   0  18   54.27    6.60
   1   0 -17  167.31   13.18
   1   0 -17  170.89   12.98
  -1   0  17  195.41   15.17
   1   0 -16   38.16    4.95
   1   0 -16   39.94    5.38
  -1   0  16   33.06    6.03
   1   0 -15    9.78    2.80
  -1   0  15   12.49    3.95
   1   0 -15    9.13    2.98
   1   0 -14   88.90    8.27
  -1   0  14   81.97    9.55
  -1   0  13  265.68   20.53
   1   0 -13  266.70   18.62
  -1   0  12  225.33   17.43
   1   0 -12  202.74   15.23
  -1   0  11    5.18    2.47
   1   0 -11    2.35    1.69
  -1   0  10   72.55    8.08
   1   0 -10   84.38    7.34
  -1   0   9   12.15    3.16
  -1   0   9   10.35    2.71
  -1   0   8   93.15   19.50
   1   0  -8   67.94    7.46
  -1   0   8   96.49    8.74
  -1   0   8   68.04    8.16
  -1   0   7  130.76   12.19
   1   0  -7  131.62   11.47
  -1   0   6   54.73    6.52
  -1   0   6   67.52    6.57
  -1   0   5  686.42   38.85
  -1   0   5  570.03   39.02
   1   0  -4 1103.34   50.74
  -1   0   4 1086.17   71.48
   1   0  -3 1668.74   86.49
  -1   0   3 1319.52   82.38
   1   0  -2   11.63    1.71
  -1   0   0 2830.12  157.33
  -1   0  -1 3661.44  199.86
   1   0   1 3533.96  199.80
  -1   0  -2    8.57    0.96
  -1   0  -2    9.13    1.42
  -1   0  -3   92.84    6.05
  -1   0  -4 1694.55   95.57
  -1   0  -5  928.34   55.61
  -1   0  -5 1000.87   55.75
  -1   0  -6  316.64   21.61
   1   0   6  328.71   22.39
  -1   0  -6  330.87   21.80
   1   0   7   22.81    3.84
  -1   0  -7   20.16    3.09
   1   0   7   12.07    8.52
  -1   0  -7   21.35    3.24
   1   0   8   64.51    6.97
  -1   0  -8   61.37    6.19
  -1   0  -8   49.68    5.66
  -1   0  -9   46.27    5.78
   1   0   9   58.57    7.03
  -1   0  -9   54.28    6.04
   1   0  10  218.76   17.41
   1   0  10  196.18   15.83
  -1   0 -10  238.71   16.53
  -1   0 -10  233.22   15.02
  -1   0 -11   36.20    4.56
   1   0  11   46.81    6.08
   1   0  11   29.91   30.10
   1   0  11   45.84    5.89
  -1   0 -11   41.37    5.57
  -1   0 -12  164.54   12.51
   1   0  12  165.18   14.02
  -1   0 -13   55.28    6.06
   1   0  13   53.79    7.18
   1   0  14  102.37   10.71
  -1   0 -14   98.08    9.11
  -1   0 -15   13.48    3.17
   1   0  15   12.98    4.05
   1   0  16  133.20   12.94
  -1   0 -16  143.32   11.63
  -1   0 -17  266.43   19.18
   1   0  17  292.59   21.40
  -1   0 -18   69.33    6.88
   1   0  18   64.06    7.90
  -1   0 -19   21.40    3.66
  -1   0 -19   27.01    3.77
  -1   0 -20    7.57    2.17
  -1   0 -20   13.63    2.38
   1   0  20   12.01    2.83
   1   0  21    7.05    1.67
  -1   0 -21    5.49    1.48
  -1   0 -21    6.71    1.39
   1   0  21    8.86    2.02
   1   1 -20   60.76    4.96
  -1  -1  20   77.20    6.32
  -1  -1  20   70.27    5.74
  -1  -1  19   17.53    3.39
  -1  -1  19   19.06    3.08
   1   1 -19   15.61    2.31
   1   1 -19   21.48    2.78
   1   1 -18   23.44    3.36
  -1  -1  18   28.66    4.79
   1   1 -18   31.14    3.86
   1   1 -17  128.44   10.71
  -1  -1  17  145.38   12.90
   1   1 -17  156.88   11.46
  -1  -1  16  141.46   12.67
   1   1 -16  117.97   10.44
   1   1 -16  123.47   10.24
   1   1 -15    2.87    2.11
  -1  -1  15    6.85    3.35
   1   1 -15    2.16    1.73
  -1  -1  14  132.31   12.45
   1   1 -14  112.23    9.97
  -1  -1  13  204.41   17.76
   1   1 -13  238.42   16.36
   1   1 -12  364.98   24.62
  -1  -1  12  351.69   26.69
  -1  -1  12  383.24   24.68
  -1  -1  12  423.00   26.56
   1   1 -11  284.82   18.65
  -1  -1  11  262.07   18.37
  -1  -1  11  288.44   20.01
  -1  -1  11  252.71   20.13
  -1  -1  10    1.53    1.78
   1   1 -10    4.04    1.51
  -1  -1  10    1.64    1.50
  -1  -1  10    2.60    2.22
  -1  -1  10    5.81    2.66
  -1  -1   9   83.11    8.79
  -1  -1   9  100.97    9.77
  -1  -1   9   81.47    8.54
   1   1  -8  477.24   32.85
  -1  -1   8  569.49   34.18
  -1  -1   7 6075.39  341.51
  -1  -1   6 6717.83  376.33
  -1  -1   5 1780.31  110.51
   1   1  -5 2150.81  111.46
   1   1  -4   16.53    7.26
   1   1  -4    2.68    2.83
  -1  -1   3    7.85    2.13
  -1  -1   3    3.21    1.48
   1   1  -2  564.38   33.83
  -1  -1   2  542.65   33.43
  -1  -1   2  600.89   33.93
   1   1  -1  833.18   45.83
  -1  -1   1  907.61   45.93
  -1  -1   1  744.55   45.44
   1   1   0 1981.37  110.38
   1   1   1  544.55   30.72
   1   1   2  103.73    6.88
   1   1   2  114.60    6.68
   1   1   2  108.89    7.17
  -1  -1  -3  353.26   20.98
  -1  -1  -3  354.63   20.70
   1   1   3  351.42   20.85
   1   1   3  364.04   21.56
   1   1   3  366.30   21.08
   1   1   4  413.51   27.00
  -1  -1  -4  498.00   26.47
  -1  -1  -4  491.29   26.73
   1   1   4  389.79   26.35
  -1  -1  -5    7.69    2.01
  -1  -1  -5    9.10    1.74
  -1  -1  -6  289.66   18.60
  -1  -1  -6  288.46   18.97
  -1  -1  -7   96.21    8.30
  -1  -1  -7   91.20    8.57
   1   1   8   24.35    5.19
   1   1   8   33.88    5.27
  -1  -1  -8   60.80    5.74
  -1  -1  -8   54.61    5.83
  -1  -1  -9  117.24   10.27
  -1  -1  -9  114.98    9.68
  -1  -1 -10  206.53   15.30
  -1  -1 -10  190.76   13.32
  -1  -1 -10  212.20   14.88
   1   1  10  186.17   15.93
   1   1  11  104.47    9.63
  -1  -1 -11   91.22    8.21
   1   1  12   37.82    5.60
  -1  -1 -12   40.17    4.93
  -1  -1 -13   13.97    3.04
   1   1  13   11.89    3.44
  -1  -1 -14  142.22   11.60
   1   1  14  138.76   12.92
   1   1  15  138.33   12.31
  -1  -1 -15  105.17   10.05
   1   1  16  429.48   30.43
  -1  -1 -16  444.54   28.79
  -1  -1 -17  261.17   18.78
   1   1  17  267.58   20.36
   1   1  18  116.97   11.15
  -1  -1 -18  116.60    9.98
  -1  -1 -19   11.22    2.67
   1   1  19    8.50    2.99
  -1  -1 -19    9.05    2.61
   1   1  20   14.64    3.08
  -1  -1 -20   21.95    3.18
  -1  -1 -20   20.05    3.00
  -1  -1 -21   12.66    2.03
  -1  -1 -21   12.08    1.99
   1   1  21   11.43    2.17
  -1  -2  20   27.20    3.03
  -1  -2  20   28.40    3.48
  -1  -2  19    5.88    2.33
  -1  -2  19    4.07    1.71
   1   2 -19    5.98    1.37
   1   2 -18   13.70    2.44
  -1  -2  18   12.59    3.57
  -1  -2  18   12.45    2.96
  -1  -2  17    1.82    2.58
   1   2 -17    4.36    1.78
   1   2 -17    4.99    1.70
   1   2 -16   11.94    2.58
   1   2 -16   13.02    2.95
  -1  -2  16   15.92    4.53
  -1  -2  15   35.24    4.62
   1   2 -15   32.11    4.72
   1   2 -14   52.17    5.76
  -1  -2  14   48.72    5.71
  -1  -2  13    9.21    2.86
   1   2 -13    6.57    2.19
  -1  -2  13    9.68    2.59
  -1  -2  12   20.29    4.03
   1   2 -12   15.56    2.96
  -1  -2  12   20.39    3.60
  -1  -2  11  245.54   19.80
  -1  -2  11  272.17   19.44
  -1  -2  11  263.70   18.33
   1   2 -11  266.77   17.92
  -1  -2  10   25.56    3.87
   1   2 -10   25.84    3.52
  -1  -2  10   20.32    4.24
  -1  -2  10   25.81    4.81
  -1  -2   9  495.79   32.02
  -1  -2   9  426.48   30.33
  -1  -2   9  477.88   31.09
  -1  -2   9  462.06   29.21
  -1  -2   8 2088.98  109.74
   1   2  -8 1818.28  108.22
  -1  -2   8 1708.69  109.67
  -1  -2   7 3224.05  202.62
   1   2  -7 3557.21  201.59
  -1  -2   7 3873.69  202.45
  -1  -2   6 8963.95  504.91
   1   2  -6 9999.00  503.69
  -1  -2   5 2428.12   35.07
  -1  -2   5 2043.08   36.88
  -1  -2   4   78.11    6.46
  -1  -2   4   71.71    7.03
  -1  -2   3  244.07   16.11
   1   2  -3  227.74   17.95
  -1  -2   3  249.06   15.27
  -1  -2   2  250.06   14.12
  -1  -2   2  243.98   13.28
   1   2  -2  214.64   13.94
  -1  -2   1  247.05   14.71
  -1  -2   1  228.79   15.21
   1   2  -1  267.31   14.77
   1   2   0 1797.42  102.22
   1   2   0 1898.32  102.61
   1   2   0 1887.45  102.90
   1   2   1  550.59   31.41
  -1  -2  -1  547.90   31.42
   1   2   2  209.22   12.13
   1   2   3  556.14   31.44
  -1  -2  -3  543.71   31.18
  -1  -2  -4 1420.95   78.73
   1   2   4 1352.47   78.29
  -1  -2  -5  646.81   40.44
  -1  -2  -5  684.10   39.71
   1   2   5  731.10   41.13
  -1  -2  -6  114.94    8.46
   1   2   6  116.44    9.54
  -1  -2  -6  109.46    9.09
  -1  -2  -7  381.02   24.91
  -1  -2  -7  358.91   23.75
   1   2   7  409.55   25.45
   1   2   8  968.99   60.28
  -1  -2  -8  976.10   58.62
  -1  -2  -8 1040.49   60.03
  -1  -2  -9 1644.94   89.06
   1   2   9 1539.30   89.11
  -1  -2  -9 1581.26   87.48
  -1  -2 -10 1045.84   51.64
  -1  -2 -10 1049.77   54.67
  -1  -2 -10 1031.28   53.19
   1   2  10  979.03   55.04
   1   2  11  491.98   32.10
   1   2  12  109.78   10.39
   1   2  13   49.51    6.64
   1   2  14   42.42    6.25
  -1  -2 -14   40.30    4.81
  -1  -2 -14   46.15    5.67
  -1  -2 -15  120.53   10.94
   1   2  15  140.12   12.52
   1   2  16   34.95    5.71
  -1  -2 -16   37.65    5.24
  -1  -2 -17   34.78    5.04
   1   2  17   35.71    5.64
  -1  -2 -18  171.28   12.98
   1   2  18  158.85   13.65
   1   2  19  265.51   19.28
  -1  -2 -19  282.97   18.75
   1   2  20   91.24    8.14
  -1  -2 -20  103.45    8.14
  -1  -2 -21   12.88    2.13
  -1  -2 -21   12.31    2.13
  -1  -3  20    4.01    1.11
  -1  -3  19   13.12    2.33
   1   3 -18   26.28    3.20
  -1  -3  18   35.81    4.31
  -1  -3  17   81.55    7.75
   1   3 -17   68.10    6.44
  -1  -3  16   11.27    3.42
  -1  -3  16   10.83    4.03
   1   3 -16    9.69    2.49
  -1  -3  16   12.30    2.68
  -1  -3  15   11.31    3.92
  -1  -3  15   11.82    2.67
  -1  -3  15   16.34    3.29
   1   3 -15   14.84    2.76
   1   3 -15    5.94    2.35
  -1  -3  14   80.53    8.95
  -1  -3  14   74.00    7.03
  -1  -3  14   75.13    7.79
   1   3 -14   68.82    6.32
  -1  -3  13  139.48   11.72
  -1  -3  13  127.19   12.23
  -1  -3  13  120.88   12.80
   1   3 -12  134.32   10.35
  -1  -3  12  128.22   12.30
  -1  -3  12  126.20   12.38
  -1  -3  12  121.26   11.48
  -1  -3  12  125.99   10.87
  -1  -3  11    1.00    2.04
  -1  -3  11    1.50    1.46
  -1  -3  11    2.40    2.34
   1   3 -11    0.18    1.04
  -1  -3  11    1.65    1.64
  -1  -3  10   73.69    7.15
  -1  -3  10   81.25    8.66
  -1  -3  10   70.26    8.49
  -1  -3  10   74.10    7.51
  -1  -3   9   68.20    8.13
  -1  -3   9   79.93    8.34
  -1  -3   9   78.74    7.45
  -1  -3   9   74.28    7.03
  -1  -3   9   74.54    7.39
  -1  -3   8  497.43   38.40
  -1  -3   8  612.68   36.59
   1   3  -8  625.97   37.71
  -1  -3   8  576.75   37.67
  -1  -3   8  596.29   37.50
  -1  -3   8  610.47   38.68
  -1  -3   7  691.99   48.12
   1   3  -7  808.43   47.23
  -1  -3   7  793.87   47.83
   1   3  -6 1753.97   87.06
  -1  -3   6 1499.37   87.81
  -1  -3   6 1719.23   87.13
  -1  -3   5  616.60   41.44
  -1  -3   5  714.80   40.67
   1   3  -4  115.43    7.05
  -1  -3   4   98.66    7.27
  -1  -3   4   99.23    8.31
   1   3  -3 1451.16   85.82
  -1  -3   3 1681.51   86.30
  -1  -3   3 1433.59   87.07
  -1  -3   2  408.99   24.28
   1   3  -2  433.18   24.27
  -1  -3   2  409.44   25.04
   1   3  -1   90.43    6.15
   1   3  -1  100.23    6.00
   1   3  -1   79.45    5.23
  -1  -3   1   71.29    5.50
   1   3   0  106.81    6.72
   1   3   0  119.47    7.04
   1   3   0  103.20    7.19
   1   3   1   84.45    5.85
  -1  -3  -1   78.66    5.65
   1   3   1   84.50    5.11
  -1  -3  -2   79.40    5.34
   1   3   2   67.93    5.31
   1   3   2   70.04    4.44
   1   3   3   22.79    2.11
   1   3   3   21.28    2.61
  -1  -3  -3   26.34    2.75
  -1  -3  -4  103.12    6.64
  -1  -3  -5   95.02    6.65
  -1  -3  -6    9.63    1.82
  -1  -3  -6   10.34    2.56
  -1  -3  -7  847.54   52.76
   1   3   7 1029.21   55.22
  -1  -3  -7  894.40   54.48
  -1  -3  -8 1960.64  116.40
   1   3   8 2262.52  118.97
  -1  -3  -8 1971.72  118.19
  -1  -3  -9 3058.42  174.67
   1   3   9 3423.55  177.45
   1   3   9 2651.98  175.74
  -1  -3  -9 3178.51  176.82
   1   3   9 3252.73  178.56
  -1  -3 -10  795.66   45.61
  -1  -3 -10  796.71   44.90
  -1  -3 -10  756.06   44.31
   1   3  10  802.40   47.59
  -1  -3 -11   30.06    4.23
   1   3  11   37.36    5.09
  -1  -3 -12  404.33   26.17
   1   3  12  396.25   27.10
  -1  -3 -13  236.73   17.11
   1   3  13  237.47   18.04
  -1  -3 -13  232.16   16.51
   1   3  14    5.04    2.52
  -1  -3 -14   17.15    3.05
   1   3  15    6.76    2.86
  -1  -3 -15    6.31    2.05
   1   3  16  146.73   12.98
   1   3  17  285.15   20.87
  -1  -3 -18  261.17   17.26
   1   3  18  247.29   17.56
  -1  -3 -18  201.93   16.44
  -1  -3 -19  161.50   11.95
   1   3  19  136.22   11.70
  -1  -3 -19  167.18   12.02
  -1  -3 -20   73.10    6.41
  -1  -3 -20   69.65    6.37
  -1  -3 -21    1.01    0.98
  -1  -3 -21    0.53    0.96
  -1  -4  20   15.45    2.16
  -1  -4  19   47.08    4.83
  -1  -4  19   38.28    3.85
  -1  -4  18  169.84   12.78
  -1  -4  18  154.29   11.51
  -1  -4  17  186.25   14.66
  -1  -4  17  176.65   12.78
  -1  -4  17  176.38   13.40
  -1  -4  16   51.45    5.45
  -1  -4  16   56.02    7.36
  -1  -4  16   49.08    6.27
  -1  -4  16   53.23    5.82
  -1  -4  15    5.89    2.38
  -1  -4  15    5.59    2.22
  -1  -4  15    3.22    2.52
  -1  -4  15    6.15    3.29
   1   4 -15    0.57    1.39
  -1  -4  15    4.88    2.00
  -1  -4  14   28.59    4.94
   1   4 -14   17.40    3.37
  -1  -4  14   28.93    4.49
  -1  -4  14   25.39    5.05
  -1  -4  14   24.36    5.20
  -1  -4  13  164.93   15.28
  -1  -4  13  178.10   15.80
  -1  -4  13  176.68   13.90
  -1  -4  13  190.24   15.22
  -1  -4  13  184.11   14.29
  -1  -4  12  162.98   14.71
  -1  -4  12  174.74   15.00
  -1  -4  12  165.13   13.49
  -1  -4  12  159.23   13.01
  -1  -4  11    3.11    2.07
  -1  -4  11    2.87    2.50
  -1  -4  11    2.12    1.81
  -1  -4  11    3.42    2.48
  -1  -4  10  440.48   27.09
  -1  -4  10  371.53   25.96
  -1  -4  10  399.56   28.21
  -1  -4  10  399.68   27.90
  -1  -4   9  593.79   36.18
  -1  -4   9  589.40   35.61
  -1  -4   9  514.16   36.76
  -1  -4   9  566.85   36.97
  -1  -4   8  324.28   21.83
  -1  -4   8  288.51   22.77
  -1  -4   8  380.33   22.97
  -1  -4   8  331.17   23.18
  -1  -4   7   31.87    5.46
   1   4  -7   27.01    4.25
  -1  -4   7   33.40    5.06
  -1  -4   6   56.38    5.90
   1   4  -6   53.33    5.60
  -1  -4   6   45.68    6.14
  -1  -4   5   94.19    7.93
  -1  -4   5   81.51    8.60
   1   4  -5   94.94    8.24
   1   4  -4   50.34    4.44
   1   4  -4   43.71    6.32
  -1  -4   4   47.32    5.55
  -1  -4   4   54.15    4.91
  -1  -4   3  221.65   14.66
   1   4  -3  193.21   13.25
  -1  -4   3  239.18   13.88
   1   4  -2  776.54   42.45
  -1  -4   2  711.50   42.10
   1   4  -2  714.71   41.88
  -1  -4   2  749.12   42.65
   1   4  -1 1994.46  109.12
  -1  -4   1 1984.29  108.64
   1   4  -1 1864.91  108.46
   1   4   0   71.43    5.04
   1   4   0   77.79    5.61
   1   4   1  148.44   10.07
  -1  -4  -1  147.39    9.84
   1   4   1  156.78    9.16
  -1  -4  -2   86.84    6.74
   1   4   2   97.62    5.71
   1   4   2   96.08    5.77
   1   4   2  100.75    7.27
   1   4   3  418.60   25.22
  -1  -4  -3  404.40   24.70
  -1  -4  -4  775.34   45.49
  -1  -4  -5 1696.08   97.21
  -1  -4  -6  178.62   11.55
  -1  -4  -7  331.45   21.21
   1   4   7  364.50   23.06
   1   4   8 2198.71  116.62
   1   4   8 2019.13  115.27
  -1  -4  -8 1929.15  115.83
  -1  -4  -8 1908.69  113.29
  -1  -4  -9  824.97   51.36
   1   4   9  943.91   53.89
   1   4   9 1009.99   57.35
  -1  -4  -9  886.65   51.81
  -1  -4  -9  766.93   50.96
  -1  -4  -9  918.35   51.67
  -1  -4 -10  180.07   13.40
  -1  -4 -10  185.64   12.72
   1   4  10  183.80   17.87
  -1  -4 -10  180.96   13.67
  -1  -4 -11   22.12    3.65
  -1  -4 -11   27.11    3.90
  -1  -4 -12   22.26    3.68
  -1  -4 -12   25.96    4.02
  -1  -4 -13   58.76    6.37
  -1  -4 -13   61.08    6.75
  -1  -4 -14   21.24    4.00
  -1  -4 -14   22.99    3.76
  -1  -4 -15   37.09    4.88
  -1  -4 -15   48.53    5.96
  -1  -4 -16    7.03    2.16
  -1  -4 -16    7.61    2.73
  -1  -4 -17    1.20    2.15
  -1  -4 -17    1.44    2.03
  -1  -4 -18    1.71    1.83
  -1  -4 -19    4.63    2.00
  -1  -4 -20   10.82    2.18
  -1  -4 -21   -0.10    0.74
  -1  -5  19   44.67    4.50
  -1  -5  18  108.29    8.61
  -1  -5  18  126.12    9.02
  -1  -5  17  225.61   15.10
  -1  -5  17  207.50   14.77
  -1  -5  17  240.29   16.55
  -1  -5  17  202.32   14.34
  -1  -5  16  162.68   12.86
  -1  -5  16  172.17   12.70
  -1  -5  16  146.63   11.95
  -1  -5  16  174.61   13.04
  -1  -5  16  172.30   14.00
  -1  -5  15    6.45    3.11
  -1  -5  15    3.94    2.31
  -1  -5  15    2.98    2.20
  -1  -5  15    3.69    1.95
  -1  -5  15    2.60    1.89
  -1  -5  14   31.87    5.30
  -1  -5  14   39.87    5.91
  -1  -5  14   29.65    4.85
  -1  -5  14   34.65    5.90
  -1  -5  14   34.69    4.80
  -1  -5  13  103.24   11.17
  -1  -5  13  102.94    9.76
  -1  -5  13  102.26   11.02
  -1  -5  13  107.78   10.73
  -1  -5  13  108.95   10.91
  -1  -5  13  115.96   10.38
  -1  -5  12   14.03    3.36
  -1  -5  12   15.23    3.81
  -1  -5  12    8.76    3.66
  -1  -5  12   19.74    4.45
  -1  -5  12   14.48    4.17
  -1  -5  11   34.00    5.78
  -1  -5  11   32.76    4.89
  -1  -5  11   28.63    5.70
  -1  -5  11   40.27    5.63
  -1  -5  11   32.73    5.80
  -1  -5  10  270.37   22.06
  -1  -5  10  302.00   20.76
  -1  -5  10  270.55   22.00
  -1  -5  10  317.60   22.38
  -1  -5  10  311.59   21.40
  -1  -5   9  449.80   30.27
  -1  -5   9  439.64   29.83
  -1  -5   9  501.59   29.66
  -1  -5   9  449.69   28.69
  -1  -5   8  151.99   13.25
  -1  -5   8  130.17   12.84
  -1  -5   8  160.09   12.97
  -1  -5   8  140.98   13.23
   1   5  -7  260.29   18.63
  -1  -5   7  252.12   18.51
  -1  -5   7  279.28   18.35
  -1  -5   7  250.46   18.77
  -1  -5   7  261.77   19.00
  -1  -5   7  236.44   20.05
  -1  -5   6  519.68   26.22
  -1  -5   6  651.39   28.38
  -1  -5   6  477.47   28.24
   1   5  -6  617.37   27.67
  -1  -5   6  556.13   27.11
   1   5  -5   47.51    4.90
   1   5  -5   46.11    4.14
   1   5  -5   41.53    3.77
  -1  -5   5   27.11    3.68
  -1  -5   5   27.08    4.41
   1   5  -4  818.04   47.10
  -1  -5   4  727.04   47.26
   1   5  -4  803.89   46.06
   1   5  -4  720.24   45.55
  -1  -5   4  888.75   46.73
   1   5  -3 3700.50  215.38
   1   5  -3 4032.36  216.77
   1   5  -3 3980.16  215.92
  -1  -5   3 3782.98  216.49
   1   5  -2 4610.68  267.05
   1   5  -2 4764.28  267.65
   1   5  -2 4890.43  268.09
  -1  -5   2 4979.57  267.58
   1   5  -1 2702.76  148.33
   1   5  -1 2633.56  147.63
   1   5  -1 2586.89  148.01
   1   5   0  546.37   30.84
   1   5   0  516.76   30.10
   1   5   0  502.43   29.74
   1   5   1   65.74    4.90
   1   5   1   72.25    5.60
  -1  -5  -2  750.58   42.25
   1   5   2  694.02   42.73
   1   5   3   27.09    3.57
  -1  -5  -3   26.96    3.15
  -1  -5  -4 1269.23   73.04
   1   5   4 1265.81   71.23
   1   5   5 1425.61   80.29
  -1  -5  -5 1391.34   81.87
  -1  -5  -6  264.49   18.44
   1   5   6  261.25   17.09
  -1  -5  -7   33.28    4.87
   1   5   7   32.02    4.09
  -1  -5  -8  110.95    9.43
   1   5   8  126.90   11.69
  -1  -5  -8  122.91    9.68
  -1  -5  -9  142.59   10.76
  -1  -5  -9  143.09   10.44
  -1  -5  -9  137.08   10.79
  -1  -5  -9  113.76   10.09
  -1  -5  -9  143.02   10.43
  -1  -5 -10  208.11   14.63
  -1  -5 -10  209.96   15.37
  -1  -5 -10  192.70   14.89
  -1  -5 -10  229.34   14.90
  -1  -5 -10  212.31   15.31
  -1  -5 -11   26.92    4.26
  -1  -5 -11   36.10    4.93
  -1  -5 -11   35.03    4.61
  -1  -5 -11   27.76    3.84
  -1  -5 -11   30.92    3.98
  -1  -5 -12   71.45    6.69
  -1  -5 -12   69.85    7.31
  -1  -5 -12   76.83    7.46
  -1  -5 -13   92.99    9.03
  -1  -5 -13  100.78    9.04
  -1  -5 -14  339.39   23.96
  -1  -5 -14  360.97   23.71
  -1  -5 -15  612.64   38.61
  -1  -5 -15  668.30   39.64
  -1  -5 -15  594.85   39.06
  -1  -5 -16  467.62   29.73
  -1  -5 -16  462.79   29.97
  -1  -5 -16  438.25   28.83
  -1  -5 -17  241.69   17.09
  -1  -5 -17  266.05   18.48
  -1  -5 -17  261.48   18.20
  -1  -5 -18   32.99    4.64
  -1  -5 -18   36.86    4.63
  -1  -5 -19   16.07    2.98
  -1  -5 -19   14.57    2.78
  -1  -5 -20    2.36    1.36
  -1  -5 -20    2.70    1.33
  -1  -5 -21    5.28    1.19
  -1  -5 -21    5.27    1.26
  -1  -6  18   30.83    3.78
  -1  -6  18   30.34    3.21
  -1  -6  17  113.90    9.14
  -1  -6  17  103.41    8.20
  -1  -6  17   99.73    7.82
  -1  -6  17   92.83    7.66
  -1  -6  16  112.32    8.84
  -1  -6  16   87.63    8.06
  -1  -6  16   93.65    8.09
  -1  -6  16   86.42    8.44
  -1  -6  16  100.84    9.28
  -1  -6  15    4.71    2.69
  -1  -6  15    5.73    2.82
  -1  -6  15    5.83    2.49
  -1  -6  15    7.58    2.59
  -1  -6  15    7.42    2.35
  -1  -6  15    6.67    2.34
  -1  -6  14    4.43    2.43
  -1  -6  14    4.97    2.67
  -1  -6  14    7.20    3.08
  -1  -6  14    5.24    2.35
  -1  -6  14    4.20    2.53
  -1  -6  14    0.57    1.85
  -1  -6  14    2.76    2.75
  -1  -6  13    4.54    2.64
  -1  -6  13    3.83    2.73
  -1  -6  13    2.94    2.20
  -1  -6  13    1.93    2.47
  -1  -6  13    5.25    3.31
  -1  -6  12   23.43    5.33
  -1  -6  12   26.52    4.85
  -1  -6  12   22.15    4.83
  -1  -6  12   23.95    4.40
  -1  -6  12   25.90    5.14
  -1  -6  11   16.15    3.97
  -1  -6  11   14.93    4.05
  -1  -6  11   19.22    4.34
  -1  -6  11   14.06    3.57
  -1  -6  11   14.14    4.31
  -1  -6  10   74.17    8.01
  -1  -6  10   87.40    9.22
  -1  -6  10   79.67    8.60
  -1  -6  10   58.30    8.07
  -1  -6  10   78.30    9.39
  -1  -6   9  141.89   13.30
  -1  -6   9  157.98   13.29
  -1  -6   9  164.51   12.51
  -1  -6   8   66.74    7.16
  -1  -6   8   61.98    8.44
  -1  -6   8   56.03    7.00
  -1  -6   8   68.06    7.73
  -1  -6   7   47.79    5.72
  -1  -6   7   36.69    5.34
  -1  -6   7   28.36    4.52
  -1  -6   7   34.72    6.26
  -1  -6   7   36.98    5.49
   1   6  -6   13.25    2.79
  -1  -6   6   11.70    3.01
  -1  -6   6   14.88    4.70
  -1  -6   6   15.09    3.39
  -1  -6   6   12.34    3.38
  -1  -6   5   17.03    3.47
  -1  -6   5   14.35    3.26
   1   6  -5   24.44    3.54
  -1  -6   5   16.40    4.06
  -1  -6   4 1315.26   79.69
   1   6  -4 1364.59   78.60
   1   6  -4 1349.77   78.31
   1   6  -4 1454.98   79.52
   1   6  -3 3078.80  165.21
  -1  -6   3 3061.44  165.21
   1   6  -3 2920.99  164.87
   1   6  -3 2739.17  164.27
   1   6  -2 2379.67  141.01
   1   6  -2 2643.80  141.47
   1   6  -2 2422.76  141.68
  -1  -6   2 2603.14  141.04
   1   6  -1 1254.71   74.61
   1   6  -1 1380.40   74.27
   1   6  -1 1281.91   75.40
   1   6   0   51.67    4.66
   1   6   0   39.57    2.59
   1   6   0   49.51    4.00
   1   6   1  436.71   26.55
   1   6   1  453.34   27.50
  -1  -6  -2 1780.47  100.44
   1   6   2 1778.15  101.47
   1   6   2 1751.80  100.34
   1   6   3 1460.92   84.48
  -1  -6  -3 1449.04   83.26
  -1  -6  -4  152.04   11.23
  -1  -6  -5  307.56   20.64
  -1  -6  -6  298.38   20.87
  -1  -6  -7  137.00   10.53
  -1  -6  -8   33.85    4.01
  -1  -6  -8   38.96    4.55
  -1  -6  -8   33.43    4.28
  -1  -6  -8   28.32    4.14
  -1  -6  -9   20.84    3.64
  -1  -6  -9   25.89    3.66
  -1  -6  -9   26.83    4.50
  -1  -6  -9   24.63    3.63
  -1  -6  -9   21.92    3.90
  -1  -6 -10  124.90    9.85
  -1  -6 -10  126.95   10.36
  -1  -6 -10  114.29   10.07
  -1  -6 -10  130.43    9.98
  -1  -6 -10   96.22    9.34
  -1  -6 -11   27.69    4.60
  -1  -6 -11   23.93    4.06
  -1  -6 -11   30.32    4.57
  -1  -6 -11   34.01    4.40
  -1  -6 -11   31.68    4.20
  -1  -6 -12  184.40   14.30
  -1  -6 -12  190.13   13.58
  -1  -6 -12  167.72   13.93
  -1  -6 -12  187.23   13.59
  -1  -6 -13 1052.14   62.38
  -1  -6 -13 1064.60   61.38
  -1  -6 -13  992.13   62.28
  -1  -6 -14  820.36   50.17
  -1  -6 -14  824.26   50.56
  -1  -6 -15  494.97   31.42
  -1  -6 -15  477.94   30.76
  -1  -6 -15  460.89   30.77
  -1  -6 -16  150.01   11.94
  -1  -6 -16  156.22   12.41
  -1  -6 -16  135.48   11.41
  -1  -6 -17    6.30    2.28
  -1  -6 -17    4.99    1.92
  -1  -6 -17    3.45    2.15
  -1  -6 -18    7.18    2.31
  -1  -6 -18    8.52    1.86
  -1  -6 -18    4.44    1.89
  -1  -6 -19   17.85    2.78
  -1  -6 -19   18.80    3.05
  -1  -6 -20    3.60    1.36
  -1  -6 -20    3.52    1.24
  -1  -7  18    4.95    1.26
  -1  -7  18    7.59    1.39
  -1  -7  17    4.67    1.61
  -1  -7  17    4.86    1.73
  -1  -7  17    6.23    1.63
  -1  -7  16   44.30    5.36
  -1  -7  16   52.44    5.47
  -1  -7  16   46.39    5.53
  -1  -7  16   50.24    5.20
  -1  -7  15   45.24    5.31
  -1  -7  15   46.31    5.86
  -1  -7  15   42.19    5.40
  -1  -7  15   47.69    5.42
  -1  -7  15   36.68    4.74
  -1  -7  15   40.09    5.64
  -1  -7  14   70.77    7.55
  -1  -7  14   65.90    8.03
  -1  -7  14   59.92    7.00
  -1  -7  14   64.04    6.96
  -1  -7  14   63.15    7.59
  -1  -7  14   63.16    7.72
  -1  -7  14   78.95    7.60
  -1  -7  13   37.66    5.90
  -1  -7  13   44.46    6.01
  -1  -7  13   44.04    6.04
  -1  -7  13   31.72    6.06
  -1  -7  13   39.92    5.66
  -1  -7  12    9.39    3.94
  -1  -7  12   20.04    4.41
  -1  -7  12   13.84    3.94
  -1  -7  12   15.94    3.88
  -1  -7  12   16.22    3.85
  -1  -7  11  113.40   10.65
  -1  -7  11  112.49   10.91
  -1  -7  11   90.12   10.81
  -1  -7  11  107.53   10.01
  -1  -7  10  401.14   28.55
  -1  -7  10  412.40   27.66
  -1  -7  10  493.70   27.59
  -1  -7   9  354.23   24.80
  -1  -7   9  393.82   24.48
  -1  -7   9  340.05   25.55
  -1  -7   9  399.66   25.38
  -1  -7   8  120.29   11.02
  -1  -7   8  117.80   10.40
  -1  -7   8  101.77   10.32
  -1  -7   8  107.16   12.31
  -1  -7   8   82.35    9.06
  -1  -7   7   26.30    4.84
  -1  -7   7   25.81    6.90
  -1  -7   7   31.50    5.06
  -1  -7   7   19.61    3.61
  -1  -7   6   14.40    3.63
  -1  -7   6   15.28    6.06
  -1  -7   5  129.46   10.99
  -1  -7   5  111.46   10.49
  -1  -7   5  116.76   10.42
  -1  -7   4   20.32    3.46
  -1  -7   4   17.94    3.54
  -1  -7   4   15.68    3.28
  -1  -7   3  510.82   32.76
   1   7  -2 1563.06   89.79
   1   7  -1  258.80   16.74
   1   7  -1  236.16   15.61
   1   7   0  108.69    8.96
   1   7   0  110.47    8.12
   1   7   1  834.95   48.20
   1   7   1  777.27   46.68
  -1  -7  -2 1593.62   92.74
   1   7   2 1701.17   94.59
   1   7   2 1610.60   92.84
   1   7   3  763.41   47.83
  -1  -7  -3  860.41   48.12
  -1  -7  -4   53.65    5.59
  -1  -7  -5   70.68    6.71
  -1  -7  -5   68.25    6.45
  -1  -7  -5   80.45    7.48
  -1  -7  -6   21.40    3.39
  -1  -7  -6   20.54    3.29
  -1  -7  -7   74.50    6.98
  -1  -7  -7   56.02    6.58
  -1  -7  -7   76.31    6.76
  -1  -7  -8   39.30    4.48
  -1  -7  -8   35.96    4.74
  -1  -7  -8   40.84    5.13
  -1  -7  -9   46.54    5.49
  -1  -7  -9   49.07    6.43
  -1  -7  -9   44.65    5.65
  -1  -7  -9   40.09    4.91
  -1  -7  -9   44.59    5.54
  -1  -7 -10    5.11    2.27
  -1  -7 -10    6.20    2.88
  -1  -7 -10   11.53    3.58
  -1  -7 -10    6.98    2.24
  -1  -7 -10   13.41    2.95
  -1  -7 -11   21.36    3.91
  -1  -7 -11   33.76    5.04
  -1  -7 -11   38.38    4.87
  -1  -7 -11   39.35    5.49
  -1  -7 -11   35.89    4.93
  -1  -7 -11   30.33    4.54
  -1  -7 -12  217.85   15.43
  -1  -7 -12  206.65   15.97
  -1  -7 -12  178.56   15.27
  -1  -7 -12  229.72   15.67
  -1  -7 -13  423.47   30.60
  -1  -7 -13  502.97   30.28
  -1  -7 -13  418.09   30.18
  -1  -7 -13  523.03   30.58
  -1  -7 -13  514.31   31.52
  -1  -7 -14  168.57   13.34
  -1  -7 -14  157.15   13.45
  -1  -7 -14  178.27   13.78
  -1  -7 -15   25.38    4.15
  -1  -7 -15   27.05    4.32
  -1  -7 -15   27.88    4.54
  -1  -7 -16  222.82   16.14
  -1  -7 -16  234.69   16.33
  -1  -7 -16  216.90   16.57
  -1  -7 -17   94.38    8.76
  -1  -7 -17   90.81    8.13
  -1  -7 -17  111.84    8.72
  -1  -7 -18   68.03    6.42
  -1  -7 -18   70.13    6.04
  -1  -7 -18   57.16    5.50
  -1  -7 -19   26.31    3.06
  -1  -7 -19   28.34    3.51
  -1  -7 -20    5.98    1.15
  -1  -8  17    2.74    1.27
  -1  -8  17    2.28    0.99
  -1  -8  16    8.77    2.12
  -1  -8  16   19.43    2.99
  -1  -8  16   13.78    2.41
  -1  -8  16   12.52    2.64
  -1  -8  16   16.27    2.68
  -1  -8  15   69.83    6.97
  -1  -8  15   75.58    7.19
  -1  -8  15   72.14    7.15
  -1  -8  15   85.26    7.70
  -1  -8  15   77.62    7.70
  -1  -8  14  109.50    9.54
  -1  -8  14  112.97    9.83
  -1  -8  14  109.54    9.59
  -1  -8  14  107.56    9.72
  -1  -8  14   97.88    9.84
  -1  -8  14   87.66    9.70
  -1  -8  13   99.86   10.04
  -1  -8  13  111.45   10.35
  -1  -8  13   99.56    9.78
  -1  -8  13  101.64   10.69
  -1  -8  13  117.21   10.40
  -1  -8  12   77.05    9.45
  -1  -8  12   65.93    7.81
  -1  -8  12   66.44    8.04
  -1  -8  11   -2.80    4.61
  -1  -8  11    3.61    2.70
  -1  -8  11    4.07    2.31
  -1  -8  10  101.44   10.49
  -1  -8  10   91.62    9.65
  -1  -8  10   84.45   11.75
  -1  -8  10   89.47    9.84
  -1  -8   9  214.18   17.12
  -1  -8   9  192.28   15.82
  -1  -8   9  173.17   17.79
  -1  -8   8   13.14    3.95
  -1  -8   8   13.58    4.05
  -1  -8   8   15.86    8.92
  -1  -8   7  106.02   10.85
  -1  -8   7  101.32   12.50
  -1  -8   6  413.46   28.14
  -1  -8   6  435.78   28.73
  -1  -8   6  383.37   28.31
  -1  -8   5 1188.45   70.15
  -1  -8   5 1110.64   69.63
  -1  -8   5 1179.18   69.21
  -1  -8   4  653.25   42.33
  -1  -8   4  663.92   42.97
  -1  -8   4  717.18   41.92
  -1  -8   3   49.23    6.62
  -1  -8   3   61.24    7.02
  -1  -8   3   51.65    6.02
  -1  -8   3   60.20    5.95
  -1  -8   2  499.63   29.19
  -1  -8   2  474.69   29.00
  -1  -8   2  398.86   29.87
  -1  -8   1  217.52   17.68
  -1  -8   1  275.16   17.18
  -1  -8   0   14.21    2.76
  -1  -8  -1   13.03    2.67
   1   8   1   26.82    4.04
  -1  -8  -2  111.93    9.46
  -1  -8  -2  127.34    9.26
  -1  -8  -3  105.26    8.93
  -1  -8  -3  112.85    8.75
  -1  -8  -3  112.12    9.20
  -1  -8  -4   62.21    6.04
  -1  -8  -5   23.98    3.90
  -1  -8  -5   28.53    3.90
  -1  -8  -6  245.01   16.11
  -1  -8  -6  191.12   15.57
  -1  -8  -6  222.68   15.11
  -1  -8  -7  111.96    9.50
  -1  -8  -7   90.08    8.96
  -1  -8  -7  103.78    8.91
  -1  -8  -8   61.45    7.00
  -1  -8  -8   75.95    7.39
  -1  -8  -9  130.48   10.96
  -1  -8  -9  147.06   12.07
  -1  -8  -9  109.91    9.80
  -1  -8  -9  120.78   10.68
  -1  -8 -10   78.45    8.46
  -1  -8 -10   91.08    8.87
  -1  -8 -10   63.90    7.12
  -1  -8 -10   88.47    8.36
  -1  -8 -10   74.01    8.16
  -1  -8 -11   21.91    4.35
  -1  -8 -11   24.57    4.61
  -1  -8 -11   25.13    4.14
  -1  -8 -11   13.95    3.23
  -1  -8 -11   20.64    4.84
  -1  -8 -12   59.48    6.53
  -1  -8 -12   62.62    6.78
  -1  -8 -12   43.41    6.01
  -1  -8 -12   58.04    7.02
  -1  -8 -13  197.94   14.67
  -1  -8 -13  201.57   13.96
  -1  -8 -13  176.41   13.39
  -1  -8 -13  154.71   13.55
  -1  -8 -13  150.97   12.87
  -1  -8 -14   11.73    2.85
  -1  -8 -14   20.47    3.96
  -1  -8 -14   16.35    3.52
  -1  -8 -15  103.04    8.88
  -1  -8 -15  100.90    9.36
  -1  -8 -15  100.76    9.48
  -1  -8 -16  135.98   11.49
  -1  -8 -16  134.03   11.20
  -1  -8 -16  157.69   11.20
  -1  -8 -17   44.19    4.48
  -1  -8 -17   34.64    4.37
  -1  -8 -17   40.77    4.91
  -1  -8 -18   23.42    2.78
  -1  -8 -18   16.37    2.83
  -1  -8 -18   18.24    2.60
  -1  -8 -19    4.53    1.41
  -1  -9  17    1.68    0.89
  -1  -9  16    7.34    1.92
  -1  -9  16    5.49    1.74
  -1  -9  16    3.78    1.32
  -1  -9  16    6.45    1.66
  -1  -9  15    8.21    2.14
  -1  -9  15   10.01    2.46
  -1  -9  15    8.32    2.19
  -1  -9  15    6.61    2.46
  -1  -9  14   45.66    5.81
  -1  -9  14   47.38    5.52
  -1  -9  14   39.22    5.17
  -1  -9  14   42.60    5.65
  -1  -9  14   46.52    5.89
  -1  -9  13   99.58    9.32
  -1  -9  13  114.32    9.76
  -1  -9  13   80.43    9.33
  -1  -9  12  193.94   15.21
  -1  -9  12  170.10   15.83
  -1  -9  12  203.33   15.91
  -1  -9  11  117.53   11.50
  -1  -9  11  119.46   13.11
  -1  -9  11  139.33   12.61
  -1  -9  10    3.97    3.27
  -1  -9  10    0.32    2.31
  -1  -9  10    1.19    7.05
  -1  -9   9  107.79   10.72
  -1  -9   9   78.55   13.49
  -1  -9   9  106.44   11.19
  -1  -9   8   33.04   11.54
  -1  -9   8   22.57    5.32
  -1  -9   7  454.82   29.53
  -1  -9   7  401.50   29.31
  -1  -9   7  384.54   30.02
  -1  -9   6  449.95   31.76
  -1  -9   6  412.99   31.04
  -1  -9   6  516.87   32.14
  -1  -9   5  166.55   14.64
  -1  -9   5  174.93   15.09
  -1  -9   5  181.73   15.07
  -1  -9   4   28.33    5.18
  -1  -9   4   22.28    4.53
  -1  -9   4   20.77    4.12
  -1  -9   3   44.69    6.47
  -1  -9   3   45.56    7.56
  -1  -9   3   41.68    5.25
  -1  -9   3   47.04    5.70
  -1  -9   2  349.40   22.64
  -1  -9   2  369.13   23.50
  -1  -9   2  355.00   23.01
  -1  -9   2  291.43   23.85
  -1  -9   1  230.90   18.95
  -1  -9   1  286.88   18.82
  -1  -9   0  593.14   34.41
  -1  -9   0  511.04   35.79
  -1  -9   0  578.11   35.25
  -1  -9  -1 1236.11   75.86
  -1  -9  -1 1354.20   75.31
  -1  -9  -2 1831.80  110.07
  -1  -9  -2 1983.63  109.49
  -1  -9  -3  741.44   46.86
  -1  -9  -3  798.97   46.37
  -1  -9  -4   40.12    5.48
  -1  -9  -4   47.33    5.24
  -1  -9  -5  121.30   10.21
  -1  -9  -6  238.66   18.34
  -1  -9  -6  267.94   18.34
  -1  -9  -7  259.44   18.36
  -1  -9  -7  225.59   18.09
  -1  -9  -7  258.94   17.71
  -1  -9  -8    2.66    3.96
  -1  -9  -8    4.50    2.42
  -1  -9  -8    3.32    2.45
  -1  -9  -9   84.17    8.75
  -1  -9  -9   76.99    8.65
  -1  -9  -9   85.96   10.53
  -1  -9 -10  198.10   15.63
  -1  -9 -10  188.23   15.70
  -1  -9 -10  208.98   16.27
  -1  -9 -11   46.06    6.54
  -1  -9 -11   49.73    6.75
  -1  -9 -11   35.35    5.14
  -1  -9 -11   50.98    6.24
  -1  -9 -12   27.31    4.62
  -1  -9 -12   39.96    5.39
  -1  -9 -12   48.65    6.12
  -1  -9 -12   45.10    6.22
  -1  -9 -13  212.87   15.83
  -1  -9 -13  220.33   15.23
  -1  -9 -13  200.70   14.77
  -1  -9 -14  206.93   16.67
  -1  -9 -14  254.28   17.76
  -1  -9 -14  236.94   16.36
  -1  -9 -15   71.85    7.61
  -1  -9 -15   92.99    8.36
  -1  -9 -16   23.25    3.63
  -1  -9 -16   19.68    3.39
  -1  -9 -17   20.22    3.23
  -1  -9 -17   19.41    3.02
  -1  -9 -18   52.41    4.57
  -1  -9 -18   50.51    4.85
  -1  -9 -19   39.17    3.51
  -1 -10  16   27.81    2.93
  -1 -10  16   25.51    2.71
  -1 -10  15   16.09    2.75
  -1 -10  15   13.77    2.39
  -1 -10  15   16.31    2.54
  -1 -10  14   35.25    4.72
  -1 -10  14   31.53    4.24
  -1 -10  14   36.69    4.45
  -1 -10  13   74.58    7.79
  -1 -10  13   70.69    7.57
  -1 -10  13   84.71    8.16
  -1 -10  13   72.57    7.41
  -1 -10  12   89.58    9.75
  -1 -10  12  106.49    9.84
  -1 -10  12   87.60    8.92
  -1 -10  11   57.43    7.24
  -1 -10  11   58.87    7.58
  -1 -10  11   49.21    8.57
  -1 -10  11   62.48    7.69
  -1 -10  10    9.71    8.29
  -1 -10  10   18.61    4.47
  -1 -10  10   15.63    4.50
  -1 -10  10   19.90    4.76
  -1 -10   9   19.72    5.09
  -1 -10   9    9.63   10.39
  -1 -10   9   21.70    5.32
  -1 -10   8    2.34    2.89
  -1 -10   8    3.79   11.38
  -1 -10   8   -0.36    2.88
  -1 -10   8    1.58    3.03
  -1 -10   7   26.00    5.47
  -1 -10   7   21.93   11.75
  -1 -10   7   33.31    6.09
  -1 -10   6   30.48    5.72
  -1 -10   6   35.72    6.40
  -1 -10   6   30.97   10.92
  -1 -10   5  143.70   13.19
  -1 -10   5  118.08   13.26
  -1 -10   5  119.27   11.91
  -1 -10   5  124.01   12.28
  -1 -10   4  170.23   14.11
  -1 -10   4  177.42   15.48
  -1 -10   4  159.04   13.99
  -1 -10   4  163.42   14.19
  -1 -10   3   59.05    9.03
  -1 -10   3   59.55    6.94
  -1 -10   3   53.63    7.76
  -1 -10   3   56.58    6.56
  -1 -10   3   60.17    6.84
  -1 -10   2   82.94   10.88
  -1 -10   2   61.18    8.31
  -1 -10   2   72.17    7.22
  -1 -10   1   36.15    5.92
  -1 -10   1   49.35    9.97
  -1 -10   0  181.19   14.65
  -1 -10   0  138.33   13.15
  -1 -10   0  167.99   12.14
  -1 -10  -1  461.96   28.90
  -1 -10  -1  455.92   30.11
  -1 -10  -2  944.33   59.18
  -1 -10  -2 1016.15   58.37
  -1 -10  -3  522.49   35.05
  -1 -10  -3  567.36   34.29
  -1 -10  -4  144.97   11.41
  -1 -10  -4  130.88   11.90
  -1 -10  -5    4.15    2.22
  -1 -10  -6  245.97   21.38
  -1 -10  -6  230.86   16.87
  -1 -10  -6  200.33   16.92
  -1 -10  -7  159.05   14.08
  -1 -10  -7  173.51   14.07
  -1 -10  -7  181.31   18.31
  -1 -10  -8    4.82    2.78
  -1 -10  -8    5.39    3.06
  -1 -10  -9  148.50   12.99
  -1 -10  -9  172.89   15.39
  -1 -10 -10  128.23   12.72
  -1 -10 -10  116.62   11.95
  -1 -10 -10  122.63   11.52
  -1 -10 -11   15.07    6.39
  -1 -10 -11   14.04    4.23
  -1 -10 -11   11.28    2.96
  -1 -10 -11   15.67    3.88
  -1 -10 -12   62.82    7.89
  -1 -10 -12   36.46    5.53
  -1 -10 -12   53.09    6.99
  -1 -10 -12   61.63    6.83
  -1 -10 -13  134.41   11.62
  -1 -10 -13  146.59   11.17
  -1 -10 -13  159.01   11.88
  -1 -10 -14  291.52   19.27
  -1 -10 -14  319.08   20.51
  -1 -10 -15  178.11   14.66
  -1 -10 -15  245.24   15.76
  -1 -10 -16  106.49    8.17
  -1 -10 -16   76.68    7.41
  -1 -10 -17  141.94    9.98
  -1 -10 -17  133.27    9.89
  -1 -10 -18  120.97    8.21
  -1 -11  15    1.27    0.82
  -1 -11  15    1.75    1.02
  -1 -11  14   23.92    3.39
  -1 -11  14   22.96    3.18
  -1 -11  14   27.69    3.42
  -1 -11  13   50.25    5.62
  -1 -11  13   51.50    5.84
  -1 -11  13   59.65    6.01
  -1 -11  13   45.01    5.39
  -1 -11  13   61.52    5.99
  -1 -11  12    3.80    2.51
  -1 -11  12    4.07    2.59
  -1 -11  12    8.00    2.83
  -1 -11  12    8.05    2.75
  -1 -11  11   14.00    3.69
  -1 -11  11    5.79    4.19
  -1 -11  11   11.95    3.52
  -1 -11  11   15.45    3.76
  -1 -11  10   17.66    4.33
  -1 -11  10    6.93    6.79
  -1 -11  10   17.16    4.24
  -1 -11   9    2.84    2.97
  -1 -11   9    7.25    3.68
  -1 -11   9    4.35    3.20
  -1 -11   9    2.48    9.53
  -1 -11   8   53.93   14.01
  -1 -11   8   54.10    7.89
  -1 -11   8   70.29    8.72
  -1 -11   8   48.61    7.58
  -1 -11   7   92.32   10.21
  -1 -11   7   64.39    8.78
  -1 -11   7   80.14    9.67
  -1 -11   7   89.35   15.86
  -1 -11   6  160.26   15.37
  -1 -11   6  161.73   15.16
  -1 -11   6  200.33   19.74
  -1 -11   6  203.25   16.91
  -1 -11   5  308.63   23.18
  -1 -11   5  272.25   21.67
  -1 -11   5  293.06   23.31
  -1 -11   5  277.96   21.49
  -1 -11   4  197.70   16.30
  -1 -11   4  198.53   17.34
  -1 -11   4  232.24   18.82
  -1 -11   4  213.62   16.97
  -1 -11   3   14.65    4.66
  -1 -11   3   13.87    3.46
  -1 -11   3   11.73    8.44
  -1 -11   3   10.45    4.22
  -1 -11   2  170.87   16.43
  -1 -11   2  207.75   17.68
  -1 -11   2  204.31   15.37
  -1 -11   1  485.21   31.65
  -1 -11   1  410.33   30.57
  -1 -11   0  363.12   22.67
  -1 -11   0  367.87   26.11
  -1 -11  -1  112.61   17.19
  -1 -11  -1  135.05   10.73
  -1 -11  -1  125.78   14.93
  -1 -11  -2  174.15   12.71
  -1 -11  -2  158.29   15.72
  -1 -11  -3  554.82   32.23
  -1 -11  -3  505.96   33.54
  -1 -11  -4  111.88   11.67
  -1 -11  -4  100.15   18.72
  -1 -11  -4  113.11   10.10
  -1 -11  -5   33.88    5.14
  -1 -11  -5   27.90   14.69
  -1 -11  -6   59.55    7.16
  -1 -11  -6   52.34   15.90
  -1 -11  -7   91.28   10.15
  -1 -11  -7   91.61    9.60
  -1 -11  -7  103.20   16.43
  -1 -11  -8   10.87    3.71
  -1 -11  -8   12.82    4.68
  -1 -11  -8   19.20   11.31
  -1 -11  -9   53.13    7.42
  -1 -11  -9   68.38    8.49
  -1 -11 -10    4.22    7.26
  -1 -11 -10    1.31    2.90
  -1 -11 -10    5.79    3.53
  -1 -11 -11    2.67    3.78
  -1 -11 -11   -1.41    7.16
  -1 -11 -12   14.38    4.01
  -1 -11 -12   16.76    6.71
  -1 -11 -12   19.21    5.70
  -1 -11 -13    2.44    2.58
  -1 -11 -13    0.89    6.21
  -1 -11 -14    6.83    2.72
  -1 -11 -14   12.49    6.75
  -1 -11 -15   40.15    4.96
  -1 -11 -16  105.51    8.38
  -1 -11 -17   49.21    4.42
  -1 -12  13   71.06    5.81
  -1 -12  13   60.88    5.58
  -1 -12  13   59.34    5.65
  -1 -12  13   56.96    5.47
  -1 -12  12   17.68    3.13
  -1 -12  12   16.86    3.10
  -1 -12  12   18.66    3.30
  -1 -12  12   12.34    2.68
  -1 -12  12   19.66    3.48
  -1 -12  11    7.90    2.81
  -1 -12  11    3.12    2.50
  -1 -12  11    5.51    2.44
  -1 -12  10    7.69    2.93
  -1 -12  10    7.15    3.08
  -1 -12  10    9.16    5.10
  -1 -12  10    9.50    3.18
  -1 -12   9   18.20    4.26
  -1 -12   9   11.02    7.57
  -1 -12   9   17.27    4.31
  -1 -12   9   20.05    4.35
  -1 -12   8    2.76    3.00
  -1 -12   8   -0.34    2.47
  -1 -12   8   -0.34    3.12
  -1 -12   8    3.62   10.52
  -1 -12   7    8.07    3.36
  -1 -12   7   16.92   12.43
  -1 -12   7   14.60    4.59
  -1 -12   7    3.63    2.91
  -1 -12   6   60.88    8.35
  -1 -12   6   39.54    6.33
  -1 -12   6   59.99   14.05
  -1 -12   6   44.66    6.81
  -1 -12   5   95.35    9.98
  -1 -12   5   95.48   10.28
  -1 -12   5  102.51   15.10
  -1 -12   5  115.37   12.09
  -1 -12   4   94.82    9.83
  -1 -12   4  106.39   11.79
  -1 -12   4   98.58   13.34
  -1 -12   3   45.92    7.67
  -1 -12   3   65.13   10.73
  -1 -12   3   59.21    8.70
  -1 -12   2  512.83   34.79
  -1 -12   2  506.82   35.61
  -1 -12   2  517.51   33.70
  -1 -12   1  869.29   53.98
  -1 -12   1  805.67   53.71
  -1 -12   1  877.94   52.48
  -1 -12   0  450.32   32.97
  -1 -12  -1    9.31   12.52
  -1 -12  -1   23.46    4.85
  -1 -12  -1   16.76   15.09
  -1 -12  -2  249.94   17.62
  -1 -12  -2  194.01   22.99
  -1 -12  -2  259.12   24.77
  -1 -12  -3  268.22   27.04
  -1 -12  -3  355.91   27.65
  -1 -12  -3  310.20   21.68
  -1 -12  -4  215.22   21.12
  -1 -12  -4  196.70   15.39
  -1 -12  -4  174.43   21.22
  -1 -12  -5    6.25   14.06
  -1 -12  -5   18.35    3.99
  -1 -12  -5   13.41   12.51
  -1 -12  -6   40.27   14.76
  -1 -12  -6   35.17    5.70
  -1 -12  -7    9.19    3.35
  -1 -12  -7    4.94   12.44
  -1 -12  -7   10.36    9.85
  -1 -12  -8   12.07    3.86
  -1 -12  -8   24.43   11.27
  -1 -12  -8   15.24    9.83
  -1 -12  -9   69.35   12.16
  -1 -12  -9   59.43    7.80
  -1 -12  -9   57.12   12.43
  -1 -12 -10   10.93    9.41
  -1 -12 -10   13.51    4.08
  -1 -12 -11   -7.76    9.27
  -1 -12 -11    8.66    9.02
  -1 -12 -12   30.60   10.21
  -1 -12 -12   28.56   11.18
  -1 -12 -13  165.28   15.54
  -1 -12 -13  158.27   13.07
  -1 -12 -14  134.79   12.33
  -1 -12 -14  142.37   11.22
  -1 -12 -15    9.81    2.36
  -1 -12 -16    1.78    1.28
  -1 -13  12    5.29    1.61
  -1 -13  11    1.19    1.34
  -1 -13  11    2.41    1.53
  -1 -13  11    3.12    1.94
  -1 -13  11    1.23    1.26
  -1 -13  10   17.85    3.41
  -1 -13  10   20.99    3.84
  -1 -13  10   15.34    3.14
  -1 -13   9  116.90    9.85
  -1 -13   9  102.65    9.23
  -1 -13   9   80.62    8.40
  -1 -13   9   78.69    9.53
  -1 -13   8  136.46   14.08
  -1 -13   8  134.94   12.07
  -1 -13   8  110.50   11.18
  -1 -13   7   48.59    6.65
  -1 -13   7   58.75   12.08
  -1 -13   7   63.38    7.55
  -1 -13   6    0.61    1.88
  -1 -13   6    1.88    2.83
  -1 -13   6    2.79   11.11
  -1 -13   5   30.96   12.56
  -1 -13   5   19.30    4.06
  -1 -13   5   23.69    5.47
  -1 -13   4   28.43   11.91
  -1 -13   4   28.73    5.85
  -1 -13   3   10.85    9.24
  -1 -13   3    4.96    3.24
  -1 -13   3    2.57   10.04
  -1 -13   2  110.10   11.76
  -1 -13   2  124.96   12.26
  -1 -13   2  112.10   14.42
  -1 -13   1  104.40   10.30
  -1 -13   1  100.25   14.92
  -1 -13   0    8.31    2.90
  -1 -13   0   -1.86   13.33
  -1 -13  -1   54.55    7.48
  -1 -13  -1   49.26   10.64
  -1 -13  -1   68.40   18.32
  -1 -13  -2  198.95   15.47
  -1 -13  -2  184.98   18.59
  -1 -13  -2  203.19   25.54
  -1 -13  -3  224.02   27.96
  -1 -13  -3  198.27   21.38
  -1 -13  -3  253.27   18.04
  -1 -13  -4  287.51   20.85
  -1 -13  -4  265.84   29.86
  -1 -13  -4  296.70   25.43
  -1 -13  -5  223.63   17.74
  -1 -13  -5  232.13   28.86
  -1 -13  -5  250.42   22.40
  -1 -13  -6  201.39   16.82
  -1 -13  -6  243.01   21.29
  -1 -13  -7   71.96   12.91
  -1 -13  -7   44.77    6.62
  -1 -13  -7   46.08   21.38
  -1 -13  -8   39.85   11.47
  -1 -13  -8   41.79   20.08
  -1 -13  -8   25.66    5.26
  -1 -13  -9  113.38   13.63
  -1 -13  -9   73.06    8.73
  -1 -13  -9   98.36   20.45
  -1 -13 -10   46.03    6.46
  -1 -13 -10   43.26   16.77
  -1 -13 -11    3.59    2.69
  -1 -13 -11    4.71   14.27
  -1 -13 -12   24.88   12.32
  -1 -13 -13   77.56   11.43
  -1 -13 -14  158.10   11.69
  -1 -13 -15   84.20    6.85
  -1 -14  10   20.14    3.23
  -1 -14  10   22.85    3.29
  -1 -14   9  155.14   10.78
  -1 -14   9  104.89    9.49
  -1 -14   8  151.25   13.40
  -1 -14   8  207.95   14.40
  -1 -14   7  105.85    9.47
  -1 -14   7   57.57    9.51
  -1 -14   6    7.92    9.54
  -1 -14   6    8.81    3.36
  -1 -14   5   14.66    4.13
  -1 -14   5   13.36   11.29
  -1 -14   4   21.44   11.48
  -1 -14   4   21.23    4.98
  -1 -14   3   34.19   11.97
  -1 -14   3   32.27    5.61
  -1 -14   3   34.55   11.82
  -1 -14   2   28.80   11.07
  -1 -14   2   25.20    8.97
  -1 -14   1   31.05   11.06
  -1 -14   1   20.67    6.81
  -1 -14   0   24.19   13.81
  -1 -14   0   29.96    5.67
  -1 -14  -1   33.88    5.48
  -1 -14  -1   48.10   16.61
  -1 -14  -2   35.31   18.29
  -1 -14  -2   25.45    8.37
  -1 -14  -2   27.63    6.28
  -1 -14  -3   40.18    7.36
  -1 -14  -3   39.20   10.35
  -1 -14  -3   41.47   21.03
  -1 -14  -4   25.02   24.26
  -1 -14  -4   30.25   10.16
  -1 -14  -4   34.41    6.91
  -1 -14  -5   54.98   11.41
  -1 -14  -5   61.89   23.87
  -1 -14  -5   39.88    7.32
  -1 -14  -6   78.15    9.33
  -1 -14  -6   84.50   13.24
  -1 -14  -7   79.67   13.53
  -1 -14  -7   60.50    8.19
  -1 -14  -8   14.91    4.72
  -1 -14  -8   20.98   10.98
  -1 -14  -8   40.55   23.05
  -1 -14  -9   21.89   12.93
  -1 -14  -9   11.09    4.31
  -1 -14  -9   13.07   18.28
  -1 -14 -10   50.49    6.84
  -1 -14 -10   61.70   17.56
  -1 -14 -11   26.23    4.88
  -1 -14 -11   25.17   13.41
  -1 -14 -12    3.57    2.90
  -1 -14 -12    4.37    9.74
  -1 -14 -14   43.44    4.48
  -1 -15   8   22.32    3.19
  -1 -15   7    9.87    2.52
  -1 -15   7    8.38    3.45
  -1 -15   6    4.39    5.35
  -1 -15   6    0.22    1.48
  -1 -15   5    8.11    8.09
  -1 -15   5    9.46    2.77
  -1 -15   4    4.39    9.10
  -1 -15   3   22.99   10.37
  -1 -15   2   13.39   10.72
  -1 -15   2   15.99   10.50
  -1 -15   1    7.05   12.28
  -1 -15   1    5.30    8.85
  -1 -15   0    4.26    6.54
  -1 -15   0    6.03   12.74
  -1 -15  -1    8.00   13.34
  -1 -15  -1    5.06    5.13
  -1 -15  -2   20.78   15.51
  -1 -15  -2   17.29    4.62
  -1 -15  -3   84.44    9.46
  -1 -15  -3  100.97   18.54
  -1 -15  -3  106.86    9.77
  -1 -15  -4   59.77    8.39
  -1 -15  -4   61.44   19.27
  -1 -15  -5    0.28   11.04
  -1 -15  -5   -4.70   18.59
  -1 -15  -5    6.47    5.58
  -1 -15  -6   20.56    6.33
  -1 -15  -6   34.00   20.02
  -1 -15  -7  115.57   11.61
  -1 -15  -8   98.92   10.46
  -1 -15  -8  126.65   20.32
  -1 -15  -9   -4.05   15.43
  -1 -15  -9   -4.23    5.09
  -1 -15 -10   40.98    6.05
  -1 -15 -10   55.23   13.19
  -1 -15 -11   27.39    5.07
  -1 -15 -11   43.71   11.42
  -1 -15 -12    9.27    3.16
  -1 -16   4    8.31    5.12
  -1 -16   3   21.84    7.35
  -1 -16   2    9.12    8.24
  -1 -16   1    2.28    8.32
  -1 -16   0    5.00   11.20
  -1 -16   0    4.23    8.43
  -1 -16  -1    3.10    7.38
  -1 -16  -1    8.68   12.74
  -1 -16  -2   93.84   16.41
  -1 -16  -2   90.62   10.16
  -1 -16  -3  158.77   20.84
  -1 -16  -3  184.60   14.67
  -1 -16  -4   94.87    9.47
  -1 -16  -4  106.38   18.60
  -1 -16  -5  -15.90   16.54
  -1 -16  -5   -0.92    2.67
  -1 -16  -6   41.78    6.34
  -1 -16  -6   50.13    5.88
  -1 -16  -7   62.87    7.38
  -1 -16  -7   64.33    6.72
  -1 -16  -8   42.25   15.02
  -1 -16  -8   38.64    5.89
  -1 -16  -8   30.27    4.17
  -1 -16  -9   10.74   11.65
   2 -16  -6   27.78    8.63
   2 -16  -5    0.37    8.99
   2 -16  -4   27.64   12.23
   2 -16  -2   18.52   14.42
   2 -16  -1    9.14   13.31
   2 -16   0   42.49   13.16
   2 -16   1   62.67   11.77
   2 -16   2   31.52    7.33
   2 -16   2   47.61    9.00
   2 -16   3   -2.09    4.00
   2 -16   3    5.27    7.96
   2 -16   4   11.19    7.55
   2 -16   5   32.24    6.73
   2 -15  -8    7.44    7.41
   2 -15  -8    7.59    4.25
   2 -15  -7   14.91   12.04
   2 -15  -7    4.32    5.10
   2 -15  -6   12.84    5.70
   2 -15  -6    1.65   15.09
   2 -15  -5   36.80   17.01
   2 -15  -5   23.62    6.98
   2 -15  -4   22.80   18.67
   2 -15  -4   13.33    6.18
   2 -15  -3   12.38    6.07
   2 -15  -2    3.14    4.85
   2 -15  -1   24.70   20.66
   2 -15   0  111.36   20.95
   2 -15   1  129.21   20.26
   2 -15   2   12.45   15.40
   2 -15   3   19.01   12.30
   2 -15   4  104.54   11.54
   2 -15   5   83.68   12.61
   2 -15   5  109.10    9.30
   2 -15   6   95.45    8.44
   2 -15   6  110.23   11.96
   2 -15   7   10.43    2.39
   2 -15   7    6.06    6.79
   2 -15   8   -0.84    3.91
   2 -15   8    4.18    1.54
   2 -15   9    7.62    2.37
   2 -14 -11    4.79    3.10
   2 -14 -10   14.44    4.13
   2 -14  -9   10.35    8.81
   2 -14  -9   21.17    5.99
   2 -14  -8   19.59   12.30
   2 -14  -7   27.14    7.49
   2 -14  -7   19.62   15.24
   2 -14  -6   85.10   19.01
   2 -14  -6   64.15    9.69
   2 -14  -5   35.13    8.45
   2 -14  -5   23.20   19.20
   2 -14  -4    9.41    7.32
   2 -14  -4   16.25   19.29
   2 -14  -3   13.88   20.29
   2 -14  -3    7.14    7.46
   2 -14  -2    7.52    6.99
   2 -14  -1   10.91    6.62
   2 -14  -1   20.48   18.68
   2 -14   0   10.45    5.97
   2 -14   0    6.52   18.70
   2 -14   1   61.16   20.62
   2 -14   2   13.05   19.21
   2 -14   3   25.76   16.69
   2 -14   4   73.35    8.67
   2 -14   4   98.24   16.81
   2 -14   5  138.50   12.32
   2 -14   5   99.66   14.37
   2 -14   6  112.88   10.46
   2 -14   6   84.99    9.60
   2 -14   7   33.71    5.42
   2 -14   8   31.32    4.75
   2 -14   8   14.60    9.11
   2 -14   9   46.15    5.31
   2 -14   9   27.37    6.93
   2 -14  10   12.42    4.09
   2 -14  10   16.66    2.86
   2 -14  11    0.13    0.92
   2 -14  11    0.41    1.41
   2 -13 -12   28.22    4.36
   2 -13 -11  101.21    9.10
   2 -13 -10  153.00   12.71
   2 -13 -10  147.39   13.35
   2 -13  -9   68.09    8.79
   2 -13  -9   84.99   13.70
   2 -13  -8    6.85    5.56
   2 -13  -8   14.48   13.41
   2 -13  -7   11.41   14.52
   2 -13  -6   59.64    9.94
   2 -13  -6   82.88   17.71
   2 -13  -5  124.70   21.08
   2 -13  -5  101.81   12.21
   2 -13  -4    6.42    7.23
   2 -13  -4   16.30   17.64
   2 -13  -3   63.13    9.90
   2 -13  -3   72.54   20.58
   2 -13  -2  162.67   15.46
   2 -13  -1   71.12   20.40
   2 -13  -1   63.65    9.90
   2 -13   0    1.92    6.85
   2 -13   0    2.23   16.95
   2 -13   1  157.36   21.57
   2 -13   1  165.42   14.51
   2 -13   2  269.56   25.42
   2 -13   3   80.32   18.48
   2 -13   3   66.68    8.99
   2 -13   4    3.40    2.96
   2 -13   4   12.96   15.97
   2 -13   5    2.00   14.17
   2 -13   5   13.16    4.35
   2 -13   6   71.78    8.99
   2 -13   6   56.96   11.95
   2 -13   7   71.90    8.54
   2 -13   7   41.86    7.88
   2 -13   8   60.81    7.72
   2 -13   9    9.62    2.54
   2 -13   9    9.98    3.41
   2 -13  10    4.37    2.23
   2 -13  10    5.91    2.00
   2 -13  11    6.44    2.14
   2 -13  11    5.58    1.90
   2 -13  11    8.75    4.10
   2 -13  12    0.74    0.97
   2 -13  12   -1.35    1.85
   2 -13  13    0.85    1.06
   2 -13  13    0.56    0.85
   2 -12 -13   32.99    4.20
   2 -12 -13   24.68    3.15
   2 -12 -12   14.54    2.64
   2 -12 -12   19.56    4.03
   2 -12 -11   19.54    3.35
   2 -12 -11   26.31    4.93
   2 -12 -10   96.71   11.42
   2 -12 -10  104.85    9.63
   2 -12  -9   99.14    9.79
   2 -12  -9  116.42   14.42
   2 -12  -8    4.85    4.09
   2 -12  -8    6.88   11.45
   2 -12  -8    7.95    2.43
   2 -12  -7   32.47    4.62
   2 -12  -7   31.02   14.40
   2 -12  -6  137.11   11.30
   2 -12  -6  139.42   20.32
   2 -12  -5  166.16   13.25
   2 -12  -5  184.93   22.62
   2 -12  -5  190.50   15.83
   2 -12  -4   19.48    6.03
   2 -12  -4   10.81   16.45
   2 -12  -3  125.19   19.45
   2 -12  -3  139.96   13.40
   2 -12  -2  221.48   18.20
   2 -12  -1   23.87    7.28
   2 -12   0  120.43   12.38
   2 -12   0  101.24   17.81
   2 -12   1  289.56   21.74
   2 -12   1  302.48   25.94
   2 -12   2  262.66   23.49
   2 -12   2  339.80   26.29
   2 -12   2  323.18   22.59
   2 -12   3  312.98   25.88
   2 -12   3  357.67   27.38
   2 -12   4  220.95   19.76
   2 -12   4  234.44   21.93
   2 -12   5  139.41   19.42
   2 -12   5  173.07   16.10
   2 -12   6  136.57   18.07
   2 -12   6  185.68   16.33
   2 -12   7   15.68    8.90
   2 -12   7   10.52    4.12
   2 -12   8   76.48    8.89
   2 -12   8   51.60    7.70
   2 -12   9   67.62    7.86
   2 -12   9   49.70    6.82
   2 -12  10   49.58    6.33
   2 -12  10   63.06    7.25
   2 -12  10   47.74    6.39
   2 -12  11   21.66    4.05
   2 -12  11   21.61    3.81
   2 -12  12    2.60    1.86
   2 -12  12    1.35    1.60
   2 -12  13   17.29    2.77
   2 -12  13   18.69    3.10
   2 -12  13   18.03    2.92
   2 -12  13   14.60    3.36
   2 -12  14    0.80    0.92
   2 -12  14    1.59    1.08
   2 -12  14    0.82    0.99
   2 -12  14    1.58    1.42
   2 -12  14    1.77    1.07
   2 -11 -15   39.41    3.79
   2 -11 -14    1.91    1.35
   2 -11 -14    2.34    1.96
   2 -11 -13    7.13    2.10
   2 -11 -13   14.37    3.19
   2 -11 -12   43.66    5.40
   2 -11 -12   33.16    4.63
   2 -11 -11    7.44    3.11
   2 -11 -11    4.51    2.20
   2 -11 -10   60.55    7.09
   2 -11 -10   44.55    6.00
   2 -11 -10   64.83    9.61
   2 -11  -9  118.19   11.26
   2 -11  -9  148.16   12.69
   2 -11  -9  167.11   15.29
   2 -11  -8    7.12   11.64
   2 -11  -8    4.71    3.00
   2 -11  -8    5.36    2.24
   2 -11  -7  121.19   10.66
   2 -11  -7  114.79   11.49
   2 -11  -6  209.81   21.12
   2 -11  -6  194.06   14.90
   2 -11  -5  124.57   10.70
   2 -11  -5  115.39   17.63
   2 -11  -5  154.53   14.87
   2 -11  -4   17.44    6.76
   2 -11  -4   17.82    3.25
   2 -11  -4    8.50   14.31
   2 -11  -4   18.01    4.95
   2 -11  -3   27.97    7.59
   2 -11  -3   32.40    6.11
   2 -11  -3   35.16    4.47
   2 -11  -3   40.18   15.17
   2 -11  -2   48.77    7.10
   2 -11  -2   36.24    7.55
   2 -11  -2   42.21    4.96
   2 -11  -2   45.59   15.37
   2 -11  -1   38.11    6.87
   2 -11  -1   53.13    8.14
   2 -11   0  187.02   14.82
   2 -11   0  158.64   14.57
   2 -11   0  172.05   18.63
   2 -11   1   72.06    9.14
   2 -11   1   76.85   12.67
   2 -11   2  107.07   11.20
   2 -11   2  106.60   14.28
   2 -11   3  174.73   14.13
   2 -11   3  148.27   16.26
   2 -11   4  293.63   23.71
   2 -11   5   46.48   11.77
   2 -11   6    8.71   11.44
   2 -11   7   52.15   11.69
   2 -11   7   45.67    7.00
   2 -11   8  273.10   22.28
   2 -11   8  273.67   22.07
   2 -11   9  439.19   32.94
   2 -11   9  558.73   34.19
   2 -11  10  190.21   15.94
   2 -11  11   34.62    5.54
   2 -11  12    4.36    2.68
   2 -11  12    3.62    2.44
   2 -11  13   84.20    7.85
   2 -11  13   69.65    7.32
   2 -11  13   89.70    8.05
   2 -11  14   98.22    8.33
   2 -11  14  101.21    8.45
   2 -11  14  107.07    8.60
   2 -11  15    3.37    1.39
   2 -11  15    4.01    1.60
   2 -11  15    3.06    1.23
   2 -11  15    3.48    1.38
   2 -11  16    9.38    1.54
   2 -10 -16   50.74    4.51
   2 -10 -15    5.45    1.81
   2 -10 -14   50.96    5.43
   2 -10 -14   46.37    4.96
   2 -10 -13   36.76    5.01
   2 -10 -13   44.06    5.18
   2 -10 -12    7.16    2.51
   2 -10 -12    5.76    2.43
   2 -10 -11   12.60    3.27
   2 -10 -11   19.92    3.94
   2 -10 -10   47.54    6.41
   2 -10 -10   64.26    7.36
   2 -10 -10   67.78    8.89
   2 -10  -9  109.06   10.85
   2 -10  -9  135.17   11.91
   2 -10  -9  153.55   14.04
   2 -10  -8   18.01    3.66
   2 -10  -8   11.98    3.80
   2 -10  -8   17.52    8.81
   2 -10  -7   22.60    5.73
   2 -10  -7   16.37    9.59
   2 -10  -7   19.03    4.32
   2 -10  -7   20.83    3.86
   2 -10  -6   19.96    3.64
   2 -10  -6   22.61   10.75
   2 -10  -6   26.42    5.71
   2 -10  -6   15.07    3.96
   2 -10  -5   12.84   11.26
   2 -10  -5    4.58    1.89
   2 -10  -5    4.20    3.94
   2 -10  -4   13.46    2.74
   2 -10  -4   15.81    5.03
   2 -10  -4   11.50   11.01
   2 -10  -3    4.42    1.69
   2 -10  -3    7.36   10.54
   2 -10  -3    9.04    4.60
   2 -10  -3   12.16    3.32
   2 -10  -2   17.64    3.92
   2 -10  -2   12.81    5.11
   2 -10  -2    5.93   11.23
   2 -10  -2   16.70    2.92
   2 -10  -1   51.24    5.21
   2 -10  -1   45.02    6.15
   2 -10  -1   37.62    6.77
   2 -10   0   51.95    5.17
   2 -10   0   42.68    6.67
   2 -10   0   42.28    6.05
   2 -10   0   32.75   10.49
   2 -10   1    8.35    3.99
   2 -10   1    8.78    7.65
   2 -10   2   50.59    9.66
   2 -10   2   55.41    7.45
   2 -10   3   30.58    8.39
   2 -10   3   25.88    5.63
   2 -10   4   10.54    4.02
   2 -10   4   14.40    3.49
   2 -10   5   31.15    8.76
   2 -10   6   83.57   11.75
   2 -10   6   55.68    7.66
   2 -10   7   51.65   10.70
   2 -10   7   27.44    5.57
   2 -10   8   77.27    9.55
   2 -10   8   75.39   10.68
   2 -10   9  290.56   22.74
   2 -10  10  179.32   15.83
   2 -10  11   10.96    3.83
   2 -10  11   18.26    4.45
   2 -10  12   27.43    4.95
   2 -10  12   22.50    4.40
   2 -10  13  100.46    9.13
   2 -10  13   72.32    8.02
   2 -10  14   61.27    6.53
   2 -10  14   71.47    7.11
   2 -10  15    8.65    2.47
   2 -10  15    9.91    2.52
   2 -10  15    9.57    2.23
   2 -10  16    1.29    1.02
   2 -10  16    2.16    1.36
   2 -10  17    1.95    0.95
   2 -10  17    0.98    0.75
   2  -9 -17   18.47    2.37
   2  -9 -16    9.97    2.20
   2  -9 -15    6.35    2.07
   2  -9 -14   16.76    2.69
   2  -9 -14   15.04    2.77
   2  -9 -14   10.49    2.84
   2  -9 -13    1.01    1.91
   2  -9 -13    1.57    1.34
   2  -9 -13    1.65    1.70
   2  -9 -12  193.14   13.81
   2  -9 -12  161.33   12.38
   2  -9 -12  152.22   13.48
   2  -9 -11  186.17   13.37
   2  -9 -11  124.70   12.33
   2  -9 -10  365.97   22.91
   2  -9 -10  269.52   21.68
   2  -9  -9  239.79   17.23
   2  -9  -9  201.07   16.19
   2  -9  -9  192.05   15.88
   2  -9  -8   83.00    8.49
   2  -9  -8   82.55    8.88
   2  -9  -8  102.14   10.73
   2  -9  -7    0.88    5.84
   2  -9  -7    1.99    2.18
   2  -9  -7    0.24    1.41
   2  -9  -6   29.47    4.93
   2  -9  -6   32.11    7.97
   2  -9  -6   36.76    4.79
   2  -9  -6   47.36    6.60
   2  -9  -5  122.93   11.52
   2  -9  -5  149.86   13.10
   2  -9  -5  125.15   13.59
   2  -9  -5  155.20   11.36
   2  -9  -4   90.99    9.96
   2  -9  -4  100.72    8.35
   2  -9  -4   87.07   11.47
   2  -9  -3    6.46    3.55
   2  -9  -3    7.18    1.89
   2  -9  -3    5.02    7.72
   2  -9  -3    3.36    1.96
   2  -9  -2   12.45    8.28
   2  -9  -2   13.23    4.12
   2  -9  -2   14.03    3.20
   2  -9  -2   16.42    2.71
   2  -9  -1    1.76    1.21
   2  -9  -1    2.71    3.12
   2  -9  -1    1.55    1.93
   2  -9   0   19.02    2.91
   2  -9   0   21.55    4.53
   2  -9   0   26.29    4.17
   2  -9   1  173.77   15.17
   2  -9   1  174.09   12.39
   2  -9   1  174.03   13.34
   2  -9   2  522.99   32.45
   2  -9   2  539.61   33.57
   2  -9   2  538.54   34.81
   2  -9   3  213.23   15.89
   2  -9   3  213.79   17.00
   2  -9   4   80.98    9.36
   2  -9   4   81.77    8.32
   2  -9   5  729.04   44.11
   2  -9   5  663.91   44.33
   2  -9   5  686.24   43.20
   2  -9   6  714.00   44.67
   2  -9   6  740.42   45.21
   2  -9   6  664.86   45.68
   2  -9   7  489.21   32.40
   2  -9   7  492.94   33.59
   2  -9   7  448.47   32.33
   2  -9   8   87.65   10.27
   2  -9   8   82.46   10.06
   2  -9   9    3.23    3.05
   2  -9  10   22.06    5.02
   2  -9  10   14.69    4.15
   2  -9  11   56.74    7.36
   2  -9  11   61.65    8.12
   2  -9  12    6.97    3.32
   2  -9  12    5.15    2.80
   2  -9  13    4.97    2.56
   2  -9  13    5.03    3.02
   2  -9  14   29.10    4.64
   2  -9  14   38.43    5.41
   2  -9  15   27.06    4.27
   2  -9  15   23.21    3.69
   2  -9  16    9.84    2.47
   2  -9  16    8.31    2.07
   2  -9  17    0.12    0.99
   2  -9  18    0.89    0.80
   2  -9  18   -0.44    0.74
   2  -8 -18    1.73    0.91
   2  -8 -17    3.08    1.41
   2  -8 -17    2.16    1.01
   2  -8 -16    3.86    1.80
   2  -8 -16    4.00    1.39
   2  -8 -15   41.81    4.50
   2  -8 -15   34.23    4.81
   2  -8 -14   15.45    2.82
   2  -8 -14   13.22    2.73
   2  -8 -14   13.55    3.31
   2  -8 -13   83.76    7.77
   2  -8 -13   79.50    7.58
   2  -8 -12  285.86   21.16
   2  -8 -12  279.84   20.21
   2  -8 -12  337.37   21.20
   2  -8 -11  480.99   32.29
   2  -8 -11  475.26   33.19
   2  -8 -10  284.94   19.96
   2  -8 -10  269.31   20.78
   2  -8  -9   66.14    7.41
   2  -8  -9   67.96    7.32
   2  -8  -9   58.38    6.10
   2  -8  -9   53.12    6.55
   2  -8  -8   11.44    3.17
   2  -8  -8    8.11    3.90
   2  -8  -8   16.89    3.74
   2  -8  -8    9.01    2.20
   2  -8  -7   32.10    5.89
   2  -8  -7   32.61    4.58
   2  -8  -7   33.00    4.89
   2  -8  -6    8.62    2.74
   2  -8  -6    8.37    2.32
   2  -8  -6    8.70    4.49
   2  -8  -6    9.44    3.29
   2  -8  -5  267.52   17.65
   2  -8  -5  243.59   18.08
   2  -8  -5  279.19   19.65
   2  -8  -5  235.66   18.65
   2  -8  -4  237.78   17.54
   2  -8  -4  219.04   18.13
   2  -8  -4  260.73   17.06
   2  -8  -3   84.13    9.46
   2  -8  -3   91.45    9.51
   2  -8  -3   95.80    7.70
   2  -8  -2   46.98    7.72
   2  -8  -2   63.19    5.69
   2  -8  -2   60.54    7.53
   2  -8  -2   64.47    6.35
   2  -8  -1  100.80    7.78
   2  -8  -1   96.32    8.41
   2  -8  -1  105.83   10.27
   2  -8  -1   82.89    9.28
   2  -8   0   70.73    8.19
   2  -8   0   95.52    7.23
   2  -8   0   87.21    7.79
   2  -8   1   82.39    7.64
   2  -8   1   86.80    9.06
   2  -8   1   85.12    6.95
   2  -8   2  148.88   12.64
   2  -8   2  151.47   11.00
   2  -8   2  163.51   11.98
   2  -8   3   27.18    4.36
   2  -8   3   22.35    3.07
   2  -8   3   19.19    4.33
   2  -8   4  652.41   39.44
   2  -8   4  677.88   40.24
   2  -8   4  635.65   40.95
   2  -8   5 1544.58   88.71
   2  -8   5 1462.97   90.00
   2  -8   5 1482.13   87.01
   2  -8   5 1545.62   88.07
   2  -8   6 1187.89   68.45
   2  -8   6 1111.55   66.87
   2  -8   6 1116.23   70.11
   2  -8   6 1151.78   68.08
   2  -8   7  775.81   51.30
   2  -8   7  834.83   51.16
   2  -8   7  949.10   54.21
   2  -8   7  811.41   50.06
   2  -8   8  575.42   38.51
   2  -8   8  581.38   39.22
   2  -8   8  606.16   40.78
   2  -8   9  207.25   16.63
   2  -8   9  219.00   17.14
   2  -8   9  210.24   19.57
   2  -8  10   52.30    7.17
   2  -8  10   47.55    6.13
   2  -8  10   37.49    9.87
   2  -8  10   64.52    8.15
   2  -8  11    8.29    3.68
   2  -8  11    7.29    2.92
   2  -8  11    6.56    3.02
   2  -8  12  190.16   16.38
   2  -8  12  215.57   16.99
   2  -8  12  203.43   16.04
   2  -8  13  236.52   18.71
   2  -8  13  281.54   19.57
   2  -8  13  225.97   17.93
   2  -8  14   77.50    8.32
   2  -8  14   66.90    7.43
   2  -8  14   77.27    8.53
   2  -8  15   18.35    3.72
   2  -8  15   18.01    3.45
   2  -8  16    7.40    2.30
   2  -8  16   11.84    2.96
   2  -8  16    8.29    2.19
   2  -8  17    1.55    1.47
   2  -8  17    1.79    1.65
   2  -8  17    1.14    1.11
   2  -8  18    3.02    1.40
   2  -8  18    1.42    0.92
   2  -8  18    2.56    1.11
   2  -7 -18   68.75    5.31
   2  -7 -17   72.88    6.94
   2  -7 -17   93.67    6.90
   2  -7 -16   58.59    5.66
   2  -7 -15    7.88    2.31
   2  -7 -15   10.27    2.93
   2  -7 -14    3.31    2.29
   2  -7 -14    6.11    2.18
   2  -7 -13    1.36    1.61
   2  -7 -13    3.11    1.78
   2  -7 -13    0.54    1.85
   2  -7 -12  214.65   14.99
   2  -7 -12  190.60   14.60
   2  -7 -12  176.29   15.07
   2  -7 -11  272.98   20.28
   2  -7 -11  263.14   19.49
   2  -7 -11  324.57   20.55
   2  -7 -10   12.87    3.17
   2  -7 -10   12.04    2.89
   2  -7 -10   12.89    3.33
   2  -7  -9  126.40   11.06
   2  -7  -9  127.68   10.49
   2  -7  -9  138.04   11.32
   2  -7  -8  318.05   21.50
   2  -7  -8  345.51   22.50
   2  -7  -8  295.85   22.04
   2  -7  -8  308.66   22.33
   2  -7  -7  117.08   10.15
   2  -7  -7  102.43    9.28
   2  -7  -7  108.52    8.37
   2  -7  -7   91.08    8.54
   2  -7  -7   88.36    8.78
   2  -7  -6   20.70    3.18
   2  -7  -6   21.78    3.72
   2  -7  -6   18.46    3.82
   2  -7  -6   17.90    2.74
   2  -7  -5  314.10   22.43
   2  -7  -5  382.92   23.82
   2  -7  -5  320.12   22.03
   2  -7  -4  258.88   17.56
   2  -7  -4  227.13   16.43
   2  -7  -4  275.56   17.79
   2  -7  -4  258.31   15.57
   2  -7  -4  235.49   15.92
   2  -7  -3   12.75    2.24
   2  -7  -3   16.65    2.90
   2  -7  -3    9.71    2.25
   2  -7  -3    7.64    3.45
   2  -7  -3   10.52    3.16
   2  -7  -2  385.88   23.48
   2  -7  -2  397.71   22.91
  -2   7   1  146.80   10.61
   2  -7  -1  161.27    9.59
   2  -7  -1  142.50   10.48
  -2   7   0  315.92   15.17
   2  -7   0  297.08   13.33
   2  -7   1   96.52    9.19
   2  -7   1  111.17    8.60
  -2   7  -1  104.41    9.22
   2  -7   2   40.75    5.17
  -2   7  -2   47.17    5.33
   2  -7   2   35.57    4.51
   2  -7   3   36.46    4.35
   2  -7   3   40.22    4.92
   2  -7   4  110.83    8.99
   2  -7   4  103.58    9.51
   2  -7   5  129.06   10.99
   2  -7   5  131.90   10.45
   2  -7   5  141.01   10.74
   2  -7   5  126.68    9.95
   2  -7   6   64.07    6.22
   2  -7   6   64.30    7.02
   2  -7   6   63.54    6.97
   2  -7   7   51.02    7.06
   2  -7   7   59.25    6.60
   2  -7   7   47.56    5.55
   2  -7   8  305.02   21.49
   2  -7   8  328.14   23.29
   2  -7   8  320.80   22.17
   2  -7   9  205.87   15.64
   2  -7   9  201.45   17.26
   2  -7  10    3.87    4.14
   2  -7  10    5.30    2.23
   2  -7  11   74.02    9.86
   2  -7  11  101.57   10.29
   2  -7  11   73.04    8.28
   2  -7  11   83.79    9.34
   2  -7  12   43.68    6.02
   2  -7  12   54.79    7.32
   2  -7  12   50.22    6.97
   2  -7  12   37.91    5.78
   2  -7  12   44.16    7.74
   2  -7  13  147.82   13.11
   2  -7  13  119.92   11.64
   2  -7  13  146.78   12.13
   2  -7  14  104.56   10.47
   2  -7  14  105.52    9.68
   2  -7  14   94.26    9.53
   2  -7  15    7.88    3.11
   2  -7  15    8.75    2.66
   2  -7  15   11.11    3.21
   2  -7  16   25.22    4.48
   2  -7  16   29.86    4.57
   2  -7  16   24.01    3.75
   2  -7  17   42.25    4.97
   2  -7  17   33.79    4.80
   2  -7  18    7.56    2.04
   2  -7  18    8.57    1.97
   2  -7  18    6.75    1.95
   2  -7  19   15.47    2.40
   2  -7  19   23.78    2.67
   2  -7  19   20.05    2.35
   2  -6 -19   29.91    2.82
   2  -6 -19   18.01    2.17
   2  -6 -18  154.32   11.05
  -2   6  18  149.51   10.78
   2  -6 -18  169.90   10.88
   2  -6 -17  141.67   10.40
   2  -6 -16    9.58    2.51
   2  -6 -16   11.59    2.86
   2  -6 -15  171.91   12.97
   2  -6 -15  166.77   13.49
   2  -6 -14   86.56    8.67
   2  -6 -14   80.10    7.96
   2  -6 -13   42.19    5.01
   2  -6 -13   47.83    6.12
   2  -6 -13   37.05    5.29
   2  -6 -12   25.55    4.00
   2  -6 -12   21.90    4.06
   2  -6 -12   28.26    4.71
   2  -6 -11   29.07    4.44
   2  -6 -11   29.07    4.28
   2  -6 -11   25.65    4.60
   2  -6 -10   10.90    2.89
   2  -6 -10    4.06    2.04
   2  -6 -10    5.40    2.11
   2  -6  -9   95.86    9.20
   2  -6  -9  114.55    9.49
   2  -6  -8   18.33    3.11
   2  -6  -8   17.34    3.28
   2  -6  -8   15.83    3.18
   2  -6  -8   19.43    3.63
   2  -6  -7  110.31    9.94
   2  -6  -7  145.28   11.25
   2  -6  -7  123.38    9.64
   2  -6  -7  127.37   10.10
   2  -6  -6  234.94   15.52
   2  -6  -6  198.15   15.37
   2  -6  -6  209.17   15.60
   2  -6  -5  337.52   17.73
   2  -6  -5  313.12   18.03
   2  -6  -5  349.17   21.61
   2  -6  -4  349.95   19.57
   2  -6  -4  315.59   17.73
   2  -6  -4  342.09   20.17
   2  -6  -3   47.91    5.13
  -2   6   3    4.66    6.32
  -2   6   3   38.87    5.04
  -2   6   3    5.84    7.82
   2  -6  -2  185.68   10.18
  -2   6   2   27.82   10.75
  -2   6   2   25.54   12.03
  -2   6   2  181.77   11.38
  -2   6   1  109.84   25.65
   2  -6  -1  541.89   22.62
  -2   6   1  565.62   25.10
  -2   6   1   77.09   23.85
  -2   6   0  145.53    9.17
   2  -6   0  115.17    6.48
  -2   6   0   23.02    9.02
  -2   6   0   15.05    8.24
  -2   6  -1   17.99    9.30
  -2   6  -1   13.45    8.33
   2  -6   1  164.51    7.98
  -2   6  -1  165.39   10.63
   2  -6   1  159.78    7.42
  -2   6  -2   15.65    2.84
  -2   6  -2   51.56    4.89
  -2   6  -3   31.81    4.22
  -2   6  -4  229.04   16.23
   2  -6   5  642.90   38.13
  -2   6  -5  610.75   38.78
   2  -6   6  836.35   50.30
   2  -6   6  873.24   50.80
  -2   6  -6  765.15   50.56
   2  -6   6  906.06   52.85
   2  -6   7  629.50   38.18
   2  -6   7  615.97   37.97
   2  -6   7  577.53   36.95
   2  -6   8   77.28    7.74
   2  -6   8   80.03    7.47
   2  -6   8   61.71    8.00
   2  -6   9   69.85    8.35
   2  -6   9   63.70    7.00
   2  -6  10  224.48   17.19
   2  -6  10  236.10   18.85
   2  -6  11  273.84   20.26
   2  -6  11  276.52   21.86
   2  -6  12   90.80    9.65
   2  -6  12   80.35   10.15
   2  -6  12   73.59    8.55
   2  -6  12   83.80    8.45
   2  -6  13   22.44    4.76
   2  -6  13   24.20    4.90
   2  -6  13   15.20    3.77
   2  -6  13   20.19    5.48
   2  -6  13   26.03    4.35
   2  -6  14   66.15    8.48
   2  -6  14   69.01    7.44
   2  -6  14   67.61    7.90
   2  -6  14   79.09    8.51
   2  -6  14   57.74    8.76
   2  -6  15   11.46    2.93
   2  -6  15   14.62    3.94
   2  -6  15   15.81    4.81
   2  -6  15   18.48    4.08
   2  -6  16  104.36    9.27
   2  -6  16  123.64   10.44
   2  -6  16  111.13   10.78
   2  -6  17   81.19    7.67
   2  -6  17   73.36    8.08
   2  -6  18   10.34    2.73
   2  -6  18   10.76    2.45
   2  -6  19   18.25    2.57
   2  -6  19   13.86    2.15
   2  -6  19   20.10    3.07
   2  -6  20   16.19    2.30
   2  -5 -19    3.19    1.07
   2  -5 -19    1.87    0.94
  -2   5  19    3.13    1.14
   2  -5 -18   17.69    2.66
   2  -5 -17    4.14    1.87
   2  -5 -16  178.36   13.31
   2  -5 -15  461.01   29.66
   2  -5 -14  393.00   26.12
   2  -5 -13   83.51    8.22
   2  -5 -13   76.53    8.39
   2  -5 -12   13.22    3.35
   2  -5 -12   16.04    3.64
   2  -5 -11   12.09    3.27
   2  -5 -11   18.28    3.18
   2  -5 -11   14.01    3.24
   2  -5 -10   78.32    7.22
   2  -5 -10   62.42    7.10
   2  -5 -10   77.38    7.66
   2  -5  -9  195.21   13.62
   2  -5  -9  181.85   13.76
   2  -5  -9  167.74   13.32
   2  -5  -8  218.51   14.90
   2  -5  -8  201.85   14.86
   2  -5  -7  699.17   40.39
   2  -5  -7  667.45   40.20
   2  -5  -6 1008.68   53.39
   2  -5  -6  974.88   57.21
  -2   5   5   70.39   22.58
   2  -5  -5  551.26   25.56
   2  -5  -4  573.87   25.24
  -2   5   4   73.19   23.49
   2  -5  -3   18.46    3.27
  -2   5   3    1.04    6.44
  -2   5   3    6.74    8.33
  -2   5   2  166.40   10.96
  -2   5   2   44.03   14.63
  -2   5   2   35.42   13.36
   2  -5  -2  172.31   10.73
  -2   5   1   89.29   26.75
   2  -5  -1  482.58   23.16
   2  -5  -1  401.08   22.48
  -2   5   1   96.50   26.17
  -2   5   1  459.33   25.45
   2  -5  -1  461.14   24.36
  -2   5   0    7.02    1.95
   2  -5   0   10.77    1.55
   2  -5   0   10.19    1.26
  -2   5   0    1.52    5.20
   2  -5   0   12.24    1.24
  -2   5   0    2.45    5.58
  -2   5  -1   -0.47    3.74
   2  -5   1   22.07    2.24
  -2   5  -1    2.10    4.82
   2  -5   1   17.36    1.63
  -2   5  -1   13.00    2.45
  -2   5  -2    4.97    1.72
  -2   5  -2    9.62    2.10
  -2   5  -3   90.34    7.66
   2  -5   4   61.50    6.40
  -2   5  -4   64.25    6.15
  -2   5  -5  713.28   35.40
   2  -5   5  770.26   36.77
  -2   5  -6  802.39   50.83
   2  -5   6  918.34   52.63
  -2   5  -7  444.53   30.16
   2  -5   7  442.81   29.91
   2  -5   7  494.14   32.05
  -2   5  -7  500.48   29.41
  -2   5  -8   69.80    7.14
   2  -5   8   86.69    8.55
   2  -5   8   88.96    7.80
   2  -5   9 1037.26   61.32
   2  -5   9  968.14   59.69
  -2   5  -9 1000.19   58.51
  -2   5 -10 1389.37   79.79
   2  -5  10 1320.14   81.18
   2  -5  10 1434.03   83.28
   2  -5  11  621.30   42.43
  -2   5 -11  734.13   41.35
   2  -5  11  643.46   44.13
  -2   5 -12  117.48    9.39
   2  -5  12  112.54    9.89
   2  -5  12  109.46   11.83
   2  -5  12   89.94    9.96
   2  -5  13    8.58    3.32
   2  -5  13    4.63    3.58
   2  -5  13    5.61    2.69
  -2   5 -13   14.91    2.85
   2  -5  13    4.45    2.13
   2  -5  13    5.74    3.01
   2  -5  14  130.45   13.91
   2  -5  14  137.95   12.93
   2  -5  14  172.47   13.29
   2  -5  14  130.29   11.63
   2  -5  14  153.94   13.79
  -2   5 -14  152.17   11.54
   2  -5  15   37.53    5.11
   2  -5  15   40.38    6.44
   2  -5  15   44.54    6.02
   2  -5  15   44.25    6.24
  -2   5 -15   44.67    5.06
   2  -5  15   39.09    6.71
   2  -5  16   24.10    4.36
   2  -5  16   27.64    5.30
   2  -5  16   25.56    5.46
   2  -5  17    1.49    2.49
   2  -5  17    0.89    1.79
   2  -5  18    6.11    2.62
   2  -5  18    9.34    2.39
   2  -5  19   10.43    1.94
   2  -5  19   11.16    2.79
   2  -5  19   10.58    2.19
   2  -5  20   56.87    5.20
   2  -5  20   46.87    4.11
   2  -4 -20   19.39    2.08
  -2   4  19   27.72    3.20
   2  -4 -19   21.95    2.78
   2  -4 -18   17.44    2.90
   2  -4 -18   18.90    2.89
   2  -4 -17    3.77    1.94
   2  -4 -17    2.32    1.91
   2  -4 -16   33.73    4.76
  -2   4  16   40.34    5.27
   2  -4 -16   37.14    5.08
   2  -4 -15   25.54    4.40
  -2   4  15   21.68    4.22
   2  -4 -15   24.55    4.16
   2  -4 -14   60.04    7.11
  -2   4  14   57.29    7.23
   2  -4 -14   61.40    6.88
   2  -4 -13   30.95    4.65
  -2   4  13   16.88    3.94
  -2   4  12  122.61   11.35
  -2   4  11  196.47   15.60
  -2   4  10  223.51   16.73
  -2   4   9  217.48   15.36
   2  -4  -9  215.87   14.46
   2  -4  -9  177.62   14.46
   2  -4  -8  526.08   30.80
   2  -4  -8  465.87   30.82
   2  -4  -7 1002.37   62.91
  -2   4   7 1028.34   63.55
   2  -4  -7 1056.60   64.34
   2  -4  -6 1402.19   82.40
  -2   4   6 1311.97   81.13
   2  -4  -5 1370.07   83.30
  -2   4   4    1.43    8.04
  -2   4   3   28.55   14.23
   2  -4  -3  179.79   12.33
   2  -4  -2   11.59    2.66
   2  -4  -2   10.67    1.67
  -2   4   2   -0.93    5.88
  -2   4   2    1.14    8.48
   2  -4  -1   24.88    3.13
  -2   4   1    1.71    7.14
  -2   4   1   26.42    3.33
  -2   4   1    8.46    8.72
   2  -4  -1   23.61    2.17
  -2   4   0  104.80   25.88
  -2   4   0  514.52   25.28
  -2   4   0   17.50   23.32
   2  -4   0  594.53   23.39
   2  -4   0  539.35   23.12
   2  -4   0  518.46   24.08
  -2   4  -1   56.61    5.38
   2  -4   1   58.20    4.09
   2  -4   1   64.20    4.34
  -2   4  -2  214.96   13.36
   2  -4   2  183.50   12.15
   2  -4   3  499.37   31.61
  -2   4  -3  585.40   31.73
   2  -4   3  488.81   30.83
  -2   4  -4  733.52   42.74
   2  -4   4  686.45   42.60
   2  -4   4  739.36   43.18
  -2   4  -5  201.86   13.73
   2  -4   5  181.33   13.92
  -2   4  -6  128.71    9.39
   2  -4   6  130.79   10.85
  -2   4  -6  119.78    9.99
   2  -4   7  465.60   32.12
  -2   4  -7  451.54   30.93
  -2   4  -7  547.83   30.72
  -2   4  -8 1512.26   96.72
  -2   4  -8 1813.10   96.58
   2  -4   8 1649.37   97.25
   2  -4   8 1701.36   98.93
   2  -4   9 1893.21  108.82
   2  -4   9 1846.96  107.36
  -2   4  -9 1848.14  106.07
   2  -4  10 1313.96   77.27
   2  -4  10 1231.36   75.47
  -2   4 -10 1285.92   74.11
   2  -4  11  468.58   33.57
  -2   4 -11  567.40   32.67
   2  -4  11  503.99   35.27
  -2   4 -12   95.89    8.25
   2  -4  12   84.19    8.15
   2  -4  12   81.66    9.12
   2  -4  12   94.65   10.51
  -2   4 -13   30.35    4.35
   2  -4  13   37.41    6.04
   2  -4  13   28.32    4.34
   2  -4  13   33.97    6.33
   2  -4  13   33.94    5.54
   2  -4  14   47.33    6.23
  -2   4 -14   51.55    5.59
   2  -4  14   31.08    6.47
   2  -4  14   37.84    6.13
   2  -4  14   43.71    6.80
   2  -4  15  183.41   15.98
  -2   4 -15  171.06   13.41
   2  -4  15  202.45   14.85
   2  -4  15  170.85   15.41
   2  -4  15  172.33   16.05
  -2   4 -16  262.03   18.11
   2  -4  16  258.39   20.52
   2  -4  16  265.80   19.02
   2  -4  17  110.76   10.59
  -2   4 -17   83.44    7.77
   2  -4  17   97.89    8.77
   2  -4  17   88.84    8.12
   2  -4  18   45.24    6.16
  -2   4 -18   39.72    4.34
   2  -4  18   38.98    4.82
   2  -4  19    9.70    2.92
  -2   4 -19    1.76    1.00
   2  -4  19    6.38    1.85
   2  -4  20   52.68    5.60
   2  -4  21   58.05    5.18
   2  -3 -20   17.90    2.35
  -2   3  20   43.80    3.28
  -2   3  19    8.76    2.03
  -2   3  18    4.37    1.76
   2  -3 -18    6.97    1.99
   2  -3 -17    8.77    2.46
  -2   3  17   10.98    2.87
   2  -3 -16   39.39    5.14
  -2   3  16   34.45    5.24
   2  -3 -15  126.35   11.27
  -2   3  15  144.54   12.48
   2  -3 -14  183.07   14.20
  -2   3  14  170.15   14.90
   2  -3 -13  185.90   14.89
  -2   3  13  204.30   16.22
  -2   3  12  134.43   12.74
   2  -3 -12  160.75   12.53
   2  -3 -11    7.43    2.71
   2  -3 -11    8.93    2.61
  -2   3  11    8.61    2.83
  -2   3  10  111.75   10.59
   2  -3 -10  126.89   10.27
  -2   3   9  122.23   10.45
   2  -3  -9  114.89    9.69
   2  -3  -8   72.05    7.51
  -2   3   8   61.40    7.16
  -2   3   7  563.75   32.59
   2  -3  -7  564.97   32.83
  -2   3   6  795.55   47.56
  -2   3   5   27.41    3.43
  -2   3   4   37.06    3.69
   2  -3  -3   16.37    2.39
   2  -3  -2  619.40   35.88
   2  -3  -1 1210.58   68.21
  -2   3  -1   90.41    8.06
   2  -3   1   74.83    5.05
   2  -3   1   76.10    5.19
   2  -3   2  205.77   12.55
   2  -3   2  196.45   13.42
  -2   3  -2  216.35   13.52
   2  -3   3 2102.28  117.60
   2  -3   3 2012.31  116.71
  -2   3  -3 2146.50  117.47
   2  -3   4 1899.03  109.60
  -2   3  -4 1946.95  109.89
   2  -3   4 1975.11  110.32
   2  -3   5  896.34   51.62
  -2   3  -5  831.86   50.83
   2  -3   5  794.25   50.89
  -2   3  -5  942.04   50.37
  -2   3  -6  382.35   22.91
  -2   3  -6  339.71   23.30
   2  -3   6  378.00   24.28
   2  -3   7  631.53   36.01
  -2   3  -7  547.43   34.54
  -2   3  -7  641.73   34.29
  -2   3  -7  533.76   31.43
   2  -3   8  465.52   30.96
  -2   3  -8  434.67   29.39
  -2   3  -8  478.83   29.18
   2  -3   9  100.40   10.40
   2  -3   9  101.77    9.92
   2  -3   9   87.78    8.55
  -2   3  -9  104.67    9.00
  -2   3  -9   96.90    9.24
   2  -3  10   70.97    7.53
  -2   3 -10   67.72    6.51
   2  -3  10   82.45    8.99
   2  -3  11   91.15    9.26
  -2   3 -11   88.78    8.05
   2  -3  11  107.84   10.73
  -2   3 -12   24.58    3.81
   2  -3  12   28.06    3.96
   2  -3  12   28.22    5.47
   2  -3  12   30.82    5.02
  -2   3 -13   30.50    4.39
   2  -3  13   41.82    6.69
   2  -3  13   33.15    5.60
   2  -3  14    6.39    2.91
  -2   3 -14   10.71    2.73
   2  -3  14    8.43    3.62
   2  -3  14   10.29    3.84
   2  -3  15   29.58    5.49
   2  -3  15   27.21    4.57
  -2   3 -15   31.39    4.51
   2  -3  15   26.57    5.70
   2  -3  15   25.97    5.64
   2  -3  16  113.77   10.17
  -2   3 -16  111.16    9.66
  -2   3 -17  130.13   10.49
   2  -3  17  130.59   10.96
  -2   3 -18   73.86    6.74
   2  -3  18   69.37    6.83
  -2   3 -19   51.64    4.47
   2  -3  19   47.31    4.46
   2  -3  19   49.51    4.52
  -2   3 -20   -0.32    0.95
  -2   3 -20    1.77    0.93
   2  -3  21   71.53    6.31
  -2   2  20    5.59    1.41
   2  -2 -20    3.24    1.02
  -2   2  19    7.07    2.00
  -2   2  19    4.53    1.52
  -2   2  18    6.14    2.20
   2  -2 -18    8.99    2.24
   2  -2 -18    8.13    2.11
   2  -2 -17   14.22    3.01
  -2   2  17   14.73    3.46
   2  -2 -17   17.22    3.24
   2  -2 -16    2.67    2.14
   2  -2 -16    1.77    1.90
  -2   2  16    1.81    2.15
   2  -2 -15   95.53    8.84
   2  -2 -15   90.79    8.79
  -2   2  15   77.57    9.13
   2  -2 -14   89.07    8.59
  -2   2  14   82.79    9.35
   2  -2 -14   84.72    8.50
   2  -2 -13   87.30    8.13
  -2   2  13   67.24    8.35
   2  -2 -13   67.04    7.59
  -2   2  12   23.05    4.59
   2  -2 -12   17.72    3.82
   2  -2 -12   20.55    3.75
  -2   2  11  623.76   41.43
   2  -2 -11  671.07   40.30
  -2   2  10 1316.15   81.02
   2  -2 -10 1405.91   79.84
  -2   2   9  512.70   34.95
   2  -2  -9  588.52   34.45
   2  -2  -8   57.87    6.50
  -2   2   8   49.73    6.45
   2  -2  -8   46.39    5.13
  -2   2   7   21.45    3.81
  -2   2   6   84.43    7.74
  -2   2   5   29.64   13.36
  -2   2   5   31.07    3.89
  -2   2   4  264.95   17.27
   2  -2  -4  276.31   17.72
  -2   2   3  129.56    8.31
   2  -2  -3  105.53    8.26
   2  -2  -2 1059.27   60.25
  -2   2   1  779.95   69.07
   2  -2  -1 1045.60   60.99
   2  -2   0  526.99   29.07
  -2   2   0  346.50   19.61
   2  -2   1  389.02   32.40
   2  -2   2   96.88   12.63
   2  -2   2   33.08    2.74
   2  -2   3  101.79    9.72
   2  -2   3   47.69    3.97
   2  -2   4   66.89    5.54
   2  -2   4   60.92    5.90
  -2   2  -5  214.95   14.25
  -2   2  -5  208.64   12.27
   2  -2   5  193.04   13.98
   2  -2   5  213.77   14.62
  -2   2  -5  249.85   13.94
  -2   2  -6  776.84   50.79
  -2   2  -6  864.46   50.52
  -2   2  -6  869.63   48.98
   2  -2   6  801.81   51.04
   2  -2   6  831.32   51.50
  -2   2  -7  145.20   11.21
   2  -2   7  145.88   11.88
  -2   2  -7  163.81   11.03
  -2   2  -7  135.47    9.37
  -2   2  -8   17.13    2.17
  -2   2  -8   19.91    3.09
  -2   2  -8   14.09    2.93
  -2   2  -9  113.48    8.75
   2  -2   9  114.08   11.33
  -2   2  -9  138.22   10.59
  -2   2  -9  128.97   10.90
  -2   2 -10  326.78   22.05
   2  -2  10  331.97   23.37
  -2   2 -11   86.96    7.62
   2  -2  11   91.99    9.96
   2  -2  11   72.01    8.25
   2  -2  12   10.32    3.18
   2  -2  12    8.38    3.57
  -2   2 -12    7.77    2.23
   2  -2  13  146.43   13.06
   2  -2  13  154.23   13.99
  -2   2 -13  131.22   11.16
  -2   2 -14  939.50   55.59
   2  -2  14  903.39   57.69
   2  -2  14  919.71   58.51
   2  -2  15  668.08   45.03
   2  -2  15  687.40   42.96
  -2   2 -15  712.47   42.85
   2  -2  16  101.25    9.32
   2  -2  16   96.88   10.88
  -2   2 -16  106.36    9.34
  -2   2 -17   81.73    7.92
   2  -2  17   85.52    8.06
   2  -2  17   86.83    9.84
  -2   2 -18  104.95    8.74
   2  -2  18  105.01   10.50
   2  -2  18   88.41    8.18
  -2   2 -19   66.66    6.35
   2  -2  19   70.78    7.89
  -2   2 -20    7.10    1.71
   2  -2  20    8.19    1.87
   2  -2  20    7.84    2.65
  -2   2 -20    1.87    1.33
  -2   2 -21   21.15    2.09
   2  -2  21   25.32    3.27
   2  -2  21   16.26    1.90
   2  -1 -20    0.81    0.72
  -2   1  20    3.55    1.15
  -2   1  19   12.32    2.47
   2  -1 -19   15.28    2.28
  -2   1  19   11.36    2.44
   2  -1 -18  160.44   11.32
   2  -1 -18  164.63   11.45
  -2   1  18  143.75   11.80
  -2   1  18  151.48   12.34
   2  -1 -17  476.11   31.44
  -2   1  17  503.03   33.21
   2  -1 -17  549.36   31.95
   2  -1 -16  284.94   19.44
  -2   1  16  279.15   21.05
   2  -1 -16  276.22   19.36
   2  -1 -15   64.85    7.11
   2  -1 -15   68.72    7.04
  -2   1  15   59.69    7.96
  -2   1  14    6.04    3.06
   2  -1 -14    7.06    2.65
   2  -1 -14    3.82    2.04
   2  -1 -13    8.56    2.70
  -2   1  13   10.90    3.68
   2  -1 -13    9.63    2.94
   2  -1 -12  140.49   10.99
  -2   1  12  109.07   11.54
   2  -1 -11  296.06   20.81
  -2   1  11  328.80   22.79
  -2   1  10  619.93   41.43
   2  -1 -10  684.92   40.33
   2  -1  -9  107.19    9.33
  -2   1   9  116.38   10.55
   2  -1  -8  164.99   13.71
  -2   1   8  200.61   14.81
  -2   1   8  161.20   14.29
  -2   1   7  257.14   20.25
  -2   1   7  323.53   20.62
  -2   1   6  427.65   29.76
  -2   1   6 1305.65   70.55
  -2   1   5  479.26   29.88
  -2   1   4  160.25   11.22
   2  -1  -4  137.95   11.00
  -2   1   3  161.46   12.46
  -2   1   3  355.09   32.68
   2  -1  -3  405.62   22.71
   2  -1  -3  207.90   13.03
   2  -1  -2   10.33    1.97
   2  -1  -2    8.40    9.45
   2  -1  -2   23.47   14.58
   2  -1  -1   83.29    5.51
   2  -1  -1   38.94   11.45
  -2   1   0   57.09    4.37
   2  -1   1  414.41   21.76
  -2   1  -1  389.79   21.72
   2  -1   2  712.53   42.38
   2  -1   2  765.08   41.53
  -2   1  -2  699.78   42.38
   2  -1   3  591.87   33.68
  -2   1  -3  579.94   34.21
   2  -1   3  586.52   33.06
  -2   1  -4  455.44   24.14
  -2   1  -4  478.57   25.04
  -2   1  -5 1585.74   88.13
   2  -1   5 1468.34   89.17
  -2   1  -5 1641.81   89.10
   2  -1   6  532.84   30.13
  -2   1  -6  555.99   29.69
  -2   1  -7    2.49    1.50
  -2   1  -7    2.83    1.62
   2  -1   7    2.98    7.10
  -2   1  -7    3.95    1.21
   2  -1   7    0.89    1.66
  -2   1  -8  124.47    9.15
   2  -1   8  130.28   11.18
  -2   1  -8  122.06   10.36
  -2   1  -9  159.25   12.21
   2  -1   9  218.53   15.53
  -2   1 -10  400.68   25.77
   2  -1  10  410.44   27.25
  -2   1 -10  373.45   25.75
   2  -1  11   14.00    4.07
  -2   1 -11    8.09    2.21
  -2   1 -11   10.72    2.14
   2  -1  11   11.91    3.05
   2  -1  12  477.15   31.25
   2  -1  12  420.73   29.41
  -2   1 -12  457.52   27.25
  -2   1 -12  396.54   27.52
  -2   1 -13 1052.02   63.91
   2  -1  13 1169.36   67.66
   2  -1  13 1050.86   66.05
  -2   1 -14 2119.86  117.50
   2  -1  14 1924.11  119.41
   2  -1  14 2029.38  119.61
  -2   1 -15 1732.01  101.53
   2  -1  15 1707.72  104.12
   2  -1  15 1796.56  101.67
   2  -1  16  283.76   19.75
   2  -1  16  274.56   21.94
  -2   1 -16  294.34   20.14
  -2   1 -17   13.78    3.17
   2  -1  17    9.91    2.55
   2  -1  17   12.99    4.00
   2  -1  18   81.20    9.33
  -2   1 -18   82.76    7.81
  -2   1 -19   13.90    2.81
   2  -1  19    6.60    3.14
  -2   1 -20   24.69    3.14
   2  -1  20   26.28    4.18
   2  -1  21    4.11    1.73
   2  -1  21    2.39    1.12
  -2   1 -21    2.87    1.07
  -2   1 -21    1.08    1.01
   2   0 -20    0.52    0.57
  -2   0  20    1.86    0.88
   2   0 -19   68.25    5.58
  -2   0  19   71.11    6.56
   2   0 -18  334.31   20.90
  -2   0  18  374.16   22.85
   2   0 -18  300.59   20.48
  -2   0  17  910.34   57.60
   2   0 -17  887.53   55.57
   2   0 -17 1044.93   56.26
   2   0 -16  904.05   56.77
   2   0 -16 1023.94   57.42
  -2   0  16  958.93   59.25
  -2   0  15  285.31   22.16
   2   0 -15  325.31   20.72
   2   0 -15  269.75   19.81
   2   0 -14   44.88    6.00
  -2   0  14   57.94    7.70
   2   0 -14   53.81    6.06
   2   0 -13   17.53    3.41
   2   0 -13   16.90    3.59
  -2   0  13   19.03    4.56
  -2   0  12   92.57   10.41
   2   0 -12  107.60    9.38
  -2   0  12  123.89   11.07
  -2   0  11  220.37   18.33
   2   0 -11  245.10   17.04
  -2   0  11  258.96   18.85
  -2   0  10   86.52    9.44
   2   0 -10   91.95    8.29
  -2   0   9  317.07   21.82
   2   0  -9  334.31   20.40
  -2   0   8  535.35   38.23
  -2   0   8  565.29   37.10
  -2   0   7  675.72   48.02
  -2   0   7  899.18   48.44
  -2   0   6   90.61    9.31
  -2   0   6  122.33    9.53
  -2   0   5  170.57   25.53
   2   0  -5  141.38   11.73
   2   0  -4  386.47   30.19
  -2   0   4  441.94   27.13
   2   0  -4  445.70   27.05
  -2   0   3  262.12   30.09
  -2   0   3  209.91   14.66
   2   0  -3  245.83   14.92
   2   0  -2  602.97   36.56
  -2   0   2  628.14   36.69
   2   0  -1  778.69   44.40
  -2   0   0 1508.46   84.52
  -2   0  -1 1149.12   63.50
   2   0   1 1109.37   63.44
  -2   0  -2  292.15   16.65
   2   0   2  277.23   16.17
   2   0   2  268.23   16.48
   2   0   3  974.97   54.65
  -2   0  -3  939.33   55.36
  -2   0  -3 1025.09   54.65
   2   0   3  900.32   55.18
   2   0   4 1329.75   74.34
  -2   0  -4 1327.11   73.24
  -2   0  -4 1176.38   74.14
   2   0   4 1336.42   73.40
  -2   0  -5   55.20    4.27
   2   0   5   56.08    5.33
  -2   0  -5   52.96    5.11
  -2   0  -6  385.96   22.92
  -2   0  -6  387.04   23.31
  -2   0  -6  360.17   23.92
  -2   0  -7 1859.59  104.51
   2   0   7 1653.39  105.19
  -2   0  -7 2002.88  105.17
  -2   0  -8  509.99   33.26
   2   0   8  620.35   33.34
  -2   0  -8  519.79   33.68
  -2   0  -9   46.03    5.05
   2   0   9   32.60    5.44
  -2   0 -10   20.94    3.33
  -2   0 -10   13.73    2.63
  -2   0 -10   11.87    2.87
   2   0  11    5.76    2.32
  -2   0 -11   11.50    2.44
   2   0  11   11.15    3.89
  -2   0 -11   14.57    2.52
  -2   0 -12  609.22   39.78
   2   0  12  625.66   41.76
  -2   0 -12  709.13   39.71
  -2   0 -13  495.67   29.95
   2   0  13  437.73   31.26
   2   0  13  443.85   31.46
   2   0  14  547.41   34.44
  -2   0 -14  473.47   31.76
   2   0  15  492.34   32.73
  -2   0 -15  563.15   33.72
   2   0  15  522.40   35.48
  -2   0 -16  194.72   15.35
   2   0  16  220.70   17.65
  -2   0 -17    3.80    2.28
   2   0  17   11.78    3.75
   2   0  18   37.16    5.97
  -2   0 -18   33.84    4.81
   2   0  19    2.57    2.40
  -2   0 -19    8.66    2.42
   2   0  20   23.60    3.95
  -2   0 -20   16.63    2.84
  -2   0 -20   14.02    2.77
   2   0  21   19.99    3.07
  -2   0 -21   16.32    2.43
  -2   0 -21   10.24    2.04
  -2   0 -22    0.07    0.68
  -2  -1  20   27.94    3.10
  -2  -1  20   28.67    2.91
  -2  -1  19    9.82    2.42
   2   1 -19    8.41    1.59
  -2  -1  19    9.69    2.12
   2   1 -18  102.67    8.48
  -2  -1  18  127.71   10.65
  -2  -1  18  122.74    9.88
   2   1 -17  534.64   30.13
  -2  -1  17  467.27   31.69
   2   1 -17  465.80   29.43
  -2  -1  17  446.77   30.60
  -2  -1  16  556.74   35.97
   2   1 -16  559.03   33.72
   2   1 -16  510.30   33.12
   2   1 -15  160.21   12.66
   2   1 -15  181.13   13.43
  -2  -1  15  161.79   14.67
   2   1 -14    1.92    2.06
   2   1 -14    0.22    1.66
  -2  -1  14    0.73    2.71
   2   1 -13  152.46   11.91
   2   1 -13  141.94   12.02
  -2  -1  13  148.87   13.96
  -2  -1  13  152.61   13.20
  -2  -1  12  179.86   16.28
   2   1 -12  232.30   15.24
  -2  -1  12  201.25   16.27
   2   1 -12  187.10   14.98
  -2  -1  11  498.12   34.99
   2   1 -11  520.28   33.04
  -2  -1  11  577.68   35.31
   2   1 -10  670.13   38.63
  -2  -1  10  627.34   38.37
  -2  -1  10  693.84   40.74
  -2  -1   9  219.69   15.98
  -2  -1   9  212.03   16.65
   2   1  -9  212.02   14.31
  -2  -1   9  176.75   13.83
  -2  -1   8   59.52    7.04
  -2  -1   7    3.53    1.73
   2   1  -6  624.19   39.61
  -2  -1   6  636.12   38.90
   2   1  -5  116.23   17.48
   2   1  -5  105.85   11.97
   2   1  -4    7.09    5.87
  -2  -1   4   73.94    5.42
   2   1  -1  335.64   20.21
   2   1  -1  269.77   17.47
  -2  -1   1  305.26   17.58
   2   1   0  500.30   31.17
  -2  -1   0  568.57   30.72
  -2  -1  -1   57.46    3.85
   2   1   1   57.46    3.71
   2   1   2   19.42    1.91
   2   1   2   20.28    1.83
   2   1   3    7.97    1.41
   2   1   3    9.19    1.31
  -2  -1  -3    9.81    1.30
   2   1   3    9.40    1.66
  -2  -1  -4   51.12    3.66
   2   1   4   34.74    3.31
   2   1   4   40.21    4.04
  -2  -1  -4   48.14    4.46
   2   1   4   37.26    3.44
   2   1   5  923.67   52.97
   2   1   5  888.37   51.92
  -2  -1  -5  870.01   51.80
  -2  -1  -5  937.01   51.77
  -2  -1  -6 2012.30  112.95
   2   1   6 1918.02  113.12
   2   1   6 1951.82  114.11
  -2  -1  -6 2077.50  112.88
  -2  -1  -7 1465.01   84.72
   2   1   7 1372.43   85.04
   2   1   7 1572.46   86.37
  -2  -1  -7 1524.25   84.70
  -2  -1  -8 2194.99  133.08
  -2  -1  -8 2425.73  133.28
   2   1   8 2451.71  135.04
  -2  -1  -9  232.29   16.76
  -2  -1  -9  208.61   16.56
  -2  -1 -10   67.66    7.01
  -2  -1 -10   61.14    6.65
  -2  -1 -10   73.17    6.81
   2   1  10   65.16    7.28
  -2  -1 -11  195.81   11.46
  -2  -1 -11  141.66   11.85
  -2  -1 -12   83.10    7.09
  -2  -1 -12   59.84    6.72
  -2  -1 -13    8.27    2.48
   2   1  13   11.20    3.26
   2   1  14   12.96    3.69
  -2  -1 -14    5.22    2.35
  -2  -1 -15   89.15    8.57
   2   1  15   77.72    9.22
   2   1  16  113.35   11.07
  -2  -1 -16   90.70    9.07
   2   1  17   20.77    4.66
  -2  -1 -17   23.86    4.17
  -2  -1 -18    5.66    2.38
   2   1  18   10.18    3.35
  -2  -1 -19   27.54    4.11
   2   1  19   26.73    4.68
  -2  -1 -20   13.16    2.76
   2   1  20   12.58    3.00
  -2  -1 -20   21.32    3.21
  -2  -1 -21   43.19    4.19
  -2  -1 -21   31.73    3.79
   2   1  21   38.60    4.31
  -2  -1 -22   79.02    4.62
   2   1  22   77.92    4.75
  -2  -2  20   71.39    5.82
  -2  -2  20   78.63    5.58
  -2  -2  19   17.60    2.56
  -2  -2  19   18.71    3.06
  -2  -2  19   10.81    1.92
  -2  -2  18    4.86    2.21
   2   2 -18    6.92    1.63
  -2  -2  18    7.56    2.76
  -2  -2  17   12.57    3.12
   2   2 -17   11.02    2.29
  -2  -2  17   10.71    3.64
   2   2 -16   56.28    5.87
   2   2 -16   49.65    5.28
  -2  -2  16   57.53    6.88
   2   2 -15   19.80    3.39
   2   2 -15   26.04    3.95
   2   2 -14   20.18    3.36
   2   2 -14   20.59    3.64
  -2  -2  14   13.63    3.49
  -2  -2  13   31.73    4.55
   2   2 -13   38.82    4.78
   2   2 -13   32.92    4.77
  -2  -2  13   39.20    5.75
   2   2 -12   50.88    6.21
   2   2 -12   64.37    6.40
  -2  -2  12   66.43    6.69
  -2  -2  12   60.64    7.58
  -2  -2  11   28.69    4.78
  -2  -2  11   17.11    4.41
  -2  -2  11   20.10    3.51
   2   2 -11   13.19    3.15
   2   2 -11   25.49    3.67
  -2  -2  10   16.62    4.10
  -2  -2  10   18.57    3.45
  -2  -2  10   26.00    3.82
  -2  -2  10   25.32    4.52
  -2  -2  10   22.59    4.35
  -2  -2   9   71.97    6.96
  -2  -2   9   63.46    7.70
   2   2  -9   83.29    6.93
  -2  -2   9   78.53    8.27
  -2  -2   9   68.97    6.87
  -2  -2   9   72.78    7.84
  -2  -2   8  317.47   23.47
  -2  -2   8  338.94   23.72
  -2  -2   8  387.60   25.03
  -2  -2   7  878.17   45.54
  -2  -2   7  577.70   44.49
   2   2  -6  707.07   49.61
  -2  -2   6  722.46   50.20
  -2  -2   5 1513.33   47.87
  -2  -2   5 1197.13   47.83
  -2  -2   4  123.07   10.19
  -2  -2   4  138.09    9.96
  -2  -2   3  875.47   51.83
  -2  -2   3  902.66   52.53
   2   2  -3  879.17   56.18
   2   2  -3  932.53   52.51
  -2  -2   2  553.60   32.99
  -2  -2   2  579.60   33.82
   2   2  -2  603.39   33.89
  -2  -2   1   71.67    4.23
   2   2  -1   29.41    3.30
   2   2   0  401.85   23.46
   2   2   1  721.12   40.30
   2   2   2    5.00    1.14
   2   2   2    6.44    1.11
   2   2   3   28.87    2.74
   2   2   3   29.28    2.35
   2   2   3   31.34    3.01
   2   2   4    4.47    1.07
   2   2   4    4.99    1.67
   2   2   4    4.26    1.29
  -2  -2  -4    2.36    1.19
   2   2   5  253.21   17.58
   2   2   5  273.71   16.64
  -2  -2  -5  262.03   16.82
   2   2   5  276.50   17.08
  -2  -2  -6  833.07   50.49
   2   2   6  851.42   50.44
   2   2   6  929.96   51.90
  -2  -2  -6  868.71   49.93
  -2  -2  -7  180.33   12.94
   2   2   7  200.30   14.31
  -2  -2  -7  171.57   12.24
   2   2   7  181.95   13.04
  -2  -2  -8  166.34   13.45
   2   2   8  214.72   15.33
  -2  -2  -8  189.40   13.21
  -2  -2  -9  214.86   16.92
   2   2   9  274.29   18.93
  -2  -2  -9  236.03   16.56
  -2  -2 -10  334.47   21.36
  -2  -2 -10  329.41   21.86
  -2  -2 -10  310.06   21.32
  -2  -2 -10  319.45   22.27
   2   2  10  366.10   23.65
  -2  -2 -10  332.40   23.06
  -2  -2 -11 1580.90   91.21
  -2  -2 -11 1538.36   90.70
  -2  -2 -11 1589.75   90.51
   2   2  12  211.86   16.23
  -2  -2 -12  192.45   14.84
  -2  -2 -12  212.81   14.84
   2   2  13   14.26    3.54
   2   2  14    3.29    2.39
   2   2  15    6.14    2.95
  -2  -2 -16   65.85    6.52
   2   2  16   61.19    7.83
   2   2  17  203.48   15.75
  -2  -2 -17  174.96   13.10
  -2  -2 -17  175.81   14.14
   2   2  18  206.86   16.67
  -2  -2 -18  220.30   15.94
  -2  -2 -19  261.27   18.23
   2   2  19  264.53   19.01
  -2  -2 -20  130.67    9.70
   2   2  20  107.85    9.58
  -2  -2 -21   14.01    2.35
  -2  -2 -22  147.18    9.74
  -2  -3  19   10.30    1.89
  -2  -3  18   21.49    3.11
  -2  -3  18   13.42    2.31
  -2  -3  17   29.34    4.86
   2   3 -17   26.56    3.27
  -2  -3  17   34.94    4.70
   2   3 -16   15.32    2.68
  -2  -3  16    8.27    3.36
  -2  -3  16   10.62    3.16
  -2  -3  15   89.20    8.37
  -2  -3  15   92.23    9.26
  -2  -3  15   98.30    9.79
  -2  -3  15   92.75   10.22
   2   3 -15  105.22    8.68
   2   3 -14  290.26   18.32
  -2  -3  14  262.99   20.60
  -2  -3  14  250.77   19.32
  -2  -3  14  251.64   18.12
  -2  -3  14  234.06   17.51
  -2  -3  13  658.71   39.47
  -2  -3  13  641.92   37.76
  -2  -3  13  657.09   40.31
  -2  -3  13  647.01   37.37
  -2  -3  12  473.16   32.58
  -2  -3  12  528.76   33.04
  -2  -3  12  518.67   32.64
  -2  -3  12  532.49   34.51
  -2  -3  12  533.54   35.17
  -2  -3  11  333.74   21.14
  -2  -3  11  268.97   21.44
  -2  -3  11  303.30   20.77
  -2  -3  11  293.56   22.33
  -2  -3  11  282.38   21.87
  -2  -3  10   77.63    7.47
  -2  -3  10   78.49    7.60
  -2  -3  10   64.09    8.07
  -2  -3  10   89.77    8.81
  -2  -3  10   58.46    7.67
  -2  -3   9  127.40   10.69
  -2  -3   9  142.76   10.95
  -2  -3   9  109.59   11.32
  -2  -3   9  137.71   11.92
  -2  -3   8  149.07   11.42
  -2  -3   8  145.26   11.44
  -2  -3   8  129.89   12.02
  -2  -3   8  151.92   12.62
  -2  -3   7  129.59   11.04
  -2  -3   7  100.19   10.88
  -2  -3   6  519.80   23.80
  -2  -3   6  403.46   23.73
  -2  -3   5  595.28   40.14
  -2  -3   5  692.65   39.61
  -2  -3   4   49.97    4.47
  -2  -3   4   41.48    4.84
  -2  -3   3 1476.99   81.50
  -2  -3   3 1359.70   82.66
   2   3  -3 1460.07   82.85
  -2  -3   2 2893.98  154.89
  -2  -3   2 2631.46  156.21
   2   3  -2 2603.91  156.37
   2   3  -1 1531.69   86.67
   2   3   0 1204.19   65.58
   2   3   0 1113.34   65.04
   2   3   1  627.76   35.55
   2   3   1  618.09   35.96
   2   3   1  658.76   36.64
  -2  -3  -2   78.94    6.16
   2   3   2   95.58    6.13
   2   3   3  119.70    7.57
   2   3   3  119.96    8.47
   2   3   4 1686.03   92.08
   2   3   4 1802.09   93.56
   2   3   5  473.13   27.99
   2   3   5  419.59   28.53
  -2  -3  -5  484.34   28.65
   2   3   5  536.29   29.77
   2   3   6   31.73    4.41
   2   3   6   25.28    3.28
  -2  -3  -6   33.72    3.90
   2   3   7  129.11   10.44
  -2  -3  -7  103.00    9.13
  -2  -3  -8 1075.91   67.66
   2   3   8 1291.09   69.52
  -2  -3  -8 1128.70   66.47
  -2  -3  -9  723.56   45.13
  -2  -3  -9  710.04   46.39
  -2  -3 -10  466.22   30.62
  -2  -3 -10  524.48   31.73
  -2  -3 -10  499.48   30.75
  -2  -3 -11   14.93    2.90
   2   3  11    9.08    2.71
  -2  -3 -11   16.19    2.61
  -2  -3 -11   18.59    3.12
   2   3  12  232.14   17.18
  -2  -3 -12  222.20   15.97
  -2  -3 -12  218.55   16.13
   2   3  13  312.44   22.85
  -2  -3 -13  331.29   22.11
   2   3  14   60.40    7.71
  -2  -3 -14   85.31    7.97
   2   3  15   10.03    3.19
  -2  -3 -15    3.06    2.23
  -2  -3 -15    3.95    1.98
   2   3  16   88.43    9.17
  -2  -3 -16   75.02    7.45
  -2  -3 -16   79.47    8.16
   2   3  17  324.44   22.67
  -2  -3 -17  303.83   20.67
   2   3  18  505.49   32.97
   2   3  19  303.71   20.93
  -2  -3 -19  308.42   20.72
  -2  -3 -20  114.19    9.15
  -2  -3 -21    2.48    1.29
  -2  -3 -21    2.06    1.31
  -2  -3 -22   39.88    3.18
  -2  -3 -22   19.90    2.44
  -2  -4  19    6.91    1.70
  -2  -4  19    6.66    1.36
  -2  -4  18   10.34    2.13
  -2  -4  18   10.96    2.65
  -2  -4  17    2.56    1.37
  -2  -4  17    4.97    2.02
  -2  -4  17    4.25    2.35
  -2  -4  16    1.71    2.45
  -2  -4  16    1.41    2.01
  -2  -4  16    1.79    1.45
  -2  -4  15  167.95   13.45
  -2  -4  15  149.62   12.26
  -2  -4  15  157.92   14.04
  -2  -4  15  182.02   13.94
  -2  -4  15  148.89   11.84
  -2  -4  14  249.25   19.02
  -2  -4  14  237.25   17.71
  -2  -4  14  258.13   19.87
  -2  -4  14  264.55   19.57
  -2  -4  14  239.95   17.39
  -2  -4  13  607.94   38.91
  -2  -4  13  605.87   40.81
  -2  -4  13  592.31   38.70
  -2  -4  13  680.74   41.18
  -2  -4  13  626.13   40.33
  -2  -4  13  613.73   38.55
  -2  -4  12  725.27   46.49
  -2  -4  12  727.61   44.62
  -2  -4  12  663.27   45.45
  -2  -4  12  701.92   45.77
  -2  -4  12  724.93   44.51
  -2  -4  12  758.30   46.99
  -2  -4  11  212.51   18.23
  -2  -4  11  258.33   18.50
  -2  -4  11  240.19   17.26
  -2  -4  11  209.91   16.67
  -2  -4  11  220.45   17.98
  -2  -4  10   62.02    7.80
  -2  -4  10   62.05    7.84
  -2  -4  10   63.44    7.06
  -2  -4  10   64.83    7.05
  -2  -4   9  241.59   18.71
  -2  -4   9  248.87   17.55
  -2  -4   9  242.12   17.76
  -2  -4   9  233.03   18.52
  -2  -4   8  154.96   13.74
  -2  -4   8  171.94   13.35
  -2  -4   8  186.33   13.38
  -2  -4   8  159.30   13.90
  -2  -4   7  104.90    8.94
  -2  -4   7  111.34    9.31
  -2  -4   7   85.03    9.05
  -2  -4   7  100.39    9.69
  -2  -4   6   51.68    6.31
  -2  -4   6   56.53    5.68
  -2  -4   5   19.15    3.00
  -2  -4   5   15.85    3.43
   2   4  -4   17.01    4.72
  -2  -4   4   15.82    2.27
   2   4  -4    8.27    2.24
  -2  -4   4   14.98    3.05
  -2  -4   3  182.72   11.17
  -2  -4   3  164.88   12.48
  -2  -4   2   67.50    5.80
   2   4  -2   75.35    6.30
   2   4  -1   12.82    1.12
   2   4  -1   14.10    2.15
   2   4  -1   11.04    1.89
   2   4   0   10.52    1.61
   2   4   0   10.54    0.93
   2   4   0   11.83    1.85
   2   4   1  490.17   27.22
   2   4   1  421.66   25.70
   2   4   1  486.58   26.26
   2   4   2 1582.67   91.08
   2   4   2 1570.39   89.86
  -2  -4  -2 1691.61   90.88
   2   4   3 1080.65   64.19
  -2  -4  -3 1108.53   63.87
   2   4   3 1132.96   62.81
   2   4   4  509.94   29.59
   2   4   5  255.65   16.79
   2   4   5  306.03   18.77
   2   4   6    6.73    1.76
   2   4   6    9.90    2.78
  -2  -4  -7   58.63    6.08
   2   4   7   49.07    6.34
   2   4   8  788.24   46.09
  -2  -4  -8  674.91   44.39
  -2  -4  -9  190.27   14.75
  -2  -4  -9  158.65   12.41
  -2  -4  -9  170.03   12.43
  -2  -4  -9  165.70   12.36
  -2  -4 -10   91.48    8.20
  -2  -4 -10   92.79    8.35
  -2  -4 -10   99.40    8.48
  -2  -4 -10   99.53    8.05
  -2  -4 -11 1287.48   75.01
  -2  -4 -11 1332.66   74.42
  -2  -4 -11 1211.94   75.08
  -2  -4 -12 1213.72   71.26
  -2  -4 -12 1190.39   71.53
  -2  -4 -12 1215.81   70.33
  -2  -4 -13  526.68   33.61
  -2  -4 -14  120.98   10.93
  -2  -4 -14  135.42   11.05
  -2  -4 -15   21.57    3.75
  -2  -4 -15   13.74    3.42
  -2  -4 -16    5.66    2.65
  -2  -4 -16    2.65    1.96
  -2  -4 -17    4.70    2.57
  -2  -4 -17    2.60    1.75
  -2  -4 -18   90.13    8.20
  -2  -4 -18   71.71    6.82
  -2  -4 -19  118.66    9.53
  -2  -4 -19  107.37    9.45
  -2  -4 -20   65.93    6.54
  -2  -4 -20   84.89    6.88
  -2  -4 -21   21.18    2.82
  -2  -4 -21   23.10    2.83
  -2  -4 -22    0.07    0.54
  -2  -5  18   52.75    5.17
  -2  -5  18   50.25    4.49
  -2  -5  17   10.89    2.08
  -2  -5  17   11.21    2.34
  -2  -5  17   11.96    2.89
  -2  -5  16   12.85    2.88
  -2  -5  16   11.09    2.34
  -2  -5  16   13.12    3.42
  -2  -5  16   15.01    3.16
  -2  -5  16   16.24    2.91
  -2  -5  15    5.47    2.64
  -2  -5  15    3.92    2.65
  -2  -5  15    5.44    2.26
  -2  -5  15    9.53    2.40
  -2  -5  15    5.71    2.39
  -2  -5  14   19.87    3.69
  -2  -5  14   16.72    3.47
  -2  -5  14   20.63    4.40
  -2  -5  14   24.72    4.75
  -2  -5  14   19.82    3.92
  -2  -5  14   18.15    4.55
  -2  -5  13  121.31   11.84
  -2  -5  13  132.76   11.14
  -2  -5  13  118.86   11.82
  -2  -5  13  123.72   11.73
  -2  -5  13  120.62   10.57
  -2  -5  13  101.90   10.22
  -2  -5  12  198.65   14.95
  -2  -5  12  156.99   13.97
  -2  -5  12  181.43   15.78
  -2  -5  12  167.72   15.16
  -2  -5  12  187.77   16.16
  -2  -5  12  196.25   15.82
  -2  -5  12  181.02   14.37
  -2  -5  11   56.47    7.68
  -2  -5  11   54.42    8.02
  -2  -5  11   67.20    8.29
  -2  -5  11   59.97    7.30
  -2  -5  11   67.78    7.37
  -2  -5  10   59.24    8.24
  -2  -5  10   70.02    7.66
  -2  -5  10   60.49    7.86
  -2  -5  10   54.69    6.82
  -2  -5  10   65.55    8.03
  -2  -5   9  609.59   36.70
  -2  -5   9  594.19   36.89
  -2  -5   9  561.13   37.58
  -2  -5   9  562.38   37.57
  -2  -5   9  517.34   37.73
  -2  -5   8  350.87   26.63
  -2  -5   8  431.37   26.87
  -2  -5   8  422.40   26.47
  -2  -5   8  364.08   27.20
  -2  -5   8  387.97   27.09
  -2  -5   7  164.01   13.71
  -2  -5   7  170.44   13.11
  -2  -5   7  139.76   13.01
  -2  -5   7  164.28   13.24
  -2  -5   7  183.91   14.14
  -2  -5   6  190.55   13.71
   2   5  -6  186.24   14.19
  -2  -5   6  163.27   13.67
  -2  -5   6  152.38   14.49
  -2  -5   6  185.53   13.92
  -2  -5   5  344.24   16.10
   2   5  -5   53.77   10.70
   2   5  -4   14.76    2.69
  -2  -5   4   12.99    2.00
  -2  -5   4   14.35    2.94
  -2  -5   3  133.66   10.51
   2   5  -3  147.53   10.67
   2   5  -2 1055.16   59.78
   2   5  -2 1035.36   57.96
  -2  -5   2  985.25   59.16
   2   5  -1  392.97   22.92
   2   5  -1  423.43   24.79
   2   5   0   57.86    5.18
   2   5   0   55.00    3.87
   2   5   0   64.61    5.03
   2   5   1  486.86   28.93
   2   5   1  505.99   27.88
   2   5   1  452.14   27.32
   2   5   2 1148.63   70.11
   2   5   2 1210.15   68.54
  -2  -5  -2 1295.11   69.84
   2   5   3 1210.52   68.05
   2   5   3 1222.14   68.05
  -2  -5  -3 1194.89   69.49
   2   5   3 1193.61   70.06
   2   5   4   12.24    2.50
   2   5   4   11.47    1.60
   2   5   5   92.49    7.02
  -2  -5  -5   92.01    7.87
   2   5   5  101.82    8.62
  -2  -5  -6  128.98   10.49
   2   5   6  138.48   11.48
   2   5   7   63.40    7.48
  -2  -5  -8    5.47    2.54
  -2  -5  -8    8.16    2.58
   2   5   8    7.36    2.82
  -2  -5  -9   51.11    5.61
  -2  -5  -9   49.59    5.35
  -2  -5  -9   49.14    5.51
  -2  -5  -9   54.57    5.61
  -2  -5  -9   61.03    5.78
  -2  -5 -10  545.85   33.78
  -2  -5 -10  501.47   33.38
  -2  -5 -10  549.61   33.67
  -2  -5 -10  561.58   33.50
  -2  -5 -11  983.91   63.50
  -2  -5 -11 1124.90   63.81
  -2  -5 -11 1081.40   63.94
  -2  -5 -11 1028.34   63.40
  -2  -5 -11 1130.42   63.30
  -2  -5 -11 1082.98   62.55
  -2  -5 -12  876.47   52.57
  -2  -5 -12  858.69   52.92
  -2  -5 -12  893.69   51.44
  -2  -5 -12  886.62   51.89
  -2  -5 -12  814.35   52.47
  -2  -5 -13  276.17   18.91
  -2  -5 -13  286.24   19.92
  -2  -5 -13  280.84   19.87
  -2  -5 -14   16.08    3.48
  -2  -5 -14   10.52    3.04
  -2  -5 -15  152.07   12.99
  -2  -5 -15  165.94   12.96
  -2  -5 -16  260.91   18.84
  -2  -5 -16  277.27   19.47
  -2  -5 -17  171.18   12.98
  -2  -5 -17  176.56   13.70
  -2  -5 -17  165.56   13.35
  -2  -5 -18   11.23    2.76
  -2  -5 -18   13.65    3.12
  -2  -5 -18   10.99    2.41
  -2  -5 -19  147.04   11.55
  -2  -5 -19  156.91   11.55
  -2  -5 -20   90.30    7.07
  -2  -5 -20   77.81    7.04
  -2  -5 -21   14.48    2.08
  -2  -5 -21   16.86    2.40
  -2  -6  18    6.25    1.55
  -2  -6  17    2.98    1.26
  -2  -6  17    2.38    1.64
  -2  -6  17    2.93    1.33
  -2  -6  16  123.02    9.47
  -2  -6  16  112.26    9.61
  -2  -6  16  126.41    9.55
  -2  -6  16  124.14   10.26
  -2  -6  16  108.51    8.88
  -2  -6  15   80.29    7.97
  -2  -6  15   94.61    9.23
  -2  -6  15  103.79    8.75
  -2  -6  15  101.84    9.50
  -2  -6  15   92.47    8.65
  -2  -6  15   92.51    8.17
  -2  -6  14   10.65    3.90
  -2  -6  14   14.88    3.70
  -2  -6  14   12.65    3.10
  -2  -6  14   12.26    3.01
  -2  -6  14   11.79    3.54
  -2  -6  14    7.39    2.70
  -2  -6  13    3.06    2.22
  -2  -6  13    2.15    1.99
  -2  -6  13    1.31    2.65
  -2  -6  13    2.29    2.52
  -2  -6  13    1.00    2.42
  -2  -6  13    1.70    2.42
  -2  -6  13   -0.55    2.03
  -2  -6  12    0.29    2.21
  -2  -6  12    3.48    2.86
  -2  -6  12    4.27    2.48
  -2  -6  12    5.23    2.74
  -2  -6  12    2.86    2.70
  -2  -6  12    3.27    2.80
  -2  -6  12    3.52    2.71
  -2  -6  11   89.37    9.68
  -2  -6  11   75.31    8.30
  -2  -6  11   68.65    9.14
  -2  -6  11   74.85    9.11
  -2  -6  11   82.23    8.84
  -2  -6  10  150.80   13.70
  -2  -6  10  164.79   13.50
  -2  -6  10  136.14   13.72
  -2  -6  10  138.61   13.55
  -2  -6  10  149.68   12.85
  -2  -6   9  130.68   12.88
  -2  -6   9  158.32   12.72
  -2  -6   9  158.09   13.05
  -2  -6   9  121.80   12.84
  -2  -6   9  139.88   12.97
  -2  -6   8   59.41    7.53
  -2  -6   8   72.52    8.21
  -2  -6   8   62.86    8.34
  -2  -6   8   85.85    8.19
  -2  -6   8   55.84    7.56
  -2  -6   7   47.26    6.08
  -2  -6   7   48.54    6.30
  -2  -6   7   46.55    6.17
  -2  -6   7   39.88    6.79
  -2  -6   6   18.38    3.77
  -2  -6   6   16.60    5.13
  -2  -6   6   16.47    3.48
  -2  -6   6   17.33    3.42
   2   6  -5   39.86    5.11
  -2  -6   5   35.07    4.43
  -2  -6   5   34.13    4.89
  -2  -6   5   37.68    5.41
  -2  -6   5   32.28    5.45
  -2  -6   4    8.24    2.21
   2   6  -4    5.10    1.77
  -2  -6   4    8.42    2.55
   2   6  -4    9.65    2.40
  -2  -6   4    7.11    2.14
   2   6  -3  428.30   27.07
  -2  -6   3  426.86   26.82
   2   6  -2  392.74   23.42
   2   6  -2  424.32   25.48
   2   6  -1   96.40    6.49
   2   6  -1  109.68    8.34
   2   6   0   28.13    2.50
   2   6   0   32.47    3.80
   2   6   1  310.04   19.40
   2   6   1  285.82   17.50
   2   6   2  821.42   47.66
   2   6   2  823.08   48.68
   2   6   2  887.27   50.55
   2   6   2  914.33   48.32
   2   6   3  762.72   40.48
  -2  -6  -3  645.66   42.18
   2   6   3  689.91   40.37
   2   6   3  736.73   43.35
   2   6   4   38.43    2.79
  -2  -6  -4   37.75    4.30
   2   6   4   42.56    5.07
   2   6   5   96.03    8.58
  -2  -6  -5   74.09    7.19
  -2  -6  -6    9.30    2.37
  -2  -6  -7   27.02    3.95
  -2  -6  -7   26.15    3.80
  -2  -6  -7   23.32    3.52
   2   6   7   35.56    5.50
  -2  -6  -8   57.92    6.63
  -2  -6  -8   83.13    7.08
  -2  -6  -8   72.18    6.56
  -2  -6  -8   68.02    6.78
  -2  -6  -8   77.95    7.12
  -2  -6  -9   88.87    8.47
  -2  -6  -9  126.91    9.72
  -2  -6  -9  106.84    9.07
  -2  -6  -9  105.97    9.15
  -2  -6  -9  112.33    9.26
  -2  -6 -10   19.94    3.97
  -2  -6 -10   23.55    3.96
  -2  -6 -10   19.21    3.46
  -2  -6 -10   17.08    3.20
  -2  -6 -11   53.88    6.37
  -2  -6 -11   66.68    6.77
  -2  -6 -11   62.73    6.73
  -2  -6 -11   64.80    7.20
  -2  -6 -11   76.15    7.55
  -2  -6 -12  156.21   13.09
  -2  -6 -12  159.76   12.43
  -2  -6 -12  155.72   13.04
  -2  -6 -12  154.91   12.72
  -2  -6 -12  163.63   12.18
  -2  -6 -13    9.24    2.83
  -2  -6 -13   12.34    3.34
  -2  -6 -13   12.87    2.76
  -2  -6 -13   12.03    2.79
  -2  -6 -14  188.68   14.37
  -2  -6 -14  177.52   14.22
  -2  -6 -14  167.78   13.04
  -2  -6 -15  147.44   12.32
  -2  -6 -15  148.08   12.40
  -2  -6 -16  121.25   10.45
  -2  -6 -16  119.83   10.35
  -2  -6 -16  118.18   10.62
  -2  -6 -17   15.84    3.45
  -2  -6 -17   15.35    3.11
  -2  -6 -17   14.40    3.23
  -2  -6 -18   68.58    6.63
  -2  -6 -18   72.94    7.03
  -2  -6 -18   59.40    6.09
  -2  -6 -19  108.96    8.44
  -2  -6 -19  109.22    8.17
  -2  -6 -20   43.95    4.20
  -2  -6 -20   40.24    4.33
  -2  -6 -21   10.85    1.60
  -2  -6 -21   17.29    2.13
  -2  -7  17   18.95    2.68
  -2  -7  17   20.75    2.58
  -2  -7  16   33.57    4.28
  -2  -7  16   31.70    4.22
  -2  -7  16   37.40    4.25
  -2  -7  16   38.51    3.95
  -2  -7  16   34.54    3.92
  -2  -7  15   72.52    6.78
  -2  -7  15   80.50    7.84
  -2  -7  15   70.83    7.03
  -2  -7  15   64.72    7.08
  -2  -7  15   64.74    6.62
  -2  -7  15   74.08    6.79
  -2  -7  14   19.59    3.66
  -2  -7  14   16.91    3.53
  -2  -7  14   18.48    3.93
  -2  -7  14   18.92    4.30
  -2  -7  14   17.12    3.51
  -2  -7  14   21.04    4.01
  -2  -7  13    7.63    2.86
  -2  -7  13    6.40    2.79
  -2  -7  13    6.58    2.90
  -2  -7  13    7.25    2.94
  -2  -7  13   10.10    3.32
  -2  -7  13    8.72    3.53
  -2  -7  13    7.46    3.05
  -2  -7  12   45.05    6.61
  -2  -7  12   44.96    6.80
  -2  -7  12   35.16    6.26
  -2  -7  12   43.57    6.35
  -2  -7  12   49.05    6.32
  -2  -7  12   46.05    6.61
  -2  -7  12   45.94    6.23
  -2  -7  11  244.86   21.35
  -2  -7  11  295.00   22.10
  -2  -7  11  284.09   22.17
  -2  -7  11  272.27   20.94
  -2  -7  11  325.64   22.03
  -2  -7  11  322.58   21.74
  -2  -7  10 1316.58   80.05
  -2  -7  10 1455.69   80.15
  -2  -7  10 1450.25   79.62
  -2  -7  10 1283.59   80.20
  -2  -7   9 1899.20   98.66
  -2  -7   9 1775.46   99.03
  -2  -7   9 1661.89   98.97
  -2  -7   8  738.36   51.90
  -2  -7   8  807.65   52.84
  -2  -7   8  821.73   52.48
  -2  -7   8  846.59   52.69
  -2  -7   7  227.44   16.96
  -2  -7   7  199.97   16.36
  -2  -7   7  218.96   17.84
  -2  -7   7  211.02   17.00
  -2  -7   6   57.13    6.95
  -2  -7   6   53.82    8.34
  -2  -7   6   48.19    5.87
  -2  -7   5   58.61    6.92
  -2  -7   5   56.64    6.84
  -2  -7   5   64.90    6.26
  -2  -7   5   54.68    7.52
  -2  -7   4  192.42   14.96
  -2  -7   4  205.83   15.59
  -2  -7   4  202.32   13.90
  -2  -7   4  199.68   14.76
   2   7  -3   13.96    2.73
  -2  -7   3   10.43    2.48
  -2  -7   3   13.02    3.12
  -2  -7   3   14.30    2.72
   2   7  -2  345.91   20.84
  -2  -7   2  264.48   20.47
   2   7  -1  361.44   23.60
   2   7   0    2.24    1.22
   2   7   1   89.28    8.08
   2   7   2  427.35   26.04
   2   7   2  450.86   28.23
   2   7   3  591.36   36.67
  -2  -7  -3  663.30   37.73
   2   7   3  618.05   38.78
  -2  -7  -4  226.19   16.80
  -2  -7  -4  275.69   17.61
   2   7   4  276.66   19.01
  -2  -7  -5    2.77    1.49
  -2  -7  -5    2.16    1.35
  -2  -7  -6  227.97   15.74
  -2  -7  -6  206.91   15.63
  -2  -7  -6  232.55   14.81
  -2  -7  -7  897.04   49.58
  -2  -7  -7  821.60   50.44
  -2  -7  -7  744.26   50.14
  -2  -7  -7  851.25   49.72
  -2  -7  -7  755.55   49.91
  -2  -7  -8 1088.89   66.85
  -2  -7  -8 1044.78   66.58
  -2  -7  -8 1200.94   66.10
  -2  -7  -8 1165.91   66.18
  -2  -7  -9 1021.79   59.08
  -2  -7  -9  966.92   59.49
  -2  -7 -10  259.98   17.43
  -2  -7 -10  257.93   17.44
  -2  -7 -11   66.04    7.36
  -2  -7 -11   61.89    6.75
  -2  -7 -11   71.20    7.49
  -2  -7 -11   48.54    6.06
  -2  -7 -11   56.04    6.96
  -2  -7 -12   24.26    4.14
  -2  -7 -12   29.44    4.89
  -2  -7 -12   26.19    4.23
  -2  -7 -12   28.09    4.49
  -2  -7 -12   21.56    4.60
  -2  -7 -13  122.30   10.19
  -2  -7 -13  127.46   11.13
  -2  -7 -13  124.35   10.04
  -2  -7 -13  111.09   10.29
  -2  -7 -13   97.73    9.68
  -2  -7 -14   59.32    6.61
  -2  -7 -14   58.61    7.15
  -2  -7 -14   61.25    6.46
  -2  -7 -14   56.39    6.75
  -2  -7 -14   61.97    6.32
  -2  -7 -15   21.84    3.83
  -2  -7 -15   19.37    3.98
  -2  -7 -15   20.01    4.16
  -2  -7 -16  212.98   15.14
  -2  -7 -16  184.89   14.41
  -2  -7 -16  189.13   14.91
  -2  -7 -17  169.70   12.29
  -2  -7 -17  147.87   12.08
  -2  -7 -17  159.19   12.55
  -2  -7 -18   62.35    6.12
  -2  -7 -18   74.73    6.43
  -2  -7 -18   62.78    6.50
  -2  -7 -19   38.43    4.01
  -2  -7 -19   38.80    3.93
  -2  -7 -19   39.35    4.38
  -2  -7 -20   15.91    2.02
  -2  -7 -20   19.89    2.57
  -2  -8  16    2.11    1.36
  -2  -8  16    1.82    1.20
  -2  -8  16    1.51    0.96
  -2  -8  15    2.42    1.45
  -2  -8  15    7.25    1.98
  -2  -8  15    7.14    2.09
  -2  -8  15    6.06    2.20
  -2  -8  15    7.56    2.60
  -2  -8  14   18.45    3.43
  -2  -8  14   14.96    3.14
  -2  -8  14   15.00    3.79
  -2  -8  14   16.93    2.99
  -2  -8  14   16.87    3.51
  -2  -8  14   12.11    2.93
  -2  -8  13   10.82    2.99
  -2  -8  13    9.01    2.78
  -2  -8  13   16.25    3.75
  -2  -8  13    7.88    2.97
  -2  -8  13   10.85    3.49
  -2  -8  13    8.39    2.98
  -2  -8  13   10.28    2.98
  -2  -8  12   66.70    7.77
  -2  -8  12   84.25    8.75
  -2  -8  12   66.86    7.68
  -2  -8  12   67.48    7.90
  -2  -8  12   67.16    7.77
  -2  -8  12   66.16    8.21
  -2  -8  11  189.42   15.94
  -2  -8  11  183.17   16.24
  -2  -8  11  155.16   14.92
  -2  -8  11  240.56   16.74
  -2  -8  11  214.68   16.19
  -2  -8  10  584.00   34.04
  -2  -8  10  504.12   34.28
  -2  -8  10  594.32   34.47
  -2  -8   9  945.24   51.94
  -2  -8   9  619.43   48.91
  -2  -8   9  991.80   51.58
  -2  -8   9  755.70   50.96
  -2  -8   8  601.02   35.95
  -2  -8   8  638.54   35.72
  -2  -8   8  424.16   33.25
  -2  -8   8  471.85   35.12
  -2  -8   7   45.99    6.77
  -2  -8   7   37.01    5.36
  -2  -8   7   53.62    9.84
  -2  -8   6   85.13    9.66
  -2  -8   6  110.29   10.46
  -2  -8   6   99.10    8.95
  -2  -8   6   93.42   11.52
  -2  -8   5  405.90   27.15
  -2  -8   5  400.50   26.97
  -2  -8   5  365.69   24.83
  -2  -8   5  390.49   26.69
  -2  -8   4  683.03   43.27
  -2  -8   4  690.77   42.69
  -2  -8   4  653.91   40.61
  -2  -8   4  702.93   42.14
  -2  -8   3  169.23   13.09
  -2  -8   3  154.63   13.67
  -2  -8   3  176.84   12.80
  -2  -8   3  159.19   11.58
  -2  -8   3  172.97   13.34
  -2  -8   2  139.40   13.34
  -2  -8   2  175.32   12.92
  -2  -8   2  190.21   13.28
  -2  -8   2  178.14   11.80
  -2  -8   1  115.31    8.93
  -2  -8   1  111.58    8.13
  -2  -8   1   99.85    9.76
  -2  -8   1  112.69    8.94
  -2  -8   1  122.17    9.24
   2   8   0   57.80    6.28
  -2  -8   0   48.57    5.02
  -2  -8   0   43.25    5.47
   2   8   1   57.26    6.42
  -2  -8  -1   48.55    5.16
  -2  -8  -2   17.57    3.00
   2   8   2   24.71    4.10
  -2  -8  -3   17.56    2.31
  -2  -8  -3   18.85    2.80
  -2  -8  -3   19.68    3.21
  -2  -8  -4   84.86    7.74
  -2  -8  -4   81.55    6.50
  -2  -8  -4   88.96    7.43
  -2  -8  -5  267.78   17.05
  -2  -8  -5  237.37   15.71
  -2  -8  -5  228.61   17.05
  -2  -8  -6  680.75   38.97
  -2  -8  -6  605.44   38.92
  -2  -8  -6  674.80   40.08
  -2  -8  -7 1157.53   69.93
  -2  -8  -7 1270.06   69.94
  -2  -8  -7 1145.53   70.95
  -2  -8  -7 1223.70   71.06
  -2  -8  -8  465.96   31.00
  -2  -8  -8  447.04   30.83
  -2  -8  -8  477.38   30.36
  -2  -8  -8  517.75   30.52
  -2  -8  -9   62.64    7.22
  -2  -8  -9   66.44    7.26
  -2  -8  -9   61.25    7.19
  -2  -8 -10    5.12    3.69
  -2  -8 -10    4.56    2.31
  -2  -8 -11   13.94    4.47
  -2  -8 -11    4.93    2.07
  -2  -8 -11   14.59    5.28
  -2  -8 -11   11.75    3.08
  -2  -8 -12   53.06    6.20
  -2  -8 -12   32.85    5.11
  -2  -8 -12   53.25    6.50
  -2  -8 -12   47.34    6.56
  -2  -8 -12   43.07    6.75
  -2  -8 -13   11.14    3.57
  -2  -8 -13   14.15    3.43
  -2  -8 -13    6.81    2.48
  -2  -8 -13   14.29    3.25
  -2  -8 -14   11.31    3.04
  -2  -8 -14   18.14    3.93
  -2  -8 -14   17.47    3.31
  -2  -8 -14   20.70    3.60
  -2  -8 -15   88.09    7.74
  -2  -8 -15   85.44    8.59
  -2  -8 -15   82.29    7.60
  -2  -8 -15   74.28    8.06
  -2  -8 -16  194.37   14.45
  -2  -8 -16  216.07   15.54
  -2  -8 -16  203.36   15.25
  -2  -8 -17  124.32    9.57
  -2  -8 -17  119.69   10.18
  -2  -8 -17  131.55   10.32
  -2  -8 -18   42.16    4.64
  -2  -8 -18   44.96    4.90
  -2  -8 -19   12.20    2.00
  -2  -8 -19   14.26    2.34
  -2  -8 -20    7.35    1.36
  -2  -9  16   22.38    2.68
  -2  -9  15   22.92    3.21
  -2  -9  15   22.39    3.55
  -2  -9  15   31.88    3.78
  -2  -9  15   27.16    3.38
  -2  -9  14    4.91    2.16
  -2  -9  14    4.91    2.22
  -2  -9  14    4.42    2.54
  -2  -9  14    4.77    1.97
  -2  -9  13    9.09    2.84
  -2  -9  13   12.45    3.05
  -2  -9  13    8.34    2.86
  -2  -9  13   10.20    3.35
  -2  -9  13    8.93    3.12
  -2  -9  12   19.46    4.20
  -2  -9  12   20.30    4.61
  -2  -9  12   15.34    3.81
  -2  -9  12   11.57    3.52
  -2  -9  11   19.13    4.68
  -2  -9  11   17.54    4.73
  -2  -9  11   19.55    4.75
  -2  -9  11   23.58    4.60
  -2  -9  11   12.81    3.32
  -2  -9  10   25.23    6.59
  -2  -9  10   28.31    5.29
  -2  -9  10   28.50    5.62
  -2  -9  10   20.61    4.05
  -2  -9   9   17.84    4.84
  -2  -9   9   21.54    4.94
  -2  -9   9   25.67    5.37
  -2  -9   9   21.47    4.13
  -2  -9   9   31.73    8.37
  -2  -9   8   91.70   10.05
  -2  -9   8   80.28   12.09
  -2  -9   8  101.31   10.32
  -2  -9   7    2.60    2.95
  -2  -9   7    3.78    2.90
  -2  -9   7    0.35    2.62
  -2  -9   7    1.75    1.66
  -2  -9   7    2.10    9.18
  -2  -9   6  179.32   14.42
  -2  -9   6  117.26   11.02
  -2  -9   6  142.17   13.40
  -2  -9   6  164.11   15.98
  -2  -9   6  160.71   13.89
  -2  -9   5  189.21   15.56
  -2  -9   5  168.47   14.95
  -2  -9   5  167.23   14.79
  -2  -9   5  176.41   16.06
  -2  -9   4   93.66    9.60
  -2  -9   4  109.91   10.75
  -2  -9   4   93.74   10.21
  -2  -9   4   90.99    9.61
  -2  -9   3   19.09    3.70
  -2  -9   3   15.99    3.40
  -2  -9   3   18.81    4.30
  -2  -9   3   15.64    3.75
  -2  -9   2   25.29    3.97
  -2  -9   2   21.74    3.60
  -2  -9   2   18.37    6.18
  -2  -9   2   22.87    4.53
  -2  -9   2   18.86    3.42
  -2  -9   1   35.81    5.49
  -2  -9   1   32.09    5.13
  -2  -9   1   36.67    4.53
  -2  -9   1   35.28    4.35
  -2  -9   0   16.89    2.72
  -2  -9   0   12.94    3.12
  -2  -9   0   15.79    3.07
  -2  -9  -1   16.36    3.04
  -2  -9  -2  175.40   12.30
  -2  -9  -2  168.29   12.95
  -2  -9  -3  132.16   10.82
  -2  -9  -3  154.66   10.57
  -2  -9  -3  118.39    9.20
  -2  -9  -4   60.91    5.89
  -2  -9  -4   48.09    4.79
  -2  -9  -4   52.09    6.11
  -2  -9  -5  344.83   22.01
  -2  -9  -5  309.43   22.28
  -2  -9  -5  323.17   20.78
  -2  -9  -6  325.21   21.69
  -2  -9  -6  308.47   20.80
  -2  -9  -7  250.00   17.73
  -2  -9  -7  216.74   17.49
  -2  -9  -7  243.78   17.28
  -2  -9  -8   49.68    6.39
  -2  -9  -8   48.43    6.41
  -2  -9  -8   47.59    7.19
  -2  -9  -9  251.04   18.48
  -2  -9  -9  253.70   17.99
  -2  -9  -9  216.13   18.00
  -2  -9 -10  400.88   26.08
  -2  -9 -10  383.93   25.46
  -2  -9 -10  306.78   24.74
  -2  -9 -10  359.15   24.83
  -2  -9 -11  181.68   15.94
  -2  -9 -11  228.31   17.01
  -2  -9 -11  192.88   15.72
  -2  -9 -12   15.37    4.17
  -2  -9 -12   16.32    5.14
  -2  -9 -12   16.19    3.69
  -2  -9 -12   18.97    7.12
  -2  -9 -13   29.71    4.63
  -2  -9 -13   40.76    5.74
  -2  -9 -13   32.84    5.00
  -2  -9 -13   30.64    5.32
  -2  -9 -14   37.67    5.72
  -2  -9 -14   38.83    5.15
  -2  -9 -14   27.75    4.62
  -2  -9 -14   38.43    5.11
  -2  -9 -15   22.41    4.17
  -2  -9 -15   21.59    3.75
  -2  -9 -15   17.84    3.29
  -2  -9 -16    1.65    1.60
  -2  -9 -16    5.81    2.41
  -2  -9 -17   20.46    3.23
  -2  -9 -17   24.90    3.72
  -2  -9 -18    5.07    1.70
  -2  -9 -18    4.43    1.49
  -2  -9 -19    7.27    1.49
  -2  -9 -19    7.84    1.45
  -2 -10  15   31.39    3.32
  -2 -10  15   29.91    3.48
  -2 -10  15   36.61    3.66
  -2 -10  15   32.66    3.36
  -2 -10  14    2.03    1.55
  -2 -10  14   -2.47    2.00
  -2 -10  14    0.15    1.33
  -2 -10  13   79.39    7.81
  -2 -10  13   87.16    8.41
  -2 -10  13   92.87    8.09
  -2 -10  12  113.85   10.61
  -2 -10  12  119.33   10.48
  -2 -10  12  101.62    9.72
  -2 -10  12  108.64    9.96
  -2 -10  11  109.08   10.29
  -2 -10  11   85.46    9.63
  -2 -10  10   75.06    8.82
  -2 -10  10   56.21    8.59
  -2 -10  10   76.26    8.59
  -2 -10  10   73.11    8.59
  -2 -10   9    4.29    3.51
  -2 -10   9    1.12    2.86
  -2 -10   9   -2.48    6.68
  -2 -10   8   18.61    5.01
  -2 -10   8   22.95    5.26
  -2 -10   8   20.69   10.85
  -2 -10   8   23.49    5.46
  -2 -10   7   36.91    6.75
  -2 -10   7   39.07    6.70
  -2 -10   7   38.73   11.69
  -2 -10   7   51.29    7.38
  -2 -10   6   32.19    6.09
  -2 -10   6   32.73    6.30
  -2 -10   6   37.57    6.44
  -2 -10   6   48.73   12.73
  -2 -10   5   76.69    9.45
  -2 -10   5   92.55   10.14
  -2 -10   5   95.07   10.53
  -2 -10   5  100.96   13.23
  -2 -10   4  383.58   26.49
  -2 -10   4  374.22   26.39
  -2 -10   4  368.09   27.48
  -2 -10   4  374.28   26.50
  -2 -10   3   50.34    6.40
  -2 -10   3   57.73    7.23
  -2 -10   3   56.62    6.86
  -2 -10   3   46.54    7.16
  -2 -10   2   11.82    3.00
  -2 -10   2   10.06    3.64
  -2 -10   2   14.33    3.02
  -2 -10   2   13.96    3.31
  -2 -10   2   15.44    7.87
  -2 -10   1    3.97    2.42
  -2 -10   1    5.43    7.26
  -2 -10   1    5.71    2.03
  -2 -10   0   11.60    5.09
  -2 -10   0   10.78    3.11
  -2 -10  -1    4.17    2.88
  -2 -10  -2   16.01    2.83
  -2 -10  -2   14.08    3.28
  -2 -10  -3   90.91    8.94
  -2 -10  -3   95.13    8.25
  -2 -10  -4   29.05    4.76
  -2 -10  -4   34.47    4.51
  -2 -10  -5    0.70    1.48
  -2 -10  -5    0.86    1.91
  -2 -10  -6   18.51    3.72
  -2 -10  -6   22.45    6.96
  -2 -10  -7   47.39    8.46
  -2 -10  -7   49.69    6.39
  -2 -10  -8   29.92    5.40
  -2 -10  -8   45.87    7.70
  -2 -10  -8   44.27    6.40
  -2 -10  -9  133.86   16.27
  -2 -10  -9  104.18   11.03
  -2 -10  -9  132.76   11.96
  -2 -10  -9  115.52   11.75
  -2 -10 -10  354.16   25.51
  -2 -10 -10  424.06   27.79
  -2 -10 -10  398.15   26.42
  -2 -10 -10  317.90   25.55
  -2 -10 -11  105.47   12.26
  -2 -10 -11   82.99    9.66
  -2 -10 -11   99.90    9.85
  -2 -10 -11   77.62   10.93
  -2 -10 -12  166.65   14.38
  -2 -10 -12  156.89   13.51
  -2 -10 -13  239.06   17.15
  -2 -10 -13  205.16   16.28
  -2 -10 -13  207.50   17.00
  -2 -10 -14  211.08   15.86
  -2 -10 -14  204.63   16.47
  -2 -10 -14  215.59   15.68
  -2 -10 -15  114.34   10.06
  -2 -10 -15  100.70    8.90
  -2 -10 -16    5.94    2.34
  -2 -10 -17    5.15    1.87
  -2 -10 -18    7.47    1.64
  -2 -11  14    3.38    1.58
  -2 -11  14    2.64    1.16
  -2 -11  14    1.79    1.10
  -2 -11  13   46.02    5.29
  -2 -11  13   55.45    5.45
  -2 -11  13   48.67    5.21
  -2 -11  12   26.98    4.19
  -2 -11  12   31.20    4.33
  -2 -11  12   29.89    4.39
  -2 -11  12   23.04    4.07
  -2 -11  12   16.13    3.19
  -2 -11  11    0.50    2.10
  -2 -11  11    0.70    1.82
  -2 -11  11    2.24    2.43
  -2 -11  11   -0.53    2.26
  -2 -11  10    5.94    3.01
  -2 -11  10    4.47    3.76
  -2 -11  10    9.30    3.41
  -2 -11   9    4.72    3.14
  -2 -11   9    3.14    2.96
  -2 -11   9    2.92    3.16
  -2 -11   9    3.80    6.16
  -2 -11   8  165.78   14.09
  -2 -11   8  128.76   13.18
  -2 -11   8  111.99   14.30
  -2 -11   8  150.99   13.86
  -2 -11   7  218.39   19.42
  -2 -11   7  251.92   20.15
  -2 -11   7  226.05   21.86
  -2 -11   7  295.52   21.09
  -2 -11   6  294.90   23.92
  -2 -11   6  315.28   25.66
  -2 -11   6  293.14   23.70
  -2 -11   5  598.50   36.78
  -2 -11   5  484.34   34.31
  -2 -11   5  501.79   35.53
  -2 -11   5  472.23   34.40
  -2 -11   4  717.25   45.91
  -2 -11   4  773.17   47.79
  -2 -11   4  689.25   45.41
  -2 -11   4  696.75   45.68
  -2 -11   3  285.81   20.07
  -2 -11   3  248.93   18.86
  -2 -11   3  226.57   20.26
  -2 -11   3  260.84   19.42
  -2 -11   2   12.65    3.16
  -2 -11   2   17.89    9.22
  -2 -11   2   10.69    4.03
  -2 -11   2   25.95    5.26
  -2 -11   1  175.81   15.80
  -2 -11   1  200.39   17.57
  -2 -11   1  194.09   14.74
  -2 -11   0  263.02   20.96
  -2 -11  -1  126.24   13.30
  -2 -11  -2    5.00    5.24
  -2 -11  -2    4.02    1.79
  -2 -11  -3  200.09   16.23
  -2 -11  -3  208.54   15.08
  -2 -11  -4  223.11   17.75
  -2 -11  -4  230.05   16.65
  -2 -11  -5    9.71    2.93
  -2 -11  -5   12.38    3.71
  -2 -11  -6  156.25   12.92
  -2 -11  -6  144.68   13.53
  -2 -11  -7  230.74   17.91
  -2 -11  -8  132.97   12.66
  -2 -11  -8  119.01   11.86
  -2 -11  -9   12.39    4.18
  -2 -11  -9   11.00    3.67
  -2 -11  -9    4.15    7.40
  -2 -11 -10    5.77    3.22
  -2 -11 -10    8.18    8.43
  -2 -11 -10    8.91    3.81
  -2 -11 -10    7.86   10.97
  -2 -11 -11   89.00   10.15
  -2 -11 -11  101.17   10.31
  -2 -11 -11  109.15   12.98
  -2 -11 -12  313.73   22.27
  -2 -11 -12  281.19   21.30
  -2 -11 -13  255.10   18.63
  -2 -11 -13  226.63   17.58
  -2 -11 -14   42.72    5.87
  -2 -11 -14   37.54    5.94
  -2 -11 -14   38.19    7.50
  -2 -11 -15    4.00    2.22
  -2 -11 -15    7.36    4.91
  -2 -11 -16    3.93    1.86
  -2 -11 -17   10.80    2.12
  -2 -12  13    8.05    1.81
  -2 -12  13    9.81    1.93
  -2 -12  13    7.98    1.67
  -2 -12  12    2.28    1.71
  -2 -12  12    3.56    1.94
  -2 -12  12    3.53    1.65
  -2 -12  12    2.18    1.39
  -2 -12  11   24.64    3.94
  -2 -12  11   16.36    2.95
  -2 -12  11   27.06    4.02
  -2 -12  10   23.11    4.25
  -2 -12  10   17.23    4.03
  -2 -12  10   18.21    3.71
  -2 -12  10   25.11    4.47
  -2 -12   9   10.94    3.66
  -2 -12   9    9.01    3.37
  -2 -12   9   11.72    3.66
  -2 -12   9    8.62    4.48
  -2 -12   8    3.68    2.84
  -2 -12   8    2.00    2.52
  -2 -12   8    3.97    2.88
  -2 -12   8   -2.66    6.28
  -2 -12   7   32.63    5.86
  -2 -12   7   29.46    5.57
  -2 -12   7   49.01    7.13
  -2 -12   7   34.14   11.19
  -2 -12   6  123.34   11.98
  -2 -12   6   86.01    9.89
  -2 -12   6   95.18   15.24
  -2 -12   6   82.76    9.86
  -2 -12   5  122.26   12.72
  -2 -12   5  162.28   14.01
  -2 -12   5  168.76   15.14
  -2 -12   5  153.60   17.23
  -2 -12   4  289.28   22.93
  -2 -12   4  277.07   20.91
  -2 -12   4  303.14   23.23
  -2 -12   4  272.01   21.15
  -2 -12   3  144.74   14.07
  -2 -12   3  137.67   12.34
  -2 -12   3  133.47   14.03
  -2 -12   2   26.77    5.58
  -2 -12   2   30.47    9.93
  -2 -12   2   28.17    6.84
  -2 -12   1  218.57   18.11
  -2 -12   1  223.33   20.39
  -2 -12   1  222.66   16.97
  -2 -12   0  412.21   31.09
  -2 -12   0  410.02   27.36
  -2 -12  -1  158.01   18.51
  -2 -12  -2   65.99    7.00
  -2 -12  -2   65.03   14.75
  -2 -12  -3  217.91   20.38
  -2 -12  -3  239.43   16.98
  -2 -12  -4   18.28   19.12
  -2 -12  -4   34.41    9.29
  -2 -12  -4   37.81    5.22
  -2 -12  -5   61.40    6.99
  -2 -12  -5   40.36   20.32
  -2 -12  -5   48.08    9.33
  -2 -12  -6  183.32   23.96
  -2 -12  -6  168.32   14.27
  -2 -12  -6  180.16   16.16
  -2 -12  -7  196.26   15.86
  -2 -12  -7  192.32   25.21
  -2 -12  -8  118.84   11.54
  -2 -12  -8  106.89   12.19
  -2 -12  -9  191.40   16.20
  -2 -12  -9  166.29   14.99
  -2 -12 -10  131.65   13.53
  -2 -12 -10  200.62   15.59
  -2 -12 -11  225.71   17.63
  -2 -12 -11  218.53   16.79
  -2 -12 -12  159.75   14.43
  -2 -12 -12  188.39   15.60
  -2 -12 -12  183.66   15.85
  -2 -12 -13   13.14    8.13
  -2 -12 -13   15.98    7.89
  -2 -12 -14   26.96    8.06
  -2 -12 -15   67.10    6.46
  -2 -12 -15   54.57    8.27
  -2 -12 -16   50.48    5.06
  -2 -12 -17   71.25    5.60
  -2 -13  12    6.00    1.79
  -2 -13  11   28.94    3.77
  -2 -13  10    9.52    2.73
  -2 -13  10    8.72    2.43
  -2 -13  10   12.27    2.89
  -2 -13  10   11.56    2.63
  -2 -13  10    7.32    1.86
  -2 -13   9   39.17    5.19
  -2 -13   9   36.15    5.19
  -2 -13   9   56.39    6.37
  -2 -13   9   55.84    6.17
  -2 -13   8  164.77   13.94
  -2 -13   8  154.65   14.07
  -2 -13   8  187.31   14.61
  -2 -13   7  121.98   11.57
  -2 -13   7  102.76   10.77
  -2 -13   7  129.76   13.24
  -2 -13   6   30.98    5.88
  -2 -13   6   14.51    3.56
  -2 -13   6   26.56    9.80
  -2 -13   6   26.01    4.76
  -2 -13   5   28.62    5.74
  -2 -13   5   32.08   11.74
  -2 -13   5   14.91    3.96
  -2 -13   4   70.95    8.15
  -2 -13   4   90.28   10.21
  -2 -13   4   83.73   14.50
  -2 -13   3  122.45   15.24
  -2 -13   3  109.61   11.91
  -2 -13   2    6.18    3.04
  -2 -13   2    8.98    7.99
  -2 -13   2    7.38    9.03
  -2 -13   1   95.62   13.71
  -2 -13   1   70.51    9.34
  -2 -13   0   46.28   15.19
  -2 -13   0   55.52    7.14
  -2 -13  -1   -0.30   15.74
  -2 -13  -1  -17.07   14.24
  -2 -13  -1    2.68    2.34
  -2 -13  -2    9.98   17.58
  -2 -13  -2    2.80   16.50
  -2 -13  -3   42.17    6.24
  -2 -13  -3   60.28   19.84
  -2 -13  -3   33.68   19.11
  -2 -13  -4   16.84   19.62
  -2 -13  -4   12.86    3.86
  -2 -13  -4   -0.71   18.10
  -2 -13  -5    4.62    2.48
  -2 -13  -5    3.84   18.22
  -2 -13  -5    9.30   17.70
  -2 -13  -6  -12.45   17.82
  -2 -13  -6   -0.58    2.34
  -2 -13  -6   -7.62   16.09
  -2 -13  -7    1.52    2.25
  -2 -13  -7    2.55   14.78
  -2 -13  -8    8.18    3.29
  -2 -13  -8    1.03   12.97
  -2 -13  -9   73.67   15.34
  -2 -13  -9   63.48   12.50
  -2 -13  -9   36.18    6.18
  -2 -13 -10   71.46    8.47
  -2 -13 -10  104.64   15.40
  -2 -13 -11   60.51    7.50
  -2 -13 -11   82.20   12.33
  -2 -13 -11   71.79   14.92
  -2 -13 -12   26.31   10.45
  -2 -13 -12   25.63    4.64
  -2 -13 -12   25.23   12.12
  -2 -13 -13    1.39    1.99
  -2 -13 -13    1.00    9.95
  -2 -13 -14   22.75    8.81
  -2 -13 -15   67.54    6.23
  -2 -13 -16   31.63    3.32
  -2 -14  10    2.12    1.19
  -2 -14  10    1.84    1.48
  -2 -14   9   92.40    7.97
  -2 -14   9   90.70    7.88
  -2 -14   8  273.59   15.24
  -2 -14   8  142.46   12.18
  -2 -14   7  223.33   14.92
  -2 -14   7  143.00   12.98
  -2 -14   6   14.74    7.01
  -2 -14   6   15.36    3.97
  -2 -14   5   33.91    5.68
  -2 -14   5   28.55    9.47
  -2 -14   4   98.78   10.34
  -2 -14   4   86.17   13.37
  -2 -14   3  106.25   14.20
  -2 -14   3   99.67   10.52
  -2 -14   2   52.05   11.63
  -2 -14   1    5.17    9.67
  -2 -14   1   10.85    8.61
  -2 -14   0    3.53   11.12
  -2 -14   0    9.63    5.42
  -2 -14  -1   14.44   14.68
  -2 -14  -1   15.54    4.62
  -2 -14  -2   12.63   16.09
  -2 -14  -2   -1.87    9.16
  -2 -14  -2    8.94    3.17
  -2 -14  -3   -1.38   10.95
  -2 -14  -3   12.74   21.00
  -2 -14  -4    1.39    4.43
  -2 -14  -4    4.23   21.34
  -2 -14  -4   16.69   12.85
  -2 -14  -5   21.60    5.22
  -2 -14  -5   25.88   23.27
  -2 -14  -5   29.09   14.03
  -2 -14  -6   40.10    6.47
  -2 -14  -6   48.47   13.41
  -2 -14  -6   41.90   22.97
  -2 -14  -7  106.65   15.36
  -2 -14  -7   76.87    8.93
  -2 -14  -7   67.34   23.83
  -2 -14  -8  143.31   15.01
  -2 -14  -8   91.43    9.92
  -2 -14  -9   89.05   13.62
  -2 -14  -9   56.58    7.26
  -2 -14  -9   77.73   23.17
  -2 -14 -10  -13.97   12.01
  -2 -14 -10    5.15    3.15
  -2 -14 -10   -0.59   17.89
  -2 -14 -11   52.15    6.64
  -2 -14 -11   74.37   16.59
  -2 -14 -12   74.51   14.60
  -2 -14 -12   57.94    6.63
  -2 -14 -13   29.69    4.29
  -2 -14 -13   28.36    9.30
  -2 -14 -14    7.24    2.22
  -2 -15   7    1.05    1.50
  -2 -15   7    1.34    1.36
  -2 -15   6    5.44    2.21
  -2 -15   5   45.22    5.53
  -2 -15   5   42.07    7.00
  -2 -15   4   48.79    8.78
  -2 -15   3   51.70   10.10
  -2 -15   2   39.28   10.62
  -2 -15   1   11.30    9.54
  -2 -15   0   14.55    8.95
  -2 -15   0    6.73   10.61
  -2 -15  -1   10.69    6.69
  -2 -15  -1    0.52   10.99
  -2 -15  -2    9.98   13.08
  -2 -15  -2    0.78    4.52
  -2 -15  -3   30.74    5.50
  -2 -15  -3   41.28    9.01
  -2 -15  -4   79.53   18.71
  -2 -15  -4   67.24   11.32
  -2 -15  -4   71.52    7.82
  -2 -15  -5   22.00    9.90
  -2 -15  -5    7.88    5.13
  -2 -15  -5   10.69   21.05
  -2 -15  -5    5.18    2.52
  -2 -15  -6   30.18    6.40
  -2 -15  -6   42.57   11.32
  -2 -15  -6   44.49   22.03
  -2 -15  -7  101.88   10.65
  -2 -15  -7  132.57   15.13
  -2 -15  -7  110.86   23.30
  -2 -15  -8  202.45   17.95
  -2 -15  -8  141.37   13.11
  -2 -15  -9   44.23    6.88
  -2 -15  -9   69.42   13.74
  -2 -15  -9   59.63   19.85
  -2 -15 -10   21.34    5.24
  -2 -15 -10   34.82   15.27
  -2 -15 -11  157.60   16.85
  -2 -15 -11  130.65   11.05
  -2 -15 -12   76.76    7.12
  -2 -15 -12   81.91   10.49
  -2 -16   2   -1.15    6.03
  -2 -16   1    9.68    8.02
  -2 -16   0   20.92    8.18
  -2 -16  -1   40.17    9.59
  -2 -16  -1   21.16   10.95
  -2 -16  -2   -1.60   11.47
  -2 -16  -2    1.16    7.37
  -2 -16  -3   54.60   13.44
  -2 -16  -3   67.50    8.99
  -2 -16  -4  118.15   17.39
  -2 -16  -4  124.32   11.42
  -2 -16  -5   54.39   15.80
  -2 -16  -5   57.40    7.17
  -2 -16  -6    0.56   15.28
  -2 -16  -6    1.08    3.10
  -2 -16  -7   30.71    4.66
  -2 -16  -7   35.38   15.48
  -2 -16  -8    6.47    2.55
  -2 -16  -8   18.29   14.56
   3 -16  -4    7.18    6.72
   3 -16  -4   13.04    3.31
   3 -16  -3   -0.89    7.72
   3 -16  -3    1.27    2.95
   3 -16  -2    4.03    9.07
   3 -16  -2   -1.36    3.23
   3 -16  -1    4.23    4.95
   3 -16   0   11.43    8.43
   3 -16   0   11.52    5.67
   3 -16   1   31.29    7.10
   3 -16   1   24.89    7.37
   3 -16   2   13.41    4.84
   3 -16   2   20.10    6.58
   3 -16   3    2.40    5.97
   3 -16   4    9.93    4.61
   3 -15  -6    7.93    8.19
   3 -15  -6    4.72    3.74
   3 -15  -5   10.93    5.01
   3 -15  -5    9.11   10.62
   3 -15  -4   11.96    4.99
   3 -15  -4    9.71   14.11
   3 -15  -4   14.88    3.10
   3 -15  -3    8.19   16.35
   3 -15  -3    7.09    2.78
   3 -15  -2    5.53   17.18
   3 -15  -2    6.69    3.12
   3 -15  -1    9.96    3.90
   3 -15   0   39.14   17.15
   3 -15   0   51.52    7.19
   3 -15   1   84.10   10.13
   3 -15   1   70.88   17.14
   3 -15   2   53.99   13.24
   3 -15   2   51.41    9.18
   3 -15   3    2.26    7.89
   3 -15   3    3.39    9.04
   3 -15   4   81.04    9.74
   3 -15   4   93.97   11.71
   3 -15   5  133.00   13.22
   3 -15   6  161.77   13.92
   3 -15   7   61.45    7.62
   3 -15   8   -0.46    3.51
   3 -14 -10    2.26    2.48
   3 -14  -9   13.05    3.78
   3 -14  -8   26.47    5.68
   3 -14  -8   26.77    7.10
   3 -14  -7   49.50    7.85
   3 -14  -7   60.33   11.63
   3 -14  -6  163.59   17.93
   3 -14  -5  113.58   12.15
   3 -14  -5  135.90   19.05
   3 -14  -4   29.52    7.99
   3 -14  -4   35.88   19.30
   3 -14  -3    7.96   18.71
   3 -14  -3   10.41    7.50
   3 -14  -2   29.76    8.18
   3 -14  -2   41.07   21.87
   3 -14  -1   29.48    7.16
   3 -14  -1   32.55    5.10
   3 -14   0    4.08   20.40
   3 -14   0    3.05    3.11
   3 -14   1   33.21   20.16
   3 -14   1   23.15    5.23
   3 -14   2   37.25   20.31
   3 -14   2   27.81    6.59
   3 -14   3  -10.25   16.73
   3 -14   3    4.19    6.78
   3 -14   4   40.54    5.92
   3 -14   4   41.41   13.29
   3 -14   4   48.87   10.99
   3 -14   5  151.17   16.58
   3 -14   5  161.04   13.53
   3 -14   5  149.94   15.49
   3 -14   6  172.70   13.36
   3 -14   6  134.06   12.48
   3 -14   6  151.16   15.99
   3 -14   7   95.98    8.94
   3 -14   7   64.09   11.66
   3 -14   8   10.08    2.87
   3 -14   8    8.77    7.60
   3 -14   9    5.68    2.20
   3 -14   9    2.59    5.05
   3 -14  10    1.23    1.41
   3 -14  10    3.83    2.80
   3 -14  11   26.46    3.28
   3 -14  11   28.42    3.22
   3 -13 -11    1.95    2.64
   3 -13 -10    7.01    3.81
   3 -13 -10    2.46    1.18
   3 -13  -9    5.61    4.78
   3 -13  -9    2.92    1.42
   3 -13  -8   16.22    9.35
   3 -13  -8   16.76    6.29
   3 -13  -8   13.99    2.65
   3 -13  -7   58.03    8.86
   3 -13  -7   36.36    4.73
   3 -13  -7   59.51   12.84
   3 -13  -6   91.63   16.61
   3 -13  -6   58.46    6.24
   3 -13  -5   60.63   16.74
   3 -13  -5   52.05    5.78
   3 -13  -4   -2.71    7.77
   3 -13  -4   -1.44   17.78
   3 -13  -3  133.49   14.03
   3 -13  -3  141.50   22.52
   3 -13  -2  368.02   27.50
   3 -13  -2  411.35   34.03
   3 -13  -1  299.05   22.90
   3 -13   0   97.90   11.37
   3 -13   1    3.87    5.77
   3 -13   1   -8.17   19.39
   3 -13   1   -0.54    2.23
   3 -13   2   58.67   19.53
   3 -13   2   38.13    6.08
   3 -13   3   54.56   19.19
   3 -13   3   38.08    7.00
   3 -13   3   37.66    6.46
   3 -13   4    1.64    2.72
   3 -13   4    7.06   17.07
   3 -13   4    2.02    7.80
   3 -13   5   40.11    6.70
   3 -13   5   23.51   13.45
   3 -13   5   42.46   11.61
   3 -13   6   11.88    4.08
   3 -13   6   10.54    9.90
   3 -13   6   14.15   11.42
   3 -13   7   12.15    3.85
   3 -13   7   10.44    5.75
   3 -13   7    8.47   12.15
   3 -13   8   14.70    4.07
   3 -13   8   16.68   11.41
   3 -13   9    1.04    2.24
   3 -13   9    0.53    8.83
   3 -13  10   34.19    8.02
   3 -13  10   45.66    5.55
   3 -13  11   56.98    5.51
   3 -13  11   47.36    6.23
   3 -13  12   32.78    4.23
   3 -13  13    0.53    0.99
   3 -13  13    0.23    0.93
   3 -12 -13   14.09    2.01
   3 -12 -12   14.05    2.32
   3 -12 -12   18.74    3.22
   3 -12 -11    8.11    3.59
   3 -12 -11    4.05    1.63
   3 -12 -10    1.27    4.11
   3 -12 -10    0.20    1.17
   3 -12  -9   39.88    5.17
   3 -12  -9   54.47    7.64
   3 -12  -9   57.66    8.48
   3 -12  -8   21.54    6.25
   3 -12  -8   11.20    2.85
   3 -12  -8   18.54    9.56
   3 -12  -7    4.17    6.18
   3 -12  -7    1.78   11.68
   3 -12  -7   -0.47    1.57
   3 -12  -6   48.50    5.92
   3 -12  -6   72.62   15.17
   3 -12  -6   57.65    9.33
   3 -12  -5   99.12    9.18
   3 -12  -5  117.40   17.32
   3 -12  -4   62.43   17.12
   3 -12  -4   62.50    6.69
   3 -12  -3   97.35   17.85
   3 -12  -3   91.35   11.65
   3 -12  -3   93.00    8.60
   3 -12  -2  395.07   26.63
   3 -12  -2  434.73   33.79
   3 -12  -2  427.40   29.21
   3 -12  -1  241.78   19.03
   3 -12  -1  214.14   15.96
   3 -12  -1  224.82   24.22
   3 -12   0   32.73    8.46
   3 -12   1   16.53    7.09
   3 -12   1   18.60   14.33
   3 -12   2   76.05    9.62
   3 -12   2   79.58   16.68
   3 -12   2   77.65    8.34
   3 -12   3   71.35    8.18
   3 -12   3   68.22   17.28
   3 -12   4   56.90    8.11
   3 -12   4   52.23   16.41
   3 -12   5   27.36   16.12
   3 -12   5   15.92    8.07
   3 -12   6   73.20    9.36
   3 -12   6   40.08   13.37
   3 -12   6   42.45   12.53
   3 -12   7   62.88   14.50
   3 -12   7   66.22   11.46
   3 -12   7   90.88   10.17
   3 -12   8    2.80    2.92
   3 -12   8    3.58    4.84
   3 -12   8    4.90   12.36
   3 -12   9   67.15    7.93
   3 -12   9   51.78   12.46
   3 -12  10   41.03    5.42
   3 -12  10   37.47   10.87
   3 -12  11   14.14    3.06
   3 -12  11    9.84    2.66
   3 -12  12    3.00    1.73
   3 -12  12    2.25    1.47
   3 -12  12    4.00    3.95
   3 -12  13   17.43    2.73
   3 -12  13   20.50    3.02
   3 -12  13   26.06    3.47
   3 -12  13   18.56    3.48
   3 -12  14   20.36    2.68
   3 -12  14   29.33    3.22
   3 -12  14   27.57    3.46
   3 -12  14   27.01    3.00
   3 -11 -14    9.99    1.84
   3 -11 -13   53.01    4.89
   3 -11 -13   46.07    4.84
   3 -11 -12   48.37    5.53
   3 -11 -12   63.96    6.22
   3 -11 -11   31.27    4.55
   3 -11 -11   39.87    5.47
   3 -11 -10   16.52    3.43
   3 -11 -10   21.37    4.92
   3 -11  -9  161.17   12.73
   3 -11  -9  147.74   12.26
   3 -11  -8   99.98   10.16
   3 -11  -8  116.52   12.26
   3 -11  -7   10.02    2.83
   3 -11  -7   14.72    5.35
   3 -11  -7   14.48    8.58
   3 -11  -6  255.06   20.18
   3 -11  -6  308.50   22.82
   3 -11  -6  245.19   18.61
   3 -11  -5  377.82   25.32
   3 -11  -5  378.87   29.04
   3 -11  -5  374.12   26.98
   3 -11  -4  433.84   32.41
   3 -11  -4  428.43   28.08
   3 -11  -3   99.58    9.05
   3 -11  -3  103.93   15.81
   3 -11  -2   -1.83    5.50
   3 -11  -2   -1.18   11.40
   3 -11  -2    0.66    1.32
   3 -11  -1   13.10    6.23
   3 -11  -1   14.85    2.93
   3 -11  -1    9.02   11.73
   3 -11   0  130.23   12.30
   3 -11   0  100.46    9.18
   3 -11   1   11.60    2.59
   3 -11   1   10.25    6.04
   3 -11   1    1.14   10.52
   3 -11   2   31.30    4.38
   3 -11   2   42.01    7.75
   3 -11   2   43.96   12.15
   3 -11   3   12.81    2.77
   3 -11   3   16.04    5.71
   3 -11   3    6.56   10.09
   3 -11   3   14.07    3.65
   3 -11   4   28.51   12.36
   3 -11   4   26.19    5.44
   3 -11   5   28.09   13.25
   3 -11   5   27.11    6.58
   3 -11   6    4.01   12.92
   3 -11   6    7.35    7.82
   3 -11   7    7.64   10.03
   3 -11   7    5.39   10.12
   3 -11   8    6.70    2.85
   3 -11   8    3.55    6.73
   3 -11   8    7.00   11.81
   3 -11   9  109.51   11.49
   3 -11   9  152.96   13.07
   3 -11   9  118.19   17.19
   3 -11  10  188.00   20.20
   3 -11  10  233.29   17.67
   3 -11  10  226.25   17.61
   3 -11  11   75.36    8.04
   3 -11  11   58.23   11.06
   3 -11  12    3.60    2.42
   3 -11  12    3.71    2.28
   3 -11  12    9.98    6.50
   3 -11  13   13.38    3.03
   3 -11  13   13.84    3.01
   3 -11  13   11.13    4.16
   3 -11  14   38.82    4.52
   3 -11  14   47.01    4.99
   3 -11  14   40.99    4.63
   3 -11  14   37.30    5.05
   3 -11  15   14.05    2.31
   3 -11  15   11.80    2.16
   3 -11  15   11.40    2.38
   3 -11  15   12.67    2.25
   3 -11  16    6.11    1.25
   3 -10 -15   29.65    3.31
   3 -10 -14   32.73    3.96
   3 -10 -13   87.59    7.76
   3 -10 -13   83.03    7.16
   3 -10 -12   83.87    7.65
   3 -10 -12   75.18    7.63
   3 -10 -11   15.72    3.59
   3 -10 -11   11.92    3.17
   3 -10 -10    9.67    3.38
   3 -10 -10    7.14    2.67
   3 -10  -9   69.30    7.93
   3 -10  -9   86.84    8.84
   3 -10  -8   78.87    8.85
   3 -10  -8   61.31    7.33
   3 -10  -8   68.91    8.18
   3 -10  -7   61.48    6.98
   3 -10  -7   55.02    7.40
   3 -10  -7   63.87    9.12
   3 -10  -6  348.77   26.06
   3 -10  -6  382.23   25.35
   3 -10  -6  398.64   27.67
   3 -10  -5  508.22   33.50
   3 -10  -5  555.32   36.54
   3 -10  -5  532.96   35.02
   3 -10  -4  581.96   39.66
   3 -10  -4  615.45   41.31
   3 -10  -4  649.86   38.71
   3 -10  -3  732.01   43.55
   3 -10  -3  673.70   46.30
   3 -10  -2  480.65   29.56
   3 -10  -2  424.98   30.45
   3 -10  -2  480.53   32.93
   3 -10  -1  282.46   18.98
   3 -10  -1  273.97   20.40
   3 -10  -1  270.64   22.46
   3 -10   0   49.27    7.16
   3 -10   0   47.81    5.36
   3 -10   0   47.24    9.91
   3 -10   1   50.65    5.60
   3 -10   1   58.00    7.80
   3 -10   2  520.31   34.76
   3 -10   2  543.81   33.55
   3 -10   2  549.60   36.72
   3 -10   3  610.67   38.92
   3 -10   3  535.36   35.39
   3 -10   3  607.85   37.16
   3 -10   4  382.18   26.02
   3 -10   4  401.83   28.20
   3 -10   4  367.70   24.85
   3 -10   4  383.28   25.88
   3 -10   5   91.67    8.35
   3 -10   5   69.05   12.67
   3 -10   5   90.72    9.37
   3 -10   6   16.20    3.25
   3 -10   6   25.51    9.94
   3 -10   6   16.21    6.23
   3 -10   7   62.04    6.98
   3 -10   7   74.76   11.41
   3 -10   7   59.19    8.18
   3 -10   7   83.51   11.64
   3 -10   8    8.19    6.76
   3 -10   8   11.06    3.80
   3 -10   8   13.13   10.01
   3 -10   9  105.59   15.54
   3 -10   9  114.30   11.69
   3 -10   9  104.16   10.88
   3 -10  10  413.11   27.80
   3 -10  10  333.38   28.88
   3 -10  11  310.52   21.63
   3 -10  11  235.58   22.60
   3 -10  11  271.40   20.40
   3 -10  12  100.84    9.68
   3 -10  12   85.21    8.88
   3 -10  12   67.73   11.46
   3 -10  13    5.48    2.78
   3 -10  13    8.33    2.87
   3 -10  13    6.76    4.86
   3 -10  14    1.31    1.98
   3 -10  14    0.82    2.69
   3 -10  14    1.01    1.63
   3 -10  15   20.42    3.17
   3 -10  15   15.81    3.12
   3 -10  15   16.85    3.48
   3 -10  16   16.76    2.72
   3 -10  16   14.25    2.33
   3 -10  16   21.66    2.90
   3 -10  17    7.89    1.57
   3  -9 -16    4.41    1.33
   3  -9 -15    6.79    1.98
   3  -9 -14    5.51    2.12
   3  -9 -14    5.98    1.63
   3  -9 -13   60.96    5.66
   3  -9 -13   55.60    5.54
   3  -9 -13   53.49    6.24
   3  -9 -12    6.31    2.59
   3  -9 -12    6.91    2.31
   3  -9 -12    7.17    2.10
   3  -9 -11    0.39    1.25
   3  -9 -11    1.19    1.80
   3  -9 -11    0.27    1.80
   3  -9 -10    1.79    1.50
   3  -9 -10    1.59    1.96
   3  -9 -10    1.97    2.12
   3  -9  -9   21.27    4.19
   3  -9  -9   18.01    3.89
   3  -9  -8   36.26    5.29
   3  -9  -8   32.92    5.31
   3  -9  -8   31.83    5.08
   3  -9  -7    3.85    3.02
   3  -9  -7    7.32    2.67
   3  -9  -7    5.94    2.74
   3  -9  -6   91.25    9.85
   3  -9  -6  116.12    9.89
   3  -9  -6  108.10   11.10
   3  -9  -5  188.04   14.07
   3  -9  -5  192.30   16.31
   3  -9  -5  172.59   14.67
   3  -9  -4  144.81   12.72
   3  -9  -4  167.66   12.26
   3  -9  -4  135.08   14.03
   3  -9  -3  247.88   18.98
   3  -9  -3  263.02   20.66
   3  -9  -3  270.58   18.14
   3  -9  -2  413.89   29.54
   3  -9  -2  428.53   26.99
   3  -9  -1   87.58    8.97
   3  -9  -1   95.73    8.10
   3  -9  -1   92.17   10.73
   3  -9   0   29.64    6.45
   3  -9   0   22.98    3.41
   3  -9   0   24.45    4.57
   3  -9   1   78.26    7.02
   3  -9   1   72.39    7.93
   3  -9   2  766.64   47.98
   3  -9   2  796.71   47.01
   3  -9   2  785.00   49.57
   3  -9   3 1104.75   68.05
   3  -9   3 1156.97   69.69
   3  -9   3 1175.30   67.27
   3  -9   4  486.40   30.98
   3  -9   4  496.81   32.06
   3  -9   4  499.13   33.36
   3  -9   5   17.13    3.15
   3  -9   5   23.76    6.50
   3  -9   5   13.82    3.64
   3  -9   6  195.60   17.63
   3  -9   6  212.10   17.73
   3  -9   6  220.37   15.80
   3  -9   6  219.56   16.84
   3  -9   7  319.34   22.19
   3  -9   7  314.59   23.87
   3  -9   7  327.56   24.91
   3  -9   7  337.25   24.12
   3  -9   8   44.43    5.70
   3  -9   8   46.68    7.40
   3  -9   8   35.06    9.06
   3  -9   8   40.92    7.22
   3  -9   9   84.87    8.87
   3  -9   9   80.26   12.85
   3  -9   9   89.93    9.94
   3  -9  10  310.07   23.86
   3  -9  10  314.19   26.74
   3  -9  11  155.31   14.03
   3  -9  11  213.93   16.72
   3  -9  11  196.48   15.39
   3  -9  11  176.06   17.69
   3  -9  12   43.06    6.08
   3  -9  12   47.44    6.86
   3  -9  12   40.92    8.89
   3  -9  13   67.33    7.53
   3  -9  13   71.40    8.00
   3  -9  13   54.26    9.15
   3  -9  14   43.29    5.79
   3  -9  14   44.11    5.53
   3  -9  14   35.87    6.36
   3  -9  15    7.39    2.34
   3  -9  15    6.72    2.64
   3  -9  15    7.19    3.05
   3  -9  16    8.06    2.32
   3  -9  16    8.65    2.07
   3  -9  16    7.25    2.49
   3  -9  17   18.67    2.70
   3  -9  18   32.35    3.17
   3  -8 -17    5.74    1.45
   3  -8 -16    1.25    1.16
   3  -8 -16    1.53    0.90
   3  -8 -15   36.24    3.89
   3  -8 -15   30.07    4.10
   3  -8 -14   18.16    3.56
   3  -8 -14   24.08    3.38
   3  -8 -13    1.72    1.56
   3  -8 -13    0.25    1.90
   3  -8 -12    0.83    1.45
   3  -8 -12    3.12    1.63
   3  -8 -12    2.44    2.16
   3  -8 -11   18.04    3.52
   3  -8 -11   12.77    3.47
   3  -8 -11   14.09    3.05
   3  -8 -10   21.30    3.72
   3  -8 -10   20.92    4.19
   3  -8  -9    3.58    1.77
   3  -8  -9    6.48    2.67
   3  -8  -9    4.21    2.42
   3  -8  -8    3.03    2.04
   3  -8  -8    2.95    2.25
   3  -8  -8    4.58    1.84
   3  -8  -7    1.29    1.35
   3  -8  -7    4.65    2.36
   3  -8  -7    5.54    2.26
   3  -8  -7    6.75    3.16
   3  -8  -6    9.55    2.63
   3  -8  -6    4.02    2.34
   3  -8  -6    3.69    1.56
   3  -8  -6    1.99    3.43
   3  -8  -5  137.72   10.82
   3  -8  -5  128.66   12.07
   3  -8  -5  122.05   11.06
   3  -8  -4  632.97   38.67
   3  -8  -4  576.91   36.71
   3  -8  -4  546.45   37.52
   3  -8  -4  579.02   35.86
   3  -8  -3  185.69   13.27
   3  -8  -3  173.43   15.02
   3  -8  -3  187.18   15.37
   3  -8  -3  177.73   13.97
   3  -8  -2   58.17    7.55
   3  -8  -2   59.84    6.63
   3  -8  -2   67.20    6.13
   3  -8  -2   59.98    8.16
   3  -8  -1  334.98   21.00
   3  -8  -1  284.84   22.67
   3  -8  -1  343.09   23.37
   3  -8   0  187.66   13.97
  -3   8   0  185.54   13.00
   3  -8   0  164.34   14.53
   3  -8   0  183.92   15.05
   3  -8   0  192.81   13.17
   3  -8   1    2.91    1.32
   3  -8   1    3.20    2.19
   3  -8   2  139.93   13.10
   3  -8   2  170.25   11.81
   3  -8   2  161.74   12.55
   3  -8   3  414.07   25.92
   3  -8   3  392.61   26.56
   3  -8   3  425.72   28.05
   3  -8   4   48.76    6.21
   3  -8   4   50.86    5.44
   3  -8   4   63.02    7.22
   3  -8   5  301.66   19.60
   3  -8   5  276.70   20.84
   3  -8   5  281.86   19.85
   3  -8   6  638.27   39.39
   3  -8   6  647.65   40.97
   3  -8   6  633.50   40.10
   3  -8   7  283.20   19.71
   3  -8   7  278.11   20.73
   3  -8   7  282.98   20.83
   3  -8   8   69.24    7.43
   3  -8   8   65.47    7.90
   3  -8   8   80.87   10.46
   3  -8   9   37.18    5.33
   3  -8   9   36.39    5.66
   3  -8   9   36.37    8.13
   3  -8  10   87.57    9.35
   3  -8  10   89.18   11.66
   3  -8  11   62.43    7.57
   3  -8  11   70.44    8.38
   3  -8  11   81.52    9.39
   3  -8  11   60.29    9.57
   3  -8  12   56.02    7.31
   3  -8  12   72.32    7.98
   3  -8  12   66.62    8.18
   3  -8  12   58.15    9.24
   3  -8  13  145.59   12.65
   3  -8  13  135.80   11.89
   3  -8  13  163.18   13.23
   3  -8  13  116.61   13.02
   3  -8  13  112.29   11.28
   3  -8  14   41.31    5.99
   3  -8  14   50.94    6.68
   3  -8  14   42.28    5.66
   3  -8  14   43.55    5.67
   3  -8  14   44.67    7.21
   3  -8  15   -0.22    1.58
   3  -8  15    1.56    1.72
   3  -8  15    0.49    2.35
   3  -8  15    1.56    1.48
   3  -8  15    0.33    2.54
   3  -8  16   41.46    4.89
   3  -8  16   48.35    6.28
   3  -8  16   50.30    5.68
   3  -8  17   27.52    3.94
   3  -8  17   27.78    3.71
   3  -8  18   29.49    3.31
   3  -8  18   19.06    2.70
   3  -8  18   29.10    3.24
   3  -8  19   18.30    2.21
   3  -7 -18   50.80    4.10
   3  -7 -17   76.25    5.85
   3  -7 -17   58.59    5.11
   3  -7 -16  134.68    9.77
   3  -7 -15  125.53    9.74
   3  -7 -14   92.90    8.22
   3  -7 -13   26.58    4.12
   3  -7 -12    6.10    2.09
   3  -7 -12    5.00    2.16
   3  -7 -11   44.53    5.64
   3  -7 -11   58.02    6.26
   3  -7 -11   53.47    6.61
   3  -7 -10   12.87    3.09
   3  -7 -10    5.84    2.50
   3  -7 -10    8.66    2.52
   3  -7  -9  142.77   12.47
   3  -7  -9  139.10   11.65
   3  -7  -9  170.52   12.79
   3  -7  -8  354.42   22.49
   3  -7  -8  319.35   22.98
   3  -7  -7  154.00   11.13
   3  -7  -7  127.00   11.46
   3  -7  -6   27.53    4.41
   3  -7  -6   30.92    3.88
   3  -7  -6   28.56    5.07
   3  -7  -6   39.01    4.76
   3  -7  -5  516.58   30.36
   3  -7  -5  434.47   30.86
   3  -7  -5  452.21   30.45
   3  -7  -5  493.73   29.28
   3  -7  -4 1135.36   63.13
   3  -7  -4  942.78   63.92
   3  -7  -4  946.95   63.20
   3  -7  -4 1120.34   65.51
   3  -7  -4 1178.43   62.26
   3  -7  -3  345.89   23.80
   3  -7  -3  382.25   25.88
   3  -7  -3  343.96   24.78
   3  -7  -3  385.93   23.39
   3  -7  -2  492.92   35.09
   3  -7  -2  542.84   34.98
   3  -7  -2  573.57   33.15
   3  -7  -2  542.82   33.83
   3  -7  -1 2822.49  154.76
   3  -7  -1 3123.63  152.86
   3  -7  -1 2567.12  154.88
   3  -7  -1 2283.62  152.80
   3  -7   0 1648.68   94.50
   3  -7   0 1481.74   94.27
   3  -7   0 1672.47   92.30
   3  -7   1 1128.15   67.82
   3  -7   1 1171.01   65.92
   3  -7   1 1104.73   66.57
   3  -7   2  304.08   19.27
   3  -7   2  291.73   19.93
   3  -7   3   32.52    5.10
   3  -7   3   38.51    4.18
   3  -7   3   38.88    4.92
   3  -7   4   21.16    3.06
   3  -7   4   18.03    3.84
   3  -7   4   17.77    3.42
   3  -7   5   74.74    6.92
   3  -7   5   78.08    8.15
   3  -7   5   77.08    7.25
   3  -7   6   23.21    4.23
   3  -7   6   21.55    3.39
   3  -7   6   19.73    3.85
   3  -7   7    7.92    2.31
   3  -7   7   10.89    3.07
   3  -7   7   10.68    4.01
   3  -7   8   66.57    7.05
   3  -7   8   72.86    7.86
   3  -7   8   56.31    7.85
   3  -7   9   30.63    4.99
   3  -7   9   31.93    4.84
   3  -7   9   37.77    6.63
   3  -7  10   43.12    5.98
   3  -7  10   42.66    6.84
   3  -7  11   25.20    4.61
   3  -7  11   24.05    5.43
   3  -7  12   27.96    5.03
   3  -7  12   31.75    6.14
   3  -7  13   35.98    5.31
   3  -7  13   40.36    6.17
   3  -7  13   31.59    5.30
   3  -7  13   29.22    5.48
   3  -7  13   36.23    6.60
   3  -7  14  201.72   15.38
   3  -7  14  208.48   17.45
   3  -7  14  179.54   15.58
   3  -7  14  201.32   16.44
   3  -7  15   62.69    7.68
   3  -7  15   66.77    7.05
   3  -7  15   58.45    8.10
   3  -7  15   70.66    7.64
   3  -7  16   11.39    2.64
   3  -7  16    9.16    3.00
   3  -7  16   13.38    3.92
   3  -7  16    7.72    2.91
   3  -7  17    0.90    1.60
   3  -7  17   -0.20    1.79
   3  -7  18    0.31    1.32
   3  -7  18    0.18    1.38
   3  -7  19    3.43    1.12
   3  -7  19    2.98    1.25
   3  -7  19    3.01    1.22
   3  -6 -18   57.30    5.24
   3  -6 -18  105.24    6.20
   3  -6 -17  261.82   16.35
   3  -6 -17  245.75   16.52
   3  -6 -16  131.30    9.72
   3  -6 -16  118.72    9.77
   3  -6 -15   20.32    3.38
   3  -6 -14    2.97    2.51
   3  -6 -14    2.34    1.83
   3  -6 -13   35.64    5.17
   3  -6 -13   27.02    4.35
   3  -6 -12   92.33    8.86
   3  -6 -12   97.03    9.52
   3  -6 -11   92.69    8.27
   3  -6 -11   83.00    8.92
   3  -6 -11   86.95    8.43
   3  -6 -10    9.56    2.62
   3  -6 -10    5.35    2.10
   3  -6 -10    3.26    2.29
   3  -6  -9  288.97   20.69
   3  -6  -9  351.69   21.59
   3  -6  -9  287.73   21.41
   3  -6  -8  654.02   41.21
   3  -6  -8  670.07   41.95
   3  -6  -8  713.30   41.97
   3  -6  -7  361.91   22.91
   3  -6  -7  352.69   23.47
   3  -6  -7  340.94   23.36
   3  -6  -6   39.71    4.87
   3  -6  -6   41.70    5.10
   3  -6  -6   44.23    4.69
   3  -6  -5   59.12    6.26
   3  -6  -5   66.24    5.66
   3  -6  -5   51.27    6.40
   3  -6  -4  178.27   13.10
   3  -6  -4  146.62   10.63
   3  -6  -4  145.29   11.03
   3  -6  -4  138.99   11.50
   3  -6  -4  136.66    9.84
   3  -6  -4  157.23   13.43
   3  -6  -3   41.21    4.73
   3  -6  -3   45.36    6.04
   3  -6  -3   46.62    4.54
   3  -6  -3   40.08    5.47
   3  -6  -2  761.51   47.28
   3  -6  -2  800.97   45.47
   3  -6  -2  897.55   45.05
   3  -6  -2  813.98   46.09
   3  -6  -1 2766.11  143.56
  -3   6   1 2873.86  145.98
  -3   6   0 2496.59  142.97
  -3   6  -1 1460.65   85.34
  -3   6  -2  486.90   31.13
   3  -6   3  185.35   14.18
  -3   6  -3  183.56   14.07
  -3   6  -4   30.44    4.41
   3  -6   4   26.70    4.27
   3  -6   4   29.15    3.99
   3  -6   5  216.72   16.14
   3  -6   5  226.75   14.85
   3  -6   5  199.25   14.76
   3  -6   6  385.57   24.58
   3  -6   6  397.25   26.01
   3  -6   6  370.50   24.83
   3  -6   7  545.99   36.66
   3  -6   7  623.72   38.27
   3  -6   7  615.57   37.64
  -3   6  -7  614.83   36.15
   3  -6   8  433.73   27.59
  -3   6  -8  405.95   26.32
   3  -6   8  439.65   28.33
   3  -6   8  408.69   28.27
   3  -6   9  151.11   12.37
  -3   6  -9  148.59   11.23
   3  -6   9  147.12   13.18
   3  -6   9  134.85   12.23
   3  -6  10   33.31    5.39
   3  -6  10   39.39    6.56
   3  -6  11   49.96    6.83
  -3   6 -11   67.67    6.52
   3  -6  11   51.00    7.75
  -3   6 -12   47.88    5.46
   3  -6  12   47.69    7.45
   3  -6  12   38.25    6.11
   3  -6  13   26.87    4.57
   3  -6  13   21.28    4.61
  -3   6 -13   37.91    4.67
   3  -6  13   26.30    5.75
   3  -6  14  364.16   26.61
   3  -6  14  353.97   24.89
  -3   6 -14  402.95   24.43
   3  -6  14  364.29   25.84
   3  -6  14  378.65   27.74
   3  -6  14  344.30   26.04
   3  -6  15  370.64   26.49
   3  -6  15  365.27   24.67
   3  -6  15  421.25   26.11
   3  -6  15  358.77   26.99
   3  -6  15  333.26   25.62
   3  -6  16  139.40   11.46
   3  -6  16  151.07   13.27
   3  -6  16  161.48   12.68
   3  -6  16  144.56   13.53
   3  -6  16  149.30   12.79
   3  -6  17   20.12    4.19
   3  -6  17   21.87    3.80
   3  -6  18   27.21    4.26
   3  -6  18   26.10    3.81
   3  -6  19   37.71    4.51
   3  -6  19   39.25    4.17
   3  -6  20    6.96    1.36
   3  -6  20    6.14    1.57
   3  -5 -18   18.53    2.43
   3  -5 -18   19.92    2.50
  -3   5  18   18.85    2.34
   3  -5 -17   50.82    5.07
   3  -5 -17   48.76    4.84
  -3   5  17   48.19    4.88
   3  -5 -16    4.64    1.95
   3  -5 -15   44.60    5.86
   3  -5 -15   55.79    5.91
   3  -5 -14   29.52    4.45
   3  -5 -13   66.39    7.18
   3  -5 -12  280.23   19.87
   3  -5 -11  318.02   21.93
   3  -5 -10   80.72    8.60
   3  -5 -10   92.36    8.52
   3  -5  -9   59.93    6.04
   3  -5  -9   48.48    5.83
   3  -5  -9   50.94    6.24
   3  -5  -8  261.34   18.25
   3  -5  -8  273.94   18.00
   3  -5  -8  238.94   17.60
   3  -5  -7  437.90   27.28
   3  -5  -7  443.34   27.75
   3  -5  -7  414.55   27.32
   3  -5  -6  237.43   16.77
   3  -5  -6  244.30   16.40
   3  -5  -6  253.63   16.96
   3  -5  -5   21.41    3.05
   3  -5  -5   27.07    3.53
   3  -5  -5   32.55    6.14
   3  -5  -5   25.22    3.59
   3  -5  -4   79.42    6.55
   3  -5  -4   82.32    9.47
  -3   5   3   22.48   10.95
   3  -5  -3   61.58    7.26
   3  -5  -2  135.23   10.72
   3  -5  -2  122.74    8.66
   3  -5  -1  313.26   18.85
   3  -5  -1  323.23   20.32
  -3   5   0  117.38    9.99
   3  -5   0  117.18    8.02
   3  -5   0  122.57    8.25
   3  -5   0  131.77    8.89
   3  -5   1   11.93    1.47
   3  -5   1   10.51    1.57
   3  -5   2   37.47    3.38
  -3   5  -2   29.25    4.04
   3  -5   2   29.63    1.99
   3  -5   3  115.33    8.24
  -3   5  -3   92.75    8.64
  -3   5  -4   13.07    2.71
   3  -5   4   16.24    2.69
   3  -5   5  134.50   10.96
  -3   5  -5  131.49   11.06
   3  -5   5  146.07   11.86
   3  -5   6  728.97   46.03
  -3   5  -6  737.90   45.18
   3  -5   7  866.82   49.68
   3  -5   7  779.70   49.88
   3  -5   7  841.73   50.76
   3  -5   8  303.85   21.97
   3  -5   8  359.71   23.10
  -3   5  -8  360.08   22.13
   3  -5   8  343.08   23.66
   3  -5   8  365.97   23.98
   3  -5   9    5.20    2.10
   3  -5   9    3.57    1.71
  -3   5  -9    2.51    1.51
   3  -5   9    3.96    2.80
   3  -5  10  347.96   25.16
  -3   5 -10  380.79   24.18
   3  -5  10  382.63   26.72
   3  -5  11  496.48   33.86
  -3   5 -11  541.93   32.55
   3  -5  11  488.68   34.99
   3  -5  12   33.98    5.79
  -3   5 -12   53.01    5.69
   3  -5  12   34.32    6.49
   3  -5  13  109.19   11.46
  -3   5 -13  114.20   10.04
   3  -5  14  361.79   27.22
   3  -5  14  353.73   24.57
  -3   5 -14  384.78   24.49
   3  -5  14  364.90   26.66
   3  -5  14  364.30   26.47
   3  -5  15  296.04   21.14
   3  -5  15  323.86   23.65
   3  -5  15  325.42   22.40
  -3   5 -15  333.37   21.27
   3  -5  15  315.73   23.95
   3  -5  15  272.23   22.65
   3  -5  16  136.71   11.70
   3  -5  16  130.71   12.62
  -3   5 -16  137.54   10.61
   3  -5  16  130.61   12.66
   3  -5  16  118.76   12.01
  -3   5 -17   93.56    8.16
   3  -5  17  107.33   10.46
   3  -5  17  108.47    9.46
   3  -5  18   27.44    4.09
   3  -5  18   30.56    5.00
   3  -5  19   18.89    3.61
   3  -5  19   18.72    2.94
   3  -5  20   26.46    3.55
   3  -5  20   23.25    2.78
   3  -5  21   70.99    5.63
   3  -4 -18   18.55    2.70
   3  -4 -18   21.54    2.81
   3  -4 -17   36.17    4.10
  -3   4  17   30.32    4.03
   3  -4 -16   26.38    3.86
   3  -4 -16   22.20    3.78
   3  -4 -15   16.68    3.50
   3  -4 -15   19.03    3.55
  -3   4  15   14.06    3.37
   3  -4 -14    9.67    3.05
   3  -4 -14    7.14    2.77
  -3   4  14   14.53    3.66
   3  -4 -13  244.51   17.31
   3  -4 -13  215.61   17.20
  -3   4  13  238.08   18.16
   3  -4 -12  663.65   42.17
  -3   4  12  672.60   42.82
  -3   4  11  310.96   22.12
   3  -4 -11  292.97   21.20
  -3   4  10  112.81   10.51
   3  -4 -10  112.02   10.15
   3  -4  -9    1.78    1.66
  -3   4   9    7.48    2.43
  -3   4   8  160.92   12.65
   3  -4  -7  322.21   21.27
  -3   4   7  331.00   21.67
   3  -4  -6    8.54    2.07
   3  -4  -6    6.76    2.02
  -3   4   5   77.16   18.44
   3  -4  -5   91.46    7.51
  -3   4   4  253.26   33.03
  -3   4   3   17.19    9.83
   3  -4  -3   18.51    2.73
  -3   4   2   71.51   14.56
  -3   4   2   83.13    7.62
   3  -4  -2   84.83    6.51
  -3   4   1  973.14   59.34
   3  -4  -1  992.31   57.67
   3  -4   0  916.38   52.27
   3  -4   1  293.89   18.43
   3  -4   1  315.59   18.23
   3  -4   2  135.43    8.20
   3  -4   2  146.87    9.17
   3  -4   3  785.97   45.04
  -3   4  -3  763.59   46.33
   3  -4   4 1219.32   70.53
   3  -4   4 1187.05   69.21
  -3   4  -4 1132.94   71.21
  -3   4  -4 1275.21   70.39
   3  -4   5  410.87   26.76
  -3   4  -5  428.29   26.48
   3  -4   5  399.31   25.75
   3  -4   6   47.71    5.73
   3  -4   6   36.47    4.71
  -3   4  -6   38.73    4.90
   3  -4   7  333.06   22.96
  -3   4  -7  308.51   21.82
   3  -4   8  149.59   11.83
   3  -4   8  159.21   12.80
   3  -4   9   57.71    6.43
   3  -4   9   57.53    7.23
  -3   4  -9   59.83    5.87
   3  -4   9   63.17    6.37
   3  -4  10  218.74   17.20
  -3   4 -10  242.60   16.37
   3  -4  10  233.67   18.49
   3  -4  11  266.20   20.67
  -3   4 -11  292.73   19.58
   3  -4  11  299.92   22.30
   3  -4  12  100.92   10.99
   3  -4  12   94.08    9.95
  -3   4 -12   94.12    8.67
  -3   4 -13   23.92    4.03
   3  -4  13   32.04    5.54
   3  -4  13   34.47    6.29
  -3   4 -14   78.38    7.68
   3  -4  14   70.65    7.36
   3  -4  14   72.77    8.98
   3  -4  14   77.02    9.58
  -3   4 -15  121.92   10.02
   3  -4  15  112.43   11.63
   3  -4  15   95.97   11.18
   3  -4  15   98.15   11.01
   3  -4  16  155.63   13.95
   3  -4  16  130.62   12.99
   3  -4  16  141.18   12.18
  -3   4 -16  149.45   11.67
  -3   4 -17  117.28   10.01
   3  -4  17  129.59   12.33
   3  -4  17  132.68   11.00
  -3   4 -18   40.82    4.71
   3  -4  18   44.22    6.23
   3  -4  18   46.33    5.41
   3  -4  19   12.70    3.40
  -3   4 -19   11.27    2.19
   3  -4  19   12.81    2.51
   3  -4  20    2.13    1.77
   3  -4  20    0.81    0.98
   3  -4  21   28.08    3.51
  -3   3  19    0.91    0.79
   3  -3 -19    0.75    0.75
   3  -3 -18    5.48    1.48
   3  -3 -18    7.27    1.77
  -3   3  18    9.55    2.08
  -3   3  17   11.20    2.68
   3  -3 -17    4.88    2.09
  -3   3  17   11.71    2.58
  -3   3  16   62.79    6.92
   3  -3 -16   63.19    6.51
  -3   3  15   95.47    9.22
   3  -3 -15   74.34    7.83
  -3   3  14  117.26   11.28
   3  -3 -14  113.83   10.30
   3  -3 -13  266.93   19.26
  -3   3  13  258.41   20.11
   3  -3 -12  489.45   31.81
  -3   3  12  487.41   33.00
   3  -3 -11  332.02   22.30
  -3   3  11  301.75   22.83
  -3   3  10    9.52    2.99
   3  -3 -10    7.94    2.46
   3  -3 -10    6.65    2.57
   3  -3  -9   39.21    4.90
  -3   3   9   33.28    5.05
   3  -3  -9   29.94    4.61
   3  -3  -8    3.41    1.82
  -3   3   8    7.10    2.32
   3  -3  -8    6.10    2.00
   3  -3  -7   13.65    2.79
  -3   3   7   21.99    3.41
   3  -3  -7   17.45    3.00
  -3   3   7   18.30    3.48
   3  -3  -6  138.04   10.66
  -3   3   6  312.35   35.46
  -3   3   5  518.17   51.14
  -3   3   4   89.11   18.83
   3  -3  -4   53.01    5.51
  -3   3   3  230.90   27.10
   3  -3  -3  123.18    9.40
   3  -3  -2   30.27    3.22
  -3   3   2   32.01   10.53
   3  -3  -1  908.34   50.81
  -3   3   1  848.13   51.89
   3  -3   0  955.02   52.09
  -3   3   0  841.10   53.03
  -3   3  -1   83.28    6.86
   3  -3   2 1529.23   81.92
  -3   3  -2 1321.06   82.90
  -3   3  -3 2262.79  197.77
   3  -3   3 4083.78  195.71
   3  -3   4 5322.07  297.09
   3  -3   5 2745.64  142.25
   3  -3   5 2733.56  143.39
   3  -3   6  528.18   32.81
  -3   3  -6  496.90   32.03
   3  -3   6  522.67   31.76
  -3   3  -7   19.41    3.32
   3  -3   7   17.68    3.46
   3  -3   7   15.03    2.93
  -3   3  -8  368.44   26.37
   3  -3   8  450.70   28.17
   3  -3   9  283.44   19.65
   3  -3   9  278.63   19.17
  -3   3  -9  277.69   18.59
   3  -3   9  296.21   21.02
  -3   3 -10    8.70    2.26
   3  -3  10   10.74    2.87
   3  -3  10   14.40    3.86
   3  -3  11  121.66   10.97
   3  -3  11  121.21   12.01
  -3   3 -11  108.14    9.52
   3  -3  12  131.31   12.23
  -3   3 -12  124.02   10.72
   3  -3  12  155.98   13.85
  -3   3 -13   23.65    4.04
   3  -3  13   31.19    5.48
   3  -3  13   32.28    6.05
   3  -3  14  131.46   13.31
  -3   3 -14  141.50   11.75
   3  -3  14  156.76   14.40
   3  -3  15   12.23    3.99
  -3   3 -15    7.93    2.59
   3  -3  15    9.90    3.80
  -3   3 -16   38.97    5.33
   3  -3  16   52.09    6.27
   3  -3  16   51.16    7.33
  -3   3 -17  152.35   12.02
   3  -3  17  150.91   12.41
  -3   3 -18  146.56   11.48
   3  -3  18  151.52   11.80
  -3   3 -19  126.73    9.52
   3  -3  19  116.67    9.47
  -3   3 -20  141.02    6.23
   3  -3  20  126.72    8.17
   3  -3  21   15.68    2.64
  -3   3 -21    0.22    0.68
   3  -2 -19   45.88    4.28
  -3   2  19   72.62    5.13
  -3   2  18  159.17   11.84
   3  -2 -18  159.26   11.31
  -3   2  18  180.75   12.07
   3  -2 -17  112.23    8.85
  -3   2  17   99.48    9.13
   3  -2 -17  100.70    8.47
  -3   2  17  108.21    9.15
  -3   2  16   68.84    7.78
   3  -2 -16   67.59    6.96
   3  -2 -16   82.10    7.29
  -3   2  15  107.37   11.15
   3  -2 -15  130.17   10.61
   3  -2 -15  121.92   10.37
  -3   2  14  161.47   14.18
   3  -2 -14  159.84   12.83
   3  -2 -14  156.00   12.80
  -3   2  13  140.84   13.15
   3  -2 -13  146.87   12.00
   3  -2 -13  136.07   11.78
   3  -2 -12  170.20   13.32
   3  -2 -12  171.42   13.38
  -3   2  12  143.17   13.87
   3  -2 -11   42.13    5.54
   3  -2 -11   43.36    5.68
  -3   2  11   51.52    6.86
   3  -2 -10  115.06    9.96
   3  -2 -10  107.85    9.60
  -3   2  10  104.86   10.45
   3  -2  -9   29.42    4.78
   3  -2  -9   45.11    5.19
  -3   2   9   43.35    5.70
   3  -2  -8   77.99    7.32
  -3   2   8   81.15    8.04
   3  -2  -7  241.14   16.10
  -3   2   7  225.12   17.39
  -3   2   7  227.65   16.52
  -3   2   6  180.04   13.81
  -3   2   5    1.89    1.29
   3  -2  -4  407.76   25.72
   3  -2  -3 2096.82   85.63
   3  -2  -3 1142.25   71.73
   3  -2  -2 1854.02  104.81
   3  -2  -1  363.48   22.35
  -3   2   1  364.04   23.08
  -3   2   0  230.99   15.31
   3  -2   0  236.49   14.65
  -3   2  -1  391.10   23.81
   3  -2   1  453.66   47.52
   3  -2   1  346.23   42.13
   3  -2   2 1330.69   74.71
  -3   2  -2 1386.87   74.82
   3  -2   3 1285.53   70.83
   3  -2   3 1255.76   72.73
   3  -2   3 1251.29   71.74
  -3   2  -3 1229.63   72.60
   3  -2   4 2639.26  150.10
  -3   2  -4 2721.06  150.21
   3  -2   4 2989.68  149.44
   3  -2   5 1764.25   95.56
   3  -2   5 1495.29   87.64
   3  -2   6  209.54   16.39
   3  -2   6  335.04   17.84
   3  -2   7  330.24   22.13
   3  -2   7  384.15   31.52
  -3   2  -8  513.35   35.77
  -3   2  -8  575.00   32.91
   3  -2   8  516.69   35.68
   3  -2   8  594.27   37.19
   3  -2   9  728.26   46.44
   3  -2   9  833.66   48.94
  -3   2  -9  832.96   46.72
  -3   2  -9  691.17   46.96
   3  -2  10  480.05   33.06
  -3   2 -10  501.91   31.95
   3  -2  11  113.86   11.06
  -3   2 -11  121.26   10.11
  -3   2 -12   42.15    5.34
   3  -2  12   52.50    6.92
   3  -2  12   60.76    8.03
   3  -2  13   50.45    7.86
   3  -2  13   59.52    7.92
  -3   2 -14  143.62   11.79
   3  -2  14  138.30   13.66
   3  -2  14  140.88   13.49
   3  -2  15  206.16   17.77
   3  -2  15  206.18   18.00
  -3   2 -15  211.93   15.84
  -3   2 -16   10.99    2.99
   3  -2  16   13.09    4.30
   3  -2  17  259.14   19.90
  -3   2 -17  250.82   17.46
   3  -2  17  220.23   17.14
   3  -2  18  448.88   29.72
  -3   2 -18  498.51   30.16
   3  -2  18  463.12   32.14
  -3   2 -19  334.41   21.48
   3  -2  19  306.87   21.00
   3  -2  19  357.20   23.79
  -3   2 -20  177.66   11.38
   3  -2  20  193.82   13.34
  -3   2 -21   25.70    2.52
   3  -2  21   22.85    3.29
   3  -2  22    0.11    0.84
  -3   1  19   39.97    3.72
  -3   1  19   48.03    3.91
  -3   1  18   37.97    4.60
  -3   1  18   41.61    4.53
   3  -1 -18   35.73    3.84
  -3   1  17    3.85    2.20
   3  -1 -17    4.91    1.75
   3  -1 -17    6.52    2.01
  -3   1  17    6.14    2.49
   3  -1 -16   32.89    4.31
   3  -1 -16   33.74    4.49
  -3   1  16   31.89    5.21
   3  -1 -15    5.11    2.29
  -3   1  15    2.93    2.60
   3  -1 -15    4.34    2.01
   3  -1 -14   37.86    5.05
  -3   1  14   33.07    5.91
   3  -1 -14   35.00    5.18
   3  -1 -13  104.32    9.87
   3  -1 -13  119.64   10.08
  -3   1  13  103.91   11.06
   3  -1 -12    3.55    2.46
  -3   1  12    7.84    3.20
   3  -1 -12    8.23    2.58
   3  -1 -11   52.21    6.23
   3  -1 -11   53.91    6.14
  -3   1  11   52.11    7.13
  -3   1  10   93.89    9.78
   3  -1 -10   95.62    8.64
   3  -1  -9    8.15    2.27
   3  -1  -9    8.21    2.34
  -3   1   9    4.89    2.32
   3  -1  -8  302.59   18.69
   3  -1  -8  274.13   18.54
   3  -1  -7  760.33   45.54
  -3   1   7  753.00   47.77
  -3   1   7  718.69   46.38
   3  -1  -7  749.12   45.63
  -3   1   6  193.43   15.10
  -3   1   6  269.87   38.24
   3  -1  -5    8.23    3.76
   3  -1  -5    6.62    2.01
  -3   1   5   20.25   24.83
  -3   1   5   15.01    2.91
  -3   1   4  840.47   51.56
   3  -1  -4  826.11   51.59
   3  -1  -3 3573.94  171.55
   3  -1  -3 2729.70  161.07
   3  -1  -2  415.02   93.09
   3  -1  -2 1259.35  103.10
   3  -1  -1  491.77   28.94
  -3   1   0   63.27    5.08
   3  -1   0   72.19    4.97
  -3   1  -1  195.80   13.39
   3  -1   1  325.39   20.00
  -3   1  -2   57.58    4.72
   3  -1   2   53.59    4.60
   3  -1   3   15.71    1.59
   3  -1   3   13.92    2.23
   3  -1   3   16.08    1.89
   3  -1   4   32.32    2.57
  -3   1  -4   29.63    3.55
   3  -1   4   36.03    3.25
   3  -1   4   31.16    3.49
  -3   1  -5   12.21    2.22
   3  -1   5    9.52    2.26
   3  -1   5    8.07    1.69
  -3   1  -6   52.85    5.51
   3  -1   6   49.75    4.90
  -3   1  -6   60.00    4.13
   3  -1   6   48.98    5.42
   3  -1   7    7.78    2.48
  -3   1  -7   15.17    1.78
   3  -1   7   13.35    2.48
  -3   1  -7    9.06    2.55
   3  -1   8  109.11    9.15
  -3   1  -8   98.04    7.20
  -3   1  -9   28.02    3.12
   3  -1   9   20.68   18.71
  -3   1  -9   25.80    3.87
  -3   1 -10  563.43   38.69
   3  -1  10  915.82   44.92
   3  -1  11  890.73   60.19
  -3   1 -11  956.74   58.89
  -3   1 -11 1000.36   58.23
   3  -1  12  432.87   28.99
   3  -1  12  357.45   26.70
  -3   1 -12  362.51   25.06
  -3   1 -12  405.12   24.64
  -3   1 -13   22.37    3.89
   3  -1  13   26.35    5.01
  -3   1 -13   23.12    3.46
   3  -1  13   24.08    5.40
   3  -1  14   11.26    3.95
  -3   1 -14   20.91    3.84
   3  -1  15  276.05   22.41
  -3   1 -15  312.85   20.96
   3  -1  15  283.06   22.53
   3  -1  16   25.79    5.59
  -3   1 -16   31.12    4.72
  -3   1 -17  241.20   17.71
   3  -1  17  254.28   19.95
   3  -1  17  241.46   17.44
   3  -1  18  384.93   25.45
  -3   1 -18  412.43   26.17
   3  -1  18  390.14   27.94
  -3   1 -19   98.04    8.25
   3  -1  19   76.71    9.03
  -3   1 -20   21.61    3.12
   3  -1  20    6.18    2.70
  -3   1 -21   14.58    2.25
   3  -1  21    8.78    1.65
   3  -1  21   11.87    2.60
  -3   1 -22    3.30    0.97
   3  -1  22   19.89    2.42
  -3   0  19    8.50    1.78
  -3   0  19   12.92    2.02
  -3   0  19   11.84    1.92
   3   0 -18   47.50    4.58
  -3   0  18   59.97    5.91
  -3   0  18   54.86    5.41
  -3   0  17  137.82   12.23
   3   0 -17  151.67   10.96
  -3   0  17  142.44   11.91
  -3   0  16  243.43   18.22
   3   0 -16  258.61   17.46
  -3   0  16  264.66   19.39
   3   0 -16  251.02   17.19
   3   0 -15  104.10    8.82
   3   0 -15   97.24    8.48
  -3   0  15   75.64    9.40
  -3   0  14   34.45    6.20
   3   0 -14   40.81    5.27
   3   0 -14   39.76    5.05
   3   0 -13  111.66   10.31
   3   0 -13  125.35   10.55
  -3   0  13  129.92   12.56
   3   0 -12   46.41    5.64
  -3   0  12   40.00    6.63
   3   0 -12   55.72    6.26
   3   0 -11    4.13    2.17
  -3   0  11    9.41    3.52
   3   0 -11    6.48    2.22
   3   0 -10    9.19    2.75
  -3   0  10    9.78    3.28
   3   0 -10   15.86    3.01
  -3   0  10   17.24    3.97
   3   0  -9   41.45    5.26
  -3   0   9   38.66    5.86
  -3   0   9   53.63    6.76
   3   0  -9   51.03    5.39
  -3   0   8  617.60   39.60
  -3   0   8  513.35   38.34
  -3   0   8  675.40   40.07
   3   0  -8  647.25   37.69
   3   0  -8  639.74   37.96
  -3   0   7  948.74   58.87
   3   0  -7  875.60   57.56
   3   0  -6  775.31   43.33
  -3   0   6  688.91   40.11
   3   0  -5   14.40    6.13
  -3   0   5   10.68    2.62
   3   0  -5    7.98    2.28
  -3   0   4  459.44   23.81
   3   0  -4  425.09   23.37
   3   0  -3  691.14   31.18
  -3   0   3  697.81   31.34
   3   0  -2  234.69   15.02
   3   0  -1   47.66    7.85
   3   0  -1   52.40    4.38
  -3   0   0 1222.43   69.76
   3   0   0 1243.11   69.88
  -3   0  -1  771.21   44.20
   3   0   2   38.07    6.14
  -3   0  -2   30.49    3.27
   3   0   3  113.19    7.98
   3   0   3  116.64    8.42
   3   0   4  653.91   37.18
   3   0   4  666.65   38.08
  -3   0  -4  618.82   38.17
   3   0   5    4.42    1.67
   3   0   5    4.70    1.08
  -3   0  -5    0.98    0.67
  -3   0  -5    1.34    1.30
  -3   0  -6  877.54   52.52
   3   0   6  897.84   52.59
  -3   0  -6  888.93   50.84
   3   0   7 2730.98  150.08
  -3   0  -7 2660.53  147.77
  -3   0  -7 2483.46  149.53
  -3   0  -8 3328.20  184.85
   3   0   8 3212.46  186.28
   3   0   8 3521.33  187.74
  -3   0  -8 3122.96  186.78
  -3   0  -9 1138.54   66.68
   3   0   9 1086.05   68.35
   3   0   9 1177.73   69.71
  -3   0  -9 1210.43   67.81
   3   0  10  113.05   10.28
  -3   0 -10  126.99    9.28
   3   0  11  512.49   33.62
  -3   0 -11  457.99   31.63
  -3   0 -11  522.85   31.45
  -3   0 -12  237.05   17.38
  -3   0 -12  259.45   17.08
  -3   0 -13   61.21    6.78
  -3   0 -13   71.69    6.71
  -3   0 -14   30.45    4.59
  -3   0 -14   28.22    4.05
  -3   0 -15   15.41    3.50
   3   0  15    7.85    3.57
   3   0  16   43.16    7.16
  -3   0 -16   71.93    7.33
   3   0  17   36.50    6.17
  -3   0 -17   33.81    5.08
  -3   0 -18  123.80   10.54
   3   0  18  115.65   11.61
   3   0  19    3.00    2.63
  -3   0 -19    8.84    2.65
   3   0  20   18.22    3.92
  -3   0 -20   37.71    4.30
   3   0  21   15.11    2.89
  -3   0 -21    6.78    2.15
  -3   0 -22    1.34    0.81
   3   0  22    4.50    1.35
  -3   0 -22    2.92    1.04
  -3  -1  19    6.66    1.50
  -3  -1  19   11.18    2.01
  -3  -1  18   56.07    5.70
   3   1 -18   47.52    4.29
  -3  -1  17   55.81    6.63
   3   1 -17   56.02    5.27
   3   1 -16  101.56    8.47
   3   1 -16   96.35    8.13
  -3  -1  16  113.20   10.46
  -3  -1  15    7.01    3.36
   3   1 -15    2.87    1.87
   3   1 -15    4.88    1.98
   3   1 -14  105.18    9.38
  -3  -1  14  102.80   11.29
   3   1 -14  128.04   10.23
   3   1 -13  495.70   30.49
   3   1 -13  449.06   29.73
  -3  -1  13  454.77   32.29
  -3  -1  12  249.01   19.27
   3   1 -12  239.79   17.37
   3   1 -12  248.32   17.92
  -3  -1  12  248.93   19.72
   3   1 -11   40.29    5.26
  -3  -1  11   48.33    6.60
  -3  -1  11   43.84    6.68
   3   1 -11   41.23    5.13
  -3  -1  10  159.36   13.18
   3   1 -10  120.64   10.87
   3   1 -10  142.29   11.02
  -3  -1   9  224.44   15.94
   3   1  -9  214.82   13.85
  -3  -1   8  398.78   25.61
   3   1  -8  413.61   25.11
  -3  -1   8  361.43   24.66
  -3  -1   8  410.12   27.17
  -3  -1   7 1446.72   80.81
  -3  -1   7 1285.78   80.24
   3   1  -6  554.11   33.97
  -3  -1   6  604.35   32.09
   3   1  -5    7.90    7.45
  -3  -1   5   28.69    3.78
   3   1  -5   -0.80   12.42
  -3  -1   1  654.87   37.43
  -3  -1   0  216.24   12.94
  -3  -1  -1  102.47    6.72
   3   1   2   11.00    1.63
   3   1   2   11.62    1.45
  -3  -1  -2    7.05    1.48
   3   1   3  364.23   21.29
  -3  -1  -3  346.79   21.74
   3   1   3  359.48   21.22
  -3  -1  -4 1080.61   66.13
   3   1   4 1145.15   65.37
  -3  -1  -4 1196.10   65.30
   3   1   4 1127.23   65.69
   3   1   4 1171.29   65.31
  -3  -1  -5  355.11   20.25
  -3  -1  -5  350.45   21.60
   3   1   5  332.69   20.31
   3   1   5  318.54   20.26
   3   1   5  315.83   20.90
  -3  -1  -6 3675.49  199.58
   3   1   6 3604.89  200.87
   3   1   6 3593.88  199.90
  -3  -1  -6 3267.75  200.90
   3   1   6 3576.86  199.75
   3   1   7 4446.96  241.51
   3   1   7 4216.96  240.22
  -3  -1  -7 4235.36  239.64
   3   1   8 3474.85  207.91
   3   1   8 3836.84  209.45
  -3  -1  -8 3770.93  207.26
   3   1   9 3297.66  193.52
  -3  -1  -9 3311.74  192.26
   3   1   9 3750.60  195.36
   3   1  10  844.94   46.25
  -3  -1 -10  698.36   44.24
  -3  -1 -10  694.47   43.75
  -3  -1 -10  730.36   43.43
   3   1  11   71.31    8.08
  -3  -1 -11   64.97    7.09
  -3  -1 -11   83.15    7.50
  -3  -1 -11   72.63    6.72
  -3  -1 -11   72.50    6.99
  -3  -1 -12  425.27   27.43
   3   1  12  448.68   30.05
   3   1  13  315.65   23.98
  -3  -1 -13  331.00   21.73
  -3  -1 -14   89.92    8.52
   3   1  14  116.87   11.37
   3   1  15  102.20   10.71
  -3  -1 -16   65.18    7.21
   3   1  16   57.58    7.82
  -3  -1 -17   57.56    6.76
   3   1  17   57.80    7.76
  -3  -1 -18   41.90    5.74
   3   1  18   42.30    6.39
  -3  -1 -19   18.63    3.47
   3   1  19    9.25    3.17
  -3  -1 -20    4.09    1.92
   3   1  20    0.94    1.57
  -3  -1 -21   33.80    4.40
   3   1  21   51.82    5.29
  -3  -1 -22   64.00    6.63
  -3  -1 -22  182.40    8.24
  -3  -2  19   13.73    2.24
  -3  -2  19   15.26    2.10
  -3  -2  18    3.40    1.62
  -3  -2  18    0.63    1.08
  -3  -2  18    1.97    1.74
  -3  -2  17   16.85    3.35
   3   2 -17   23.99    2.88
  -3  -2  17   20.66    4.02
  -3  -2  16   24.87    4.26
   3   2 -16   24.82    3.43
   3   2 -15   93.30    7.81
  -3  -2  15   67.80    8.37
   3   2 -14  392.11   25.58
   3   2 -13  191.07   14.02
   3   2 -13  201.12   14.74
  -3  -2  13  174.37   15.48
   3   2 -12    1.86    1.59
  -3  -2  12   12.66    3.62
   3   2 -12    4.45    2.11
  -3  -2  12   11.75    2.72
   3   2 -11    9.16    2.33
   3   2 -11    9.04    2.68
  -3  -2  11    5.08    3.19
  -3  -2  11    7.46    2.36
  -3  -2  11    6.12    2.86
  -3  -2  10  134.04   11.87
   3   2 -10  104.72    9.82
  -3  -2  10  121.84   10.12
  -3  -2  10  117.72   10.33
   3   2 -10  126.69    9.88
  -3  -2  10  116.68   11.53
  -3  -2  10  111.18    9.60
  -3  -2   9  191.12   13.46
   3   2  -9  153.84   12.58
  -3  -2   9  173.94   14.24
  -3  -2   9  160.49   12.55
  -3  -2   9  150.85   13.79
  -3  -2   9  162.84   12.38
  -3  -2   8  189.27   13.63
  -3  -2   8  198.69   14.42
  -3  -2   8  192.90   14.82
  -3  -2   8  183.34   13.78
  -3  -2   8  168.07   14.88
  -3  -2   8  212.44   15.68
  -3  -2   7  181.60   13.71
  -3  -2   7  148.70   12.94
   3   2  -6  117.74   23.24
   3   2  -6  106.30   15.69
  -3  -2   5   42.78    4.82
  -3  -2   5   33.10    4.78
  -3  -2   4   89.48    7.39
  -3  -2   4   81.53    7.79
   3   2  -4   82.16    7.59
  -3  -2   3  241.03   13.99
  -3  -2   3  204.04   14.40
   3   2  -3  203.15   14.25
   3   2  -2   15.15    2.38
  -3  -2   2   12.44    1.85
  -3  -2   1  101.79    5.96
   3   2  -1   85.56    7.02
  -3  -2   1   97.72    6.20
   3   2   0 1101.82   62.76
   3   2   1  718.68   43.33
  -3  -2  -1  763.93   42.43
   3   2   2  741.53   37.57
   3   2   2  652.31   36.39
   3   2   3  152.72    9.77
  -3  -2  -3  132.92   10.33
   3   2   4  124.56    8.90
  -3  -2  -4  127.97    8.82
   3   2   4  132.63    8.98
   3   2   4  131.20    8.61
   3   2   5    1.80    1.29
  -3  -2  -5    0.53    0.76
   3   2   5    1.17    0.91
   3   2   5    4.27    1.12
  -3  -2  -6 1275.05   75.67
   3   2   6 1437.98   77.03
   3   2   6 1328.72   75.67
   3   2   6 1289.80   75.89
   3   2   7 1513.37   89.46
   3   2   7 1531.31   90.78
  -3  -2  -7 1635.06   89.58
   3   2   8 1703.91   91.01
   3   2   8 1477.71   89.11
  -3  -2  -8 1504.86   88.74
  -3  -2  -9 1207.51   70.15
   3   2   9 1281.90   72.37
   3   2   9 1118.90   70.52
  -3  -2 -10  256.06   16.87
  -3  -2 -10  249.10   17.18
  -3  -2 -10  244.92   17.10
  -3  -2 -10  259.43   18.15
  -3  -2 -10  233.19   16.76
   3   2  10  290.43   19.42
  -3  -2 -11   29.66    4.02
   3   2  11   35.52    5.53
  -3  -2 -11   29.23    4.27
  -3  -2 -11   35.24    4.46
  -3  -2 -12  474.71   30.74
  -3  -2 -12  487.83   31.11
   3   2  12  500.85   33.12
  -3  -2 -12  479.64   30.45
  -3  -2 -13   52.53    6.08
  -3  -2 -13   53.22    5.51
  -3  -2 -13   54.56    6.03
  -3  -2 -14   39.63    4.90
  -3  -2 -14   30.09    4.67
   3   2  14   23.09    4.71
   3   2  15   82.74    9.30
  -3  -2 -15   81.68    8.38
   3   2  16   41.63    6.35
  -3  -2 -17   30.11    4.29
   3   2  17   30.75    5.43
   3   2  18   62.76    7.40
  -3  -2 -18   50.18    5.52
   3   2  19   30.26    4.83
  -3  -2 -20    7.20    2.30
   3   2  20    8.30    2.43
  -3  -2 -21  250.20   15.38
   3   2  21  207.20   14.97
  -3  -2 -22  540.27   31.89
  -3  -3  19   19.04    2.15
  -3  -3  18   12.03    2.18
  -3  -3  18   11.12    1.78
  -3  -3  17   22.31    3.21
  -3  -3  17   25.21    4.11
  -3  -3  17   26.11    3.75
   3   3 -16   60.99    5.40
  -3  -3  16   51.40    6.77
  -3  -3  16   62.75    6.69
  -3  -3  15   25.44    5.26
  -3  -3  15   37.27    5.58
   3   3 -15   41.45    4.48
  -3  -3  14    4.56    3.38
   3   3 -14    5.26    2.03
  -3  -3  14    7.69    3.04
  -3  -3  14    2.77    1.79
  -3  -3  14    5.67    2.97
  -3  -3  13   47.86    5.94
  -3  -3  13   53.60    7.63
  -3  -3  13   53.97    7.21
   3   3 -13   54.34    5.94
  -3  -3  13   55.72    7.65
  -3  -3  12  125.55   10.95
  -3  -3  12  136.17   13.13
   3   3 -12  140.11   10.95
  -3  -3  12  102.35   11.99
  -3  -3  12  148.79   12.98
  -3  -3  12  121.36   10.53
  -3  -3  12  133.53   11.35
  -3  -3  11  110.08    9.91
  -3  -3  11  103.41   10.68
   3   3 -11  112.99    9.42
  -3  -3  11   97.42    9.05
  -3  -3  11   88.83   10.48
  -3  -3  10   30.17    4.55
  -3  -3  10   30.93    5.37
   3   3 -10   23.80    3.91
  -3  -3  10   23.97    4.22
  -3  -3  10   27.20    5.24
  -3  -3  10   29.41    4.21
  -3  -3   9  345.92   27.17
  -3  -3   9  407.76   26.53
  -3  -3   9  444.34   28.11
  -3  -3   9  394.60   26.99
  -3  -3   9  382.67   26.04
  -3  -3   9  406.46   25.98
  -3  -3   8  190.33   15.37
  -3  -3   8  205.63   14.67
  -3  -3   8  205.97   15.13
  -3  -3   8  203.31   14.39
  -3  -3   8  226.40   15.99
  -3  -3   8  199.77   14.09
  -3  -3   7   38.46    5.38
  -3  -3   7   36.06    4.84
  -3  -3   7   35.10    4.57
  -3  -3   7   38.95    4.61
  -3  -3   6    0.33    1.27
   3   3  -6   -3.97    8.14
  -3  -3   5   63.06    6.87
  -3  -3   5   45.33    5.33
   3   3  -4   24.08    3.66
  -3  -3   4   22.46    3.06
  -3  -3   4   29.15    4.20
  -3  -3   3   87.85    6.00
  -3  -3   3   86.51    7.49
   3   3  -3   74.23    7.13
   3   3  -2   15.16    2.60
   3   3  -1  579.28   34.24
   3   3   0 1616.99   92.48
   3   3   0 1661.76   93.15
   3   3   1 2970.37  166.27
   3   3   2 1080.89   60.55
   3   3   3   63.32    4.76
   3   3   3   67.93    5.50
   3   3   4  498.27   31.80
   3   3   4  551.07   31.66
  -3  -3  -4  534.80   31.64
   3   3   4  540.92   31.03
   3   3   5  554.45   31.53
  -3  -3  -5  513.72   30.84
   3   3   5  486.10   30.19
   3   3   5  522.92   31.14
   3   3   6  465.45   27.24
  -3  -3  -6  396.32   25.91
   3   3   6  417.72   25.62
   3   3   6  422.51   26.34
   3   3   7  103.23    9.10
   3   3   7   97.97    7.84
  -3  -3  -7   86.36    7.73
  -3  -3  -8   76.04    7.10
   3   3   8   62.51    6.63
   3   3   9   28.95    5.00
  -3  -3  -9   30.64    4.37
  -3  -3 -10    8.50    2.44
  -3  -3 -10    8.40    2.27
  -3  -3 -10    6.09    1.86
  -3  -3 -10    3.44    1.92
  -3  -3 -11  115.74    9.62
  -3  -3 -11  106.01    9.46
  -3  -3 -11  117.85    9.51
  -3  -3 -12  104.45    9.38
  -3  -3 -12  105.02    9.61
  -3  -3 -12  112.64    9.05
  -3  -3 -12  108.78    9.34
   3   3  13  258.51   19.12
  -3  -3 -13  252.50   17.31
  -3  -3 -13  272.52   18.17
  -3  -3 -13  229.32   17.82
  -3  -3 -14   74.15    7.71
  -3  -3 -14   76.71    6.89
  -3  -3 -14   88.52    8.05
   3   3  15  189.45   15.50
  -3  -3 -15  177.20   14.31
  -3  -3 -16  302.93   21.38
   3   3  16  303.31   22.35
  -3  -3 -17    6.61    2.70
  -3  -3 -17    2.83    2.01
   3   3  17    4.69    2.45
   3   3  18  118.87   10.68
  -3  -3 -18  110.51    9.33
  -3  -3 -18  109.48    9.98
   3   3  19  109.05    9.38
  -3  -3 -19   93.18    7.81
  -3  -3 -19   92.75    8.72
  -3  -3 -20   14.24    3.11
  -3  -3 -21   30.24    3.76
  -3  -3 -22   39.14    3.63
  -3  -4  18   17.11    2.65
  -3  -4  18   18.21    2.44
  -3  -4  17   28.73    4.11
  -3  -4  17   18.51    2.70
  -3  -4  17   29.61    3.68
  -3  -4  16    7.86    2.20
  -3  -4  16    6.72    2.80
  -3  -4  16    5.18    2.30
  -3  -4  15   64.84    7.67
  -3  -4  15   60.37    6.10
  -3  -4  15   62.75    7.13
  -3  -4  15   54.68    6.37
  -3  -4  14  198.19   15.92
  -3  -4  14  183.56   13.99
  -3  -4  14  185.05   14.42
  -3  -4  14  192.57   16.31
  -3  -4  14  225.73   16.49
  -3  -4  13  172.47   16.15
  -3  -4  13  189.47   14.71
  -3  -4  13  205.06   16.37
  -3  -4  13  174.42   14.54
  -3  -4  13  196.68   14.44
  -3  -4  13  213.23   16.98
  -3  -4  12  215.42   16.75
  -3  -4  12  218.61   16.33
  -3  -4  12  213.38   16.60
  -3  -4  12  211.94   17.80
  -3  -4  12  256.27   19.11
  -3  -4  12  222.79   18.34
  -3  -4  11   87.82   10.38
  -3  -4  11   88.02    8.80
  -3  -4  11   75.73    9.48
  -3  -4  11   90.51    9.87
  -3  -4  11   89.87    8.94
  -3  -4  11   87.19    8.50
  -3  -4  10   38.08    5.43
  -3  -4  10   37.67    6.23
  -3  -4  10   40.37    6.88
  -3  -4  10   40.37    6.31
  -3  -4  10   33.13    5.18
  -3  -4  10   35.62    5.61
  -3  -4  10   39.31    5.25
  -3  -4   9  686.50   40.89
  -3  -4   9  607.63   39.04
  -3  -4   9  581.11   40.15
  -3  -4   9  633.90   39.35
  -3  -4   9  614.63   39.76
  -3  -4   9  587.40   41.01
  -3  -4   9  628.58   38.89
  -3  -4   8  811.28   47.20
  -3  -4   8  718.62   47.67
  -3  -4   8  719.46   46.57
[truncated: 596,945 more chars]
