# Supplementary material for: Stepwise Amplification of Circularly Polarized Luminescence in Chiral Metal Cluster Ensembles
Source: Adv Sci (Weinh). 2023 Feb 25;10(13):2207660. doi: 10.1002/advs.202207660 (PMC10161016; doi:10.1002/advs.202207660)
Supplement: Supplementary file 2 — Supporting Information [file ADVS-10-2207660-s002.zip › 2a.cif]

data_2a
_audit_creation_date               2022-10-19
_audit_creation_method
;
Olex2 1.2
(compiled 2018.05.29 svn.r3508 for OlexSys, GUI svn.r5506)
;
_shelx_SHELXL_version_number       '2016/6'
_audit_contact_author_address      ?
_audit_contact_author_email        ?
_audit_contact_author_name         ''
_audit_contact_author_phone        ?
_publ_contact_author_id_orcid      ?
_publ_section_references
;
Dolomanov, O.V., Bourhis, L.J., Gildea, R.J, Howard, J.A.K. & Puschmann, H.
 (2009), J. Appl. Cryst. 42, 339-341.

Sheldrick, G.M. (2015). Acta Cryst. C71, 3-8.
;
_chemical_name_common              ?
_chemical_name_systematic          ?
_chemical_formula_moiety          
 'C103 H154 Ag12 N7 O21 S11, C118 H172 Ag12 N8 O24 S12, C10 H15 O4 S, 5(H2 O), 3(C5 H5 N)'
_chemical_formula_sum              'C246 H366 Ag24 N18 O54 S24'
_chemical_formula_weight           7797.87
_chemical_absolute_configuration   ad
_chemical_melting_point            ?
loop_
  _atom_type_symbol
  _atom_type_description
  _atom_type_scat_dispersion_real
  _atom_type_scat_dispersion_imag
  _atom_type_scat_source
 'C' 'C' 0.0181 0.0091 'International Tables Vol C Tables 4.2.6.8 and 6.1.1.4'
 'H' 'H' 0.0000 0.0000 'International Tables Vol C Tables 4.2.6.8 and 6.1.1.4'
 'Ag' 'Ag' 0.1306 4.2820 'International Tables Vol C Tables 4.2.6.8 and 6.1.1.4'
 'N' 'N' 0.0311 0.0180 'International Tables Vol C Tables 4.2.6.8 and 6.1.1.4'
 'O' 'O' 0.0492 0.0322 'International Tables Vol C Tables 4.2.6.8 and 6.1.1.4'
 'S' 'S' 0.3331 0.5567 'International Tables Vol C Tables 4.2.6.8 and 6.1.1.4'

_shelx_space_group_comment
;
The symmetry employed for this shelxl refinement is uniquely defined
by the following loop, which should always be used as a source of
symmetry information in preference to the above space-group names.
They are only intended as comments.
;
_space_group_crystal_system        'triclinic'
_space_group_IT_number             1
_space_group_name_H-M_alt          'P 1'
_space_group_name_Hall             'P 1'
loop_
  _space_group_symop_operation_xyz
 'x, y, z'

_cell_length_a                     17.3281(2)
_cell_length_b                     20.2709(2)
_cell_length_c                     24.4284(2)
_cell_angle_alpha                  100.5830(10)
_cell_angle_beta                   107.5340(10)
_cell_angle_gamma                  109.8620(10)
_cell_volume                       7293.38(14)
_cell_formula_units_Z              1
_cell_measurement_reflns_used      73309
_cell_measurement_temperature      200
_cell_measurement_theta_max        73.5660
_cell_measurement_theta_min        2.4460
_shelx_estimated_absorpt_T_max     0.293
_shelx_estimated_absorpt_T_min     0.270
_exptl_absorpt_coefficient_mu      14.780
_exptl_absorpt_correction_T_max    1.00000
_exptl_absorpt_correction_T_min    0.44407
_exptl_absorpt_correction_type     multi-scan
_exptl_absorpt_process_details
;
CrysAlisPro 1.171.39.27b (Rigaku Oxford Diffraction, 2015)
Empirical absorption correction using spherical harmonics,
 implemented in SCALE3 ABSPACK scaling algorithm.
;
_exptl_absorpt_special_details     ?
_exptl_crystal_colour              colourless
_exptl_crystal_colour_primary      colourless
_exptl_crystal_density_diffrn      1.775
_exptl_crystal_density_meas        ?
_exptl_crystal_density_method      ?
_exptl_crystal_description         block
_exptl_crystal_F_000               3912
_exptl_crystal_size_max            0.12
_exptl_crystal_size_mid            0.12
_exptl_crystal_size_min            0.11
_exptl_transmission_factor_max     ?
_exptl_transmission_factor_min     ?
_diffrn_reflns_av_R_equivalents    0.0974
_diffrn_reflns_av_unetI/netI       0.0737
_diffrn_reflns_Laue_measured_fraction_full  0.995
_diffrn_reflns_Laue_measured_fraction_max  0.974
_diffrn_reflns_limit_h_max         21
_diffrn_reflns_limit_h_min         -21
_diffrn_reflns_limit_k_max         25
_diffrn_reflns_limit_k_min         -25
_diffrn_reflns_limit_l_max         30
_diffrn_reflns_limit_l_min         -30
_diffrn_reflns_number              179261
_diffrn_reflns_point_group_measured_fraction_full  0.915
_diffrn_reflns_point_group_measured_fraction_max  0.889
_diffrn_reflns_theta_full          67.684
_diffrn_reflns_theta_max           74.365
_diffrn_reflns_theta_min           2.001
_diffrn_ambient_environment        N~2~
_diffrn_ambient_temperature        200
_diffrn_detector                   'CCD plate'
_diffrn_detector_area_resol_mean   ?
_diffrn_measured_fraction_theta_full  0.995
_diffrn_measured_fraction_theta_max  0.974
_diffrn_measurement_details
;
List of Runs (angles in degrees, time in seconds):

  # Type    Start    End  Width  t~exp~   \w     \q     \k     \f   Frames
--------------------------------------------------------------------------
  1  \w    -10.00  30.00   0.50    0.50    --    0.00 -58.00 -41.00   80
  2  \w     50.00  89.00   0.50    0.50    --    0.00  38.00-120.00   78
  3  \w     33.00  82.00   0.50    0.50    --    0.00 -13.00  72.13   98
  4  \w    -84.00 -13.00   0.50    0.50    --    0.00 -58.00 -41.00  142
  5  \w    -83.00 -39.00   0.50    0.50    --    0.00 -38.00 -30.00   88
  6  \w      0.00  35.00   0.50    0.50    --    0.00 -77.00  90.00   70
  7  \w    -35.00   0.00   0.50    0.50    --    0.00  77.00 -30.00   70
  8  \w    -87.00   8.00   0.50    0.50    --    0.00 -13.00  72.13  190
  9  \w    -29.00  47.00   0.50    0.50    --    0.00  38.00-120.00  152
 10  \w    -28.00  11.00   0.50    0.50    --    0.00  57.00-180.00   78
 11  \w    -86.00 -50.00   0.50    0.50    --    0.00 -38.00 150.00   72
 12  \w      4.00  60.00   0.50    0.50    --    0.00  77.00  90.00  112
 13  \w     64.00  89.00   0.50    0.50    --    0.00  77.00 -30.00   50
 14  \w    -19.00  24.00   0.50    0.50    --    0.00 -38.00 150.00   86
 15  \w     -6.00  20.00   0.50    0.50    --    0.00 -38.00 -30.00   52
 16  \w     10.00  37.00   0.50    0.50    --    0.00  77.00 -30.00   54
 17  \w     45.00  89.00   0.50    0.50    --    0.00  57.00-180.00   88
 18  \w    -35.00  -8.00   0.50    0.50    --    0.00  77.00  90.00   54
 19  \w    -76.00 -14.00   0.50    0.50    --    0.00 -77.00  90.00  124
 20  \w     65.00  90.00   0.50    1.50    --   98.80  71.00-154.45   50
 21  \w    129.00 173.00   0.50    1.50    --   98.80  56.00  82.87   88
 22  \w    134.00 188.00   0.50    1.50    --   98.80  77.00-132.37  108
 23  \w     61.00  86.00   0.50    1.50    --   98.80  81.00 101.41   50
 24  \w     69.00 102.00   0.50    1.50    --   98.80  56.00  82.87   66
 25  \w     64.00  89.00   0.50    1.50    --   98.80  73.00 -61.93   50
 26  \w     63.00  89.00   0.50    1.50    --   98.80  76.00 -95.37   52
 27  \w    108.00 134.00   0.50    1.50    --   98.80  76.00 -95.37   52
 28  \w     70.00  95.00   0.50    1.50    --   98.80  61.00   0.00   50
 29  \w    138.00 164.00   0.50    1.50    --   98.80  82.00 120.00   52
 30  \w     11.00  49.00   0.50    1.50    --   98.80 -82.00 -90.00   76
 31  \w    113.00 188.00   0.50    1.50    --   98.80  79.00  13.05  150
 32  \w     66.00 180.00   0.50    1.50    --   98.80  68.00 123.69  228
 33  \w    103.00 131.00   0.50    1.50    --   98.80  77.00-132.37   56
 34  \w     70.00 188.00   0.50    1.50    --   98.80  48.00 -75.27  236
 35  \w     62.00  90.00   0.50    1.50    --   98.80  79.00  13.05   56
 36  \w     99.00 185.00   0.50    1.50    --   98.80  82.00 -52.17  172
 37  \w     95.00 187.00   0.50    1.50    --   98.80  78.00 164.36  184
 38  \w     61.00  86.00   0.50    1.50    --   98.80  82.00 -52.17   50
 39  \w     63.00  88.00   0.50    1.50    --   98.80  77.00-150.00   50
 40  \w     63.00 126.00   0.50    1.50    --   98.80  76.00 137.59  126
 41  \w     62.00  87.00   0.50    1.50    --   98.80  78.00 164.36   50
 42  \w     69.00 188.00   0.50    1.50    --   98.80  58.00  98.00  238
 43  \w     63.00 188.00   0.50    1.50    --   98.80  77.00 150.00  250
 44  \w     61.00  87.00   0.50    1.50    --   98.80  82.00 -60.00   52
 45  \w     61.00  87.00   0.50    1.50    --   98.80  82.00   0.00   52
 46  \w    108.00 188.00   0.50    1.50    --   98.80  82.00   0.00  160
 47  \w     61.00  86.00   0.50    1.50    --   98.80  82.00 -90.00   50
 48  \w     62.00  87.00   0.50    1.50    --   98.80  82.00-180.00   50
 49  \w     63.00  88.00   0.50    1.50    --   98.80  77.00 120.00   50
 50  \w     61.00  86.00   0.50    1.50    --   98.80  82.00  30.00   50
 51  \w     47.00  73.00   0.50    1.50    --   98.80 -82.00   0.00   52
 52  \w     84.00 136.00   0.50    1.50    --   98.80 -82.00   0.00  104
 53  \w     63.00 141.00   0.50    1.50    --   98.80  77.00-120.00  156
 54  \w     63.00  88.00   0.50    1.50    --   98.80  77.00 -30.00   50
 55  \w     61.00  86.00   0.50    1.50    --   98.80  82.00  90.00   50
 56  \w     63.00  88.00   0.50    1.50    --   98.80  77.00  60.00   50
 57  \w     63.00  89.00   0.50    1.50    --   98.80  77.00-132.37   52
 58  \w     61.00  86.00   0.50    1.50    --   98.80  82.00 120.00   50
 59  \w     61.00  86.00   0.50    1.50    --   98.80  82.00-120.00   50
 60  \w     63.00  89.00   0.50    1.50    --   98.80  77.00 -60.00   52
 61  \w     63.00  88.00   0.50    1.50    --   98.80  77.00-180.00   50
 62  \w     61.00 188.00   0.50    1.50    --   98.80  82.00-150.00  254
 63  \w     61.00  87.00   0.50    1.50    --   98.80  82.00 -30.00   52
 64  \w     69.00 119.00   0.50    1.50    --   98.80  56.00  75.60  100
 65  \w     63.00  89.00   0.50    1.50    --   98.80  77.00  30.00   52
 66  \w     57.00 136.00   0.50    1.50    --   98.80 -82.00-150.00  158
 67  \w     62.00  87.00   0.50    1.50    --   98.80  78.00 173.89   50
 68  \w     66.00 107.00   0.50    1.50    --   98.80  66.00   7.04   82
 69  \w     63.00  88.00   0.50    1.50    --   98.80  77.00  90.00   50
 70  \w    112.00 188.00   0.50    1.50    --   98.80  82.00  60.00  152
 71  \w    143.00 176.00   0.50    1.50    --   98.80  71.00-154.45   66
 72  \w     83.00 115.00   0.50    1.50    --   98.80 -82.00 150.00   64
 73  \w     15.00  70.00   0.50    1.50    --   98.80 -82.00 150.00  110
 74  \w     61.00  86.00   0.50    1.50    --   98.80  82.00  60.00   50
 75  \w     70.00 102.00   0.50    1.50    --   98.80  45.00  60.00   64
 76  \w     56.00 131.00   0.50    1.50    --   98.80 -82.00  60.00  150
 77  \w     63.00 134.00   0.50    1.50    --   98.80 -82.00 -90.00  142
 78  \w    104.00 133.00   0.50    1.50    --   98.80  71.00-154.45   58
 79  \w     65.00 182.00   0.50    1.50    --   98.80  71.00 -30.01  234
 80  \w     70.00 131.00   0.50    1.50    --   98.80  49.00 -47.39  122
;
_diffrn_measurement_device         'four-circle diffractometer'
_diffrn_measurement_device_type    'XtaLAB AFC12 (RINC): Kappa single'
_diffrn_measurement_method         '\w scans'
_diffrn_orient_matrix_type        
 'CrysAlisPro convention (1999,Acta A55,543-557)'
_diffrn_orient_matrix_UB_11        0.0798881000
_diffrn_orient_matrix_UB_12        -0.0082224000
_diffrn_orient_matrix_UB_13        0.0424046000
_diffrn_orient_matrix_UB_21        -0.0623496000
_diffrn_orient_matrix_UB_22        -0.0508752000
_diffrn_orient_matrix_UB_23        0.0231013000
_diffrn_orient_matrix_UB_31        -0.0173682000
_diffrn_orient_matrix_UB_32        -0.0679186000
_diffrn_orient_matrix_UB_33        -0.0503741000
_diffrn_radiation_monochromator    graphite
_diffrn_radiation_probe            x-ray
_diffrn_radiation_type             CuK\a
_diffrn_radiation_wavelength       1.54184
_diffrn_source                     'fine-focus sealed X-ray tube'
_diffrn_source_type                'Enhance (Cu) X-ray Source'
_reflns_Friedel_coverage           0.825
_reflns_Friedel_fraction_full      0.836
_reflns_Friedel_fraction_max       0.803
_reflns_number_gt                  45724
_reflns_number_total               52972
_reflns_odcompleteness_completeness  99.54
_reflns_odcompleteness_iscentric   1
_reflns_odcompleteness_theta       66.97
_reflns_special_details
;
 Reflections were merged by SHELXL according to the crystal
 class for the calculation of statistics and refinement.
 
 _reflns_Friedel_fraction is defined as the number of unique
 Friedel pairs measured divided by the number that would be
 possible theoretically, ignoring centric projections and
 systematic absences.
;
_reflns_threshold_expression       'I > 2\s(I)'
_computing_cell_refinement         'CrysAlisPro 1.171.39.27b (Rigaku OD, 2015)'
_computing_data_collection         'CrysAlisPro 1.171.39.27b (Rigaku OD, 2015)'
_computing_data_reduction          'CrysAlisPro 1.171.39.27b (Rigaku OD, 2015)'
_computing_molecular_graphics      'Olex2 (Dolomanov et al., 2009)'
_computing_publication_material    'Olex2 (Dolomanov et al., 2009)'
_computing_structure_refinement    'ShelXL (Sheldrick, 2015)'
_computing_structure_solution      'SHELXT 2014/5 (Sheldrick, 2014)'
_refine_diff_density_max           1.880
_refine_diff_density_min           -1.319
_refine_diff_density_rms           0.152
_refine_ls_abs_structure_details
;
 Flack x determined using 17156 quotients [(I+)-(I-)]/[(I+)+(I-)]
 (Parsons, Flack and Wagner, Acta Cryst. B69 (2013) 249-259).
;
_refine_ls_abs_structure_Flack     0.020(5)
_refine_ls_extinction_coef         .
_refine_ls_extinction_method       none
_refine_ls_goodness_of_fit_ref     1.059
_refine_ls_hydrogen_treatment      constr
_refine_ls_matrix_type             full
_refine_ls_number_parameters       3379
_refine_ls_number_reflns           52972
_refine_ls_number_restraints       543
_refine_ls_R_factor_all            0.0695
_refine_ls_R_factor_gt             0.0582
_refine_ls_restrained_S_all        1.070
_refine_ls_shift/su_max            0.034
_refine_ls_shift/su_mean           0.001
_refine_ls_structure_factor_coef   Fsqd
_refine_ls_weighting_details      
 'w=1/[\s^2^(Fo^2^)+(0.1148P)^2^] where P=(Fo^2^+2Fc^2^)/3'
_refine_ls_weighting_scheme        calc
_refine_ls_wR_factor_gt            0.1594
_refine_ls_wR_factor_ref           0.1720
_refine_special_details            ?
_olex2_refinement_description
;
1. Fixed Uiso
 At 1.2 times of:
  All C(H) groups, All C(H,H) groups
 At 1.5 times of:
  All C(H,H,H) groups, All O(H,H) groups
2. Restrained distances
 C190-C57 = C196-C57
 1.53 with sigma of 0.02
 C174-C147 = C147-C80
 1.53 with sigma of 0.02
 C174-C147
 1.53 with sigma of 0.01
 C246-C238 = C246-C244 = C243-C244 = C243-C239 = C239-C237 = C238-C237 = C242-
 C237 = C242-C244
 1.5 with sigma of 0.02
 C242-C245 = C242-C241
 1.53 with sigma of 0.02
 C242-C241 = C242-C245
 1.53 with sigma of 0.02
 C247-C237 = C237-C1A
 1.51 with sigma of 0.01
 S25-C1A = S24-C247
 1.85 with sigma of 0.01
 O55-O29
 2.3 with sigma of 0.02
 O55-O37
 2.3 with sigma of 0.02
 C57-C1AA = C57-C0AA = C57-C190 = C57-C196
 1.53 with sigma of 0.01
 C207-C158
 2.85 with sigma of 0.04
 H15C-H20F
 2.2 with sigma of 0.04
 C245-C241
 2.45 with sigma of 0.04
 H24E-H24J
 2.2 with sigma of 0.04
 H23J-H23M
 2.2 with sigma of 0.04
 S25-O29 \\sim S25-O37 \\sim S25-O55 \\sim S24-O29 \\sim S24-O51 \\sim S24-O37
 with sigma of 0.02
3. Rigid bond restraints
 C181, C194, C220
 with sigma for 1-2 distances of 0.01 and sigma for 1-3 distances of 0.01
 O54, C237, C238, C239, C241, C242, C243, C244, C245, C246
 with sigma for 1-2 distances of 0.01 and sigma for 1-3 distances of 0.01
 O49, Ag14, S23
 with sigma for 1-2 distances of 0.01 and sigma for 1-3 distances of 0.01
 C206, C182, C229, O44, C207, C186, C236, C231, C195, C235, C158
 with sigma for 1-2 distances of 0.01 and sigma for 1-3 distances of 0.01
 S23, O48, O47, O49
 with sigma for 1-2 distances of 0.01 and sigma for 1-3 distances of 0.01
 C247, C1A, S25, S24, C237
 with sigma for 1-2 distances of 0.01 and sigma for 1-3 distances of 0.01
 O55, S25, O37, O29
 with sigma for 1-2 distances of 0.01 and sigma for 1-3 distances of 0.01
4. Uiso/Uaniso restraints and constraints
O47 \\sim O48 \\sim S23 \\sim O49: within 2A with sigma of 0.01 and sigma for
terminal atoms of 0.01
S25 \\sim O55: within 2A with sigma of 0.01 and sigma for terminal atoms of 0.01
Uanis(C30) \\sim Ueq, Uanis(C39) \\sim Ueq, Uanis(C57) \\sim Ueq, Uanis(O41)
\\sim Ueq, Uanis(C131) \\sim Ueq, Uanis(C135) \\sim Ueq, Uanis(C138) \\sim Ueq,
Uanis(C147) \\sim Ueq, Uanis(C159) \\sim Ueq, Uanis(C173) \\sim Ueq,
Uanis(C174) \\sim Ueq, Uanis(C181) \\sim Ueq, Uanis(C190) \\sim Ueq,
Uanis(C194) \\sim Ueq, Uanis(C196) \\sim Ueq, Uanis(C227) \\sim Ueq,
Uanis(C228) \\sim Ueq: with sigma of 0.01 and sigma for terminal atoms of 0.02
Uanis(O31) \\sim Ueq, Uanis(C105) \\sim Ueq, Uanis(C189) \\sim Ueq, Uanis(C236)
\\sim Ueq, Uanis(C92) \\sim Ueq, Uanis(C220) \\sim Ueq, Uanis(O37) \\sim Ueq,
Uanis(C141) \\sim Ueq, Uanis(C161) \\sim Ueq, Uanis(C231) \\sim Ueq,
Uanis(C234) \\sim Ueq: with sigma of 0.01 and sigma for terminal atoms of 0.02
Uanis(O49) \\sim Ueq, Uanis(C175) \\sim Ueq: with sigma of 0.01 and sigma for
terminal atoms of 0.02
Uanis(O29) \\sim Ueq, Uanis(C131) \\sim Ueq, Uanis(C174) \\sim Ueq, Uanis(C196)
\\sim Ueq: with sigma of 0.005 and sigma for terminal atoms of 0.01
Uanis(C241) \\sim Ueq, Uanis(C242) \\sim Ueq, Uanis(C243) \\sim Ueq,
Uanis(C244) \\sim Ueq, Uanis(C246) \\sim Ueq: with sigma of 0.01 and sigma for
terminal atoms of 0.02
Uanis(O47) \\sim Ueq: with sigma of 0.01 and sigma for terminal atoms of 0.02
Uanis(C202) \\sim Ueq, Uanis(C203) \\sim Ueq, Uanis(C204) \\sim Ueq,
Uanis(C205) \\sim Ueq, Uanis(N18) \\sim Ueq, Uanis(C201) \\sim Ueq: with sigma
of 0.01 and sigma for terminal atoms of 0.02
Uanis(C245) \\sim Ueq, Uanis(O54) \\sim Ueq: with sigma of 0.01 and sigma for
terminal atoms of 0.02
Uanis(C98) \\sim Ueq, Uanis(C135) \\sim Ueq, Uanis(C178) \\sim Ueq, Uanis(C212)
\\sim Ueq, Uanis(C70) \\sim Ueq, Uanis(C188) \\sim Ueq, Uanis(C230) \\sim Ueq:
with sigma of 0.01 and sigma for terminal atoms of 0.02
Uanis(C158) \\sim Ueq: with sigma of 0.01 and sigma for terminal atoms of 0.02
Uanis(C79) \\sim Ueq, Uanis(C108) \\sim Ueq, Uanis(C132) \\sim Ueq, Uanis(C145)
\\sim Ueq, Uanis(C148) \\sim Ueq, Uanis(C153) \\sim Ueq, Uanis(O48) \\sim Ueq,
Uanis(C207) \\sim Ueq, Uanis(C229) \\sim Ueq, Uanis(C235) \\sim Ueq: with sigma
of 0.01 and sigma for terminal atoms of 0.02
Uanis(C206) \\sim Ueq: with sigma of 0.01 and sigma for terminal atoms of 0.02
Uanis(O55) \\sim Ueq: with sigma of 0.01 and sigma for terminal atoms of 0.02
5. Others
 Sof(C1A)=Sof(H1AD)=Sof(H1AE)=1-FVAR(1)
 Sof(C247)=Sof(H24N)=Sof(H24O)=FVAR(1)
 Fixed Sof: S24(0.75) S25(0.25) O51(0.75) O55(0.25) H57(0.5) H57A(0.5)
 C190(0.5) H19A(0.5) H19B(0.5) H19C(0.5) C196(0.5) H19G(0.5) H19H(0.5)
 H19I(0.5) C0AA(0.5) H0AA(0.5) H0AB(0.5) H0AC(0.5) C1AA(0.5) H1AA(0.5)
 H1AB(0.5) H1AC(0.5)
6.a Riding coordinates:
 O53(H53A,H53B), O32(H32A,H32B), O34(H34C,H34D), O43(H43A,H43B), O46(H46A,
 H46B), O50(H50A,H50B)
6.b Ternary CH refined with riding coordinates:
 C1(H1), C15(H15), C27(H27), C29(H29), C51(H51), C79(H79), C93(H93),
 C169(H169), C186(H186), C222(H222), C244(H244), C12(H12), C43(H43), C57(H57),
 C57(H57A), C64(H64), C98(H98), C112(H112), C126(H126), C147(H147), C173(H173),
 C185(H185), C194(H194), C210(H210), C197(H197)
6.c Secondary CH2 refined with riding coordinates:
 C28(H28A,H28B), C33(H33A,H33B), C34(H34A,H34B), C49(H49A,H49B), C56(H56A,
 H56B), C73(H73A,H73B), C113(H11I,H11J), C144(H14G,H14H), C176(H17O,H17P),
 C180(H18G,H18H), C200(H20A,H20B), C206(H20C,H20D), C207(H20E,H20F), C223(H22J,
 H22K), C231(H23G,H23H), C236(H23L,H23M), C238(H23N,H23O), C243(H24G,H24H),
 C246(H24L,H24M), C247(H24N,H24O), C5(H5A,H5B), C30(H30A,H30B), C65(H65A,H65B),
 C72(H72A,H72B), C111(H11A,H11B), C121(H12A,H12B), C124(H12C,H12D), C125(H12E,
 H12F), C127(H12G,H12H), C137(H13G,H13H), C139(H13L,H13M), C165(H16D,H16E),
 C177(H17G,H17H), C181(H18A,H18B), C183(H18C,H18D), C187(H18E,H18F), C199(H19M,
 H19N), C212(H21A,H21B), C215(H21C,H21D), C216(H21E,H21F), C217(H21G,H21H),
 C220(H22A,H22B), C225(H22C,H22D), C228(H22H,H22I), C104(H10D,H10E), C208(H20G,
 H20H), C218(H21L,H21M), C226(H22L,H22M), C1A(H1AD,H1AE)
6.d Aromatic/amide H refined with riding coordinates:
 C2(H2), C14(H14), C20(H20), C22(H22), C25(H25), C38(H38), C40(H40), C44(H44),
 C50(H50), C52(H52), C53(H53), C55(H55), C59(H59), C67(H67), C77(H77), C84(H84),
  C100(H100), C102(H102), C103(H103), C106(H106), C108(H108), C109(H109),
 C114(H114), C132(H132), C136(H136), C141(H141), C142(H142), C150(H150),
 C152(H152), C153(H153), C163(H163), C166(H166), C175(H175), C191(H191),
 C233(H233), C3(H3), C4(H4), C8(H8), C9(H9), C10(H10), C11(H11), C16(H16),
 C18(H18), C31(H31), C32(H32), C41(H41), C42(H42), C48(H48), C60(H60), C62(H62),
  C66(H66), C69(H69), C71(H71), C74(H74), C75(H75), C78(H78), C86(H86),
 C97(H97), C115(H115), C117(H117), C120(H120), C129(H129), C130(H130),
 C133(H133), C146(H146), C154(H154), C155(H155), C162(H162), C167(H167),
 C171(H171), C209(H209), C214(H214), C219(H219), C224(H224), C232(H232),
 C70(H70), C99(H99), C116(H116), C170(H170), C211(H211), C94(H94), C149(H149),
 C188(H188), C213(H213), C230(H230), C201(H201), C202(H202), C203(H203),
 C204(H204), C205(H205)
6.e Fitted hexagon refined as free rotating group:
 N18(C201,C202,C203,C204,C205)
6.f Idealised Me refined as rotating group:
 C13(H13N,H13O,H13P), C21(H21I,H21J,H21K), C23(H23D,H23E,H23F), C24(H24A,H24B,
 H24C), C37(H37A,H37B,H37C), C47(H47A,H47B,H47C), C58(H58A,H58B,H58C), C81(H81A,
 H81B,H81C), C82(H82A,H82B,H82C), C88(H88A,H88B,H88C), C89(H89A,H89B,H89C),
 C91(H91A,H91B,H91C), C95(H95A,H95B,H95C), C107(H10A,H10B,H10C), C110(H11F,H11G,
 H11H), C122(H12L,H12M,H12N), C140(H14D,H14E,H14F), C158(H15A,H15B,H15C),
 C189(H18I,H18J,H18K), C235(H23I,H23J,H23K), C241(H24D,H24E,H24F), C245(H24I,
 H24J,H24K), C7(H7A,H7B,H7C), C17(H17A,H17B,H17C), C36(H36A,H36B,H36C),
 C61(H61A,H61B,H61C), C80(H80A,H80B,H80C), C87(H87A,H87B,H87C), C90(H90A,H90B,
 H90C), C92(H92A,H92B,H92C), C119(H11C,H11D,H11E), C128(H12I,H12J,H12K),
 C131(H13A,H13B,H13C), C135(H13D,H13E,H13F), C138(H13I,H13J,H13K), C143(H14A,
 H14B,H14C), C161(H16A,H16B,H16C), C174(H17D,H17E,H17F), C178(H17I,H17J,H17K),
 C179(H17L,H17M,H17N), C190(H19A,H19B,H19C), C192(H19D,H19E,H19F), C196(H19G,
 H19H,H19I), C198(H19J,H19K,H19L), C227(H22E,H22F,H22G), C234(H23A,H23B,H23C),
 C118(H11K,H11L,H11M), C156(H15D,H15E,H15F), C0AA(H0AA,H0AB,H0AC), C1AA(H1AA,
 H1AB,H1AC)
;
_atom_sites_solution_hydrogens     mixed
_atom_sites_solution_primary       ?
_atom_sites_solution_secondary     ?
loop_
  _atom_site_label
  _atom_site_type_symbol
  _atom_site_fract_x
  _atom_site_fract_y
  _atom_site_fract_z
  _atom_site_U_iso_or_equiv
  _atom_site_adp_type
  _atom_site_occupancy
  _atom_site_site_symmetry_order
  _atom_site_calc_flag
  _atom_site_refinement_flags_posn
  _atom_site_refinement_flags_adp
  _atom_site_refinement_flags_occupancy
  _atom_site_disorder_assembly
  _atom_site_disorder_group
 Ag1 Ag -0.09886(6) 0.69093(6) 0.80134(5) 0.0477(2) Uani 1 1 d . . . . .
 Ag3 Ag 0.27490(6) 0.83933(5) 0.85342(4) 0.0409(2) Uani 1 1 d . . . . .
 Ag7 Ag -0.03841(6) 0.82438(6) 0.67870(5) 0.0482(2) Uani 1 1 d . . . . .
 Ag8 Ag 0.11341(6) 0.61520(7) 0.69330(5) 0.0511(3) Uani 1 1 d . . . . .
 Ag9 Ag 0.01817(7) 0.69854(7) 0.62032(6) 0.0535(3) Uani 1 1 d . . . . .
 Ag13 Ag -0.15732(6) 0.64368(6) 0.65489(5) 0.0424(2) Uani 1 1 d . . . . .
 Ag14 Ag 0.15742(6) 0.65446(6) 0.83703(5) 0.0492(3) Uani 1 1 d . U . . .
 Ag15 Ag 0.17488(9) 0.93203(8) 0.77204(6) 0.0646(3) Uani 1 1 d . . . . .
 Ag16 Ag 0.00003(6) 0.86291(6) 0.82013(5) 0.0485(2) Uani 1 1 d . . . . .
 Ag18 Ag 0.09911(7) 0.77919(6) 0.89050(5) 0.0480(2) Uani 1 1 d . . . . .
 Ag22 Ag 0.21683(6) 0.79180(6) 0.71275(5) 0.0435(2) Uani 1 1 d . . . . .
 Ag24 Ag -0.06142(11) 0.54675(8) 0.73635(6) 0.0777(4) Uani 1 1 d . . . . .
 S3 S 0.24248(18) 0.71944(16) 0.78102(14) 0.0332(6) Uani 1 1 d . . . . .
 S5 S -0.20141(18) 0.73313(18) 0.54230(14) 0.0352(6) Uani 1 1 d . . . . .
 S6 S 0.10377(19) 0.83467(17) 0.66805(14) 0.0350(6) Uani 1 1 d . . . . .
 S8 S -0.0471(2) 0.58682(19) 0.64774(16) 0.0417(7) Uani 1 1 d . . . . .
 S11 S 0.00945(18) 0.64289(17) 0.84070(14) 0.0349(6) Uani 1 1 d . . . . .
 S12 S 0.1619(2) 0.89218(18) 0.86115(15) 0.0378(6) Uani 1 1 d . . . . .
 S15 S -0.12826(18) 0.75871(17) 0.73039(13) 0.0331(6) Uani 1 1 d . . . . .
 S19 S 0.3837(2) 0.8189(2) 0.67596(17) 0.0448(8) Uani 1 1 d . . . . .
 S21 S 0.3247(2) 0.7605(2) 0.97269(15) 0.0434(7) Uani 1 1 d . . . . .
 S23 S 0.0706(3) 0.4602(3) 0.7799(3) 0.0786(14) Uani 1 1 d . U . . .
 S24 S 0.0253(3) 1.0181(3) 0.7776(2) 0.0511(10) Uani 0.75 1 d D U P A 1
 S25 S 0.0577(10) 1.0347(8) 0.7414(7) 0.059(3) Uani 0.25 1 d D U P A 2
 O4 O 0.2818(6) 0.8065(6) 0.9502(5) 0.050(2) Uani 1 1 d . . . . .
 O8 O -0.1586(6) 0.6848(5) 0.5599(4) 0.041(2) Uani 1 1 d . . . . .
 O10 O -0.1479(7) 0.8096(6) 0.5825(5) 0.054(3) Uani 1 1 d . . . . .
 O16 O -0.3722(6) 0.6523(6) 0.3702(6) 0.062(3) Uani 1 1 d . . . . .
 O17 O 0.2735(6) 0.6834(6) 0.9346(5) 0.048(2) Uani 1 1 d . . . . .
 O18 O 0.4458(7) 0.7902(7) 0.7002(5) 0.057(3) Uani 1 1 d . . . . .
 O20 O 0.4185(6) 0.7898(7) 0.9838(5) 0.057(3) Uani 1 1 d . . . . .
 O24 O 0.5037(6) 0.8464(6) 1.1299(5) 0.054(2) Uani 1 1 d . . . . .
 O25 O 0.2979(6) 0.7641(6) 0.6318(5) 0.054(3) Uani 1 1 d . . . . .
 O29 O 0.0352(9) 0.9652(7) 0.7360(6) 0.080(3) Uani 1 1 d D U . . .
 O30 O 0.3719(7) 0.8655(7) 0.7218(6) 0.066(3) Uani 1 1 d . . . . .
 O31 O 0.5021(12) 0.9739(9) 0.5772(9) 0.106(5) Uani 1 1 d . U . . .
 O37 O 0.0963(10) 1.0855(7) 0.8048(7) 0.094(4) Uani 1 1 d D U . . .
 O44 O 0.2970(18) 0.4416(14) 0.7823(11) 0.162(9) Uani 1 1 d . U . . .
 O47 O 0.0205(13) 0.4512(12) 0.8132(10) 0.131(5) Uani 1 1 d . U . . .
 O48 O 0.0124(13) 0.4403(12) 0.7166(10) 0.124(5) Uani 1 1 d . U . . .
 O49 O 0.1362(12) 0.5268(9) 0.7874(10) 0.109(4) Uani 1 1 d . U . . .
 O51 O -0.0104(9) 0.9799(8) 0.8153(6) 0.060(3) Uani 0.75 1 d D . P A 1
 O52 O -0.2932(6) 0.7059(7) 0.5350(6) 0.057(3) Uani 1 1 d . . . . .
 O53 O -0.0781(10) 0.8710(9) 0.8901(7) 0.092(4) Uani 1 1 d . . . . .
 H53A H -0.124512 0.878944 0.873156 0.138 Uiso 1 1 d R . . . .
 H53B H -0.100022 0.824864 0.888476 0.138 Uiso 1 1 d R . . . .
 O54 O -0.046(2) 1.165(2) 0.7824(15) 0.210(11) Uani 1 1 d . U . . .
 O55 O 0.114(3) 1.064(2) 0.7130(18) 0.093(8) Uani 0.25 1 d D U P A 2
 N2 N -0.2944(7) 0.5475(6) 0.5984(5) 0.039(2) Uani 1 1 d . . . . .
 N6 N 0.0136(8) 0.6674(8) 0.5211(7) 0.053(3) Uani 1 1 d . . . . .
 N7 N 0.1824(6) 0.5538(6) 0.6508(5) 0.039(2) Uani 1 1 d . . . . .
 N8 N 0.1033(8) 0.8185(7) 0.9871(6) 0.047(3) Uani 1 1 d . . . . .
 N10 N 0.4133(7) 0.9366(7) 0.9058(6) 0.046(3) Uani 1 1 d . . . . .
 N11 N -0.1833(13) 0.4496(9) 0.7297(7) 0.081(5) Uani 1 1 d . . . . .
 N14 N 0.2886(11) 1.0355(9) 0.7767(7) 0.066(4) Uani 1 1 d . . . . .
 C1 C 0.2215(9) 0.9711(8) 0.9328(7) 0.046(3) Uani 1 1 d . . . . .
 H1 H 0.259403 0.957063 0.964033 0.055 Uiso 1 1 calc R . . . .
 C2 C 0.0334(10) 0.8062(8) 1.0005(8) 0.049(3) Uani 1 1 d . . . . .
 H2 H -0.023799 0.779966 0.968333 0.059 Uiso 1 1 calc R . . . .
 C6 C -0.3321(8) 0.7155(8) 0.3787(6) 0.041(3) Uani 1 1 d . . . . .
 C13 C 0.4098(11) 0.7097(9) 0.5597(8) 0.062(4) Uani 1 1 d . . . . .
 H13N H 0.465606 0.713434 0.588710 0.093 Uiso 1 1 calc GR . . . .
 H13O H 0.387629 0.668096 0.522868 0.093 Uiso 1 1 calc GR . . . .
 H13P H 0.365329 0.701633 0.577693 0.093 Uiso 1 1 calc GR . . . .
 C14 C -0.3446(9) 0.5092(9) 0.6245(7) 0.051(4) Uani 1 1 d . . . . .
 H14 H -0.325476 0.526916 0.667260 0.061 Uiso 1 1 calc R . . . .
 C15 C -0.2765(9) 0.8375(9) 0.3727(7) 0.052(4) Uani 1 1 d . . . . .
 H15 H -0.264331 0.870209 0.347441 0.062 Uiso 1 1 calc R . . . .
 C20 C 0.1823(10) 0.8565(9) 1.0343(8) 0.052(4) Uani 1 1 d . . . . .
 H20 H 0.235104 0.868251 1.026595 0.062 Uiso 1 1 calc R . . . .
 C21 C 0.1543(12) 0.9866(9) 0.9548(8) 0.054(4) Uani 1 1 d . . . . .
 H21I H 0.118461 1.002687 0.925476 0.080 Uiso 1 1 calc GR . . . .
 H21J H 0.186053 1.025661 0.994143 0.080 Uiso 1 1 calc GR . . . .
 H21K H 0.115193 0.941470 0.958881 0.080 Uiso 1 1 calc GR . . . .
 C22 C 0.0816(13) 0.6724(11) 0.4489(10) 0.071(5) Uani 1 1 d . . . . .
 H22 H 0.133900 0.685265 0.440534 0.085 Uiso 1 1 calc R . . . .
 C23 C 0.4060(12) 0.6466(10) 1.0350(10) 0.067(4) Uani 1 1 d . . . . .
 H23D H 0.364624 0.624497 0.992324 0.101 Uiso 1 1 calc GR . . . .
 H23E H 0.433879 0.613825 1.046460 0.101 Uiso 1 1 calc GR . . . .
 H23F H 0.452192 0.694675 1.040838 0.101 Uiso 1 1 calc GR . . . .
 C24 C -0.3113(8) 0.7079(8) 0.6758(6) 0.042(3) Uani 1 1 d . . . . .
 H24A H -0.304999 0.700714 0.636887 0.063 Uiso 1 1 calc GR . . . .
 H24B H -0.365100 0.716032 0.671708 0.063 Uiso 1 1 calc GR . . . .
 H24C H -0.316125 0.663879 0.688249 0.063 Uiso 1 1 calc GR . . . .
 C25 C 0.4395(9) 0.9666(8) 0.9646(7) 0.044(3) Uani 1 1 d . . . . .
 H25 H 0.404307 0.942494 0.984307 0.053 Uiso 1 1 calc R . . . .
 C26 C -0.2489(7) 0.7705(7) 0.4344(5) 0.037(3) Uani 1 1 d . . . . .
 C27 C -0.0154(10) 0.5879(10) 0.8925(7) 0.055(4) Uani 1 1 d . . . . .
 H27 H -0.030504 0.535403 0.871037 0.066 Uiso 1 1 calc R . . . .
 C28 C 0.3144(8) 0.7666(8) 1.0450(6) 0.041(3) Uani 1 1 d . . . . .
 H28A H 0.335134 0.819653 1.066720 0.050 Uiso 1 1 calc R . . . .
 H28B H 0.250004 0.742243 1.036425 0.050 Uiso 1 1 calc R . . . .
 C29 C -0.2293(9) 0.7755(8) 0.7238(6) 0.042(3) Uani 1 1 d . . . . .
 H29 H -0.235343 0.782095 0.763647 0.050 Uiso 1 1 calc R . . . .
 C33 C 0.5839(9) 0.8159(10) 0.5761(7) 0.054(3) Uani 1 1 d . . . . .
 H33A H 0.639235 0.848887 0.573768 0.065 Uiso 1 1 calc R . . . .
 H33B H 0.589210 0.770005 0.581052 0.065 Uiso 1 1 calc R . . . .
 C34 C 0.4311(10) 0.8789(8) 0.6376(8) 0.048(3) Uani 1 1 d . . . . .
 H34A H 0.382918 0.889093 0.612106 0.058 Uiso 1 1 calc R . . . .
 H34B H 0.475780 0.926533 0.668928 0.058 Uiso 1 1 calc R . . . .
 C35 C 0.4613(9) 0.7844(9) 1.1257(7) 0.047(3) Uani 1 1 d . . . . .
 C37 C 0.3377(10) 0.6361(8) 0.8066(8) 0.050(3) Uani 1 1 d . . . . .
 H37A H 0.283676 0.594242 0.775957 0.075 Uiso 1 1 calc GR . . . .
 H37B H 0.333149 0.642969 0.846046 0.075 Uiso 1 1 calc GR . . . .
 H37C H 0.389885 0.626035 0.808885 0.075 Uiso 1 1 calc GR . . . .
 C38 C -0.3974(8) 0.4559(8) 0.5023(7) 0.047(3) Uani 1 1 d . . . . .
 H38 H -0.414423 0.438168 0.459780 0.056 Uiso 1 1 calc R . . . .
 C40 C 0.2871(11) 0.4895(9) 0.6207(8) 0.059(4) Uani 1 1 d . . . . .
 H40 H 0.323522 0.467020 0.611280 0.071 Uiso 1 1 calc R . . . .
 C44 C -0.3213(8) 0.5203(8) 0.5378(7) 0.044(3) Uani 1 1 d . . . . .
 H44 H -0.286569 0.546393 0.518668 0.053 Uiso 1 1 calc R . . . .
 C47 C 0.2051(13) 0.8939(13) 0.6070(10) 0.078(6) Uani 1 1 d . . . . .
 H47A H 0.251201 0.925788 0.647122 0.117 Uiso 1 1 calc GR . . . .
 H47B H 0.211970 0.919085 0.577053 0.117 Uiso 1 1 calc GR . . . .
 H47C H 0.211281 0.847484 0.596049 0.117 Uiso 1 1 calc GR . . . .
 C49 C 0.4945(9) 0.7373(8) 1.1606(8) 0.055(4) Uani 1 1 d . . . . .
 H49A H 0.540106 0.726611 1.149101 0.066 Uiso 1 1 calc R . . . .
 H49B H 0.519742 0.762111 1.204925 0.066 Uiso 1 1 calc R . . . .
 C50 C -0.2483(16) 0.4645(14) 0.7452(11) 0.091(7) Uani 1 1 d . . . . .
 H50 H -0.236264 0.514802 0.762007 0.109 Uiso 1 1 calc R . . . .
 C51 C 0.3476(8) 0.7055(7) 0.7892(6) 0.037(3) Uani 1 1 d . . . . .
 H51 H 0.352327 0.697468 0.748956 0.044 Uiso 1 1 calc R . . . .
 C52 C -0.4224(10) 0.4455(9) 0.5923(9) 0.062(4) Uani 1 1 d . . . . .
 H52 H -0.456804 0.421752 0.612498 0.074 Uiso 1 1 calc R . . . .
 C53 C -0.0003(16) 0.6417(12) 0.4027(10) 0.077(5) Uani 1 1 d . . . . .
 H53 H -0.005941 0.632148 0.361835 0.092 Uiso 1 1 calc R . . . .
 C55 C 0.2920(11) 0.5524(10) 0.6098(8) 0.063(4) Uani 1 1 d . . . . .
 H55 H 0.329709 0.574158 0.590689 0.076 Uiso 1 1 calc R . . . .
 C56 C -0.2989(12) 0.8692(9) 0.4243(7) 0.060(4) Uani 1 1 d . . . . .
 H56A H -0.361289 0.863786 0.409629 0.072 Uiso 1 1 calc R . . . .
 H56B H -0.257920 0.921992 0.446260 0.072 Uiso 1 1 calc R . . . .
 C58 C -0.2196(9) 0.8446(8) 0.7067(7) 0.046(3) Uani 1 1 d . . . . .
 H58A H -0.162288 0.885205 0.734695 0.069 Uiso 1 1 calc GR . . . .
 H58B H -0.268322 0.857706 0.708868 0.069 Uiso 1 1 calc GR . . . .
 H58C H -0.221878 0.835940 0.665282 0.069 Uiso 1 1 calc GR . . . .
 C59 C 0.1904(14) 0.8790(10) 1.0930(8) 0.068(5) Uani 1 1 d . . . . .
 H59 H 0.247568 0.905357 1.125241 0.081 Uiso 1 1 calc R . . . .
 C63 C -0.1998(8) 0.8194(9) 0.4027(6) 0.049(3) Uani 1 1 d . . . . .
 C67 C -0.0753(12) 0.6246(10) 0.4165(8) 0.060(4) Uani 1 1 d . . . . .
 H67 H -0.133119 0.602047 0.384880 0.073 Uiso 1 1 calc R . . . .
 C68 C 0.3554(9) 0.6573(9) 1.0740(7) 0.052(3) Uani 1 1 d . . . . .
 C73 C -0.1989(8) 0.7341(8) 0.4700(6) 0.040(3) Uani 1 1 d . . . . .
 H73A H -0.135591 0.758644 0.475873 0.048 Uiso 1 1 calc R . . . .
 H73B H -0.222134 0.682073 0.444560 0.048 Uiso 1 1 calc R . . . .
 C76 C 0.4754(9) 0.8556(8) 0.5982(6) 0.047(3) Uani 1 1 d . . . . .
 C77 C 0.2877(17) 1.1034(11) 0.7962(9) 0.079(6) Uani 1 1 d . . . . .
 H77 H 0.235318 1.104532 0.800308 0.094 Uiso 1 1 calc R . . . .
 C79 C 0.1160(13) 0.8777(12) 0.6083(9) 0.072(5) Uani 1 1 d . U . . .
 H79 H 0.076280 0.834880 0.570385 0.087 Uiso 1 1 calc R . . . .
 C81 C 0.4266(9) 0.7728(8) 0.8330(7) 0.048(3) Uani 1 1 d . . . . .
 H81A H 0.427018 0.815626 0.819699 0.072 Uiso 1 1 calc GR . . . .
 H81B H 0.481015 0.766613 0.835105 0.072 Uiso 1 1 calc GR . . . .
 H81C H 0.424042 0.780632 0.873070 0.072 Uiso 1 1 calc GR . . . .
 C82 C 0.2816(9) 1.0389(8) 0.9239(7) 0.044(3) Uani 1 1 d . . . . .
 H82A H 0.332499 1.031429 0.919074 0.067 Uiso 1 1 calc GR . . . .
 H82B H 0.303307 1.082229 0.959244 0.067 Uiso 1 1 calc GR . . . .
 H82C H 0.247960 1.046962 0.887538 0.067 Uiso 1 1 calc GR . . . .
 C84 C 0.2396(9) 0.5868(8) 0.6274(6) 0.045(3) Uani 1 1 d . . . . .
 H84 H 0.245575 0.633445 0.622402 0.054 Uiso 1 1 calc R . . . .
 C85 C 0.3612(8) 0.7353(8) 1.0881(6) 0.046(3) Uani 1 1 d . . . . .
 C88 C -0.1158(10) 0.8866(11) 0.4457(11) 0.084(6) Uani 1 1 d . . . . .
 H88A H -0.086232 0.912428 0.422567 0.126 Uiso 1 1 calc GR . . . .
 H88B H -0.075575 0.870876 0.472224 0.126 Uiso 1 1 calc GR . . . .
 H88C H -0.131239 0.919890 0.470404 0.126 Uiso 1 1 calc GR . . . .
 C89 C -0.1731(13) 0.7761(13) 0.3579(9) 0.079(6) Uani 1 1 d . . . . .
 H89A H -0.206326 0.722831 0.348992 0.119 Uiso 1 1 calc GR . . . .
 H89B H -0.108948 0.789532 0.376190 0.119 Uiso 1 1 calc GR . . . .
 H89C H -0.187209 0.788577 0.320284 0.119 Uiso 1 1 calc GR . . . .
 C91 C -0.0416(10) 0.4937(9) 0.5495(8) 0.055(4) Uani 1 1 d . . . . .
 H91A H 0.003196 0.540778 0.552220 0.083 Uiso 1 1 calc GR . . . .
 H91B H -0.073755 0.462081 0.507089 0.083 Uiso 1 1 calc GR . . . .
 H91C H -0.011882 0.468813 0.573337 0.083 Uiso 1 1 calc GR . . . .
 C93 C 0.4098(10) 0.6672(9) 1.1410(7) 0.058(4) Uani 1 1 d . . . . .
 H93 H 0.420081 0.623075 1.147265 0.069 Uiso 1 1 calc R . . . .
 C95 C 0.0654(9) 0.6133(11) 0.9485(7) 0.067(5) Uani 1 1 d . . . . .
 H95A H 0.111765 0.603342 0.938282 0.101 Uiso 1 1 calc GR . . . .
 H95B H 0.050628 0.586672 0.976256 0.101 Uiso 1 1 calc GR . . . .
 H95C H 0.087264 0.666509 0.968019 0.101 Uiso 1 1 calc GR . . . .
 C100 C 0.1770(10) 0.4929(9) 0.6584(7) 0.055(3) Uani 1 1 d . . . . .
 H100 H 0.134811 0.469258 0.673841 0.066 Uiso 1 1 calc R . . . .
 C102 C -0.4495(10) 0.4169(10) 0.5309(9) 0.061(4) Uani 1 1 d . . . . .
 H102 H -0.501604 0.372228 0.507984 0.073 Uiso 1 1 calc R . . . .
 C103 C 0.5642(13) 1.0657(11) 0.9697(14) 0.081(7) Uani 1 1 d . . . . .
 H103 H 0.616298 1.110655 0.991571 0.097 Uiso 1 1 calc R . . . .
 C106 C 0.2298(11) 0.4579(9) 0.6453(8) 0.060(4) Uani 1 1 d . . . . .
 H106 H 0.225223 0.413030 0.653580 0.072 Uiso 1 1 calc R . . . .
 C107 C 0.3389(12) 0.7746(15) 0.4993(9) 0.085(7) Uani 1 1 d . . . . .
 H10A H 0.316100 0.732371 0.462835 0.127 Uiso 1 1 calc GR . . . .
 H10B H 0.348319 0.819945 0.488198 0.127 Uiso 1 1 calc GR . . . .
 H10C H 0.295617 0.766846 0.518306 0.127 Uiso 1 1 calc GR . . . .
 C108 C -0.2837(19) 0.3232(16) 0.6961(13) 0.104(8) Uani 1 1 d . U . . .
 H108 H -0.295197 0.273308 0.678313 0.125 Uiso 1 1 calc R . . . .
 C109 C -0.0660(10) 0.6399(9) 0.4747(7) 0.050(3) Uani 1 1 d . . . . .
 H109 H -0.117893 0.630880 0.483254 0.060 Uiso 1 1 calc R . . . .
 C110 C -0.1668(11) 0.4417(10) 0.5829(9) 0.063(4) Uani 1 1 d . . . . .
 H11F H -0.130592 0.423143 0.609457 0.095 Uiso 1 1 calc GR . . . .
 H11G H -0.204548 0.403063 0.543561 0.095 Uiso 1 1 calc GR . . . .
 H11H H -0.204632 0.455040 0.601386 0.095 Uiso 1 1 calc GR . . . .
 C113 C 0.5666(9) 0.8552(9) 0.6293(7) 0.052(3) Uani 1 1 d . . . . .
 H11I H 0.564709 0.827502 0.658675 0.063 Uiso 1 1 calc R . . . .
 H11J H 0.613567 0.906293 0.650791 0.063 Uiso 1 1 calc R . . . .
 C114 C 0.5148(10) 1.0307(9) 0.9988(9) 0.061(4) Uani 1 1 d . . . . .
 H114 H 0.532145 1.050186 1.041230 0.074 Uiso 1 1 calc R . . . .
 C122 C 0.2651(10) 0.5968(10) 1.0462(9) 0.071(5) Uani 1 1 d . . . . .
 H12L H 0.239243 0.590167 1.002906 0.107 Uiso 1 1 calc GR . . . .
 H12M H 0.227617 0.608954 1.065682 0.107 Uiso 1 1 calc GR . . . .
 H12N H 0.268301 0.550906 1.051601 0.107 Uiso 1 1 calc GR . . . .
 C132 C -0.1989(19) 0.3844(14) 0.7078(12) 0.096(7) Uani 1 1 d . U . . .
 H132 H -0.154631 0.373308 0.698129 0.116 Uiso 1 1 calc R . . . .
 C134 C 0.4270(9) 0.7819(9) 0.5436(6) 0.051(3) Uani 1 1 d . . . . .
 C136 C 0.4375(14) 1.1020(16) 0.7870(14) 0.107(9) Uani 1 1 d . . . . .
 H136 H 0.488888 1.099331 0.782181 0.129 Uiso 1 1 calc R . . . .
 C140 C -0.0931(11) 0.5885(14) 0.9035(9) 0.080(6) Uani 1 1 d . . . . .
 H14D H -0.086286 0.639622 0.916291 0.120 Uiso 1 1 calc GR . . . .
 H14E H -0.098649 0.566539 0.935498 0.120 Uiso 1 1 calc GR . . . .
 H14F H -0.146813 0.559760 0.866279 0.120 Uiso 1 1 calc GR . . . .
 C141 C -0.3440(17) 0.3401(16) 0.7114(12) 0.101(7) Uani 1 1 d . U . . .
 H141 H -0.399348 0.300873 0.703486 0.121 Uiso 1 1 calc R . . . .
 C142 C 0.1136(14) 0.8627(9) 1.1042(8) 0.063(4) Uani 1 1 d . . . . .
 H142 H 0.116320 0.875806 1.144297 0.075 Uiso 1 1 calc R . . . .
 C144 C -0.3520(9) 0.7611(8) 0.3374(6) 0.048(3) Uani 1 1 d . . . . .
 H14G H -0.350861 0.741424 0.297585 0.057 Uiso 1 1 calc R . . . .
 H14H H -0.410822 0.761932 0.331098 0.057 Uiso 1 1 calc R . . . .
 C150 C 0.3612(18) 1.1718(13) 0.8104(11) 0.095(7) Uani 1 1 d . . . . .
 H150 H 0.358338 1.218217 0.820719 0.114 Uiso 1 1 calc R . . . .
 C152 C 0.4634(10) 0.9704(9) 0.8783(9) 0.057(4) Uani 1 1 d . . . . .
 H152 H 0.446899 0.948728 0.836184 0.068 Uiso 1 1 calc R . . . .
 C153 C 0.4381(17) 1.1653(16) 0.8079(12) 0.096(7) Uani 1 1 d . U . . .
 H153 H 0.492064 1.208698 0.821949 0.116 Uiso 1 1 calc R . . . .
 C158 C 0.1822(19) 0.2795(12) 0.8157(14) 0.115(8) Uani 1 1 d D U . . .
 H15A H 0.118278 0.248324 0.792660 0.173 Uiso 1 1 calc GR . . . .
 H15B H 0.209835 0.251665 0.837056 0.173 Uiso 1 1 calc GR . . . .
 H15C H 0.210273 0.294108 0.787925 0.173 Uiso 1 1 calc DGR . . . .
 C163 C 0.3587(15) 1.0350(16) 0.7709(12) 0.091(7) Uani 1 1 d . . . . .
 H163 H 0.359358 0.988738 0.755398 0.109 Uiso 1 1 calc R . . . .
 C166 C 0.5379(13) 1.0355(12) 0.9096(13) 0.078(6) Uani 1 1 d . . . . .
 H166 H 0.571226 1.059508 0.888913 0.093 Uiso 1 1 calc R . . . .
 C169 C 0.5029(10) 0.7983(11) 0.5200(7) 0.063(4) Uani 1 1 d . . . . .
 H169 H 0.492048 0.759321 0.483301 0.076 Uiso 1 1 calc R . . . .
 C175 C -0.3307(19) 0.4097(18) 0.7374(14) 0.113(8) Uani 1 1 d . U . . .
 H175 H -0.373171 0.421024 0.749499 0.135 Uiso 1 1 calc R . . . .
 C176 C 0.3238(11) 0.7360(11) 1.1421(8) 0.065(4) Uani 1 1 d . . . . .
 H17O H 0.348624 0.786889 1.170059 0.079 Uiso 1 1 calc R . . . .
 H17P H 0.257848 0.715943 1.124970 0.079 Uiso 1 1 calc R . . . .
 C180 C 0.3539(13) 0.6887(12) 1.1735(8) 0.076(5) Uani 1 1 d . . . . .
 H18G H 0.302598 0.644311 1.169456 0.092 Uiso 1 1 calc R . . . .
 H18H H 0.390752 0.716057 1.217075 0.092 Uiso 1 1 calc R . . . .
 C182 C 0.1987(19) 0.4125(14) 0.8363(12) 0.097(5) Uani 1 1 d . U . . .
 C186 C 0.2914(15) 0.3884(15) 0.9108(11) 0.098(5) Uani 1 1 d . U . . .
 H186 H 0.307046 0.357119 0.935553 0.118 Uiso 1 1 calc R . . . .
 C189 C 0.0736(12) 0.9254(13) 0.6032(10) 0.085(6) Uani 1 1 d . U . . .
 H18I H 0.011223 0.899038 0.597434 0.127 Uiso 1 1 calc GR . . . .
 H18J H 0.075728 0.942367 0.568436 0.127 Uiso 1 1 calc GR . . . .
 H18K H 0.104104 0.968106 0.640247 0.127 Uiso 1 1 calc GR . . . .
 C191 C 0.0372(14) 0.8285(10) 1.0577(10) 0.066(5) Uani 1 1 d . . . . .
 H191 H -0.016626 0.819043 1.063862 0.079 Uiso 1 1 calc R . . . .
 C193 C 0.4960(11) 0.9104(11) 0.5633(9) 0.069(5) Uani 1 1 d . . . . .
 C195 C 0.1953(14) 0.3508(14) 0.8631(11) 0.087(4) Uani 1 1 d . U . . .
 C200 C -0.2846(13) 0.8187(10) 0.4650(7) 0.059(4) Uani 1 1 d . . . . .
 H20A H -0.241086 0.849259 0.506796 0.071 Uiso 1 1 calc R . . . .
 H20B H -0.341588 0.787899 0.466568 0.071 Uiso 1 1 calc R . . . .
 C206 C 0.114(2) 0.3935(18) 0.7784(14) 0.120(8) Uani 1 1 d . U . . .
 H20C H 0.066521 0.345719 0.773382 0.144 Uiso 1 1 calc R . . . .
 H20D H 0.129091 0.386820 0.742456 0.144 Uiso 1 1 calc R . . . .
 C207 C 0.3441(18) 0.4037(19) 0.8705(15) 0.131(7) Uani 1 1 d D U . . .
 H20E H 0.404491 0.444397 0.893388 0.157 Uiso 1 1 calc R . . . .
 H20F H 0.348694 0.358965 0.850396 0.157 Uiso 1 1 calc DR . . . .
 C222 C -0.1071(10) 0.5082(9) 0.5742(7) 0.050(3) Uani 1 1 d . . . . .
 H222 H -0.145640 0.523059 0.544090 0.060 Uiso 1 1 calc R . . . .
 C223 C 0.5150(14) 0.8757(14) 0.5123(10) 0.085(6) Uani 1 1 d . . . . .
 H22J H 0.576447 0.904761 0.516370 0.102 Uiso 1 1 calc R . . . .
 H22K H 0.472087 0.870644 0.472609 0.102 Uiso 1 1 calc R . . . .
 C229 C 0.2834(19) 0.4261(16) 0.8256(13) 0.111(6) Uani 1 1 d . U . . .
 C231 C 0.242(2) 0.4797(19) 0.8928(16) 0.137(8) Uani 1 1 d . U . . .
 H23G H 0.196481 0.493724 0.901044 0.165 Uiso 1 1 calc R . . . .
 H23H H 0.285028 0.522287 0.887228 0.165 Uiso 1 1 calc R . . . .
 C233 C 0.0886(11) 0.6851(9) 0.5098(8) 0.058(4) Uani 1 1 d . . . . .
 H233 H 0.145497 0.705875 0.542270 0.070 Uiso 1 1 calc R . . . .
 C235 C 0.127(2) 0.333(2) 0.8930(17) 0.143(10) Uani 1 1 d . U . . .
 H23I H 0.101225 0.369149 0.893376 0.214 Uiso 1 1 calc GR . . . .
 H23J H 0.156534 0.334541 0.934634 0.214 Uiso 1 1 calc DGR . . . .
 H23K H 0.078870 0.283108 0.869825 0.214 Uiso 1 1 calc GR . . . .
 C236 C 0.293(3) 0.458(2) 0.9470(16) 0.147(8) Uani 1 1 d . U . . .
 H23L H 0.354100 0.496091 0.971589 0.176 Uiso 1 1 calc R . . . .
 H23M H 0.259559 0.447600 0.973504 0.176 Uiso 1 1 calc DR . . . .
 C237 C -0.0610(13) 1.0791(12) 0.6898(10) 0.098(5) Uani 1 1 d D U . . .
 C238 C 0.0197(17) 1.1111(19) 0.6766(12) 0.123(9) Uani 1 1 d D U . . .
 H23N H 0.041568 1.073438 0.665626 0.148 Uiso 1 1 calc R . . . .
 H23O H 0.068337 1.153355 0.711566 0.148 Uiso 1 1 calc R . . . .
 C239 C -0.066(2) 1.1447(17) 0.7263(13) 0.127(8) Uani 1 1 d D U . . .
 C241 C -0.2286(17) 1.0475(19) 0.6465(16) 0.148(9) Uani 1 1 d D U . . .
 H24D H -0.215773 1.077155 0.687350 0.222 Uiso 1 1 calc GR . . . .
 H24E H -0.255947 0.994817 0.642111 0.222 Uiso 1 1 calc DGR . . . .
 H24F H -0.269765 1.059002 0.616524 0.222 Uiso 1 1 calc GR . . . .
 C242 C -0.1426(15) 1.0654(15) 0.6366(12) 0.128(6) Uani 1 1 d D U . . .
 C243 C -0.086(3) 1.1881(19) 0.6845(15) 0.150(8) Uani 1 1 d D U . . .
 H24G H -0.033591 1.235635 0.695588 0.180 Uiso 1 1 calc R . . . .
 H24H H -0.138058 1.197807 0.683899 0.180 Uiso 1 1 calc R . . . .
 C244 C -0.105(2) 1.1345(18) 0.6235(16) 0.155(8) Uani 1 1 d D U . . .
 H244 H -0.144120 1.139641 0.586594 0.186 Uiso 1 1 calc R . . . .
 C245 C -0.170(3) 0.998(2) 0.5828(17) 0.202(14) Uani 1 1 d D U . . .
 H24I H -0.134742 1.012129 0.558783 0.303 Uiso 1 1 calc GR . . . .
 H24J H -0.233549 0.979806 0.557552 0.303 Uiso 1 1 calc DGR . . . .
 H24K H -0.159298 0.958923 0.597771 0.303 Uiso 1 1 calc GR . . . .
 C246 C -0.016(3) 1.136(3) 0.6234(18) 0.170(10) Uani 1 1 d D U . . .
 H24L H -0.024736 1.101606 0.585056 0.203 Uiso 1 1 calc R . . . .
 H24M H 0.026258 1.186380 0.628628 0.203 Uiso 1 1 calc R . . . .
 C247 C -0.0656(18) 1.039(2) 0.7353(17) 0.126(16) Uani 0.78(4) 1 d D U P A 1
 H24N H -0.118391 0.990388 0.713631 0.151 Uiso 0.78(4) 1 calc R . P A 1
 H24O H -0.079384 1.066636 0.765737 0.151 Uiso 0.78(4) 1 calc R . P A 1
 Ag2 Ag 0.22862(6) 0.35332(6) 0.36908(5) 0.0429(2) Uani 1 1 d . . . . .
 Ag4 Ag 0.16392(7) 0.44890(6) 0.28641(5) 0.0467(2) Uani 1 1 d . . . . .
 Ag5 Ag 0.13304(6) 0.18041(6) 0.33508(5) 0.0508(3) Uani 1 1 d . . . . .
 Ag6 Ag -0.06089(7) 0.35108(6) 0.29788(5) 0.0475(2) Uani 1 1 d . . . . .
 Ag10 Ag -0.14857(7) 0.15461(6) 0.25199(5) 0.0482(2) Uani 1 1 d . . . . .
 Ag11 Ag 0.26577(7) 0.34261(6) 0.25392(5) 0.0483(2) Uani 1 1 d . . . . .
 Ag12 Ag 0.03643(7) 0.27322(6) 0.37469(6) 0.0534(3) Uani 1 1 d . . . . .
 Ag17 Ag 0.17945(8) 0.14171(7) 0.21045(5) 0.0529(3) Uani 1 1 d . . . . .
 Ag19 Ag -0.11312(7) 0.14463(6) 0.13574(5) 0.0452(2) Uani 1 1 d . . . . .
 Ag20 Ag 0.07825(8) 0.22501(6) 0.13160(6) 0.0596(3) Uani 1 1 d . . . . .
 Ag21 Ag -0.03212(7) 0.05290(6) 0.22449(6) 0.0530(3) Uani 1 1 d . . . . .
 Ag23 Ag -0.01480(7) 0.32224(7) 0.17315(5) 0.0558(3) Uani 1 1 d . . . . .
 S1 S 0.14325(19) 0.36082(16) 0.18633(14) 0.0348(6) Uani 1 1 d . . . . .
 S2 S 0.1451(2) -0.00977(19) 0.26436(15) 0.0409(7) Uani 1 1 d . . . . .
 S4 S -0.3442(2) 0.07166(18) 0.25297(16) 0.0423(7) Uani 1 1 d . . . . .
 S7 S 0.25519(17) 0.25299(16) 0.30947(14) 0.0340(6) Uani 1 1 d . . . . .
 S9 S 0.0147(2) 0.10473(18) 0.14981(16) 0.0417(7) Uani 1 1 d . . . . .
 S10 S -0.13645(17) 0.24547(16) 0.19746(14) 0.0338(6) Uani 1 1 d . . . . .
 S13 S -0.1388(2) 0.2309(2) 0.02331(17) 0.0531(9) Uani 1 1 d . . . . .
 S16 S 0.1039(2) 0.39342(18) 0.35712(15) 0.0383(6) Uani 1 1 d . . . . .
 S17 S -0.02549(19) 0.13722(17) 0.32060(15) 0.0370(6) Uani 1 1 d . . . . .
 S18 S 0.2467(2) 0.2708(2) 0.48637(16) 0.0469(8) Uani 1 1 d . . . . .
 S20 S -0.0028(2) 0.51101(19) 0.25424(15) 0.0403(7) Uani 1 1 d . . . . .
 S22 S 0.4546(2) 0.4202(2) 0.2422(2) 0.0528(9) Uani 1 1 d . . . . .
 O1 O -0.4160(7) 0.0819(6) 0.2145(5) 0.056(3) Uani 1 1 d . . . . .
 O2 O 0.1967(7) 0.0278(7) 0.2341(6) 0.063(3) Uani 1 1 d . . . . .
 O3 O -0.2890(6) 0.0563(5) 0.2221(5) 0.045(2) Uani 1 1 d . . . . .
 O5 O 0.5914(7) 0.6368(6) 0.2081(6) 0.058(3) Uani 1 1 d . . . . .
 O6 O -0.0961(8) 0.3062(7) 0.0669(5) 0.068(3) Uani 1 1 d . . . . .
 O9 O 0.0396(8) 0.4766(7) 0.2230(5) 0.061(3) Uani 1 1 d . . . . .
 O11 O 0.1982(7) 0.3140(6) 0.4646(5) 0.058(3) Uani 1 1 d . . . . .
 O12 O 0.0619(7) 0.5744(7) 0.3062(5) 0.061(3) Uani 1 1 d . . . . .
 O14 O -0.2903(8) 0.1306(6) 0.3097(6) 0.059(3) Uani 1 1 d . . . . .
 O15 O 0.1037(8) 0.0324(7) 0.2880(6) 0.067(3) Uani 1 1 d . . . . .
 O19 O 0.0832(7) -0.0853(7) 0.2283(5) 0.061(3) Uani 1 1 d . . . . .
 O21 O 0.3417(7) 0.3128(7) 0.5102(6) 0.066(3) Uani 1 1 d . . . . .
 O22 O -0.2334(7) 0.1955(7) 0.0093(6) 0.071(3) Uani 1 1 d . . . . .
 O23 O 0.4038(7) 0.4386(7) 0.2760(6) 0.062(3) Uani 1 1 d . . . . .
 O26 O -0.4698(8) -0.1423(6) 0.2942(6) 0.063(3) Uani 1 1 d . . . . .
 O27 O -0.0913(7) 0.6763(7) 0.2192(7) 0.073(3) Uani 1 1 d . . . . .
 O33 O -0.0923(8) 0.1851(7) 0.0416(6) 0.063(3) Uani 1 1 d . . . . .
 O35 O 0.3560(10) 0.0480(10) 0.4464(7) 0.101(5) Uani 1 1 d . . . . .
 O36 O 0.3931(9) 0.3624(7) 0.1845(7) 0.082(4) Uani 1 1 d . . . . .
 O38 O -0.0696(6) 0.4594(6) 0.2692(5) 0.053(3) Uani 1 1 d . . . . .
 O39 O 0.5246(8) 0.4032(7) 0.2761(7) 0.074(4) Uani 1 1 d . . . . .
 O40 O 0.2155(8) 0.1985(6) 0.4433(5) 0.062(3) Uani 1 1 d . . . . .
 O41 O -0.3161(12) 0.1689(12) -0.1324(9) 0.123(7) Uani 1 1 d . U . . .
 O45 O 0.1283(17) 0.1035(15) 0.5551(11) 0.146(8) Uani 1 1 d . . . . .
 N1 N 0.1257(10) 0.2096(8) 0.0520(8) 0.065(4) Uani 1 1 d . . . . .
 N3 N -0.2429(7) 0.0438(6) 0.0670(5) 0.039(2) Uani 1 1 d . . . . .
 N4 N 0.2878(8) 0.1402(7) 0.1744(6) 0.048(3) Uani 1 1 d . . . . .
 N5 N 0.2748(7) 0.5658(6) 0.3109(6) 0.049(3) Uani 1 1 d . . . . .
 N9 N -0.1689(7) 0.3592(6) 0.3318(6) 0.045(3) Uani 1 1 d . . . . .
 N12 N -0.1352(7) -0.0627(6) 0.2102(6) 0.045(3) Uani 1 1 d . . . . .
 N13 N 0.3640(7) 0.4534(6) 0.4393(6) 0.041(2) Uani 1 1 d . . . . .
 N16 N -0.0208(9) 0.2796(8) 0.4507(7) 0.057(3) Uani 1 1 d . . . . .
 C3 C 0.0679(14) 0.1732(13) -0.0056(10) 0.075(5) Uani 1 1 d . . . . .
 H3 H 0.005814 0.155653 -0.014454 0.090 Uiso 1 1 calc R . . . .
 C4 C -0.2554(9) 0.0198(9) 0.0085(6) 0.048(3) Uani 1 1 d . . . . .
 H4 H -0.214194 0.048847 -0.005364 0.057 Uiso 1 1 calc R . . . .
 C5 C -0.3934(8) -0.0113(7) 0.2691(7) 0.040(3) Uani 1 1 d . . . . .
 H5A H -0.439178 -0.049014 0.230323 0.048 Uiso 1 1 calc R . . . .
 H5B H -0.346462 -0.028822 0.283319 0.048 Uiso 1 1 calc R . . . .
 C7 C 0.0513(12) 0.0236(10) 0.0650(9) 0.064(4) Uani 1 1 d . . . . .
 H7A H 0.091494 0.071761 0.065814 0.096 Uiso 1 1 calc GR . . . .
 H7B H 0.027950 -0.012451 0.024741 0.096 Uiso 1 1 calc GR . . . .
 H7C H 0.084029 0.006858 0.095423 0.096 Uiso 1 1 calc GR . . . .
 C8 C 0.4525(10) 0.5399(9) 0.5370(8) 0.050(3) Uani 1 1 d . . . . .
 H8 H 0.461206 0.553816 0.578509 0.060 Uiso 1 1 calc R . . . .
 C9 C -0.3021(10) 0.0000(8) 0.0838(7) 0.047(3) Uani 1 1 d . . . . .
 H9 H -0.293947 0.014723 0.125139 0.057 Uiso 1 1 calc R . . . .
 C10 C 0.2875(11) 0.0778(10) 0.1464(9) 0.062(4) Uani 1 1 d . . . . .
 H10 H 0.238722 0.032990 0.139446 0.075 Uiso 1 1 calc R . . . .
 C11 C -0.3858(11) -0.0880(10) -0.0113(9) 0.063(4) Uani 1 1 d . . . . .
 H11 H -0.434636 -0.133158 -0.038083 0.076 Uiso 1 1 calc R . . . .
 C12 C -0.0247(9) 0.0308(9) 0.0787(7) 0.047(3) Uani 1 1 d . . . . .
 H12 H -0.058677 0.044987 0.045479 0.056 Uiso 1 1 calc R . . . .
 C16 C 0.3619(14) 0.2033(10) 0.1890(9) 0.068(5) Uani 1 1 d . . . . .
 H16 H 0.366172 0.248981 0.211166 0.082 Uiso 1 1 calc R . . . .
 C17 C -0.0882(10) -0.0432(8) 0.0776(9) 0.057(4) Uani 1 1 d . . . . .
 H17A H -0.054751 -0.062785 0.104898 0.085 Uiso 1 1 calc GR . . . .
 H17B H -0.116777 -0.077967 0.036261 0.085 Uiso 1 1 calc GR . . . .
 H17C H -0.133894 -0.036537 0.090742 0.085 Uiso 1 1 calc GR . . . .
 C18 C -0.1100(11) 0.2459(11) 0.4351(10) 0.069(5) Uani 1 1 d . . . . .
 H18 H -0.149132 0.225048 0.393524 0.083 Uiso 1 1 calc R . . . .
 C19 C 0.6067(10) 0.5856(8) 0.1913(8) 0.052(4) Uani 1 1 d . . . . .
 C30 C 0.6586(16) 0.5825(13) 0.1504(12) 0.089(6) Uani 1 1 d . U . . .
 H30A H 0.626701 0.583707 0.109758 0.106 Uiso 1 1 calc R . . . .
 H30B H 0.719556 0.622926 0.168937 0.106 Uiso 1 1 calc R . . . .
 C31 C -0.1133(8) -0.1188(7) 0.2159(6) 0.045(3) Uani 1 1 d . . . . .
 H31 H -0.053368 -0.111463 0.223693 0.054 Uiso 1 1 calc R . . . .
 C32 C -0.3738(10) -0.0649(9) 0.0458(9) 0.058(4) Uani 1 1 d . . . . .
 H32 H -0.414333 -0.092788 0.060591 0.070 Uiso 1 1 calc R . . . .
 C36 C 0.4397(8) 0.3040(11) 0.3576(10) 0.077(6) Uani 1 1 d . . . . .
 H36A H 0.425303 0.290514 0.313922 0.115 Uiso 1 1 calc GR . . . .
 H36B H 0.490535 0.293801 0.377735 0.115 Uiso 1 1 calc GR . . . .
 H36C H 0.455046 0.356790 0.373753 0.115 Uiso 1 1 calc GR . . . .
 C39 C 0.259(2) 0.2143(16) 0.5851(12) 0.115(8) Uani 1 1 d . U . . .
 C41 C -0.2388(12) 0.4278(11) 0.3696(11) 0.072(5) Uani 1 1 d . . . . .
 H41 H -0.236738 0.475065 0.385611 0.086 Uiso 1 1 calc R . . . .
 C42 C 0.4923(10) 0.5605(9) 0.4555(8) 0.055(4) Uani 1 1 d . . . . .
 H42 H 0.529778 0.589602 0.439373 0.066 Uiso 1 1 calc R . . . .
 C43 C 0.3634(9) 0.2610(9) 0.3684(7) 0.051(3) Uani 1 1 d . . . . .
 H43 H 0.369622 0.287871 0.409247 0.061 Uiso 1 1 calc R . . . .
 C46 C 0.5769(11) 0.5111(8) 0.2021(8) 0.054(4) Uani 1 1 d . . . . .
 C48 C -0.2830(10) -0.1402(9) 0.1983(10) 0.068(5) Uani 1 1 d . . . . .
 H48 H -0.341592 -0.145653 0.193468 0.081 Uiso 1 1 calc R . . . .
 C54 C -0.4363(9) -0.0109(8) 0.3138(7) 0.048(3) Uani 1 1 d . . . . .
 C57 C 0.1703(11) 0.4096(11) 0.1342(8) 0.089(6) Uani 1 1 d D U . . .
 H57 H 0.208263 0.386428 0.123106 0.106 Uiso 0.5 1 calc R . P B 1
 H57A H 0.144724 0.368774 0.095138 0.106 Uiso 0.5 1 calc R . P C 2
 C60 C -0.2167(9) -0.0711(9) 0.2025(10) 0.065(5) Uani 1 1 d . . . . .
 H60 H -0.232256 -0.030813 0.199583 0.078 Uiso 1 1 calc R . . . .
 C61 C 0.3513(9) 0.1850(9) 0.3668(9) 0.067(5) Uani 1 1 d . . . . .
 H61A H 0.316609 0.168115 0.390619 0.100 Uiso 1 1 calc GR . . . .
 H61B H 0.409855 0.184239 0.384018 0.100 Uiso 1 1 calc GR . . . .
 H61C H 0.319562 0.151991 0.324819 0.100 Uiso 1 1 calc GR . . . .
 C62 C 0.4192(11) 0.6421(10) 0.3203(10) 0.071(5) Uani 1 1 d . . . . .
 H62 H 0.474321 0.645298 0.318342 0.085 Uiso 1 1 calc R . . . .
 C64 C 0.1453(10) 0.4648(8) 0.4329(7) 0.048(3) Uani 1 1 d . . . . .
 H64 H 0.177069 0.448873 0.465679 0.058 Uiso 1 1 calc R . . . .
 C65 C -0.3720(11) 0.0318(10) 0.3829(7) 0.061(4) Uani 1 1 d . . . . .
 H65A H -0.337662 0.004492 0.399029 0.073 Uiso 1 1 calc R . . . .
 H65B H -0.329743 0.082006 0.387947 0.073 Uiso 1 1 calc R . . . .
 C66 C -0.0048(14) 0.3111(11) 0.5533(9) 0.070(5) Uani 1 1 d . . . . .
 H66 H 0.033732 0.337296 0.594592 0.084 Uiso 1 1 calc R . . . .
 C69 C 0.4301(14) 0.2024(12) 0.1725(14) 0.092(8) Uani 1 1 d . . . . .
 H69 H 0.480112 0.247556 0.182290 0.110 Uiso 1 1 calc R . . . .
 C71 C -0.2596(9) -0.1971(8) 0.2013(7) 0.051(3) Uani 1 1 d . . . . .
 H71 H -0.302896 -0.243880 0.196782 0.061 Uiso 1 1 calc R . . . .
 C72 C -0.1274(11) 0.2395(10) -0.0463(7) 0.061(4) Uani 1 1 d . . . . .
 H72A H -0.063328 0.265837 -0.037867 0.073 Uiso 1 1 calc R . . . .
 H72B H -0.149859 0.189439 -0.075021 0.073 Uiso 1 1 calc R . . . .
 C74 C 0.1861(19) 0.1874(14) -0.0388(11) 0.087(7) Uani 1 1 d . . . . .
 H74 H 0.207855 0.180811 -0.069828 0.105 Uiso 1 1 calc R . . . .
 C75 C 0.3530(9) 0.5738(9) 0.3092(8) 0.052(3) Uani 1 1 d . . . . .
 H75 H 0.363939 0.531040 0.300187 0.062 Uiso 1 1 calc R . . . .
 C78 C 0.4276(15) 0.1375(14) 0.1422(13) 0.089(7) Uani 1 1 d . . . . .
 H78 H 0.476456 0.137070 0.132297 0.107 Uiso 1 1 calc R . . . .
 C80 C -0.1458(10) 0.0465(12) 0.3585(10) 0.076(6) Uani 1 1 d D . . . .
 H80A H -0.149323 0.077397 0.392775 0.114 Uiso 1 1 calc GR . . . .
 H80B H -0.167197 -0.004883 0.358383 0.114 Uiso 1 1 calc GR . . . .
 H80C H -0.183070 0.049312 0.320564 0.114 Uiso 1 1 calc GR . . . .
 C86 C 0.4067(11) 0.7047(10) 0.3338(10) 0.066(5) Uani 1 1 d . . . . .
 H86 H 0.452161 0.752065 0.341938 0.080 Uiso 1 1 calc R . . . .
 C87 C -0.4881(12) 0.0969(11) 0.3193(9) 0.072(5) Uani 1 1 d . . . . .
 H87A H -0.433591 0.125908 0.355952 0.107 Uiso 1 1 calc GR . . . .
 H87B H -0.536845 0.108311 0.323909 0.107 Uiso 1 1 calc GR . . . .
 H87C H -0.477967 0.109369 0.284365 0.107 Uiso 1 1 calc GR . . . .
 C90 C 0.2074(10) 0.5375(8) 0.4338(9) 0.055(4) Uani 1 1 d . . . . .
 H90A H 0.260776 0.533670 0.430512 0.082 Uiso 1 1 calc GR . . . .
 H90B H 0.224647 0.575477 0.471931 0.082 Uiso 1 1 calc GR . . . .
 H90C H 0.177563 0.551120 0.399708 0.082 Uiso 1 1 calc GR . . . .
 C92 C -0.1327(17) 0.2766(15) -0.1671(12) 0.112(9) Uani 1 1 d . U . . .
 H92A H -0.191818 0.245432 -0.199427 0.168 Uiso 1 1 calc GR . . . .
 H92B H -0.105798 0.245151 -0.151166 0.168 Uiso 1 1 calc GR . . . .
 H92C H -0.094635 0.307775 -0.183401 0.168 Uiso 1 1 calc GR . . . .
 C97 C 0.3246(10) 0.6965(8) 0.3352(9) 0.059(4) Uani 1 1 d . . . . .
 H97 H 0.311710 0.738273 0.343581 0.071 Uiso 1 1 calc R . . . .
 C98 C -0.2418(12) 0.2448(11) 0.1464(11) 0.076(5) Uani 1 1 d . U . . .
 H98 H -0.245855 0.223699 0.104780 0.091 Uiso 1 1 calc R . . . .
 C101 C -0.2721(12) 0.2293(11) -0.1252(9) 0.080(6) Uani 1 1 d . . . . .
 C105 C 0.2012(12) -0.0384(12) 0.3774(8) 0.070(4) Uani 1 1 d . U . . .
 C111 C 0.6669(11) 0.5165(10) 0.2473(12) 0.083(6) Uani 1 1 d . . . . .
 H11A H 0.697301 0.563090 0.281715 0.099 Uiso 1 1 calc R . . . .
 H11B H 0.656313 0.474137 0.263178 0.099 Uiso 1 1 calc R . . . .
 C112 C -0.5244(15) -0.0060(12) 0.3661(10) 0.078(6) Uani 1 1 d . . . . .
 H112 H -0.572251 0.004037 0.375816 0.094 Uiso 1 1 calc R . . . .
 C115 C 0.3529(13) 0.0724(11) 0.1262(9) 0.066(5) Uani 1 1 d . . . . .
 H115 H 0.346638 0.026504 0.102797 0.079 Uiso 1 1 calc R . . . .
 C117 C -0.1744(9) -0.1877(8) 0.2108(7) 0.050(3) Uani 1 1 d . . . . .
 H117 H -0.157166 -0.227057 0.213933 0.060 Uiso 1 1 calc R . . . .
 C119 C -0.5932(10) -0.0274(12) 0.2482(8) 0.069(5) Uani 1 1 d . . . . .
 H11C H -0.575588 -0.016635 0.215196 0.103 Uiso 1 1 calc GR . . . .
 H11D H -0.641704 -0.012868 0.248188 0.103 Uiso 1 1 calc GR . . . .
 H11E H -0.613621 -0.080522 0.242546 0.103 Uiso 1 1 calc GR . . . .
 C120 C 0.2422(17) 0.2230(14) 0.0189(15) 0.098(8) Uani 1 1 d . . . . .
 H120 H 0.304426 0.239490 0.028642 0.118 Uiso 1 1 calc R . . . .
 C121 C 0.2205(11) 0.2585(13) 0.5501(8) 0.078(6) Uani 1 1 d . . . . .
 H12A H 0.240716 0.308153 0.578745 0.093 Uiso 1 1 calc R . . . .
 H12B H 0.154715 0.233918 0.535849 0.093 Uiso 1 1 calc R . . . .
 C123 C -0.4818(10) -0.0881(9) 0.3151(7) 0.053(4) Uani 1 1 d . . . . .
 C124 C -0.0638(8) 0.5456(8) 0.2057(7) 0.050(3) Uani 1 1 d . . . . .
 H12C H -0.109765 0.502722 0.170147 0.060 Uiso 1 1 calc R . . . .
 H12D H -0.095952 0.564782 0.226988 0.060 Uiso 1 1 calc R . . . .
 C125 C -0.4349(15) 0.0362(13) 0.4157(9) 0.084(6) Uani 1 1 d . . . . .
 H12E H -0.427320 0.012946 0.448095 0.101 Uiso 1 1 calc R . . . .
 H12F H -0.424136 0.088063 0.433466 0.101 Uiso 1 1 calc R . . . .
 C126 C -0.2134(15) 0.3485(15) -0.1372(11) 0.098(8) Uani 1 1 d . . . . .
 H126 H -0.206279 0.377882 -0.165421 0.118 Uiso 1 1 calc R . . . .
 C127 C 0.2259(9) -0.0134(9) 0.3272(7) 0.050(3) Uani 1 1 d . . . . .
 H12G H 0.250188 -0.046560 0.310900 0.060 Uiso 1 1 calc R . . . .
 H12H H 0.275482 0.036692 0.346586 0.060 Uiso 1 1 calc R . . . .
 C128 C -0.0482(14) 0.3891(11) -0.0767(10) 0.083(6) Uani 1 1 d . . . . .
 H12I H -0.005191 0.367668 -0.065052 0.124 Uiso 1 1 calc GR . . . .
 H12J H -0.049150 0.417823 -0.040184 0.124 Uiso 1 1 calc GR . . . .
 H12K H -0.030588 0.421496 -0.100131 0.124 Uiso 1 1 calc GR . . . .
 C129 C 0.5097(9) 0.5840(9) 0.5168(9) 0.056(4) Uani 1 1 d . . . . .
 H129 H 0.559309 0.628706 0.543677 0.068 Uiso 1 1 calc R . . . .
 C130 C 0.3802(9) 0.4735(9) 0.4952(7) 0.047(3) Uani 1 1 d . . . . .
 H130 H 0.342016 0.442546 0.509860 0.057 Uiso 1 1 calc R . . . .
 C131 C -0.3209(15) 0.1940(15) 0.1484(12) 0.097(7) Uani 1 1 d . U . . .
 H13A H -0.320814 0.144866 0.141870 0.145 Uiso 1 1 calc GR . . . .
 H13B H -0.373351 0.191450 0.116604 0.145 Uiso 1 1 calc GR . . . .
 H13C H -0.322688 0.210875 0.188046 0.145 Uiso 1 1 calc GR . . . .
 C133 C 0.4196(9) 0.4941(8) 0.4177(7) 0.048(3) Uani 1 1 d . . . . .
 H133 H 0.409041 0.477271 0.376038 0.058 Uiso 1 1 calc R . . . .
 C135 C 0.5511(19) 0.3797(11) 0.1410(13) 0.106(8) Uani 1 1 d . U . . .
 H13D H 0.591260 0.382011 0.180157 0.159 Uiso 1 1 calc GR . . . .
 H13E H 0.565600 0.357435 0.108623 0.159 Uiso 1 1 calc GR . . . .
 H13F H 0.489224 0.349617 0.134238 0.159 Uiso 1 1 calc GR . . . .
 C137 C 0.1374(16) -0.0094(14) 0.3980(12) 0.092(7) Uani 1 1 d . . . . .
 H13G H 0.083612 -0.018716 0.362832 0.111 Uiso 1 1 calc R . . . .
 H13H H 0.168533 0.044240 0.420770 0.111 Uiso 1 1 calc R . . . .
 C138 C 0.001(2) 0.5327(14) 0.0944(12) 0.108(8) Uani 1 1 d . U . . .
 H13I H -0.032492 0.484907 0.097709 0.162 Uiso 1 1 calc GR . . . .
 H13J H 0.064668 0.550556 0.119990 0.162 Uiso 1 1 calc GR . . . .
 H13K H -0.006015 0.526849 0.052165 0.162 Uiso 1 1 calc GR . . . .
 C139 C -0.1927(15) 0.3453(13) -0.0370(10) 0.082(6) Uani 1 1 d . . . . .
 H13L H -0.242444 0.323122 -0.024582 0.099 Uiso 1 1 calc R . . . .
 H13M H -0.137768 0.376083 -0.000162 0.099 Uiso 1 1 calc R . . . .
 C143 C -0.2330(13) 0.3210(10) 0.1500(10) 0.089(8) Uani 1 1 d . . . . .
 H14A H -0.239878 0.342794 0.186525 0.133 Uiso 1 1 calc GR . . . .
 H14B H -0.279305 0.319389 0.114157 0.133 Uiso 1 1 calc GR . . . .
 H14C H -0.174022 0.351099 0.151705 0.133 Uiso 1 1 calc GR . . . .
 C145 C 0.202(2) 0.1390(18) 0.5812(16) 0.111(8) Uani 1 1 d . U . . .
 C146 C 0.0949(15) 0.1601(11) -0.0525(10) 0.074(5) Uani 1 1 d . . . . .
 H146 H 0.052539 0.133338 -0.092857 0.088 Uiso 1 1 calc R . . . .
 C147 C -0.0517(11) 0.0736(14) 0.3641(9) 0.094(6) Uani 1 1 d D U . . .
 H147 H -0.044123 0.029039 0.345784 0.112 Uiso 1 1 calc R . . . .
 C148 C -0.0320(16) 0.5865(12) 0.1144(10) 0.082(5) Uani 1 1 d . U . . .
 C151 C 0.2879(12) -0.0051(12) 0.4364(10) 0.078(5) Uani 1 1 d . . . . .
 C154 C -0.3099(14) 0.3638(13) 0.3607(13) 0.092(7) Uani 1 1 d . . . . .
 H154 H -0.356631 0.366177 0.372444 0.110 Uiso 1 1 calc R . . . .
 C155 C -0.3254(12) -0.0450(10) -0.0322(8) 0.059(4) Uani 1 1 d . . . . .
 H155 H -0.332709 -0.060388 -0.073314 0.071 Uiso 1 1 calc R . . . .
 C157 C 0.1652(13) -0.1186(10) 0.3762(9) 0.071(5) Uani 1 1 d . . . . .
 C159 C 0.5626(17) 0.4592(13) 0.1413(11) 0.089(6) Uani 1 1 d . U . . .
 C160 C -0.0506(9) 0.6664(8) 0.1885(7) 0.055(4) Uani 1 1 d . . . . .
 C161 C -0.1355(18) 0.5563(13) 0.0736(10) 0.104(8) Uani 1 1 d . U . . .
 H16A H -0.143232 0.556969 0.032354 0.156 Uiso 1 1 calc GR . . . .
 H16B H -0.160140 0.587925 0.090728 0.156 Uiso 1 1 calc GR . . . .
 H16C H -0.166900 0.505556 0.072777 0.156 Uiso 1 1 calc GR . . . .
 C162 C 0.2610(10) 0.6252(9) 0.3240(7) 0.052(3) Uani 1 1 d . . . . .
 H162 H 0.205420 0.619913 0.326112 0.062 Uiso 1 1 calc R . . . .
 C164 C -0.0199(8) 0.6048(8) 0.1814(6) 0.044(3) Uani 1 1 d . . . . .
 C165 C -0.2983(14) 0.2740(15) -0.1656(10) 0.100(8) Uani 1 1 d . . . . .
 H16D H -0.351255 0.281099 -0.163525 0.120 Uiso 1 1 calc R . . . .
 H16E H -0.310551 0.249937 -0.208310 0.120 Uiso 1 1 calc R . . . .
 C167 C -0.1452(14) 0.2416(13) 0.4800(12) 0.090(7) Uani 1 1 d . . . . .
 H167 H -0.207707 0.215856 0.468524 0.107 Uiso 1 1 calc R . . . .
 C168 C -0.5123(10) 0.0165(9) 0.3094(8) 0.057(4) Uani 1 1 d . . . . .
 C171 C -0.1710(9) 0.4210(7) 0.3543(7) 0.046(3) Uani 1 1 d . . . . .
 H171 H -0.121760 0.465257 0.361002 0.055 Uiso 1 1 calc R . . . .
 C172 C -0.1422(13) 0.3262(12) -0.1157(11) 0.081(6) Uani 1 1 d . . . . .
 C173 C 0.6598(16) 0.5072(13) 0.1481(12) 0.089(6) Uani 1 1 d . U . . .
 H173 H 0.674167 0.486805 0.113918 0.107 Uiso 1 1 calc R . . . .
 C174 C 0.0091(14) 0.1026(13) 0.4297(9) 0.091(6) Uani 1 1 d D U . . .
 H17D H 0.065992 0.100051 0.433844 0.136 Uiso 1 1 calc GR . . . .
 H17E H -0.018610 0.072614 0.451532 0.136 Uiso 1 1 calc GR . . . .
 H17F H 0.019798 0.154129 0.446630 0.136 Uiso 1 1 calc GR . . . .
 C177 C 0.2682(16) -0.0484(15) 0.4783(10) 0.095(7) Uani 1 1 d . . . . .
 H17G H 0.273882 -0.016292 0.516440 0.114 Uiso 1 1 calc R . . . .
 H17H H 0.307768 -0.073873 0.487806 0.114 Uiso 1 1 calc R . . . .
 C178 C 0.0716(17) -0.1659(15) 0.3299(12) 0.113(9) Uani 1 1 d . U . . .
 H17I H 0.029323 -0.153663 0.343975 0.169 Uiso 1 1 calc GR . . . .
 H17J H 0.058505 -0.218226 0.324487 0.169 Uiso 1 1 calc GR . . . .
 H17K H 0.066143 -0.156604 0.291268 0.169 Uiso 1 1 calc GR . . . .
 C179 C 0.0636(11) 0.4707(9) 0.4421(9) 0.060(4) Uani 1 1 d . . . . .
 H17L H 0.033938 0.488168 0.410795 0.090 Uiso 1 1 calc GR . . . .
 H17M H 0.082940 0.505670 0.482143 0.090 Uiso 1 1 calc GR . . . .
 H17N H 0.021974 0.421916 0.439061 0.090 Uiso 1 1 calc GR . . . .
 C181 C 0.336(2) 0.1785(18) 0.5577(15) 0.116(8) Uani 1 1 d . U . . .
 H18A H 0.299849 0.132793 0.522432 0.140 Uiso 1 1 calc R . . . .
 H18B H 0.375247 0.216283 0.545871 0.140 Uiso 1 1 calc R . . . .
 C183 C 0.5053(9) 0.5035(8) 0.2272(8) 0.047(3) Uani 1 1 d . . . . .
 H18C H 0.457185 0.510765 0.198295 0.057 Uiso 1 1 calc R . . . .
 H18D H 0.531618 0.544906 0.265420 0.057 Uiso 1 1 calc R . . . .
 C184 C 0.3351(17) 0.2444(14) 0.6418(13) 0.098(7) Uani 1 1 d . . . . .
 C185 C 0.0177(17) 0.6661(11) 0.1186(10) 0.089(7) Uani 1 1 d . . . . .
 H185 H 0.019637 0.673585 0.079624 0.107 Uiso 1 1 calc R . . . .
 C187 C 0.0852(10) 0.6498(12) 0.2147(10) 0.077(6) Uani 1 1 d . . . . .
 H18E H 0.102110 0.686908 0.253749 0.092 Uiso 1 1 calc R . . . .
 H18F H 0.114956 0.616443 0.221930 0.092 Uiso 1 1 calc R . . . .
 C190 C 0.0997(17) 0.3870(19) 0.0723(10) 0.058(8) Uani 0.5 1 d D U P D 1
 H19A H 0.089600 0.338079 0.048521 0.086 Uiso 0.5 1 calc GR . P D 1
 H19B H 0.119293 0.423131 0.052022 0.086 Uiso 0.5 1 calc GR . P D 1
 H19C H 0.044134 0.385058 0.075697 0.086 Uiso 0.5 1 calc GR . P D 1
 C192 C 0.4073(17) 0.3154(15) 0.6572(12) 0.108(8) Uani 1 1 d . . . . .
 H19D H 0.455185 0.308427 0.647080 0.163 Uiso 1 1 calc GR . . . .
 H19E H 0.430123 0.341254 0.700623 0.163 Uiso 1 1 calc GR . . . .
 H19F H 0.385560 0.344839 0.634198 0.163 Uiso 1 1 calc GR . . . .
 C194 C 0.344(2) 0.1839(18) 0.6606(15) 0.126(8) Uani 1 1 d . U . . .
 H194 H 0.379093 0.195548 0.704670 0.152 Uiso 1 1 calc R . . . .
 C196 C 0.241(2) 0.4893(13) 0.1656(13) 0.068(8) Uani 0.5 1 d D U P D 1
 H19G H 0.214006 0.523475 0.157183 0.102 Uiso 0.5 1 calc GR . P D 1
 H19H H 0.288751 0.497047 0.150360 0.102 Uiso 0.5 1 calc GR . P D 1
 H19I H 0.266398 0.498482 0.209417 0.102 Uiso 0.5 1 calc GR . P D 1
 C198 C 0.229(2) -0.1563(14) 0.3665(12) 0.110(8) Uani 1 1 d . . . . .
 H19J H 0.227956 -0.161391 0.325641 0.164 Uiso 1 1 calc GR . . . .
 H19K H 0.207964 -0.205311 0.371542 0.164 Uiso 1 1 calc GR . . . .
 H19L H 0.289850 -0.125458 0.396444 0.164 Uiso 1 1 calc GR . . . .
 C199 C -0.0252(12) 0.7098(10) 0.1490(9) 0.072(5) Uani 1 1 d . . . . .
 H19M H 0.018285 0.761501 0.172962 0.087 Uiso 1 1 calc R . . . .
 H19N H -0.078027 0.709870 0.118665 0.087 Uiso 1 1 calc R . . . .
 C209 C -0.2387(11) 0.2970(8) 0.3233(10) 0.062(5) Uani 1 1 d . . . . .
 H209 H -0.238816 0.250290 0.308310 0.074 Uiso 1 1 calc R . . . .
 C210 C 0.1702(17) -0.1042(16) 0.4395(13) 0.107(8) Uani 1 1 d . . . . .
 H210 H 0.149553 -0.149529 0.451630 0.129 Uiso 1 1 calc R . . . .
 C212 C 0.1084(15) 0.6874(14) 0.1683(12) 0.093(6) Uani 1 1 d . U . . .
 H21A H 0.140767 0.741783 0.187178 0.111 Uiso 1 1 calc R . . . .
 H21B H 0.145442 0.668655 0.152025 0.111 Uiso 1 1 calc R . . . .
 C214 C -0.0926(17) 0.2728(15) 0.5371(12) 0.096(7) Uani 1 1 d . . . . .
 H214 H -0.116355 0.268310 0.567223 0.115 Uiso 1 1 calc R . . . .
 C215 C -0.214(2) 0.3916(16) -0.0764(12) 0.108(8) Uani 1 1 d . . . . .
 H21C H -0.167792 0.443256 -0.059393 0.130 Uiso 1 1 calc R . . . .
 H21D H -0.273165 0.391539 -0.082371 0.130 Uiso 1 1 calc R . . . .
 C216 C 0.259(2) 0.1196(18) 0.6337(14) 0.116(9) Uani 1 1 d . . . . .
 H21E H 0.231046 0.112566 0.663475 0.139 Uiso 1 1 calc R . . . .
 H21F H 0.265386 0.074283 0.617742 0.139 Uiso 1 1 calc R . . . .
 C217 C 0.1122(18) -0.0565(17) 0.4402(12) 0.110(9) Uani 1 1 d . . . . .
 H21G H 0.047526 -0.088947 0.423235 0.132 Uiso 1 1 calc R . . . .
 H21H H 0.129994 -0.024320 0.481660 0.132 Uiso 1 1 calc R . . . .
 C219 C -0.3125(16) 0.3002(13) 0.3364(15) 0.102(9) Uani 1 1 d . . . . .
 H219 H -0.363280 0.255904 0.327233 0.123 Uiso 1 1 calc R . . . .
 C220 C 0.392(3) 0.163(2) 0.6124(18) 0.158(11) Uani 1 1 d . U . . .
 H22A H 0.456498 0.195488 0.628167 0.190 Uiso 1 1 calc R . . . .
 H22B H 0.383006 0.110259 0.602721 0.190 Uiso 1 1 calc R . . . .
 C221 C -0.1791(12) 0.2823(11) -0.0773(8) 0.072(5) Uani 1 1 d . . . . .
 C224 C 0.2134(13) 0.2372(12) 0.0663(10) 0.071(5) Uani 1 1 d . . . . .
 H224 H 0.254895 0.265403 0.106630 0.086 Uiso 1 1 calc R . . . .
 C225 C -0.5449(14) -0.0881(12) 0.3471(10) 0.076(6) Uani 1 1 d . . . . .
 H22C H -0.530882 -0.105613 0.382492 0.091 Uiso 1 1 calc R . . . .
 H22D H -0.608079 -0.118674 0.319204 0.091 Uiso 1 1 calc R . . . .
 C227 C 0.486(2) 0.4568(17) 0.0888(12) 0.126(10) Uani 1 1 d . U . . .
 H22E H 0.434965 0.451273 0.100414 0.189 Uiso 1 1 calc GR . . . .
 H22F H 0.467826 0.414824 0.053336 0.189 Uiso 1 1 calc GR . . . .
 H22G H 0.504890 0.502918 0.078959 0.189 Uiso 1 1 calc GR . . . .
 C228 C 0.7233(16) 0.5148(15) 0.2082(13) 0.104(7) Uani 1 1 d . U . . .
 H22H H 0.778463 0.561149 0.223782 0.125 Uiso 1 1 calc R . . . .
 H22I H 0.739076 0.472123 0.206421 0.125 Uiso 1 1 calc R . . . .
 C232 C 0.0281(11) 0.3116(10) 0.5083(9) 0.062(4) Uani 1 1 d . . . . .
 H232 H 0.090770 0.336998 0.520244 0.075 Uiso 1 1 calc R . . . .
 C234 C 0.271(3) 0.264(2) 0.6771(16) 0.156(13) Uani 1 1 d . U . . .
 H23A H 0.211951 0.251344 0.646759 0.233 Uiso 1 1 calc GR . . . .
 H23B H 0.299343 0.316283 0.700459 0.233 Uiso 1 1 calc GR . . . .
 H23C H 0.264599 0.234063 0.704384 0.233 Uiso 1 1 calc GR . . . .
 S14 S -0.2707(2) 0.6730(3) 0.83659(18) 0.0548(10) Uani 1 1 d . . . . .
 O7 O -0.3225(8) 0.7132(7) 0.8184(6) 0.062(3) Uani 1 1 d . . . . .
 O13 O -0.1753(7) 0.7220(8) 0.8732(6) 0.071(4) Uani 1 1 d . . . . .
 O28 O -0.2832(9) 0.6149(9) 0.7853(6) 0.077(4) Uani 1 1 d . . . . .
 O42 O -0.1610(8) 0.6793(9) 0.9978(6) 0.087(4) Uani 1 1 d . . . . .
 C45 C -0.3832(10) 0.6359(11) 0.9648(7) 0.061(4) Uani 1 1 d . . . . .
 C83 C -0.3094(9) 0.6705(9) 0.9424(6) 0.053(3) Uani 1 1 d . . . . .
 C96 C -0.2267(10) 0.6849(11) 0.9965(8) 0.063(4) Uani 1 1 d . . . . .
 C104 C -0.3160(11) 0.6258(11) 0.8829(7) 0.060(4) Uani 1 1 d . . . . .
 H10D H -0.380018 0.593720 0.858034 0.072 Uiso 1 1 calc R . . . .
 H10E H -0.286539 0.592628 0.891907 0.072 Uiso 1 1 calc R . . . .
 C118 C -0.3885(13) 0.5598(11) 0.9703(9) 0.075(5) Uani 1 1 d . . . . .
 H11K H -0.394261 0.528914 0.932122 0.113 Uiso 1 1 calc GR . . . .
 H11L H -0.440514 0.535355 0.979315 0.113 Uiso 1 1 calc GR . . . .
 H11M H -0.334150 0.566846 1.003111 0.113 Uiso 1 1 calc GR . . . .
 C156 C -0.4766(11) 0.6223(12) 0.9230(9) 0.074(5) Uani 1 1 d . . . . .
 H15D H -0.472356 0.661685 0.904442 0.110 Uiso 1 1 calc GR . . . .
 H15E H -0.513459 0.622264 0.946558 0.110 Uiso 1 1 calc GR . . . .
 H15F H -0.503768 0.574401 0.891247 0.110 Uiso 1 1 calc GR . . . .
 C197 C -0.3411(12) 0.6994(11) 1.0241(8) 0.067(4) Uani 1 1 d . . . . .
 H197 H -0.375850 0.691272 1.050222 0.080 Uiso 1 1 calc R . . . .
 C208 C -0.3349(19) 0.7677(14) 1.0044(10) 0.097(7) Uani 1 1 d . . . . .
 H20G H -0.287617 0.813733 1.036436 0.116 Uiso 1 1 calc R . . . .
 H20H H -0.392516 0.771967 0.992761 0.116 Uiso 1 1 calc R . . . .
 C218 C -0.2476(12) 0.7057(11) 1.0539(8) 0.067(4) Uani 1 1 d . . . . .
 H21L H -0.246131 0.670419 1.076905 0.081 Uiso 1 1 calc R . . . .
 H21M H -0.205803 0.756615 1.081067 0.081 Uiso 1 1 calc R . . . .
 C226 C -0.3104(14) 0.7496(10) 0.9479(9) 0.072(5) Uani 1 1 d . . . . .
 H22L H -0.251154 0.787057 0.954676 0.087 Uiso 1 1 calc R . . . .
 H22M H -0.355570 0.747998 0.910827 0.087 Uiso 1 1 calc R . . . .
 O32 O -0.5484(9) -0.0341(8) 0.1053(6) 0.078(4) Uani 1 1 d . . . . .
 H32A H -0.508408 0.001398 0.138170 0.118 Uiso 1 1 d R . . . .
 H32B H -0.538148 -0.072622 0.108430 0.118 Uiso 1 1 d R . . . .
 O34 O 0.6486(12) 0.5212(10) 0.3932(7) 0.095(5) Uani 1 1 d . . . . .
 H34C H 0.642935 0.560365 0.386706 0.142 Uiso 1 1 d R . . . .
 H34D H 0.612735 0.485675 0.359286 0.142 Uiso 1 1 d R . . . .
 O43 O 0.5217(10) 0.5426(10) 0.7086(8) 0.101(5) Uani 1 1 d . . . . .
 H43A H 0.514279 0.581544 0.702975 0.151 Uiso 1 1 d R . . . .
 H43B H 0.578419 0.559314 0.730565 0.151 Uiso 1 1 d R . . . .
 O46 O 0.4746(17) 0.4674(13) 0.7901(10) 0.154(9) Uani 1 1 d . . . . .
 H46A H 0.421016 0.459361 0.787920 0.231 Uiso 1 1 d R . . . .
 H46B H 0.481496 0.490151 0.763880 0.231 Uiso 1 1 d R . . . .
 O50 O 0.5045(8) 0.6744(9) 0.7271(7) 0.093(4) Uani 1 1 d . . . . .
 H50A H 0.478671 0.703245 0.717995 0.139 Uiso 1 1 d R . . . .
 H50B H 0.554241 0.703315 0.757855 0.139 Uiso 1 1 d R . . . .
 N15 N -0.5521(19) 0.2992(16) -0.0432(13) 0.132(10) Uani 1 1 d . . . . .
 C70 C -0.5598(19) 0.2366(17) -0.0251(15) 0.112(8) Uani 1 1 d . U . . .
 H70 H -0.612996 0.208308 -0.021168 0.134 Uiso 1 1 calc R . . . .
 C99 C -0.479(2) 0.3449(16) -0.0433(14) 0.102(8) Uani 1 1 d . . . . .
 H99 H -0.473538 0.388848 -0.053597 0.123 Uiso 1 1 calc R . . . .
 C116 C -0.4936(17) 0.2169(12) -0.0136(13) 0.094(7) Uani 1 1 d . . . . .
 H116 H -0.502320 0.170067 -0.008157 0.113 Uiso 1 1 calc R . . . .
 C170 C -0.410(2) 0.324(2) -0.0274(18) 0.137(13) Uani 1 1 d . . . . .
 H170 H -0.355529 0.354286 -0.028318 0.164 Uiso 1 1 calc R . . . .
 C211 C -0.4161(18) 0.2610(15) -0.0097(14) 0.104(8) Uani 1 1 d . . . . .
 H211 H -0.365174 0.250988 0.004606 0.125 Uiso 1 1 calc R . . . .
 N17 N 0.5520(18) 0.1436(13) 0.5480(12) 0.114(8) Uani 1 1 d . . . . .
 C94 C 0.5398(17) 0.196(2) 0.5231(12) 0.114(10) Uani 1 1 d . . . . .
 H94 H 0.482961 0.197466 0.509748 0.136 Uiso 1 1 calc R . . . .
 C149 C 0.609(3) 0.2462(17) 0.5177(16) 0.125(11) Uani 1 1 d . . . . .
 H149 H 0.601946 0.282188 0.498958 0.150 Uiso 1 1 calc R . . . .
 C188 C 0.7017(17) 0.1934(15) 0.5640(13) 0.098(7) Uani 1 1 d . U . . .
 H188 H 0.757651 0.190804 0.578001 0.118 Uiso 1 1 calc R . . . .
 C213 C 0.634(2) 0.1463(15) 0.5677(14) 0.103(8) Uani 1 1 d . . . . .
 H213 H 0.642711 0.110324 0.585859 0.124 Uiso 1 1 calc R . . . .
 C230 C 0.6944(17) 0.2426(16) 0.5422(14) 0.105(8) Uani 1 1 d . U . . .
 H230 H 0.745743 0.278735 0.541435 0.126 Uiso 1 1 calc R . . . .
 N18 N -0.2026(10) -0.0707(10) -0.1450(8) 0.109(6) Uani 1 1 d . U . . .
 C201 C -0.1695(10) 0.0031(9) -0.1425(9) 0.121(9) Uani 1 1 d G U . . .
 H201 H -0.107087 0.033092 -0.123989 0.145 Uiso 1 1 calc R . . . .
 C202 C -0.2278(15) 0.0330(9) -0.1670(11) 0.153(13) Uani 1 1 d G U . . .
 H202 H -0.205228 0.083438 -0.165303 0.183 Uiso 1 1 calc R . . . .
 C203 C -0.3192(14) -0.0109(13) -0.1941(10) 0.144(11) Uani 1 1 d G U . . .
 H203 H -0.359074 0.009552 -0.210884 0.172 Uiso 1 1 calc R . . . .
 C204 C -0.3523(9) -0.0847(12) -0.1966(8) 0.121(9) Uani 1 1 d G U . . .
 H204 H -0.414780 -0.114680 -0.215152 0.146 Uiso 1 1 calc R . . . .
 C205 C -0.2940(11) -0.1146(8) -0.1721(8) 0.105(7) Uani 1 1 d G U . . .
 H205 H -0.316641 -0.165027 -0.173839 0.126 Uiso 1 1 calc R . . . .
 C1A C -0.059(2) 1.0054(14) 0.688(3) 0.071(17) Uani 0.22(4) 1 d D U P A 2
 H1AD H -0.069599 0.976806 0.646623 0.085 Uiso 0.22(4) 1 calc R . P A 2
 H1AE H -0.102384 0.975703 0.701896 0.085 Uiso 0.22(4) 1 calc R . P A 2
 C0AA C 0.118(3) 0.455(3) 0.1201(18) 0.099(16) Uani 0.5 1 d D . P D 2
 H0AA H 0.059216 0.430614 0.121767 0.148 Uiso 0.5 1 calc GR . P D 2
 H0AB H 0.109249 0.458322 0.079407 0.148 Uiso 0.5 1 calc GR . P D 2
 H0AC H 0.150111 0.504438 0.149842 0.148 Uiso 0.5 1 calc GR . P D 2
 C1AA C 0.2677(14) 0.446(2) 0.146(2) 0.079(13) Uani 0.5 1 d D . P D 2
 H1AA H 0.302983 0.469902 0.189220 0.119 Uiso 0.5 1 calc GR . P D 2
 H1AB H 0.277193 0.483035 0.124758 0.119 Uiso 0.5 1 calc GR . P D 2
 H1AC H 0.286392 0.408351 0.130250 0.119 Uiso 0.5 1 calc GR . P D 2

loop_
  _atom_site_aniso_label
  _atom_site_aniso_U_11
  _atom_site_aniso_U_22
  _atom_site_aniso_U_33
  _atom_site_aniso_U_23
  _atom_site_aniso_U_13
  _atom_site_aniso_U_12
 Ag1 0.0418(5) 0.0536(6) 0.0499(6) 0.0246(5) 0.0145(4) 0.0215(5)
 Ag3 0.0410(5) 0.0399(5) 0.0388(5) 0.0087(5) 0.0149(4) 0.0164(4)
 Ag7 0.0352(4) 0.0649(7) 0.0460(5) 0.0218(5) 0.0181(4) 0.0186(4)
 Ag8 0.0346(4) 0.0589(7) 0.0469(6) 0.0016(5) 0.0106(4) 0.0178(5)
 Ag9 0.0483(5) 0.0464(6) 0.0538(7) 0.0073(6) 0.0140(5) 0.0161(5)
 Ag13 0.0385(4) 0.0449(6) 0.0416(5) 0.0095(5) 0.0165(4) 0.0168(4)
 Ag14 0.0386(5) 0.0598(7) 0.0496(6) 0.0208(5) 0.0219(4) 0.0156(5)
 Ag15 0.0721(8) 0.0576(8) 0.0477(7) 0.0094(6) 0.0186(6) 0.0171(6)
 Ag16 0.0374(5) 0.0525(6) 0.0441(6) 0.0087(5) 0.0072(4) 0.0171(4)
 Ag18 0.0451(5) 0.0397(6) 0.0451(6) 0.0051(5) 0.0121(4) 0.0110(4)
 Ag22 0.0401(4) 0.0522(6) 0.0466(5) 0.0233(5) 0.0191(4) 0.0233(4)
 Ag24 0.0983(10) 0.0560(8) 0.0450(7) 0.0088(7) 0.0078(7) 0.0161(7)
 S3 0.0288(12) 0.0301(15) 0.0380(15) 0.0096(13) 0.0125(11) 0.0105(11)
 S5 0.0324(13) 0.0430(17) 0.0322(14) 0.0163(14) 0.0158(11) 0.0131(12)
 S6 0.0389(14) 0.0380(16) 0.0340(15) 0.0163(14) 0.0193(12) 0.0159(12)
 S8 0.0321(13) 0.0410(18) 0.0404(17) 0.0021(15) 0.0080(12) 0.0132(13)
 S11 0.0319(12) 0.0364(16) 0.0339(15) 0.0151(14) 0.0124(11) 0.0100(12)
 S12 0.0347(13) 0.0355(16) 0.0376(16) 0.0060(14) 0.0121(12) 0.0131(12)
 S15 0.0302(12) 0.0393(16) 0.0294(14) 0.0098(13) 0.0118(11) 0.0146(12)
 S19 0.0395(15) 0.052(2) 0.055(2) 0.0279(18) 0.0271(14) 0.0211(14)
 S21 0.0368(14) 0.055(2) 0.0395(17) 0.0220(16) 0.0158(13) 0.0157(14)
 S23 0.074(3) 0.069(3) 0.135(4) 0.060(3) 0.066(3) 0.042(2)
 S24 0.052(2) 0.047(3) 0.053(3) 0.015(2) 0.018(2) 0.023(2)
 S25 0.066(8) 0.067(8) 0.071(8) 0.035(7) 0.043(7) 0.038(7)
 O4 0.043(5) 0.058(6) 0.042(5) 0.024(5) 0.011(4) 0.014(5)
 O8 0.043(5) 0.044(5) 0.031(4) 0.012(4) 0.008(4) 0.020(4)
 O10 0.051(5) 0.059(7) 0.043(5) 0.017(5) 0.007(4) 0.022(5)
 O16 0.039(5) 0.029(5) 0.076(8) 0.012(5) -0.008(5) -0.002(4)
 O17 0.043(5) 0.041(5) 0.041(5) 0.008(5) 0.006(4) 0.007(4)
 O18 0.044(5) 0.083(8) 0.062(6) 0.040(6) 0.027(5) 0.033(5)
 O20 0.040(5) 0.084(8) 0.056(6) 0.033(6) 0.024(4) 0.027(5)
 O24 0.044(5) 0.038(6) 0.055(6) 0.009(5) 0.005(4) 0.006(4)
 O25 0.035(4) 0.050(6) 0.069(7) 0.021(6) 0.021(5) 0.008(4)
 O29 0.084(6) 0.076(5) 0.082(6) 0.017(5) 0.027(5) 0.045(5)
 O30 0.054(6) 0.087(9) 0.069(7) 0.028(7) 0.041(6) 0.029(6)
 O31 0.132(12) 0.090(10) 0.156(14) 0.090(10) 0.090(11) 0.058(9)
 O37 0.105(9) 0.058(7) 0.097(8) 0.002(6) 0.053(7) 0.010(6)
 O44 0.19(2) 0.15(2) 0.116(15) 0.061(15) 0.066(15) 0.028(17)
 O47 0.103(8) 0.137(10) 0.148(9) 0.035(9) 0.079(7) 0.026(8)
 O48 0.118(9) 0.134(9) 0.138(8) 0.071(8) 0.047(7) 0.062(7)
 O49 0.110(7) 0.078(6) 0.147(9) 0.043(6) 0.061(6) 0.037(5)
 O51 0.059(7) 0.064(9) 0.062(9) 0.025(8) 0.022(7) 0.030(7)
 O52 0.039(5) 0.076(8) 0.078(7) 0.049(7) 0.035(5) 0.025(5)
 O53 0.088(9) 0.108(12) 0.088(10) 0.031(9) 0.044(8) 0.044(9)
 O54 0.21(2) 0.27(3) 0.155(13) 0.042(14) 0.073(17) 0.115(19)
 O55 0.081(13) 0.101(14) 0.084(12) 0.028(11) 0.040(11) 0.020(11)
 N2 0.030(5) 0.028(5) 0.043(6) 0.002(5) 0.009(4) 0.004(4)
 N6 0.053(7) 0.052(8) 0.066(9) 0.024(7) 0.034(7) 0.024(6)
 N7 0.041(5) 0.036(6) 0.042(5) 0.002(5) 0.020(4) 0.019(4)
 N8 0.054(6) 0.044(7) 0.046(7) 0.016(6) 0.016(5) 0.027(6)
 N10 0.039(5) 0.045(7) 0.052(7) 0.014(6) 0.018(5) 0.018(5)
 N11 0.096(12) 0.052(10) 0.046(8) 0.013(8) -0.003(8) 0.003(8)
 N14 0.085(10) 0.061(9) 0.053(8) 0.022(8) 0.033(8) 0.024(8)
 C1 0.041(7) 0.046(8) 0.049(8) 0.017(7) 0.014(6) 0.019(6)
 C2 0.052(8) 0.032(7) 0.069(10) 0.017(8) 0.032(7) 0.016(6)
 C6 0.036(6) 0.047(8) 0.032(6) 0.016(6) 0.002(5) 0.016(6)
 C13 0.054(8) 0.048(9) 0.066(10) 0.003(8) 0.026(8) 0.007(7)
 C14 0.049(7) 0.069(10) 0.047(8) 0.030(8) 0.023(6) 0.028(7)
 C15 0.046(7) 0.048(8) 0.053(8) 0.028(8) 0.014(6) 0.009(6)
 C20 0.049(7) 0.050(9) 0.060(10) 0.017(8) 0.022(7) 0.025(7)
 C21 0.078(10) 0.040(8) 0.050(9) 0.003(7) 0.029(8) 0.035(8)
 C22 0.071(11) 0.071(12) 0.082(13) 0.021(11) 0.055(11) 0.022(10)
 C23 0.073(10) 0.044(9) 0.085(13) 0.019(9) 0.034(10) 0.024(8)
 C24 0.027(5) 0.050(8) 0.037(7) 0.008(6) 0.009(5) 0.009(5)
 C25 0.039(6) 0.043(8) 0.046(8) 0.007(7) 0.014(6) 0.017(6)
 C26 0.032(5) 0.049(8) 0.026(5) 0.016(6) 0.011(4) 0.011(5)
 C27 0.060(8) 0.069(10) 0.056(9) 0.038(9) 0.031(7) 0.033(8)
 C28 0.033(5) 0.049(8) 0.037(6) 0.014(6) 0.013(5) 0.013(5)
 C29 0.046(7) 0.058(9) 0.032(6) 0.017(7) 0.021(6) 0.027(6)
 C33 0.039(6) 0.073(11) 0.054(8) 0.017(8) 0.025(6) 0.023(7)
 C34 0.050(7) 0.045(8) 0.074(10) 0.030(8) 0.042(7) 0.027(6)
 C35 0.035(6) 0.058(9) 0.047(8) 0.018(7) 0.012(6) 0.021(6)
 C37 0.047(7) 0.044(8) 0.059(9) 0.019(8) 0.014(6) 0.024(6)
 C38 0.034(6) 0.040(8) 0.053(8) 0.007(7) 0.007(6) 0.011(6)
 C40 0.067(9) 0.058(10) 0.058(9) 0.013(8) 0.035(8) 0.027(8)
 C44 0.033(6) 0.042(8) 0.046(8) 0.014(7) 0.009(5) 0.009(5)
 C47 0.080(12) 0.119(17) 0.093(14) 0.076(14) 0.065(12) 0.060(12)
 C49 0.036(6) 0.045(8) 0.065(10) 0.018(8) 0.003(6) 0.009(6)
 C50 0.084(14) 0.082(15) 0.074(14) 0.034(12) -0.003(11) 0.023(12)
 C51 0.031(5) 0.038(7) 0.036(6) 0.007(6) 0.013(5) 0.010(5)
 C52 0.040(7) 0.041(9) 0.089(13) 0.024(9) 0.019(8) 0.003(6)
 C53 0.103(15) 0.076(13) 0.067(12) 0.012(11) 0.042(12) 0.053(12)
 C55 0.062(9) 0.070(11) 0.083(11) 0.029(10) 0.051(9) 0.036(8)
 C56 0.078(10) 0.055(9) 0.046(8) 0.015(8) 0.014(7) 0.036(8)
 C58 0.043(6) 0.038(7) 0.061(9) 0.017(7) 0.018(6) 0.023(6)
 C59 0.092(12) 0.049(10) 0.041(8) 0.009(8) 0.003(8) 0.027(9)
 C63 0.034(5) 0.063(9) 0.051(7) 0.031(7) 0.018(5) 0.012(6)
 C67 0.073(10) 0.056(10) 0.053(9) 0.007(8) 0.027(8) 0.031(9)
 C68 0.041(6) 0.051(9) 0.058(9) 0.019(7) 0.016(6) 0.014(6)
 C73 0.036(6) 0.048(8) 0.033(6) 0.012(6) 0.015(5) 0.013(5)
 C76 0.052(7) 0.052(8) 0.052(8) 0.032(7) 0.030(6) 0.024(6)
 C77 0.123(17) 0.054(11) 0.065(11) 0.016(10) 0.051(12) 0.033(11)
 C79 0.087(9) 0.090(10) 0.072(9) 0.056(8) 0.047(7) 0.044(8)
 C81 0.037(6) 0.047(8) 0.052(9) 0.009(7) 0.012(6) 0.018(6)
 C82 0.051(7) 0.030(7) 0.043(7) 0.003(6) 0.015(6) 0.015(6)
 C84 0.050(6) 0.042(7) 0.045(7) 0.007(6) 0.025(6) 0.020(6)
 C85 0.039(6) 0.056(9) 0.041(7) 0.023(7) 0.016(5) 0.015(6)
 C88 0.038(7) 0.065(12) 0.107(16) 0.033(12) 0.001(8) -0.004(7)
 C89 0.088(12) 0.129(18) 0.094(13) 0.082(14) 0.072(11) 0.074(13)
 C91 0.050(8) 0.053(9) 0.054(9) 0.002(8) 0.025(7) 0.016(7)
 C93 0.047(7) 0.054(9) 0.056(9) 0.030(8) 0.006(6) 0.010(7)
 C95 0.038(6) 0.100(14) 0.051(8) 0.047(9) 0.007(6) 0.013(7)
 C100 0.066(8) 0.048(9) 0.053(8) 0.004(7) 0.036(7) 0.022(7)
 C102 0.041(7) 0.050(9) 0.084(13) 0.017(9) 0.020(8) 0.017(7)
 C103 0.058(10) 0.044(10) 0.14(2) 0.029(13) 0.040(13) 0.019(8)
 C106 0.078(10) 0.056(10) 0.069(10) 0.025(9) 0.045(9) 0.037(9)
 C107 0.054(9) 0.14(2) 0.051(10) 0.022(12) 0.005(8) 0.041(11)
 C108 0.118(13) 0.089(12) 0.097(12) 0.044(10) 0.031(9) 0.037(10)
 C109 0.055(8) 0.043(8) 0.050(9) 0.003(7) 0.019(7) 0.024(7)
 C110 0.052(9) 0.049(10) 0.077(12) 0.010(9) 0.027(9) 0.011(7)
 C113 0.042(6) 0.057(9) 0.053(8) 0.019(7) 0.017(6) 0.017(6)
 C114 0.048(8) 0.045(9) 0.064(11) -0.006(8) 0.001(7) 0.018(7)
 C122 0.045(8) 0.071(11) 0.100(14) 0.051(11) 0.025(8) 0.018(8)
 C132 0.121(13) 0.079(11) 0.083(11) 0.041(10) 0.036(9) 0.031(9)
 C134 0.043(6) 0.070(10) 0.035(7) 0.009(7) 0.013(5) 0.022(7)
 C136 0.059(11) 0.11(2) 0.13(2) 0.052(19) 0.011(12) 0.027(13)
 C140 0.043(8) 0.130(18) 0.078(12) 0.063(13) 0.035(8) 0.026(10)
 C141 0.086(11) 0.102(13) 0.092(12) 0.035(10) 0.013(8) 0.031(9)
 C142 0.096(13) 0.039(9) 0.042(8) 0.007(7) 0.033(9) 0.014(8)
 C144 0.042(6) 0.043(8) 0.040(7) 0.014(6) 0.002(5) 0.010(6)
 C150 0.123(19) 0.058(12) 0.083(15) 0.023(12) 0.034(14) 0.019(13)
 C152 0.047(7) 0.044(8) 0.086(12) 0.032(9) 0.032(8) 0.015(7)
 C153 0.089(11) 0.095(12) 0.087(11) 0.043(10) 0.019(8) 0.025(9)
 C158 0.132(18) 0.054(10) 0.131(16) 0.015(10) 0.028(13) 0.032(11)
 C163 0.079(13) 0.12(2) 0.099(16) 0.071(16) 0.040(12) 0.052(14)
 C166 0.066(11) 0.067(13) 0.13(2) 0.055(14) 0.058(13) 0.031(10)
 C169 0.048(7) 0.102(14) 0.042(7) 0.026(9) 0.023(6) 0.027(8)
 C175 0.098(12) 0.127(14) 0.117(13) 0.059(11) 0.021(9) 0.059(10)
 C176 0.056(8) 0.082(13) 0.058(9) 0.024(9) 0.025(7) 0.025(8)
 C180 0.087(12) 0.091(14) 0.061(10) 0.046(11) 0.038(9) 0.029(11)
 C182 0.140(15) 0.083(12) 0.093(11) 0.037(9) 0.041(10) 0.074(14)
 C186 0.086(10) 0.113(15) 0.081(12) 0.035(10) 0.011(8) 0.041(12)
 C189 0.065(9) 0.117(15) 0.101(13) 0.076(12) 0.032(9) 0.050(10)
 C191 0.087(12) 0.057(11) 0.081(13) 0.031(11) 0.053(11) 0.040(10)
 C193 0.065(9) 0.083(13) 0.086(12) 0.060(11) 0.045(9) 0.031(9)
 C195 0.081(10) 0.103(11) 0.092(12) 0.042(8) 0.030(8) 0.056(9)
 C200 0.094(11) 0.064(10) 0.038(7) 0.021(8) 0.026(8) 0.051(9)
 C206 0.131(11) 0.121(13) 0.114(11) 0.046(10) 0.033(8) 0.069(10)
 C207 0.102(10) 0.147(15) 0.133(12) 0.064(11) 0.041(9) 0.036(10)
 C222 0.050(8) 0.049(9) 0.039(8) 0.004(7) 0.010(6) 0.021(7)
 C223 0.084(12) 0.126(18) 0.085(13) 0.064(14) 0.059(11) 0.051(13)
 C229 0.111(10) 0.102(12) 0.098(10) 0.043(9) 0.032(8) 0.022(9)
 C231 0.157(14) 0.107(11) 0.132(12) 0.023(8) 0.031(9) 0.069(11)
 C233 0.050(8) 0.046(9) 0.056(10) 0.001(8) 0.014(7) 0.007(7)
 C235 0.103(14) 0.19(2) 0.15(2) 0.075(16) 0.063(14) 0.058(15)
 C236 0.156(15) 0.134(13) 0.124(11) 0.024(9) 0.022(9) 0.068(12)
 C237 0.073(9) 0.073(12) 0.136(14) 0.046(10) 0.024(9) 0.023(10)
 C238 0.112(13) 0.16(3) 0.086(16) 0.020(17) 0.039(13) 0.056(17)
 C239 0.114(18) 0.15(2) 0.135(12) 0.046(12) 0.032(13) 0.093(19)
 C241 0.084(11) 0.14(2) 0.20(2) 0.074(17) 0.020(12) 0.047(13)
 C242 0.118(10) 0.125(10) 0.139(12) 0.040(8) 0.034(8) 0.064(9)
 C243 0.156(15) 0.119(11) 0.177(13) 0.048(9) 0.033(10) 0.088(12)
 C244 0.155(13) 0.161(12) 0.146(11) 0.073(10) 0.042(10) 0.066(10)
 C245 0.24(3) 0.168(17) 0.141(19) 0.019(14) 0.035(17) 0.07(2)
 C246 0.180(14) 0.191(17) 0.156(14) 0.084(11) 0.083(12) 0.069(10)
 C247 0.12(2) 0.21(4) 0.14(3) 0.11(3) 0.07(2) 0.13(3)
 Ag2 0.0447(5) 0.0402(5) 0.0466(5) 0.0105(5) 0.0230(4) 0.0183(4)
 Ag4 0.0453(5) 0.0413(6) 0.0511(6) 0.0118(5) 0.0218(4) 0.0146(4)
 Ag5 0.0337(4) 0.0517(6) 0.0527(6) 0.0126(5) 0.0183(4) 0.0025(4)
 Ag6 0.0454(5) 0.0413(6) 0.0521(6) 0.0088(5) 0.0171(5) 0.0192(4)
 Ag10 0.0485(5) 0.0535(6) 0.0535(6) 0.0271(6) 0.0253(5) 0.0240(5)
 Ag11 0.0485(5) 0.0517(6) 0.0530(6) 0.0227(5) 0.0258(5) 0.0224(5)
 Ag12 0.0497(5) 0.0407(6) 0.0640(7) 0.0111(6) 0.0256(5) 0.0125(5)
 Ag17 0.0527(6) 0.0474(6) 0.0513(6) 0.0057(6) 0.0208(5) 0.0177(5)
 Ag19 0.0502(5) 0.0367(5) 0.0450(5) 0.0078(5) 0.0218(4) 0.0140(4)
 Ag20 0.0643(7) 0.0376(6) 0.0697(8) 0.0063(6) 0.0392(6) 0.0076(5)
 Ag21 0.0506(5) 0.0400(6) 0.0581(7) 0.0093(5) 0.0243(5) 0.0080(5)
 Ag23 0.0357(5) 0.0611(7) 0.0532(6) 0.0151(6) 0.0175(4) 0.0025(5)
 S1 0.0347(13) 0.0289(15) 0.0375(15) 0.0117(13) 0.0175(12) 0.0062(11)
 S2 0.0368(14) 0.0475(18) 0.0441(16) 0.0180(15) 0.0197(13) 0.0190(13)
 S4 0.0423(15) 0.0334(16) 0.0526(18) 0.0175(15) 0.0210(14) 0.0138(13)
 S7 0.0238(11) 0.0314(15) 0.0426(16) 0.0088(14) 0.0130(11) 0.0086(11)
 S9 0.0403(15) 0.0314(16) 0.0457(18) 0.0041(15) 0.0192(14) 0.0088(13)
 S10 0.0269(12) 0.0311(15) 0.0417(16) 0.0124(14) 0.0126(11) 0.0107(11)
 S13 0.0517(18) 0.053(2) 0.0395(18) 0.0191(17) 0.0157(14) 0.0048(16)
 S16 0.0389(14) 0.0366(17) 0.0377(16) 0.0065(14) 0.0167(12) 0.0152(13)
 S17 0.0330(13) 0.0333(15) 0.0448(17) 0.0188(14) 0.0182(12) 0.0083(12)
 S18 0.0444(16) 0.0440(19) 0.0426(17) 0.0182(16) 0.0155(13) 0.0068(14)
 S20 0.0366(14) 0.0456(18) 0.0487(17) 0.0216(16) 0.0215(13) 0.0210(13)
 S22 0.0557(19) 0.0344(18) 0.084(3) 0.0237(19) 0.047(2) 0.0163(15)
 O1 0.055(5) 0.065(7) 0.066(7) 0.036(6) 0.024(5) 0.038(5)
 O2 0.048(5) 0.079(8) 0.069(7) 0.039(7) 0.026(5) 0.022(6)
 O3 0.041(4) 0.043(5) 0.057(6) 0.022(5) 0.025(4) 0.015(4)
 O5 0.052(5) 0.036(6) 0.084(8) 0.026(6) 0.029(6) 0.013(5)
 O6 0.072(7) 0.049(7) 0.047(6) 0.010(6) 0.010(5) -0.001(6)
 O9 0.082(7) 0.078(8) 0.068(7) 0.040(7) 0.048(6) 0.059(7)
 O11 0.057(6) 0.053(7) 0.063(7) 0.023(6) 0.023(5) 0.019(5)
 O12 0.051(5) 0.070(8) 0.041(5) 0.001(5) 0.015(4) 0.012(5)
 O14 0.063(6) 0.028(5) 0.062(7) 0.004(5) 0.017(5) 0.004(5)
 O15 0.071(7) 0.079(8) 0.064(7) 0.018(7) 0.026(6) 0.050(7)
 O19 0.044(5) 0.065(7) 0.055(6) 0.011(6) 0.015(5) 0.009(5)
 O21 0.042(5) 0.086(9) 0.066(7) 0.039(7) 0.019(5) 0.017(5)
 O22 0.049(6) 0.076(8) 0.073(8) 0.035(7) 0.024(5) 0.004(6)
 O23 0.053(6) 0.059(7) 0.091(9) 0.041(7) 0.044(6) 0.019(5)
 O26 0.075(7) 0.039(6) 0.067(7) 0.028(6) 0.024(6) 0.014(5)
 O27 0.053(6) 0.055(7) 0.112(10) 0.023(7) 0.037(7) 0.022(5)
 O33 0.064(6) 0.059(7) 0.061(7) 0.029(6) 0.025(5) 0.016(5)
 O35 0.082(9) 0.110(13) 0.081(10) 0.031(10) 0.016(8) 0.021(9)
 O36 0.080(8) 0.035(6) 0.091(10) 0.002(7) 0.033(8) -0.012(6)
 O38 0.047(5) 0.046(6) 0.079(7) 0.036(6) 0.032(5) 0.019(5)
 O39 0.077(8) 0.066(8) 0.125(12) 0.057(8) 0.066(8) 0.044(7)
 O40 0.074(7) 0.044(6) 0.049(6) 0.010(5) 0.008(5) 0.022(5)
 O41 0.100(11) 0.114(13) 0.116(13) 0.054(11) 0.020(10) 0.013(10)
 O45 0.133(18) 0.15(2) 0.117(17) 0.034(15) 0.044(15) 0.026(16)
 N1 0.069(8) 0.045(8) 0.071(10) 0.006(8) 0.038(8) 0.010(7)
 N3 0.038(5) 0.023(5) 0.036(6) -0.006(5) 0.010(4) 0.004(4)
 N4 0.064(7) 0.043(7) 0.059(7) 0.021(6) 0.037(6) 0.032(6)
 N5 0.041(6) 0.032(6) 0.063(8) 0.008(6) 0.018(5) 0.011(5)
 N9 0.043(6) 0.036(6) 0.052(7) 0.009(6) 0.019(5) 0.016(5)
 N12 0.038(5) 0.026(5) 0.064(8) 0.011(6) 0.018(5) 0.009(4)
 N13 0.032(5) 0.038(6) 0.050(7) 0.007(6) 0.019(5) 0.012(5)
 N16 0.051(7) 0.052(8) 0.054(8) 0.009(7) 0.017(6) 0.014(6)
 C3 0.073(11) 0.083(14) 0.079(14) 0.025(12) 0.038(11) 0.037(11)
 C4 0.046(7) 0.066(10) 0.031(6) 0.007(7) 0.021(6) 0.024(7)
 C5 0.028(5) 0.035(7) 0.054(8) 0.015(6) 0.017(5) 0.010(5)
 C7 0.058(9) 0.054(10) 0.079(13) 0.005(10) 0.034(9) 0.024(8)
 C8 0.045(7) 0.047(9) 0.052(8) 0.008(7) 0.015(6) 0.019(6)
 C9 0.049(7) 0.045(8) 0.053(8) 0.014(7) 0.026(7) 0.020(6)
 C10 0.049(8) 0.061(10) 0.086(12) 0.026(10) 0.033(8) 0.027(8)
 C11 0.050(8) 0.045(9) 0.067(12) -0.003(9) 0.001(8) 0.017(7)
 C12 0.038(6) 0.051(9) 0.046(8) 0.009(7) 0.016(6) 0.016(6)
 C16 0.086(12) 0.046(10) 0.073(12) 0.020(9) 0.038(10) 0.022(9)
 C17 0.043(7) 0.029(7) 0.073(11) -0.006(8) 0.017(7) 0.002(6)
 C18 0.042(7) 0.066(12) 0.079(13) 0.000(10) 0.026(8) 0.008(8)
 C19 0.049(7) 0.037(8) 0.072(10) 0.014(8) 0.034(7) 0.012(6)
 C30 0.098(11) 0.078(11) 0.102(11) 0.030(9) 0.075(9) 0.019(8)
 C31 0.032(5) 0.034(7) 0.051(8) 0.004(6) 0.008(5) 0.008(5)
 C32 0.040(7) 0.045(9) 0.082(12) 0.021(9) 0.023(7) 0.009(6)
 C36 0.021(5) 0.083(12) 0.122(16) 0.064(12) 0.017(7) 0.010(7)
 C39 0.124(13) 0.112(13) 0.084(11) 0.062(11) 0.024(9) 0.021(9)
 C41 0.064(9) 0.068(11) 0.118(16) 0.035(12) 0.058(11) 0.044(9)
 C42 0.052(8) 0.047(9) 0.080(11) 0.030(9) 0.043(8) 0.019(7)
 C43 0.045(7) 0.050(9) 0.051(8) 0.012(7) 0.019(6) 0.016(6)
 C46 0.066(9) 0.032(7) 0.087(11) 0.023(8) 0.058(9) 0.020(7)
 C48 0.039(7) 0.036(8) 0.120(16) 0.027(10) 0.027(8) 0.011(6)
 C54 0.051(7) 0.045(8) 0.052(8) 0.023(7) 0.022(6) 0.019(6)
 C57 0.076(10) 0.103(12) 0.071(9) 0.050(9) 0.030(8) 0.007(8)
 C60 0.035(6) 0.046(9) 0.114(15) 0.046(10) 0.020(8) 0.014(6)
 C61 0.035(6) 0.052(9) 0.094(13) 0.029(10) 0.003(7) 0.014(6)
 C62 0.050(8) 0.067(11) 0.118(16) 0.046(12) 0.048(10) 0.030(8)
 C64 0.049(7) 0.039(8) 0.047(8) 0.003(7) 0.017(6) 0.015(6)
 C65 0.074(10) 0.053(9) 0.044(8) 0.013(7) 0.019(7) 0.018(8)
 C66 0.090(13) 0.058(11) 0.053(10) 0.007(9) 0.033(9) 0.022(10)
 C69 0.074(12) 0.063(13) 0.16(2) 0.053(15) 0.067(15) 0.028(10)
 C71 0.042(6) 0.036(7) 0.071(10) 0.020(7) 0.021(6) 0.011(6)
 C72 0.064(9) 0.066(11) 0.037(7) 0.017(8) 0.020(7) 0.008(8)
 C74 0.14(2) 0.092(16) 0.075(14) 0.040(13) 0.067(15) 0.076(16)
 C75 0.046(7) 0.046(8) 0.072(10) 0.021(8) 0.028(7) 0.023(6)
 C78 0.090(14) 0.099(16) 0.14(2) 0.060(16) 0.084(15) 0.062(13)
 C80 0.051(9) 0.102(15) 0.096(14) 0.070(14) 0.035(9) 0.031(10)
 C86 0.053(8) 0.049(9) 0.104(14) 0.036(10) 0.038(9) 0.017(7)
 C87 0.070(10) 0.072(12) 0.082(12) 0.015(10) 0.041(10) 0.037(9)
 C90 0.053(8) 0.029(7) 0.068(11) 0.002(8) 0.021(8) 0.010(6)
 C92 0.107(15) 0.105(16) 0.094(14) -0.008(12) 0.071(13) 0.004(12)
 C97 0.049(7) 0.028(7) 0.095(13) 0.012(8) 0.031(8) 0.011(6)
 C98 0.053(8) 0.059(9) 0.098(11) 0.028(8) 0.012(7) 0.017(7)
 C101 0.065(10) 0.068(12) 0.079(12) 0.037(11) 0.024(9) -0.007(9)
 C105 0.066(8) 0.090(10) 0.063(8) 0.039(8) 0.031(6) 0.032(7)
 C111 0.054(9) 0.058(10) 0.16(2) 0.045(13) 0.055(12) 0.032(8)
 C112 0.090(13) 0.075(13) 0.088(14) 0.029(12) 0.062(12) 0.031(11)
 C115 0.079(11) 0.071(12) 0.065(10) 0.015(10) 0.032(9) 0.052(10)
 C117 0.054(7) 0.038(7) 0.057(8) 0.020(7) 0.020(6) 0.019(6)
 C119 0.042(7) 0.109(15) 0.065(10) 0.037(10) 0.020(7) 0.040(9)
 C120 0.091(15) 0.090(17) 0.15(3) 0.053(18) 0.087(18) 0.041(14)
 C121 0.053(8) 0.117(17) 0.053(9) 0.043(11) 0.023(7) 0.015(9)
 C123 0.053(8) 0.050(9) 0.048(8) 0.020(8) 0.018(6) 0.011(7)
 C124 0.031(5) 0.043(8) 0.075(10) 0.026(7) 0.015(6) 0.012(5)
 C125 0.112(16) 0.078(14) 0.055(10) 0.016(10) 0.040(11) 0.027(12)
 C126 0.090(14) 0.12(2) 0.093(15) 0.074(16) 0.040(12) 0.027(13)
 C127 0.043(6) 0.054(9) 0.055(8) 0.021(7) 0.024(6) 0.019(6)
 C128 0.088(13) 0.052(11) 0.077(13) 0.013(10) 0.036(11) -0.006(9)
 C129 0.032(6) 0.040(8) 0.083(12) 0.009(8) 0.015(7) 0.012(6)
 C130 0.046(7) 0.048(8) 0.052(8) 0.019(7) 0.024(6) 0.020(6)
 C131 0.074(10) 0.102(12) 0.113(12) 0.063(10) 0.028(8) 0.030(8)
 C133 0.041(6) 0.046(8) 0.060(9) 0.020(8) 0.028(6) 0.011(6)
 C135 0.149(18) 0.048(11) 0.130(17) 0.002(11) 0.099(15) 0.027(11)
 C137 0.097(14) 0.100(17) 0.117(18) 0.061(15) 0.074(15) 0.043(13)
 C138 0.158(19) 0.090(15) 0.107(16) 0.041(12) 0.091(15) 0.050(13)
 C139 0.088(13) 0.103(17) 0.085(14) 0.038(13) 0.054(12) 0.051(13)
 C143 0.074(11) 0.043(9) 0.098(15) 0.006(10) -0.028(10) 0.028(9)
 C145 0.116(13) 0.099(13) 0.117(14) 0.025(10) 0.059(11) 0.039(10)
 C146 0.099(14) 0.066(12) 0.059(11) 0.004(10) 0.035(10) 0.043(11)
 C147 0.074(10) 0.113(12) 0.094(11) 0.064(10) 0.032(8) 0.024(8)
 C148 0.112(11) 0.071(10) 0.068(9) 0.034(8) 0.042(8) 0.032(8)
 C151 0.054(9) 0.088(14) 0.079(12) 0.021(11) 0.033(9) 0.010(9)
 C154 0.074(12) 0.080(15) 0.15(2) 0.052(16) 0.074(15) 0.032(11)
 C155 0.071(10) 0.053(10) 0.051(9) 0.002(8) 0.022(8) 0.034(8)
 C157 0.081(11) 0.055(10) 0.072(12) 0.026(10) 0.034(10) 0.016(9)
 C159 0.113(11) 0.077(11) 0.087(11) 0.017(8) 0.065(9) 0.035(8)
 C160 0.050(7) 0.048(8) 0.064(9) 0.030(8) 0.012(7) 0.019(6)
 C161 0.137(17) 0.067(12) 0.053(10) 0.014(10) 0.001(10) 0.016(11)
 C162 0.049(7) 0.051(9) 0.061(9) 0.016(8) 0.025(7) 0.026(7)
 C164 0.047(6) 0.045(7) 0.047(7) 0.025(6) 0.020(5) 0.021(6)
 C165 0.064(11) 0.12(2) 0.068(12) 0.032(13) 0.006(9) 0.001(11)
 C167 0.066(11) 0.086(15) 0.098(17) 0.005(13) 0.051(12) 0.006(10)
 C168 0.061(8) 0.061(10) 0.072(10) 0.032(9) 0.041(8) 0.033(8)
 C171 0.049(7) 0.026(7) 0.060(9) 0.002(7) 0.026(7) 0.014(6)
 C172 0.074(11) 0.075(13) 0.112(16) 0.061(13) 0.047(11) 0.026(10)
 C173 0.100(11) 0.084(11) 0.101(11) 0.021(8) 0.082(10) 0.025(8)
 C174 0.077(10) 0.094(11) 0.090(11) 0.051(10) 0.027(8) 0.016(8)
 C177 0.097(15) 0.111(19) 0.070(13) 0.040(13) 0.025(11) 0.035(14)
 C178 0.104(15) 0.110(17) 0.096(15) 0.042(13) 0.048(12) 0.001(12)
 C179 0.068(10) 0.039(8) 0.075(12) -0.001(8) 0.049(9) 0.017(7)
 C181 0.136(14) 0.114(14) 0.117(11) 0.037(10) 0.058(10) 0.065(11)
 C183 0.042(6) 0.039(8) 0.066(9) 0.016(7) 0.029(7) 0.017(6)
 C184 0.098(16) 0.087(16) 0.12(2) 0.054(16) 0.037(14) 0.041(13)
 C185 0.15(2) 0.061(12) 0.083(14) 0.045(11) 0.063(14) 0.046(13)
 C187 0.040(7) 0.094(14) 0.103(14) 0.057(12) 0.029(8) 0.023(8)
 C190 0.062(15) 0.057(16) 0.040(13) 0.018(13) 0.023(11) 0.006(12)
 C192 0.097(16) 0.089(18) 0.087(17) 0.019(14) -0.003(13) 0.018(14)
 C194 0.153(15) 0.109(13) 0.110(11) 0.064(11) 0.040(10) 0.042(10)
 C196 0.068(13) 0.071(14) 0.056(12) 0.030(11) 0.023(10) 0.015(10)
 C198 0.16(2) 0.081(17) 0.097(18) 0.017(15) 0.053(18) 0.060(18)
 C199 0.073(10) 0.054(10) 0.084(12) 0.041(10) 0.019(9) 0.020(8)
 C209 0.057(8) 0.027(7) 0.105(15) 0.020(9) 0.042(9) 0.012(6)
 C210 0.104(17) 0.12(2) 0.12(2) 0.069(18) 0.064(16) 0.038(16)
 C212 0.082(10) 0.089(11) 0.119(12) 0.050(10) 0.057(9) 0.027(8)
 C214 0.101(16) 0.110(19) 0.093(17) 0.025(15) 0.071(15) 0.039(15)
 C215 0.13(2) 0.11(2) 0.099(18) 0.052(17) 0.065(17) 0.052(18)
 C216 0.14(2) 0.12(2) 0.11(2) 0.051(19) 0.08(2) 0.06(2)
 C217 0.117(18) 0.16(3) 0.108(18) 0.084(19) 0.078(16) 0.064(18)
 C219 0.079(14) 0.062(13) 0.18(3) 0.045(16) 0.075(17) 0.017(11)
 C220 0.161(16) 0.159(17) 0.163(15) 0.057(12) 0.053(10) 0.085(13)
 C221 0.073(10) 0.068(11) 0.061(10) 0.033(10) 0.022(8) 0.012(9)
 C224 0.072(11) 0.068(12) 0.071(12) 0.021(11) 0.032(10) 0.023(9)
 C225 0.091(13) 0.086(14) 0.088(14) 0.054(12) 0.061(12) 0.045(11)
 C227 0.17(2) 0.110(18) 0.080(14) 0.030(13) 0.063(15) 0.027(15)
 C228 0.093(10) 0.100(12) 0.148(14) 0.030(10) 0.075(10) 0.053(9)
 C232 0.046(7) 0.051(10) 0.069(11) 0.004(9) 0.012(7) 0.014(7)
 C234 0.21(2) 0.17(2) 0.129(19) 0.044(16) 0.123(19) 0.082(18)
 S14 0.0495(18) 0.084(3) 0.051(2) 0.041(2) 0.0284(16) 0.0326(19)
 O7 0.063(6) 0.083(8) 0.064(7) 0.042(7) 0.035(6) 0.040(6)
 O13 0.045(5) 0.094(9) 0.085(9) 0.058(8) 0.031(6) 0.024(6)
 O28 0.097(9) 0.111(11) 0.056(7) 0.043(8) 0.050(7) 0.057(9)
 O42 0.060(7) 0.123(13) 0.071(8) 0.034(9) 0.024(6) 0.030(8)
 C45 0.048(7) 0.079(12) 0.050(8) 0.018(9) 0.021(7) 0.019(8)
 C83 0.048(7) 0.069(10) 0.038(7) 0.023(7) 0.019(6) 0.016(7)
 C96 0.044(7) 0.085(13) 0.059(10) 0.037(10) 0.020(7) 0.020(8)
 C104 0.057(8) 0.078(12) 0.049(8) 0.030(9) 0.024(7) 0.024(8)
 C118 0.080(11) 0.071(12) 0.065(11) 0.026(10) 0.033(9) 0.015(10)
 C156 0.057(9) 0.096(15) 0.076(12) 0.029(11) 0.032(9) 0.035(10)
 C197 0.076(10) 0.076(12) 0.053(9) 0.021(9) 0.032(8) 0.030(9)
 C208 0.15(2) 0.100(18) 0.070(13) 0.023(13) 0.048(14) 0.080(17)
 C218 0.067(9) 0.061(11) 0.062(10) 0.011(9) 0.022(8) 0.021(8)
 C226 0.093(13) 0.055(11) 0.059(10) 0.024(9) 0.025(9) 0.021(10)
 O32 0.088(8) 0.087(10) 0.061(8) 0.013(7) 0.010(6) 0.060(8)
 O34 0.141(13) 0.120(13) 0.090(11) 0.060(10) 0.066(10) 0.099(12)
 O43 0.082(9) 0.111(13) 0.105(12) 0.034(10) 0.040(9) 0.032(9)
 O46 0.17(2) 0.129(18) 0.111(16) 0.038(14) 0.052(15) 0.010(15)
 O50 0.067(7) 0.107(11) 0.123(12) 0.046(10) 0.031(8) 0.058(8)
 N15 0.13(2) 0.111(19) 0.12(2) 0.019(16) -0.001(16) 0.073(17)
 C70 0.100(12) 0.100(13) 0.137(15) 0.023(10) 0.053(10) 0.046(10)
 C99 0.13(2) 0.079(17) 0.11(2) 0.029(16) 0.059(19) 0.052(17)
 C116 0.097(15) 0.057(12) 0.14(2) 0.028(14) 0.059(16) 0.033(12)
 C170 0.12(2) 0.14(3) 0.19(4) 0.05(3) 0.11(3) 0.06(2)
 C211 0.103(17) 0.096(18) 0.13(2) 0.050(18) 0.051(17) 0.056(15)
 N17 0.118(18) 0.085(15) 0.112(18) 0.010(14) 0.059(16) 0.010(13)
 C94 0.091(16) 0.20(3) 0.098(18) 0.07(2) 0.061(15) 0.09(2)
 C149 0.19(3) 0.11(2) 0.14(3) 0.06(2) 0.11(3) 0.10(2)
 C188 0.087(11) 0.087(12) 0.116(13) 0.018(10) 0.027(9) 0.049(10)
 C213 0.12(2) 0.076(16) 0.12(2) 0.037(16) 0.051(18) 0.047(16)
 C230 0.085(11) 0.101(13) 0.126(14) 0.023(10) 0.053(10) 0.031(9)
 N18 0.094(10) 0.123(12) 0.120(12) 0.024(9) 0.059(9) 0.049(9)
 C201 0.117(13) 0.107(14) 0.134(15) 0.018(11) 0.035(10) 0.065(11)
 C202 0.158(17) 0.139(17) 0.164(17) 0.040(12) 0.076(13) 0.059(12)
 C203 0.146(15) 0.150(17) 0.144(16) 0.035(12) 0.063(12) 0.073(12)
 C204 0.118(13) 0.136(15) 0.101(13) 0.026(11) 0.047(11) 0.046(11)
 C205 0.113(12) 0.107(13) 0.102(12) 0.031(10) 0.057(10) 0.044(10)
 C1A 0.08(3) 0.10(4) 0.06(4) 0.04(4) 0.03(2) 0.05(4)
 C0AA 0.09(3) 0.18(5) 0.06(2) 0.07(3) 0.03(2) 0.08(3)
 C1AA 0.035(14) 0.10(3) 0.11(3) 0.07(3) 0.034(18) 0.012(17)

_geom_special_details
;
 All esds (except the esd in the dihedral angle between two l.s. planes)
 are estimated using the full covariance matrix.  The cell esds are taken
 into account individually in the estimation of esds in distances, angles
 and torsion angles; correlations between esds in cell parameters are only
 used when they are defined by crystal symmetry.  An approximate (isotropic)
 treatment of cell esds is used for estimating esds involving l.s. planes.
;
loop_
  _geom_bond_atom_site_label_1
  _geom_bond_atom_site_label_2
  _geom_bond_distance
  _geom_bond_site_symmetry_2
  _geom_bond_publ_flag
 Ag1 Ag13 3.2620(15) . ?
 Ag1 Ag16 3.1907(15) . ?
 Ag1 Ag18 3.0998(15) . ?
 Ag1 S11 2.428(3) . ?
 Ag1 S15 2.443(3) . ?
 Ag3 Ag18 3.3362(14) . ?
 Ag3 Ag22 3.1291(14) . ?
 Ag3 S3 2.499(3) . ?
 Ag3 S12 2.568(3) . ?
 Ag3 O4 2.552(9) . ?
 Ag3 N10 2.300(13) . ?
 Ag7 Ag9 3.2723(16) . ?
 Ag7 Ag13 3.3717(15) . ?
 Ag7 Ag15 3.3518(18) . ?
 Ag7 Ag16 3.2030(15) . ?
 Ag7 S6 2.498(3) . ?
 Ag7 S15 2.487(3) . ?
 Ag7 O10 2.424(10) . ?
 Ag7 O29 2.593(13) . ?
 Ag8 Ag9 3.1598(15) . ?
 Ag8 Ag14 3.2388(16) . ?
 Ag8 Ag22 3.2796(16) . ?
 Ag8 S3 2.509(3) . ?
 Ag8 S8 2.473(3) . ?
 Ag8 N7 2.312(9) . ?
 Ag9 Ag13 3.2850(14) . ?
 Ag9 Ag22 3.1383(15) . ?
 Ag9 S6 2.484(3) . ?
 Ag9 S8 2.476(4) . ?
 Ag9 N6 2.360(14) . ?
 Ag13 S8 2.576(3) . ?
 Ag13 S15 2.481(3) . ?
 Ag13 N2 2.289(11) . ?
 Ag14 Ag18 3.2309(16) . ?
 Ag14 S3 2.517(3) . ?
 Ag14 S11 2.525(3) . ?
 Ag14 O17 2.422(10) . ?
 Ag14 O49 2.496(18) . ?
 Ag15 Ag22 3.3514(18) . ?
 Ag15 S6 2.547(4) . ?
 Ag15 S12 2.502(3) . ?
 Ag15 N14 2.294(15) . ?
 Ag16 Ag18 3.1711(14) . ?
 Ag16 S12 2.486(3) . ?
 Ag16 S15 2.526(3) . ?
 Ag16 O51 2.461(14) . ?
 Ag16 O53 2.495(13) . ?
 Ag18 S11 2.497(3) . ?
 Ag18 S12 2.515(3) . ?
 Ag18 N8 2.320(13) . ?
 Ag22 S3 2.455(3) . ?
 Ag22 S6 2.450(3) . ?
 Ag22 O30 2.509(10) . ?
 Ag24 S8 2.498(4) . ?
 Ag24 S11 2.543(4) . ?
 Ag24 N11 2.284(18) . ?
 S3 C51 1.895(12) . ?
 S5 O8 1.466(9) . ?
 S5 O10 1.464(12) . ?
 S5 O52 1.437(9) . ?
 S5 C73 1.783(12) . ?
 S6 C79 1.860(14) . ?
 S8 C222 1.883(16) . ?
 S11 C27 1.884(13) . ?
 S12 C1 1.856(17) . ?
 S15 C29 1.861(12) . ?
 S19 O18 1.420(10) . ?
 S19 O25 1.442(11) . ?
 S19 O30 1.439(13) . ?
 S19 C34 1.798(12) . ?
 S21 O4 1.461(10) . ?
 S21 O17 1.457(11) . ?
 S21 O20 1.445(10) . ?
 S21 C28 1.814(13) . ?
 S23 O47 1.348(17) . ?
 S23 O48 1.46(2) . ?
 S23 O49 1.375(17) . ?
 S23 C206 1.75(3) . ?
 S24 O29 1.430(12) . ?
 S24 O37 1.361(13) . ?
 S24 O51 1.451(12) . ?
 S24 C247 1.828(12) . ?
 S25 O29 1.297(15) . ?
 S25 O37 1.493(16) . ?
 S25 O55 1.399(18) . ?
 S25 C1A 1.853(14) . ?
 O16 C6 1.175(17) . ?
 O24 C35 1.188(18) . ?
 O31 C193 1.23(2) . ?
 O44 C229 1.22(3) . ?
 O54 C239 1.26(4) . ?
 N2 C14 1.350(16) . ?
 N2 C44 1.351(19) . ?
 N6 C109 1.34(2) . ?
 N6 C233 1.35(2) . ?
 N7 C84 1.337(15) . ?
 N7 C100 1.257(18) . ?
 N8 C2 1.303(18) . ?
 N8 C20 1.34(2) . ?
 N10 C25 1.32(2) . ?
 N10 C152 1.339(18) . ?
 N11 C50 1.39(3) . ?
 N11 C132 1.23(3) . ?
 N14 C77 1.38(2) . ?
 N14 C163 1.27(3) . ?
 C1 C21 1.52(2) . ?
 C1 C82 1.516(19) . ?
 C2 C191 1.36(2) . ?
 C6 C26 1.530(18) . ?
 C6 C144 1.529(16) . ?
 C13 C134 1.54(2) . ?
 C14 C52 1.38(2) . ?
 C15 C56 1.52(2) . ?
 C15 C63 1.508(18) . ?
 C15 C144 1.52(2) . ?
 C20 C59 1.37(2) . ?
 C22 C53 1.36(3) . ?
 C22 C233 1.42(3) . ?
 C23 C68 1.51(2) . ?
 C24 C29 1.53(2) . ?
 C25 C114 1.37(2) . ?
 C26 C63 1.553(15) . ?
 C26 C73 1.507(16) . ?
 C26 C200 1.522(19) . ?
 C27 C95 1.48(2) . ?
 C27 C140 1.45(2) . ?
 C28 C85 1.500(17) . ?
 C29 C58 1.505(17) . ?
 C33 C113 1.56(2) . ?
 C33 C169 1.52(2) . ?
 C34 C76 1.504(18) . ?
 C35 C49 1.532(18) . ?
 C35 C85 1.541(19) . ?
 C37 C51 1.512(17) . ?
 C38 C44 1.39(2) . ?
 C38 C102 1.42(2) . ?
 C40 C55 1.33(2) . ?
 C40 C106 1.35(2) . ?
 C47 C79 1.48(2) . ?
 C49 C93 1.52(2) . ?
 C50 C175 1.41(4) . ?
 C51 C81 1.48(2) . ?
 C52 C102 1.37(3) . ?
 C53 C67 1.39(3) . ?
 C55 C84 1.432(17) . ?
 C56 C200 1.580(18) . ?
 C59 C142 1.38(3) . ?
 C63 C88 1.51(2) . ?
 C63 C89 1.55(2) . ?
 C67 C109 1.34(2) . ?
 C68 C85 1.52(2) . ?
 C68 C93 1.56(2) . ?
 C68 C122 1.47(2) . ?
 C76 C113 1.537(18) . ?
 C76 C134 1.57(2) . ?
 C76 C193 1.535(17) . ?
 C77 C150 1.42(3) . ?
 C79 C189 1.40(2) . ?
 C85 C176 1.63(2) . ?
 C91 C222 1.52(2) . ?
 C93 C180 1.54(3) . ?
 C100 C106 1.405(19) . ?
 C103 C114 1.37(3) . ?
 C103 C166 1.35(3) . ?
 C107 C134 1.52(2) . ?
 C108 C132 1.47(4) . ?
 C108 C141 1.33(4) . ?
 C110 C222 1.49(2) . ?
 C134 C169 1.550(17) . ?
 C136 C153 1.29(4) . ?
 C136 C163 1.44(3) . ?
 C141 C175 1.34(4) . ?
 C142 C191 1.31(3) . ?
 C150 C153 1.40(4) . ?
 C152 C166 1.37(3) . ?
 C158 C195 1.58(3) . ?
 C169 C223 1.56(3) . ?
 C176 C180 1.47(2) . ?
 C182 C195 1.51(3) . ?
 C182 C206 1.57(4) . ?
 C182 C229 1.51(4) . ?
 C182 C231 1.52(4) . ?
 C186 C195 1.53(3) . ?
 C186 C207 1.54(4) . ?
 C186 C236 1.51(4) . ?
 C193 C223 1.50(3) . ?
 C195 C235 1.55(3) . ?
 C207 C229 1.52(4) . ?
 C231 C236 1.58(4) . ?
 C237 C238 1.49(2) . ?
 C237 C239 1.50(2) . ?
 C237 C242 1.50(2) . ?
 C237 C247 1.503(13) . ?
 C237 C1A 1.501(14) . ?
 C238 C246 1.51(2) . ?
 C239 C243 1.50(2) . ?
 C241 C242 1.514(18) . ?
 C242 C244 1.47(2) . ?
 C242 C245 1.530(19) . ?
 C243 C244 1.54(3) . ?
 C244 C246 1.54(3) . ?
 Ag2 Ag4 3.2616(13) . ?
 Ag2 Ag5 3.1426(15) . ?
 Ag2 Ag11 3.0557(14) . ?
 Ag2 Ag12 3.2293(13) . ?
 Ag2 S7 2.534(3) . ?
 Ag2 S16 2.513(3) . ?
 Ag2 N13 2.372(12) . ?
 Ag4 Ag11 3.3446(14) . ?
 Ag4 Ag23 3.2653(16) . ?
 Ag4 S1 2.594(3) . ?
 Ag4 S16 2.516(3) . ?
 Ag4 O9 2.546(10) . ?
 Ag4 N5 2.315(11) . ?
 Ag5 Ag12 3.1185(16) . ?
 Ag5 Ag21 3.1494(17) . ?
 Ag5 S7 2.461(3) . ?
 Ag5 S17 2.471(3) . ?
 Ag5 O40 2.485(11) . ?
 Ag6 Ag12 3.1378(15) . ?
 Ag6 Ag23 3.3753(16) . ?
 Ag6 S10 2.559(3) . ?
 Ag6 S16 2.525(3) . ?
 Ag6 O38 2.462(9) . ?
 Ag6 N9 2.305(11) . ?
 Ag10 Ag12 3.3716(17) . ?
 Ag10 Ag19 3.0671(14) . ?
 Ag10 S10 2.453(3) . ?
 Ag10 S17 2.461(3) . ?
 Ag10 O3 2.351(9) . ?
 Ag11 S1 2.452(3) . ?
 Ag11 S7 2.450(3) . ?
 Ag11 O23 2.339(10) . ?
 Ag12 S16 2.498(3) . ?
 Ag12 S17 2.509(3) . ?
 Ag12 N16 2.358(14) . ?
 Ag17 Ag20 3.2875(17) . ?
 Ag17 S7 2.595(4) . ?
 Ag17 S9 2.549(3) . ?
 Ag17 O2 2.570(11) . ?
 Ag17 N4 2.309(11) . ?
 Ag19 Ag20 3.2020(15) . ?
 Ag19 Ag23 3.2227(16) . ?
 Ag19 S9 2.556(3) . ?
 Ag19 S10 2.532(3) . ?
 Ag19 N3 2.323(11) . ?
 Ag20 Ag23 3.1506(18) . ?
 Ag20 S1 2.504(3) . ?
 Ag20 S9 2.495(3) . ?
 Ag20 N1 2.339(15) . ?
 Ag21 S9 2.471(3) . ?
 Ag21 S17 2.584(4) . ?
 Ag21 N12 2.298(10) . ?
 Ag23 S1 2.477(3) . ?
 Ag23 S10 2.466(3) . ?
 Ag23 O6 2.451(12) . ?
 S1 C57 1.823(15) . ?
 S2 O2 1.439(10) . ?
 S2 O15 1.437(11) . ?
 S2 O19 1.445(12) . ?
 S2 C127 1.771(14) . ?
 S4 O1 1.420(9) . ?
 S4 O3 1.460(9) . ?
 S4 O14 1.440(12) . ?
 S4 C5 1.785(12) . ?
 S7 C43 1.921(15) . ?
 S9 C12 1.833(16) . ?
 S10 C98 1.869(18) . ?
 S13 O6 1.474(13) . ?
 S13 O22 1.445(11) . ?
 S13 O33 1.467(12) . ?
 S13 C72 1.803(14) . ?
 S16 C64 1.884(16) . ?
 S17 C147 1.842(19) . ?
 S18 O11 1.469(11) . ?
 S18 O21 1.436(11) . ?
 S18 O40 1.448(13) . ?
 S18 C121 1.783(15) . ?
 S20 O9 1.449(10) . ?
 S20 O12 1.444(12) . ?
 S20 O38 1.464(9) . ?
 S20 C124 1.752(12) . ?
 S22 O23 1.464(12) . ?
 S22 O36 1.462(15) . ?
 S22 O39 1.437(12) . ?
 S22 C183 1.781(13) . ?
 O5 C19 1.186(18) . ?
 O26 C123 1.23(2) . ?
 O27 C160 1.21(2) . ?
 O35 C151 1.22(2) . ?
 O41 C101 1.15(2) . ?
 O45 C145 1.13(3) . ?
 N1 C3 1.34(3) . ?
 N1 C224 1.33(2) . ?
 N3 C4 1.346(17) . ?
 N3 C9 1.335(17) . ?
 N4 C10 1.32(2) . ?
 N4 C16 1.36(2) . ?
 N5 C75 1.323(17) . ?
 N5 C162 1.309(18) . ?
 N9 C171 1.288(18) . ?
 N9 C209 1.345(18) . ?
 N12 C31 1.332(16) . ?
 N12 C60 1.313(17) . ?
 N13 C130 1.264(19) . ?
 N13 C133 1.347(15) . ?
 N16 C18 1.35(2) . ?
 N16 C232 1.30(2) . ?
 C3 C146 1.38(3) . ?
 C4 C155 1.38(2) . ?
 C5 C54 1.495(18) . ?
 C7 C12 1.499(19) . ?
 C8 C129 1.37(2) . ?
 C8 C130 1.42(2) . ?
 C9 C32 1.37(2) . ?
 C10 C115 1.39(2) . ?
 C11 C32 1.31(3) . ?
 C11 C155 1.41(3) . ?
 C12 C17 1.52(2) . ?
 C16 C69 1.36(3) . ?
 C18 C167 1.41(3) . ?
 C19 C30 1.54(2) . ?
 C19 C46 1.523(18) . ?
 C30 C173 1.52(3) . ?
 C31 C117 1.393(18) . ?
 C36 C43 1.446(19) . ?
 C39 C121 1.53(3) . ?
 C39 C145 1.48(4) . ?
 C39 C181 1.94(4) . ?
 C39 C184 1.44(4) . ?
 C41 C154 1.38(3) . ?
 C41 C171 1.377(19) . ?
 C42 C129 1.39(3) . ?
 C42 C133 1.39(2) . ?
 C43 C61 1.48(2) . ?
 C46 C111 1.57(3) . ?
 C46 C159 1.55(3) . ?
 C46 C183 1.517(17) . ?
 C48 C60 1.441(19) . ?
 C48 C71 1.35(2) . ?
 C54 C65 1.59(2) . ?
 C54 C123 1.50(2) . ?
 C54 C168 1.578(19) . ?
 C57 C190 1.499(12) . ?
 C57 C196 1.528(12) . ?
 C57 C0AA 1.510(14) . ?
 C57 C1AA 1.506(13) . ?
 C62 C75 1.38(2) . ?
 C62 C86 1.36(2) . ?
 C64 C90 1.49(2) . ?
 C64 C179 1.536(19) . ?
 C65 C125 1.55(2) . ?
 C66 C214 1.34(3) . ?
 C66 C232 1.38(3) . ?
 C69 C78 1.37(3) . ?
 C71 C117 1.362(19) . ?
 C72 C221 1.58(2) . ?
 C74 C120 1.33(4) . ?
 C74 C146 1.39(3) . ?
 C78 C115 1.38(3) . ?
 C80 C147 1.487(19) . ?
 C86 C97 1.39(2) . ?
 C87 C168 1.49(2) . ?
 C92 C172 1.55(3) . ?
 C97 C162 1.40(2) . ?
 C98 C131 1.43(3) . ?
 C98 C143 1.48(2) . ?
 C101 C165 1.53(3) . ?
 C101 C221 1.53(3) . ?
 C105 C127 1.530(19) . ?
 C105 C137 1.58(3) . ?
 C105 C151 1.56(3) . ?
 C105 C157 1.52(3) . ?
 C111 C228 1.56(3) . ?
 C112 C125 1.48(3) . ?
 C112 C168 1.58(2) . ?
 C112 C225 1.52(3) . ?
 C119 C168 1.55(2) . ?
 C120 C224 1.41(3) . ?
 C123 C225 1.52(2) . ?
 C124 C164 1.511(16) . ?
 C126 C165 1.55(3) . ?
 C126 C172 1.44(3) . ?
 C126 C215 1.58(4) . ?
 C128 C172 1.55(3) . ?
 C135 C159 1.55(3) . ?
 C137 C217 1.59(3) . ?
 C138 C148 1.47(3) . ?
 C139 C215 1.52(3) . ?
 C139 C221 1.59(3) . ?
 C145 C216 1.57(4) . ?
 C147 C174 1.497(12) . ?
 C148 C161 1.59(3) . ?
 C148 C164 1.54(2) . ?
 C148 C185 1.52(3) . ?
 C151 C177 1.51(3) . ?
 C154 C219 1.30(3) . ?
 C157 C178 1.51(3) . ?
 C157 C198 1.59(3) . ?
 C157 C210 1.49(3) . ?
 C159 C173 1.57(3) . ?
 C159 C227 1.52(4) . ?
 C160 C164 1.517(19) . ?
 C160 C199 1.49(2) . ?
 C164 C187 1.59(2) . ?
 C167 C214 1.30(3) . ?
 C172 C221 1.54(2) . ?
 C173 C228 1.49(4) . ?
 C177 C210 1.55(3) . ?
 C181 C220 1.56(4) . ?
 C184 C192 1.44(3) . ?
 C184 C194 1.42(3) . ?
 C184 C234 1.70(4) . ?
 C185 C199 1.56(3) . ?
 C185 C212 1.53(3) . ?
 C187 C212 1.55(3) . ?
 C194 C216 1.45(4) . ?
 C194 C220 1.71(5) . ?
 C209 C219 1.43(3) . ?
 C210 C217 1.61(4) . ?
 S14 O7 1.435(11) . ?
 S14 O13 1.479(13) . ?
 S14 O28 1.457(15) . ?
 S14 C104 1.798(14) . ?
 O42 C96 1.17(2) . ?
 C45 C83 1.543(18) . ?
 C45 C118 1.55(3) . ?
 C45 C156 1.53(2) . ?
 C45 C197 1.52(3) . ?
 C83 C96 1.52(2) . ?
 C83 C104 1.51(2) . ?
 C83 C226 1.59(2) . ?
 C96 C218 1.57(2) . ?
 C197 C208 1.53(3) . ?
 C197 C218 1.51(2) . ?
 C208 C226 1.58(3) . ?
 N15 C70 1.40(4) . ?
 N15 C99 1.29(4) . ?
 C70 C116 1.31(3) . ?
 C99 C170 1.36(4) . ?
 C116 C211 1.30(3) . ?
 C170 C211 1.41(4) . ?
 N17 C94 1.37(4) . ?
 N17 C213 1.33(4) . ?
 C94 C149 1.34(4) . ?
 C149 C230 1.46(4) . ?
 C188 C213 1.28(4) . ?
 C188 C230 1.24(4) . ?
 N18 C201 1.3900 . ?
 N18 C205 1.3900 . ?
 C201 C202 1.3900 . ?
 C202 C203 1.3900 . ?
 C203 C204 1.3900 . ?
 C204 C205 1.3900 . ?

loop_
  _geom_angle_atom_site_label_1
  _geom_angle_atom_site_label_2
  _geom_angle_atom_site_label_3
  _geom_angle
  _geom_angle_site_symmetry_1
  _geom_angle_site_symmetry_3
  _geom_angle_publ_flag
 Ag16 Ag1 Ag13 93.31(4) . . ?
 Ag18 Ag1 Ag13 121.79(4) . . ?
 Ag18 Ag1 Ag16 60.53(3) . . ?
 S11 Ag1 Ag13 106.78(8) . . ?
 S11 Ag1 Ag16 110.27(8) . . ?
 S11 Ag1 Ag18 52.01(8) . . ?
 S11 Ag1 S15 138.32(9) . . ?
 S15 Ag1 Ag13 49.01(8) . . ?
 S15 Ag1 Ag16 51.20(8) . . ?
 S15 Ag1 Ag18 106.97(8) . . ?
 Ag22 Ag3 Ag18 111.20(4) . . ?
 S3 Ag3 Ag18 97.84(7) . . ?
 S3 Ag3 Ag22 50.20(6) . . ?
 S3 Ag3 S12 126.64(11) . . ?
 S3 Ag3 O4 102.3(3) . . ?
 S12 Ag3 Ag18 48.29(7) . . ?
 S12 Ag3 Ag22 98.92(8) . . ?
 O4 Ag3 Ag18 56.3(2) . . ?
 O4 Ag3 Ag22 150.6(3) . . ?
 O4 Ag3 S12 90.3(2) . . ?
 N10 Ag3 Ag18 131.0(3) . . ?
 N10 Ag3 Ag22 113.9(3) . . ?
 N10 Ag3 S3 125.5(3) . . ?
 N10 Ag3 S12 105.8(3) . . ?
 N10 Ag3 O4 89.9(4) . . ?
 Ag9 Ag7 Ag13 59.24(3) . . ?
 Ag9 Ag7 Ag15 90.86(4) . . ?
 Ag15 Ag7 Ag13 128.12(4) . . ?
 Ag16 Ag7 Ag9 117.63(4) . . ?
 Ag16 Ag7 Ag13 91.05(3) . . ?
 Ag16 Ag7 Ag15 64.91(4) . . ?
 S6 Ag7 Ag9 48.75(8) . . ?
 S6 Ag7 Ag13 106.27(8) . . ?
 S6 Ag7 Ag15 48.99(8) . . ?
 S6 Ag7 Ag16 107.48(8) . . ?
 S6 Ag7 O29 89.7(3) . . ?
 S15 Ag7 Ag9 101.60(8) . . ?
 S15 Ag7 Ag13 47.18(8) . . ?
 S15 Ag7 Ag15 112.87(8) . . ?
 S15 Ag7 Ag16 50.83(8) . . ?
 S15 Ag7 S6 134.95(9) . . ?
 S15 Ag7 O29 108.8(3) . . ?
 O10 Ag7 Ag9 94.3(3) . . ?
 O10 Ag7 Ag13 87.2(3) . . ?
 O10 Ag7 Ag15 140.3(3) . . ?
 O10 Ag7 Ag16 141.4(3) . . ?
 O10 Ag7 S6 110.0(3) . . ?
 O10 Ag7 S15 104.5(3) . . ?
 O10 Ag7 O29 104.6(4) . . ?
 O29 Ag7 Ag9 138.3(3) . . ?
 O29 Ag7 Ag13 155.8(3) . . ?
 O29 Ag7 Ag15 51.5(3) . . ?
 O29 Ag7 Ag16 66.5(3) . . ?
 Ag9 Ag8 Ag14 118.22(4) . . ?
 Ag9 Ag8 Ag22 58.30(3) . . ?
 Ag14 Ag8 Ag22 89.52(4) . . ?
 S3 Ag8 Ag9 102.73(7) . . ?
 S3 Ag8 Ag14 50.00(7) . . ?
 S3 Ag8 Ag22 47.93(6) . . ?
 S8 Ag8 Ag9 50.36(8) . . ?
 S8 Ag8 Ag14 103.39(9) . . ?
 S8 Ag8 Ag22 104.70(9) . . ?
 S8 Ag8 S3 132.39(11) . . ?
 N7 Ag8 Ag9 119.2(3) . . ?
 N7 Ag8 Ag14 120.5(3) . . ?
 N7 Ag8 Ag22 107.8(3) . . ?
 N7 Ag8 S3 102.7(3) . . ?
 N7 Ag8 S8 124.4(3) . . ?
 Ag7 Ag9 Ag13 61.89(3) . . ?
 Ag8 Ag9 Ag7 125.15(5) . . ?
 Ag8 Ag9 Ag13 95.06(4) . . ?
 Ag22 Ag9 Ag7 90.29(4) . . ?
 Ag22 Ag9 Ag8 62.76(3) . . ?
 Ag22 Ag9 Ag13 125.93(5) . . ?
 S6 Ag9 Ag7 49.12(7) . . ?
 S6 Ag9 Ag8 110.50(8) . . ?
 S6 Ag9 Ag13 109.19(8) . . ?
 S6 Ag9 Ag22 50.02(7) . . ?
 S8 Ag9 Ag7 108.17(9) . . ?
 S8 Ag9 Ag8 50.27(7) . . ?
 S8 Ag9 Ag13 50.77(8) . . ?
 S8 Ag9 Ag22 108.80(8) . . ?
 S8 Ag9 S6 139.86(12) . . ?
 N6 Ag9 Ag7 125.7(3) . . ?
 N6 Ag9 Ag8 108.6(3) . . ?
 N6 Ag9 Ag13 124.4(3) . . ?
 N6 Ag9 Ag22 109.6(3) . . ?
 N6 Ag9 S6 108.1(3) . . ?
 N6 Ag9 S8 111.6(3) . . ?
 Ag1 Ag13 Ag7 85.63(4) . . ?
 Ag1 Ag13 Ag9 111.06(4) . . ?
 Ag9 Ag13 Ag7 58.87(3) . . ?
 S8 Ag13 Ag1 98.46(8) . . ?
 S8 Ag13 Ag7 102.93(8) . . ?
 S8 Ag13 Ag9 48.12(8) . . ?
 S15 Ag13 Ag1 48.02(6) . . ?
 S15 Ag13 Ag7 47.33(6) . . ?
 S15 Ag13 Ag9 101.39(7) . . ?
 S15 Ag13 S8 128.01(11) . . ?
 N2 Ag13 Ag1 115.9(3) . . ?
 N2 Ag13 Ag7 142.3(3) . . ?
 N2 Ag13 Ag9 128.5(3) . . ?
 N2 Ag13 S8 103.7(3) . . ?
 N2 Ag13 S15 125.4(3) . . ?
 Ag18 Ag14 Ag8 114.82(4) . . ?
 S3 Ag14 Ag8 49.78(8) . . ?
 S3 Ag14 Ag18 100.17(8) . . ?
 S3 Ag14 S11 130.44(9) . . ?
 S11 Ag14 Ag8 102.40(8) . . ?
 S11 Ag14 Ag18 49.59(8) . . ?
 O17 Ag14 Ag8 143.1(3) . . ?
 O17 Ag14 Ag18 92.0(3) . . ?
 O17 Ag14 S3 103.0(2) . . ?
 O17 Ag14 S11 114.4(3) . . ?
 O17 Ag14 O49 100.0(5) . . ?
 O49 Ag14 Ag8 65.8(4) . . ?
 O49 Ag14 Ag18 156.0(4) . . ?
 O49 Ag14 S3 97.3(4) . . ?
 O49 Ag14 S11 106.4(4) . . ?
 Ag22 Ag15 Ag7 85.38(4) . . ?
 S6 Ag15 Ag7 47.73(7) . . ?
 S6 Ag15 Ag22 46.66(7) . . ?
 S12 Ag15 Ag7 95.10(8) . . ?
 S12 Ag15 Ag22 94.74(8) . . ?
 S12 Ag15 S6 119.10(11) . . ?
 N14 Ag15 Ag7 137.0(4) . . ?
 N14 Ag15 Ag22 104.0(4) . . ?
 N14 Ag15 S6 110.9(4) . . ?
 N14 Ag15 S12 125.0(4) . . ?
 Ag1 Ag16 Ag7 89.71(4) . . ?
 Ag18 Ag16 Ag1 58.32(3) . . ?
 Ag18 Ag16 Ag7 115.57(4) . . ?
 S12 Ag16 Ag1 105.13(8) . . ?
 S12 Ag16 Ag7 99.21(8) . . ?
 S12 Ag16 Ag18 51.04(7) . . ?
 S12 Ag16 S15 130.43(11) . . ?
 S12 Ag16 O53 120.2(4) . . ?
 S15 Ag16 Ag1 48.93(6) . . ?
 S15 Ag16 Ag7 49.75(6) . . ?
 S15 Ag16 Ag18 102.85(7) . . ?
 O51 Ag16 Ag1 148.6(3) . . ?
 O51 Ag16 Ag7 86.8(3) . . ?
 O51 Ag16 Ag18 148.6(4) . . ?
 O51 Ag16 S12 106.2(3) . . ?
 O51 Ag16 S15 108.5(4) . . ?
 O51 Ag16 O53 82.2(5) . . ?
 O53 Ag16 Ag1 80.9(4) . . ?
 O53 Ag16 Ag7 140.6(4) . . ?
 O53 Ag16 Ag18 91.7(4) . . ?
 O53 Ag16 S15 98.7(4) . . ?
 Ag1 Ag18 Ag3 126.38(4) . . ?
 Ag1 Ag18 Ag14 93.19(4) . . ?
 Ag1 Ag18 Ag16 61.16(3) . . ?
 Ag14 Ag18 Ag3 64.01(3) . . ?
 Ag16 Ag18 Ag3 94.74(4) . . ?
 Ag16 Ag18 Ag14 128.53(5) . . ?
 S11 Ag18 Ag1 50.00(7) . . ?
 S11 Ag18 Ag3 111.03(8) . . ?
 S11 Ag18 Ag14 50.33(7) . . ?
 S11 Ag18 Ag16 108.96(7) . . ?
 S11 Ag18 S12 138.52(11) . . ?
 S12 Ag18 Ag1 107.03(8) . . ?
 S12 Ag18 Ag3 49.67(7) . . ?
 S12 Ag18 Ag14 109.75(8) . . ?
 S12 Ag18 Ag16 50.24(7) . . ?
 N8 Ag18 Ag1 108.3(3) . . ?
 N8 Ag18 Ag3 124.1(3) . . ?
 N8 Ag18 Ag14 128.3(3) . . ?
 N8 Ag18 Ag16 102.8(3) . . ?
 N8 Ag18 S11 112.2(3) . . ?
 N8 Ag18 S12 107.8(3) . . ?
 Ag3 Ag22 Ag8 94.09(3) . . ?
 Ag3 Ag22 Ag9 123.57(4) . . ?
 Ag3 Ag22 Ag15 64.51(3) . . ?
 Ag8 Ag22 Ag15 128.46(4) . . ?
 Ag9 Ag22 Ag8 58.94(3) . . ?
 Ag9 Ag22 Ag15 93.24(4) . . ?
 S3 Ag22 Ag3 51.46(8) . . ?
 S3 Ag22 Ag8 49.37(8) . . ?
 S3 Ag22 Ag9 104.66(8) . . ?
 S3 Ag22 Ag15 112.72(8) . . ?
 S3 Ag22 O30 102.1(3) . . ?
 S6 Ag22 Ag3 109.34(8) . . ?
 S6 Ag22 Ag8 107.73(8) . . ?
 S6 Ag22 Ag9 50.97(8) . . ?
 S6 Ag22 Ag15 49.12(8) . . ?
 S6 Ag22 S3 138.50(9) . . ?
 S6 Ag22 O30 116.4(3) . . ?
 O30 Ag22 Ag3 92.3(3) . . ?
 O30 Ag22 Ag8 130.2(3) . . ?
 O30 Ag22 Ag9 143.7(3) . . ?
 O30 Ag22 Ag15 98.5(3) . . ?
 S8 Ag24 S11 119.51(12) . . ?
 N11 Ag24 S8 123.5(4) . . ?
 N11 Ag24 S11 109.7(5) . . ?
 Ag3 S3 Ag8 139.03(11) . . ?
 Ag3 S3 Ag14 87.90(10) . . ?
 Ag8 S3 Ag14 80.23(9) . . ?
 Ag22 S3 Ag3 78.34(9) . . ?
 Ag22 S3 Ag8 82.70(10) . . ?
 Ag22 S3 Ag14 134.78(11) . . ?
 C51 S3 Ag3 111.9(4) . . ?
 C51 S3 Ag8 108.8(4) . . ?
 C51 S3 Ag14 113.6(4) . . ?
 C51 S3 Ag22 111.6(4) . . ?
 O8 S5 C73 104.8(6) . . ?
 O10 S5 O8 111.2(6) . . ?
 O10 S5 C73 105.9(6) . . ?
 O52 S5 O8 113.7(6) . . ?
 O52 S5 O10 113.0(7) . . ?
 O52 S5 C73 107.5(6) . . ?
 Ag7 S6 Ag15 83.28(10) . . ?
 Ag9 S6 Ag7 82.13(9) . . ?
 Ag9 S6 Ag15 139.47(11) . . ?
 Ag22 S6 Ag7 133.48(11) . . ?
 Ag22 S6 Ag9 79.00(9) . . ?
 Ag22 S6 Ag15 84.22(10) . . ?
 C79 S6 Ag7 109.3(6) . . ?
 C79 S6 Ag9 109.1(8) . . ?
 C79 S6 Ag15 111.4(8) . . ?
 C79 S6 Ag22 117.0(6) . . ?
 Ag8 S8 Ag9 79.37(10) . . ?
 Ag8 S8 Ag13 140.73(16) . . ?
 Ag8 S8 Ag24 87.47(11) . . ?
 Ag9 S8 Ag13 81.11(10) . . ?
 Ag9 S8 Ag24 141.72(16) . . ?
 Ag24 S8 Ag13 87.19(11) . . ?
 C222 S8 Ag8 111.8(5) . . ?
 C222 S8 Ag9 105.1(5) . . ?
 C222 S8 Ag13 106.0(5) . . ?
 C222 S8 Ag24 113.1(5) . . ?
 Ag1 S11 Ag14 136.51(11) . . ?
 Ag1 S11 Ag18 77.99(9) . . ?
 Ag1 S11 Ag24 86.88(10) . . ?
 Ag14 S11 Ag24 86.14(11) . . ?
 Ag18 S11 Ag14 80.08(9) . . ?
 Ag18 S11 Ag24 139.65(11) . . ?
 C27 S11 Ag1 114.5(5) . . ?
 C27 S11 Ag14 108.8(4) . . ?
 C27 S11 Ag18 115.7(6) . . ?
 C27 S11 Ag24 104.6(6) . . ?
 Ag15 S12 Ag3 86.18(10) . . ?
 Ag15 S12 Ag18 142.13(15) . . ?
 Ag16 S12 Ag3 142.74(15) . . ?
 Ag16 S12 Ag15 89.77(10) . . ?
 Ag16 S12 Ag18 78.72(9) . . ?
 Ag18 S12 Ag3 82.05(9) . . ?
 C1 S12 Ag3 105.6(4) . . ?
 C1 S12 Ag15 112.1(4) . . ?
 C1 S12 Ag16 110.2(4) . . ?
 C1 S12 Ag18 105.7(4) . . ?
 Ag1 S15 Ag7 132.30(11) . . ?
 Ag1 S15 Ag13 82.97(10) . . ?
 Ag1 S15 Ag16 79.87(9) . . ?
 Ag7 S15 Ag16 79.42(9) . . ?
 Ag13 S15 Ag7 85.49(9) . . ?
 Ag13 S15 Ag16 139.18(11) . . ?
 C29 S15 Ag1 112.3(4) . . ?
 C29 S15 Ag7 114.7(4) . . ?
 C29 S15 Ag13 114.2(5) . . ?
 C29 S15 Ag16 106.5(5) . . ?
 O18 S19 O25 114.8(7) . . ?
 O18 S19 O30 113.1(7) . . ?
 O18 S19 C34 106.8(6) . . ?
 O25 S19 C34 106.6(7) . . ?
 O30 S19 O25 109.8(7) . . ?
 O30 S19 C34 105.1(7) . . ?
 O4 S21 C28 102.2(6) . . ?
 O17 S21 O4 110.8(6) . . ?
 O17 S21 C28 107.3(6) . . ?
 O20 S21 O4 113.0(6) . . ?
 O20 S21 O17 114.4(7) . . ?
 O20 S21 C28 108.2(6) . . ?
 O47 S23 O48 108.9(13) . . ?
 O47 S23 O49 124.2(13) . . ?
 O47 S23 C206 109.2(15) . . ?
 O48 S23 C206 102.6(14) . . ?
 O49 S23 O48 100.7(12) . . ?
 O49 S23 C206 108.8(13) . . ?
 O29 S24 O51 106.6(9) . . ?
 O29 S24 C247 108.2(16) . . ?
 O37 S24 O29 115.3(9) . . ?
 O37 S24 O51 118.8(9) . . ?
 O37 S24 C247 103.8(16) . . ?
 O51 S24 C247 103.0(9) . . ?
 O29 S25 O37 115.2(12) . . ?
 O29 S25 O55 115(2) . . ?
 O29 S25 C1A 86.1(12) . . ?
 O37 S25 C1A 123(2) . . ?
 O55 S25 O37 107.9(18) . . ?
 O55 S25 C1A 108(3) . . ?
 S21 O4 Ag3 124.9(6) . . ?
 S5 O10 Ag7 115.0(5) . . ?
 S21 O17 Ag14 118.6(5) . . ?
 S24 O29 Ag7 140.0(8) . . ?
 S25 O29 Ag7 155.9(11) . . ?
 S19 O30 Ag22 104.2(7) . . ?
 S23 O49 Ag14 128.6(11) . . ?
 S24 O51 Ag16 119.8(8) . . ?
 C14 N2 Ag13 121.7(10) . . ?
 C14 N2 C44 117.5(12) . . ?
 C44 N2 Ag13 120.0(8) . . ?
 C109 N6 Ag9 118.0(9) . . ?
 C109 N6 C233 119.4(14) . . ?
 C233 N6 Ag9 122.1(12) . . ?
 C84 N7 Ag8 121.3(8) . . ?
 C100 N7 Ag8 118.8(8) . . ?
 C100 N7 C84 118.9(11) . . ?
 C2 N8 Ag18 125.0(11) . . ?
 C2 N8 C20 115.3(14) . . ?
 C20 N8 Ag18 119.7(10) . . ?
 C25 N10 Ag3 118.5(9) . . ?
 C25 N10 C152 118.1(14) . . ?
 C152 N10 Ag3 122.7(12) . . ?
 C50 N11 Ag24 118.5(15) . . ?
 C132 N11 Ag24 123(2) . . ?
 C132 N11 C50 118(2) . . ?
 C77 N14 Ag15 118.4(13) . . ?
 C163 N14 Ag15 123.2(16) . . ?
 C163 N14 C77 118(2) . . ?
 C21 C1 S12 109.7(11) . . ?
 C82 C1 S12 110.6(10) . . ?
 C82 C1 C21 111.2(12) . . ?
 N8 C2 C191 124.2(17) . . ?
 O16 C6 C26 127.0(11) . . ?
 O16 C6 C144 127.9(12) . . ?
 C144 C6 C26 105.1(11) . . ?
 N2 C14 C52 123.4(15) . . ?
 C63 C15 C56 104.9(12) . . ?
 C63 C15 C144 102.2(12) . . ?
 C144 C15 C56 106.0(12) . . ?
 N8 C20 C59 123.2(15) . . ?
 C53 C22 C233 119.8(15) . . ?
 N10 C25 C114 123.4(15) . . ?
 C6 C26 C63 98.9(9) . . ?
 C73 C26 C6 113.4(11) . . ?
 C73 C26 C63 116.2(9) . . ?
 C73 C26 C200 119.7(10) . . ?
 C200 C26 C6 102.5(11) . . ?
 C200 C26 C63 103.3(11) . . ?
 C95 C27 S11 110.2(10) . . ?
 C140 C27 S11 111.4(11) . . ?
 C140 C27 C95 113.8(15) . . ?
 C85 C28 S21 120.3(10) . . ?
 C24 C29 S15 108.5(9) . . ?
 C58 C29 S15 109.1(9) . . ?
 C58 C29 C24 111.3(11) . . ?
 C169 C33 C113 104.4(11) . . ?
 C76 C34 S19 120.2(9) . . ?
 O24 C35 C49 126.6(13) . . ?
 O24 C35 C85 128.6(12) . . ?
 C49 C35 C85 104.7(11) . . ?
 C44 C38 C102 118.7(16) . . ?
 C55 C40 C106 119.3(14) . . ?
 N2 C44 C38 122.6(13) . . ?
 C93 C49 C35 102.5(11) . . ?
 N11 C50 C175 124(3) . . ?
 C37 C51 S3 107.8(8) . . ?
 C81 C51 S3 109.7(9) . . ?
 C81 C51 C37 114.2(11) . . ?
 C102 C52 C14 119.5(15) . . ?
 C22 C53 C67 118.7(18) . . ?
 C40 C55 C84 118.9(13) . . ?
 C15 C56 C200 100.8(11) . . ?
 C20 C59 C142 118.4(17) . . ?
 C15 C63 C26 95.0(9) . . ?
 C15 C63 C88 113.7(14) . . ?
 C15 C63 C89 114.5(12) . . ?
 C88 C63 C26 114.1(13) . . ?
 C88 C63 C89 106.7(14) . . ?
 C89 C63 C26 112.7(13) . . ?
 C109 C67 C53 119.9(18) . . ?
 C23 C68 C85 110.9(12) . . ?
 C23 C68 C93 110.6(13) . . ?
 C85 C68 C93 94.1(12) . . ?
 C122 C68 C23 108.9(15) . . ?
 C122 C68 C85 116.4(12) . . ?
 C122 C68 C93 115.2(12) . . ?
 C26 C73 S5 119.0(9) . . ?
 C34 C76 C113 118.1(12) . . ?
 C34 C76 C134 123.1(12) . . ?
 C34 C76 C193 109.2(12) . . ?
 C113 C76 C134 101.8(11) . . ?
 C193 C76 C113 102.7(11) . . ?
 C193 C76 C134 98.5(12) . . ?
 N14 C77 C150 123(2) . . ?
 C47 C79 S6 110.3(12) . . ?
 C189 C79 S6 112.1(13) . . ?
 C189 C79 C47 124.6(17) . . ?
 N7 C84 C55 120.5(12) . . ?
 C28 C85 C35 115.1(11) . . ?
 C28 C85 C68 126.5(13) . . ?
 C28 C85 C176 107.7(11) . . ?
 C35 C85 C176 100.1(11) . . ?
 C68 C85 C35 103.9(10) . . ?
 C68 C85 C176 99.3(11) . . ?
 C49 C93 C68 104.6(11) . . ?
 C49 C93 C180 105.5(16) . . ?
 C180 C93 C68 101.9(12) . . ?
 N7 C100 C106 123.8(13) . . ?
 C52 C102 C38 118.2(16) . . ?
 C166 C103 C114 119.1(19) . . ?
 C40 C106 C100 118.5(14) . . ?
 C141 C108 C132 118(3) . . ?
 N6 C109 C67 122.7(15) . . ?
 C76 C113 C33 104.0(11) . . ?
 C25 C114 C103 117.8(19) . . ?
 N11 C132 C108 122(3) . . ?
 C13 C134 C76 116.3(12) . . ?
 C13 C134 C169 109.7(13) . . ?
 C107 C134 C13 108.0(15) . . ?
 C107 C134 C76 112.4(14) . . ?
 C107 C134 C169 114.5(13) . . ?
 C169 C134 C76 95.7(12) . . ?
 C153 C136 C163 120(3) . . ?
 C108 C141 C175 123(3) . . ?
 C191 C142 C59 117.7(16) . . ?
 C15 C144 C6 102.6(10) . . ?
 C153 C150 C77 115(2) . . ?
 N10 C152 C166 121.1(19) . . ?
 C136 C153 C150 122(2) . . ?
 N14 C163 C136 123(3) . . ?
 C103 C166 C152 120.4(17) . . ?
 C33 C169 C134 102.6(10) . . ?
 C33 C169 C223 103.9(16) . . ?
 C134 C169 C223 101.1(13) . . ?
 C141 C175 C50 114(3) . . ?
 C180 C176 C85 105.0(13) . . ?
 C176 C180 C93 103.4(12) . . ?
 C195 C182 C206 115(2) . . ?
 C195 C182 C229 99.1(18) . . ?
 C195 C182 C231 102(2) . . ?
 C229 C182 C206 115(2) . . ?
 C229 C182 C231 95(3) . . ?
 C231 C182 C206 127(2) . . ?
 C195 C186 C207 101(2) . . ?
 C236 C186 C195 101(2) . . ?
 C236 C186 C207 113(3) . . ?
 C142 C191 C2 121.0(17) . . ?
 O31 C193 C76 125.9(17) . . ?
 O31 C193 C223 125.6(14) . . ?
 C223 C193 C76 108.3(15) . . ?
 C182 C195 C158 111(2) . . ?
 C182 C195 C186 98(2) . . ?
 C182 C195 C235 114(2) . . ?
 C186 C195 C158 109.8(18) . . ?
 C186 C195 C235 111(2) . . ?
 C235 C195 C158 112(2) . . ?
 C26 C200 C56 104.9(11) . . ?
 C182 C206 S23 115(2) . . ?
 C229 C207 C186 99(2) . . ?
 C91 C222 S8 111.1(11) . . ?
 C110 C222 S8 109.4(12) . . ?
 C110 C222 C91 113.1(14) . . ?
 C193 C223 C169 102.2(12) . . ?
 O44 C229 C182 126(3) . . ?
 O44 C229 C207 123(3) . . ?
 C182 C229 C207 110(2) . . ?
 C182 C231 C236 107(2) . . ?
 N6 C233 C22 119.4(16) . . ?
 C186 C236 C231 99(3) . . ?
 C238 C237 C239 105(2) . . ?
 C238 C237 C242 109.5(19) . . ?
 C238 C237 C247 124.0(19) . . ?
 C238 C237 C1A 96(3) . . ?
 C239 C237 C242 91.6(19) . . ?
 C239 C237 C247 94(2) . . ?
 C247 C237 C242 122(2) . . ?
 C1A C237 C239 145(3) . . ?
 C1A C237 C242 107(2) . . ?
 C237 C238 C246 102(2) . . ?
 O54 C239 C237 128(3) . . ?
 O54 C239 C243 125(3) . . ?
 C243 C239 C237 106(2) . . ?
 C237 C242 C241 117(2) . . ?
 C237 C242 C245 114(3) . . ?
 C241 C242 C245 101(2) . . ?
 C244 C242 C237 97(2) . . ?
 C244 C242 C241 118(3) . . ?
 C244 C242 C245 111(3) . . ?
 C239 C243 C244 101(2) . . ?
 C242 C244 C243 97(3) . . ?
 C242 C244 C246 102(3) . . ?
 C243 C244 C246 108(3) . . ?
 C238 C246 C244 104(3) . . ?
 C237 C247 S24 123.9(16) . . ?
 Ag5 Ag2 Ag4 124.42(4) . . ?
 Ag5 Ag2 Ag12 58.59(3) . . ?
 Ag11 Ag2 Ag4 63.84(3) . . ?
 Ag11 Ag2 Ag5 92.45(4) . . ?
 Ag11 Ag2 Ag12 125.64(5) . . ?
 Ag12 Ag2 Ag4 94.06(4) . . ?
 S7 Ag2 Ag4 111.59(7) . . ?
 S7 Ag2 Ag5 49.98(6) . . ?
 S7 Ag2 Ag11 50.96(7) . . ?
 S7 Ag2 Ag12 106.62(7) . . ?
 S16 Ag2 Ag4 49.61(7) . . ?
 S16 Ag2 Ag5 103.87(8) . . ?
 S16 Ag2 Ag11 108.60(8) . . ?
 S16 Ag2 Ag12 49.67(7) . . ?
 S16 Ag2 S7 136.80(11) . . ?
 N13 Ag2 Ag4 95.8(3) . . ?
 N13 Ag2 Ag5 139.1(3) . . ?
 N13 Ag2 Ag11 100.0(3) . . ?
 N13 Ag2 Ag12 132.7(3) . . ?
 N13 Ag2 S7 112.2(3) . . ?
 N13 Ag2 S16 108.6(3) . . ?
 Ag2 Ag4 Ag11 55.09(3) . . ?
 Ag2 Ag4 Ag23 102.80(4) . . ?
 Ag23 Ag4 Ag11 85.82(4) . . ?
 S1 Ag4 Ag2 94.06(7) . . ?
 S1 Ag4 Ag11 46.69(7) . . ?
 S1 Ag4 Ag23 48.37(7) . . ?
 S16 Ag4 Ag2 49.53(7) . . ?
 S16 Ag4 Ag11 100.39(8) . . ?
 S16 Ag4 Ag23 88.43(8) . . ?
 S16 Ag4 S1 118.65(11) . . ?
 S16 Ag4 O9 104.0(2) . . ?
 O9 Ag4 Ag2 149.9(3) . . ?
 O9 Ag4 Ag11 134.0(3) . . ?
 O9 Ag4 Ag23 56.9(3) . . ?
 O9 Ag4 S1 87.3(3) . . ?
 N5 Ag4 Ag2 112.6(3) . . ?
 N5 Ag4 Ag11 101.0(3) . . ?
 N5 Ag4 Ag23 141.0(3) . . ?
 N5 Ag4 S1 111.3(3) . . ?
 N5 Ag4 S16 127.0(4) . . ?
 N5 Ag4 O9 94.6(4) . . ?
 Ag2 Ag5 Ag21 134.88(5) . . ?
 Ag12 Ag5 Ag2 62.10(3) . . ?
 Ag12 Ag5 Ag21 98.56(4) . . ?
 S7 Ag5 Ag2 52.06(8) . . ?
 S7 Ag5 Ag12 112.00(8) . . ?
 S7 Ag5 Ag21 114.91(9) . . ?
 S7 Ag5 S17 148.35(10) . . ?
 S7 Ag5 O40 100.9(3) . . ?
 S17 Ag5 Ag2 112.12(8) . . ?
 S17 Ag5 Ag12 51.78(8) . . ?
 S17 Ag5 Ag21 53.09(9) . . ?
 S17 Ag5 O40 105.3(3) . . ?
 O40 Ag5 Ag2 86.3(3) . . ?
 O40 Ag5 Ag12 89.3(3) . . ?
 O40 Ag5 Ag21 136.6(3) . . ?
 Ag12 Ag6 Ag23 102.38(4) . . ?
 S10 Ag6 Ag12 96.40(7) . . ?
 S10 Ag6 Ag23 46.65(6) . . ?
 S16 Ag6 Ag12 50.96(7) . . ?
 S16 Ag6 Ag23 85.88(8) . . ?
 S16 Ag6 S10 117.98(10) . . ?
 O38 Ag6 Ag12 153.1(3) . . ?
 O38 Ag6 Ag23 81.1(3) . . ?
 O38 Ag6 S10 104.6(3) . . ?
 O38 Ag6 S16 103.5(2) . . ?
 N9 Ag6 Ag12 107.2(3) . . ?
 N9 Ag6 Ag23 143.7(3) . . ?
 N9 Ag6 S10 108.6(3) . . ?
 N9 Ag6 S16 129.4(3) . . ?
 N9 Ag6 O38 81.9(3) . . ?
 Ag19 Ag10 Ag12 111.31(4) . . ?
 S10 Ag10 Ag12 92.76(8) . . ?
 S10 Ag10 Ag19 53.20(8) . . ?
 S10 Ag10 S17 127.16(9) . . ?
 S17 Ag10 Ag12 47.88(8) . . ?
 S17 Ag10 Ag19 103.52(8) . . ?
 O3 Ag10 Ag12 142.6(2) . . ?
 O3 Ag10 Ag19 104.3(3) . . ?
 O3 Ag10 S10 118.1(2) . . ?
 O3 Ag10 S17 113.3(2) . . ?
 Ag2 Ag11 Ag4 61.08(3) . . ?
 S1 Ag11 Ag2 102.38(8) . . ?
 S1 Ag11 Ag4 50.33(8) . . ?
 S7 Ag11 Ag2 53.44(8) . . ?
 S7 Ag11 Ag4 111.29(8) . . ?
 S7 Ag11 S1 127.71(9) . . ?
 O23 Ag11 Ag2 108.8(3) . . ?
 O23 Ag11 Ag4 97.1(3) . . ?
 O23 Ag11 S1 111.0(3) . . ?
 O23 Ag11 S7 120.3(3) . . ?
 Ag2 Ag12 Ag10 123.27(5) . . ?
 Ag5 Ag12 Ag2 59.32(3) . . ?
 Ag5 Ag12 Ag6 126.83(5) . . ?
 Ag5 Ag12 Ag10 87.33(4) . . ?
 Ag6 Ag12 Ag2 97.03(4) . . ?
 Ag6 Ag12 Ag10 66.12(4) . . ?
 S16 Ag12 Ag2 50.09(7) . . ?
 S16 Ag12 Ag5 104.94(8) . . ?
 S16 Ag12 Ag6 51.72(7) . . ?
 S16 Ag12 Ag10 110.27(9) . . ?
 S16 Ag12 S17 138.87(11) . . ?
 S17 Ag12 Ag2 108.36(7) . . ?
 S17 Ag12 Ag5 50.68(7) . . ?
 S17 Ag12 Ag6 111.70(8) . . ?
 S17 Ag12 Ag10 46.68(7) . . ?
 N16 Ag12 Ag2 135.2(3) . . ?
 N16 Ag12 Ag5 132.5(3) . . ?
 N16 Ag12 Ag6 98.6(3) . . ?
 N16 Ag12 Ag10 101.4(3) . . ?
 N16 Ag12 S16 114.9(4) . . ?
 N16 Ag12 S17 104.2(4) . . ?
 S7 Ag17 Ag20 93.18(7) . . ?
 S9 Ag17 Ag20 48.61(7) . . ?
 S9 Ag17 S7 115.86(10) . . ?
 S9 Ag17 O2 108.3(3) . . ?
 O2 Ag17 Ag20 154.1(3) . . ?
 O2 Ag17 S7 110.0(3) . . ?
 N4 Ag17 Ag20 104.2(3) . . ?
 N4 Ag17 S7 107.5(4) . . ?
 N4 Ag17 S9 128.2(4) . . ?
 N4 Ag17 O2 80.4(4) . . ?
 Ag10 Ag19 Ag20 124.65(5) . . ?
 Ag10 Ag19 Ag23 91.68(4) . . ?
 Ag20 Ag19 Ag23 58.73(3) . . ?
 S9 Ag19 Ag10 106.98(8) . . ?
 S9 Ag19 Ag20 49.82(7) . . ?
 S9 Ag19 Ag23 103.65(8) . . ?
 S10 Ag19 Ag10 50.88(6) . . ?
 S10 Ag19 Ag20 105.55(7) . . ?
 S10 Ag19 Ag23 48.96(6) . . ?
 S10 Ag19 S9 134.63(11) . . ?
 N3 Ag19 Ag10 100.8(3) . . ?
 N3 Ag19 Ag20 132.2(3) . . ?
 N3 Ag19 Ag23 141.5(3) . . ?
 N3 Ag19 S9 107.1(3) . . ?
 N3 Ag19 S10 115.2(3) . . ?
 Ag19 Ag20 Ag17 97.21(4) . . ?
 Ag23 Ag20 Ag17 127.35(5) . . ?
 Ag23 Ag20 Ag19 60.96(3) . . ?
 S1 Ag20 Ag17 111.46(8) . . ?
 S1 Ag20 Ag19 109.76(8) . . ?
 S1 Ag20 Ag23 50.39(7) . . ?
 S9 Ag20 Ag17 50.05(8) . . ?
 S9 Ag20 Ag19 51.52(8) . . ?
 S9 Ag20 Ag23 107.23(8) . . ?
 S9 Ag20 S1 139.19(11) . . ?
 N1 Ag20 Ag17 97.9(4) . . ?
 N1 Ag20 Ag19 130.4(4) . . ?
 N1 Ag20 Ag23 133.5(4) . . ?
 N1 Ag20 S1 107.8(4) . . ?
 N1 Ag20 S9 110.5(4) . . ?
 S9 Ag21 Ag5 92.71(9) . . ?
 S9 Ag21 S17 121.08(11) . . ?
 S17 Ag21 Ag5 49.86(7) . . ?
 N12 Ag21 Ag5 135.7(3) . . ?
 N12 Ag21 S9 129.4(3) . . ?
 N12 Ag21 S17 104.7(3) . . ?
 Ag4 Ag23 Ag6 70.78(4) . . ?
 Ag19 Ag23 Ag4 133.48(4) . . ?
 Ag19 Ag23 Ag6 93.74(4) . . ?
 Ag20 Ag23 Ag4 96.28(4) . . ?
 Ag20 Ag23 Ag6 130.45(5) . . ?
 Ag20 Ag23 Ag19 60.31(4) . . ?
 S1 Ag23 Ag4 51.50(8) . . ?
 S1 Ag23 Ag6 118.50(8) . . ?
 S1 Ag23 Ag19 109.84(8) . . ?
 S1 Ag23 Ag20 51.14(8) . . ?
 S10 Ag23 Ag4 117.27(9) . . ?
 S10 Ag23 Ag6 48.97(8) . . ?
 S10 Ag23 Ag19 50.76(8) . . ?
 S10 Ag23 Ag20 108.78(8) . . ?
 S10 Ag23 S1 146.07(10) . . ?
 O6 Ag23 Ag4 136.7(3) . . ?
 O6 Ag23 Ag6 133.1(3) . . ?
 O6 Ag23 Ag19 86.1(3) . . ?
 O6 Ag23 Ag20 89.5(3) . . ?
 O6 Ag23 S1 105.3(3) . . ?
 O6 Ag23 S10 101.0(3) . . ?
 Ag11 S1 Ag4 82.98(10) . . ?
 Ag11 S1 Ag20 86.07(10) . . ?
 Ag11 S1 Ag23 131.85(11) . . ?
 Ag20 S1 Ag4 139.26(11) . . ?
 Ag23 S1 Ag4 80.13(9) . . ?
 Ag23 S1 Ag20 78.47(9) . . ?
 C57 S1 Ag4 112.6(7) . . ?
 C57 S1 Ag11 115.6(6) . . ?
 C57 S1 Ag20 107.6(7) . . ?
 C57 S1 Ag23 112.5(6) . . ?
 O2 S2 O19 113.2(7) . . ?
 O2 S2 C127 103.8(6) . . ?
 O15 S2 O2 111.9(8) . . ?
 O15 S2 O19 112.9(7) . . ?
 O15 S2 C127 107.2(7) . . ?
 O19 S2 C127 107.1(7) . . ?
 O1 S4 O3 112.2(6) . . ?
 O1 S4 O14 114.3(7) . . ?
 O1 S4 C5 106.2(6) . . ?
 O3 S4 C5 104.5(6) . . ?
 O14 S4 O3 111.1(7) . . ?
 O14 S4 C5 107.9(7) . . ?
 Ag2 S7 Ag17 142.33(11) . . ?
 Ag5 S7 Ag2 77.96(9) . . ?
 Ag5 S7 Ag17 84.47(10) . . ?
 Ag11 S7 Ag2 75.60(9) . . ?
 Ag11 S7 Ag5 131.39(11) . . ?
 Ag11 S7 Ag17 92.38(11) . . ?
 C43 S7 Ag2 100.8(5) . . ?
 C43 S7 Ag5 106.2(4) . . ?
 C43 S7 Ag11 118.3(4) . . ?
 C43 S7 Ag17 116.1(5) . . ?
 Ag17 S9 Ag19 144.95(16) . . ?
 Ag20 S9 Ag17 81.33(10) . . ?
 Ag20 S9 Ag19 78.67(10) . . ?
 Ag21 S9 Ag17 93.16(12) . . ?
 Ag21 S9 Ag19 85.04(10) . . ?
 Ag21 S9 Ag20 141.41(16) . . ?
 C12 S9 Ag17 109.6(4) . . ?
 C12 S9 Ag19 103.7(4) . . ?
 C12 S9 Ag20 107.4(5) . . ?
 C12 S9 Ag21 110.4(5) . . ?
 Ag10 S10 Ag6 90.38(10) . . ?
 Ag10 S10 Ag19 75.92(8) . . ?
 Ag10 S10 Ag23 133.12(11) . . ?
 Ag19 S10 Ag6 142.22(11) . . ?
 Ag23 S10 Ag6 84.38(10) . . ?
 Ag23 S10 Ag19 80.28(9) . . ?
 C98 S10 Ag6 112.2(8) . . ?
 C98 S10 Ag10 118.1(6) . . ?
 C98 S10 Ag19 105.3(8) . . ?
 C98 S10 Ag23 106.8(6) . . ?
 O6 S13 C72 107.1(8) . . ?
 O22 S13 O6 112.2(8) . . ?
 O22 S13 O33 112.9(7) . . ?
 O22 S13 C72 106.8(7) . . ?
 O33 S13 O6 112.6(8) . . ?
 O33 S13 C72 104.6(8) . . ?
 Ag2 S16 Ag4 80.86(9) . . ?
 Ag2 S16 Ag6 142.46(15) . . ?
 Ag4 S16 Ag6 99.49(11) . . ?
 Ag12 S16 Ag2 80.24(9) . . ?
 Ag12 S16 Ag4 142.62(15) . . ?
 Ag12 S16 Ag6 77.33(10) . . ?
 C64 S16 Ag2 102.5(5) . . ?
 C64 S16 Ag4 111.5(5) . . ?
 C64 S16 Ag6 111.9(5) . . ?
 C64 S16 Ag12 103.9(5) . . ?
 Ag5 S17 Ag12 77.54(9) . . ?
 Ag5 S17 Ag21 77.05(9) . . ?
 Ag10 S17 Ag5 130.85(11) . . ?
 Ag10 S17 Ag12 85.44(10) . . ?
 Ag10 S17 Ag21 86.29(11) . . ?
 Ag12 S17 Ag21 137.75(11) . . ?
 C147 S17 Ag5 110.3(6) . . ?
 C147 S17 Ag10 118.4(6) . . ?
 C147 S17 Ag12 117.5(8) . . ?
 C147 S17 Ag21 102.8(8) . . ?
 O11 S18 C121 102.2(8) . . ?
 O21 S18 O11 112.1(7) . . ?
 O21 S18 O40 113.7(8) . . ?
 O21 S18 C121 105.6(8) . . ?
 O40 S18 O11 113.6(7) . . ?
 O40 S18 C121 108.5(9) . . ?
 O9 S20 O38 113.9(7) . . ?
 O9 S20 C124 108.9(7) . . ?
 O12 S20 O9 111.8(7) . . ?
 O12 S20 O38 112.2(7) . . ?
 O12 S20 C124 105.4(7) . . ?
 O38 S20 C124 103.9(6) . . ?
 O23 S22 C183 103.4(6) . . ?
 O36 S22 O23 109.5(8) . . ?
 O36 S22 C183 108.5(8) . . ?
 O39 S22 O23 114.0(8) . . ?
 O39 S22 O36 113.2(9) . . ?
 O39 S22 C183 107.7(7) . . ?
 S2 O2 Ag17 118.7(7) . . ?
 S4 O3 Ag10 114.5(6) . . ?
 S13 O6 Ag23 117.5(6) . . ?
 S20 O9 Ag4 117.8(6) . . ?
 S22 O23 Ag11 114.9(7) . . ?
 S20 O38 Ag6 125.2(5) . . ?
 S18 O40 Ag5 117.2(6) . . ?
 C3 N1 Ag20 122.0(12) . . ?
 C224 N1 Ag20 117.3(14) . . ?
 C224 N1 C3 120.7(17) . . ?
 C4 N3 Ag19 120.7(9) . . ?
 C9 N3 Ag19 122.8(10) . . ?
 C9 N3 C4 115.8(12) . . ?
 C10 N4 Ag17 122.0(10) . . ?
 C10 N4 C16 116.7(13) . . ?
 C16 N4 Ag17 120.7(11) . . ?
 C75 N5 Ag4 120.3(10) . . ?
 C162 N5 Ag4 121.4(9) . . ?
 C162 N5 C75 118.2(12) . . ?
 C171 N9 Ag6 123.5(9) . . ?
 C171 N9 C209 116.6(12) . . ?
 C209 N9 Ag6 119.6(10) . . ?
 C31 N12 Ag21 122.6(8) . . ?
 C60 N12 Ag21 118.0(9) . . ?
 C60 N12 C31 119.0(11) . . ?
 C130 N13 Ag2 121.4(9) . . ?
 C130 N13 C133 119.8(13) . . ?
 C133 N13 Ag2 118.4(10) . . ?
 C18 N16 Ag12 119.4(13) . . ?
 C232 N16 Ag12 124.3(11) . . ?
 C232 N16 C18 116.3(16) . . ?
 N1 C3 C146 122.6(19) . . ?
 N3 C4 C155 122.8(13) . . ?
 C54 C5 S4 120.0(10) . . ?
 C129 C8 C130 119.0(16) . . ?
 N3 C9 C32 124.7(15) . . ?
 N4 C10 C115 125.2(16) . . ?
 C32 C11 C155 119.2(17) . . ?
 C7 C12 S9 111.8(11) . . ?
 C7 C12 C17 110.4(13) . . ?
 C17 C12 S9 112.7(11) . . ?
 N4 C16 C69 121.5(19) . . ?
 N16 C18 C167 121(2) . . ?
 O5 C19 C30 124.5(14) . . ?
 O5 C19 C46 128.5(13) . . ?
 C46 C19 C30 106.9(13) . . ?
 C173 C30 C19 99.3(13) . . ?
 N12 C31 C117 122.9(11) . . ?
 C11 C32 C9 119.3(15) . . ?
 C121 C39 C181 116.9(18) . . ?
 C145 C39 C121 121(2) . . ?
 C145 C39 C181 91(2) . . ?
 C184 C39 C121 126(2) . . ?
 C184 C39 C145 107(2) . . ?
 C184 C39 C181 82(2) . . ?
 C171 C41 C154 117.7(18) . . ?
 C129 C42 C133 119.7(12) . . ?
 C36 C43 S7 110.4(11) . . ?
 C36 C43 C61 115.7(14) . . ?
 C61 C43 S7 106.8(11) . . ?
 C19 C46 C111 101.8(13) . . ?
 C19 C46 C159 100.7(13) . . ?
 C159 C46 C111 103.2(15) . . ?
 C183 C46 C19 108.7(11) . . ?
 C183 C46 C111 114.9(14) . . ?
 C183 C46 C159 124.5(15) . . ?
 C71 C48 C60 118.2(13) . . ?
 C5 C54 C65 116.9(12) . . ?
 C5 C54 C123 110.6(13) . . ?
 C5 C54 C168 123.7(11) . . ?
 C123 C54 C65 101.8(11) . . ?
 C123 C54 C168 100.5(11) . . ?
 C168 C54 C65 100.1(13) . . ?
 C190 C57 S1 118.3(14) . . ?
 C190 C57 C196 121(2) . . ?
 C196 C57 S1 113.9(16) . . ?
 C0AA C57 S1 112.5(19) . . ?
 C1AA C57 S1 116.1(16) . . ?
 C1AA C57 C0AA 116(3) . . ?
 N12 C60 C48 121.3(13) . . ?
 C86 C62 C75 120.8(14) . . ?
 C90 C64 S16 109.7(11) . . ?
 C90 C64 C179 110.5(13) . . ?
 C179 C64 S16 107.7(11) . . ?
 C125 C65 C54 104.9(14) . . ?
 C214 C66 C232 118(2) . . ?
 C16 C69 C78 121.0(19) . . ?
 C48 C71 C117 120.4(13) . . ?
 C221 C72 S13 113.6(12) . . ?
 C120 C74 C146 118(2) . . ?
 N5 C75 C62 122.3(14) . . ?
 C69 C78 C115 119.0(16) . . ?
 C62 C86 C97 117.0(14) . . ?
 C86 C97 C162 118.7(13) . . ?
 C131 C98 S10 114.0(14) . . ?
 C131 C98 C143 118(2) . . ?
 C143 C98 S10 111.4(13) . . ?
 O41 C101 C165 124(2) . . ?
 O41 C101 C221 130.8(19) . . ?
 C165 C101 C221 104.9(14) . . ?
 C127 C105 C137 116.5(14) . . ?
 C127 C105 C151 108.3(13) . . ?
 C151 C105 C137 102.9(17) . . ?
 C157 C105 C127 123.9(17) . . ?
 C157 C105 C137 102.8(14) . . ?
 C157 C105 C151 99.3(14) . . ?
 C228 C111 C46 104.1(19) . . ?
 C125 C112 C168 104.2(14) . . ?
 C125 C112 C225 109.9(19) . . ?
 C225 C112 C168 102.4(15) . . ?
 C78 C115 C10 116.4(17) . . ?
 C71 C117 C31 118.2(12) . . ?
 C74 C120 C224 123(2) . . ?
 C39 C121 S18 117.7(18) . . ?
 O26 C123 C54 126.0(13) . . ?
 O26 C123 C225 125.6(14) . . ?
 C54 C123 C225 108.4(14) . . ?
 C164 C124 S20 122.2(8) . . ?
 C112 C125 C65 102.5(15) . . ?
 C165 C126 C215 107.1(19) . . ?
 C172 C126 C165 103(2) . . ?
 C172 C126 C215 103(2) . . ?
 C105 C127 S2 120.8(10) . . ?
 C8 C129 C42 117.3(15) . . ?
 N13 C130 C8 123.1(13) . . ?
 N13 C133 C42 121.0(15) . . ?
 C105 C137 C217 102.8(17) . . ?
 C215 C139 C221 106.1(17) . . ?
 O45 C145 C39 131(3) . . ?
 O45 C145 C216 121(3) . . ?
 C39 C145 C216 106(3) . . ?
 C3 C146 C74 118(2) . . ?
 C80 C147 S17 113.2(13) . . ?
 C80 C147 C174 109.2(17) . . ?
 C174 C147 S17 115.0(14) . . ?
 C138 C148 C161 109(2) . . ?
 C138 C148 C164 115.3(17) . . ?
 C138 C148 C185 117.6(19) . . ?
 C164 C148 C161 108.2(17) . . ?
 C185 C148 C161 110.6(18) . . ?
 C185 C148 C164 94.9(16) . . ?
 O35 C151 C105 125.2(18) . . ?
 O35 C151 C177 128(2) . . ?
 C177 C151 C105 107.0(15) . . ?
 C219 C154 C41 119.6(18) . . ?
 C4 C155 C11 118.3(16) . . ?
 C105 C157 C198 111.9(16) . . ?
 C178 C157 C105 114.1(17) . . ?
 C178 C157 C198 109(2) . . ?
 C210 C157 C105 97.4(17) . . ?
 C210 C157 C178 112.5(18) . . ?
 C210 C157 C198 111.2(19) . . ?
 C46 C159 C135 114.9(18) . . ?
 C46 C159 C173 91.4(17) . . ?
 C135 C159 C173 110(2) . . ?
 C227 C159 C46 111(2) . . ?
 C227 C159 C135 111(2) . . ?
 C227 C159 C173 117(2) . . ?
 O27 C160 C164 125.8(12) . . ?
 O27 C160 C199 126.5(14) . . ?
 C199 C160 C164 107.7(14) . . ?
 N5 C162 C97 122.9(12) . . ?
 C124 C164 C148 121.2(14) . . ?
 C124 C164 C160 111.7(11) . . ?
 C124 C164 C187 116.7(10) . . ?
 C148 C164 C187 101.3(13) . . ?
 C160 C164 C148 101.8(12) . . ?
 C160 C164 C187 101.4(12) . . ?
 C101 C165 C126 101.7(15) . . ?
 C214 C167 C18 120.3(19) . . ?
 C54 C168 C112 92.3(12) . . ?
 C87 C168 C54 117.7(13) . . ?
 C87 C168 C112 111.7(15) . . ?
 C87 C168 C119 108.1(14) . . ?
 C119 C168 C54 111.0(14) . . ?
 C119 C168 C112 115.6(14) . . ?
 N9 C171 C41 125.2(14) . . ?
 C92 C172 C128 106.7(17) . . ?
 C126 C172 C92 113(2) . . ?
 C126 C172 C128 117(2) . . ?
 C126 C172 C221 97.7(14) . . ?
 C221 C172 C92 111.7(18) . . ?
 C221 C172 C128 111.1(17) . . ?
 C30 C173 C159 102.2(18) . . ?
 C228 C173 C30 108(2) . . ?
 C228 C173 C159 108.2(17) . . ?
 C151 C177 C210 101.2(17) . . ?
 C220 C181 C39 106(2) . . ?
 C46 C183 S22 119.1(10) . . ?
 C39 C184 C192 121(2) . . ?
 C39 C184 C234 89(2) . . ?
 C192 C184 C234 104(3) . . ?
 C194 C184 C39 108(3) . . ?
 C194 C184 C192 125(3) . . ?
 C194 C184 C234 101(2) . . ?
 C148 C185 C199 104.9(17) . . ?
 C148 C185 C212 101.3(16) . . ?
 C212 C185 C199 104.2(18) . . ?
 C212 C187 C164 101.9(14) . . ?
 C184 C194 C216 110(3) . . ?
 C184 C194 C220 95(2) . . ?
 C216 C194 C220 100(3) . . ?
 C160 C199 C185 101.3(13) . . ?
 N9 C209 C219 121.0(16) . . ?
 C157 C210 C177 103.9(17) . . ?
 C157 C210 C217 101.6(19) . . ?
 C177 C210 C217 105(2) . . ?
 C185 C212 C187 104.0(14) . . ?
 C167 C214 C66 120.0(19) . . ?
 C139 C215 C126 100(2) . . ?
 C194 C216 C145 103(2) . . ?
 C137 C217 C210 101.7(16) . . ?
 C154 C219 C209 119.7(18) . . ?
 C181 C220 C194 97(2) . . ?
 C72 C221 C139 120.2(15) . . ?
 C101 C221 C72 111.8(16) . . ?
 C101 C221 C139 105.9(17) . . ?
 C101 C221 C172 99.6(14) . . ?
 C172 C221 C72 118.5(15) . . ?
 C172 C221 C139 98.0(16) . . ?
 N1 C224 C120 117(2) . . ?
 C123 C225 C112 100.5(13) . . ?
 C173 C228 C111 101.1(16) . . ?
 N16 C232 C66 124.4(16) . . ?
 O7 S14 O13 112.6(8) . . ?
 O7 S14 O28 112.0(8) . . ?
 O7 S14 C104 105.8(7) . . ?
 O13 S14 C104 108.4(7) . . ?
 O28 S14 O13 112.1(8) . . ?
 O28 S14 C104 105.6(8) . . ?
 C83 C45 C118 110.1(14) . . ?
 C156 C45 C83 114.2(13) . . ?
 C156 C45 C118 106.4(15) . . ?
 C197 C45 C83 94.6(13) . . ?
 C197 C45 C118 116.3(14) . . ?
 C197 C45 C156 115.2(15) . . ?
 C45 C83 C226 99.9(13) . . ?
 C96 C83 C45 100.6(11) . . ?
 C96 C83 C226 104.4(15) . . ?
 C104 C83 C45 117.4(14) . . ?
 C104 C83 C96 113.7(14) . . ?
 C104 C83 C226 118.4(12) . . ?
 O42 C96 C83 129.8(17) . . ?
 O42 C96 C218 124.4(15) . . ?
 C83 C96 C218 105.7(13) . . ?
 C83 C104 S14 119.4(13) . . ?
 C45 C197 C208 104.3(15) . . ?
 C218 C197 C45 104.8(14) . . ?
 C218 C197 C208 108.4(17) . . ?
 C197 C208 C226 100.4(15) . . ?
 C197 C218 C96 100.2(13) . . ?
 C208 C226 C83 104.5(13) . . ?
 C99 N15 C70 124(2) . . ?
 C116 C70 N15 120(3) . . ?
 N15 C99 C170 114(3) . . ?
 C211 C116 C70 120(2) . . ?
 C99 C170 C211 124(3) . . ?
 C116 C211 C170 117(2) . . ?
 C213 N17 C94 118(2) . . ?
 C149 C94 N17 119(2) . . ?
 C94 C149 C230 116(3) . . ?
 C230 C188 C213 120(3) . . ?
 C188 C213 N17 125(3) . . ?
 C188 C230 C149 121(3) . . ?
 C201 N18 C205 120.0 . . ?
 N18 C201 C202 120.0 . . ?
 C201 C202 C203 120.0 . . ?
 C204 C203 C202 120.0 . . ?
 C203 C204 C205 120.0 . . ?
 C204 C205 N18 120.0 . . ?
 C237 C1A S25 100.9(15) . . ?

loop_
  _geom_torsion_atom_site_label_1
  _geom_torsion_atom_site_label_2
  _geom_torsion_atom_site_label_3
  _geom_torsion_atom_site_label_4
  _geom_torsion
  _geom_torsion_site_symmetry_1
  _geom_torsion_site_symmetry_2
  _geom_torsion_site_symmetry_3
  _geom_torsion_site_symmetry_4
  _geom_torsion_publ_flag
 Ag1 S11 C27 C95 -131.6(11) . . . . ?
 Ag1 S11 C27 C140 -4.2(17) . . . . ?
 Ag1 S15 C29 C24 -86.3(8) . . . . ?
 Ag1 S15 C29 C58 152.3(9) . . . . ?
 Ag3 S3 C51 C37 119.4(9) . . . . ?
 Ag3 S3 C51 C81 -5.5(10) . . . . ?
 Ag3 S12 C1 C21 -157.4(8) . . . . ?
 Ag3 S12 C1 C82 79.6(9) . . . . ?
 Ag3 N10 C25 C114 -170.8(11) . . . . ?
 Ag3 N10 C152 C166 168.7(12) . . . . ?
 Ag7 S6 C79 C47 172.2(15) . . . . ?
 Ag7 S6 C79 C189 28.7(19) . . . . ?
 Ag7 S15 C29 C24 102.4(8) . . . . ?
 Ag7 S15 C29 C58 -19.0(12) . . . . ?
 Ag8 S3 C51 C37 -65.5(10) . . . . ?
 Ag8 S3 C51 C81 169.6(8) . . . . ?
 Ag8 S8 C222 C91 -16.3(12) . . . . ?
 Ag8 S8 C222 C110 109.2(10) . . . . ?
 Ag8 N7 C84 C55 170.3(12) . . . . ?
 Ag8 N7 C100 C106 -167.0(13) . . . . ?
 Ag9 S6 C79 C47 -99.7(17) . . . . ?
 Ag9 S6 C79 C189 116.9(17) . . . . ?
 Ag9 S8 C222 C91 68.1(11) . . . . ?
 Ag9 S8 C222 C110 -166.4(10) . . . . ?
 Ag9 N6 C109 C67 175.9(12) . . . . ?
 Ag9 N6 C233 C22 -172.9(13) . . . . ?
 Ag13 S8 C222 C91 153.0(10) . . . . ?
 Ag13 S8 C222 C110 -81.5(11) . . . . ?
 Ag13 S15 C29 C24 6.0(9) . . . . ?
 Ag13 S15 C29 C58 -115.4(10) . . . . ?
 Ag13 N2 C14 C52 -171.9(11) . . . . ?
 Ag13 N2 C44 C38 170.6(10) . . . . ?
 Ag14 S3 C51 C37 21.8(11) . . . . ?
 Ag14 S3 C51 C81 -103.1(9) . . . . ?
 Ag14 S11 C27 C95 44.3(14) . . . . ?
 Ag14 S11 C27 C140 171.6(14) . . . . ?
 Ag15 S6 C79 C47 81.9(17) . . . . ?
 Ag15 S6 C79 C189 -61.5(18) . . . . ?
 Ag15 S12 C1 C21 110.4(9) . . . . ?
 Ag15 S12 C1 C82 -12.6(10) . . . . ?
 Ag15 N14 C77 C150 169.3(16) . . . . ?
 Ag15 N14 C163 C136 -166.0(16) . . . . ?
 Ag16 S12 C1 C21 12.0(10) . . . . ?
 Ag16 S12 C1 C82 -110.9(9) . . . . ?
 Ag16 S15 C29 C24 -171.9(7) . . . . ?
 Ag16 S15 C29 C58 66.7(10) . . . . ?
 Ag18 S11 C27 C95 -43.6(14) . . . . ?
 Ag18 S11 C27 C140 83.8(15) . . . . ?
 Ag18 S12 C1 C21 -71.5(9) . . . . ?
 Ag18 S12 C1 C82 165.6(8) . . . . ?
 Ag18 N8 C2 C191 178.7(11) . . . . ?
 Ag18 N8 C20 C59 -177.3(12) . . . . ?
 Ag22 S3 C51 C37 -154.9(9) . . . . ?
 Ag22 S3 C51 C81 80.1(9) . . . . ?
 Ag22 S6 C79 C47 -13(2) . . . . ?
 Ag22 S6 C79 C189 -156.0(15) . . . . ?
 Ag24 S8 C222 C91 -113.2(10) . . . . ?
 Ag24 S8 C222 C110 12.4(12) . . . . ?
 Ag24 S11 C27 C95 135.2(12) . . . . ?
 Ag24 S11 C27 C140 -97.5(15) . . . . ?
 Ag24 N11 C50 C175 173.4(17) . . . . ?
 Ag24 N11 C132 C108 -171.1(16) . . . . ?
 S19 C34 C76 C113 -72.4(17) . . . . ?
 S19 C34 C76 C134 56.4(17) . . . . ?
 S19 C34 C76 C193 170.9(12) . . . . ?
 S21 C28 C85 C35 79.6(16) . . . . ?
 S21 C28 C85 C68 -53.1(16) . . . . ?
 S21 C28 C85 C176 -169.7(11) . . . . ?
 O4 S21 O17 Ag14 13.3(8) . . . . ?
 O4 S21 C28 C85 -171.6(11) . . . . ?
 O8 S5 O10 Ag7 -18.4(8) . . . . ?
 O8 S5 C73 C26 171.8(10) . . . . ?
 O10 S5 C73 C26 -70.6(11) . . . . ?
 O16 C6 C26 C63 145.2(15) . . . . ?
 O16 C6 C26 C73 22(2) . . . . ?
 O16 C6 C26 C200 -108.9(17) . . . . ?
 O16 C6 C144 C15 -179.3(16) . . . . ?
 O17 S21 O4 Ag3 -71.0(8) . . . . ?
 O17 S21 C28 C85 71.8(12) . . . . ?
 O18 S19 O30 Ag22 -110.3(6) . . . . ?
 O18 S19 C34 C76 43.2(15) . . . . ?
 O20 S21 O4 Ag3 59.0(9) . . . . ?
 O20 S21 O17 Ag14 -115.9(6) . . . . ?
 O20 S21 C28 C85 -52.1(13) . . . . ?
 O24 C35 C49 C93 174.9(16) . . . . ?
 O24 C35 C85 C28 9(2) . . . . ?
 O24 C35 C85 C68 151.5(16) . . . . ?
 O24 C35 C85 C176 -106.1(18) . . . . ?
 O25 S19 O30 Ag22 19.3(7) . . . . ?
 O25 S19 C34 C76 -79.9(13) . . . . ?
 O29 S24 O51 Ag16 17.9(11) . . . . ?
 O29 S24 C247 C237 -68(4) . . . . ?
 O29 S25 C1A C237 172(4) . . . . ?
 O30 S19 C34 C76 163.6(12) . . . . ?
 O31 C193 C223 C169 175.9(19) . . . . ?
 O37 S24 O29 Ag7 165.6(12) . . . . ?
 O37 S24 O51 Ag16 -114.4(11) . . . . ?
 O37 S24 C247 C237 55(4) . . . . ?
 O37 S25 O29 Ag7 170.0(18) . . . . ?
 O37 S25 C1A C237 54(5) . . . . ?
 O47 S23 O49 Ag14 -20(2) . . . . ?
 O47 S23 C206 C182 -81(3) . . . . ?
 O48 S23 O49 Ag14 101.8(15) . . . . ?
 O48 S23 C206 C182 164(2) . . . . ?
 O49 S23 C206 C182 58(3) . . . . ?
 O51 S24 O29 Ag7 31.4(14) . . . . ?
 O51 S24 C247 C237 179(3) . . . . ?
 O52 S5 O10 Ag7 110.9(6) . . . . ?
 O52 S5 C73 C26 50.5(12) . . . . ?
 O54 C239 C243 C244 -180(4) . . . . ?
 O55 S25 O29 Ag7 -63(4) . . . . ?
 O55 S25 C1A C237 -72(4) . . . . ?
 N2 C14 C52 C102 3(2) . . . . ?
 N7 C100 C106 C40 -3(3) . . . . ?
 N8 C2 C191 C142 -2(2) . . . . ?
 N8 C20 C59 C142 -1(2) . . . . ?
 N10 C25 C114 C103 1(2) . . . . ?
 N10 C152 C166 C103 2(3) . . . . ?
 N11 C50 C175 C141 -2(3) . . . . ?
 N14 C77 C150 C153 -5(3) . . . . ?
 C2 N8 C20 C59 2(2) . . . . ?
 C6 C26 C63 C15 55.5(13) . . . . ?
 C6 C26 C63 C88 174.3(13) . . . . ?
 C6 C26 C63 C89 -63.8(13) . . . . ?
 C6 C26 C73 S5 -109.0(12) . . . . ?
 C6 C26 C200 C56 -74.0(14) . . . . ?
 C13 C134 C169 C33 -67.9(17) . . . . ?
 C13 C134 C169 C223 -175.1(14) . . . . ?
 C14 N2 C44 C38 0.3(19) . . . . ?
 C14 C52 C102 C38 -2(2) . . . . ?
 C15 C56 C200 C26 4.6(17) . . . . ?
 C20 N8 C2 C191 -1(2) . . . . ?
 C20 C59 C142 C191 -2(2) . . . . ?
 C22 C53 C67 C109 1(3) . . . . ?
 C23 C68 C85 C28 72.8(17) . . . . ?
 C23 C68 C85 C35 -63.9(15) . . . . ?
 C23 C68 C85 C176 -166.9(13) . . . . ?
 C23 C68 C93 C49 62.1(17) . . . . ?
 C23 C68 C93 C180 171.8(14) . . . . ?
 C25 N10 C152 C166 -2(2) . . . . ?
 C26 C6 C144 C15 1.7(14) . . . . ?
 C28 S21 O4 Ag3 175.0(7) . . . . ?
 C28 S21 O17 Ag14 124.1(6) . . . . ?
 C28 C85 C176 C180 166.2(15) . . . . ?
 C33 C169 C223 C193 -72.0(15) . . . . ?
 C34 S19 O30 Ag22 133.6(6) . . . . ?
 C34 C76 C113 C33 170.5(12) . . . . ?
 C34 C76 C134 C13 -71.8(16) . . . . ?
 C34 C76 C134 C107 53.5(17) . . . . ?
 C34 C76 C134 C169 173.0(12) . . . . ?
 C34 C76 C193 O31 21(2) . . . . ?
 C34 C76 C193 C223 -163.9(15) . . . . ?
 C35 C49 C93 C68 33.9(17) . . . . ?
 C35 C49 C93 C180 -73.1(15) . . . . ?
 C35 C85 C176 C180 -73.1(16) . . . . ?
 C40 C55 C84 N7 -4(3) . . . . ?
 C44 N2 C14 C52 -2(2) . . . . ?
 C44 C38 C102 C52 1(2) . . . . ?
 C49 C35 C85 C28 -174.6(13) . . . . ?
 C49 C35 C85 C68 -32.1(15) . . . . ?
 C49 C35 C85 C176 70.2(14) . . . . ?
 C49 C93 C180 C176 71.3(17) . . . . ?
 C50 N11 C132 C108 2(3) . . . . ?
 C53 C22 C233 N6 -1(3) . . . . ?
 C53 C67 C109 N6 -4(3) . . . . ?
 C55 C40 C106 C100 0(3) . . . . ?
 C56 C15 C63 C26 54.3(14) . . . . ?
 C56 C15 C63 C88 -64.8(16) . . . . ?
 C56 C15 C63 C89 172.1(13) . . . . ?
 C56 C15 C144 C6 -75.0(13) . . . . ?
 C59 C142 C191 C2 4(2) . . . . ?
 C63 C15 C56 C200 -37.7(15) . . . . ?
 C63 C15 C144 C6 34.6(14) . . . . ?
 C63 C26 C73 S5 137.4(11) . . . . ?
 C63 C26 C200 C56 28.4(15) . . . . ?
 C68 C85 C176 C180 32.9(16) . . . . ?
 C68 C93 C180 C176 -37.7(18) . . . . ?
 C73 S5 O10 Ag7 -131.7(6) . . . . ?
 C73 C26 C63 C15 177.1(13) . . . . ?
 C73 C26 C63 C88 -64.0(18) . . . . ?
 C73 C26 C63 C89 57.9(16) . . . . ?
 C73 C26 C200 C56 159.5(13) . . . . ?
 C76 C134 C169 C33 52.6(15) . . . . ?
 C76 C134 C169 C223 -54.5(14) . . . . ?
 C76 C193 C223 C169 0.6(18) . . . . ?
 C77 N14 C163 C136 4(3) . . . . ?
 C77 C150 C153 C136 8(4) . . . . ?
 C84 N7 C100 C106 2(2) . . . . ?
 C85 C35 C49 C93 -1.5(16) . . . . ?
 C85 C68 C93 C49 -52.0(14) . . . . ?
 C85 C68 C93 C180 57.7(13) . . . . ?
 C85 C176 C180 C93 3.2(19) . . . . ?
 C93 C68 C85 C28 -173.3(12) . . . . ?
 C93 C68 C85 C35 50.0(12) . . . . ?
 C93 C68 C85 C176 -53.0(11) . . . . ?
 C100 N7 C84 C55 2(2) . . . . ?
 C102 C38 C44 N2 0(2) . . . . ?
 C106 C40 C55 C84 3(3) . . . . ?
 C107 C134 C169 C33 170.4(17) . . . . ?
 C107 C134 C169 C223 63(2) . . . . ?
 C108 C141 C175 C50 2(4) . . . . ?
 C109 N6 C233 C22 -2(2) . . . . ?
 C113 C33 C169 C134 -34.0(17) . . . . ?
 C113 C33 C169 C223 71.0(13) . . . . ?
 C113 C76 C134 C13 63.6(13) . . . . ?
 C113 C76 C134 C107 -171.2(13) . . . . ?
 C113 C76 C134 C169 -51.7(12) . . . . ?
 C113 C76 C193 O31 -105(2) . . . . ?
 C113 C76 C193 C223 69.9(17) . . . . ?
 C114 C103 C166 C152 -1(3) . . . . ?
 C122 C68 C85 C28 -52.5(19) . . . . ?
 C122 C68 C85 C35 170.8(13) . . . . ?
 C122 C68 C85 C176 67.9(16) . . . . ?
 C122 C68 C93 C49 -173.8(14) . . . . ?
 C122 C68 C93 C180 -64.1(18) . . . . ?
 C132 N11 C50 C175 0(3) . . . . ?
 C132 C108 C141 C175 -1(4) . . . . ?
 C134 C76 C113 C33 32.3(13) . . . . ?
 C134 C76 C193 O31 150.3(19) . . . . ?
 C134 C76 C193 C223 -34.3(16) . . . . ?
 C134 C169 C223 C193 34.1(17) . . . . ?
 C141 C108 C132 N11 -2(4) . . . . ?
 C144 C6 C26 C63 -35.7(13) . . . . ?
 C144 C6 C26 C73 -159.4(10) . . . . ?
 C144 C6 C26 C200 70.2(12) . . . . ?
 C144 C15 C56 C200 69.9(14) . . . . ?
 C144 C15 C63 C26 -56.1(13) . . . . ?
 C144 C15 C63 C88 -175.2(14) . . . . ?
 C144 C15 C63 C89 61.7(15) . . . . ?
 C152 N10 C25 C114 1(2) . . . . ?
 C153 C136 C163 N14 0(4) . . . . ?
 C163 N14 C77 C150 -1(3) . . . . ?
 C163 C136 C153 C150 -6(4) . . . . ?
 C166 C103 C114 C25 -1(2) . . . . ?
 C169 C33 C113 C76 0.7(15) . . . . ?
 C182 C231 C236 C186 15(4) . . . . ?
 C186 C207 C229 O44 -178(3) . . . . ?
 C186 C207 C229 C182 -8(3) . . . . ?
 C193 C76 C113 C33 -69.4(16) . . . . ?
 C193 C76 C134 C13 168.5(12) . . . . ?
 C193 C76 C134 C107 -66.2(15) . . . . ?
 C193 C76 C134 C169 53.3(12) . . . . ?
 C195 C182 C206 S23 132(2) . . . . ?
 C195 C182 C229 O44 143(3) . . . . ?
 C195 C182 C229 C207 -27(3) . . . . ?
 C195 C182 C231 C236 20(3) . . . . ?
 C195 C186 C207 C229 39(3) . . . . ?
 C195 C186 C236 C231 -44(3) . . . . ?
 C200 C26 C63 C15 -49.7(13) . . . . ?
 C200 C26 C63 C88 69.1(15) . . . . ?
 C200 C26 C63 C89 -168.9(13) . . . . ?
 C200 C26 C73 S5 12.2(17) . . . . ?
 C206 S23 O49 Ag14 -150.8(15) . . . . ?
 C206 C182 C195 C158 58(3) . . . . ?
 C206 C182 C195 C186 173(2) . . . . ?
 C206 C182 C195 C235 -69(3) . . . . ?
 C206 C182 C229 O44 19(4) . . . . ?
 C206 C182 C229 C207 -150(2) . . . . ?
 C206 C182 C231 C236 154(3) . . . . ?
 C207 C186 C195 C158 59(3) . . . . ?
 C207 C186 C195 C182 -57(2) . . . . ?
 C207 C186 C195 C235 -177(2) . . . . ?
 C207 C186 C236 C231 63(3) . . . . ?
 C229 C182 C195 C158 -65(3) . . . . ?
 C229 C182 C195 C186 50(2) . . . . ?
 C229 C182 C195 C235 168(2) . . . . ?
 C229 C182 C206 S23 -114(2) . . . . ?
 C229 C182 C231 C236 -80(3) . . . . ?
 C231 C182 C195 C158 -161(2) . . . . ?
 C231 C182 C195 C186 -47(2) . . . . ?
 C231 C182 C195 C235 71(3) . . . . ?
 C231 C182 C206 S23 3(4) . . . . ?
 C231 C182 C229 O44 -115(4) . . . . ?
 C231 C182 C229 C207 76(3) . . . . ?
 C233 N6 C109 C67 4(2) . . . . ?
 C233 C22 C53 C67 1(3) . . . . ?
 C236 C186 C195 C158 175(2) . . . . ?
 C236 C186 C195 C182 58(3) . . . . ?
 C236 C186 C195 C235 -61(3) . . . . ?
 C236 C186 C207 C229 -68(3) . . . . ?
 C237 C238 C246 C244 15(4) . . . . ?
 C237 C239 C243 C244 9(3) . . . . ?
 C237 C242 C244 C243 -61(3) . . . . ?
 C237 C242 C244 C246 49(3) . . . . ?
 C238 C237 C239 O54 -105(4) . . . . ?
 C238 C237 C239 C243 67(3) . . . . ?
 C238 C237 C242 C241 -168(3) . . . . ?
 C238 C237 C242 C244 -42(3) . . . . ?
 C238 C237 C242 C245 75(3) . . . . ?
 C238 C237 C247 S24 -4(5) . . . . ?
 C238 C237 C1A S25 52(4) . . . . ?
 C239 C237 C238 C246 -81(3) . . . . ?
 C239 C237 C242 C241 -62(3) . . . . ?
 C239 C237 C242 C244 65(2) . . . . ?
 C239 C237 C242 C245 -179(3) . . . . ?
 C239 C237 C247 S24 -115(3) . . . . ?
 C239 C237 C1A S25 -75(5) . . . . ?
 C239 C243 C244 C242 31(3) . . . . ?
 C239 C243 C244 C246 -74(3) . . . . ?
 C241 C242 C244 C243 64(3) . . . . ?
 C241 C242 C244 C246 174(3) . . . . ?
 C242 C237 C238 C246 16(3) . . . . ?
 C242 C237 C239 O54 145(4) . . . . ?
 C242 C237 C239 C243 -44(3) . . . . ?
 C242 C237 C247 S24 151(3) . . . . ?
 C242 C237 C1A S25 165(3) . . . . ?
 C242 C244 C246 C238 -42(4) . . . . ?
 C243 C244 C246 C238 60(4) . . . . ?
 C245 C242 C244 C243 -180(3) . . . . ?
 C245 C242 C244 C246 -70(3) . . . . ?
 C247 S24 O29 Ag7 -78.8(15) . . . . ?
 C247 S24 O51 Ag16 131.6(17) . . . . ?
 C247 C237 C238 C246 173(3) . . . . ?
 C247 C237 C239 O54 22(4) . . . . ?
 C247 C237 C239 C243 -166(3) . . . . ?
 C247 C237 C242 C241 34(4) . . . . ?
 C247 C237 C242 C244 161(3) . . . . ?
 C247 C237 C242 C245 -83(4) . . . . ?
 Ag2 S16 C64 C90 82.7(10) . . . . ?
 Ag2 S16 C64 C179 -157.0(9) . . . . ?
 Ag2 N13 C130 C8 -169.1(10) . . . . ?
 Ag2 N13 C133 C42 169.2(10) . . . . ?
 Ag4 S1 C57 C190 -122(2) . . . . ?
 Ag4 S1 C57 C196 30(2) . . . . ?
 Ag4 S1 C57 C0AA -56(2) . . . . ?
 Ag4 S1 C57 C1AA 82(3) . . . . ?
 Ag4 S16 C64 C90 -2.3(11) . . . . ?
 Ag4 S16 C64 C179 118.0(10) . . . . ?
 Ag4 N5 C75 C62 176.4(14) . . . . ?
 Ag4 N5 C162 C97 -175.8(13) . . . . ?
 Ag5 S17 C147 C80 178.8(16) . . . . ?
 Ag5 S17 C147 C174 52(2) . . . . ?
 Ag6 S10 C98 C131 -98(2) . . . . ?
 Ag6 S10 C98 C143 38(2) . . . . ?
 Ag6 S16 C64 C90 -112.7(10) . . . . ?
 Ag6 S16 C64 C179 7.6(11) . . . . ?
 Ag6 N9 C171 C41 173.3(14) . . . . ?
 Ag6 N9 C209 C219 -171.7(19) . . . . ?
 Ag10 S10 C98 C131 5(2) . . . . ?
 Ag10 S10 C98 C143 141.4(16) . . . . ?
 Ag10 S17 C147 C80 -8(2) . . . . ?
 Ag10 S17 C147 C174 -134.2(16) . . . . ?
 Ag11 S1 C57 C190 145(2) . . . . ?
 Ag11 S1 C57 C196 -63(2) . . . . ?
 Ag11 S1 C57 C0AA -149(2) . . . . ?
 Ag11 S1 C57 C1AA -11(3) . . . . ?
 Ag12 S16 C64 C90 165.6(9) . . . . ?
 Ag12 S16 C64 C179 -74.1(10) . . . . ?
 Ag12 S17 C147 C80 92.6(18) . . . . ?
 Ag12 S17 C147 C174 -34(2) . . . . ?
 Ag12 N16 C18 C167 172.7(16) . . . . ?
 Ag12 N16 C232 C66 -175.4(14) . . . . ?
 Ag17 S9 C12 C7 -15.2(12) . . . . ?
 Ag17 S9 C12 C17 109.8(10) . . . . ?
 Ag17 N4 C10 C115 -176.5(14) . . . . ?
 Ag17 N4 C16 C69 174.3(17) . . . . ?
 Ag19 S9 C12 C7 153.8(11) . . . . ?
 Ag19 S9 C12 C17 -81.2(10) . . . . ?
 Ag19 S10 C98 C131 87(2) . . . . ?
 Ag19 S10 C98 C143 -136.7(17) . . . . ?
 Ag19 N3 C4 C155 171.4(11) . . . . ?
 Ag19 N3 C9 C32 -171.8(11) . . . . ?
 Ag20 S1 C57 C190 51(2) . . . . ?
 Ag20 S1 C57 C196 -157.5(19) . . . . ?
 Ag20 S1 C57 C0AA 117(2) . . . . ?
 Ag20 S1 C57 C1AA -105(3) . . . . ?
 Ag20 S9 C12 C7 71.6(12) . . . . ?
 Ag20 S9 C12 C17 -163.4(9) . . . . ?
 Ag20 N1 C3 C146 -176.3(15) . . . . ?
 Ag20 N1 C224 C120 175.2(15) . . . . ?
 Ag21 S9 C12 C7 -116.5(11) . . . . ?
 Ag21 S9 C12 C17 8.6(11) . . . . ?
 Ag21 S17 C147 C80 -100.5(18) . . . . ?
 Ag21 S17 C147 C174 133.1(17) . . . . ?
 Ag21 N12 C31 C117 176.1(11) . . . . ?
 Ag21 N12 C60 C48 -174.8(16) . . . . ?
 Ag23 S1 C57 C190 -34(2) . . . . ?
 Ag23 S1 C57 C196 118.0(19) . . . . ?
 Ag23 S1 C57 C0AA 33(2) . . . . ?
 Ag23 S1 C57 C1AA 170(3) . . . . ?
 Ag23 S10 C98 C131 171.3(19) . . . . ?
 Ag23 S10 C98 C143 -52.4(19) . . . . ?
 S4 C5 C54 C65 -70.3(14) . . . . ?
 S4 C5 C54 C123 173.8(10) . . . . ?
 S4 C5 C54 C168 54.8(18) . . . . ?
 S13 C72 C221 C101 -94.6(17) . . . . ?
 S13 C72 C221 C139 31(2) . . . . ?
 S13 C72 C221 C172 150.5(16) . . . . ?
 S20 C124 C164 C148 108.2(16) . . . . ?
 S20 C124 C164 C160 -132.0(12) . . . . ?
 S20 C124 C164 C187 -16(2) . . . . ?
 O1 S4 O3 Ag10 107.1(7) . . . . ?
 O1 S4 C5 C54 -76.5(12) . . . . ?
 O2 S2 C127 C105 170.2(14) . . . . ?
 O3 S4 C5 C54 164.7(10) . . . . ?
 O5 C19 C30 C173 177.2(19) . . . . ?
 O5 C19 C46 C111 -109(2) . . . . ?
 O5 C19 C46 C159 145(2) . . . . ?
 O5 C19 C46 C183 12(3) . . . . ?
 O6 S13 C72 C221 -64.5(14) . . . . ?
 O9 S20 O38 Ag6 34.6(11) . . . . ?
 O9 S20 C124 C164 -61.7(15) . . . . ?
 O11 S18 O40 Ag5 21.5(10) . . . . ?
 O11 S18 C121 C39 179.4(18) . . . . ?
 O12 S20 O9 Ag4 48.9(9) . . . . ?
 O12 S20 O38 Ag6 -93.6(9) . . . . ?
 O12 S20 C124 C164 58.4(15) . . . . ?
 O14 S4 O3 Ag10 -22.2(7) . . . . ?
 O14 S4 C5 C54 46.4(12) . . . . ?
 O15 S2 O2 Ag17 -11.8(10) . . . . ?
 O15 S2 C127 C105 51.6(16) . . . . ?
 O19 S2 O2 Ag17 117.2(8) . . . . ?
 O19 S2 C127 C105 -69.8(15) . . . . ?
 O21 S18 O40 Ag5 -108.4(7) . . . . ?
 O21 S18 C121 C39 -63(2) . . . . ?
 O22 S13 O6 Ag23 99.8(8) . . . . ?
 O22 S13 C72 C221 55.9(15) . . . . ?
 O23 S22 C183 C46 169.4(13) . . . . ?
 O26 C123 C225 C112 175.6(17) . . . . ?
 O27 C160 C164 C124 13(2) . . . . ?
 O27 C160 C164 C148 143.7(17) . . . . ?
 O27 C160 C164 C187 -112.0(17) . . . . ?
 O27 C160 C199 C185 -175.4(18) . . . . ?
 O33 S13 O6 Ag23 -28.8(10) . . . . ?
 O33 S13 C72 C221 175.8(12) . . . . ?
 O35 C151 C177 C210 177(2) . . . . ?
 O36 S22 O23 Ag11 27.1(9) . . . . ?
 O36 S22 C183 C46 -74.5(15) . . . . ?
 O38 S20 O9 Ag4 -79.6(9) . . . . ?
 O38 S20 C124 C164 176.6(13) . . . . ?
 O39 S22 O23 Ag11 -100.9(8) . . . . ?
 O39 S22 C183 C46 48.4(16) . . . . ?
 O40 S18 C121 C39 59.1(19) . . . . ?
 O41 C101 C165 C126 -177(3) . . . . ?
 O41 C101 C221 C72 20(4) . . . . ?
 O41 C101 C221 C139 -113(3) . . . . ?
 O41 C101 C221 C172 146(3) . . . . ?
 O45 C145 C216 C194 -171(3) . . . . ?
 N1 C3 C146 C74 -1(3) . . . . ?
 N3 C4 C155 C11 0(2) . . . . ?
 N3 C9 C32 C11 2(2) . . . . ?
 N4 C10 C115 C78 6(3) . . . . ?
 N4 C16 C69 C78 -2(4) . . . . ?
 N9 C209 C219 C154 -5(4) . . . . ?
 N12 C31 C117 C71 -2(2) . . . . ?
 N16 C18 C167 C214 3(4) . . . . ?
 C3 N1 C224 C120 -3(3) . . . . ?
 C4 N3 C9 C32 -2(2) . . . . ?
 C5 S4 O3 Ag10 -138.3(6) . . . . ?
 C5 C54 C65 C125 169.0(13) . . . . ?
 C5 C54 C123 O26 16(2) . . . . ?
 C5 C54 C123 C225 -164.5(13) . . . . ?
 C5 C54 C168 C87 -68(2) . . . . ?
 C5 C54 C168 C112 175.9(15) . . . . ?
 C5 C54 C168 C119 57.2(18) . . . . ?
 C9 N3 C4 C155 1(2) . . . . ?
 C10 N4 C16 C69 3(3) . . . . ?
 C16 N4 C10 C115 -6(3) . . . . ?
 C16 C69 C78 C115 2(4) . . . . ?
 C18 N16 C232 C66 2(3) . . . . ?
 C18 C167 C214 C66 2(4) . . . . ?
 C19 C30 C173 C159 41(2) . . . . ?
 C19 C30 C173 C228 -72.6(19) . . . . ?
 C19 C46 C111 C228 -68.7(17) . . . . ?
 C19 C46 C159 C135 167.4(19) . . . . ?
 C19 C46 C159 C173 54.1(17) . . . . ?
 C19 C46 C159 C227 -66(2) . . . . ?
 C19 C46 C183 S22 178.0(12) . . . . ?
 C30 C19 C46 C111 73.5(19) . . . . ?
 C30 C19 C46 C159 -32(2) . . . . ?
 C30 C19 C46 C183 -164.7(16) . . . . ?
 C30 C173 C228 C111 76.3(19) . . . . ?
 C31 N12 C60 C48 -2(3) . . . . ?
 C32 C11 C155 C4 0(2) . . . . ?
 C39 C145 C216 C194 -3(3) . . . . ?
 C39 C181 C220 C194 3(3) . . . . ?
 C39 C184 C194 C216 -24(4) . . . . ?
 C39 C184 C194 C220 78(3) . . . . ?
 C41 C154 C219 C209 5(4) . . . . ?
 C46 C19 C30 C173 -5(2) . . . . ?
 C46 C111 C228 C173 -1(2) . . . . ?
 C46 C159 C173 C30 -60.1(19) . . . . ?
 C46 C159 C173 C228 54(2) . . . . ?
 C48 C71 C117 C31 -1(3) . . . . ?
 C54 C65 C125 C112 3.2(19) . . . . ?
 C54 C123 C225 C112 -3.9(19) . . . . ?
 C60 N12 C31 C117 3(2) . . . . ?
 C60 C48 C71 C117 3(3) . . . . ?
 C62 C86 C97 C162 1(3) . . . . ?
 C65 C54 C123 O26 -108.9(17) . . . . ?
 C65 C54 C123 C225 70.5(15) . . . . ?
 C65 C54 C168 C87 64.1(16) . . . . ?
 C65 C54 C168 C112 -52.0(14) . . . . ?
 C65 C54 C168 C119 -170.6(12) . . . . ?
 C69 C78 C115 C10 -4(3) . . . . ?
 C71 C48 C60 N12 -1(3) . . . . ?
 C72 S13 O6 Ag23 -143.2(8) . . . . ?
 C74 C120 C224 N1 4(3) . . . . ?
 C75 N5 C162 C97 1(2) . . . . ?
 C75 C62 C86 C97 -1(3) . . . . ?
 C86 C62 C75 N5 0(3) . . . . ?
 C86 C97 C162 N5 -2(3) . . . . ?
 C92 C172 C221 C72 57(3) . . . . ?
 C92 C172 C221 C101 -65(2) . . . . ?
 C92 C172 C221 C139 -172.4(19) . . . . ?
 C105 C137 C217 C210 2(3) . . . . ?
 C105 C151 C177 C210 0(2) . . . . ?
 C105 C157 C210 C177 -54(2) . . . . ?
 C105 C157 C210 C217 55(2) . . . . ?
 C111 C46 C159 C135 62(2) . . . . ?
 C111 C46 C159 C173 -50.9(17) . . . . ?
 C111 C46 C159 C227 -170.7(17) . . . . ?
 C111 C46 C183 S22 -68.7(17) . . . . ?
 C120 C74 C146 C3 2(3) . . . . ?
 C121 S18 O40 Ag5 134.4(8) . . . . ?
 C121 C39 C145 O45 1(6) . . . . ?
 C121 C39 C145 C216 -167(2) . . . . ?
 C121 C39 C184 C192 -31(5) . . . . ?
 C121 C39 C184 C194 175(3) . . . . ?
 C121 C39 C184 C234 74(3) . . . . ?
 C123 C54 C65 C125 -70.3(16) . . . . ?
 C123 C54 C168 C87 168.2(15) . . . . ?
 C123 C54 C168 C112 52.2(15) . . . . ?
 C123 C54 C168 C119 -66.4(14) . . . . ?
 C124 S20 O9 Ag4 165.0(6) . . . . ?
 C124 S20 O38 Ag6 153.0(8) . . . . ?
 C124 C164 C187 C212 164.8(16) . . . . ?
 C125 C112 C168 C54 57.7(17) . . . . ?
 C125 C112 C168 C87 -63.4(19) . . . . ?
 C125 C112 C168 C119 172.4(16) . . . . ?
 C125 C112 C225 C123 -71.5(18) . . . . ?
 C126 C172 C221 C72 175.4(19) . . . . ?
 C126 C172 C221 C101 54(2) . . . . ?
 C126 C172 C221 C139 -54(2) . . . . ?
 C127 S2 O2 Ag17 -127.1(8) . . . . ?
 C127 C105 C137 C217 170.1(19) . . . . ?
 C127 C105 C151 O35 21(3) . . . . ?
 C127 C105 C151 C177 -162.7(18) . . . . ?
 C127 C105 C157 C178 -70(2) . . . . ?
 C127 C105 C157 C198 54(2) . . . . ?
 C127 C105 C157 C210 170.8(17) . . . . ?
 C128 C172 C221 C72 -62(2) . . . . ?
 C128 C172 C221 C101 176.4(19) . . . . ?
 C128 C172 C221 C139 69(2) . . . . ?
 C129 C8 C130 N13 -2(2) . . . . ?
 C129 C42 C133 N13 2(2) . . . . ?
 C130 N13 C133 C42 -4(2) . . . . ?
 C130 C8 C129 C42 1(2) . . . . ?
 C133 N13 C130 C8 4(2) . . . . ?
 C133 C42 C129 C8 -1(2) . . . . ?
 C135 C159 C173 C30 -177(2) . . . . ?
 C135 C159 C173 C228 -64(2) . . . . ?
 C137 C105 C127 S2 -41(2) . . . . ?
 C137 C105 C151 O35 -103(2) . . . . ?
 C137 C105 C151 C177 73(2) . . . . ?
 C137 C105 C157 C178 64(2) . . . . ?
 C137 C105 C157 C198 -170.9(19) . . . . ?
 C137 C105 C157 C210 -54.4(19) . . . . ?
 C138 C148 C164 C124 -62(2) . . . . ?
 C138 C148 C164 C160 173.9(18) . . . . ?
 C138 C148 C164 C187 70(2) . . . . ?
 C138 C148 C185 C199 -172(2) . . . . ?
 C138 C148 C185 C212 -64(2) . . . . ?
 C145 C39 C121 S18 -108(3) . . . . ?
 C145 C39 C184 C192 175(3) . . . . ?
 C145 C39 C184 C194 22(4) . . . . ?
 C145 C39 C184 C234 -79(3) . . . . ?
 C146 C74 C120 C224 -3(3) . . . . ?
 C148 C164 C187 C212 31.0(19) . . . . ?
 C148 C185 C199 C160 31(2) . . . . ?
 C148 C185 C212 C187 -39(2) . . . . ?
 C151 C105 C127 S2 -156.2(14) . . . . ?
 C151 C105 C137 C217 -72(2) . . . . ?
 C151 C105 C157 C178 169.9(18) . . . . ?
 C151 C105 C157 C198 -65(2) . . . . ?
 C151 C105 C157 C210 51.2(17) . . . . ?
 C151 C177 C210 C157 33(2) . . . . ?
 C151 C177 C210 C217 -73(2) . . . . ?
 C154 C41 C171 N9 1(3) . . . . ?
 C155 C11 C32 C9 -1(2) . . . . ?
 C157 C105 C127 S2 88.5(19) . . . . ?
 C157 C105 C137 C217 31(2) . . . . ?
 C157 C105 C151 O35 151(2) . . . . ?
 C157 C105 C151 C177 -32(2) . . . . ?
 C157 C210 C217 C137 -36(3) . . . . ?
 C159 C46 C111 C228 35.4(18) . . . . ?
 C159 C46 C183 S22 60(2) . . . . ?
 C159 C173 C228 C111 -34(2) . . . . ?
 C160 C164 C187 C212 -73.6(17) . . . . ?
 C161 C148 C164 C124 61.1(19) . . . . ?
 C161 C148 C164 C160 -63.5(17) . . . . ?
 C161 C148 C164 C187 -167.8(15) . . . . ?
 C161 C148 C185 C199 61(2) . . . . ?
 C161 C148 C185 C212 169.3(19) . . . . ?
 C162 N5 C75 C62 -1(3) . . . . ?
 C164 C148 C185 C199 -50.4(18) . . . . ?
 C164 C148 C185 C212 57.7(18) . . . . ?
 C164 C160 C199 C185 2.0(18) . . . . ?
 C164 C187 C212 C185 4(2) . . . . ?
 C165 C101 C221 C72 -159.8(17) . . . . ?
 C165 C101 C221 C139 67.5(19) . . . . ?
 C165 C101 C221 C172 -34(2) . . . . ?
 C165 C126 C172 C92 64(2) . . . . ?
 C165 C126 C172 C128 -172.0(17) . . . . ?
 C165 C126 C172 C221 -54(2) . . . . ?
 C165 C126 C215 C139 72(2) . . . . ?
 C168 C54 C65 C125 32.8(15) . . . . ?
 C168 C54 C123 O26 148.3(16) . . . . ?
 C168 C54 C123 C225 -32.3(16) . . . . ?
 C168 C112 C125 C65 -38.6(19) . . . . ?
 C168 C112 C225 C123 38.8(18) . . . . ?
 C171 N9 C209 C219 3(3) . . . . ?
 C171 C41 C154 C219 -3(4) . . . . ?
 C172 C126 C165 C101 33(2) . . . . ?
 C172 C126 C215 C139 -37(2) . . . . ?
 C177 C210 C217 C137 72(2) . . . . ?
 C178 C157 C210 C177 -174(2) . . . . ?
 C178 C157 C210 C217 -65(2) . . . . ?
 C181 C39 C121 S18 2(3) . . . . ?
 C181 C39 C145 O45 -122(4) . . . . ?
 C181 C39 C145 C216 70(2) . . . . ?
 C181 C39 C184 C192 86(3) . . . . ?
 C181 C39 C184 C194 -67(2) . . . . ?
 C181 C39 C184 C234 -168.2(19) . . . . ?
 C183 S22 O23 Ag11 142.5(7) . . . . ?
 C183 C46 C111 C228 173.9(15) . . . . ?
 C183 C46 C159 C135 -71(3) . . . . ?
 C183 C46 C159 C173 175.8(16) . . . . ?
 C183 C46 C159 C227 56(2) . . . . ?
 C184 C39 C121 S18 102(3) . . . . ?
 C184 C39 C145 O45 156(4) . . . . ?
 C184 C39 C145 C216 -12(3) . . . . ?
 C184 C194 C216 C145 16(4) . . . . ?
 C184 C194 C220 C181 -38(3) . . . . ?
 C185 C148 C164 C124 174.7(14) . . . . ?
 C185 C148 C164 C160 50.2(17) . . . . ?
 C185 C148 C164 C187 -54.2(17) . . . . ?
 C192 C184 C194 C216 -176(3) . . . . ?
 C192 C184 C194 C220 -74(4) . . . . ?
 C198 C157 C210 C177 63(2) . . . . ?
 C198 C157 C210 C217 172.4(19) . . . . ?
 C199 C160 C164 C124 -164.4(13) . . . . ?
 C199 C160 C164 C148 -33.7(17) . . . . ?
 C199 C160 C164 C187 70.6(15) . . . . ?
 C199 C185 C212 C187 69(2) . . . . ?
 C209 N9 C171 C41 -1(3) . . . . ?
 C212 C185 C199 C160 -74.7(16) . . . . ?
 C214 C66 C232 N16 3(3) . . . . ?
 C215 C126 C165 C101 -76(2) . . . . ?
 C215 C126 C172 C92 175.2(17) . . . . ?
 C215 C126 C172 C128 -61(2) . . . . ?
 C215 C126 C172 C221 58(2) . . . . ?
 C215 C139 C221 C72 160.7(18) . . . . ?
 C215 C139 C221 C101 -71(2) . . . . ?
 C215 C139 C221 C172 31(2) . . . . ?
 C216 C194 C220 C181 74(3) . . . . ?
 C220 C194 C216 C145 -83(3) . . . . ?
 C221 C101 C165 C126 2(2) . . . . ?
 C221 C139 C215 C126 2(2) . . . . ?
 C224 N1 C3 C146 2(3) . . . . ?
 C225 C112 C125 C65 70.5(18) . . . . ?
 C225 C112 C168 C54 -56.8(17) . . . . ?
 C225 C112 C168 C87 -177.9(15) . . . . ?
 C225 C112 C168 C119 57.9(19) . . . . ?
 C227 C159 C173 C30 55(3) . . . . ?
 C227 C159 C173 C228 168(2) . . . . ?
 C232 N16 C18 C167 -5(3) . . . . ?
 C232 C66 C214 C167 -5(4) . . . . ?
 C234 C184 C194 C216 68(3) . . . . ?
 C234 C184 C194 C220 171(3) . . . . ?
 O7 S14 C104 C83 -64.3(14) . . . . ?
 O13 S14 C104 C83 56.6(14) . . . . ?
 O28 S14 C104 C83 176.8(12) . . . . ?
 O42 C96 C218 C197 -176.4(19) . . . . ?
 C45 C83 C96 O42 142(2) . . . . ?
 C45 C83 C96 C218 -34.4(18) . . . . ?
 C45 C83 C104 S14 150.8(12) . . . . ?
 C45 C83 C226 C208 33.0(18) . . . . ?
 C45 C197 C208 C226 -37(2) . . . . ?
 C45 C197 C218 C96 34.5(17) . . . . ?
 C83 C45 C197 C208 58.4(17) . . . . ?
 C83 C45 C197 C218 -55.5(15) . . . . ?
 C83 C96 C218 C197 0.6(18) . . . . ?
 C96 C83 C104 S14 -92.4(15) . . . . ?
 C96 C83 C226 C208 -70.7(18) . . . . ?
 C104 C83 C96 O42 16(3) . . . . ?
 C104 C83 C96 C218 -160.7(14) . . . . ?
 C104 C83 C226 C208 161.7(16) . . . . ?
 C118 C45 C83 C96 -67.0(17) . . . . ?
 C118 C45 C83 C104 56.8(18) . . . . ?
 C118 C45 C83 C226 -173.9(14) . . . . ?
 C118 C45 C197 C208 173.4(16) . . . . ?
 C118 C45 C197 C218 59.6(17) . . . . ?
 C156 C45 C83 C96 173.4(16) . . . . ?
 C156 C45 C83 C104 -63(2) . . . . ?
 C156 C45 C83 C226 66.6(19) . . . . ?
 C156 C45 C197 C208 -61.1(19) . . . . ?
 C156 C45 C197 C218 -174.9(14) . . . . ?
 C197 C45 C83 C96 53.1(15) . . . . ?
 C197 C45 C83 C104 177.0(13) . . . . ?
 C197 C45 C83 C226 -53.7(14) . . . . ?
 C197 C208 C226 C83 2(2) . . . . ?
 C208 C197 C218 C96 -76.5(18) . . . . ?
 C218 C197 C208 C226 74(2) . . . . ?
 C226 C83 C96 O42 -114(2) . . . . ?
 C226 C83 C96 C218 68.8(15) . . . . ?
 C226 C83 C104 S14 30.7(19) . . . . ?
 N15 C70 C116 C211 11(5) . . . . ?
 N15 C99 C170 C211 -3(5) . . . . ?
 C70 N15 C99 C170 4(5) . . . . ?
 C70 C116 C211 C170 -10(5) . . . . ?
 C99 N15 C70 C116 -8(5) . . . . ?
 C99 C170 C211 C116 6(6) . . . . ?
 N17 C94 C149 C230 -3(5) . . . . ?
 C94 N17 C213 C188 -1(5) . . . . ?
 C94 C149 C230 C188 4(5) . . . . ?
 C213 N17 C94 C149 2(4) . . . . ?
 C213 C188 C230 C149 -3(5) . . . . ?
 C230 C188 C213 N17 2(5) . . . . ?
 N18 C201 C202 C203 0.0 . . . . ?
 C201 N18 C205 C204 0.0 . . . . ?
 C201 C202 C203 C204 0.0 . . . . ?
 C202 C203 C204 C205 0.0 . . . . ?
 C203 C204 C205 N18 0.0 . . . . ?
 C205 N18 C201 C202 0.0 . . . . ?
 C1A S25 O29 Ag7 45(4) . . . . ?
 C1A C237 C238 C246 127(3) . . . . ?
 C1A C237 C239 O54 21(6) . . . . ?
 C1A C237 C239 C243 -167(3) . . . . ?
 C1A C237 C242 C241 88(4) . . . . ?
 C1A C237 C242 C244 -145(4) . . . . ?
 C1A C237 C242 C245 -29(4) . . . . ?

_shelx_res_file
;
TITL hy_b.res in P1
    2a.res
    created by SHELXL-2016/6 at 20:48:17 on 19-Oct-2022
REM Old TITL H21l in P-1
REM SHELXT solution in P1
REM R1 0.134, Rweak 0.024, Alpha 0.000, Orientation as input
REM Flack x = 0.139 ( 0.006 ) from Parsons' quotients
REM Formula found by SHELXT: C201 N41 O77 S20 Ag24
CELL 1.54184 17.3281 20.2709 24.4284 100.583 107.534 109.862
ZERR 1 0.0002 0.0002 0.0002 0.001 0.001 0.001
LATT -1
SFAC C H Ag N O S
UNIT 246 366 24 18 54 24
DFIX 1.53 C190 C57 C196 C57
DFIX 1.53 C174 C147 C147 C80
DFIX 1.53 0.01 C174 C147
DFIX 1.5 C246 C238 C246 C244 C243 C244 C243 C239 C239 C237 C238 C237 C242 =
 C237 C242 C244
DFIX 1.53 C242 C245 C242 C241
DFIX 1.53 C242 C241 C242 C245
DFIX 1.51 0.01 C247 C237 C237 C1A
DFIX 1.85 0.01 S25 C1A S24 C247
DFIX 2.3 O55 O29
DFIX 2.3 O55 O37
DFIX 1.53 0.01 C57 C1AA C57 C0AA C57 C190 C57 C196
SADI S25 O29 S25 O37 S25 O55 S24 O29 S24 O51 S24 O37
DANG 2.85 C207 C158
DANG 2.2 H15c H20f
DANG 2.45 C245 C241
DANG 2.2 H24e H24j
DANG 2.2 H23j H23m
DELU C181 C194 C220
DELU O54 C237 > C246
DELU O49 Ag14 S23
DELU C206 C182 C229 O44 C207 C186 C236 C231 C195 C235 C158
DELU S23 O48 O47 O49
DELU C247 C1A S25 S24 C237
DELU O55 S25 O37 O29
SIMU 0.01 0.01 2 O47 O48 S23 O49
SIMU 0.01 0.01 2 S25 O55
ISOR 0.01 0.02 C30 C39 C57 O41 C131 C135 C138 C147 C159 C173 C174 C181 C190 =
 C194 C196 C227 C228
ISOR 0.01 0.02 O31 C105 C189 C236 C92 C220 O37 C141 C161 C231 C234
ISOR 0.01 0.02 O49 C175
ISOR 0.005 0.01 O29 C131 C174 C196
ISOR 0.01 0.02 C241 C242 C243 C244 C246
ISOR 0.01 0.02 O47
ISOR 0.01 0.02 C202 C203 C204 C205 N18 C201
ISOR 0.01 0.02 C245 O54
ISOR 0.01 0.02 C98 C135 C178 C212 C70 C188 C230
ISOR 0.01 0.02 C158
ISOR 0.01 0.02 C79 C108 C132 C145 C148 C153 O48 C207 C229 C235
ISOR 0.01 0.02 C206
ISOR 0.01 0.02 O55

L.S. 5
PLAN  99
SIZE 0.11 0.12 0.12
TEMP -73.15
LIST 6
MORE -1
CONF
fmap 2
acta
OMIT 0 1 0
OMIT 4 13 9
OMIT 1 -1 15
OMIT 0 18 8
OMIT 4 7 11
OMIT -8 23 5
REM <olex2.extras>
REM <HklSrc "%.\\2a.hkl">
REM </olex2.extras>

WGHT    0.114800
FVAR       0.12753   0.78210
AG1   3   -0.098859    0.690926    0.801344    11.00000    0.04177    0.05360 =
         0.04991    0.02459    0.01450    0.02146
AG3   3    0.274904    0.839329    0.853424    11.00000    0.04098    0.03988 =
         0.03881    0.00868    0.01495    0.01640
AG7   3   -0.038409    0.824383    0.678698    11.00000    0.03516    0.06489 =
         0.04599    0.02177    0.01811    0.01860
AG8   3    0.113408    0.615200    0.693301    11.00000    0.03457    0.05893 =
         0.04693    0.00159    0.01061    0.01779
AG9   3    0.018170    0.698542    0.620320    11.00000    0.04834    0.04643 =
         0.05378    0.00730    0.01401    0.01608
AG13  3   -0.157318    0.643680    0.654893    11.00000    0.03854    0.04485 =
         0.04165    0.00951    0.01647    0.01675
AG14  3    0.157421    0.654455    0.837027    11.00000    0.03856    0.05984 =
         0.04962    0.02078    0.02188    0.01562
AG15  3    0.174879    0.932028    0.772043    11.00000    0.07214    0.05757 =
         0.04771    0.00937    0.01856    0.01710
AG16  3    0.000026    0.862914    0.820130    11.00000    0.03737    0.05254 =
         0.04412    0.00874    0.00723    0.01713
AG18  3    0.099109    0.779192    0.890497    11.00000    0.04508    0.03967 =
         0.04511    0.00514    0.01206    0.01099
AG22  3    0.216831    0.791804    0.712752    11.00000    0.04007    0.05219 =
         0.04661    0.02328    0.01912    0.02326
AG24  3   -0.061421    0.546752    0.736352    11.00000    0.09834    0.05604 =
         0.04504    0.00876    0.00780    0.01614
S3    6    0.242484    0.719442    0.781021    11.00000    0.02885    0.03013 =
         0.03796    0.00962    0.01249    0.01054
S5    6   -0.201408    0.733129    0.542298    11.00000    0.03240    0.04305 =
         0.03216    0.01627    0.01578    0.01313
S6    6    0.103768    0.834666    0.668053    11.00000    0.03886    0.03799 =
         0.03397    0.01629    0.01933    0.01587
S8    6   -0.047050    0.586820    0.647739    11.00000    0.03213    0.04100 =
         0.04036    0.00212    0.00798    0.01321
S11   6    0.009453    0.642889    0.840697    11.00000    0.03185    0.03641 =
         0.03388    0.01507    0.01239    0.00998
S12   6    0.161865    0.892180    0.861147    11.00000    0.03474    0.03547 =
         0.03763    0.00599    0.01214    0.01312
S15   6   -0.128265    0.758711    0.730388    11.00000    0.03015    0.03930 =
         0.02941    0.00979    0.01183    0.01460
S19   6    0.383686    0.818934    0.675958    11.00000    0.03952    0.05227 =
         0.05546    0.02791    0.02709    0.02107
S21   6    0.324657    0.760545    0.972695    11.00000    0.03676    0.05458 =
         0.03947    0.02199    0.01579    0.01567
S23   6    0.070592    0.460241    0.779945    11.00000    0.07398    0.06922 =
         0.13452    0.06002    0.06614    0.04167
PART 1
S24   6    0.025281    1.018133    0.777649    10.75000    0.05164    0.04743 =
         0.05312    0.01475    0.01771    0.02271
PART 0
PART 2
S25   6    0.057705    1.034732    0.741352    10.25000    0.06623    0.06664 =
         0.07053    0.03539    0.04268    0.03766
PART 0
O4    5    0.281815    0.806541    0.950240    11.00000    0.04293    0.05836 =
         0.04232    0.02426    0.01051    0.01411
O8    5   -0.158648    0.684793    0.559917    11.00000    0.04301    0.04443 =
         0.03114    0.01184    0.00801    0.01953
O10   5   -0.147939    0.809589    0.582543    11.00000    0.05094    0.05948 =
         0.04285    0.01706    0.00724    0.02216
O16   5   -0.372157    0.652290    0.370250    11.00000    0.03895    0.02913 =
         0.07624    0.01224   -0.00811   -0.00207
O17   5    0.273505    0.683423    0.934618    11.00000    0.04292    0.04086 =
         0.04107    0.00774    0.00569    0.00688
O18   5    0.445759    0.790184    0.700243    11.00000    0.04407    0.08340 =
         0.06167    0.03993    0.02679    0.03253
O20   5    0.418466    0.789784    0.983791    11.00000    0.04004    0.08383 =
         0.05555    0.03291    0.02428    0.02692
O24   5    0.503674    0.846444    1.129853    11.00000    0.04413    0.03849 =
         0.05469    0.00919    0.00524    0.00626
O25   5    0.297910    0.764091    0.631813    11.00000    0.03497    0.05006 =
         0.06878    0.02063    0.02075    0.00788
O29   5    0.035206    0.965247    0.736014    11.00000    0.08390    0.07643 =
         0.08240    0.01662    0.02737    0.04484
O30   5    0.371913    0.865519    0.721838    11.00000    0.05382    0.08732 =
         0.06892    0.02797    0.04064    0.02876
O31   5    0.502116    0.973922    0.577225    11.00000    0.13182    0.08995 =
         0.15559    0.08987    0.08981    0.05820
O37   5    0.096280    1.085528    0.804771    11.00000    0.10544    0.05817 =
         0.09683    0.00234    0.05252    0.01035
O44   5    0.296990    0.441647    0.782303    11.00000    0.19139    0.15225 =
         0.11628    0.06147    0.06588    0.02780
O47   5    0.020457    0.451248    0.813159    11.00000    0.10306    0.13739 =
         0.14822    0.03468    0.07887    0.02591
O48   5    0.012427    0.440257    0.716642    11.00000    0.11772    0.13445 =
         0.13802    0.07097    0.04726    0.06191
O49   5    0.136197    0.526838    0.787383    11.00000    0.10977    0.07824 =
         0.14748    0.04280    0.06130    0.03690
PART 1
O51   5   -0.010419    0.979947    0.815256    10.75000    0.05857    0.06351 =
         0.06154    0.02524    0.02152    0.03011
PART 0
O52   5   -0.293224    0.705917    0.534994    11.00000    0.03916    0.07629 =
         0.07795    0.04932    0.03545    0.02506
O53   5   -0.078052    0.871014    0.890136    11.00000    0.08822    0.10818 =
         0.08827    0.03119    0.04409    0.04405
AFIX   3
H53A  2   -0.124512    0.878944    0.873156    11.00000   -1.50000
H53B  2   -0.100022    0.824864    0.888476    11.00000   -1.50000
AFIX   0
O54   5   -0.046447    1.165438    0.782440    11.00000    0.21156    0.26644 =
         0.15544    0.04177    0.07312    0.11532
PART 2
O55   5    0.114466    1.063715    0.713030    10.25000    0.08142    0.10102 =
         0.08436    0.02823    0.03981    0.01977
PART 0
N2    4   -0.294436    0.547470    0.598413    11.00000    0.03017    0.02832 =
         0.04342    0.00182    0.00896    0.00408
N6    4    0.013587    0.667402    0.521060    11.00000    0.05260    0.05247 =
         0.06583    0.02378    0.03354    0.02403
N7    4    0.182415    0.553769    0.650751    11.00000    0.04127    0.03553 =
         0.04156    0.00199    0.02047    0.01861
N8    4    0.103299    0.818526    0.987150    11.00000    0.05374    0.04392 =
         0.04633    0.01649    0.01571    0.02695
N10   4    0.413338    0.936628    0.905819    11.00000    0.03940    0.04536 =
         0.05233    0.01432    0.01756    0.01799
N11   4   -0.183320    0.449637    0.729720    11.00000    0.09643    0.05163 =
         0.04553    0.01289   -0.00282    0.00290
N14   4    0.288614    1.035502    0.776727    11.00000    0.08456    0.06125 =
         0.05299    0.02217    0.03279    0.02390
C1    1    0.221484    0.971062    0.932753    11.00000    0.04141    0.04644 =
         0.04897    0.01708    0.01352    0.01934
AFIX  13
H1    2    0.259403    0.957063    0.964033    11.00000   -1.20000
AFIX   0
C2    1    0.033407    0.806192    1.000535    11.00000    0.05170    0.03151 =
         0.06908    0.01746    0.03205    0.01574
AFIX  43
H2    2   -0.023799    0.779966    0.968333    11.00000   -1.20000
AFIX   0
C6    1   -0.332069    0.715547    0.378686    11.00000    0.03594    0.04656 =
         0.03212    0.01570    0.00233    0.01620
C13   1    0.409833    0.709705    0.559676    11.00000    0.05446    0.04774 =
         0.06571    0.00251    0.02563    0.00675
AFIX 137
H13N  2    0.465606    0.713434    0.588710    11.00000   -1.50000
H13O  2    0.387629    0.668096    0.522868    11.00000   -1.50000
H13P  2    0.365329    0.701633    0.577693    11.00000   -1.50000
AFIX   0
C14   1   -0.344637    0.509158    0.624503    11.00000    0.04852    0.06903 =
         0.04669    0.02997    0.02278    0.02783
AFIX  43
H14   2   -0.325476    0.526916    0.667260    11.00000   -1.20000
AFIX   0
C15   1   -0.276452    0.837488    0.372737    11.00000    0.04574    0.04813 =
         0.05327    0.02767    0.01431    0.00922
AFIX  13
H15   2   -0.264331    0.870209    0.347441    11.00000   -1.20000
AFIX   0
C20   1    0.182252    0.856460    1.034282    11.00000    0.04862    0.05030 =
         0.06049    0.01678    0.02223    0.02513
AFIX  43
H20   2    0.235104    0.868251    1.026595    11.00000   -1.20000
AFIX   0
C21   1    0.154347    0.986597    0.954764    11.00000    0.07825    0.03957 =
         0.04989    0.00333    0.02916    0.03472
AFIX 137
H21I  2    0.118461    1.002687    0.925476    11.00000   -1.50000
H21J  2    0.186053    1.025661    0.994143    11.00000   -1.50000
H21K  2    0.115193    0.941470    0.958881    11.00000   -1.50000
AFIX   0
C22   1    0.081594    0.672377    0.448925    11.00000    0.07138    0.07124 =
         0.08152    0.02075    0.05467    0.02226
AFIX  43
H22   2    0.133900    0.685265    0.440534    11.00000   -1.20000
AFIX   0
C23   1    0.405954    0.646632    1.034983    11.00000    0.07288    0.04412 =
         0.08493    0.01909    0.03409    0.02355
AFIX 137
H23D  2    0.364624    0.624497    0.992324    11.00000   -1.50000
H23E  2    0.433879    0.613825    1.046460    11.00000   -1.50000
H23F  2    0.452192    0.694675    1.040838    11.00000   -1.50000
AFIX   0
C24   1   -0.311279    0.707931    0.675831    11.00000    0.02710    0.05028 =
         0.03651    0.00784    0.00863    0.00859
AFIX 137
H24A  2   -0.304999    0.700714    0.636887    11.00000   -1.50000
H24B  2   -0.365100    0.716032    0.671708    11.00000   -1.50000
H24C  2   -0.316125    0.663879    0.688249    11.00000   -1.50000
AFIX   0
C25   1    0.439464    0.966565    0.964586    11.00000    0.03853    0.04325 =
         0.04641    0.00748    0.01399    0.01712
AFIX  43
H25   2    0.404307    0.942494    0.984307    11.00000   -1.20000
AFIX   0
C26   1   -0.248880    0.770538    0.434409    11.00000    0.03247    0.04886 =
         0.02557    0.01553    0.01057    0.01123
C27   1   -0.015385    0.587921    0.892533    11.00000    0.05973    0.06881 =
         0.05598    0.03756    0.03057    0.03280
AFIX  13
H27   2   -0.030504    0.535403    0.871037    11.00000   -1.20000
AFIX   0
C28   1    0.314413    0.766606    1.044993    11.00000    0.03319    0.04931 =
         0.03687    0.01432    0.01310    0.01270
AFIX  23
H28A  2    0.335134    0.819653    1.066720    11.00000   -1.20000
H28B  2    0.250004    0.742243    1.036425    11.00000   -1.20000
AFIX   0
C29   1   -0.229328    0.775465    0.723779    11.00000    0.04578    0.05783 =
         0.03248    0.01734    0.02067    0.02736
AFIX  13
H29   2   -0.235343    0.782095    0.763647    11.00000   -1.20000
AFIX   0
C33   1    0.583919    0.815859    0.576056    11.00000    0.03876    0.07282 =
         0.05365    0.01730    0.02500    0.02303
AFIX  23
H33A  2    0.639235    0.848887    0.573768    11.00000   -1.20000
H33B  2    0.589210    0.770005    0.581052    11.00000   -1.20000
AFIX   0
C34   1    0.431136    0.878906    0.637627    11.00000    0.05015    0.04478 =
         0.07418    0.02999    0.04241    0.02710
AFIX  23
H34A  2    0.382918    0.889093    0.612106    11.00000   -1.20000
H34B  2    0.475780    0.926533    0.668928    11.00000   -1.20000
AFIX   0
C35   1    0.461322    0.784417    1.125705    11.00000    0.03513    0.05790 =
         0.04691    0.01769    0.01222    0.02052
C37   1    0.337709    0.636077    0.806554    11.00000    0.04696    0.04426 =
         0.05869    0.01859    0.01414    0.02444
AFIX 137
H37A  2    0.283676    0.594242    0.775957    11.00000   -1.50000
H37B  2    0.333149    0.642969    0.846046    11.00000   -1.50000
H37C  2    0.389885    0.626035    0.808885    11.00000   -1.50000
AFIX   0
C38   1   -0.397365    0.455918    0.502331    11.00000    0.03368    0.03953 =
         0.05285    0.00730    0.00706    0.01113
AFIX  43
H38   2   -0.414423    0.438168    0.459780    11.00000   -1.20000
AFIX   0
C40   1    0.287131    0.489509    0.620691    11.00000    0.06714    0.05784 =
         0.05788    0.01278    0.03460    0.02706
AFIX  43
H40   2    0.323522    0.467020    0.611280    11.00000   -1.20000
AFIX   0
C44   1   -0.321266    0.520305    0.537769    11.00000    0.03307    0.04243 =
         0.04559    0.01359    0.00876    0.00887
AFIX  43
H44   2   -0.286569    0.546393    0.518668    11.00000   -1.20000
AFIX   0
C47   1    0.205112    0.893868    0.607032    11.00000    0.08029    0.11945 =
         0.09335    0.07641    0.06459    0.05991
AFIX 137
H47A  2    0.251201    0.925788    0.647122    11.00000   -1.50000
H47B  2    0.211970    0.919085    0.577053    11.00000   -1.50000
H47C  2    0.211281    0.847484    0.596049    11.00000   -1.50000
AFIX   0
C49   1    0.494480    0.737327    1.160636    11.00000    0.03628    0.04477 =
         0.06505    0.01830    0.00336    0.00861
AFIX  23
H49A  2    0.540106    0.726611    1.149101    11.00000   -1.20000
H49B  2    0.519742    0.762111    1.204925    11.00000   -1.20000
AFIX   0
C50   1   -0.248288    0.464496    0.745158    11.00000    0.08375    0.08161 =
         0.07449    0.03432   -0.00283    0.02310
AFIX  43
H50   2   -0.236264    0.514802    0.762007    11.00000   -1.20000
AFIX   0
C51   1    0.347605    0.705472    0.789234    11.00000    0.03060    0.03784 =
         0.03564    0.00708    0.01281    0.01025
AFIX  13
H51   2    0.352327    0.697468    0.748956    11.00000   -1.20000
AFIX   0
C52   1   -0.422358    0.445526    0.592268    11.00000    0.03982    0.04134 =
         0.08858    0.02420    0.01891    0.00340
AFIX  43
H52   2   -0.456804    0.421752    0.612498    11.00000   -1.20000
AFIX   0
C53   1   -0.000273    0.641678    0.402739    11.00000    0.10281    0.07552 =
         0.06685    0.01160    0.04155    0.05263
AFIX  43
H53   2   -0.005941    0.632148    0.361835    11.00000   -1.20000
AFIX   0
C55   1    0.292043    0.552400    0.609812    11.00000    0.06203    0.06977 =
         0.08338    0.02911    0.05072    0.03574
AFIX  43
H55   2    0.329709    0.574158    0.590689    11.00000   -1.20000
AFIX   0
C56   1   -0.298914    0.869212    0.424313    11.00000    0.07825    0.05469 =
         0.04625    0.01533    0.01373    0.03617
AFIX  23
H56A  2   -0.361289    0.863786    0.409629    11.00000   -1.20000
H56B  2   -0.257920    0.921992    0.446260    11.00000   -1.20000
AFIX   0
C58   1   -0.219606    0.844609    0.706663    11.00000    0.04301    0.03801 =
         0.06142    0.01721    0.01844    0.02330
AFIX 137
H58A  2   -0.162288    0.885205    0.734695    11.00000   -1.50000
H58B  2   -0.268322    0.857706    0.708868    11.00000   -1.50000
H58C  2   -0.221878    0.835940    0.665282    11.00000   -1.50000
AFIX   0
C59   1    0.190418    0.879046    1.092989    11.00000    0.09152    0.04888 =
         0.04066    0.00869    0.00290    0.02735
AFIX  43
H59   2    0.247568    0.905357    1.125241    11.00000   -1.20000
AFIX   0
C63   1   -0.199845    0.819432    0.402660    11.00000    0.03361    0.06264 =
         0.05099    0.03053    0.01798    0.01213
C67   1   -0.075280    0.624562    0.416492    11.00000    0.07272    0.05595 =
         0.05312    0.00690    0.02672    0.03121
AFIX  43
H67   2   -0.133119    0.602047    0.384880    11.00000   -1.20000
AFIX   0
C68   1    0.355357    0.657264    1.074015    11.00000    0.04073    0.05135 =
         0.05816    0.01876    0.01646    0.01387
C73   1   -0.198904    0.734077    0.470019    11.00000    0.03574    0.04766 =
         0.03311    0.01167    0.01496    0.01263
AFIX  23
H73A  2   -0.135591    0.758644    0.475873    11.00000   -1.20000
H73B  2   -0.222134    0.682073    0.444560    11.00000   -1.20000
AFIX   0
C76   1    0.475359    0.855558    0.598228    11.00000    0.05219    0.05226 =
         0.05192    0.03154    0.03006    0.02426
C77   1    0.287676    1.103385    0.796177    11.00000    0.12292    0.05350 =
         0.06500    0.01552    0.05114    0.03265
AFIX  43
H77   2    0.235318    1.104532    0.800308    11.00000   -1.20000
AFIX   0
C79   1    0.115981    0.877656    0.608348    11.00000    0.08660    0.08979 =
         0.07230    0.05605    0.04739    0.04418
AFIX  13
H79   2    0.076280    0.834880    0.570385    11.00000   -1.20000
AFIX   0
C81   1    0.426592    0.772770    0.832972    11.00000    0.03705    0.04720 =
         0.05212    0.00914    0.01245    0.01757
AFIX 137
H81A  2    0.427018    0.815626    0.819699    11.00000   -1.50000
H81B  2    0.481015    0.766613    0.835105    11.00000   -1.50000
H81C  2    0.424042    0.780632    0.873070    11.00000   -1.50000
AFIX   0
C82   1    0.281626    1.038915    0.923867    11.00000    0.05117    0.03049 =
         0.04316    0.00308    0.01544    0.01488
AFIX 137
H82A  2    0.332499    1.031429    0.919074    11.00000   -1.50000
H82B  2    0.303307    1.082229    0.959244    11.00000   -1.50000
H82C  2    0.247960    1.046962    0.887538    11.00000   -1.50000
AFIX   0
C84   1    0.239641    0.586817    0.627382    11.00000    0.04966    0.04182 =
         0.04515    0.00750    0.02494    0.02016
AFIX  43
H84   2    0.245575    0.633445    0.622402    11.00000   -1.20000
AFIX   0
C85   1    0.361200    0.735337    1.088132    11.00000    0.03888    0.05635 =
         0.04133    0.02258    0.01613    0.01531
C88   1   -0.115843    0.886553    0.445749    11.00000    0.03819    0.06522 =
         0.10690    0.03324    0.00063   -0.00422
AFIX 137
H88A  2   -0.086232    0.912428    0.422567    11.00000   -1.50000
H88B  2   -0.075575    0.870876    0.472224    11.00000   -1.50000
H88C  2   -0.131239    0.919890    0.470404    11.00000   -1.50000
AFIX   0
C89   1   -0.173118    0.776098    0.357906    11.00000    0.08829    0.12928 =
         0.09390    0.08174    0.07161    0.07360
AFIX 137
H89A  2   -0.206326    0.722831    0.348992    11.00000   -1.50000
H89B  2   -0.108948    0.789532    0.376190    11.00000   -1.50000
H89C  2   -0.187209    0.788577    0.320284    11.00000   -1.50000
AFIX   0
C91   1   -0.041558    0.493668    0.549513    11.00000    0.05024    0.05313 =
         0.05396    0.00227    0.02452    0.01625
AFIX 137
H91A  2    0.003196    0.540778    0.552220    11.00000   -1.50000
H91B  2   -0.073755    0.462081    0.507089    11.00000   -1.50000
H91C  2   -0.011882    0.468813    0.573337    11.00000   -1.50000
AFIX   0
C93   1    0.409757    0.667236    1.140954    11.00000    0.04733    0.05428 =
         0.05583    0.03047    0.00560    0.01031
AFIX  13
H93   2    0.420081    0.623075    1.147265    11.00000   -1.20000
AFIX   0
C95   1    0.065400    0.613253    0.948506    11.00000    0.03836    0.10033 =
         0.05124    0.04722    0.00698    0.01294
AFIX 137
H95A  2    0.111765    0.603342    0.938282    11.00000   -1.50000
H95B  2    0.050628    0.586672    0.976256    11.00000   -1.50000
H95C  2    0.087264    0.666509    0.968019    11.00000   -1.50000
AFIX   0
C100  1    0.177005    0.492924    0.658364    11.00000    0.06587    0.04759 =
         0.05335    0.00379    0.03554    0.02179
AFIX  43
H100  2    0.134811    0.469258    0.673841    11.00000   -1.20000
AFIX   0
C102  1   -0.449463    0.416898    0.530860    11.00000    0.04149    0.04954 =
         0.08427    0.01741    0.02049    0.01680
AFIX  43
H102  2   -0.501604    0.372228    0.507984    11.00000   -1.20000
AFIX   0
C103  1    0.564210    1.065697    0.969656    11.00000    0.05814    0.04393 =
         0.14024    0.02930    0.04031    0.01912
AFIX  43
H103  2    0.616298    1.110655    0.991571    11.00000   -1.20000
AFIX   0
C106  1    0.229757    0.457891    0.645307    11.00000    0.07765    0.05622 =
         0.06934    0.02534    0.04490    0.03730
AFIX  43
H106  2    0.225223    0.413030    0.653580    11.00000   -1.20000
AFIX   0
C107  1    0.338925    0.774621    0.499288    11.00000    0.05358    0.13564 =
         0.05101    0.02232    0.00510    0.04058
AFIX 137
H10A  2    0.316100    0.732371    0.462835    11.00000   -1.50000
H10B  2    0.348319    0.819945    0.488198    11.00000   -1.50000
H10C  2    0.295617    0.766846    0.518306    11.00000   -1.50000
AFIX   0
C108  1   -0.283699    0.323238    0.696138    11.00000    0.11775    0.08920 =
         0.09746    0.04405    0.03111    0.03667
AFIX  43
H108  2   -0.295197    0.273308    0.678313    11.00000   -1.20000
AFIX   0
C109  1   -0.065998    0.639890    0.474652    11.00000    0.05457    0.04301 =
         0.05022    0.00283    0.01926    0.02441
AFIX  43
H109  2   -0.117893    0.630880    0.483254    11.00000   -1.20000
AFIX   0
C110  1   -0.166843    0.441653    0.582895    11.00000    0.05219    0.04882 =
         0.07699    0.01036    0.02667    0.01144
AFIX 137
H11F  2   -0.130592    0.423143    0.609457    11.00000   -1.50000
H11G  2   -0.204548    0.403063    0.543561    11.00000   -1.50000
H11H  2   -0.204632    0.455040    0.601386    11.00000   -1.50000
AFIX   0
C113  1    0.566590    0.855221    0.629334    11.00000    0.04220    0.05749 =
         0.05267    0.01926    0.01685    0.01696
AFIX  23
H11I  2    0.564709    0.827502    0.658675    11.00000   -1.20000
H11J  2    0.613567    0.906293    0.650791    11.00000   -1.20000
AFIX   0
C114  1    0.514778    1.030675    0.998786    11.00000    0.04765    0.04475 =
         0.06424   -0.00586    0.00148    0.01827
AFIX  43
H114  2    0.532145    1.050186    1.041230    11.00000   -1.20000
AFIX   0
C122  1    0.265107    0.596781    1.046235    11.00000    0.04510    0.07071 =
         0.09984    0.05083    0.02467    0.01767
AFIX 137
H12L  2    0.239243    0.590167    1.002906    11.00000   -1.50000
H12M  2    0.227617    0.608954    1.065682    11.00000   -1.50000
H12N  2    0.268301    0.550906    1.051601    11.00000   -1.50000
AFIX   0
C132  1   -0.198918    0.384408    0.707804    11.00000    0.12066    0.07921 =
         0.08303    0.04132    0.03562    0.03104
AFIX  43
H132  2   -0.154631    0.373308    0.698129    11.00000   -1.20000
AFIX   0
C134  1    0.427018    0.781921    0.543581    11.00000    0.04253    0.06969 =
         0.03486    0.00937    0.01275    0.02208
C136  1    0.437532    1.102005    0.787011    11.00000    0.05862    0.11323 =
         0.12790    0.05213    0.01058    0.02658
AFIX  43
H136  2    0.488888    1.099331    0.782181    11.00000   -1.20000
AFIX   0
C140  1   -0.093122    0.588508    0.903548    11.00000    0.04343    0.12957 =
         0.07839    0.06294    0.03458    0.02579
AFIX 137
H14D  2   -0.086286    0.639622    0.916291    11.00000   -1.50000
H14E  2   -0.098649    0.566539    0.935498    11.00000   -1.50000
H14F  2   -0.146813    0.559760    0.866279    11.00000   -1.50000
AFIX   0
C141  1   -0.344036    0.340111    0.711402    11.00000    0.08567    0.10175 =
         0.09184    0.03533    0.01317    0.03073
AFIX  43
H141  2   -0.399348    0.300873    0.703486    11.00000   -1.20000
AFIX   0
C142  1    0.113619    0.862659    1.104159    11.00000    0.09626    0.03863 =
         0.04218    0.00735    0.03296    0.01440
AFIX  43
H142  2    0.116320    0.875806    1.144297    11.00000   -1.20000
AFIX   0
C144  1   -0.352035    0.761083    0.337397    11.00000    0.04168    0.04260 =
         0.04032    0.01416    0.00168    0.00952
AFIX  23
H14G  2   -0.350861    0.741424    0.297585    11.00000   -1.20000
H14H  2   -0.410822    0.761932    0.331098    11.00000   -1.20000
AFIX   0
C150  1    0.361169    1.171816    0.810374    11.00000    0.12335    0.05786 =
         0.08349    0.02322    0.03413    0.01925
AFIX  43
H150  2    0.358338    1.218217    0.820719    11.00000   -1.20000
AFIX   0
C152  1    0.463398    0.970375    0.878253    11.00000    0.04697    0.04364 =
         0.08556    0.03183    0.03182    0.01515
AFIX  43
H152  2    0.446899    0.948728    0.836184    11.00000   -1.20000
AFIX   0
C153  1    0.438130    1.165283    0.807875    11.00000    0.08878    0.09527 =
         0.08749    0.04349    0.01887    0.02529
AFIX  43
H153  2    0.492064    1.208698    0.821949    11.00000   -1.20000
AFIX   0
C158  1    0.182178    0.279473    0.815704    11.00000    0.13154    0.05351 =
         0.13079    0.01539    0.02821    0.03207
AFIX 137
H15A  2    0.118278    0.248324    0.792660    11.00000   -1.50000
H15B  2    0.209835    0.251665    0.837056    11.00000   -1.50000
H15C  2    0.210273    0.294108    0.787925    11.00000   -1.50000
AFIX   0
C163  1    0.358675    1.034985    0.770925    11.00000    0.07868    0.12322 =
         0.09928    0.07133    0.04038    0.05186
AFIX  43
H163  2    0.359358    0.988738    0.755398    11.00000   -1.20000
AFIX   0
C166  1    0.537876    1.035474    0.909619    11.00000    0.06566    0.06687 =
         0.12863    0.05517    0.05783    0.03069
AFIX  43
H166  2    0.571226    1.059508    0.888913    11.00000   -1.20000
AFIX   0
C169  1    0.502916    0.798343    0.519957    11.00000    0.04801    0.10217 =
         0.04174    0.02555    0.02316    0.02739
AFIX  13
H169  2    0.492048    0.759321    0.483301    11.00000   -1.20000
AFIX   0
C175  1   -0.330705    0.409706    0.737393    11.00000    0.09805    0.12666 =
         0.11678    0.05924    0.02133    0.05850
AFIX  43
H175  2   -0.373171    0.421024    0.749499    11.00000   -1.20000
AFIX   0
C176  1    0.323799    0.735970    1.142050    11.00000    0.05554    0.08230 =
         0.05828    0.02427    0.02545    0.02503
AFIX  23
H17O  2    0.348624    0.786889    1.170059    11.00000   -1.20000
H17P  2    0.257848    0.715943    1.124970    11.00000   -1.20000
AFIX   0
C180  1    0.353926    0.688683    1.173533    11.00000    0.08663    0.09078 =
         0.06109    0.04573    0.03768    0.02896
AFIX  23
H18G  2    0.302598    0.644311    1.169456    11.00000   -1.20000
H18H  2    0.390752    0.716057    1.217075    11.00000   -1.20000
AFIX   0
C182  1    0.198685    0.412503    0.836266    11.00000    0.13961    0.08309 =
         0.09338    0.03743    0.04141    0.07444
C186  1    0.291417    0.388358    0.910751    11.00000    0.08607    0.11258 =
         0.08085    0.03471    0.01130    0.04100
AFIX  13
H186  2    0.307046    0.357119    0.935553    11.00000   -1.20000
AFIX   0
C189  1    0.073571    0.925379    0.603231    11.00000    0.06517    0.11685 =
         0.10105    0.07595    0.03235    0.04978
AFIX 137
H18I  2    0.011223    0.899038    0.597434    11.00000   -1.50000
H18J  2    0.075728    0.942367    0.568436    11.00000   -1.50000
H18K  2    0.104104    0.968106    0.640247    11.00000   -1.50000
AFIX   0
C191  1    0.037165    0.828481    1.057678    11.00000    0.08662    0.05694 =
         0.08093    0.03118    0.05266    0.03979
AFIX  43
H191  2   -0.016626    0.819043    1.063862    11.00000   -1.20000
AFIX   0
C193  1    0.496004    0.910446    0.563314    11.00000    0.06492    0.08286 =
         0.08572    0.06032    0.04458    0.03068
C195  1    0.195287    0.350773    0.863119    11.00000    0.08096    0.10295 =
         0.09250    0.04181    0.03008    0.05574
C200  1   -0.284557    0.818720    0.465017    11.00000    0.09373    0.06390 =
         0.03794    0.02102    0.02579    0.05146
AFIX  23
H20A  2   -0.241086    0.849259    0.506796    11.00000   -1.20000
H20B  2   -0.341588    0.787899    0.466568    11.00000   -1.20000
AFIX   0
C206  1    0.113754    0.393479    0.778374    11.00000    0.13106    0.12065 =
         0.11412    0.04644    0.03263    0.06896
AFIX  23
H20C  2    0.066521    0.345719    0.773382    11.00000   -1.20000
H20D  2    0.129091    0.386820    0.742456    11.00000   -1.20000
AFIX   0
C207  1    0.344064    0.403729    0.870475    11.00000    0.10242    0.14671 =
         0.13295    0.06387    0.04056    0.03625
AFIX  23
H20E  2    0.404491    0.444397    0.893388    11.00000   -1.20000
H20F  2    0.348694    0.358965    0.850396    11.00000   -1.20000
AFIX   0
C222  1   -0.107137    0.508160    0.574194    11.00000    0.05023    0.04941 =
         0.03931    0.00414    0.00951    0.02101
AFIX  13
H222  2   -0.145640    0.523059    0.544090    11.00000   -1.20000
AFIX   0
C223  1    0.514961    0.875715    0.512301    11.00000    0.08429    0.12619 =
         0.08472    0.06447    0.05930    0.05136
AFIX  23
H22J  2    0.576447    0.904761    0.516370    11.00000   -1.20000
H22K  2    0.472087    0.870644    0.472609    11.00000   -1.20000
AFIX   0
C229  1    0.283432    0.426102    0.825558    11.00000    0.11128    0.10198 =
         0.09754    0.04314    0.03164    0.02239
C231  1    0.242291    0.479730    0.892769    11.00000    0.15673    0.10739 =
         0.13212    0.02290    0.03137    0.06868
AFIX  23
H23G  2    0.196481    0.493724    0.901044    11.00000   -1.20000
H23H  2    0.285028    0.522287    0.887228    11.00000   -1.20000
AFIX   0
C233  1    0.088609    0.685110    0.509792    11.00000    0.04963    0.04609 =
         0.05575    0.00089    0.01433    0.00718
AFIX  43
H233  2    0.145497    0.705875    0.542270    11.00000   -1.20000
AFIX   0
C235  1    0.126664    0.332732    0.892987    11.00000    0.10292    0.19439 =
         0.14652    0.07458    0.06322    0.05823
AFIX 137
H23I  2    0.101225    0.369149    0.893376    11.00000   -1.50000
H23J  2    0.156534    0.334541    0.934634    11.00000   -1.50000
H23K  2    0.078870    0.283108    0.869825    11.00000   -1.50000
AFIX   0
C236  1    0.292581    0.457802    0.947030    11.00000    0.15600    0.13445 =
         0.12352    0.02405    0.02197    0.06846
AFIX  23
H23L  2    0.354100    0.496091    0.971589    11.00000   -1.20000
H23M  2    0.259559    0.447600    0.973504    11.00000   -1.20000
AFIX   0
C237  1   -0.061013    1.079084    0.689819    11.00000    0.07255    0.07342 =
         0.13568    0.04610    0.02448    0.02322
C238  1    0.019716    1.111078    0.676629    11.00000    0.11159    0.16178 =
         0.08631    0.02024    0.03912    0.05552
AFIX  23
H23N  2    0.041568    1.073438    0.665626    11.00000   -1.20000
H23O  2    0.068337    1.153355    0.711566    11.00000   -1.20000
AFIX   0
C239  1   -0.066007    1.144687    0.726278    11.00000    0.11425    0.15126 =
         0.13503    0.04571    0.03236    0.09301
C241  1   -0.228609    1.047520    0.646526    11.00000    0.08382    0.13812 =
         0.20268    0.07356    0.01987    0.04702
AFIX 137
H24D  2   -0.215773    1.077155    0.687350    11.00000   -1.50000
H24E  2   -0.255947    0.994817    0.642111    11.00000   -1.50000
H24F  2   -0.269765    1.059002    0.616524    11.00000   -1.50000
AFIX   0
C242  1   -0.142597    1.065426    0.636623    11.00000    0.11804    0.12492 =
         0.13906    0.04050    0.03360    0.06394
C243  1   -0.085593    1.188117    0.684459    11.00000    0.15576    0.11901 =
         0.17680    0.04823    0.03302    0.08814
AFIX  23
H24G  2   -0.033591    1.235635    0.695588    11.00000   -1.20000
H24H  2   -0.138058    1.197807    0.683899    11.00000   -1.20000
AFIX   0
C244  1   -0.104855    1.134518    0.623519    11.00000    0.15520    0.16095 =
         0.14601    0.07328    0.04239    0.06618
AFIX  13
H244  2   -0.144120    1.139641    0.586594    11.00000   -1.20000
AFIX   0
C245  1   -0.170011    0.998009    0.582847    11.00000    0.23965    0.16750 =
         0.14130    0.01862    0.03489    0.07139
AFIX 137
H24I  2   -0.134742    1.012129    0.558783    11.00000   -1.50000
H24J  2   -0.233549    0.979806    0.557552    11.00000   -1.50000
H24K  2   -0.159298    0.958923    0.597771    11.00000   -1.50000
AFIX   0
C246  1   -0.015506    1.135893    0.623374    11.00000    0.18026    0.19105 =
         0.15598    0.08424    0.08349    0.06938
AFIX  23
H24L  2   -0.024736    1.101606    0.585056    11.00000   -1.20000
H24M  2    0.026258    1.186380    0.628628    11.00000   -1.20000
AFIX   0
PART 1
C247  1   -0.065620    1.038501    0.735254    21.00000    0.12157    0.20892 =
         0.13921    0.11176    0.07222    0.12732
AFIX  23
H24N  2   -0.118391    0.990388    0.713631    21.00000   -1.20000
H24O  2   -0.079384    1.066636    0.765737    21.00000   -1.20000
AFIX   0

PART 0
AG2   3    0.228624    0.353323    0.369083    11.00000    0.04469    0.04024 =
         0.04656    0.01050    0.02304    0.01826
AG4   3    0.163918    0.448896    0.286411    11.00000    0.04534    0.04134 =
         0.05106    0.01181    0.02175    0.01457
AG5   3    0.133038    0.180410    0.335077    11.00000    0.03366    0.05169 =
         0.05270    0.01256    0.01830    0.00254
AG6   3   -0.060885    0.351080    0.297880    11.00000    0.04543    0.04132 =
         0.05215    0.00881    0.01714    0.01920
AG10  3   -0.148569    0.154608    0.251987    11.00000    0.04848    0.05347 =
         0.05351    0.02712    0.02535    0.02395
AG11  3    0.265770    0.342612    0.253921    11.00000    0.04849    0.05168 =
         0.05305    0.02267    0.02579    0.02244
AG12  3    0.036435    0.273216    0.374689    11.00000    0.04975    0.04072 =
         0.06403    0.01114    0.02561    0.01251
AG17  3    0.179452    0.141714    0.210446    11.00000    0.05267    0.04742 =
         0.05135    0.00571    0.02080    0.01766
AG19  3   -0.113119    0.144629    0.135739    11.00000    0.05016    0.03671 =
         0.04497    0.00783    0.02179    0.01397
AG20  3    0.078254    0.225010    0.131598    11.00000    0.06434    0.03762 =
         0.06967    0.00627    0.03922    0.00761
AG21  3   -0.032116    0.052902    0.224493    11.00000    0.05056    0.04003 =
         0.05809    0.00931    0.02435    0.00804
AG23  3   -0.014802    0.322244    0.173148    11.00000    0.03574    0.06111 =
         0.05321    0.01508    0.01748    0.00255
S1    6    0.143255    0.360817    0.186327    11.00000    0.03469    0.02891 =
         0.03750    0.01165    0.01745    0.00624
S2    6    0.145133   -0.009771    0.264355    11.00000    0.03676    0.04748 =
         0.04411    0.01800    0.01968    0.01899
S4    6   -0.344175    0.071663    0.252970    11.00000    0.04233    0.03344 =
         0.05264    0.01747    0.02097    0.01382
S7    6    0.255194    0.252990    0.309468    11.00000    0.02382    0.03138 =
         0.04259    0.00878    0.01298    0.00857
S9    6    0.014656    0.104733    0.149809    11.00000    0.04033    0.03135 =
         0.04573    0.00409    0.01918    0.00880
S10   6   -0.136447    0.245474    0.197457    11.00000    0.02695    0.03108 =
         0.04166    0.01243    0.01260    0.01072
S13   6   -0.138840    0.230861    0.023306    11.00000    0.05174    0.05320 =
         0.03952    0.01910    0.01575    0.00482
S16   6    0.103910    0.393423    0.357119    11.00000    0.03893    0.03663 =
         0.03768    0.00652    0.01672    0.01522
S17   6   -0.025492    0.137222    0.320595    11.00000    0.03299    0.03334 =
         0.04480    0.01878    0.01819    0.00833
S18   6    0.246702    0.270782    0.486367    11.00000    0.04438    0.04399 =
         0.04261    0.01819    0.01549    0.00680
S20   6   -0.002810    0.511013    0.254239    11.00000    0.03656    0.04555 =
         0.04868    0.02162    0.02151    0.02099
S22   6    0.454573    0.420240    0.242190    11.00000    0.05573    0.03443 =
         0.08356    0.02375    0.04732    0.01627
O1    5   -0.416007    0.081862    0.214499    11.00000    0.05457    0.06493 =
         0.06571    0.03592    0.02393    0.03772
O2    5    0.196726    0.027845    0.234053    11.00000    0.04820    0.07929 =
         0.06853    0.03943    0.02631    0.02227
O3    5   -0.288960    0.056251    0.222107    11.00000    0.04067    0.04280 =
         0.05713    0.02200    0.02462    0.01538
O5    5    0.591446    0.636751    0.208052    11.00000    0.05221    0.03607 =
         0.08443    0.02646    0.02881    0.01322
O6    5   -0.096066    0.306232    0.066868    11.00000    0.07210    0.04939 =
         0.04725    0.01036    0.00994   -0.00107
O9    5    0.039626    0.476565    0.223045    11.00000    0.08153    0.07796 =
         0.06773    0.04027    0.04750    0.05944
O11   5    0.198181    0.313952    0.464584    11.00000    0.05697    0.05311 =
         0.06296    0.02327    0.02307    0.01916
O12   5    0.061862    0.574432    0.306186    11.00000    0.05059    0.07017 =
         0.04118    0.00123    0.01485    0.01226
O14   5   -0.290309    0.130587    0.309718    11.00000    0.06344    0.02835 =
         0.06202    0.00389    0.01701    0.00439
O15   5    0.103673    0.032358    0.288023    11.00000    0.07104    0.07892 =
         0.06408    0.01770    0.02565    0.04975
O19   5    0.083155   -0.085264    0.228315    11.00000    0.04391    0.06497 =
         0.05532    0.01064    0.01535    0.00897
O21   5    0.341701    0.312786    0.510238    11.00000    0.04231    0.08552 =
         0.06646    0.03939    0.01932    0.01746
O22   5   -0.233356    0.195498    0.009319    11.00000    0.04866    0.07612 =
         0.07271    0.03464    0.02353    0.00443
O23   5    0.403778    0.438569    0.275996    11.00000    0.05313    0.05911 =
         0.09082    0.04090    0.04354    0.01921
O26   5   -0.469811   -0.142301    0.294198    11.00000    0.07524    0.03860 =
         0.06737    0.02806    0.02396    0.01424
O27   5   -0.091261    0.676295    0.219163    11.00000    0.05342    0.05535 =
         0.11175    0.02250    0.03730    0.02196
O33   5   -0.092322    0.185134    0.041593    11.00000    0.06377    0.05881 =
         0.06146    0.02944    0.02525    0.01559
O35   5    0.355996    0.047998    0.446446    11.00000    0.08229    0.10967 =
         0.08120    0.03069    0.01630    0.02066
O36   5    0.393091    0.362359    0.184478    11.00000    0.08002    0.03546 =
         0.09087    0.00238    0.03287   -0.01229
O38   5   -0.069616    0.459397    0.269240    11.00000    0.04680    0.04588 =
         0.07938    0.03594    0.03229    0.01944
O39   5    0.524626    0.403204    0.276143    11.00000    0.07651    0.06564 =
         0.12515    0.05748    0.06554    0.04427
O40   5    0.215496    0.198524    0.443308    11.00000    0.07403    0.04418 =
         0.04936    0.01038    0.00813    0.02175
O41   5   -0.316079    0.168922   -0.132377    11.00000    0.09975    0.11412 =
         0.11596    0.05394    0.01980    0.01297
O45   5    0.128284    0.103518    0.555063    11.00000    0.13333    0.15137 =
         0.11665    0.03369    0.04433    0.02615
N1    4    0.125739    0.209621    0.052022    11.00000    0.06875    0.04481 =
         0.07105    0.00556    0.03811    0.01011
N3    4   -0.242902    0.043793    0.066956    11.00000    0.03834    0.02304 =
         0.03645   -0.00557    0.00962    0.00405
N4    4    0.287842    0.140168    0.174407    11.00000    0.06368    0.04296 =
         0.05851    0.02126    0.03685    0.03178
N5    4    0.274814    0.565804    0.310857    11.00000    0.04139    0.03186 =
         0.06282    0.00826    0.01765    0.01060
N9    4   -0.168931    0.359209    0.331795    11.00000    0.04346    0.03565 =
         0.05240    0.00861    0.01925    0.01627
N12   4   -0.135170   -0.062664    0.210244    11.00000    0.03837    0.02644 =
         0.06400    0.01069    0.01817    0.00943
N13   4    0.363971    0.453438    0.439297    11.00000    0.03248    0.03835 =
         0.04979    0.00675    0.01922    0.01193
N16   4   -0.020823    0.279594    0.450701    11.00000    0.05077    0.05220 =
         0.05386    0.00906    0.01686    0.01388
C3    1    0.067905    0.173173   -0.005608    11.00000    0.07287    0.08278 =
         0.07900    0.02538    0.03777    0.03700
AFIX  43
H3    2    0.005814    0.155653   -0.014454    11.00000   -1.20000
AFIX   0
C4    1   -0.255391    0.019812    0.008450    11.00000    0.04645    0.06574 =
         0.03096    0.00721    0.02086    0.02353
AFIX  43
H4    2   -0.214194    0.048847   -0.005364    11.00000   -1.20000
AFIX   0
C5    1   -0.393449   -0.011329    0.269127    11.00000    0.02801    0.03539 =
         0.05398    0.01537    0.01721    0.00988
AFIX  23
H5A   2   -0.439178   -0.049014    0.230323    11.00000   -1.20000
H5B   2   -0.346462   -0.028822    0.283319    11.00000   -1.20000
AFIX   0
C7    1    0.051263    0.023628    0.064985    11.00000    0.05769    0.05407 =
         0.07926    0.00492    0.03383    0.02424
AFIX 137
H7A   2    0.091494    0.071761    0.065814    11.00000   -1.50000
H7B   2    0.027950   -0.012451    0.024741    11.00000   -1.50000
H7C   2    0.084029    0.006858    0.095423    11.00000   -1.50000
AFIX   0
C8    1    0.452484    0.539948    0.537037    11.00000    0.04497    0.04718 =
         0.05153    0.00795    0.01473    0.01893
AFIX  43
H8    2    0.461206    0.553816    0.578509    11.00000   -1.20000
AFIX   0
C9    1   -0.302076   -0.000045    0.083830    11.00000    0.04876    0.04458 =
         0.05298    0.01385    0.02640    0.01974
AFIX  43
H9    2   -0.293947    0.014723    0.125139    11.00000   -1.20000
AFIX   0
C10   1    0.287477    0.077782    0.146411    11.00000    0.04874    0.06149 =
         0.08580    0.02553    0.03278    0.02738
AFIX  43
H10   2    0.238722    0.032990    0.139446    11.00000   -1.20000
AFIX   0
C11   1   -0.385790   -0.088005   -0.011270    11.00000    0.05010    0.04466 =
         0.06694   -0.00253    0.00135    0.01738
AFIX  43
H11   2   -0.434636   -0.133158   -0.038083    11.00000   -1.20000
AFIX   0
C12   1   -0.024716    0.030843    0.078716    11.00000    0.03822    0.05099 =
         0.04566    0.00856    0.01635    0.01634
AFIX  13
H12   2   -0.058677    0.044987    0.045479    11.00000   -1.20000
AFIX   0
C16   1    0.361913    0.203267    0.188999    11.00000    0.08644    0.04605 =
         0.07296    0.02019    0.03846    0.02233
AFIX  43
H16   2    0.366172    0.248981    0.211166    11.00000   -1.20000
AFIX   0
C17   1   -0.088157   -0.043171    0.077551    11.00000    0.04331    0.02858 =
         0.07274   -0.00614    0.01654    0.00234
AFIX 137
H17A  2   -0.054751   -0.062785    0.104898    11.00000   -1.50000
H17B  2   -0.116777   -0.077967    0.036261    11.00000   -1.50000
H17C  2   -0.133894   -0.036537    0.090742    11.00000   -1.50000
AFIX   0
C18   1   -0.109977    0.245939    0.435092    11.00000    0.04192    0.06605 =
         0.07855    0.00050    0.02589    0.00843
AFIX  43
H18   2   -0.149132    0.225048    0.393524    11.00000   -1.20000
AFIX   0
C19   1    0.606726    0.585641    0.191255    11.00000    0.04936    0.03654 =
         0.07151    0.01371    0.03362    0.01249
C30   1    0.658606    0.582458    0.150402    11.00000    0.09821    0.07795 =
         0.10154    0.02979    0.07480    0.01922
AFIX  23
H30A  2    0.626701    0.583707    0.109758    11.00000   -1.20000
H30B  2    0.719556    0.622926    0.168937    11.00000   -1.20000
AFIX   0
C31   1   -0.113300   -0.118774    0.215881    11.00000    0.03232    0.03441 =
         0.05136    0.00369    0.00848    0.00814
AFIX  43
H31   2   -0.053368   -0.111463    0.223693    11.00000   -1.20000
AFIX   0
C32   1   -0.373765   -0.064876    0.045807    11.00000    0.04049    0.04483 =
         0.08184    0.02122    0.02336    0.00899
AFIX  43
H32   2   -0.414333   -0.092788    0.060591    11.00000   -1.20000
AFIX   0
C36   1    0.439711    0.303991    0.357577    11.00000    0.02107    0.08254 =
         0.12222    0.06421    0.01672    0.00973
AFIX 137
H36A  2    0.425303    0.290514    0.313922    11.00000   -1.50000
H36B  2    0.490535    0.293801    0.377735    11.00000   -1.50000
H36C  2    0.455046    0.356790    0.373753    11.00000   -1.50000
AFIX   0
C39   1    0.259273    0.214332    0.585096    11.00000    0.12352    0.11234 =
         0.08432    0.06166    0.02414    0.02065
C41   1   -0.238823    0.427810    0.369571    11.00000    0.06420    0.06766 =
         0.11789    0.03514    0.05773    0.04438
AFIX  43
H41   2   -0.236738    0.475065    0.385611    11.00000   -1.20000
AFIX   0
C42   1    0.492311    0.560524    0.455470    11.00000    0.05208    0.04715 =
         0.08021    0.03031    0.04291    0.01873
AFIX  43
H42   2    0.529778    0.589602    0.439373    11.00000   -1.20000
AFIX   0
C43   1    0.363359    0.261007    0.368376    11.00000    0.04484    0.05038 =
         0.05092    0.01183    0.01870    0.01618
AFIX  13
H43   2    0.369622    0.287871    0.409247    11.00000   -1.20000
AFIX   0
C46   1    0.576893    0.511078    0.202088    11.00000    0.06640    0.03189 =
         0.08689    0.02313    0.05819    0.02004
C48   1   -0.283042   -0.140175    0.198258    11.00000    0.03935    0.03646 =
         0.12006    0.02673    0.02668    0.01129
AFIX  43
H48   2   -0.341592   -0.145653    0.193468    11.00000   -1.20000
AFIX   0
C54   1   -0.436314   -0.010919    0.313848    11.00000    0.05145    0.04490 =
         0.05220    0.02329    0.02160    0.01944
C57   1    0.170277    0.409642    0.134240    11.00000    0.07649    0.10323 =
         0.07060    0.04951    0.03038    0.00736
PART 1
AFIX  13
H57   2    0.208263    0.386428    0.123106    10.50000   -1.20000
AFIX  13
PART 0
PART 2
H57A  2    0.144724    0.368774    0.095138    10.50000   -1.20000
AFIX   0
PART 0
C60   1   -0.216710   -0.071067    0.202476    11.00000    0.03492    0.04623 =
         0.11408    0.04572    0.02039    0.01389
AFIX  43
H60   2   -0.232256   -0.030813    0.199583    11.00000   -1.20000
AFIX   0
C61   1    0.351337    0.184952    0.366828    11.00000    0.03480    0.05249 =
         0.09436    0.02894    0.00341    0.01418
AFIX 137
H61A  2    0.316609    0.168115    0.390619    11.00000   -1.50000
H61B  2    0.409855    0.184239    0.384018    11.00000   -1.50000
H61C  2    0.319562    0.151991    0.324819    11.00000   -1.50000
AFIX   0
C62   1    0.419249    0.642055    0.320252    11.00000    0.05010    0.06734 =
         0.11844    0.04590    0.04801    0.03040
AFIX  43
H62   2    0.474321    0.645298    0.318342    11.00000   -1.20000
AFIX   0
C64   1    0.145273    0.464843    0.432904    11.00000    0.04858    0.03851 =
         0.04747    0.00257    0.01701    0.01489
AFIX  13
H64   2    0.177069    0.448873    0.465679    11.00000   -1.20000
AFIX   0
C65   1   -0.372042    0.031825    0.382905    11.00000    0.07421    0.05302 =
         0.04448    0.01305    0.01930    0.01821
AFIX  23
H65A  2   -0.337662    0.004492    0.399029    11.00000   -1.20000
H65B  2   -0.329743    0.082006    0.387947    11.00000   -1.20000
AFIX   0
C66   1   -0.004840    0.311114    0.553285    11.00000    0.08950    0.05756 =
         0.05322    0.00689    0.03288    0.02172
AFIX  43
H66   2    0.033732    0.337296    0.594592    11.00000   -1.20000
AFIX   0
C69   1    0.430113    0.202375    0.172540    11.00000    0.07376    0.06341 =
         0.16163    0.05339    0.06720    0.02796
AFIX  43
H69   2    0.480112    0.247556    0.182290    11.00000   -1.20000
AFIX   0
C71   1   -0.259626   -0.197083    0.201309    11.00000    0.04185    0.03626 =
         0.07105    0.01994    0.02139    0.01140
AFIX  43
H71   2   -0.302896   -0.243880    0.196782    11.00000   -1.20000
AFIX   0
C72   1   -0.127446    0.239538   -0.046321    11.00000    0.06439    0.06605 =
         0.03651    0.01716    0.01996    0.00832
AFIX  23
H72A  2   -0.063328    0.265837   -0.037867    11.00000   -1.20000
H72B  2   -0.149859    0.189439   -0.075021    11.00000   -1.20000
AFIX   0
C74   1    0.186104    0.187381   -0.038823    11.00000    0.14360    0.09185 =
         0.07521    0.03978    0.06730    0.07643
AFIX  43
H74   2    0.207855    0.180811   -0.069828    11.00000   -1.20000
AFIX   0
C75   1    0.353012    0.573802    0.309244    11.00000    0.04574    0.04556 =
         0.07228    0.02079    0.02817    0.02318
AFIX  43
H75   2    0.363939    0.531040    0.300187    11.00000   -1.20000
AFIX   0
C78   1    0.427647    0.137502    0.142243    11.00000    0.09006    0.09860 =
         0.13888    0.06042    0.08421    0.06187
AFIX  43
H78   2    0.476456    0.137070    0.132297    11.00000   -1.20000
AFIX   0
C80   1   -0.145846    0.046548    0.358472    11.00000    0.05067    0.10229 =
         0.09645    0.07007    0.03491    0.03059
AFIX 137
H80A  2   -0.149323    0.077397    0.392775    11.00000   -1.50000
H80B  2   -0.167197   -0.004883    0.358383    11.00000   -1.50000
H80C  2   -0.183070    0.049312    0.320564    11.00000   -1.50000
AFIX   0
C86   1    0.406718    0.704728    0.333799    11.00000    0.05292    0.04864 =
         0.10395    0.03551    0.03788    0.01685
AFIX  43
H86   2    0.452161    0.752065    0.341938    11.00000   -1.20000
AFIX   0
C87   1   -0.488109    0.096905    0.319257    11.00000    0.07022    0.07244 =
         0.08210    0.01524    0.04107    0.03671
AFIX 137
H87A  2   -0.433591    0.125908    0.355952    11.00000   -1.50000
H87B  2   -0.536845    0.108311    0.323909    11.00000   -1.50000
H87C  2   -0.477967    0.109369    0.284365    11.00000   -1.50000
AFIX   0
C90   1    0.207389    0.537506    0.433844    11.00000    0.05255    0.02933 =
         0.06837    0.00200    0.02094    0.01031
AFIX 137
H90A  2    0.260776    0.533670    0.430512    11.00000   -1.50000
H90B  2    0.224647    0.575477    0.471931    11.00000   -1.50000
H90C  2    0.177563    0.551120    0.399708    11.00000   -1.50000
AFIX   0
C92   1   -0.132745    0.276604   -0.167124    11.00000    0.10707    0.10547 =
         0.09376   -0.00782    0.07076    0.00445
AFIX 137
H92A  2   -0.191818    0.245432   -0.199427    11.00000   -1.50000
H92B  2   -0.105798    0.245151   -0.151166    11.00000   -1.50000
H92C  2   -0.094635    0.307775   -0.183401    11.00000   -1.50000
AFIX   0
C97   1    0.324615    0.696472    0.335205    11.00000    0.04941    0.02804 =
         0.09501    0.01204    0.03136    0.01144
AFIX  43
H97   2    0.311710    0.738273    0.343581    11.00000   -1.20000
AFIX   0
C98   1   -0.241816    0.244794    0.146432    11.00000    0.05328    0.05891 =
         0.09801    0.02779    0.01172    0.01747
AFIX  13
H98   2   -0.245855    0.223699    0.104780    11.00000   -1.20000
AFIX   0
C101  1   -0.272109    0.229277   -0.125210    11.00000    0.06514    0.06789 =
         0.07890    0.03682    0.02421   -0.00723
C105  1    0.201169   -0.038403    0.377356    11.00000    0.06600    0.09031 =
         0.06333    0.03899    0.03087    0.03184
C111  1    0.666881    0.516497    0.247283    11.00000    0.05449    0.05757 =
         0.15869    0.04493    0.05537    0.03221
AFIX  23
H11A  2    0.697301    0.563090    0.281715    11.00000   -1.20000
H11B  2    0.656313    0.474137    0.263178    11.00000   -1.20000
AFIX   0
C112  1   -0.524414   -0.006016    0.366124    11.00000    0.09022    0.07540 =
         0.08807    0.02941    0.06237    0.03121
AFIX  13
H112  2   -0.572251    0.004037    0.375816    11.00000   -1.20000
AFIX   0
C115  1    0.352949    0.072385    0.126245    11.00000    0.07876    0.07136 =
         0.06535    0.01526    0.03222    0.05153
AFIX  43
H115  2    0.346638    0.026504    0.102797    11.00000   -1.20000
AFIX   0
C117  1   -0.174425   -0.187697    0.210827    11.00000    0.05380    0.03827 =
         0.05707    0.02010    0.01980    0.01901
AFIX  43
H117  2   -0.157166   -0.227057    0.213933    11.00000   -1.20000
AFIX   0
C119  1   -0.593222   -0.027406    0.248235    11.00000    0.04186    0.10946 =
         0.06525    0.03731    0.02030    0.04000
AFIX 137
H11C  2   -0.575588   -0.016635    0.215196    11.00000   -1.50000
H11D  2   -0.641704   -0.012868    0.248188    11.00000   -1.50000
H11E  2   -0.613621   -0.080522    0.242546    11.00000   -1.50000
AFIX   0
C120  1    0.242194    0.222970    0.018917    11.00000    0.09128    0.09047 =
         0.15133    0.05329    0.08674    0.04093
AFIX  43
H120  2    0.304426    0.239490    0.028642    11.00000   -1.20000
AFIX   0
C121  1    0.220492    0.258508    0.550051    11.00000    0.05250    0.11740 =
         0.05324    0.04317    0.02285    0.01499
AFIX  23
H12A  2    0.240716    0.308153    0.578745    11.00000   -1.20000
H12B  2    0.154715    0.233918    0.535849    11.00000   -1.20000
AFIX   0
C123  1   -0.481843   -0.088100    0.315065    11.00000    0.05292    0.04953 =
         0.04767    0.02016    0.01844    0.01143
C124  1   -0.063773    0.545628    0.205689    11.00000    0.03062    0.04259 =
         0.07457    0.02644    0.01524    0.01243
AFIX  23
H12C  2   -0.109765    0.502722    0.170147    11.00000   -1.20000
H12D  2   -0.095952    0.564782    0.226988    11.00000   -1.20000
AFIX   0
C125  1   -0.434862    0.036168    0.415728    11.00000    0.11178    0.07759 =
         0.05507    0.01561    0.04012    0.02667
AFIX  23
H12E  2   -0.427320    0.012946    0.448095    11.00000   -1.20000
H12F  2   -0.424136    0.088063    0.433466    11.00000   -1.20000
AFIX   0
C126  1   -0.213358    0.348459   -0.137159    11.00000    0.08959    0.11993 =
         0.09260    0.07429    0.04011    0.02740
AFIX  13
H126  2   -0.206279    0.377882   -0.165421    11.00000   -1.20000
AFIX   0
C127  1    0.225904   -0.013446    0.327160    11.00000    0.04345    0.05436 =
         0.05524    0.02112    0.02360    0.01921
AFIX  23
H12G  2    0.250188   -0.046560    0.310900    11.00000   -1.20000
H12H  2    0.275482    0.036692    0.346586    11.00000   -1.20000
AFIX   0
C128  1   -0.048163    0.389059   -0.076687    11.00000    0.08761    0.05201 =
         0.07678    0.01334    0.03576   -0.00629
AFIX 137
H12I  2   -0.005191    0.367668   -0.065052    11.00000   -1.50000
H12J  2   -0.049150    0.417823   -0.040184    11.00000   -1.50000
H12K  2   -0.030588    0.421496   -0.100131    11.00000   -1.50000
AFIX   0
C129  1    0.509749    0.583990    0.516836    11.00000    0.03247    0.03986 =
         0.08285    0.00893    0.01494    0.01165
AFIX  43
H129  2    0.559309    0.628706    0.543677    11.00000   -1.20000
AFIX   0
C130  1    0.380173    0.473510    0.495204    11.00000    0.04582    0.04833 =
         0.05220    0.01852    0.02358    0.01994
AFIX  43
H130  2    0.342016    0.442546    0.509860    11.00000   -1.20000
AFIX   0
C131  1   -0.320861    0.194017    0.148392    11.00000    0.07397    0.10235 =
         0.11280    0.06253    0.02776    0.02959
AFIX 137
H13A  2   -0.320814    0.144866    0.141870    11.00000   -1.50000
H13B  2   -0.373351    0.191450    0.116604    11.00000   -1.50000
H13C  2   -0.322688    0.210875    0.188046    11.00000   -1.50000
AFIX   0
C133  1    0.419559    0.494100    0.417669    11.00000    0.04091    0.04613 =
         0.05951    0.02024    0.02847    0.01085
AFIX  43
H133  2    0.409041    0.477271    0.376038    11.00000   -1.20000
AFIX   0
C135  1    0.551102    0.379730    0.141050    11.00000    0.14900    0.04783 =
         0.13014    0.00233    0.09863    0.02691
AFIX 137
H13D  2    0.591260    0.382011    0.180157    11.00000   -1.50000
H13E  2    0.565600    0.357435    0.108623    11.00000   -1.50000
H13F  2    0.489224    0.349617    0.134238    11.00000   -1.50000
AFIX   0
C137  1    0.137367   -0.009371    0.398014    11.00000    0.09732    0.09999 =
         0.11742    0.06142    0.07371    0.04266
AFIX  23
H13G  2    0.083612   -0.018716    0.362832    11.00000   -1.20000
H13H  2    0.168533    0.044240    0.420770    11.00000   -1.20000
AFIX   0
C138  1    0.001315    0.532714    0.094399    11.00000    0.15806    0.09025 =
         0.10734    0.04139    0.09052    0.05046
AFIX 137
H13I  2   -0.032492    0.484907    0.097709    11.00000   -1.50000
H13J  2    0.064668    0.550556    0.119990    11.00000   -1.50000
H13K  2   -0.006015    0.526849    0.052165    11.00000   -1.50000
AFIX   0
C139  1   -0.192746    0.345289   -0.037002    11.00000    0.08810    0.10333 =
         0.08463    0.03804    0.05422    0.05095
AFIX  23
H13L  2   -0.242444    0.323122   -0.024582    11.00000   -1.20000
H13M  2   -0.137768    0.376083   -0.000162    11.00000   -1.20000
AFIX   0
C143  1   -0.233009    0.320975    0.150008    11.00000    0.07378    0.04275 =
         0.09778    0.00579   -0.02828    0.02814
AFIX 137
H14A  2   -0.239878    0.342794    0.186525    11.00000   -1.50000
H14B  2   -0.279305    0.319389    0.114157    11.00000   -1.50000
H14C  2   -0.174022    0.351099    0.151705    11.00000   -1.50000
AFIX   0
C145  1    0.201836    0.138951    0.581223    11.00000    0.11613    0.09917 =
         0.11691    0.02452    0.05910    0.03861
C146  1    0.094860    0.160112   -0.052474    11.00000    0.09861    0.06558 =
         0.05935    0.00418    0.03488    0.04284
AFIX  43
H146  2    0.052539    0.133338   -0.092857    11.00000   -1.20000
AFIX   0
C147  1   -0.051711    0.073580    0.364073    11.00000    0.07404    0.11348 =
         0.09363    0.06434    0.03227    0.02445
AFIX  13
H147  2   -0.044123    0.029039    0.345784    11.00000   -1.20000
AFIX   0
C148  1   -0.032047    0.586523    0.114423    11.00000    0.11229    0.07117 =
         0.06785    0.03364    0.04231    0.03245
C151  1    0.287908   -0.005134    0.436386    11.00000    0.05360    0.08763 =
         0.07894    0.02069    0.03312    0.01006
C154  1   -0.309861    0.363759    0.360737    11.00000    0.07443    0.07962 =
         0.15088    0.05236    0.07356    0.03174
AFIX  43
H154  2   -0.356631    0.366177    0.372444    11.00000   -1.20000
AFIX   0
C155  1   -0.325380   -0.045042   -0.032215    11.00000    0.07097    0.05340 =
         0.05106    0.00187    0.02174    0.03365
AFIX  43
H155  2   -0.332709   -0.060388   -0.073314    11.00000   -1.20000
AFIX   0
C157  1    0.165230   -0.118600    0.376162    11.00000    0.08088    0.05525 =
         0.07248    0.02634    0.03388    0.01618
C159  1    0.562552    0.459225    0.141255    11.00000    0.11287    0.07729 =
         0.08722    0.01688    0.06500    0.03485
C160  1   -0.050574    0.666417    0.188550    11.00000    0.04953    0.04754 =
         0.06376    0.02977    0.01179    0.01938
C161  1   -0.135531    0.556341    0.073650    11.00000    0.13746    0.06662 =
         0.05276    0.01380    0.00127    0.01586
AFIX 137
H16A  2   -0.143232    0.556969    0.032354    11.00000   -1.50000
H16B  2   -0.160140    0.587925    0.090728    11.00000   -1.50000
H16C  2   -0.166900    0.505556    0.072777    11.00000   -1.50000
AFIX   0
C162  1    0.260997    0.625248    0.324029    11.00000    0.04887    0.05127 =
         0.06133    0.01646    0.02505    0.02611
AFIX  43
H162  2    0.205420    0.619913    0.326112    11.00000   -1.20000
AFIX   0
C164  1   -0.019863    0.604799    0.181395    11.00000    0.04665    0.04482 =
         0.04680    0.02501    0.01951    0.02132
C165  1   -0.298319    0.273993   -0.165618    11.00000    0.06387    0.11935 =
         0.06843    0.03158    0.00596    0.00060
AFIX  23
H16D  2   -0.351255    0.281099   -0.163525    11.00000   -1.20000
H16E  2   -0.310551    0.249937   -0.208310    11.00000   -1.20000
AFIX   0
C167  1   -0.145236    0.241616    0.479977    11.00000    0.06613    0.08576 =
         0.09799    0.00542    0.05131    0.00639
AFIX  43
H167  2   -0.207707    0.215856    0.468524    11.00000   -1.20000
AFIX   0
C168  1   -0.512330    0.016486    0.309438    11.00000    0.06098    0.06082 =
         0.07215    0.03183    0.04111    0.03328
C171  1   -0.170968    0.420956    0.354349    11.00000    0.04932    0.02590 =
         0.06018    0.00194    0.02627    0.01442
AFIX  43
H171  2   -0.121760    0.465257    0.361002    11.00000   -1.20000
AFIX   0
C172  1   -0.142181    0.326216   -0.115668    11.00000    0.07374    0.07475 =
         0.11152    0.06086    0.04739    0.02562
C173  1    0.659817    0.507232    0.148134    11.00000    0.10030    0.08376 =
         0.10066    0.02075    0.08213    0.02523
AFIX  13
H173  2    0.674167    0.486805    0.113918    11.00000   -1.20000
AFIX   0
C174  1    0.009117    0.102598    0.429682    11.00000    0.07659    0.09374 =
         0.08978    0.05073    0.02750    0.01552
AFIX 137
H17D  2    0.065992    0.100051    0.433844    11.00000   -1.50000
H17E  2   -0.018610    0.072614    0.451532    11.00000   -1.50000
H17F  2    0.019798    0.154129    0.446630    11.00000   -1.50000
AFIX   0
C177  1    0.268169   -0.048405    0.478283    11.00000    0.09684    0.11096 =
         0.06972    0.04023    0.02541    0.03466
AFIX  23
H17G  2    0.273882   -0.016292    0.516440    11.00000   -1.20000
H17H  2    0.307768   -0.073873    0.487806    11.00000   -1.20000
AFIX   0
C178  1    0.071631   -0.165902    0.329938    11.00000    0.10414    0.11007 =
         0.09601    0.04214    0.04824    0.00122
AFIX 137
H17I  2    0.029323   -0.153663    0.343975    11.00000   -1.50000
H17J  2    0.058505   -0.218226    0.324487    11.00000   -1.50000
H17K  2    0.066143   -0.156604    0.291268    11.00000   -1.50000
AFIX   0
C179  1    0.063644    0.470677    0.442054    11.00000    0.06759    0.03950 =
         0.07494   -0.00143    0.04883    0.01728
AFIX 137
H17L  2    0.033938    0.488168    0.410795    11.00000   -1.50000
H17M  2    0.082940    0.505670    0.482143    11.00000   -1.50000
H17N  2    0.021974    0.421916    0.439061    11.00000   -1.50000
AFIX   0
C181  1    0.335879    0.178508    0.557693    11.00000    0.13555    0.11417 =
         0.11717    0.03652    0.05828    0.06516
AFIX  23
H18A  2    0.299849    0.132793    0.522432    11.00000   -1.20000
H18B  2    0.375247    0.216283    0.545871    11.00000   -1.20000
AFIX   0
C183  1    0.505287    0.503540    0.227158    11.00000    0.04224    0.03877 =
         0.06588    0.01576    0.02909    0.01688
AFIX  23
H18C  2    0.457185    0.510765    0.198295    11.00000   -1.20000
H18D  2    0.531618    0.544906    0.265420    11.00000   -1.20000
AFIX   0
C184  1    0.335115    0.244388    0.641803    11.00000    0.09800    0.08688 =
         0.11766    0.05380    0.03671    0.04100
C185  1    0.017659    0.666102    0.118602    11.00000    0.14804    0.06080 =
         0.08332    0.04489    0.06346    0.04553
AFIX  13
H185  2    0.019637    0.673585    0.079624    11.00000   -1.20000
AFIX   0
C187  1    0.085191    0.649790    0.214696    11.00000    0.03972    0.09391 =
         0.10347    0.05672    0.02888    0.02253
AFIX  23
H18E  2    0.102110    0.686908    0.253749    11.00000   -1.20000
H18F  2    0.114956    0.616443    0.221930    11.00000   -1.20000
AFIX   0
PART 1
C190  1    0.099720    0.387020    0.072257    10.50000    0.06188    0.05723 =
         0.03982    0.01832    0.02272    0.00557
AFIX 137
H19A  2    0.089600    0.338079    0.048521    10.50000   -1.50000
H19B  2    0.119293    0.423131    0.052022    10.50000   -1.50000
H19C  2    0.044134    0.385058    0.075697    10.50000   -1.50000
AFIX   0
PART 0
C192  1    0.407250    0.315391    0.657150    11.00000    0.09669    0.08857 =
         0.08738    0.01852   -0.00263    0.01816
AFIX 137
H19D  2    0.455185    0.308427    0.647080    11.00000   -1.50000
H19E  2    0.430123    0.341254    0.700623    11.00000   -1.50000
H19F  2    0.385560    0.344839    0.634198    11.00000   -1.50000
AFIX   0
C194  1    0.343906    0.183940    0.660601    11.00000    0.15253    0.10879 =
         0.11001    0.06386    0.03963    0.04190
AFIX  13
H194  2    0.379093    0.195548    0.704670    11.00000   -1.20000
AFIX   0
PART 1
C196  1    0.241219    0.489305    0.165613    10.50000    0.06757    0.07139 =
         0.05606    0.03043    0.02321    0.01536
AFIX 137
H19G  2    0.214006    0.523475    0.157183    10.50000   -1.50000
H19H  2    0.288751    0.497047    0.150360    10.50000   -1.50000
H19I  2    0.266398    0.498482    0.209417    10.50000   -1.50000
AFIX   0
PART 0
C198  1    0.228826   -0.156291    0.366527    11.00000    0.15701    0.08132 =
         0.09656    0.01673    0.05332    0.06033
AFIX 137
H19J  2    0.227956   -0.161391    0.325641    11.00000   -1.50000
H19K  2    0.207964   -0.205311    0.371542    11.00000   -1.50000
H19L  2    0.289850   -0.125458    0.396444    11.00000   -1.50000
AFIX   0
C199  1   -0.025176    0.709824    0.149015    11.00000    0.07253    0.05429 =
         0.08379    0.04077    0.01881    0.02027
AFIX  23
H19M  2    0.018285    0.761501    0.172962    11.00000   -1.20000
H19N  2   -0.078027    0.709870    0.118665    11.00000   -1.20000
AFIX   0
C209  1   -0.238683    0.297040    0.323275    11.00000    0.05664    0.02660 =
         0.10473    0.01964    0.04237    0.01197
AFIX  43
H209  2   -0.238816    0.250290    0.308310    11.00000   -1.20000
AFIX   0
C210  1    0.170189   -0.104215    0.439502    11.00000    0.10450    0.11853 =
         0.11988    0.06930    0.06362    0.03809
AFIX  13
H210  2    0.149553   -0.149529    0.451630    11.00000   -1.20000
AFIX   0
C212  1    0.108366    0.687388    0.168334    11.00000    0.08216    0.08947 =
         0.11920    0.05015    0.05657    0.02733
AFIX  23
H21A  2    0.140767    0.741783    0.187178    11.00000   -1.20000
H21B  2    0.145442    0.668655    0.152025    11.00000   -1.20000
AFIX   0
C214  1   -0.092564    0.272774    0.537077    11.00000    0.10117    0.11040 =
         0.09311    0.02456    0.07080    0.03895
AFIX  43
H214  2   -0.116355    0.268310    0.567223    11.00000   -1.20000
AFIX   0
C215  1   -0.214028    0.391615   -0.076398    11.00000    0.13487    0.11398 =
         0.09856    0.05244    0.06543    0.05245
AFIX  23
H21C  2   -0.167792    0.443256   -0.059393    11.00000   -1.20000
H21D  2   -0.273165    0.391539   -0.082371    11.00000   -1.20000
AFIX   0
C216  1    0.258626    0.119647    0.633681    11.00000    0.14332    0.11754 =
         0.11379    0.05122    0.07515    0.05766
AFIX  23
H21E  2    0.231046    0.112566    0.663475    11.00000   -1.20000
H21F  2    0.265386    0.074283    0.617742    11.00000   -1.20000
AFIX   0
C217  1    0.112235   -0.056537    0.440188    11.00000    0.11666    0.15625 =
         0.10828    0.08416    0.07834    0.06375
AFIX  23
H21G  2    0.047526   -0.088947    0.423235    11.00000   -1.20000
H21H  2    0.129994   -0.024320    0.481660    11.00000   -1.20000
AFIX   0
C219  1   -0.312458    0.300205    0.336357    11.00000    0.07927    0.06179 =
         0.17693    0.04536    0.07523    0.01684
AFIX  43
H219  2   -0.363280    0.255904    0.327233    11.00000   -1.20000
AFIX   0
C220  1    0.392061    0.162638    0.612449    11.00000    0.16144    0.15889 =
         0.16288    0.05663    0.05250    0.08516
AFIX  23
H22A  2    0.456498    0.195488    0.628167    11.00000   -1.20000
H22B  2    0.383006    0.110259    0.602721    11.00000   -1.20000
AFIX   0
C221  1   -0.179141    0.282311   -0.077277    11.00000    0.07280    0.06768 =
         0.06131    0.03349    0.02215    0.01160
C224  1    0.213419    0.237242    0.066254    11.00000    0.07161    0.06842 =
         0.07067    0.02081    0.03200    0.02321
AFIX  43
H224  2    0.254895    0.265403    0.106630    11.00000   -1.20000
AFIX   0
C225  1   -0.544933   -0.088073    0.347052    11.00000    0.09142    0.08575 =
         0.08848    0.05367    0.06138    0.04487
AFIX  23
H22C  2   -0.530882   -0.105613    0.382492    11.00000   -1.20000
H22D  2   -0.608079   -0.118674    0.319204    11.00000   -1.20000
AFIX   0
C227  1    0.485699    0.456848    0.088810    11.00000    0.17076    0.10993 =
         0.08009    0.03025    0.06313    0.02689
AFIX 137
H22E  2    0.434965    0.451273    0.100414    11.00000   -1.50000
H22F  2    0.467826    0.414824    0.053336    11.00000   -1.50000
H22G  2    0.504890    0.502918    0.078959    11.00000   -1.50000
AFIX   0
C228  1    0.723292    0.514822    0.208194    11.00000    0.09277    0.09969 =
         0.14779    0.02973    0.07460    0.05341
AFIX  23
H22H  2    0.778463    0.561149    0.223782    11.00000   -1.20000
H22I  2    0.739076    0.472123    0.206421    11.00000   -1.20000
AFIX   0
C232  1    0.028130    0.311584    0.508275    11.00000    0.04630    0.05073 =
         0.06856    0.00374    0.01241    0.01381
AFIX  43
H232  2    0.090770    0.336998    0.520244    11.00000   -1.20000
AFIX   0
C234  1    0.270986    0.263540    0.677073    11.00000    0.20952    0.17162 =
         0.12922    0.04440    0.12273    0.08241
AFIX 137
H23A  2    0.211951    0.251344    0.646759    11.00000   -1.50000
H23B  2    0.299343    0.316283    0.700459    11.00000   -1.50000
H23C  2    0.264599    0.234063    0.704384    11.00000   -1.50000
AFIX   0

S14   6   -0.270724    0.672957    0.836591    11.00000    0.04948    0.08378 =
         0.05060    0.04066    0.02840    0.03263
O7    5   -0.322531    0.713213    0.818380    11.00000    0.06300    0.08339 =
         0.06398    0.04246    0.03456    0.03954
O13   5   -0.175332    0.722017    0.873168    11.00000    0.04541    0.09440 =
         0.08540    0.05784    0.03059    0.02449
O28   5   -0.283216    0.614933    0.785295    11.00000    0.09744    0.11075 =
         0.05566    0.04272    0.05023    0.05671
O42   5   -0.161031    0.679285    0.997844    11.00000    0.06028    0.12289 =
         0.07124    0.03391    0.02387    0.03045
C45   1   -0.383201    0.635907    0.964821    11.00000    0.04845    0.07877 =
         0.05016    0.01847    0.02075    0.01873
C83   1   -0.309431    0.670458    0.942354    11.00000    0.04765    0.06889 =
         0.03828    0.02307    0.01872    0.01602
C96   1   -0.226680    0.684896    0.996491    11.00000    0.04384    0.08460 =
         0.05914    0.03704    0.01978    0.01994
C104  1   -0.316023    0.625752    0.882880    11.00000    0.05706    0.07772 =
         0.04867    0.02996    0.02385    0.02363
AFIX  23
H10D  2   -0.380018    0.593720    0.858034    11.00000   -1.20000
H10E  2   -0.286539    0.592628    0.891907    11.00000   -1.20000
AFIX   0
C118  1   -0.388519    0.559772    0.970349    11.00000    0.07983    0.07055 =
         0.06509    0.02588    0.03292    0.01468
AFIX 137
H11K  2   -0.394261    0.528914    0.932122    11.00000   -1.50000
H11L  2   -0.440514    0.535355    0.979315    11.00000   -1.50000
H11M  2   -0.334150    0.566846    1.003111    11.00000   -1.50000
AFIX   0
C156  1   -0.476568    0.622348    0.923019    11.00000    0.05719    0.09555 =
         0.07602    0.02932    0.03151    0.03543
AFIX 137
H15D  2   -0.472356    0.661685    0.904442    11.00000   -1.50000
H15E  2   -0.513459    0.622264    0.946558    11.00000   -1.50000
H15F  2   -0.503768    0.574401    0.891247    11.00000   -1.50000
AFIX   0
C197  1   -0.341098    0.699370    1.024090    11.00000    0.07568    0.07604 =
         0.05275    0.02119    0.03239    0.03034
AFIX  13
H197  2   -0.375850    0.691272    1.050222    11.00000   -1.20000
AFIX   0
C208  1   -0.334926    0.767742    1.004380    11.00000    0.14751    0.10033 =
         0.06980    0.02338    0.04785    0.07987
AFIX  23
H20G  2   -0.287617    0.813733    1.036436    11.00000   -1.20000
H20H  2   -0.392516    0.771967    0.992761    11.00000   -1.20000
AFIX   0
C218  1   -0.247604    0.705732    1.053909    11.00000    0.06731    0.06054 =
         0.06246    0.01148    0.02242    0.02084
AFIX  23
H21L  2   -0.246131    0.670419    1.076905    11.00000   -1.20000
H21M  2   -0.205803    0.756615    1.081067    11.00000   -1.20000
AFIX   0
C226  1   -0.310386    0.749562    0.947918    11.00000    0.09295    0.05526 =
         0.05878    0.02352    0.02492    0.02125
AFIX  23
H22L  2   -0.251154    0.787057    0.954676    11.00000   -1.20000
H22M  2   -0.355570    0.747998    0.910827    11.00000   -1.20000
AFIX   0

O32   5   -0.548438   -0.034072    0.105280    11.00000    0.08826    0.08669 =
         0.06068    0.01308    0.00950    0.06009
AFIX   3
H32A  2   -0.508408    0.001398    0.138170    11.00000   -1.50000
H32B  2   -0.538148   -0.072622    0.108430    11.00000   -1.50000
AFIX   0

O34   5    0.648635    0.521155    0.393196    11.00000    0.14091    0.11950 =
         0.09019    0.06028    0.06599    0.09859
AFIX   3
H34C  2    0.642935    0.560365    0.386706    11.00000   -1.50000
H34D  2    0.612735    0.485675    0.359286    11.00000   -1.50000
AFIX   0

O43   5    0.521749    0.542604    0.708555    11.00000    0.08196    0.11093 =
         0.10453    0.03372    0.04012    0.03165
AFIX   3
H43A  2    0.514279    0.581544    0.702975    11.00000   -1.50000
H43B  2    0.578419    0.559314    0.730565    11.00000   -1.50000
AFIX   0

O46   5    0.474646    0.467351    0.790140    11.00000    0.17244    0.12931 =
         0.11067    0.03832    0.05245    0.01011
AFIX   3
H46A  2    0.421016    0.459361    0.787920    11.00000   -1.50000
H46B  2    0.481496    0.490151    0.763880    11.00000   -1.50000
AFIX   0

O50   5    0.504471    0.674385    0.727065    11.00000    0.06680    0.10709 =
         0.12297    0.04645    0.03069    0.05825
AFIX   3
H50A  2    0.478671    0.703245    0.717995    11.00000   -1.50000
H50B  2    0.554241    0.703315    0.757855    11.00000   -1.50000
AFIX   0

N15   4   -0.552120    0.299170   -0.043172    11.00000    0.13160    0.11071 =
         0.12460    0.01877   -0.00122    0.07315
C70   1   -0.559787    0.236570   -0.025114    11.00000    0.09976    0.09993 =
         0.13694    0.02302    0.05267    0.04569
AFIX  43
H70   2   -0.612996    0.208308   -0.021168    11.00000   -1.20000
AFIX   0
C99   1   -0.478995    0.344950   -0.043343    11.00000    0.13026    0.07871 =
         0.11258    0.02891    0.05945    0.05195
AFIX  43
H99   2   -0.473538    0.388848   -0.053597    11.00000   -1.20000
AFIX   0
C116  1   -0.493622    0.216875   -0.013632    11.00000    0.09747    0.05675 =
         0.13656    0.02786    0.05909    0.03257
AFIX  43
H116  2   -0.502320    0.170067   -0.008157    11.00000   -1.20000
AFIX   0
C170  1   -0.410494    0.324210   -0.027409    11.00000    0.12116    0.13677 =
         0.19038    0.04576    0.11302    0.05628
AFIX  43
H170  2   -0.355529    0.354286   -0.028318    11.00000   -1.20000
AFIX   0
C211  1   -0.416074    0.260976   -0.009673    11.00000    0.10348    0.09608 =
         0.13325    0.05042    0.05055    0.05575
AFIX  43
H211  2   -0.365174    0.250988    0.004606    11.00000   -1.20000
AFIX   0

N17   4    0.551996    0.143649    0.548033    11.00000    0.11812    0.08488 =
         0.11153    0.00997    0.05926    0.01043
C94   1    0.539844    0.196358    0.523117    11.00000    0.09140    0.20279 =
         0.09797    0.06832    0.06076    0.08938
AFIX  43
H94   2    0.482961    0.197466    0.509748    11.00000   -1.20000
AFIX   0
C149  1    0.608561    0.246237    0.517735    11.00000    0.19447    0.11041 =
         0.14475    0.06167    0.11176    0.09799
AFIX  43
H149  2    0.601946    0.282188    0.498958    11.00000   -1.20000
AFIX   0
C188  1    0.701677    0.193436    0.564023    11.00000    0.08655    0.08679 =
         0.11560    0.01788    0.02657    0.04903
AFIX  43
H188  2    0.757651    0.190804    0.578001    11.00000   -1.20000
AFIX   0
C213  1    0.634013    0.146260    0.567725    11.00000    0.12268    0.07627 =
         0.11966    0.03708    0.05134    0.04660
AFIX  43
H213  2    0.642711    0.110324    0.585859    11.00000   -1.20000
AFIX   0
C230  1    0.694355    0.242586    0.542230    11.00000    0.08471    0.10120 =
         0.12590    0.02333    0.05319    0.03145
AFIX  43
H230  2    0.745743    0.278735    0.541435    11.00000   -1.20000
AFIX  66

N18   4   -0.202636   -0.070701   -0.145030    11.00000    0.09372    0.12276 =
         0.11979    0.02406    0.05918    0.04850
C201  1   -0.169546    0.003095   -0.142495    11.00000    0.11742    0.10657 =
         0.13407    0.01755    0.03476    0.06503
AFIX  43
H201  2   -0.107087    0.033092   -0.123989    11.00000   -1.20000
AFIX  65
C202  1   -0.227843    0.033001   -0.167035    11.00000    0.15826    0.13904 =
         0.16403    0.04042    0.07600    0.05915
AFIX  43
H202  2   -0.205228    0.083438   -0.165303    11.00000   -1.20000
AFIX  65
C203  1   -0.319230   -0.010888   -0.194111    11.00000    0.14564    0.14999 =
         0.14417    0.03487    0.06313    0.07325
AFIX  43
H203  2   -0.359074    0.009552   -0.210884    11.00000   -1.20000
AFIX  65
C204  1   -0.352321   -0.084684   -0.196647    11.00000    0.11797    0.13580 =
         0.10120    0.02570    0.04719    0.04573
AFIX  43
H204  2   -0.414780   -0.114680   -0.215152    11.00000   -1.20000
AFIX  65
C205  1   -0.294025   -0.114591   -0.172106    11.00000    0.11344    0.10714 =
         0.10239    0.03088    0.05674    0.04359
AFIX  43
H205  2   -0.316641   -0.165027   -0.173839    11.00000   -1.20000
AFIX   0

PART 2
C1A   1   -0.058554    1.005409    0.687827   -21.00000    0.07824    0.09615 =
         0.06014    0.03667    0.03245    0.05156
AFIX  23
H1AD  2   -0.069599    0.976806    0.646623   -21.00000   -1.20000
H1AE  2   -0.102384    0.975703    0.701896   -21.00000   -1.20000
AFIX   0

C0AA  1    0.117590    0.454709    0.120070    10.50000    0.08692    0.18127 =
         0.06397    0.06875    0.03134    0.08118
AFIX 137
H0AA  2    0.059216    0.430614    0.121767    10.50000   -1.50000
H0AB  2    0.109249    0.458322    0.079407    10.50000   -1.50000
H0AC  2    0.150111    0.504438    0.149842    10.50000   -1.50000
AFIX   0
C1AA  1    0.267717    0.445897    0.145609    10.50000    0.03504    0.09852 =
         0.11090    0.07068    0.03405    0.01178
AFIX 137
H1AA  2    0.302983    0.469902    0.189220    10.50000   -1.50000
H1AB  2    0.277193    0.483035    0.124758    10.50000   -1.50000
H1AC  2    0.286392    0.408351    0.130250    10.50000   -1.50000
AFIX   0
HKLF 4


REM  hy_b.res in P1
REM R1 =  0.0582 for   45724 Fo > 4sig(Fo)  and  0.0695 for all   52972 data
REM   3379 parameters refined using    543 restraints

END

WGHT      0.1149      0.0000

REM Highest difference peak  1.880,  deepest hole -1.319,  1-sigma level  0.152
Q1    1  -0.4837  0.3612 -0.1696  11.00000  0.05    1.88
Q2    1   0.5913  0.1245  0.6823  11.00000  0.05    1.40
Q3    1   0.1667  0.2747  0.6519  11.00000  0.05    1.34
Q4    1   0.1537  0.1704  0.2023  11.00000  0.05    1.31
Q5    1  -0.0833  0.5514  0.7632  11.00000  0.05    1.29
Q6    1  -0.0372  0.5970  0.7407  11.00000  0.05    1.20
Q7    1   0.0697  0.7882  0.9103  11.00000  0.05    1.20
Q8    1   0.1584  0.1504  0.2387  11.00000  0.05    1.20
Q9    1  -0.0820  0.2042 -0.1500  11.00000  0.05    1.20
Q10   1   0.1512  0.8823  0.7697  11.00000  0.05    1.20
Q11   1   0.2450  0.8439  0.7217  11.00000  0.05    1.19
Q12   1   0.1916  0.9302  0.7441  11.00000  0.05    1.19
Q13   1   0.0201  0.9114  0.8194  11.00000  0.05    1.17
Q14   1  -0.0396  0.3376  0.1925  11.00000  0.05    1.16
Q15   1  -0.0390  0.3435  0.2722  11.00000  0.05    1.15
Q16   1   0.1599  0.1646  0.3164  11.00000  0.05    1.14
Q17   1   0.0957  0.5694  0.6951  11.00000  0.05    1.14
Q18   1  -0.0086  0.1015  0.2272  11.00000  0.05    1.13
Q19   1  -0.0149  0.8164  0.6524  11.00000  0.05    1.12
Q20   1   0.2951  0.4006  0.2605  11.00000  0.05    1.12
Q21   1   0.1347  0.3953  0.2813  11.00000  0.05    1.11
Q22   1  -0.1794  0.5896  0.6506  11.00000  0.05    1.10
Q23   1  -0.1642  0.1671  0.2775  11.00000  0.05    1.09
Q24   1  -0.1688  0.1001  0.2474  11.00000  0.05    1.08
Q25   1   0.0548  0.2624  0.3466  11.00000  0.05    1.07
Q26   1   0.2974  0.8939  0.8581  11.00000  0.05    1.05
Q27   1   0.2842  0.3308  0.2295  11.00000  0.05    1.04
Q28   1   0.0501  0.6970  0.5992  11.00000  0.05    1.04
Q29   1  -0.1421  0.0911  0.1313  11.00000  0.05    1.03
Q30   1   0.0823  0.7273  0.8902  11.00000  0.05    1.01
Q31   1   0.0632  0.2333  0.1614  11.00000  0.05    1.01
Q32   1  -0.0998  0.1314  0.1077  11.00000  0.05    0.99
Q33   1  -0.1313  0.6406  0.7915  11.00000  0.05    0.97
Q34   1   0.1498  0.6633  0.8713  11.00000  0.05    0.97
Q35   1   0.1958  0.7993  0.8125  11.00000  0.05    0.97
Q36   1   0.2462  0.4026  0.3717  11.00000  0.05    0.97
Q37   1   0.2182  0.3661  0.4012  11.00000  0.05    0.96
Q38   1  -0.0190  0.6405  0.6131  11.00000  0.05    0.96
Q39   1   0.1913  0.8016  0.7420  11.00000  0.05    0.96
Q40   1   0.0377  0.7492  0.6223  11.00000  0.05    0.95
Q41   1  -0.0996  0.2959  0.2916  11.00000  0.05    0.95
Q42   1  -0.0131  0.8694  0.8506  11.00000  0.05    0.94
Q43   1   0.1403  0.4601  0.3148  11.00000  0.05    0.94
Q44   1   0.0583  0.3268  0.3780  11.00000  0.05    0.93
Q45   1   0.0956  0.7687  0.8510  11.00000  0.05    0.93
Q46   1   0.1846  0.5007  0.2904  11.00000  0.05    0.93
Q47   1   0.1219  0.8301  0.8969  11.00000  0.05    0.93
Q48   1   0.3029  0.8312  0.8263  11.00000  0.05    0.91
Q49   1   0.2193  0.1967  0.2183  11.00000  0.05    0.90
Q50   1   0.0200  0.7114  0.6602  11.00000  0.05    0.90
Q51   1   0.1583  0.3093  0.3264  11.00000  0.05    0.89
Q52   1  -0.0429  0.1850  0.1801  11.00000  0.05    0.88
Q53   1   0.0621  0.1709  0.1294  11.00000  0.05    0.88
Q54   1   0.2060  0.5087  0.3002  11.00000  0.05    0.88
Q55   1  -0.0382  0.3200  0.3072  11.00000  0.05    0.88
Q56   1   0.0485  0.2514  0.1192  11.00000  0.05    0.88
Q57   1  -0.0807  0.2003  0.1407  11.00000  0.05    0.88
Q58   1   0.1301  0.5997  0.8329  11.00000  0.05    0.87
Q59   1  -0.0152  0.8782  0.6846  11.00000  0.05    0.87
Q60   1   0.2514  0.2058  0.6919  11.00000  0.05    0.86
Q61   1   0.0174  0.2834  0.4072  11.00000  0.05    0.86
Q62   1   0.0295  0.6601  0.6185  11.00000  0.05    0.85
Q63   1   0.1004  0.2133  0.1031  11.00000  0.05    0.85
Q64   1   0.2478  0.7860  0.8483  11.00000  0.05    0.85
Q65   1   0.2216  0.7787  0.6826  11.00000  0.05    0.85
Q66   1  -0.0645  0.9332  0.8678  11.00000  0.05    0.85
Q67   1  -0.0626  0.3608  0.3371  11.00000  0.05    0.84
Q68   1  -0.1348  0.3099  0.2515  11.00000  0.05    0.84
Q69   1  -0.0810  0.6816  0.7004  11.00000  0.05    0.83
Q70   1   0.1271  0.6098  0.6633  11.00000  0.05    0.83
Q71   1   0.0311  0.5737  0.6523  11.00000  0.05    0.82
Q72   1   0.0860  0.6221  0.7239  11.00000  0.05    0.82
Q73   1  -0.0392  0.4026  0.2990  11.00000  0.05    0.82
Q74   1  -0.2306  0.5937  0.6218  11.00000  0.05    0.82
Q75   1   0.2056  0.1361  0.1799  11.00000  0.05    0.81
Q76   1   0.1934  0.7412  0.7128  11.00000  0.05    0.81
Q77   1   0.2805  0.3468  0.3832  11.00000  0.05    0.80
Q78   1   0.0077  0.2218  0.3789  11.00000  0.05    0.80
Q79   1  -0.0851  0.3617  0.3292  11.00000  0.05    0.80
Q80   1  -0.0680  0.8230  0.7739  11.00000  0.05    0.79
Q81   1   0.3457  0.8794  0.8980  11.00000  0.05    0.79
Q82   1   0.1327  0.5283  0.8427  11.00000  0.05    0.79
Q83   1   0.1813  0.6405  0.8126  11.00000  0.05    0.78
Q84   1  -0.0554  0.7729  0.6764  11.00000  0.05    0.78
Q85   1   0.2436  0.3482  0.3434  11.00000  0.05    0.78
Q86   1  -0.1293  0.1418  0.2202  11.00000  0.05    0.78
Q87   1  -0.2470  0.2471  0.1824  11.00000  0.05    0.78
Q88   1   0.1745  0.1302  0.1713  11.00000  0.05    0.78
Q89   1   0.1066  0.1275  0.3323  11.00000  0.05    0.78
Q90   1  -0.0289  0.0603  0.2588  11.00000  0.05    0.78
Q91   1   0.1848  0.6558  0.7396  11.00000  0.05    0.78
Q92   1   0.1188  0.1906  0.3688  11.00000  0.05    0.77
Q93   1   0.0534  0.4933  0.7375  11.00000  0.05    0.77
Q94   1  -0.1881  0.6496  0.6815  11.00000  0.05    0.76
Q95   1   0.0043  0.0494  0.3909  11.00000  0.05    0.76
Q96   1   0.2616  0.8314  0.8110  11.00000  0.05    0.76
Q97   1  -0.0123  0.3138  0.1425  11.00000  0.05    0.74
Q98   1   0.3663  0.2482  0.3279  11.00000  0.05    0.74
Q99   1  -0.1858  0.1004  0.0910  11.00000  0.05    0.74
;
_shelx_res_checksum                78561
_shelx_hkl_file
;
   0   0  -1   13.28    1.33
   0   0  -2 6100.47  542.52
   0   0   2 5256.55  542.62
   0   0   2 7136.99  542.71
   0   0   2 7748.07  542.58
   0   0  -2 6966.62  542.48
   0   0  -2 7011.90  542.83
   0   0   3  222.07   19.62
   0   0   3  252.50   19.63
   0   0   3  217.94   19.91
   0   0  -3  227.93   19.50
   0   0   3  224.43   19.77
   0   0  -3  236.94   20.04
   0   0  -3  233.71   19.15
   0   0  -3  237.61   19.68
   0   0   4  239.51   17.27
   0   0  -4  197.85   17.00
   0   0   4  187.95   17.31
   0   0  -4  213.37   16.53
   0   0  -4  211.19   17.25
   0   0   4  182.55   16.26
   0   0   4  191.32   17.53
   0   0  -4  213.28   17.83
   0   0   4  217.63   17.28
   0   0  -5  137.26    9.40
   0   0   5   81.44    8.07
   0   0   5  107.35    9.40
   0   0   5   74.51    9.34
   0   0   5   97.80    9.24
   0   0  -5  149.14    8.62
   0   0   5   81.99    9.52
   0   0  -5  149.75    9.88
   0   0   5   89.18    8.25
   0   0  -5  143.01   10.69
   0   0  -6  963.54   85.18
   0   0   6 1071.91   85.36
   0   0   6  961.11   85.66
   0   0  -6  971.68   84.86
   0   0  -6 1046.03   86.12
   0   0   6  939.71   85.40
   0   0   6 1043.04   84.00
   0   0  -6 1093.41   84.14
   0   0  -7  471.10   39.63
   0   0   7  541.34   40.39
   0   0   7  458.03   38.52
   0   0   7  449.81   40.56
   0   0  -7  487.15   40.19
   0   0  -7  518.58   41.36
   0   0   7  441.79   40.23
   0   0  -8  106.29    8.95
   0   0   8   54.11    8.25
   0   0   8   51.54    7.99
   0   0  -8  118.00   10.45
   0   0   8   59.77    7.96
   0   0  -8  107.15    8.35
   0   0  -9  186.71   16.25
   0   0  -9  152.78   13.84
   0   0  -9  147.88   14.46
   0   0   9  129.20   14.36
   0   0   9  131.55   14.75
   0   0  10  112.16   12.71
   0   0 -10  118.84   11.95
   0   0 -10  151.65   14.62
   0   0 -10  127.22   12.87
   0   0  10  118.28   13.18
   0   0  11   15.53    3.77
   0   0 -11   15.16    2.89
   0   0 -11   15.94    4.24
   0   0  11   12.87    3.26
   0   0 -11   15.53    3.51
   0   0 -12  294.57   24.19
   0   0  12  229.25   21.41
   0   0 -12  265.68   22.80
   0   0 -12  203.45   19.31
   0   0 -12  209.99   20.20
   0   0 -12  207.18   19.00
   0   0 -13  126.92   12.88
   0   0 -13  142.15   12.87
   0   0 -13  139.51   13.21
   0   0  13  143.06   15.08
   0   0 -13  150.00   13.38
   0   0 -13  190.21   17.07
   0   0 -13  129.17   13.39
   0   0 -14   16.96    2.91
   0   0 -14   15.58    2.93
   0   0 -14   19.60    3.27
   0   0 -14   18.59    3.25
   0   0 -14   20.52    3.00
   0   0 -14   19.40    3.66
   0   0 -15   20.08    3.32
   0   0 -15   19.06    3.73
   0   0 -15   17.40    3.43
   0   0 -15   19.15    3.25
   0   0 -15   18.87    3.71
   0   0 -15   24.54    3.54
   0   0 -16   16.69    3.98
   0   0 -16   39.95    4.60
   0   0 -16   28.80    4.68
   0   0  16   47.54    5.53
   0   0 -16   30.33    4.18
   0   0  16    5.31    4.63
   0   0 -16   19.42    3.70
   0   0 -16   29.78    4.51
   0   0 -17  282.50   22.68
   0   0 -17  303.85   23.45
   0   0 -17  309.79   22.75
   0   0 -17  272.22   23.30
   0   0 -17  349.94   23.71
   0   0 -17  304.03   22.91
   0   0 -18   -1.83    4.06
   0   0 -18    0.22    1.28
   0   0 -18    2.67    2.88
   0   0 -18    1.94    2.19
   0   0  18    0.69    7.21
   0   0 -18    2.29    2.13
   0   0  18   -0.32    7.03
   0   0 -18    2.25    2.21
   0   0  19    6.41   11.60
   0   0  19   25.66   12.45
   0   0 -19   25.00    3.99
   0   0 -19   26.10    4.67
   0   0 -19   26.12    5.10
   0   0 -19   22.31    4.16
   0   0  19   36.55   12.45
   0   0 -19   22.07    6.30
   0   0  20   17.97   19.03
   0   0  20   12.59   14.88
   0   0 -20   17.94    6.82
   0   0 -20   27.77    4.45
   0   0 -20   22.32    4.89
   0   0 -20   28.55    4.74
   0   0  20   14.40   16.52
   0   0  21    0.24   10.74
   0   0 -21    5.94    2.80
   0   0 -21    3.63    3.17
   0   0  21   16.18   23.37
   0   0 -21    8.69    2.94
   0   0  21    1.11   16.77
   0   0  21   -0.58   15.40
   0   0 -21    8.20    5.18
   0   0 -22    4.54    2.42
   0   0 -22    2.40    2.94
   0   0  22  -11.33   13.68
   0   0 -22    0.20    2.34
   0   0  22  -13.13   22.44
   0   0  22   -1.79   11.78
   0   0 -23   17.13    3.47
   0   0 -23   21.11    3.89
   0   0  23   30.97   10.68
   0   0 -23   16.36    4.34
   0   0  23   32.33   18.33
   0   0  23   19.90   24.29
   0   0  23   15.56    8.09
   0   0 -23   17.83    3.51
   0   0  24   11.61   20.72
   0   0 -24   14.16    3.19
   0   0  24    6.42   19.33
   0   0  24   13.60    9.88
   0   0 -24   11.69    2.50
   0   0 -24   11.36    3.39
   0   0 -24    7.06    2.45
   0   0  24   16.53    5.79
   0   0 -25  134.28   13.47
   0   0  25  137.55   17.77
   0   0  25  166.84   13.64
   0   0  26    4.33    1.55
   0   0 -26    2.59    1.78
   0   0  26    4.96    5.50
   0   0  26    8.68    8.27
   0   0  26    1.52    6.93
   0   0 -27   44.26    4.16
   0   0  27   38.01    4.75
   0   0  27   28.15    4.53
   0   0  27   28.50    4.30
   0   0  27   28.81    5.47
   0   0  27   49.75    4.48
   0  -1  27    4.17    2.75
   0  -1  27    8.07    2.44
   0   1 -27    8.82    1.99
   0  -1  27    5.03    3.03
   0  -1  27    5.55    4.75
   0  -1  27    4.17    3.62
   0   1 -26   88.30    8.50
   0   1 -26   77.35    8.02
   0  -1  26   82.20   11.78
   0  -1  26  107.78    8.73
   0  -1  26   51.07   10.33
   0  -1  26  112.48   10.59
   0  -1  25   -9.34   13.12
   0  -1  25    2.02   12.12
   0   1 -25    2.84    1.56
   0  -1  25    2.56    2.61
   0   1 -25    4.78    2.38
   0   1 -25    6.12    2.63
   0   1 -24   12.37    2.98
   0  -1  24    4.54    5.28
   0   1 -24   11.31    2.81
   0  -1  24   -6.60   19.73
   0   1 -24    7.66    2.41
   0   1 -24   12.31    3.58
   0  -1  24    1.07    8.34
   0  -1  24   16.55   21.05
   0   1 -23   71.94    7.96
   0  -1  23   78.33   25.65
   0   1 -23   72.09    8.75
   0  -1  23   91.66   12.70
   0  -1  23   79.73   10.37
   0   1 -23   65.54    8.05
   0  -1  23   77.07   25.75
   0   1 -23   67.26    8.02
   0  -1  23   85.46   18.90
   0   1 -22  150.83   14.73
   0   1 -22  140.78   15.02
   0   1 -22  140.58   14.17
   0  -1  22  170.52   19.10
   0  -1  22  159.53   18.96
   0  -1  22  145.49   27.15
   0   1 -21   77.30    8.67
   0   1 -21   92.02    9.61
   0  -1  21   65.22   16.62
   0   1 -21   81.47    9.66
   0   1 -21   69.70    9.29
   0   1 -21   79.03    8.81
   0  -1  21  120.13   27.66
   0  -1  21   84.34   15.41
   0  -1  21  102.23   18.44
   0  -1  20   47.98   23.33
   0   1 -20   88.16    8.91
   0   1 -20   68.00    9.37
   0   1 -20   88.28    9.56
   0   1 -20   72.74    9.46
   0  -1  20   96.27   18.90
   0  -1  20   91.51   18.83
   0   1 -20   76.49    8.74
   0   1 -19    7.34    3.47
   0  -1  19   -6.65   15.64
   0   1 -19    9.02    3.06
   0  -1  19    2.30   13.84
   0  -1  19   15.93   13.48
   0   1 -19   10.87    2.88
   0   1 -19    6.48    3.55
   0   1 -19    9.40    2.75
   0   1 -18   11.29    3.56
   0   1 -18   21.71    4.21
   0   1 -18   17.41    3.41
   0   1 -18   20.30    3.66
   0   1 -18   23.55    4.50
   0  -1  18   18.99   10.32
   0  -1  18    3.38    9.20
   0  -1  18   10.79   10.89
   0   1 -17   12.27    3.29
   0   1 -17   12.67    2.85
   0   1 -17   12.83    2.82
   0   1 -17   11.02    2.69
   0  -1  17    4.61    7.32
   0  -1  17    8.14    6.46
   0   1 -17   10.19    3.13
   0   1 -17   17.21    3.73
   0  -1  16    4.64    4.47
   0  -1  16    2.55    4.26
   0   1 -16   13.62    3.28
   0   1 -16    9.70    2.42
   0   1 -16    7.36    2.59
   0   1 -16   13.25    2.63
   0   1 -16   11.25    2.70
   0   1 -16   11.57    2.91
   0   1 -15    5.71    2.26
   0   1 -15    4.52    1.84
   0  -1  15    1.21    3.18
   0   1 -15    6.90    2.19
   0   1 -15    7.46    2.02
   0   1 -15    4.83    1.81
   0   1 -15    7.14    2.47
   0   1 -14  119.62   11.61
   0   1 -14  128.88   12.11
   0   1 -14  125.15   11.86
   0   1 -14  121.59   11.50
   0   1 -14  121.36   12.27
   0   1 -14  122.94   11.98
   0  -1  13   21.02    4.37
   0   1 -13   24.42    3.52
   0   1 -13   20.52    3.44
   0   1 -13   24.66    3.13
   0   1 -13   25.07    3.75
   0   1 -13   19.77    3.08
   0  -1  12    6.27    2.60
   0  -1  12    8.94    2.86
   0   1 -11  462.24   40.13
   0  -1  11  488.51   38.94
   0   1 -11  408.97   38.48
   0   1 -11  409.27   37.70
   0   1 -10  392.18   35.42
   0   1 -10  347.23   33.98
   0   1 -10  332.37   33.26
   0  -1  10  435.62   34.55
   0   1 -10  406.10   32.13
   0  -1  10  389.55   34.29
   0  -1   9 1864.81  162.50
   0   1  -9 2110.27  160.44
   0   1  -9 1705.06  161.75
   0   1  -9 1762.68  161.30
   0   1  -9 2060.40  163.33
   0  -1   9 1974.84  162.16
   0  -1   9 2217.73  162.39
   0   1  -8  939.06   86.98
   0   1  -8 1081.91   88.13
   0   1  -8 1041.36   85.80
   0  -1   8 1116.39   87.28
   0  -1   8 1060.14   87.68
   0   1  -8  941.20   86.49
   0  -1   8 1224.57   87.39
   0  -1   8 1062.69   87.28
   0   1  -7   21.39    2.45
   0   1  -7   15.16    3.01
   0  -1   7   20.70    3.75
   0  -1   7   16.48    3.12
   0   1  -7   21.62    3.05
   0  -1   7   15.80    3.29
   0   1  -7   22.44    4.21
   0  -1   7   15.40    3.02
   0   1  -6  265.61   25.81
   0  -1   6  354.87   25.32
   0   1  -6  223.37   25.85
   0  -1   6  365.39   26.43
   0  -1   6  313.80   26.45
   0  -1   6  296.05   26.60
   0   1  -6  278.80   26.71
   0  -1   5  269.56   23.46
   0   1  -5  332.13   24.43
   0  -1   5  256.07   23.64
   0   1  -5  267.43   23.35
   0  -1   5  268.40   22.80
   0  -1   5  254.74   23.80
   0   1  -5  344.33   24.30
   0   1  -5  272.29   22.50
   0   1  -4   43.72    4.66
   0  -1   4   40.81    4.69
   0   1  -4   40.68    4.69
   0  -1   4   50.93    3.88
   0  -1   4   45.62    4.53
   0   1  -4   33.78    4.07
   0   1  -4   34.04    3.50
   0  -1   3  367.84   32.66
   0   1  -3  426.45   33.01
   0   1  -3  444.58   33.27
   0  -1   3  398.02   32.97
   0  -1   3  393.09   33.07
   0   1  -2   28.50    2.70
   0  -1   2   30.86    2.88
   0  -1   2   32.65    2.74
   0   1  -2   26.55    2.59
   0  -1   2   27.76    2.57
   0   1  -2   31.20    2.90
   0   1  -1 7637.71   18.73
   0  -1   1 6471.32   16.70
   0  -1   0   71.63    1.47
   0   1   0    0.06    0.18
   0  -1  -1 6661.49  501.62
   0   1   1 5966.07  501.55
   0  -1  -1 5983.41  501.44
   0   1   1 6466.26  501.62
   0   1   1 5461.67  501.38
   0  -1  -1 7520.40  501.68
   0  -1  -2   47.09    3.99
   0   1   2   33.76    4.20
   0  -1  -2   45.98    4.16
   0  -1  -2   44.59    4.32
   0  -1  -2   38.79    3.97
   0  -1  -3   44.02    3.74
   0   1   3   26.37    3.68
   0  -1  -3   38.22    3.19
   0   1   3   30.70    3.35
   0  -1  -3   37.02    3.95
   0  -1  -3   31.00    3.22
   0   1   3   28.43    2.72
   0  -1  -3   31.50    3.34
   0   1   3   23.84    2.82
   0   1   3   29.12    2.71
   0  -1  -4  134.93   12.63
   0  -1  -4  137.12   13.38
   0   1   4  142.00   12.12
   0   1   4  134.05   12.22
   0  -1  -4  131.97   12.80
   0   1   4  155.79   12.02
   0  -1  -4  168.91   13.25
   0   1   4  137.87   13.38
   0  -1  -4  136.85   12.41
   0   1   4  171.15   13.09
   0  -1  -5 1942.26  155.93
   0   1   5 1887.05  156.52
   0  -1  -5 1883.12  155.60
   0  -1  -5 1985.18  156.79
   0   1   5 1794.14  155.02
   0   1   5 2220.53  156.19
   0  -1  -6   10.91    1.98
   0  -1  -6    9.77    3.02
   0  -1  -6    8.91    2.07
   0   1   6    9.46    1.35
   0   1   6    8.48    2.72
   0  -1  -7  206.95   16.86
   0   1   7  167.21   16.68
   0   1   7  166.50   16.35
   0  -1  -7  197.61   17.47
   0  -1  -7  165.70   15.57
   0  -1  -7  162.47   16.00
   0   1   7  175.30   14.71
   0  -1  -8   28.11    5.36
   0  -1  -8   34.31    5.17
   0  -1  -8   46.87    6.84
   0   1   8   62.10    7.22
   0  -1  -8   35.47    5.87
   0   1   8   67.32    4.62
   0   1   8   54.91    6.54
   0  -1  -9  196.62   17.89
   0  -1  -9  166.46   17.05
   0  -1  -9  219.40   19.08
   0  -1  -9  168.29   16.40
   0   1   9  179.19   17.55
   0   1   9  182.75   17.95
   0   1  10   55.02    7.33
   0  -1 -10   42.49    6.22
   0  -1 -10   52.82    6.96
   0   1  10   43.10    6.45
   0  -1 -10   41.68    5.50
   0   1  10   61.53    7.77
   0  -1 -10   53.26    7.66
   0   1  11  677.99   64.59
   0   1  11  754.26   65.43
   0  -1 -11  847.59   65.77
   0  -1 -11  980.03   67.62
   0  -1 -11  701.10   63.41
   0   1  11 1001.39   67.29
   0  -1 -11  623.29   64.14
   0   1  12   30.13    5.32
   0  -1 -12   33.04    5.72
   0   1  12   31.45    5.57
   0  -1 -12   23.03    4.02
   0  -1 -12   26.19    3.54
   0  -1 -12   48.18    7.36
   0  -1 -12   30.70    3.83
   0  -1 -12   26.46    3.76
   0   1  12   25.39    4.84
   0  -1 -12   28.67    4.26
   0  -1 -13   44.50    5.74
   0  -1 -13   48.95    5.46
   0  -1 -13   51.46    5.72
   0  -1 -13   41.90    5.15
   0  -1 -13   43.42    5.34
   0  -1 -14   14.87    2.80
   0  -1 -14   15.30    2.67
   0  -1 -14    8.78    2.44
   0  -1 -14   11.42    2.93
   0  -1 -14   14.38    2.93
   0  -1 -15  106.71   10.87
   0  -1 -15  106.21   11.07
   0  -1 -15   92.62   10.16
   0  -1 -15  106.24   10.49
   0  -1 -15  112.09   10.78
   0  -1 -16  364.24   32.85
   0  -1 -16  420.16   33.03
   0  -1 -16  381.40   32.58
   0  -1 -16  374.54   32.33
   0  -1 -16  330.11   31.98
   0  -1 -17   88.86    8.11
   0  -1 -17   90.97    7.54
   0  -1 -17   83.86    9.02
   0  -1 -17   92.82    7.87
   0  -1 -17   93.07    7.48
   0  -1 -18  269.04   20.13
   0  -1 -18  259.63   21.15
   0  -1 -18  280.77   19.93
   0  -1 -18  271.38   19.89
   0  -1 -18  292.59   20.82
   0   1  19   27.86   10.00
   0  -1 -19   57.79    6.71
   0   1  19   30.62   11.34
   0  -1 -19   48.36    6.54
   0  -1 -19   52.76    7.16
   0  -1 -19   51.60    9.60
   0   1  20   56.11   15.43
   0   1  20   73.11   16.81
   0  -1 -20   80.89    8.74
   0  -1 -20   72.66    9.09
   0  -1 -20   66.66   11.13
   0  -1 -20   78.82    8.55
   0   1  20   40.13   17.55
   0  -1 -21   21.15    7.20
   0  -1 -21   24.92    4.51
   0   1  21   21.64   16.86
   0   1  21   45.66   16.77
   0  -1 -21   22.94    4.98
   0   1  21   10.88   21.60
   0  -1 -21   24.57    4.32
   0  -1 -22   45.65    6.51
   0  -1 -22   37.31    7.16
   0   1  22   65.42   15.39
   0  -1 -22   38.84    5.61
   0  -1 -22   40.85    5.43
   0   1  22   54.20   12.07
   0   1  22   47.02   23.19
   0   1  23    4.30    8.82
   0   1  23   -3.10   19.07
   0  -1 -23    1.10    2.08
   0  -1 -23    0.47    2.45
   0  -1 -23    4.55    1.91
   0   1  23    8.47    9.89
   0   1  24   83.48   21.85
   0   1  24   73.83   13.01
   0   1  24   73.33   20.29
   0   1  24   93.08   10.44
   0  -1 -24   93.32    9.14
   0  -1 -24   79.39    9.15
   0   1  25   22.18    3.67
   0  -1 -25   23.83    3.75
   0   1  25   18.54   11.50
   0   1  25   27.25   14.03
   0   1  26   28.61    3.13
   0   1  26   26.95    5.48
   0  -1 -26   26.77    3.41
   0  -1 -26   20.77    3.27
   0   1  27   13.64    2.32
   0   1  27   16.64    2.62
   0  -2  28   12.73    2.21
   0  -2  28    5.67    1.73
   0  -2  27   24.39    4.93
   0  -2  27   22.97    4.43
   0   2 -27   30.63    3.35
   0  -2  27   24.29    5.80
   0  -2  27   33.60    5.11
   0  -2  26    1.30    5.82
   0  -2  26   10.27    9.01
   0   2 -26    4.39    1.58
   0  -2  26    4.87    1.80
   0   2 -26    4.64    1.92
   0  -2  26   -3.39    7.93
   0   2 -25    1.78    2.12
   0  -2  25    5.15    2.74
   0  -2  25   -0.79   13.03
   0   2 -25   -0.60    2.31
   0  -2  25    7.85   11.84
   0   2 -25    6.04    2.14
   0   2 -24   98.47    9.79
   0  -2  24   61.06   21.13
   0   2 -24   89.86   10.28
   0  -2  24  106.29   10.81
   0   2 -24   84.92    9.25
   0   2 -24   91.55    9.73
   0  -2  24   98.75   11.72
   0   2 -23  184.67   18.21
   0  -2  23  216.91   20.49
   0   2 -23  192.45   18.20
   0   2 -23  201.07   18.93
   0   2 -23  178.43   19.10
   0  -2  23  262.64   23.96
   0   2 -23  219.67   18.90
   0  -2  23  244.89   33.34
   0   2 -22  247.64   24.10
   0  -2  22  295.34   26.83
   0   2 -22  264.78   24.35
   0  -2  22  314.98   27.48
   0   2 -22  271.94   24.89
   0  -2  22  299.36   32.78
   0  -2  22  274.26   38.00
   0  -2  21  246.64   25.30
   0   2 -21  219.91   21.80
   0  -2  21  311.05   33.77
   0   2 -21  248.79   22.79
   0  -2  21  286.93   26.73
   0   2 -21  237.78   22.23
   0  -2  21  250.74   25.17
   0   2 -20   72.84    8.14
   0  -2  20   92.77   18.09
   0  -2  20   85.47   13.74
   0   2 -20   73.25    8.46
   0   2 -20   79.33    9.10
   0  -2  20  100.53   26.05
   0   2 -20   59.96    8.40
   0  -2  20   76.89   17.12
   0   2 -19   17.01    3.49
   0   2 -19   10.93    3.52
   0   2 -19   18.33    3.93
   0   2 -19   15.89    3.27
   0  -2  19    8.63   13.85
   0  -2  19   17.06   14.84
   0  -2  19   19.82   19.32
   0  -2  19    8.90    8.73
   0  -2  18    3.21   12.63
   0   2 -18    0.76    2.36
   0   2 -18    1.12    1.66
   0  -2  18   -8.35   11.37
   0   2 -18    1.17    1.87
   0   2 -18    1.50    2.67
   0  -2  18    5.76   14.73
   0  -2  17    3.79    9.08
   0   2 -17    2.44    1.95
   0  -2  17   -3.94    8.87
   0   2 -17    8.47    3.27
   0  -2  17    8.74    8.20
   0   2 -17    2.86    2.19
   0   2 -17    5.07    1.87
   0   2 -16   22.58    3.51
   0  -2  16   20.37    6.39
   0  -2  16   25.54    7.47
   0   2 -16   31.41    4.44
   0   2 -16   27.68    4.05
   0   2 -16   18.45    3.92
   0   2 -16   26.02    3.56
   0   2 -15   88.89    8.29
   0   2 -15   93.45    8.88
   0   2 -15   91.77    8.65
   0  -2  15   49.98    8.91
   0   2 -15   89.55    8.13
   0  -2  15   42.85    8.88
   0   2 -15   83.53    8.82
   0  -2  14    2.99    3.03
   0   2 -14    5.97    1.93
   0  -2  14   -1.98    3.15
   0   2 -14    3.96    1.68
   0   2 -14    4.12    1.41
   0   2 -14    5.74    1.65
   0   2 -14    4.84    1.93
   0  -2  13   77.61    9.31
   0   2 -13   72.74    7.42
   0   2 -13   80.47    8.04
   0   2 -13   82.09    7.98
   0   2 -13   70.44    8.02
   0  -2  12   78.54   10.07
   0   2 -12  102.79   11.94
   0  -2  12   93.79   10.34
   0  -2  11  439.79   39.40
   0   2 -11  478.02   41.06
   0  -2  11  363.93   39.03
   0  -2  11  500.57   40.04
   0   2 -11  470.11   37.76
   0  -2  10 1081.69  109.42
   0  -2  10 1569.62  110.28
   0  -2  10 1469.51  110.28
   0   2 -10 1363.04  111.13
   0   2 -10 1414.54  108.42
   0  -2  10 1259.10  109.66
   0   2 -10 1237.62  109.89
   0   2 -10 1212.61  109.23
   0  -2   9  928.26   94.28
   0   2  -9 1144.60   94.31
   0  -2   9 1211.63   94.81
   0  -2   9 1251.49   94.77
   0   2  -9 1322.76   96.15
   0   2  -9 1020.89   94.56
   0   2  -9 1167.63   93.41
   0   2  -8  148.55   10.17
   0  -2   8   98.65   11.33
   0   2  -8  131.03   11.67
   0  -2   8   67.55   11.03
   0   2  -8  146.87   12.97
   0  -2   8   83.30   11.19
   0   2  -7  398.44   30.39
   0   2  -7  346.01   29.36
   0  -2   7  406.17   29.81
   0   2  -7  318.85   28.15
   0   2  -7  369.07   30.33
   0  -2   7  367.13   29.71
   0  -2   7  305.53   29.43
   0   2  -6 5792.99  425.02
   0   2  -6 5360.02  425.00
   0  -2   6 5283.74  424.48
   0  -2   6 5839.16  423.25
   0   2  -6 4654.54  423.34
   0  -2   6 5766.12  424.55
   0   2  -6 5145.41  424.30
   0  -2   5   24.87    3.21
   0   2  -5   18.09    2.79
   0   2  -5   22.70    2.39
   0  -2   5   27.51    3.18
   0   2  -5   20.13    3.26
   0  -2   5   30.46    3.18
   0   2  -5   19.04    2.26
   0  -2   4  800.49   57.43
   0   2  -4  648.57   56.72
   0   2  -4  689.31   56.93
   0   2  -4  732.56   57.24
   0   2  -4  758.54   57.41
   0   2  -4  611.19   57.22
   0   2  -3   20.46    2.50
   0   2  -3   26.12    2.84
   0   2  -3   24.47    2.70
   0  -2   3   30.15    2.97
   0   2  -3   26.82    2.87
   0  -2   2  149.01   13.57
   0  -2   2  179.88   13.59
   0   2  -2  210.21   13.78
   0   2  -2  160.05   13.55
   0  -2   2  137.46   13.47
   0  -2   2  157.52   13.55
   0  -2   2  135.35   13.58
   0   2  -2  175.63   13.64
   0   2  -1   26.36    3.29
   0   2  -1   39.89    3.05
   0  -2   1   32.53    3.20
   0  -2   1   28.24    3.20
   0   2  -1   40.06    3.26
   0  -2   0 1875.09  142.61
   0   2   0 1824.53  142.59
   0  -2   0 1789.99  142.65
   0  -2   0 1571.29  142.49
   0   2   0 1831.48  142.66
   0   2   1  328.91   27.74
   0  -2  -1  343.18   27.76
   0   2   1  355.63   27.44
   0  -2  -1  297.38   27.63
   0   2   1  353.24   27.41
   0   2   1  371.27   27.72
   0  -2  -1  304.44   27.41
   0   2   1  311.41   27.66
   0  -2  -2 3103.70  286.19
   0   2   2 3045.21  286.45
   0  -2  -2 3959.08  286.67
   0   2   2 3745.36  286.67
   0   2   2 3902.24  286.73
   0  -2  -2 3995.65  286.67
   0   2   2 3630.51  286.20
   0  -2  -2 3827.78  286.32
   0  -2  -2 2975.25  286.46
   0   2   2 3468.67  286.35
   0  -2  -3   74.13    6.58
   0  -2  -3   86.03    7.06
   0  -2  -3   76.33    6.76
   0   2   3   59.39    6.72
   0   2   3   62.05    6.27
   0   2   3   59.19    6.17
   0  -2  -3   75.13    6.47
   0   2   3   61.86    6.70
   0   2   4 1537.90  107.21
   0  -2  -4 1263.20  108.25
   0  -2  -4 1237.38  107.66
   0   2   4 1326.87  108.26
   0  -2  -4 1148.36  107.42
   0   2   4 1270.40  108.34
   0   2   4 1332.76  107.03
   0  -2  -4 1410.11  108.09
   0   2   4 1355.84  107.77
   0  -2  -4 1300.22  107.66
   0   2   4 1195.19  107.32
   0   2   5  632.04   59.66
   0  -2  -5  750.45   60.11
   0  -2  -5  858.15   60.91
   0   2   5  765.42   61.05
   0  -2  -5  726.74   60.35
   0  -2  -5  690.75   59.99
   0   2   5  685.46   60.97
   0  -2  -5  877.58   61.55
   0   2   5  750.99   60.42
   0   2   5  785.24   59.47
   0   2   5  677.13   59.37
   0  -2  -6 1747.76  148.20
   0   2   6 2066.42  149.77
   0   2   6 2013.18  148.96
   0   2   6 1743.62  147.39
   0   2   6 1713.37  147.79
   0   2   6 2004.39  147.45
   0  -2  -6 2089.29  149.33
   0  -2  -6 2042.80  149.91
   0   2   6 1843.81  149.57
   0  -2  -6 1824.69  148.69
   0   2   6 1656.13  147.28
   0   2   7   57.68    7.05
   0   2   7   54.81    7.54
   0  -2  -7   87.39    8.65
   0  -2  -7   63.71    7.05
   0  -2  -7   80.19    7.79
   0  -2  -7   64.43    6.59
   0   2   7   72.14    8.07
   0   2   7   57.56    5.98
   0  -2  -8   58.98    6.60
   0  -2  -8   58.17    7.24
   0  -2  -8   49.84    5.37
   0   2   8   45.12    6.52
   0   2   8   36.22    4.48
   0  -2  -8   49.45    5.96
   0   2   8   43.62    5.95
   0   2   9   26.27    4.35
   0   2   9   32.87    5.27
   0   2   9   27.68    4.80
   0   2   9   24.19    4.45
   0   2   9   23.37    2.74
   0  -2  -9   35.84    5.68
   0  -2  -9   23.78    4.02
   0  -2  -9   23.04    3.47
   0  -2  -9   27.79    4.47
   0   2  10 1046.37   91.23
   0   2  10 1266.58   91.57
   0  -2 -10 1255.02   91.99
   0   2  10 1158.18   92.03
   0  -2 -10  836.57   89.38
   0  -2 -10  958.85   90.54
   0  -2 -10 1336.74   93.42
   0   2  10 1399.53   93.23
   0  -2 -11   24.93    4.09
   0  -2 -11   30.41    5.90
   0   2  11   37.10    5.92
   0   2  11   35.22    5.68
   0   2  11   41.36    6.61
   0   2  11   29.10    6.30
   0  -2 -11   32.91    5.54
   0  -2 -11   27.62    4.94
   0  -2 -11   32.37    3.87
   0  -2 -11   31.68    3.99
   0   2  11   39.52    5.71
   0  -2 -12  556.24   44.06
   0  -2 -12  499.58   44.16
   0   2  12  607.51   47.53
   0  -2 -12  510.96   43.61
   0  -2 -12  727.73   49.68
   0  -2 -12  621.75   47.39
   0   2  12  538.29   46.40
   0  -2 -12  518.57   43.63
   0  -2 -12  504.98   43.75
   0  -2 -12  434.21   43.49
   0  -2 -13    7.21    2.04
   0  -2 -13    9.22    2.24
   0  -2 -13   11.40    3.05
   0  -2 -13   10.07    2.36
   0  -2 -13    8.84    2.07
   0  -2 -14  269.02   23.61
   0  -2 -14  284.74   23.27
   0  -2 -14  277.89   23.96
   0  -2 -14  258.42   23.21
   0  -2 -14  228.57   23.07
   0  -2 -15  242.59   20.40
   0  -2 -15  250.69   20.13
   0  -2 -15  209.48   19.43
   0  -2 -15  233.32   19.57
   0  -2 -16  313.53   28.68
   0  -2 -16  334.40   29.61
   0  -2 -16  306.39   28.51
   0  -2 -16  351.80   29.25
   0  -2 -17  263.18   25.02
   0  -2 -17  288.91   25.66
   0  -2 -17  287.71   26.43
   0  -2 -17  279.11   25.08
   0  -2 -18    3.82    2.18
   0   2  18   -1.45    5.65
   0  -2 -18    6.47    9.13
   0  -2 -18    4.16    3.11
   0  -2 -18    2.07    2.25
   0   2  19   20.81    9.41
   0  -2 -19   65.12    7.37
   0  -2 -19   66.57    7.91
   0   2  19   23.51    9.19
   0  -2 -19   69.22    7.34
   0  -2 -19   58.62   12.26
   0   2  20   47.63   14.25
   0  -2 -20   69.93    7.50
   0  -2 -20   60.66    7.94
   0   2  20   65.58   13.48
   0  -2 -20   65.68   12.17
   0  -2 -21   24.19    4.72
   0  -2 -21   27.06    8.94
   0   2  21   15.73   15.60
   0  -2 -21   18.35    3.42
   0   2  21   20.44   14.89
   0  -2 -22    3.44    5.84
   0   2  22   -0.68   14.05
   0  -2 -22    6.42    3.14
   0   2  22   15.67   10.56
   0   2  22    8.94   21.78
   0   2  23   27.53    8.87
   0   2  23   39.41   18.93
   0  -2 -23   29.25    4.76
   0   2  23   26.05    9.36
   0   2  24   25.84    9.73
   0   2  24   26.41   16.80
   0   2  24   22.77    5.89
   0  -2 -24   25.49    3.99
   0   2  24    9.56   17.34
   0  -2 -25    1.13    1.66
   0  -2 -25    1.90    1.91
   0   2  25    1.70    1.88
   0  -2 -26   34.75    4.20
   0   2  26   29.46    6.56
   0   2  26   35.93    5.06
   0  -2 -26   42.94    4.20
   0  -3  28   12.74    2.31
   0  -3  28   11.55    2.34
   0   3 -28   15.57    2.05
   0  -3  28    9.97    1.77
   0   3 -27   13.72    2.16
   0  -3  27   14.09    4.92
   0  -3  27   15.43    4.03
   0  -3  27   10.07    3.34
   0  -3  27   20.78    3.36
   0  -3  26   55.76    5.36
   0   3 -26   39.25    4.88
   0  -3  26   44.89    7.05
   0  -3  26   37.27    8.68
   0  -3  26   23.24    9.16
   0  -3  26   27.68    6.71
   0   3 -25    7.37    2.37
   0   3 -25    5.91    2.31
   0  -3  25    6.90   10.81
   0  -3  25    8.41   11.68
   0  -3  25    5.78    2.81
   0   3 -24   61.57    7.03
   0  -3  24   56.90   18.76
   0   3 -24   65.57    7.71
   0  -3  24   51.47   17.37
   0  -3  24   67.58    8.18
   0   3 -24   77.08    7.67
   0   3 -24   59.73    6.93
   0   3 -23  240.90   22.29
   0  -3  23  277.44   24.87
   0   3 -23  217.49   21.37
   0   3 -23  243.07   21.78
   0  -3  23  239.98   22.86
   0   3 -23  254.24   22.05
   0  -3  23  236.17   32.40
   0  -3  22  130.08   19.74
   0   3 -22  127.35   13.07
   0   3 -22  111.93   11.89
   0   3 -22  132.73   12.64
   0   3 -22  121.16   12.41
   0  -3  22  126.55   15.74
   0  -3  22  118.38   29.79
   0  -3  21  185.18   19.62
   0  -3  21  163.88   19.81
   0   3 -21  165.40   17.03
   0  -3  21  165.61   31.83
   0  -3  21  225.32   27.27
   0   3 -21  162.96   16.06
   0   3 -21  174.72   16.68
   0   3 -21  184.40   17.23
   0  -3  20   23.16   23.84
   0   3 -20    6.40    3.52
   0  -3  20   12.75   11.25
   0  -3  20   17.59   11.09
   0   3 -20    6.49    3.32
   0   3 -20    5.63    2.33
   0   3 -20    6.89    2.75
   0  -3  20   -5.78   13.55
   0  -3  19   12.71   11.95
   0  -3  19   -3.51   13.51
   0   3 -19   13.42    3.16
   0   3 -19    5.01    2.99
   0   3 -19    6.02    2.28
   0  -3  19   14.90    9.23
   0  -3  19   -1.33   21.56
   0   3 -19    6.69    3.32
   0   3 -18   42.61    5.45
   0   3 -18   35.35    5.50
   0  -3  18   39.94    8.03
   0  -3  18   39.92   13.36
   0   3 -18   32.33    4.52
   0   3 -18   30.69    5.22
   0   3 -18   29.32    5.23
   0  -3  18   53.77   13.20
   0  -3  18   41.69   18.08
   0   3 -17   80.40    8.58
   0   3 -17   77.90    8.51
   0   3 -17   61.65    8.33
   0   3 -17   71.57    8.30
   0   3 -17   71.16    7.68
   0  -3  17   98.46   13.89
   0  -3  17   42.27   15.37
   0  -3  17   96.92   13.48
   0   3 -16   19.45    3.53
   0   3 -16   15.37    2.72
   0  -3  16    4.29    7.66
   0  -3  16    8.12    8.62
   0   3 -16   18.15    3.41
   0   3 -16   11.38    2.80
   0   3 -16   13.42    3.48
   0   3 -15  140.85   12.81
   0  -3  15  167.20   15.44
   0   3 -15  128.83   12.28
   0   3 -15  125.57   12.93
   0  -3  15  125.21   14.27
   0   3 -15  144.24   13.03
   0   3 -15  129.00   12.16
   0   3 -15  171.16   13.30
   0   3 -14   18.15    3.30
   0   3 -14   18.05    3.14
   0   3 -14   26.07    3.46
   0  -3  14    8.51    5.18
   0  -3  14   11.12    4.67
   0   3 -14   20.87    2.83
   0  -3  14    4.25    4.66
   0   3 -14   16.00    2.70
   0   3 -14   23.73    3.40
   0   3 -13  191.94   16.69
   0   3 -13  179.16   16.69
   0   3 -13  180.54   16.59
   0  -3  12  305.59   24.41
   0   3 -12  250.10   24.61
   0  -3  12  279.36   23.72
   0  -3  11    7.44    2.45
   0  -3  11    5.18    2.27
   0   3 -11    8.55    3.04
   0   3 -10  426.35   32.87
   0  -3  10  314.38   34.46
   0  -3  10  457.93   35.28
   0   3 -10  519.82   36.94
   0   3 -10  373.98   32.69
   0  -3   9   55.47    7.19
   0   3  -9   69.61    8.02
   0   3  -9   70.83    8.18
   0  -3   9   72.75    7.74
   0  -3   9   86.95    7.88
   0   3  -9   56.53    5.72
   0  -3   8   11.16    2.60
   0  -3   8   21.03    3.17
   0   3  -8   14.34    3.31
   0   3  -8   12.20    3.16
   0   3  -8   11.62    1.64
   0  -3   8   11.81    1.38
   0  -3   8    8.89    2.46
   0  -3   7 1346.63  103.43
   0  -3   7 1484.21  103.53
   0  -3   7 1414.91  102.12
   0   3  -7 1425.20  103.82
   0   3  -7 1122.05  102.09
   0   3  -7 1211.96  103.29
   0   3  -6  147.28   12.45
   0   3  -6  140.18   12.15
   0  -3   6  159.57   12.98
   0   3  -6  163.03   13.29
   0  -3   6  106.63   12.90
   0  -3   6  155.98   13.12
   0   3  -6  125.60   12.02
   0  -3   5  145.00   15.32
   0  -3   5  180.04   15.23
   0   3  -5  169.73   14.90
   0   3  -5  162.69   14.64
   0   3  -5  206.29   15.42
   0  -3   4   29.47    2.96
   0  -3   4   25.87    3.23
   0   3  -4   18.19    2.63
   0   3  -4   17.84    2.69
   0  -3   4   25.00    2.79
   0   3  -4   18.82    2.56
   0   3  -4   14.29    2.32
   0  -3   4   26.56    2.91
   0   3  -3  553.19   42.33
   0   3  -3  420.73   42.18
   0  -3   3  468.62   42.20
   0   3  -3  472.79   42.37
   0   3  -3  537.96   42.41
   0  -3   3  533.86   42.40
   0  -3   3  533.88   42.30
   0  -3   3  598.33   42.40
   0  -3   3  519.02   42.45
   0   3  -2   34.47    3.19
   0  -3   2   29.36    3.17
   0  -3   2   26.42    3.06
   0   3  -2   30.09    3.23
   0  -3   2   29.78    3.00
   0   3  -2   28.62    3.29
   0   3  -1  388.45   31.12
   0   3  -1  348.04   31.17
   0  -3   1  365.84   31.11
   0   3  -1  408.49   31.21
   0  -3   1  373.88   31.21
   0  -3   0   44.15    3.98
   0   3   0   39.73    4.07
   0  -3   0   38.54    3.73
   0   3   0   46.61    4.00
   0  -3  -1  161.35    8.65
   0   3   1   78.76    7.50
   0   3   1   65.63    7.81
   0   3   1   69.52    7.85
   0  -3  -1  163.93    8.09
   0   3   1   74.47    7.70
   0   3   1   72.60    7.39
   0   3   2 2179.84  163.93
   0  -3  -2 1608.37  163.73
   0  -3  -2 1824.72  164.27
   0  -3  -2 2174.59  163.86
   0   3   2 2183.80  164.38
   0   3   2 2047.93  164.35
   0   3   2 1989.83  164.31
   0   3   2 1666.93  164.08
   0   3   2 2159.19  163.79
   0   3   2 2194.27  164.40
   0  -3  -2 2143.06  164.45
   0  -3  -2 2243.12  164.60
   0   3   3  261.27   23.96
   0  -3  -3  298.17   23.91
   0   3   3  294.47   24.62
   0   3   3  263.78   24.46
   0   3   3  296.91   24.40
   0  -3  -3  289.65   24.40
   0   3   3  294.53   23.74
   0   3   3  290.75   24.44
   0  -3  -3  236.84   24.22
   0  -3  -3  301.24   24.41
   0  -3  -4  421.84   40.03
   0   3   4  442.03   40.01
   0  -3  -4  482.98   40.46
   0   3   4  463.12   39.93
   0   3   4  512.19   40.83
   0   3   4  569.17   39.95
   0   3   4  457.05   40.83
   0  -3  -4  500.72   40.66
   0   3   5  329.71   29.34
   0   3   5  407.48   29.70
   0  -3  -5  359.20   30.37
   0   3   5  339.87   31.01
   0  -3  -5  441.35   31.38
   0   3   5  305.81   29.78
   0   3   5  383.32   31.05
   0  -3  -5  404.12   30.91
   0  -3  -5  377.84   30.28
   0   3   5  332.25   29.96
   0  -3  -5  323.14   29.83
   0   3   6  608.78   41.99
   0   3   6  539.88   42.72
   0  -3  -6  479.62   42.64
   0   3   6  495.68   43.73
   0  -3  -6  535.39   43.37
   0   3   6  611.23   44.06
   0  -3  -6  430.70   42.54
   0   3   6  487.38   41.64
   0  -3  -6  441.80   42.17
   0  -3  -6  548.17   43.77
   0   3   6  466.92   42.16
   0   3   7  611.70   44.28
   0   3   7  514.42   46.72
   0   3   7  492.28   44.28
   0   3   7  557.31   45.79
   0   3   7  487.31   44.29
   0  -3  -7  493.89   45.13
   0  -3  -7  639.23   47.41
   0   3   7  627.85   47.24
   0  -3  -7  492.79   45.69
   0  -3  -7  609.25   46.64
   0   3   7  507.02   44.99
   0   3   7  589.87   44.55
   0   3   8  173.19   13.21
   0   3   8  207.15   14.74
   0   3   8  195.19   15.92
   0   3   8  217.52   16.24
   0  -3  -8  140.45   13.99
   0  -3  -8  138.61   13.25
   0  -3  -8  168.56   14.89
   0   3   8  137.01   12.04
   0   3   8  132.33   11.98
   0  -3  -8  190.58   15.90
   0   3   9  537.81   48.02
   0  -3  -9  657.64   50.65
   0   3   9  676.36   49.92
   0  -3  -9  535.80   49.48
   0   3   9  576.36   51.73
   0   3   9  721.64   51.67
   0  -3  -9  492.69   48.39
   0  -3  -9  709.77   51.76
   0   3   9  579.91   50.68
   0  -3 -10   90.70   10.32
   0   3  10   74.39    9.16
   0  -3 -10   64.99    8.38
   0   3  10   86.08    8.84
   0  -3 -10   59.36    7.38
   0  -3 -10   70.39    8.99
   0   3  10   81.89    9.87
   0   3  10   75.28   10.51
   0   3  10   83.21    9.78
   0   3  11  897.03   69.73
   0  -3 -11  772.51   66.56
   0   3  11 1105.83   71.24
   0  -3 -11  773.91   66.78
   0  -3 -11  926.24   69.99
   0  -3 -11  728.69   66.42
   0  -3 -11  728.88   66.93
   0  -3 -11 1089.28   71.91
   0  -3 -12   29.99    4.85
   0  -3 -12   28.38    3.89
   0  -3 -12   31.62    3.84
   0  -3 -12   18.86    3.32
   0  -3 -12   30.40    3.69
   0  -3 -13  197.43   17.44
   0  -3 -13  193.46   16.58
   0  -3 -13  149.65   16.23
   0  -3 -13  200.49   17.00
   0  -3 -14  112.53   11.72
   0  -3 -14  113.12   11.90
   0  -3 -14  127.67   11.98
   0  -3 -14  135.50   12.41
   0  -3 -14  126.77   12.86
   0  -3 -15  540.73   44.54
   0  -3 -15  530.66   44.81
   0  -3 -15  458.26   43.76
   0  -3 -15  543.91   44.05
   0  -3 -15  519.21   44.08
   0  -3 -16  148.42   13.80
   0  -3 -16  141.13   15.66
   0  -3 -16  161.71   14.44
   0  -3 -16  123.37   13.45
   0  -3 -16  134.86   13.78
   0  -3 -17   87.66    9.85
   0  -3 -17   81.10    9.44
   0  -3 -17   87.24    9.46
   0  -3 -17   93.32   13.52
   0  -3 -17   82.29    9.20
   0  -3 -18   39.49   12.23
   0  -3 -18   44.14    5.96
   0  -3 -18   40.62    4.86
   0  -3 -18   39.93    5.15
   0  -3 -18   37.02    5.15
   0  -3 -19   43.31    6.33
   0  -3 -19   44.22    5.65
   0  -3 -19   52.86    6.46
   0  -3 -19   44.13   13.93
   0  -3 -19   43.10    6.09
   0  -3 -20   16.48   12.56
   0   3  20    9.09   11.15
   0  -3 -20   10.09    3.41
   0   3  20   11.32    9.93
   0  -3 -20    7.35    3.26
   0  -3 -21   45.07    6.38
   0   3  21   11.39   17.20
   0   3  21   37.28   15.09
   0   3  21   27.11   14.53
   0  -3 -21   51.98   11.08
   0  -3 -21   50.64    6.32
   0  -3 -22    1.35    2.30
   0   3  22    5.30    9.62
   0   3  22   13.25   20.40
   0  -3 -22    8.90    6.41
   0  -3 -22    3.42    2.47
   0   3  22   -6.92   13.38
   0   3  23    4.67   15.54
   0   3  23    2.21    8.10
   0   3  24    7.69    7.50
   0   3  24   11.01    4.55
   0  -3 -24   14.82    2.93
   0  -3 -24   12.23    2.73
   0   3  24   14.84   14.10
   0   3  24   10.56   13.73
   0   3  25    1.93    7.24
   0   3  25    5.13    8.16
   0  -3 -25    5.75    1.69
   0  -3 -25    4.26    2.04
   0   3  25    3.30    1.42
   0   3  26   41.31    4.44
   0   3  26   20.96    4.44
   0   4 -28   31.80    3.01
   0  -4  28   26.52    3.52
   0  -4  27   14.12    4.31
   0  -4  27   17.93    3.41
   0   4 -27   21.57    2.81
   0  -4  27   12.72    4.03
   0  -4  27   12.78    3.24
   0   4 -26   31.15    4.32
   0  -4  26   17.07    5.74
   0   4 -26   30.66    4.00
   0  -4  26   19.41    6.96
   0  -4  26   13.91    8.67
   0  -4  26   22.06    5.30
   0  -4  25    4.22   10.92
   0   4 -25    1.23    2.65
   0   4 -25    0.95    1.97
   0  -4  25    1.74    8.49
   0  -4  25    1.77    2.42
   0   4 -25    1.47    1.41
   0   4 -24   19.22    3.22
   0  -4  24   16.38   14.75
   0  -4  24   20.37   14.86
   0   4 -24   15.15    3.04
   0   4 -24   11.01    2.63
   0   4 -24   15.06    3.78
   0  -4  24   15.36    4.14
   0   4 -24   10.38    3.72
   0   4 -23   74.91    8.72
   0   4 -23   74.10    8.65
   0  -4  23   65.92    9.18
   0   4 -23   66.02    7.98
   0   4 -23   65.29    7.56
   0  -4  23   72.89   22.27
   0   4 -23   78.44    8.13
   0   4 -22   38.95    5.53
   0  -4  22   54.58   12.16
   0   4 -22   51.79    6.27
   0  -4  22   47.44   26.14
   0   4 -22   50.59    6.86
   0  -4  22   48.67    9.51
   0   4 -22   49.56    6.82
   0   4 -22   49.45    6.37
   0   4 -21   38.54    6.41
   0  -4  21   54.52   10.90
   0  -4  21   71.85   16.83
   0   4 -21   49.24    6.13
   0  -4  21   40.66   26.33
   0   4 -21   44.57    5.64
   0   4 -21   42.01    6.46
   0   4 -21   45.61    6.19
   0  -4  20   16.21    9.04
   0  -4  20   25.27   18.97
   0   4 -20   10.93    3.60
   0   4 -20    9.65    3.65
   0  -4  20   12.98   10.89
   0   4 -20   10.42    2.62
   0   4 -20    9.74    3.07
   0  -4  20   11.65   25.06
   0   4 -19   11.76    3.63
   0   4 -19   14.94    2.89
   0  -4  19    0.32   19.26
   0  -4  19   22.30   11.23
   0  -4  19   11.18   21.71
   0   4 -19   13.99    3.41
   0   4 -19   15.84    3.78
   0  -4  19   21.83    8.85
   0   4 -18   99.64   11.24
   0  -4  18  104.55   13.14
   0   4 -18  103.63   10.42
   0  -4  18  119.07   14.63
   0  -4  18  115.86   15.72
   0   4 -18  103.85   11.18
   0  -4  18  135.94   22.50
   0   4 -18  107.15   11.14
   0   4 -17   10.00    2.28
   0   4 -17    9.76    2.73
   0  -4  17   14.39   10.07
   0   4 -17   10.58    2.96
   0  -4  17   10.16    6.64
   0   4 -17   12.90    3.29
   0  -4  17   -2.15   15.04
   0  -4  17   25.79   10.13
   0   4 -16  208.15   17.17
   0   4 -16  169.67   16.19
   0  -4  16  160.27   17.63
   0   4 -16  141.96   16.59
   0  -4  16  239.62   19.95
   0   4 -16  180.68   16.90
   0   4 -16  180.97   17.01
   0  -4  16  232.82   19.99
   0  -4  16  210.31   22.08
   0  -4  15  142.37   17.01
   0   4 -15  145.16   13.66
   0   4 -15  133.21   12.94
   0   4 -15  148.62   13.67
   0   4 -15  145.27   13.73
   0  -4  15  206.96   16.42
   0  -4  15  201.33   16.57
   0   4 -15  108.50   13.31
   0  -4  15  139.95   14.13
   0   4 -14  278.45   25.78
   0  -4  14  298.64   26.15
   0  -4  14  261.39   27.29
   0  -4  14  405.98   27.79
   0   4 -14  279.98   25.26
   0   4 -14  229.27   25.68
   0  -4  14  447.86   28.30
   0   4 -14  299.59   25.98
   0   4 -14  306.73   25.92
   0   4 -13   82.47    8.68
   0   4 -13   81.71    8.58
   0  -4  13  108.44   11.32
   0  -4  13   92.74   10.58
   0  -4  12  363.21   41.57
   0  -4  12  596.90   43.45
   0  -4  12  348.40   42.19
   0   4 -12  582.32   44.39
   0  -4  12  534.64   42.87
   0  -4  12  587.60   43.04
   0   4 -11  195.28   17.11
   0   4 -11  138.39   13.65
   0   4 -11  140.81   13.50
   0  -4  11  131.58   16.12
   0  -4  11  135.06   15.34
   0  -4  11  209.76   16.71
   0  -4  11  233.33   16.84
   0   4 -11  199.29   17.42
   0  -4  11  228.88   17.08
   0  -4  10  134.10   16.18
   0  -4  10  207.33   17.30
   0  -4  10  138.51   16.93
   0   4 -10  159.00   14.93
   0   4 -10  217.49   17.99
   0  -4  10  198.12   17.24
   0  -4  10  207.62   17.11
   0   4 -10  204.16   17.98
   0  -4   9    5.28    2.18
   0  -4   9    6.31    2.19
   0  -4   9    6.00    2.76
   0   4  -9   -0.77    2.17
   0   4  -9    3.84    1.16
   0  -4   9    6.92    2.42
   0  -4   9    4.80    0.99
   0  -4   8   79.30    9.12
   0   4  -8   95.78    9.71
   0   4  -8   81.29    8.18
   0   4  -8   91.30    8.39
   0  -4   8  101.31    9.57
   0  -4   8   67.37    9.35
   0  -4   8   98.00    9.42
   0  -4   8   98.79    8.23
   0  -4   7   84.07    7.46
   0   4  -7   55.90    6.19
   0   4  -7   59.27    6.42
   0   4  -7   54.97    6.09
   0  -4   7   55.46    7.18
   0   4  -7   68.11    7.19
   0  -4   7   79.50    6.43
   0  -4   7   78.34    7.34
   0  -4   7   58.21    6.79
   0  -4   6   78.21    9.53
   0   4  -6  117.36    9.76
   0   4  -6  134.31   10.71
   0   4  -6  120.67   10.20
   0  -4   6   98.16    9.85
   0  -4   6   89.69   10.17
   0  -4   6  107.26    9.99
   0   4  -6   97.17    9.36
   0  -4   5   31.91    3.73
   0  -4   5   26.36    3.56
   0  -4   5   31.35    4.03
   0  -4   5   36.91    3.82
   0   4  -5   26.99    3.59
   0   4  -5   24.82    3.44
   0   4  -5   20.74    3.15
   0  -4   5   33.17    3.73
   0  -4   4  223.33   21.72
   0  -4   4  255.16   21.89
   0  -4   4  226.77   21.65
   0  -4   4  274.09   21.87
   0  -4   4  238.35   21.69
   0   4  -4  312.57   22.28
   0   4  -4  307.59   22.03
   0  -4   4  245.41   21.95
   0   4  -4  296.54   22.06
   0   4  -4  217.74   21.68
   0  -4   3   60.97    6.02
   0  -4   3   53.34    6.08
   0   4  -3   68.79    6.46
   0   4  -3   63.71    6.37
   0  -4   3   62.68    6.24
   0  -4   3   66.91    6.40
   0   4  -3   75.82    6.32
   0   4  -3   79.29    6.58
   0  -4   3   57.82    6.08
   0   4  -2 1663.51  130.29
   0  -4   2 1678.70  130.28
   0  -4   2 1528.28  130.09
   0   4  -2 1282.79  130.27
   0  -4   2 1622.14  129.78
   0   4  -2 1766.40  130.20
   0  -4   1   37.31    4.10
   0  -4   1   36.34    3.71
   0   4  -1   49.01    4.46
   0   4   0  258.37   23.40
   0  -4   0  244.30   22.89
   0   4   0  327.30   23.41
   0  -4   0  255.05   23.24
   0   4   0  308.04   22.82
   0   4   0  335.85   23.13
   0  -4   0  237.32   22.63
   0   4   1  100.18   10.87
   0   4   1  121.11   10.63
   0  -4  -1  121.39   10.55
   0   4   1  104.01   10.90
   0   4   1  134.71   10.55
   0  -4  -1  135.29   11.59
   0  -4  -1  123.61   11.00
   0  -4  -2  887.98   68.34
   0   4   2  890.87   67.93
   0  -4  -2  722.84   67.22
   0  -4  -2  857.71   67.20
   0  -4  -2  770.80   67.81
   0   4   2  884.88   67.81
   0   4   2  836.40   67.20
   0   4   2  837.51   67.96
   0   4   2  744.15   67.72
   0   4   3  938.59   78.79
   0   4   3  981.76   78.94
   0   4   3 1011.20   78.01
   0   4   3 1005.96   78.94
   0   4   3 1026.54   78.32
   0  -4  -3 1039.48   79.01
   0   4   3  904.89   78.78
   0  -4  -3  977.04   79.04
   0  -4  -3  783.66   78.61
   0  -4  -3  946.90   78.09
   0   4   3  841.64   78.43
   0   4   4 2863.83  267.84
   0   4   4 3332.61  268.58
   0   4   4 2956.96  268.46
   0   4   4 3168.53  268.64
   0   4   4 3422.68  267.53
   0  -4  -4 3489.85  268.59
   0   4   4 3861.89  267.90
   0  -4  -4 3375.59  268.54
   0  -4  -4 3159.75  267.71
   0   4   4 3171.90  268.43
   0   4   5 1457.04  108.08
   0   4   5 1555.87  106.86
   0   4   5 1327.13  108.17
   0  -4  -5 1083.33  106.49
   0  -4  -5 1431.42  107.86
   0  -4  -5 1232.23  106.87
   0   4   5 1181.05  106.87
   0   4   5 1359.24  106.65
   0  -4  -5 1337.04  107.59
   0   4   5 1220.65  107.88
   0  -4  -6 3927.57  312.85
   0   4   6 3717.74  313.38
   0   4   6 3912.59  311.69
   0   4   6 3386.49  311.69
   0   4   6 3636.18  313.08
   0  -4  -6 3603.60  311.97
   0   4   6 4327.86  311.55
   0   4   6 3463.36  311.00
   0   4   6 4656.93  311.28
   0  -4  -6 3701.15  312.36
   0  -4  -6 3329.20  311.48
   0   4   6 4434.25  313.43
   0   4   7  451.46   39.06
   0   4   7  432.41   41.71
   0   4   7  565.48   42.02
   0  -4  -7  428.41   39.67
   0   4   7  477.35   40.00
   0  -4  -7  524.14   41.41
   0   4   7  534.89   39.14
   0   4   7  497.03   39.50
   0   4   7  432.95   41.37
   0   4   7  417.52   39.79
   0  -4  -7  437.73   40.30
   0   4   8  638.84   42.12
   0   4   8  513.63   38.29
   0  -4  -8  464.14   39.78
   0   4   8  406.52   37.93
   0   4   8  452.30   41.56
   0   4   8  489.80   39.34
   0  -4  -8  552.25   41.04
   0   4   8  429.73   38.87
   0   4   8  484.18   41.14
   0  -4  -8  414.46   38.75
   0  -4  -9  114.97   13.12
   0   4   9  172.76   14.30
   0   4   9  169.57   16.00
   0  -4  -9  139.66   14.38
   0   4   9  138.51   13.31
   0  -4  -9  136.98   14.91
   0   4   9  170.08   17.01
   0  -4 -10  254.82   24.75
   0   4  10  371.10   28.21
   0  -4 -10  288.98   26.06
   0   4  10  324.91   27.17
   0  -4 -10  256.21   24.13
   0  -4 -10  344.13   27.44
   0   4  10  341.20   29.39
   0  -4 -10  257.85   24.32
   0  -4 -11   38.17    4.42
   0  -4 -11   34.07    6.27
   0  -4 -11   35.67    4.63
   0   4  11   48.25    7.08
   0   4  11   36.92    6.15
   0  -4 -11   38.14    4.53
   0  -4 -11   35.45    4.56
   0  -4 -11   39.39    6.28
   0  -4 -12    1.43    1.54
   0  -4 -12    3.71    1.78
   0  -4 -12    3.17    1.40
   0  -4 -12    2.68    1.46
   0  -4 -12   -1.42    4.99
   0  -4 -13   55.02    8.32
   0  -4 -13   49.74    6.39
   0  -4 -13   59.54    6.41
   0  -4 -14  173.06   16.27
   0  -4 -14  183.51   16.69
   0  -4 -14  164.90   17.51
   0  -4 -15   39.24    7.99
   0  -4 -15   33.92    4.95
   0  -4 -15   33.65    5.12
   0  -4 -16   35.72    5.54
   0  -4 -16   39.10    5.40
   0  -4 -16   40.14    9.87
   0  -4 -17   31.77    4.99
   0  -4 -17   24.40    4.52
   0  -4 -17   18.26   11.35
   0  -4 -18   52.79    6.50
   0  -4 -18   61.45   14.48
   0  -4 -18   38.12    6.03
   0  -4 -18   35.80    5.95
   0  -4 -19   59.08    6.97
   0  -4 -19   57.96   15.62
   0  -4 -19   64.93    7.09
   0  -4 -19   57.81    7.17
   0  -4 -20   80.26   10.09
   0  -4 -20  100.59   10.25
   0  -4 -20   87.13   16.40
   0   4  21   14.08   13.12
   0   4  21   11.87   15.28
   0   4  21   -2.14   12.53
   0  -4 -21    3.89    2.86
   0  -4 -21    7.44    2.82
   0  -4 -21    6.04   10.61
   0   4  22   26.19   11.20
   0   4  22    1.73    8.88
   0   4  22   -7.25   17.85
   0  -4 -22    9.28    2.77
   0  -4 -22    4.51    6.57
   0  -4 -23    4.23    2.17
   0   4  23    7.38    6.37
   0   4  23   -2.15   13.49
   0  -4 -23    9.89    2.72
   0   4  24   -1.15   11.30
   0   4  24    9.60   10.99
   0  -4 -24   10.91    2.15
   0   4  24    5.58    3.23
   0  -4 -24   10.39    2.48
   0  -4 -25   21.07    2.96
   0   4  25   14.96    4.84
   0   4  25   11.25    5.58
   0  -5  28    1.39    1.90
   0  -5  28    2.20    1.18
   0   5 -28    0.86    0.90
   0  -5  27   37.82    5.22
   0   5 -27   36.99    4.09
   0  -5  27   27.85    4.75
   0  -5  27   23.77    4.10
   0   5 -26    2.27    2.02
   0  -5  26    5.06    6.56
   0  -5  26   -0.18    5.04
   0  -5  26    2.57    4.12
   0   5 -26    4.00    2.25
   0   5 -26    4.55    1.46
   0  -5  26    1.16    3.45
   0  -5  25   34.16    7.38
   0  -5  25   18.16    7.05
   0  -5  25   33.62    9.96
   0   5 -25   25.64    4.61
   0  -5  25   35.06    4.80
   0  -5  25   29.96   11.79
   0   5 -25   29.82    4.63
   0   5 -25   26.29    3.90
   0   5 -24   43.26    6.13
   0   5 -24   38.48    4.91
   0  -5  24   45.80    6.07
   0   5 -24   40.14    5.45
   0   5 -24   46.41    6.09
   0  -5  24   37.96   13.80
   0  -5  24   39.59   12.02
   0  -5  23   23.97    4.92
   0   5 -23   18.40    4.39
   0  -5  23   19.69   16.33
   0  -5  23   11.10   16.91
   0   5 -23   19.93    3.88
   0   5 -23   15.40    3.01
   0   5 -23   17.81    4.30
   0  -5  22    5.23   20.69
   0  -5  22   -1.12   17.93
   0   5 -22    4.34    3.27
   0   5 -22    5.76    2.72
   0   5 -22    4.88    2.08
   0  -5  22    4.17    5.05
   0   5 -22    5.29    2.01
   0   5 -22    7.57    3.38
   0   5 -21   59.76    7.56
   0  -5  21   52.90    9.13
   0   5 -21   49.55    7.47
   0   5 -21   55.08    7.27
   0   5 -21   59.03    6.56
   0   5 -21   58.69    6.88
   0  -5  21   68.38   24.94
   0  -5  21   62.39   12.07
   0  -5  20    3.56    7.81
   0  -5  20   13.49   22.37
   0   5 -20    3.06    1.91
   0   5 -20    1.27    2.52
   0  -5  20    6.03   12.78
   0   5 -20    6.86    3.39
   0   5 -20    6.04    1.99
   0   5 -20    5.01    2.89
   0   5 -19   45.96    6.35
   0  -5  19   52.31   15.51
   0   5 -19   40.66    5.94
   0   5 -19   39.15    5.39
   0   5 -19   40.96    5.13
   0  -5  19   46.57    8.71
   0  -5  19   40.96    9.75
   0   5 -19   42.94    6.09
   0   5 -18   26.01    4.48
   0  -5  18   27.75    8.13
   0  -5  18   39.63   15.07
   0   5 -18   34.17    5.09
   0   5 -18   23.51    3.70
   0  -5  18   28.41    8.23
   0   5 -18   30.48    4.70
   0  -5  17    4.46   13.46
   0   5 -17    4.20    2.29
   0  -5  17   -1.60    6.26
   0   5 -17    3.18    1.54
   0  -5  17    6.87    7.28
   0   5 -17    3.00    2.13
   0   5 -17    2.94    2.40
   0   5 -16  325.72   29.27
   0  -5  16  401.43   32.94
   0   5 -16  331.73   29.25
   0  -5  16  396.70   30.88
   0   5 -16  316.26   28.44
   0  -5  16  311.29   29.50
   0  -5  16  353.52   30.55
   0   5 -16  309.50   29.05
   0   5 -15   71.16    7.81
   0  -5  15   63.93    8.67
   0   5 -15   70.66    7.95
   0  -5  15   76.80    9.85
   0  -5  15   85.27   10.22
   0   5 -15   70.53    7.19
   0  -5  15   73.96   13.30
   0   5 -15   76.42    7.87
   0  -5  14  354.13   29.55
   0  -5  14  383.57   29.00
   0   5 -14  299.83   27.28
   0  -5  14  373.06   28.71
   0   5 -14  290.74   26.68
   0  -5  14  278.78   27.47
   0  -5  13  712.22   68.01
   0  -5  13  942.56   71.22
   0   5 -13  826.26   68.00
   0  -5  13  924.93   69.62
   0  -5  12   89.19    9.85
   0  -5  12   87.32    9.62
   0  -5  12   90.30    9.84
   0   5 -12   71.88    9.63
   0  -5  12   63.88    8.86
   0   5 -12   79.31   10.21
   0  -5  12   63.15    9.97
   0   5 -11  412.69   37.32
   0  -5  11  482.80   36.95
   0   5 -11  445.51   37.28
   0   5 -11  376.30   34.45
   0  -5  11  506.27   37.27
   0  -5  11  483.66   37.19
   0  -5  10  170.53   14.01
   0  -5  10  174.60   16.00
   0   5 -10  192.68   16.57
   0   5 -10  137.00   14.08
   0  -5  10  188.15   16.08
   0  -5  10  189.71   16.23
   0  -5   9  278.12   22.98
   0  -5   9  291.36   23.11
   0  -5   9  193.95   22.72
   0   5  -9  236.31   21.45
   0  -5   9  300.75   23.10
   0   5  -9  217.17   21.46
   0   5  -9  276.75   23.16
   0  -5   9  253.77   21.45
   0  -5   8   87.04    8.03
   0   5  -8   95.20    9.38
   0  -5   8   64.06    8.86
   0   5  -8   87.15    8.09
   0  -5   8   65.27    8.33
   0  -5   8   87.98    8.90
   0   5  -8   80.87    8.87
   0   5  -8   78.20    7.96
   0  -5   8   93.43    9.02
   0  -5   7   94.67   11.24
   0  -5   7  121.99   11.21
   0   5  -7  142.05   12.34
   0   5  -7  139.75   11.59
   0  -5   7  113.55   11.54
   0  -5   7   92.73   11.63
   0   5  -7  113.62   11.08
   0   5  -7  146.00   11.99
   0  -5   7  107.11   11.46
   0   5  -7  142.05   11.31
   0  -5   6   33.65    4.13
   0  -5   6   29.83    4.11
   0  -5   6   37.97    4.44
   0  -5   6   34.01    4.21
   0   5  -6   36.98    4.28
   0   5  -6   28.83    3.87
   0  -5   6   35.27    4.33
   0  -5   6   27.37    4.13
   0  -5   6   31.18    4.49
   0   5  -6   38.02    4.41
   0   5  -5   89.74    9.22
   0   5  -5   69.97    8.96
   0   5  -5   93.01    9.29
   0  -5   5  102.98    9.32
   0  -5   5  106.10    9.66
   0  -5   5  118.47    9.70
   0  -5   5  119.22    9.50
   0  -5   5  118.80    9.57
   0  -5   5   99.00    9.40
   0   5  -5   77.26    9.19
   0   5  -4   39.07    4.27
   0   5  -4   36.75    4.16
   0  -5   4   29.07    3.93
   0  -5   4   26.93    3.55
   0   5  -4   28.18    3.94
   0   5  -4   43.60    4.14
   0  -5   4   27.10    3.80
   0  -5   4   29.36    3.76
   0   5  -3 2898.40  209.53
   0  -5   3 2665.03  209.20
   0  -5   3 2610.24  209.62
   0  -5   3 2350.70  209.34
   0   5  -3 2074.14  209.55
   0   5  -3 2641.75  209.64
   0  -5   3 2762.26  209.64
   0   5  -2   71.83    7.23
   0   5  -2   69.33    7.40
   0  -5   2   73.71    7.11
   0   5  -2   63.42    7.40
   0  -5   2   79.23    7.31
   0  -5   2   80.96    6.78
   0   5  -2   77.43    7.10
   0  -5   1  171.68   15.20
   0   5  -1  183.91   15.91
   0   5  -1  195.41   16.17
   0  -5   1  187.76   15.68
   0  -5   0  153.17   14.35
   0   5   0  148.37   14.48
   0  -5   0  139.62   13.87
   0   5   0  171.62   13.72
   0   5   0  129.76   14.40
   0   5   0  177.90   14.44
   0   5   0  195.92   14.19
   0  -5   0  172.31   15.16
   0   5   1 1581.35  109.72
   0   5   1 1389.97  110.15
   0  -5  -1 1446.61  111.04
   0   5   1 1159.09  110.21
   0  -5  -1 1312.33  110.16
   0   5   1 1217.30  110.23
   0  -5  -1 1253.19  109.62
   0  -5  -2  103.03    8.54
   0  -5  -2   80.65    6.84
   0   5   2   69.22    6.46
   0   5   2   60.37    7.03
   0   5   2   51.66    6.91
   0  -5  -2   93.00    6.60
   0   5   2   60.37    6.24
   0  -5  -2   81.97    7.58
   0   5   2   59.08    6.80
   0   5   2   54.99    7.07
   0   5   3  806.73   53.32
   0   5   3  703.88   52.44
   0   5   3  649.05   53.27
   0   5   3  574.58   53.08
   0  -5  -3  506.91   52.42
   0   5   3  647.66   53.51
   0   5   3  651.67   53.47
   0   5   3  648.25   52.52
   0  -5  -3  668.31   53.93
   0  -5  -3  647.22   52.43
   0  -5  -3  531.62   53.16
   0   5   4  758.28   69.16
   0  -5  -4  815.95   69.58
   0  -5  -4  770.00   68.23
   0   5   4  793.07   69.26
   0   5   4  695.86   68.69
   0   5   4  849.08   68.09
   0   5   4  973.10   68.84
   0   5   4  776.29   69.37
   0   5   4  854.79   69.37
   0   5   4  957.60   68.56
   0   5   4  830.59   68.52
   0   5   5 4006.74  379.07
   0  -5  -5 4652.89  379.22
   0   5   5 4955.06  378.54
   0   5   5 4080.17  379.07
   0   5   5 5379.57  378.37
   0   5   5 5496.17  378.06
   0   5   5 4549.39  377.69
   0   5   5 4969.26  379.36
   0   5   5 4006.31  378.27
   0  -5  -5 4204.26  377.99
   0   5   6 1175.75  102.77
   0  -5  -6 1120.05  103.43
   0   5   6 1402.01  104.27
   0   5   6 1085.81  103.51
   0   5   6 1339.10  103.17
   0   5   6 1484.31  103.15
   0   5   6 1178.03  104.86
   0   5   6 1491.05  103.59
   0  -5  -6 1215.62  104.41
   0   5   6 1461.51  105.22
   0  -5  -6 1051.19  102.97
   0  -5  -6 1331.02  104.76
   0   5   6 1160.29  104.90
   0   5   7 1640.85  117.00
   0   5   7 1753.86  119.48
   0   5   7 1343.57  118.73
   0   5   7 1756.27  118.58
   0   5   7 1282.96  117.17
   0   5   7 1391.67  119.24
   0  -5  -7 1341.90  117.35
   0   5   7 1525.98  116.85
   0  -5  -7 1585.52  118.80
   0  -5  -7 1286.81  116.66
   0   5   7 1256.36  116.17
   0   5   7 1431.23  116.32
   0   5   8  248.48   25.88
   0  -5  -8  282.31   25.25
   0   5   8  226.25   23.44
   0   5   8  277.45   25.66
   0  -5  -8  254.34   24.08
   0   5   8  305.11   25.03
   0   5   9   27.19    4.41
   0  -5  -9   15.93    3.11
   0   5   9   23.13    4.62
   0   5   9   22.32    4.93
   0  -5  -9   19.78    3.00
   0  -5  -9   17.46    3.05
   0  -5  -9   16.21    3.73
   0  -5  -9   11.98    3.16
   0  -5  -9   28.09    4.09
   0  -5 -10    1.76    1.13
   0  -5 -10    0.96    1.24
   0  -5 -10   -2.61    3.69
   0   5  10    5.50    2.41
   0  -5 -10    0.92    1.45
   0  -5 -10    2.21    1.10
   0  -5 -10    3.92    2.04
   0  -5 -11  481.33   38.62
   0  -5 -11  455.89   38.79
   0  -5 -11  462.56   39.56
   0  -5 -11  451.32   38.45
   0  -5 -11  426.28   38.55
   0  -5 -12   43.37    5.42
   0  -5 -12   40.05    5.15
   0  -5 -12   45.84    5.57
   0  -5 -12   48.85    8.80
   0  -5 -13   14.15    3.17
   0  -5 -13   11.93    2.76
   0  -5 -13   13.24    7.93
   0  -5 -13   15.27    2.94
   0  -5 -14    6.79    2.56
   0  -5 -14    6.60    2.36
   0  -5 -14   -0.75    7.89
   0  -5 -14    3.98    2.16
   0  -5 -15   21.71    4.06
   0  -5 -15   32.36    9.03
   0  -5 -15   23.12    4.14
   0  -5 -15   22.18    4.35
   0  -5 -16    9.24    3.02
   0  -5 -16    5.51    3.28
   0  -5 -16   10.86    9.05
   0  -5 -16    9.82    2.94
   0  -5 -17  100.17   11.42
   0  -5 -17  117.03   11.56
   0  -5 -17  110.73   16.35
   0  -5 -18   45.11   15.57
   0  -5 -18   50.55    6.75
   0  -5 -18   48.63    6.55
   0  -5 -19   44.16    5.71
   0  -5 -19   47.56    5.75
   0  -5 -19   30.85   15.88
   0   5  20   15.48    8.84
   0   5  20    7.65    9.38
   0  -5 -20   23.04   14.07
   0  -5 -20   32.78    4.77
   0  -5 -21   10.78    2.91
   0   5  21    3.04   11.23
   0   5  21    7.07   11.04
   0   5  21    4.96   13.42
   0  -5 -21   15.53   10.45
   0   5  22    8.35   16.04
   0  -5 -22   -2.32    5.62
   0   5  22    0.92    6.89
   0  -5 -22    0.94    1.74
   0   5  22    3.47    9.31
   0  -5 -23   20.15    3.05
   0   5  23   18.07    9.94
   0   5  23   17.32    5.41
   0  -5 -23   23.34    3.69
   0  -5 -24    2.20    1.15
   0  -5 -24    1.73    1.69
   0   5  24   -5.86    7.86
   0   5  24    9.38    9.09
   0   5  24    2.14    1.53
   0  -6  28   15.70    2.74
   0   6 -28   18.99    2.27
   0   6 -27   55.76    5.81
   0   6 -27   49.59    5.25
   0  -6  27   48.39    5.79
   0  -6  27   50.45    5.60
   0  -6  27   61.08    6.50
   0   6 -26   70.10    6.75
   0   6 -26   62.75    6.10
   0  -6  26   37.38    7.38
   0  -6  26   59.72    7.09
   0  -6  26   41.81    6.50
   0  -6  26   52.14    7.53
   0   6 -26   54.34    6.42
   0   6 -25   70.84    8.16
   0   6 -25   84.93    8.54
   0   6 -25   84.02    8.12
   0  -6  25   83.00    9.22
   0  -6  25   77.74   10.61
   0  -6  25   44.84   11.23
   0  -6  25   50.46    8.84
   0  -6  24   89.77    9.28
   0  -6  24   71.38   12.97
   0  -6  24   77.28   11.38
   0  -6  24   56.43   10.75
   0   6 -24   79.71    9.05
   0   6 -24   80.34    8.76
   0   6 -24   95.05    9.41
   0  -6  24   56.25   14.04
   0   6 -23   19.62    4.28
   0  -6  23   15.35   12.69
   0   6 -23   17.78    3.05
   0  -6  23   19.30    4.60
   0   6 -23   26.42    4.31
   0  -6  23    7.71   12.96
   0   6 -23   20.16    4.36
   0  -6  22   86.10   18.76
   0  -6  22  121.79   12.15
   0   6 -22   92.75   11.34
   0  -6  22  111.26   18.92
   0   6 -22  119.95   12.06
   0   6 -22  118.42   11.71
   0   6 -22  104.50   10.58
   0   6 -21   49.82    6.94
   0  -6  21   41.07    7.26
   0   6 -21   53.23    5.89
   0   6 -21   52.90    6.84
   0  -6  21   28.13   16.36
   0   6 -21   48.11    6.68
   0  -6  20   36.66   15.99
   0   6 -20   43.41    6.59
   0   6 -20   56.55    7.24
   0  -6  20   69.14    8.74
   0   6 -20   59.60    7.25
   0   6 -20   51.51    6.01
   0   6 -19   15.05    3.82
   0   6 -19   17.80    3.73
   0   6 -19   11.64    3.33
   0  -6  19    0.29   19.47
   0   6 -19   11.50    2.47
   0  -6  19   20.19    6.34
   0  -6  19   26.40    8.62
   0   6 -18  197.78   17.97
   0   6 -18  180.19   16.91
   0   6 -18  194.39   18.04
   0  -6  18  235.55   20.98
   0   6 -18  193.02   17.86
   0  -6  18  174.29   18.47
   0  -6  17  171.25   16.78
   0   6 -17  126.30   12.79
   0   6 -17  121.13   12.86
   0  -6  17  146.71   13.97
   0   6 -17  122.97   12.05
   0  -6  17  136.71   20.57
   0   6 -16  157.52   14.66
   0  -6  16  159.16   16.04
   0  -6  16  196.27   18.73
   0   6 -16  164.77   15.57
   0  -6  16  141.35   20.44
   0   6 -16  169.66   15.46
   0  -6  15  290.76   32.85
   0   6 -15  353.74   31.07
   0  -6  15  421.94   33.12
   0   6 -15  362.25   31.11
   0  -6  15  365.09   31.47
   0  -6  14    7.48    3.47
   0  -6  14   18.53    6.26
   0  -6  14   10.91    8.40
   0   6 -14   12.90    2.48
   0   6 -14   13.08    2.78
   0   6 -14   18.36    2.80
   0   6 -13    7.79    1.92
   0  -6  13    4.00    2.84
   0  -6  13    8.98    2.92
   0  -6  13    2.00    7.00
   0   6 -13    8.88    3.25
   0   6 -13    7.49    1.83
   0  -6  13    3.92    4.80
   0  -6  12  602.56   41.97
   0  -6  12  610.38   41.87
   0   6 -12  529.55   41.72
   0  -6  12  418.35   38.67
   0  -6  12  429.74   40.41
   0  -6  12  351.84   39.02
   0  -6  12  639.93   42.22
   0  -6  12  369.76   40.83
   0  -6  11   47.16    6.33
   0  -6  11   31.33    5.56
   0  -6  11   52.78    6.51
   0   6 -11   60.65    5.33
   0   6 -11   45.29    6.72
   0  -6  11   31.69    6.87
   0  -6  11   22.23    5.10
   0  -6  11   51.18    6.51
   0   6 -10   73.35    6.97
   0   6 -10   74.64    8.26
   0  -6  10   65.11    7.87
   0  -6  10   72.93    8.16
   0   6 -10   78.60    8.90
   0  -6  10   64.06    6.64
   0  -6  10   66.46    7.89
   0   6 -10   60.05    6.80
   0  -6  10   52.75    8.24
   0  -6  10   52.22    7.41
   0  -6  10   51.92    7.46
   0  -6   9  222.19   17.00
   0  -6   9  152.12   17.07
   0  -6   9  224.41   18.12
   0   6  -9  213.30   18.50
   0   6  -9  181.40   16.66
   0   6  -9  149.25   16.45
   0   6  -9  201.67   17.89
   0  -6   9  164.69   17.77
   0  -6   9  201.37   17.75
   0  -6   8  521.66   42.09
   0  -6   8  596.12   41.77
   0   6  -8  511.64   41.68
   0  -6   8  563.81   42.21
   0   6  -8  472.20   41.21
   0   6  -8  375.26   40.91
   0  -6   8  461.31   42.16
   0   6  -8  548.58   42.70
   0  -6   8  454.48   41.65
   0  -6   8  588.07   42.41
   0   6  -8  481.34   41.86
   0  -6   8  412.54   41.55
   0   6  -7  327.34   26.16
   0  -6   7  255.55   26.01
   0  -6   7  320.22   26.05
   0  -6   7  260.13   25.77
   0   6  -7  313.58   25.71
   0   6  -7  382.94   27.04
   0  -6   7  326.24   26.04
   0  -6   7  315.60   26.12
   0  -6   7  325.21   26.35
   0   6  -7  299.18   25.88
   0  -6   7  246.77   25.54
   0   6  -7  239.27   25.35
   0   6  -6  388.55   31.85
   0  -6   6  357.14   31.97
   0   6  -6  397.26   31.84
   0  -6   6  448.87   32.28
   0  -6   6  421.95   31.80
   0  -6   6  399.29   31.77
   0   6  -6  335.24   31.79
   0  -6   6  447.06   32.34
   0  -6   6  329.54   31.44
   0   6  -6  269.94   31.19
   0  -6   6  343.44   31.63
   0   6  -5   40.40    5.56
   0  -6   5   53.19    5.53
   0   6  -5   56.19    5.76
   0   6  -5   57.32    5.96
   0  -6   5   50.56    5.74
   0  -6   5   45.28    5.61
   0  -6   5   49.03    5.82
   0   6  -5   57.57    6.05
   0  -6   5   55.09    6.19
   0   6  -4  312.37   25.85
   0  -6   4  294.60   25.95
   0   6  -4  294.11   25.96
   0  -6   4  339.25   26.81
   0  -6   4  283.75   25.75
   0   6  -4  233.28   25.82
   0  -6   4  318.87   25.59
   0  -6   4  344.09   26.16
   0  -6   3   80.43    7.83
   0   6  -3   73.28    7.51
   0  -6   3   92.54    7.90
   0  -6   3   73.20    7.49
   0   6  -3   71.91    7.70
   0  -6   3   76.54    6.80
   0  -6   3   89.27    8.63
   0  -6   3   86.94    7.28
   0   6  -3   56.16    7.66
   0   6  -2  472.27   49.09
   0   6  -2  619.39   49.06
   0  -6   2  651.60   50.08
   0  -6   2  555.39   47.76
   0   6  -2  631.29   48.81
   0  -6   2  637.49   48.24
   0  -6   2  570.56   48.66
   0   6  -2  640.57   49.34
   0  -6   1   35.53    4.39
   0   6  -1   60.74    5.33
   0   6  -1   51.36    4.24
   0   6  -1   75.56    6.14
   0  -6   1   37.23    4.85
   0   6  -1   61.87    5.63
   0   6   0 1543.17  119.45
   0  -6   0 1574.65  120.50
   0   6   0 1734.41  119.09
   0  -6   0 1321.64  118.79
   0   6   0 1198.95  119.34
   0  -6   0 1390.99  119.37
   0   6   0 1227.32  119.52
   0   6   0 1861.30  119.85
   0   6   0 1414.08  118.40
   0   6   1  222.04   17.11
   0   6   1  235.92   17.84
   0   6   1  200.67   17.61
   0   6   1  176.37   17.75
   0  -6  -1  165.31   16.92
   0  -6  -1  187.63   17.68
   0  -6  -1  217.68   18.73
   0  -6  -1  201.07   16.51
   0   6   1  168.25   17.69
   0   6   2  357.51   26.20
   0  -6  -2  283.90   26.91
   0   6   2  320.60   27.04
   0   6   2  290.24   26.36
   0  -6  -2  258.06   26.09
   0  -6  -2  348.44   28.07
   0   6   2  283.13   26.98
   0   6   2  387.85   27.03
   0  -6  -2  306.87   25.75
   0   6   2  281.75   27.01
   0   6   3  344.14   30.22
   0   6   3  338.75   29.71
   0   6   3  350.18   30.16
   0  -6  -3  374.25   30.92
   0  -6  -3  264.10   28.94
   0   6   3  406.89   29.07
   0   6   3  330.35   28.77
   0   6   3  426.30   30.17
   0   6   3  428.53   29.84
   0  -6  -3  343.71   28.82
   0  -6  -3  284.37   29.84
   0   6   3  295.41   29.76
   0  -6  -4  880.27   82.30
   0   6   4  915.02   82.44
   0   6   4 1283.03   83.68
   0   6   4  986.11   83.58
   0   6   4 1090.47   82.38
   0   6   4  968.02   83.80
   0   6   4  854.85   83.21
   0   6   4 1203.62   83.16
   0   6   4  960.47   83.85
   0  -6  -4  997.65   84.26
   0   6   5 1279.92  107.64
   0   6   5 1560.86  108.25
   0   6   5 1063.84  107.87
   0  -6  -5 1165.52  107.28
   0   6   5 1200.11  108.83
   0   6   5 1602.84  107.86
   0   6   5 1374.55  107.13
   0  -6  -5 1313.84  109.16
   0   6   5 1198.49  108.62
   0  -6  -6  314.05   33.75
   0   6   6  385.47   35.99
   0   6   6  420.86   34.87
   0   6   6  454.82   33.98
   0   6   6  351.69   34.69
   0   6   6  459.00   36.24
   0   6   6  498.98   34.97
   0   6   6  387.50   35.94
   0   6   6  512.70   34.49
   0  -6  -6  405.92   35.92
   0  -6  -6  327.28   34.11
   0  -6  -7  384.78   37.15
   0   6   7  508.52   39.42
   0   6   7  389.09   38.73
   0   6   7  491.41   38.15
   0   6   7  507.75   37.43
   0   6   7  384.52   37.42
   0   6   7  405.37   39.05
   0   6   8   18.18    4.22
   0  -6  -8   11.04    2.43
   0  -6  -8    9.50    2.19
   0   6   8   13.34    2.59
   0  -6  -8    7.98    1.94
   0   6   8   10.87    3.14
   0  -6  -8    8.25    2.17
   0  -6  -9   30.39    3.83
   0   6   9   23.12    5.47
   0  -6  -9   37.59    4.57
   0  -6  -9   30.82    4.42
   0  -6  -9   29.98    4.05
   0  -6  -9   34.52    4.71
   0  -6  -9   29.99    4.42
   0  -6 -10  496.59   39.66
   0  -6 -10  438.37   39.15
   0  -6 -10  421.10   38.71
   0  -6 -10  466.01   39.51
   0  -6 -10  498.03   39.33
   0  -6 -11   59.92    6.79
   0  -6 -11   59.86    6.47
   0  -6 -11   59.66    6.32
   0  -6 -11   48.46    9.16
   0  -6 -12  177.65   17.15
   0  -6 -12  198.65   17.57
   0  -6 -12  202.23   20.21
   0  -6 -12  184.59   17.13
   0  -6 -13   25.26    3.95
   0  -6 -13   21.08   10.42
   0  -6 -13   22.58    3.77
   0  -6 -13   26.06    4.24
   0  -6 -14   80.63   13.04
   0  -6 -14   76.54    8.62
   0  -6 -14   75.46    8.51
   0  -6 -14   85.42    9.08
   0  -6 -15   12.88    9.64
   0  -6 -15    9.89    3.43
   0  -6 -15   11.44    2.92
   0  -6 -15    7.91    2.55
   0  -6 -16  171.95   16.92
   0  -6 -16  189.77   20.51
   0  -6 -16  194.97   17.52
   0  -6 -16  167.10   16.98
   0  -6 -17    0.73    2.01
   0  -6 -17    1.48    2.85
   0  -6 -17    3.01    2.44
   0  -6 -18   21.02    3.95
   0  -6 -18   19.14    3.97
   0  -6 -18   22.90   15.36
   0  -6 -18   26.73    4.77
   0  -6 -19   12.27   16.13
   0  -6 -19   24.29    4.21
   0  -6 -20   -0.56    1.92
   0  -6 -20   -8.68   14.09
   0  -6 -20   -0.20    2.03
   0   6  20   -2.41    7.68
   0   6  20    2.85    8.60
   0  -6 -21    1.09    1.66
   0  -6 -21    3.61    9.44
   0   6  21   -9.57   10.27
   0   6  21  -10.77   12.92
   0  -6 -22    5.56    1.78
   0  -6 -22    2.39    4.54
   0   6  22   16.13   13.80
   0   6  22    8.48    6.21
   0   6  23    0.93    3.04
   0   6  23   -3.88   10.50
   0   6  23   -1.43    6.73
   0   6  24   15.03    5.50
   0  -7  28   50.14    4.93
   0  -7  28   56.24    5.30
   0   7 -27    9.70    1.76
   0  -7  27    5.56    2.88
   0  -7  27    4.19    1.78
   0  -7  27    5.16    1.99
   0   7 -27    8.52    2.23
   0   7 -26   42.78    4.79
   0  -7  26   22.18    4.68
   0   7 -26   31.19    4.28
   0  -7  26   20.07    4.00
   0  -7  26   23.41    5.10
   0   7 -26   38.17    4.25
   0   7 -25   47.26    5.65
   0   7 -25   45.84    5.86
   0  -7  25   32.20    5.95
   0  -7  25   41.09    7.56
   0   7 -25   47.90    5.84
   0  -7  25   48.64    6.83
   0  -7  25   36.55    7.80
   0   7 -24   18.53    3.96
   0   7 -24   21.24    4.25
   0  -7  24   17.49    9.38
   0  -7  24    8.48    5.73
   0  -7  24   11.62    7.06
   0   7 -24   21.37    3.84
   0   7 -23  104.91   11.05
   0   7 -23  120.11   11.65
   0  -7  23   77.56   15.15
   0  -7  23  124.38   11.65
   0   7 -23  118.25   11.24
   0  -7  23   67.09   15.42
   0  -7  23   82.27   12.04
   0  -7  23   84.37   13.97
   0   7 -22  136.07   12.65
   0  -7  22   81.09   17.52
   0   7 -22  127.59   12.08
   0  -7  22  102.70   16.17
   0  -7  22  100.36   11.87
   0  -7  22  110.71   18.09
   0  -7  22   80.77   13.02
   0   7 -22  122.76   11.99
   0   7 -21   48.10    6.99
   0  -7  21   53.33    7.31
   0  -7  21   43.92   14.81
   0  -7  21   63.52   16.83
   0   7 -21   49.39    6.78
   0   7 -21   56.65    6.93
   0  -7  20   14.00    4.32
   0  -7  20   19.38   12.63
   0   7 -20   17.97    3.69
   0  -7  20   13.39   16.98
   0   7 -20   19.08    4.06
   0  -7  19  137.32   20.54
   0   7 -19  167.63   16.45
   0  -7  19  167.74   16.74
   0  -7  19  144.03   23.34
   0   7 -19  193.43   16.65
   0  -7  18   69.01   12.46
   0  -7  18   55.08    6.96
   0  -7  18   52.38   16.08
   0   7 -18   42.21    6.00
   0   7 -18   37.21    5.68
   0   7 -17  899.57   67.08
   0  -7  17  709.85   68.38
   0   7 -17  766.06   66.72
   0   7 -17  888.63   66.92
   0  -7  17  668.30   67.39
   0  -7  17  784.50   67.02
   0   7 -16  155.26   14.74
   0  -7  16  161.48   15.04
   0  -7  16  132.69   17.02
   0  -7  16  144.95   18.80
   0   7 -16  157.74   14.54
   0   7 -16  151.90   14.64
   0   7 -15  518.07   45.15
   0  -7  15  549.48   45.37
   0   7 -15  576.38   45.15
   0  -7  15  467.19   46.48
   0  -7  15  456.58   45.77
   0   7 -15  578.30   45.32
   0   7 -14   26.95    4.11
   0   7 -14   28.52    4.13
   0  -7  14   24.45    6.76
   0  -7  14   27.65    9.03
   0   7 -14   36.63    4.23
   0  -7  14   30.16    4.48
   0  -7  13   81.73   10.11
   0   7 -13   91.65    9.05
   0  -7  13   87.67   10.69
   0   7 -13   88.58    9.29
   0  -7  13   81.43   11.38
   0  -7  13  102.92    9.51
   0  -7  12   15.65    2.79
   0  -7  12   12.71    4.77
   0  -7  12   13.64    4.75
   0  -7  12   20.98    4.06
   0  -7  12   22.08    4.31
   0  -7  12    8.29    4.50
   0   7 -12   17.99    4.13
   0  -7  11  203.25   17.94
   0  -7  11  216.98   18.05
   0   7 -11  215.57   18.91
   0   7 -11  189.56   17.82
   0  -7  11  178.61   15.96
   0  -7  11  136.30   16.64
   0  -7  11  127.44   16.96
   0   7 -11  169.48   16.05
   0  -7  10   51.27    6.36
   0  -7  10   36.07    5.61
   0   7 -10   40.08    6.12
   0   7 -10   38.37    5.18
   0  -7  10   35.12    6.20
   0  -7  10   57.49    6.67
   0   7 -10   50.03    6.93
   0   7 -10   41.04    5.23
   0  -7  10   46.78    5.40
   0   7  -9  219.46   18.33
   0   7  -9  146.26   16.23
   0  -7   9  186.49   17.33
   0  -7   9  152.48   16.71
   0  -7   9  147.41   17.09
   0  -7   9  190.85   17.29
   0  -7   9  225.92   17.16
   0  -7   9  218.12   17.83
   0   7  -9  184.33   16.59
   0   7  -9  190.21   16.99
   0  -7   9  143.78   16.73
   0   7  -9  190.41   17.35
   0   7  -8   21.08    3.44
   0  -7   8   20.88    3.55
   0  -7   8   24.14    3.86
   0   7  -8   19.88    3.66
   0  -7   8   19.93    3.45
   0   7  -8   12.83    2.90
   0   7  -8   19.79    3.56
   0  -7   8   16.61    3.47
   0  -7   8   16.20    3.51
   0  -7   8   25.58    3.81
   0  -7   8   24.14    3.75
   0   7  -8   24.46    4.27
   0  -7   7  176.24   14.03
   0  -7   7  142.84   13.74
   0  -7   7  171.92   14.02
   0   7  -7  150.80   13.59
   0  -7   7  122.97   13.19
   0   7  -7  130.61   13.11
   0  -7   7  173.55   13.68
   0  -7   7  141.52   13.32
   0   7  -7   89.92   12.60
   0   7  -7  132.74   13.36
   0   7  -6  101.55   12.11
   0  -7   6  107.22   12.07
   0  -7   6  121.25   12.48
   0   7  -6  148.98   12.86
   0   7  -6  148.41   12.59
   0  -7   6  136.93   12.60
   0   7  -6  138.90   12.79
   0  -7   6  131.97   12.83
   0  -7   6  132.40   12.16
   0   7  -5   53.36    6.66
   0   7  -5   41.61    6.68
   0   7  -5   57.06    7.06
   0   7  -5   59.76    7.07
   0  -7   5   64.17    6.92
   0  -7   5   72.48    7.31
   0  -7   5   84.29    7.51
   0  -7   5   84.74    8.18
   0  -7   5   79.26    6.87
   0  -7   4  207.11   18.48
   0  -7   4  203.53   17.00
   0  -7   4  196.05   17.67
   0  -7   4  184.47   16.40
   0   7  -4  205.35   17.73
   0   7  -4  229.63   17.72
   0  -7   4  212.43   17.67
   0  -7   4  177.60   17.28
   0   7  -4  155.47   17.54
   0  -7   3  269.09   26.73
   0  -7   3  327.34   27.14
   0  -7   3  334.61   28.28
   0  -7   3  309.04   26.35
   0   7  -3  264.64   27.36
   0   7  -3  353.52   27.72
   0   7  -3  339.76   27.37
   0   7  -3  338.76   27.06
   0  -7   2  112.92    8.37
   0  -7   2  102.97    9.03
   0   7  -2   83.34    8.79
   0   7  -2   88.42    9.36
   0  -7   2   95.24    8.29
   0  -7   2  105.07   10.45
   0   7  -2   79.54    8.99
   0   7  -2   57.35    9.00
   0  -7   1   79.74    8.69
   0  -7   1   78.64    7.46
   0  -7   1   73.19    8.14
   0  -7   1   77.59    7.56
   0   7  -1   91.05    9.14
   0   7  -1  116.07    9.22
   0   7  -1  114.30    8.80
   0   7  -1  122.13    9.57
   0   7   0    7.09    2.09
   0  -7   0    5.35    1.58
   0  -7   0    4.13    1.68
   0  -7   0    7.83    2.47
   0   7   0    6.08    2.06
   0   7   0    7.58    2.09
   0   7   0    4.50    1.74
   0   7   1  876.27   81.58
   0   7   1  869.34   81.45
   0  -7  -1  919.78   81.40
   0   7   1 1101.68   81.59
   0   7   1  875.27   80.20
   0   7   1 1158.28   80.79
   0  -7  -1 1081.38   82.83
   0  -7  -1  881.46   80.57
   0   7   1 1191.92   81.71
   0  -7  -1  936.72   79.72
   0   7   1 1266.08   82.18
   0   7   2   79.07    7.11
   0   7   2   53.32    6.88
   0  -7  -2   71.32    8.05
   0   7   2   70.06    6.11
   0  -7  -2   62.66    7.17
   0  -7  -2   44.52    5.91
   0   7   2   58.32    6.75
   0   7   2   72.62    7.21
   0   7   2   51.75    6.88
   0  -7  -2   54.53    5.36
   0   7   2   58.69    6.88
   0   7   3   19.40    3.42
   0  -7  -3    9.25    2.22
   0   7   3   14.28    3.11
   0   7   3   18.84    3.47
   0   7   3   25.32    3.34
   0  -7  -3   13.08    1.92
   0   7   3   21.11    3.39
   0  -7  -3   11.99    3.11
   0   7   3   17.76    2.35
   0  -7  -3   11.78    3.42
   0   7   3   16.39    2.87
   0   7   4  763.63   68.85
   0  -7  -4  812.58   69.68
   0  -7  -4  694.45   66.90
   0   7   4  909.22   67.23
   0   7   4 1035.27   68.45
   0   7   4  820.64   69.02
   0   7   4  792.16   68.38
   0  -7  -4  643.86   68.46
   0   7   4  755.27   68.46
   0   7   4 1038.55   68.95
   0   7   5   21.26    4.43
   0   7   5   24.74    4.42
   0   7   5   33.17    4.29
   0   7   5   31.76    4.53
   0   7   5   27.37    3.80
   0   7   5   34.96    3.75
   0  -7  -5   67.75    7.23
   0  -7  -5   63.21    4.74
   0   7   5   21.94    4.70
   0   7   6  363.41   33.83
   0  -7  -6  384.28   34.36
   0   7   6  347.29   33.97
   0   7   6  315.93   32.76
   0   7   7   54.64    6.81
   0  -7  -7   47.51    5.85
   0  -7  -7   55.26    6.20
   0  -7  -7   66.27    6.45
   0   7   7   61.60    8.11
   0   7   7   62.72    8.10
   0  -7  -7   50.79    5.87
   0  -7  -8   33.59    4.52
   0  -7  -8   35.63    4.49
   0  -7  -8   36.48    4.60
   0  -7  -8   43.24    5.00
   0  -7  -8   36.03    4.86
   0  -7  -8   31.31    4.00
   0  -7  -9   57.28    6.41
   0  -7  -9   58.05    6.71
   0  -7  -9   61.22    6.93
   0  -7  -9   53.11    6.90
   0  -7  -9   61.46    6.76
   0  -7  -9   51.22    5.87
   0  -7 -10   51.65    7.53
   0  -7 -10   40.06    5.31
   0  -7 -10   33.16    6.70
   0  -7 -10   39.86    4.91
   0  -7 -10   52.85    5.95
   0  -7 -11  172.34   15.33
   0  -7 -11  153.71   17.30
   0  -7 -11  145.29   14.57
   0  -7 -11  172.22   16.40
   0  -7 -12   -4.02   11.38
   0  -7 -12    2.85    2.29
   0  -7 -12    3.86    1.94
   0  -7 -13   10.09   13.29
   0  -7 -13   22.90    3.75
   0  -7 -13   25.32    4.36
   0  -7 -14    3.44   12.56
   0  -7 -14    0.73    2.41
   0  -7 -14    1.91    1.84
   0  -7 -15   86.65    9.58
   0  -7 -15   80.94    9.06
   0  -7 -15   81.98   13.97
   0  -7 -16   27.05    5.03
   0  -7 -16   25.77   11.84
   0  -7 -16   33.93    4.87
   0  -7 -17   18.21    3.71
   0  -7 -17   17.45    4.02
   0  -7 -17   24.94   14.70
   0  -7 -18   11.50    3.68
   0  -7 -18   13.62    3.36
   0  -7 -18   11.14    2.76
   0  -7 -19   15.49    3.06
   0  -7 -19   19.85    3.52
   0   7  19   -1.14    5.86
   0  -7 -19   -5.69   14.67
   0  -7 -20   -0.30    1.43
   0   7  20   -0.23    7.90
   0   7  20   -4.28    6.96
   0  -7 -20  -15.62   12.69
   0  -7 -21   -0.59    7.41
   0   7  21   -3.45   11.76
   0   7  21   11.06    8.49
   0   7  22    3.03    4.26
   0   7  22   10.41    9.45
   0  -7 -22    1.37    1.84
   0  -7 -22   -2.25    2.92
   0   7  23    9.77    5.83
   0   7  23    7.58    6.09
   0  -7 -23   14.70    2.49
   0  -8  29   24.95    2.92
   0   8 -28    8.89    1.79
   0   8 -28    6.39    1.23
   0  -8  28    6.87    1.96
   0  -8  28    5.36    1.40
   0   8 -28    5.80    1.27
   0   8 -27   18.10    2.52
   0   8 -27   18.84    2.90
   0  -8  27   12.05    3.15
   0  -8  27   16.23    3.25
   0  -8  27    9.05    2.20
   0  -8  26    0.18    3.17
   0  -8  26    0.28    1.90
   0   8 -26    1.73    1.79
   0  -8  26    1.07    3.13
   0  -8  26    4.05    1.89
   0   8 -26    2.80    1.60
   0   8 -26    0.67    2.04
   0  -8  25   15.36    4.43
   0  -8  25   12.18    3.98
   0   8 -25   10.20    2.74
   0   8 -25    7.17    2.52
   0  -8  25   10.60    4.49
   0  -8  25    7.94    2.83
   0   8 -25   13.10    3.20
   0  -8  24   15.40    4.74
   0  -8  24   18.75    6.43
   0   8 -24   28.06    4.98
   0  -8  24   20.48    6.35
   0   8 -24   29.44    4.30
   0  -8  24    9.59    5.86
   0   8 -24   26.71    4.30
   0  -8  23   61.32    9.57
   0   8 -23   75.43    8.11
   0  -8  23   50.86    8.35
   0   8 -23   68.16    7.30
   0  -8  23   52.73   10.68
   0  -8  23   59.79   10.10
   0   8 -23   72.36    7.91
   0  -8  22   68.17   11.39
   0  -8  22   65.78    9.88
   0  -8  22   66.40   13.05
   0   8 -22   80.60    8.97
   0   8 -22   86.30    8.97
   0  -8  22   69.86   11.36
   0   8 -21  129.34   11.89
   0  -8  21  109.75   14.84
   0  -8  21  101.69   14.27
   0   8 -21  125.17   11.63
   0  -8  21   67.39   12.13
   0  -8  21  105.22   15.78
   0   8 -20    1.96    2.77
   0  -8  20    3.10    6.27
   0   8 -20   -0.93    2.01
   0  -8  20   -3.68    9.40
   0  -8  20   -8.21   11.22
   0  -8  20    0.51    3.02
   0  -8  20    3.24   10.68
   0   8 -19   10.75    2.93
   0  -8  19   10.03    3.50
   0   8 -19   12.97    3.51
   0  -8  19    7.80    9.54
   0  -8  19    4.69    6.16
   0   8 -19    9.47    3.35
   0  -8  19    6.34   10.55
   0  -8  19   -3.19    9.72
   0   8 -18  789.31   58.74
   0  -8  18  678.62   59.67
   0  -8  18  583.47   59.02
   0   8 -18  752.86   58.40
   0  -8  18  537.43   58.04
   0  -8  18  648.26   59.34
   0  -8  18  753.19   58.88
   0   8 -18  787.85   58.81
   0  -8  17   91.15   12.43
   0   8 -17   88.21    9.32
   0   8 -17   80.78    9.30
   0  -8  17  102.89   10.01
   0  -8  17   71.30   13.35
   0  -8  17   82.34   10.82
   0   8 -17   93.34    9.63
   0  -8  17   76.71   13.05
   0   8 -17   86.73    9.49
   0   8 -16  540.01   40.96
   0  -8  16  429.91   41.69
   0  -8  16  436.92   41.64
   0   8 -16  523.83   41.25
   0  -8  16  525.85   41.31
   0  -8  16  416.94   41.65
   0  -8  16  392.80   40.70
   0   8 -16  535.73   41.20
   0   8 -15   73.80    6.84
   0   8 -15   64.90    6.94
   0   8 -15   66.64    7.03
   0  -8  15   57.14    6.88
   0  -8  15   52.79    8.49
   0  -8  15   41.57    7.17
   0  -8  15   49.53    9.05
   0  -8  15   52.56    9.69
   0  -8  15   41.42    7.90
   0  -8  14   53.25    9.17
   0  -8  14   43.62    7.47
   0   8 -14   79.60    7.30
   0  -8  14   73.93    7.63
   0   8 -14   86.52    7.76
   0   8 -14   69.49    7.51
   0  -8  14   62.81    8.22
   0  -8  14   57.02    8.24
   0  -8  14   63.38    9.04
   0   8 -13   35.36    4.34
   0  -8  13   23.16    3.29
   0  -8  13   31.78    4.22
   0   8 -13   37.39    4.30
   0  -8  13   25.31    5.18
   0  -8  13   22.15    5.32
   0  -8  13   23.16    4.14
   0  -8  13   32.54    4.94
   0  -8  13   20.84    5.81
   0  -8  12  656.80   47.21
   0  -8  12  661.19   47.13
   0  -8  12  446.01   44.05
   0  -8  12  479.81   44.21
   0  -8  12  527.93   44.13
   0   8 -12  521.75   44.12
   0   8 -11   79.98    8.91
   0   8 -11   63.40    7.35
   0  -8  11   68.02    6.88
   0   8 -11   76.62    7.55
   0  -8  11   60.69    7.87
   0  -8  11   60.00    7.89
   0   8 -11   59.87    7.58
   0   8 -11   55.08    6.47
   0   8 -11   85.33    9.54
   0  -8  11   39.82    6.45
   0   8 -10  471.05   37.42
   0  -8  10  529.06   38.95
   0  -8  10  474.07   38.16
   0  -8  10  351.41   37.79
   0   8 -10  330.89   36.69
   0   8 -10  549.51   39.78
   0  -8  10  497.78   37.77
   0  -8  10  383.50   37.53
   0   8 -10  483.64   38.48
   0  -8  10  359.90   37.56
   0  -8   9  110.42   10.90
   0   8  -9  124.94   12.04
   0   8  -9  106.39   10.86
   0   8  -9   78.57    9.99
   0   8  -9  106.35   10.49
   0  -8   9  121.78   11.48
   0  -8   9  117.91   11.02
   0  -8   9   87.65   10.41
   0  -8   9   84.47   10.47
   0  -8   9   87.57   10.79
   0   8  -9   97.22   10.77
   0  -8   8  388.70   40.56
   0  -8   8  497.32   40.88
   0   8  -8  548.04   41.48
   0   8  -8  513.80   40.96
   0   8  -8  386.75   40.39
   0   8  -8  497.59   41.15
   0  -8   8  387.33   40.77
   0  -8   8  529.41   41.43
   0  -8   8  486.32   41.24
   0   8  -8  583.56   42.24
   0   8  -7   31.68    4.82
   0   8  -7   27.21    4.70
   0  -8   7   57.39    6.22
   0   8  -7   34.07    5.09
   0  -8   7   40.19    5.38
   0   8  -7   26.16    4.56
   0  -8   7   50.31    5.23
   0  -8   7   54.45    5.87
   0  -8   7   38.92    5.10
   0   8  -7   19.56    4.20
   0   8  -6 1170.41   88.89
   0   8  -6 1134.66   88.93
   0   8  -6 1151.52   88.60
   0   8  -6 1059.63   88.68
   0  -8   6  917.78   88.13
   0  -8   6 1136.55   88.77
   0  -8   6 1119.49   88.05
   0  -8   6 1078.12   87.85
   0   8  -6  812.81   88.16
   0  -8   6 1047.17   88.67
   0  -8   6 1167.66   89.47
   0  -8   5   43.28    4.11
   0  -8   5   52.00    5.47
   0   8  -5   39.54    5.33
   0  -8   5   52.03    6.41
   0   8  -5   27.74    4.95
   0  -8   5   45.47    4.82
   0  -8   5   44.85    5.42
   0  -8   5   41.51    5.34
   0   8  -5   31.83    5.01
   0   8  -5   29.82    4.78
   0   8  -4  619.68   65.17
   0   8  -4  844.68   65.04
   0   8  -4  791.74   65.29
   0  -8   4  749.65   65.17
   0  -8   4  708.10   64.73
   0  -8   4  814.39   64.27
   0  -8   4  864.45   66.53
   0  -8   4  900.21   65.38
   0   8  -4  721.28   65.33
   0  -8   3   46.20    5.99
   0   8  -3   32.67    4.76
   0   8  -3   25.92    3.96
   0  -8   3   28.66    4.05
   0  -8   3   39.14    4.49
   0  -8   3   33.06    3.53
   0   8  -3   22.85    4.26
   0   8  -3   26.65    4.17
   0  -8   3   33.74    3.51
   0  -8   2   34.78    4.76
   0   8  -2   66.94    5.68
   0  -8   2   44.92    5.09
   0   8  -2   75.57    6.67
   0   8  -2   52.21    5.97
   0  -8   2   33.36    4.07
   0   8  -2   53.21    6.23
   0   8  -2   68.32    6.19
   0  -8   2   34.04    3.97
   0  -8   1  140.44   12.61
   0   8  -1  115.01   12.43
   0   8  -1  166.62   13.28
   0  -8   1  113.41   11.58
   0   8  -1  150.55   12.85
   0   8  -1  136.90   11.93
   0  -8   1  113.32   10.45
   0   8  -1  142.07   12.44
   0  -8   0  112.59   12.29
   0  -8   0  136.98   13.35
   0   8   0  115.13   13.19
   0   8   0  137.10   12.66
   0   8   0  170.37   13.76
   0   8   0  139.27   13.14
   0   8   0  172.24   14.01
   0   8   0  116.75   13.38
   0  -8   0  145.17   14.58
   0   8   1  276.46   19.67
   0   8   1  214.32   18.68
   0   8   1  197.93   19.00
   0   8   1  235.62   18.97
   0  -8  -1  162.31   17.55
   0  -8  -1  232.08   20.31
   0   8   1  191.86   18.79
   0   8   1  190.11   17.07
   0  -8  -1  177.75   18.49
   0   8   2  222.33   22.04
   0   8   2  345.61   23.95
   0   8   2  269.31   23.66
   0   8   2  233.32   23.50
   0   8   2  239.58   23.56
   0  -8  -2  240.68   23.52
   0   8   2  353.14   24.40
   0  -8  -2  212.24   22.28
   0   8   2  267.14   23.50
   0  -8  -2  337.79   25.74
   0   8   3   34.56    3.67
   0  -8  -3   24.20    4.91
   0   8   3   29.14    4.77
   0   8   3   35.74    4.81
   0  -8  -3   29.39    4.83
   0   8   3   26.48    4.52
   0   8   3   34.64    4.52
   0  -8  -3   20.72    3.54
   0   8   3   29.87    4.58
   0   8   3   23.44    4.38
   0   8   4   61.39    8.56
   0  -8  -4   72.61    9.46
   0   8   4   92.90    8.97
   0   8   4   65.78    8.67
   0   8   4   63.84    8.40
   0   8   4   69.40    8.54
   0   8   4   86.70    8.39
   0   8   5    8.84    2.42
   0  -8  -5    5.01    2.46
   0  -8  -5    2.40    1.54
   0   8   5    9.12    2.29
   0  -8  -5    8.17    1.99
   0  -8  -5    1.58    1.40
   0  -8  -5    2.46    1.13
   0   8   5    8.96    2.74
   0   8   6  114.00   11.84
   0  -8  -6   98.75   10.24
   0  -8  -6  110.07   10.64
   0  -8  -6  112.76   10.38
   0  -8  -6  100.22   10.43
   0  -8  -6  129.63   13.44
   0  -8  -7  183.39   16.85
   0  -8  -7  182.55   17.03
   0  -8  -7  205.38   17.27
   0  -8  -7  174.68   16.68
   0  -8  -8  197.94   18.52
   0  -8  -8  261.68   19.45
   0  -8  -8  197.42   18.83
   0  -8  -8  202.97   18.63
   0  -8  -8  208.70   18.66
   0  -8  -8  189.66   17.96
   0  -8  -9   55.87    6.55
   0  -8  -9   42.12    5.34
   0  -8  -9   43.77    6.84
   0  -8  -9   53.66    6.13
   0  -8  -9   55.43    6.82
   0  -8  -9   56.76    6.52
   0  -8 -10   56.86    6.66
   0  -8 -10   66.98    7.25
   0  -8 -10   55.66    9.40
   0  -8 -10   49.55    5.97
   0  -8 -10   52.72    7.79
   0  -8 -11  100.00    9.50
   0  -8 -11   89.94   12.23
   0  -8 -11   87.44   13.39
   0  -8 -11   72.49    8.42
   0  -8 -12   33.28    4.99
   0  -8 -12   30.07    4.32
   0  -8 -12   26.83   14.79
   0  -8 -13   28.19    4.49
   0  -8 -13   40.87    5.55
   0  -8 -13   38.66   14.71
   0  -8 -14    0.85    1.79
   0  -8 -14    1.61   13.47
   0  -8 -14   -1.50    2.64
   0  -8 -15   -1.30    2.08
   0  -8 -15   -2.98   12.55
   0  -8 -15    4.04    2.81
   0  -8 -16   18.29   12.17
   0  -8 -16    9.22    3.31
   0  -8 -16    8.25    2.70
   0  -8 -17  108.49   16.56
   0  -8 -17   83.13    9.14
   0  -8 -17   84.42    9.69
   0  -8 -18   24.02    3.95
   0  -8 -18   15.93   16.26
   0   8  19   -2.28    5.67
   0  -8 -19   20.51   15.07
   0   8  20   -2.68    7.66
   0   8  20    7.27    6.37
   0  -8 -21   12.19    5.55
   0   8  21    8.32    4.81
   0   8  21    5.66   10.33
   0  -8 -22    0.13    1.42
   0  -9  28    2.28    1.16
   0   9 -28    1.92    1.29
   0   9 -28    2.49    1.00
   0  -9  28    1.43    1.42
   0   9 -27    7.53    1.79
   0  -9  27    2.22    1.27
   0   9 -27    6.26    2.00
   0  -9  27    4.20    2.24
   0  -9  27    5.45    1.89
   0  -9  26   36.63    5.12
   0  -9  26   27.80    4.06
   0   9 -26   34.10    4.42
   0  -9  26   33.40    5.21
   0   9 -26   37.37    4.95
   0   9 -26   42.51    4.70
   0   9 -25    6.76    2.38
   0  -9  25    5.90    3.80
   0  -9  25    3.71    2.44
   0   9 -25    9.09    2.55
   0  -9  25    8.79    3.86
   0  -9  25    5.25    2.23
   0  -9  24    6.96    4.71
   0   9 -24    9.09    2.76
   0  -9  24   12.23    3.12
   0   9 -24    7.71    2.92
   0  -9  24    7.66    4.38
   0  -9  24   10.33    3.41
   0   9 -23   48.91    6.61
   0   9 -23   47.59    6.41
   0  -9  23   39.10    7.66
   0  -9  23   35.84    7.36
   0  -9  23   37.07    7.03
   0   9 -22  124.86   13.06
   0  -9  22  110.74   14.09
   0   9 -22  128.13   12.63
   0  -9  22  118.21   13.67
   0  -9  22  112.61   13.58
   0   9 -22  146.52   13.12
   0  -9  22  125.89   13.03
   0  -9  21   77.83   11.67
   0   9 -21  104.93   10.61
   0   9 -21  110.81   10.55
   0  -9  21   68.28   10.19
   0  -9  21   84.50   11.46
   0  -9  21   89.18   11.61
   0   9 -21  102.92   10.13
   0   9 -20   33.95    5.06
   0   9 -20   39.39    5.70
   0   9 -20   37.79    5.73
   0  -9  20   32.91    8.03
   0  -9  20   26.18    6.55
   0  -9  20   26.59    7.34
   0   9 -19   81.52    8.58
   0   9 -19   71.70    8.26
   0  -9  19   61.99   10.76
   0  -9  19   68.67   10.07
   0  -9  19   51.23    8.50
   0   9 -19   71.15    7.85
   0  -9  19   61.87    9.77
   0   9 -18   70.72    7.61
   0  -9  18   52.76   10.16
   0  -9  18   39.08    7.37
   0   9 -18   65.91    7.12
   0  -9  18   50.38    8.60
   0   9 -18   73.98    7.81
   0  -9  18   46.50    8.43
   0  -9  17  215.47   21.20
   0  -9  17  215.86   21.04
   0  -9  17  221.54   21.21
   0   9 -17  263.17   20.69
   0   9 -17  238.15   20.61
   0   9 -17  245.92   20.21
   0  -9  17  196.66   21.15
   0  -9  17  168.70   19.96
   0  -9  16   40.90    7.28
   0  -9  16   48.57    7.52
   0   9 -16   55.47    6.48
   0  -9  16   39.96    8.30
   0   9 -16   60.83    6.20
   0   9 -16   57.73    6.50
   0  -9  16   50.45    7.04
   0  -9  16   34.49    6.37
   0  -9  15   22.29    5.07
   0   9 -15   28.28    3.74
   0   9 -15   26.15    4.12
   0  -9  15   21.56    5.10
   0  -9  15   22.94    4.65
   0  -9  15   17.76    5.71
   0  -9  15   18.52    4.37
   0   9 -15   29.69    4.22
   0  -9  14    7.49    3.18
   0  -9  14    5.10    2.86
   0   9 -14   10.26    2.45
   0  -9  14    5.29    2.75
   0   9 -14    6.45    2.20
   0  -9  14    8.62    1.81
   0  -9  14    6.67    4.14
   0  -9  14    9.14    3.45
   0   9 -14    5.86    2.19
   0  -9  13  393.85   35.28
   0  -9  13  485.78   34.68
   0   9 -13  372.19   35.34
   0  -9  13  376.18   35.07
   0   9 -13  473.00   35.60
   0   9 -13  362.63   34.89
   0  -9  13  468.08   35.48
   0  -9  13  369.97   34.85
   0  -9  13  371.96   35.26
   0  -9  12  140.46   13.23
   0   9 -12  132.85   13.35
   0  -9  12  150.68   12.40
   0   9 -12  152.22   13.96
   0  -9  12  113.49   12.53
   0   9 -12  155.22   13.25
   0   9 -12  115.72   13.38
   0   9 -12  146.09   15.66
   0  -9  12  133.86   13.00
   0  -9  12  125.05   13.08
   0   9 -11  324.08   28.05
   0   9 -11  327.95   27.52
   0  -9  11  375.19   29.74
   0   9 -11  302.37   27.62
   0   9 -11  329.95   28.53
   0  -9  11  294.45   27.34
   0  -9  11  287.45   27.35
   0  -9  10   93.93    9.38
   0   9 -10  100.65   11.01
   0  -9  10  105.75   10.82
   0   9 -10   69.79    9.66
   0   9 -10  109.58   11.80
   0  -9  10   96.34   10.55
   0   9 -10   91.04   10.14
   0   9 -10   91.96    9.46
   0   9 -10   97.89    9.44
   0   9  -9  688.64   57.17
   0   9  -9  736.19   57.31
   0  -9   9  548.23   56.41
   0   9  -9  478.50   55.83
   0  -9   9  745.50   56.88
   0  -9   9  776.42   57.76
   0   9  -9  685.03   56.67
   0  -9   9  728.51   57.38
   0  -9   9  597.02   56.91
   0   9  -9  844.40   58.67
   0  -9   8  242.59   20.56
   0  -9   8  263.76   21.50
   0  -9   8  258.60   21.69
   0  -9   8  210.51   20.97
   0   9  -8  254.53   21.43
   0  -9   8  180.08   20.28
   0   9  -8  218.23   20.86
   0   9  -8  159.82   20.06
   0   9  -8  249.44   21.06
   0  -9   7 1486.88  140.63
   0  -9   7 1575.47  139.82
   0   9  -7 1767.31  141.39
   0  -9   7 1864.73  141.48
   0  -9   7 1975.02  142.32
   0  -9   7 1756.76  140.50
   0   9  -7 2002.64  141.66
   0   9  -7 1274.34  140.53
   0  -9   7 1723.02  141.37
   0   9  -7 1956.24  141.82
   0   9  -7 1790.61  141.07
   0   9  -6  120.01   13.62
   0   9  -6   89.17   13.17
   0  -9   6  145.36   12.02
   0  -9   6  148.58   14.13
   0   9  -6  132.53   13.79
   0  -9   6  163.86   13.32
   0   9  -6  124.24   13.78
   0  -9   6  129.58   13.44
   0   9  -6  118.53   13.27
   0  -9   6  187.38   15.50
   0  -9   6  190.36   14.64
   0  -9   5  334.13   34.51
   0  -9   5  363.93   35.08
   0   9  -5  316.17   35.07
   0  -9   5  460.40   36.72
   0  -9   5  437.64   35.31
   0  -9   5  437.63   34.27
   0   9  -5  432.05   35.09
   0   9  -5  472.29   35.94
   0   9  -5  407.00   35.35
   0  -9   4    4.96    1.77
   0  -9   4    4.20    2.25
   0   9  -4    0.27    1.58
   0  -9   4    2.58    1.02
   0   9  -4    2.15    1.62
   0   9  -4    2.99    1.89
   0   9  -4   -0.40    1.30
   0   9  -4    1.44    1.48
   0  -9   4    3.82    1.60
   0  -9   3  144.68   14.67
   0   9  -3   94.81   12.88
   0   9  -3  161.55   13.22
   0   9  -3  128.52   13.75
   0   9  -3  147.10   13.49
   0  -9   3  131.25   11.66
   0  -9   3  123.64   12.65
   0   9  -3  174.40   14.28
   0  -9   3  121.87   11.68
   0  -9   3  153.17   13.18
   0  -9   2  174.31   15.05
   0   9  -2  208.55   16.53
   0   9  -2  218.52   16.55
   0   9  -2  192.52   15.26
   0   9  -2  126.36   15.42
   0  -9   2  142.95   13.28
   0   9  -2  184.13   15.71
   0  -9   2  156.17   15.47
   0   9  -2  148.97   15.57
   0  -9   2  156.62   14.80
   0  -9   1  577.92   47.51
   0   9  -1  657.40   46.70
   0  -9   1  445.08   44.58
   0   9  -1  578.10   45.10
   0   9  -1  683.72   46.57
   0   9  -1  564.48   45.72
   0  -9   1  487.84   45.56
   0   9  -1  430.66   45.47
   0  -9   1  499.40   44.74
   0   9   0  377.96   40.24
   0  -9   0  419.60   39.23
   0  -9   0  441.69   40.27
   0   9   0  535.90   39.78
   0   9   0  348.37   39.83
   0  -9   0  546.15   42.45
   0   9   0  536.15   40.97
   0   9   0  551.98   40.77
   0   9   0  488.46   40.28
   0  -9  -1   15.16    4.00
   0   9   1   16.79    3.76
   0  -9  -1   16.55    2.91
   0   9   1   18.15    3.49
   0   9   1   18.62    3.57
   0   9   1   23.93    4.02
   0   9   1   17.99    3.52
   0   9   1   13.56    3.29
   0  -9  -1   18.36    3.69
   0   9   2  127.46   13.48
   0   9   2  103.97   13.34
   0   9   2  163.78   14.31
   0   9   2  110.89   13.54
   0   9   2  168.01   13.97
   0  -9  -2  112.99   13.52
   0   9   2  138.33   13.83
   0  -9  -2  154.04   15.55
   0   9   3   12.51    3.07
   0   9   3    5.63    2.29
   0   9   3   11.56    3.00
   0  -9  -3   10.47    1.96
   0  -9  -3   14.55    2.26
   0  -9  -3   14.74    2.49
   0  -9  -3   11.63    3.24
   0   9   3    7.31    2.62
   0   9   3    6.57    2.46
   0  -9  -3   11.32    2.36
   0   9   3    9.37    2.58
   0  -9  -3   17.45    4.26
   0  -9  -3    9.28    1.90
   0  -9  -4  116.38   12.46
   0  -9  -4   92.12    8.91
   0  -9  -4   81.64    8.39
   0   9   4  123.97   11.03
   0  -9  -4   76.00    8.52
   0  -9  -4   78.43    8.65
   0  -9  -5    5.11    1.97
   0  -9  -5    3.81    1.36
   0  -9  -5    4.37    1.53
   0  -9  -5    4.93    1.75
   0  -9  -5    3.94    1.83
   0  -9  -6  213.49   20.27
   0  -9  -6  239.02   20.73
   0  -9  -6  228.24   20.45
   0  -9  -6  242.22   20.86
   0  -9  -7  159.99   16.04
   0  -9  -7  186.00   16.55
   0  -9  -7  210.66   16.85
   0  -9  -7  157.52   15.93
   0  -9  -8   82.56    9.76
   0  -9  -8   88.15    9.31
   0  -9  -8   88.94    9.76
   0  -9  -8   84.84    9.35
   0  -9  -8  110.14   10.10
   0  -9  -9  217.67   19.74
   0  -9  -9  203.91   19.41
   0  -9  -9  191.76   20.05
   0  -9  -9  253.28   20.07
   0  -9  -9  190.76   19.04
   0  -9 -10  315.51   25.18
   0  -9 -10  273.17   24.37
   0  -9 -10  267.75   25.90
   0  -9 -10  298.86   25.45
   0  -9 -10  237.57   23.50
   0  -9 -11  157.43   16.70
   0  -9 -11  118.60   17.34
   0  -9 -11  127.82   12.86
   0  -9 -11  148.08   13.82
   0  -9 -12  423.68   37.83
   0  -9 -12  371.77   34.68
   0  -9 -12  355.26   33.14
   0  -9 -12  424.84   34.22
   0  -9 -13   83.19   19.58
   0  -9 -13   88.60    8.95
   0  -9 -13   62.02    7.69
   0  -9 -14  212.72   18.54
   0  -9 -14  174.69   17.48
   0  -9 -14  194.24   23.93
   0  -9 -15    1.43    1.54
   0  -9 -15    4.00    2.81
   0  -9 -16   92.58    9.60
   0  -9 -16   75.37    8.65
   0  -9 -16   83.45   16.41
   0  -9 -17   20.54   15.25
   0  -9 -18   23.23   14.99
   0   9  19   27.88    7.59
   0  -9 -19   10.99   12.82
   0   9  20   -3.00    6.02
   0  -9 -20    6.01    7.61
   0  -9 -21    2.10    1.52
   0  -9 -21   -1.63    2.78
   0   9  21   -1.48    7.51
   0 -10  28   15.03    2.43
   0 -10  28   18.56    2.77
   0  10 -28   20.29    2.39
   0  10 -27  107.47    8.33
   0 -10  27   85.12    8.27
   0 -10  26   21.15    3.31
   0 -10  26   26.28    4.28
   0 -10  26   23.86    3.88
   0 -10  25   37.87    4.94
   0 -10  25   37.83    5.78
   0  10 -25   52.74    5.70
   0  10 -25   45.34    5.21
   0  10 -25   44.87    5.82
   0 -10  25   33.16    5.79
   0 -10  24    7.61    3.55
   0 -10  24    6.51    3.66
   0 -10  24    4.04    2.76
   0  10 -24    4.57    2.67
   0  10 -24    4.24    2.04
   0 -10  24    6.74    2.42
   0  10 -24    5.34    3.03
   0 -10  23   35.71    6.49
   0 -10  23   23.18    5.71
   0 -10  23   27.12    4.86
   0  10 -23   35.26    4.74
   0  10 -23   46.16    5.69
   0 -10  23   27.14    4.67
   0  10 -23   40.53    5.74
   0 -10  22   91.01   11.04
   0 -10  22   87.88   10.06
   0  10 -22   98.18   10.37
   0 -10  22   96.75   10.86
   0  10 -22  113.40   10.58
   0 -10  22   81.85    9.72
   0  10 -22   88.46    9.71
   0 -10  21   61.14    8.49
   0  10 -21   65.25    7.54
   0 -10  21   51.16    7.82
   0  10 -21   81.42    8.56
   0 -10  21   56.37    8.78
   0  10 -21   88.95    8.61
   0 -10  21   57.10    7.58
   0 -10  20   37.82    6.18
   0 -10  20   35.26    6.92
   0  10 -20   38.00    5.72
   0 -10  20   29.80    6.22
   0  10 -20   41.05    5.30
   0  10 -20   40.43    5.81
   0 -10  20   27.84    5.06
   0 -10  19   16.12    5.80
   0 -10  19    6.12    3.23
   0  10 -19   16.56    3.66
   0 -10  19    6.66    4.50
   0 -10  19   10.93    4.73
   0  10 -19   11.23    2.82
   0  10 -18  145.62   13.06
   0 -10  18  103.03   12.81
   0 -10  18  133.13   14.39
   0 -10  18  133.54   14.10
   0  10 -18  155.38   13.64
   0 -10  18  132.13   13.77
   0  10 -17  156.99   13.94
   0 -10  17  139.21   14.35
   0 -10  17  130.13   14.40
   0  10 -17  142.33   13.96
   0 -10  17  118.66   13.36
   0 -10  17  146.49   14.27
   0 -10  16   11.44    3.12
   0 -10  16   12.86    3.99
   0 -10  16    8.88    4.24
   0  10 -16   19.69    3.64
   0 -10  16   10.69    3.94
   0  10 -16   21.79    3.65
   0  10 -15    6.14    9.84
   0 -10  15   11.13    3.44
   0  10 -15   12.60    3.01
   0 -10  15   11.11    2.82
   0 -10  15   11.90    3.99
   0  10 -15   16.66    3.35
   0 -10  15    9.59    3.39
   0  10 -15   12.50    2.91
   0 -10  14   64.31    7.97
   0 -10  14   71.76    8.46
   0  10 -14   78.86    8.33
   0 -10  14   67.43    7.86
   0 -10  14   73.94    8.58
   0  10 -14   75.70    7.70
   0  10 -14   76.15    8.35
   0  10 -14   71.18   21.50
   0 -10  14   80.10    7.56
   0  10 -14   74.45   10.90
   0 -10  13   17.43    3.43
   0  10 -13   14.15    3.11
   0 -10  13   17.72    2.64
   0 -10  13   15.94    2.89
   0  10 -13   15.29    3.20
   0 -10  13   18.98    3.78
   0  10 -13   13.40    4.83
   0  10 -13   28.92   13.45
   0 -10  13   15.26    3.41
   0  10 -12   62.09    8.10
   0 -10  12   68.34    7.77
   0 -10  12   66.30    7.54
   0 -10  12   81.85    8.24
   0  10 -12   68.24   10.65
   0 -10  12   80.76    7.32
   0  10 -12   66.33    8.79
   0 -10  12   78.44    8.13
   0  10 -12   69.68    7.89
   0  10 -11   70.10    8.25
   0 -10  11   79.89    8.46
   0  10 -11  102.61   10.74
   0 -10  11   71.19    7.90
   0 -10  11   93.35    8.70
   0 -10  11   77.75    7.62
   0  10 -11   73.02    8.54
   0  10 -10   20.65    5.28
   0  10 -10   13.25    3.36
   0 -10  10   26.91    3.58
   0  10 -10   14.28    2.92
   0 -10  10   21.18    3.26
   0  10 -10   21.77    4.09
   0  10 -10   10.82    3.05
   0  10 -10   14.28    3.93
   0 -10  10   32.50    4.98
   0 -10  10   21.46    2.71
   0  10  -9   12.52    3.14
   0  10  -9   12.26    2.58
   0 -10   9   12.97    2.45
   0  10  -9    9.38    2.67
   0  10  -9   15.43    3.36
   0  10  -9   12.00    3.26
   0 -10   9   17.87    3.77
   0 -10   9   12.51    2.54
   0 -10   9   13.19    3.30
   0  10  -9   16.44    2.91
   0  10  -8  126.36   12.42
   0  10  -8  132.52   14.14
   0 -10   8  141.52   12.49
   0  10  -8  120.08   12.71
   0  10  -8  139.21   13.01
   0 -10   8  125.87   13.67
   0 -10   8  121.33   12.57
   0  10  -8  167.62   14.52
   0 -10   8  177.12   14.87
   0 -10   8  174.92   15.36
   0  10  -8  103.41   13.33
   0 -10   8  118.95   12.07
   0  10  -7   36.90    5.75
   0  10  -7   32.76    5.18
   0 -10   7   35.05    5.27
   0  10  -7   31.14    5.40
   0 -10   7   52.82    6.88
   0  10  -7   25.85    5.12
   0 -10   7   41.55    5.86
   0 -10   7   34.26    4.35
   0  10  -7   38.78    5.62
   0 -10   7   38.80    5.60
   0 -10   7   38.26    4.37
   0 -10   6    4.25    1.75
   0  10  -6    0.34    0.93
   0 -10   6    5.75    2.05
   0  10  -6    3.75    1.84
   0 -10   6    2.77    1.61
   0 -10   6    5.88    2.58
   0  10  -6    5.44    2.27
   0  10  -6    4.43    1.80
   0  10  -5   72.22    8.37
   0 -10   5   75.96    8.04
   0 -10   5   84.07    9.57
   0  10  -5   61.10    7.81
   0  10  -5   54.03    7.90
   0  10  -5   56.20    7.28
   0  10  -5   69.80    8.32
   0 -10   5   51.68    7.08
   0 -10   4  408.48   34.41
   0 -10   4  430.45   32.65
   0  10  -4  363.97   32.60
   0  10  -4  381.23   32.16
   0 -10   4  332.50   31.80
   0  10  -4  400.58   33.25
   0 -10   3  217.88   21.22
   0  10  -3  257.90   20.93
   0 -10   3  243.12   20.82
   0 -10   3  190.94   20.18
   0  10  -3  164.83   20.92
   0  10  -3  267.75   22.02
   0 -10   3  248.58   23.01
   0  10  -3  234.70   21.25
   0  10  -3  265.75   22.06
   0  10  -3  196.09   21.19
   0  10  -2 1866.38  199.59
   0  10  -2 2876.92  200.80
   0 -10   2 2022.97  198.75
   0  10  -2 2702.27  200.21
   0 -10   2 2534.23  199.27
   0  10  -2 3036.36  201.26
   0  10  -2 2663.73  199.42
   0 -10   2 2241.12  199.91
   0  10  -1  625.05   43.84
   0  10  -1  603.97   44.61
   0 -10   1  530.99   44.56
   0 -10   1  656.06   47.24
   0  10  -1  653.57   45.25
   0 -10   1  431.67   42.09
   0 -10   1  471.69   43.12
   0 -10   1  594.19   43.53
   0  10  -1  416.13   44.26
   0  10  -1  452.72   44.21
   0 -10   1  422.12   42.02
   0  10  -1  665.03   45.65
   0 -10   0  921.31   77.37
   0 -10   0  960.95   79.57
   0  10   0 1370.69   81.23
   0  10   0 1385.41   80.77
   0 -10   0  851.57   77.08
   0 -10   0  753.89   76.88
   0 -10   0  956.97   77.46
   0  10   0  790.26   79.05
   0  10   0 1074.73   79.58
   0 -10   0  880.22   77.16
   0  10   0 1264.95   79.04
   0  10   1  311.20   23.86
   0  10   1  245.46   21.67
   0 -10  -1  206.63   20.73
   0  10   1  223.38   22.44
   0 -10  -1  211.10   20.70
   0 -10  -1  264.48   21.34
   0  10   1  279.54   23.08
   0 -10  -2   11.67    2.40
   0  10   2   12.09    3.02
   0  10   2    9.98    2.94
   0 -10  -2   11.86    2.40
   0 -10  -2    8.17    1.91
   0 -10  -2    9.42    2.22
   0 -10  -2   12.63    2.28
   0 -10  -2    8.04    1.95
   0 -10  -3    8.01    2.18
   0 -10  -3    6.89    1.84
   0 -10  -3   10.53    2.33
   0 -10  -3    6.85    1.87
   0 -10  -3   10.96    2.40
   0 -10  -4    0.92    1.09
   0 -10  -4    1.98    1.64
   0 -10  -4    2.35    1.69
   0 -10  -4    2.81    1.69
   0 -10  -5   59.36    6.64
   0 -10  -5   53.75    6.46
   0 -10  -5   49.44    5.98
   0 -10  -5   57.57    6.60
   0 -10  -6   13.00    3.06
   0 -10  -6   10.92    2.71
   0 -10  -6   16.06    2.83
   0 -10  -6   11.45    3.10
   0 -10  -7  118.53   11.91
   0 -10  -7  136.81   12.58
   0 -10  -7  105.79   11.95
   0 -10  -7  122.34   12.31
   0 -10  -7  120.39   11.75
   0 -10  -8  180.55   17.95
   0 -10  -8  205.61   18.83
   0 -10  -8  195.68   18.34
   0 -10  -8  168.26   18.75
   0 -10  -8  244.46   19.18
   0 -10  -9  241.24   21.50
   0 -10  -9  208.93   22.38
   0 -10  -9  215.69   20.98
   0 -10  -9  257.86   21.56
   0 -10  -9  213.83   20.63
   0 -10 -10  220.32   18.53
   0 -10 -10  174.56   18.88
   0 -10 -10  176.83   17.52
   0 -10 -10  166.41   20.93
   0 -10 -11  830.91   73.12
   0 -10 -11  882.91   72.45
   0 -10 -11  857.59   73.85
   0 -10 -12   84.99   20.90
   0 -10 -12   80.11    8.77
   0 -10 -12   69.89    7.74
   0 -10 -12   65.25   12.17
   0 -10 -13  433.12   37.13
   0 -10 -13  414.22   31.72
   0 -10 -14    6.45    2.85
   0 -10 -14   15.91   14.62
   0 -10 -14    8.60    2.25
   0 -10 -15   33.87   14.29
   0 -10 -15   39.08    5.63
   0 -10 -16   17.12    3.78
   0 -10 -16   17.03   14.99
   0 -10 -17   88.81   17.31
   0 -10 -18  -10.39   14.36
   0  10  19    8.90    5.57
   0 -10 -19    6.56    9.74
   0 -10 -20   -0.67    1.29
   0  10  20   -3.35    6.92
   0 -10 -20    0.10    4.22
   0 -11  28   24.84    3.45
   0  11 -28   37.82    3.80
   0 -11  28   31.18    3.75
   0  11 -28   36.32    3.55
   0  11 -27   29.64    3.59
   0  11 -27   30.27    3.73
   0 -11  27   25.22    3.51
   0 -11  27   25.01    3.83
   0  11 -26   81.52    8.04
   0 -11  26   66.38    7.84
   0 -11  26   70.38    8.07
   0  11 -26   88.05    8.04
   0 -11  25    6.13    2.05
   0 -11  25    9.72    3.14
   0  11 -25   13.03    3.06
   0 -11  25   10.85    2.97
   0  11 -25   11.72    2.21
   0  11 -25    9.23    2.83
   0 -11  24    4.69    2.74
   0 -11  24   -1.26    1.84
   0  11 -24    1.16    2.20
   0  11 -24    0.78    2.43
   0 -11  24    2.01    3.12
   0 -11  23    3.05    2.17
   0  11 -23    1.07    2.73
   0  11 -23   -0.42    2.60
   0 -11  23    3.20    3.45
   0 -11  22   12.79    4.55
   0 -11  22   16.59    4.24
   0  11 -22   19.22    3.99
   0  11 -22   21.19    4.08
   0 -11  22   13.37    3.25
   0 -11  21   29.90    5.23
   0 -11  21   27.97    4.74
   0  11 -21   35.21    5.54
   0 -11  21   32.88    6.39
   0  11 -21   40.03    5.79
   0 -11  21   36.70    6.15
   0 -11  20    4.56    4.19
   0 -11  20    3.85    3.61
   0 -11  20    0.46    3.12
   0 -11  20    1.31    2.55
   0  11 -20    4.00    3.06
   0 -11  19   37.11    5.71
   0  11 -19   37.78    5.47
   0 -11  19   35.09    6.27
   0 -11  19   26.70    4.85
   0  11 -18  155.26   14.71
   0 -11  18  132.25   14.14
   0 -11  18  146.31   14.89
   0 -11  18  143.38   14.98
   0 -11  18  129.41   13.83
   0  11 -18  158.18   14.47
   0  11 -17   48.92    6.25
   0 -11  17   42.76    6.73
   0 -11  17   37.34    5.52
   0  11 -17   45.35    5.85
   0 -11  17   44.89    6.59
   0 -11  17   37.33    5.96
   0 -11  16   72.39    8.48
   0  11 -16   74.65    8.06
   0 -11  16   68.71    8.60
   0  11 -16   73.79    8.32
   0  11 -16   86.83    8.21
   0 -11  16   58.77    7.57
   0 -11  16   51.39    7.66
   0 -11  15   10.82    2.08
   0  11 -15   11.66   24.52
   0  11 -15    6.52    2.64
   0 -11  15    8.19    3.12
   0 -11  15    7.04    2.55
   0  11 -15    1.94    1.37
   0  11 -15    7.02   11.15
   0  11 -15    6.37    2.81
   0  11 -15    2.58    2.09
   0 -11  15   14.03    3.94
   0 -11  15    8.43    3.31
   0 -11  14    6.43    3.13
   0 -11  14    8.88    2.27
   0  11 -14    4.12    2.96
   0 -11  14    8.91    3.09
   0  11 -14   10.10    7.80
   0 -11  14   10.96    2.15
   0  11 -14   10.19    2.95
   0  11 -13  123.82   12.42
   0  11 -13  149.89   19.49
   0 -11  13  125.76   11.60
   0 -11  13  127.90   12.58
   0 -11  13  108.14   11.80
   0  11 -13  109.68   12.80
   0  11 -13  144.71   12.80
   0 -11  12   78.46    8.42
   0 -11  12   80.58    7.58
   0  11 -12   79.40    8.88
   0  11 -12   68.15    8.19
   0 -11  12   60.90    7.59
   0  11 -12   88.12   11.63
   0 -11  11  787.87   64.25
   0  11 -11  743.18   64.88
   0 -11  11  742.41   63.59
   0 -11  11  795.61   64.52
   0  11 -11  714.70   64.56
   0 -11  11  714.51   63.88
   0  11 -10  153.87   16.63
   0  11 -10  178.75   16.45
   0 -11  10  153.08   16.00
   0 -11  10  188.79   16.19
   0  11 -10  138.65   16.29
   0  11 -10  209.07   18.80
   0 -11  10  209.52   16.75
   0  11 -10  154.29   16.70
   0 -11  10  182.12   15.69
   0 -11  10  204.64   15.92
   0  11  -9  462.70   35.62
   0 -11   9  443.43   35.51
   0 -11   9  378.77   34.62
   0  11  -9  412.28   35.94
   0 -11   9  390.02   34.68
   0 -11   9  388.81   34.97
   0  11  -9  429.62   35.61
   0 -11   9  395.39   35.43
   0 -11   9  419.42   35.24
   0  11  -9  447.47   36.06
   0  11  -8   72.06    8.88
   0  11  -8   79.19    9.01
   0 -11   8   83.56    8.20
   0 -11   8   83.80    8.84
   0 -11   8   77.77    7.94
   0 -11   8   89.97    8.50
   0 -11   8   98.22    8.80
   0  11  -8   82.94    8.55
   0 -11   8   79.55    7.97
   0  11  -8   81.26    8.59
   0  11  -7   57.47    7.23
   0 -11   7   46.42    6.11
   0 -11   7   56.53    5.66
   0 -11   7   48.56    5.35
   0 -11   7   48.40    5.62
   0 -11   7   52.50    5.86
   0  11  -7   50.43    6.44
   0  11  -7   57.07    6.59
   0  11  -7   52.80    5.96
   0 -11   7   46.87    5.31
   0  11  -6  154.63   14.59
   0 -11   6  124.15   12.47
   0 -11   6  157.86   13.06
   0  11  -6  143.61   13.61
   0  11  -6  155.36   13.67
   0 -11   6  162.28   14.97
   0 -11   6  129.96   13.18
   0 -11   6  130.72   12.66
   0 -11   6  110.11   13.73
   0 -11   6  163.66   13.28
   0 -11   6  128.31   12.56
   0  11  -6  145.17   13.19
   0  11  -5   99.44    9.25
   0 -11   5   74.29    9.27
   0 -11   5  104.57   10.26
   0 -11   5   72.91    7.99
   0  11  -5   97.75    8.79
   0 -11   5   69.34    7.99
   0 -11   5   83.88    8.90
   0  11  -5   96.86    9.89
   0 -11   5   80.56    8.35
   0 -11   5   86.66    8.27
   0 -11   5   93.64    8.63
   0  11  -5   91.00    9.15
   0 -11   4  359.99   29.93
   0 -11   4  323.91   29.37
   0 -11   4  386.01   29.96
   0 -11   4  310.14   29.25
   0 -11   4  447.65   31.88
   0 -11   4  302.52   29.33
   0  11  -4  401.37   31.35
   0 -11   4  379.99   29.63
   0 -11   4  311.54   30.61
   0 -11   3 1856.33  147.09
   0  11  -3 2126.40  148.74
   0 -11   3 1633.97  146.61
   0 -11   3 1567.12  147.85
   0 -11   3 2086.19  147.32
   0 -11   3 1724.43  146.72
   0 -11   3 1920.54  148.42
   0 -11   3 1753.38  146.78
   0 -11   3 1741.02  146.76
   0 -11   2  809.35   70.38
   0 -11   2  803.11   70.49
   0 -11   2  950.01   70.97
   0 -11   2  789.22   70.42
   0  11  -2 1038.02   72.35
   0 -11   1 1356.15  124.08
   0 -11   1 1365.42  124.13
   0 -11   1 1392.42  124.05
   0 -11   1 1703.31  124.71
   0 -11   1 1496.12  124.34
   0 -11   1 1612.99  124.61
   0 -11   0  224.43   20.62
   0 -11   0  262.43   21.16
   0 -11   0  238.81   20.97
   0 -11   0  221.18   20.66
   0 -11   0  203.03   20.42
   0 -11  -1   20.75    3.26
   0 -11  -1   14.94    2.91
   0 -11  -1   13.85    2.73
   0 -11  -2    5.26    2.02
   0 -11  -2    8.71    2.21
   0 -11  -2    3.67    1.76
   0 -11  -2    5.41    1.87
   0 -11  -2    9.08    2.52
   0 -11  -3   36.56    5.00
   0 -11  -3   44.18    5.57
   0 -11  -3   50.87    5.69
   0 -11  -3   44.04    5.64
   0 -11  -4    8.20    2.47
   0 -11  -4    8.97    2.52
   0 -11  -4   12.71    2.65
   0 -11  -4   13.13    2.88
   0 -11  -5   24.33    4.00
   0 -11  -5   28.42    4.49
   0 -11  -5   23.99    3.65
   0 -11  -5   29.79    4.55
   0 -11  -6  137.25   13.57
   0 -11  -6  141.98   13.95
   0 -11  -6  150.77   14.11
   0 -11  -6  131.97   13.20
   0 -11  -7   26.83    6.36
   0 -11  -7   38.92    5.34
   0 -11  -7   24.23    4.01
   0 -11  -7   27.11    4.57
   0 -11  -7   28.63    5.08
   0 -11  -8   14.59    4.87
   0 -11  -8   13.74    9.66
   0 -11  -8   22.43    4.22
   0 -11  -8   11.62    3.64
   0 -11  -8   14.96    3.14
   0 -11  -9   18.99   13.15
   0 -11  -9   33.99    5.24
   0 -11  -9   18.87    5.55
   0 -11  -9   20.10    3.95
   0 -11  -9   27.83    5.55
   0 -11 -10  460.65   41.12
   0 -11 -10  546.69   42.18
   0 -11 -10  424.34   43.17
   0 -11 -10  464.32   42.64
   0 -11 -11   48.77   18.15
   0 -11 -11   62.07    7.45
   0 -11 -11   56.61   14.09
   0 -11 -12  249.35   22.31
   0 -11 -12  219.88   23.57
   0 -11 -12  268.52   31.12
   0 -11 -13   25.06    7.48
   0 -11 -13   39.84   19.87
   0 -11 -13   32.73    5.08
   0 -11 -14   40.29    5.71
   0 -11 -14   46.02   15.12
   0 -11 -15   10.79    3.11
   0 -11 -15    2.37   12.96
   0 -11 -16  179.87   21.69
   0 -11 -17    8.81   13.34
   0 -11 -18    5.95   10.63
   0  11  18    2.93    4.32
   0 -11 -19    7.67    5.64
   0 -11 -19    0.78    1.29
   0  12 -28   12.08    1.83
   0  12 -28   12.88    1.85
   0 -12  28   12.23    1.92
   0 -12  28   12.85    2.00
   0 -12  27   40.56    4.77
   0  12 -27   44.16    4.68
   0 -12  27   38.72    4.65
   0  12 -27   41.13    4.59
   0 -12  26   21.13    3.59
   0  12 -26   22.00    3.42
   0 -12  26   20.34    3.70
   0  12 -26   30.80    3.71
   0  12 -25   31.38    4.22
   0  12 -25   32.61    4.20
   0 -12  25   19.65    4.13
   0  12 -25   23.99    3.30
   0 -12  25   17.32    3.72
   0  12 -24   26.06    4.16
   0 -12  24   25.68    4.37
   0 -12  24   24.42    4.81
   0  12 -24   25.86    4.27
   0  12 -23   26.15    4.40
   0 -12  23   20.74    3.59
   0 -12  23   30.92    5.06
   0  12 -23   24.46    4.50
   0 -12  23   27.37    4.63
   0 -12  22    3.98    2.29
   0 -12  22    5.71    3.32
   0 -12  22   10.29    3.67
   0  12 -22    5.19    2.61
   0 -12  21   25.07    4.94
   0 -12  21   34.47    5.72
   0  12 -21   31.49    4.89
   0 -12  21   23.21    4.14
   0  12 -20    2.57    3.15
   0 -12  20    1.34    3.02
   0 -12  20    3.92    2.20
   0 -12  20    5.89    3.82
   0  12 -20    4.58    2.79
   0 -12  19   46.62    6.67
   0 -12  19   37.76    5.53
   0  12 -19   41.39    6.04
   0  12 -19   45.76    6.02
   0 -12  19   43.47    6.71
   0  12 -18   38.29    5.30
   0 -12  18   30.63    4.87
   0 -12  18   36.29    5.92
   0  12 -18   32.58    5.38
   0 -12  17   67.87    8.50
   0  12 -17   79.52    8.37
   0  12 -17   66.69    7.62
   0  12 -17   66.59    8.14
   0 -12  17   49.78    7.09
   0 -12  16   54.26    6.94
   0 -12  16   53.38    7.57
   0  12 -16   67.17   16.41
   0  12 -16   73.79    8.12
   0  12 -16   63.57    7.28
   0  12 -16   60.52    6.78
   0  12 -16   59.48    7.50
   0  12 -15    3.86   12.44
   0 -12  15   13.33    3.75
   0 -12  15   18.91    2.80
   0  12 -15    8.62    2.19
   0  12 -15    5.46    3.24
   0  12 -15    8.84    3.02
   0 -12  15   12.65    2.81
   0  12 -15    7.84    2.57
   0  12 -14   59.23   11.60
   0 -12  14   88.73    8.22
   0  12 -14   87.59    9.23
   0 -12  14   60.86    8.02
   0  12 -14   69.44   25.50
   0 -12  14   78.95    9.12
   0  12 -14   81.43    9.08
   0  12 -14   84.07    8.49
   0 -12  13   41.42    5.54
   0  12 -13   46.48    6.33
   0  12 -13   65.58   16.03
   0  12 -13   39.56    7.65
   0  12 -13   42.68    6.24
   0 -12  13   52.25    5.54
   0 -12  13   51.78    6.49
   0  12 -12  647.08   54.92
   0 -12  12  673.85   54.62
   0 -12  12  530.65   53.67
   0 -12  12  609.94   54.20
   0  12 -12  670.10   55.32
   0 -12  12  682.39   53.77
   0  12 -11  258.38   23.98
   0 -12  11  273.77   22.84
   0 -12  11  261.31   23.55
   0  12 -11  331.02   26.83
   0 -12  11  253.63   23.27
   0  12 -11  276.31   24.38
   0 -12  11  232.68   22.91
   0  12 -11  243.10   24.03
   0 -12  10 1050.02   93.58
   0  12 -10 1104.78   94.47
   0 -12  10 1186.35   94.03
   0 -12  10 1254.29   94.36
   0  12 -10 1134.74   94.70
   0 -12  10 1060.17   93.26
   0  12 -10 1178.46   94.40
   0  12 -10 1162.48   94.80
   0 -12  10 1071.74   93.31
   0 -12  10 1078.67   93.58
   0 -12   9   81.49    8.50
   0  12  -9   86.55    8.95
   0 -12   9   82.15    9.53
   0  12  -9   85.21    9.12
   0 -12   9   90.73    9.08
   0 -12   9  100.92    9.12
   0 -12   9   74.17    8.42
   0  12  -9   86.04    9.48
   0  12  -9   80.52    9.46
   0 -12   9   85.77    8.41
   0 -12   9   79.29    8.27
   0 -12   8   67.19    7.31
   0 -12   8   59.23    6.95
   0  12  -8   87.07    8.01
   0  12  -8   81.74    8.05
   0 -12   8   66.10    7.09
   0 -12   8   75.44    7.80
   0 -12   8   55.54    8.31
   0  12  -8   81.78    8.52
   0 -12   8   72.58    7.37
   0  12  -8   63.39    8.08
   0 -12   8   71.36    7.56
   0 -12   7   88.93    9.45
   0 -12   7   97.64    9.40
   0  12  -7  101.44   10.44
   0  12  -7  102.47   10.40
   0  12  -7  100.96    9.91
   0 -12   7  110.71    9.97
   0 -12   7   87.96    9.14
   0 -12   7   92.70    9.21
   0 -12   7   86.43    9.14
   0 -12   7   99.99   10.48
   0 -12   7   84.99    9.28
   0  12  -7  111.56    9.91
   0 -12   6   61.78    6.59
   0 -12   6   69.70    7.04
   0 -12   6   57.06    6.32
   0 -12   6   54.76    7.30
   0 -12   6   61.97    6.52
   0  12  -6   67.65    7.51
   0 -12   6   60.18    6.66
   0  12  -6   61.82    7.42
   0  12  -6   64.55    6.94
   0 -12   6   56.93    6.36
   0  12  -6   65.25    6.74
   0 -12   6   51.88    6.19
   0 -12   5   65.02    7.25
   0  12  -5   71.89    8.08
   0  12  -5   63.11    7.90
   0 -12   5   77.00    7.53
   0 -12   5   63.00    7.15
   0  12  -5   71.07    7.63
   0 -12   5   72.00    8.43
   0 -12   5   67.44    7.16
   0 -12   5   72.33    7.38
   0 -12   5  103.14    8.29
   0 -12   4  205.41   18.66
   0  12  -4  235.97   19.12
   0 -12   4  189.26   18.02
   0 -12   4  176.00   17.85
   0  12  -4  220.57   18.44
   0 -12   4  223.14   18.32
   0 -12   4  217.08   18.52
   0 -12   4  206.10   18.13
   0  12  -4  219.18   19.02
   0 -12   4  174.08   17.78
   0 -12   3  420.63   36.60
   0  12  -3  416.43   37.24
   0 -12   3  391.15   36.58
   0 -12   3  415.09   36.55
   0 -12   3  435.39   37.11
   0 -12   3  469.44   36.99
   0  12  -3  423.40   36.74
   0 -12   3  509.82   37.32
   0 -12   2  562.40   43.29
   0 -12   2  458.67   42.63
   0 -12   2  563.84   43.24
   0 -12   2  477.47   42.62
   0 -12   2  455.65   42.50
   0 -12   2  477.58   42.86
   0 -12   2  494.50   42.84
   0 -12   1  268.14   24.50
   0 -12   1  292.63   25.02
   0 -12   1  255.53   24.51
   0 -12   1  255.02   24.66
   0 -12   1  323.25   25.14
   0 -12   1  257.01   24.38
   0 -12   0   54.87    6.16
   0 -12   0   42.55    5.52
   0 -12   0   40.28    5.34
   0 -12   0   43.40    5.23
   0 -12   0   49.94    5.73
   0 -12   0   40.03    5.19
   0 -12  -1   55.63    6.86
   0 -12  -1   71.77    7.49
   0 -12  -1   55.91    6.90
   0 -12  -2  378.60   34.78
   0 -12  -2  377.09   34.73
   0 -12  -2  461.91   35.48
   0 -12  -3   18.73    3.56
   0 -12  -3   23.73    3.84
   0 -12  -3   25.93    4.09
   0 -12  -4  203.74   17.97
   0 -12  -4  164.69   16.87
   0 -12  -4  188.28   17.65
   0 -12  -4  189.98   17.56
   0 -12  -5   66.34    8.03
   0 -12  -5   66.58    7.91
   0 -12  -5   63.29    7.57
   0 -12  -6   70.90    8.07
   0 -12  -6   61.77    8.89
   0 -12  -6   68.46    8.21
   0 -12  -6   60.18    7.39
   0 -12  -6   53.69    6.76
   0 -12  -7   85.20    9.43
   0 -12  -7   86.47    9.65
   0 -12  -7   83.81   12.77
   0 -12  -7   74.06    8.97
   0 -12  -7   71.11    8.29
   0 -12  -8    4.48    4.48
   0 -12  -8    7.18    3.77
   0 -12  -8    8.88    3.19
   0 -12  -8    4.66   12.09
   0 -12  -8    2.82    1.94
   0 -12  -9   55.25    9.77
   0 -12  -9   81.96   17.76
   0 -12  -9   52.72    6.93
   0 -12  -9   66.62    8.17
   0 -12  -9   66.77    8.52
   0 -12 -10   15.56    3.41
   0 -12 -10   32.82   15.85
   0 -12 -10   34.74   15.44
   0 -12 -11   74.02   15.11
   0 -12 -11   75.66    8.59
   0 -12 -11   81.96   22.87
   0 -12 -12   24.36   20.83
   0 -12 -12   26.39    4.34
   0 -12 -12   16.64    8.36
   0 -12 -13   33.07    5.01
   0 -12 -13   32.17    7.48
   0 -12 -13   39.39   18.82
   0 -12 -14   24.77    4.18
   0 -12 -14   31.21   14.28
   0 -12 -15  185.87   21.17
   0 -12 -16    4.83   13.02
   0 -12 -17   19.13   11.32
   0 -12 -18   -2.03    6.66
   0 -12 -18    3.11    1.27
   0  13 -28    8.65    1.31
   0 -13  28    5.24    1.23
   0 -13  27   12.61    2.33
   0 -13  27   12.19    2.28
   0 -13  27   13.41    1.80
   0  13 -27   17.15    2.42
   0  13 -27   16.00    2.36
   0 -13  26   11.07    2.51
   0  13 -26   13.32    2.43
   0  13 -26   13.84    2.56
   0 -13  26   10.65    2.69
   0 -13  26   10.70    1.92
   0 -13  25   24.85    3.87
   0  13 -25   23.07    3.62
   0  13 -25   22.32    3.69
   0 -13  25   21.40    3.98
   0  13 -24   60.69    6.37
   0 -13  24   49.23    6.40
   0 -13  24   44.70    6.44
   0 -13  23   18.46    3.99
   0  13 -23   18.22    3.83
   0 -13  23   22.39    4.63
   0 -13  22    8.72    3.59
   0 -13  22    8.56    3.89
   0  13 -22    9.81    3.01
   0 -13  21    1.05    3.99
   0  13 -21    3.86    2.73
   0 -13  21    0.26    2.94
   0  13 -21    1.99    2.84
   0 -13  21   -0.53    1.58
   0 -13  20   25.93    5.24
   0  13 -20   30.44    4.67
   0 -13  20   25.33    4.06
   0  13 -20   29.74    4.89
   0 -13  20   25.21    5.70
   0  13 -19   31.61    5.07
   0 -13  19   34.05    4.62
   0 -13  19   34.55    6.14
   0  13 -19   28.79    4.93
   0 -13  18   68.04    8.88
   0  13 -18   86.87    9.77
   0 -13  18   96.08   10.67
   0  13 -18   98.74    9.79
   0  13 -18  108.03   10.70
   0  13 -17  150.97   14.14
   0  13 -17  130.50   13.46
   0  13 -17  125.16   12.62
   0 -13  17  111.99   12.60
   0  13 -17  136.50   13.07
   0 -13  17  148.30   14.21
   0  13 -16   70.25    8.44
   0 -13  16   93.15    9.79
   0  13 -16   80.64    9.46
   0 -13  16   78.09    8.50
   0 -13  16   95.27    8.58
   0  13 -16   75.46   17.84
   0  13 -16   62.89    8.66
   0  13 -16   74.47    8.38
   0  13 -15  132.94   34.40
   0 -13  15  113.82   12.93
   0  13 -15  133.07   18.55
   0  13 -15  154.25   13.72
   0 -13  15   99.28   11.96
   0  13 -15  125.48   12.37
   0 -13  15  133.47   12.17
   0  13 -15  127.99   13.11
   0  13 -15  135.03   12.47
   0  13 -14    3.98    1.87
   0 -13  14    5.46    1.83
   0 -13  14    5.78    3.05
   0  13 -14    5.30    2.87
   0  13 -14    6.06    9.93
   0  13 -14    2.56    3.36
   0 -13  14    6.22    2.16
   0  13 -14    2.32    1.87
   0  13 -13   50.90   18.09
   0 -13  13   69.06    7.89
   0 -13  13   63.74    8.00
   0 -13  13   77.17    8.75
   0 -13  13   79.94    9.09
   0  13 -13   48.63    8.31
   0 -13  12   68.20    8.05
   0  13 -12  121.47   14.16
   0  13 -12   93.78    9.33
   0  13 -12  109.65   10.87
   0  13 -12   94.14   10.09
   0 -13  12   69.96    7.86
   0 -13  12   75.76    8.88
   0 -13  12   69.53    8.45
   0 -13  12   54.03    7.73
   0  13 -12  118.58   11.33
   0 -13  11  748.98   58.94
   0 -13  11  705.95   58.61
   0  13 -11  708.67   59.45
   0  13 -11  663.26   58.84
   0 -13  11  651.75   57.73
   0  13 -11  733.85   59.40
   0 -13  11  639.01   58.03
   0  13 -11  903.92   62.44
   0 -13  11  675.17   57.89
   0  13 -11  674.42   59.30
   0  13 -10   83.23    9.90
   0  13 -10   83.25    9.28
   0 -13  10   72.05    8.20
   0  13 -10   78.42    9.79
   0 -13  10   91.94    9.34
   0 -13  10   80.62    8.39
   0  13 -10  112.50   13.34
   0 -13  10   83.09    8.97
   0  13 -10   95.04   10.29
   0 -13  10   77.12    8.50
   0  13  -9   21.31    5.14
   0 -13   9   32.17    4.65
   0 -13   9   28.27    4.02
   0  13  -9   23.41    5.13
   0 -13   9   32.12    4.44
   0  13  -9   28.99    4.57
   0 -13   9   24.04    5.52
   0  13  -9   36.10    4.68
   0 -13   9   31.53    4.00
   0 -13   9   20.96    3.59
   0  13  -8   47.80    6.43
   0 -13   8   53.33    5.94
   0 -13   8   48.89    5.91
   0  13  -8   53.61    7.23
   0 -13   8   57.50    6.20
   0 -13   8   63.42    6.83
   0  13  -8   77.34    7.90
   0  13  -8   55.65    6.38
   0 -13   8   38.96    7.66
   0 -13   8   51.58    6.31
   0 -13   8   47.15    5.82
   0  13  -7  379.40   33.43
   0 -13   7  348.66   32.99
   0 -13   7  361.35   32.26
   0 -13   7  357.25   32.27
   0 -13   7  393.97   32.56
   0  13  -7  380.42   32.71
   0 -13   7  397.84   32.82
   0 -13   7  356.61   32.28
   0  13  -7  380.82   32.95
   0  13  -7  369.80   33.42
   0 -13   7  442.50   33.25
   0 -13   6  128.00   11.36
   0  13  -6  111.60   11.42
   0  13  -6  111.08   11.99
   0 -13   6  107.47   10.98
   0  13  -6  124.28   12.30
   0 -13   6  118.49   11.09
   0 -13   6  111.43   11.08
   0 -13   6   91.85   11.87
   0 -13   6  118.68   11.24
   0 -13   6  123.53   11.69
   0 -13   5   46.14    5.31
   0 -13   5   36.60    5.05
   0 -13   5   41.99    5.11
   0 -13   5   44.98    5.38
   0 -13   5   48.84    5.78
   0  13  -5   40.80    6.01
   0 -13   5   52.55    8.04
   0 -13   5   40.81    5.13
   0  13  -5   41.25    5.38
   0  13  -5   49.13    6.31
   0 -13   4   54.05    6.15
   0 -13   4   50.19    7.53
   0  13  -4   59.72    7.07
   0 -13   4   52.61    6.04
   0  13  -4   41.63    5.81
   0 -13   4   59.39    6.15
   0 -13   4   56.40    6.26
   0 -13   4   60.41    6.67
   0  13  -4   52.21    6.78
   0 -13   3   17.15    3.23
   0  13  -3   24.28    3.14
   0 -13   3   10.05    4.95
   0 -13   3   12.19    2.71
   0 -13   3   21.08    3.74
   0 -13   3   10.81    2.80
   0  13  -3   28.01    4.25
   0  13  -3   23.11    4.01
   0 -13   3    8.80    2.66
   0 -13   3   12.22    2.68
   0 -13   3   12.84    2.64
   0 -13   2  156.95   14.44
   0 -13   2  119.62   14.27
   0 -13   2  138.90   13.80
   0 -13   2  159.84   14.49
   0 -13   2  137.00   13.70
   0 -13   1  102.24   11.15
   0 -13   1   87.92   11.13
   0 -13   1  107.63   10.76
   0 -13   1  117.60   11.43
   0 -13   1  112.75   10.92
   0 -13   0   50.49    6.31
   0 -13   0   43.34    5.78
   0 -13   0   50.17    6.33
   0 -13   0   44.64    5.80
   0 -13   0   65.36    7.03
   0 -13  -1  626.42   57.35
   0 -13  -1  626.56   57.34
   0 -13  -2   92.28    9.85
   0 -13  -2   83.61    9.47
   0 -13  -2   79.35    9.31
   0 -13  -3  218.64   19.48
   0 -13  -3  215.62   19.17
   0 -13  -3  169.46   18.20
   0 -13  -3  215.66   19.23
   0 -13  -4   11.96    3.46
   0 -13  -4    8.62    3.11
   0 -13  -5    1.86    2.67
   0 -13  -5    2.74    5.43
   0 -13  -5    4.06    3.24
   0 -13  -5    7.70    3.28
   0 -13  -6   34.59    5.66
   0 -13  -6   35.60    6.27
   0 -13  -6   44.96    6.33
   0 -13  -6   33.20   10.96
   0 -13  -7    3.01    3.38
   0 -13  -7   10.76   14.28
   0 -13  -7    2.89    4.46
   0 -13  -7    6.83    3.20
   0 -13  -8    1.03    4.69
   0 -13  -8    0.59    4.33
   0 -13  -8    0.60    2.80
   0 -13  -8   -0.42    1.46
   0 -13  -9    7.85   18.51
   0 -13  -9    1.31   10.03
   0 -13  -9   17.56    4.14
   0 -13  -9    6.26    2.25
   0 -13 -10   16.70   14.77
   0 -13 -10   29.54    4.53
   0 -13 -11   21.85   10.86
   0 -13 -11   15.84    3.22
   0 -13 -11   13.20   20.09
   0 -13 -12   43.87    5.60
   0 -13 -12   56.56   20.71
   0 -13 -12   33.17    9.02
   0 -13 -13  114.92   18.86
   0 -13 -14  103.87   16.09
   0 -13 -15   19.77   12.17
   0 -13 -16   -2.44   10.69
   0 -13 -17   16.64    6.99
   0 -14  27    2.08    1.14
   0 -14  27    4.09    1.25
   0  14 -27    3.76    1.15
   0  14 -27    2.43    1.05
   0  14 -26   10.68    2.09
   0 -14  26   11.15    2.31
   0  14 -26   10.30    1.62
   0 -14  26    7.96    2.08
   0 -14  26    9.90    1.63
   0  14 -25   47.43    5.03
   0 -14  25   46.90    5.43
   0 -14  25   38.56    5.12
   0 -14  25   37.54    4.46
   0 -14  24   11.25    2.88
   0  14 -24    9.80    2.45
   0 -14  24    8.50    3.09
   0 -14  24    6.10    1.89
   0 -14  23    1.49    2.57
   0 -14  23    1.05    2.93
   0  14 -23   -0.55    2.35
   0  14 -23    1.05    1.85
   0 -14  22    7.18    3.41
   0  14 -22    5.69    2.50
   0  14 -22    6.97    2.79
   0 -14  22    4.90    3.17
   0 -14  21   15.99    4.43
   0  14 -21   17.82    3.85
   0  14 -21   19.34    3.62
   0 -14  21   21.07    4.73
   0  14 -20   18.42    3.61
   0 -14  20   20.84    4.90
   0  14 -20   15.72    3.91
   0  14 -19   57.22    7.09
   0  14 -19   52.24    6.65
   0  14 -19   50.38    6.93
   0 -14  19   61.32    7.98
   0  14 -18  170.72   15.69
   0  14 -18  148.00   15.83
   0  14 -18  181.96   16.00
   0 -14  18  149.08   16.23
   0  14 -17  145.51   14.35
   0 -14  17  144.73   15.21
   0  14 -17  156.42   14.38
   0  14 -17  150.55   15.39
   0  14 -17  143.01   14.97
   0  14 -16  405.96   34.95
   0  14 -16  388.62   33.83
   0  14 -16  310.21   37.98
   0  14 -16  295.21   51.12
   0  14 -16  382.36   33.72
   0  14 -16  381.54   34.41
   0 -14  16  408.60   34.74
   0 -14  16  403.38   33.59
   0 -14  15   99.82   10.28
   0 -14  15  111.33   10.22
   0 -14  15  111.79   11.51
   0  14 -15   72.74   35.87
   0  14 -15   96.42   11.29
   0  14 -15   97.06   18.25
   0  14 -15   88.86   11.01
   0  14 -15  102.18   10.24
   0  14 -15   91.82   10.19
   0 -14  15   86.19   10.81
   0 -14  14   53.50    6.21
   0  14 -14   47.50   30.12
   0 -14  14   47.23    6.23
   0  14 -14   51.95    7.46
   0  14 -14   55.80    6.34
   0 -14  14   53.16    7.25
   0 -14  14   53.20    7.24
   0  14 -14   30.15   12.39
   0  14 -14   54.68    6.57
   0  14 -13    7.72    4.50
   0  14 -13    4.98    1.94
   0 -14  13    6.75    2.22
   0 -14  13    9.62    3.45
   0 -14  13    8.45    3.15
   0  14 -13    6.80    7.09
   0 -14  13   13.55    2.66
   0  14 -12   94.67   10.27
   0 -14  12   76.64    9.06
   0 -14  12   89.58    9.16
   0  14 -12   82.13   11.21
   0 -14  12   86.54    9.74
   0  14 -12  106.14   15.44
   0 -14  12   99.07   10.16
   0  14 -12  116.47   12.50
   0  14 -12   84.41   11.46
   0  14 -12   75.29    9.99
   0 -14  11   40.86    5.90
   0  14 -11   43.12   10.87
   0  14 -11   42.68    7.29
   0  14 -11   43.60    6.16
   0 -14  11   47.57    5.99
   0  14 -11   40.89    7.28
   0  14 -11   40.61    7.80
   0 -14  11   39.17    5.05
   0 -14  11   37.98    5.09
   0 -14  11   40.26    5.33
   0  14 -10   36.14    6.47
   0  14 -10   30.44    5.12
   0 -14  10   31.93    5.03
   0 -14  10   34.05    4.61
   0  14 -10   27.18    6.24
   0 -14  10   32.74    4.52
   0 -14  10   32.18    4.59
   0 -14  10   40.76    5.62
   0  14 -10   43.58   10.52
   0  14 -10   41.61    7.24
   0 -14   9   46.23    5.94
   0  14  -9   38.59    6.76
   0  14  -9   35.29    6.61
   0 -14   9   54.62    6.29
   0  14  -9   40.78    6.94
   0 -14   9   39.30    5.13
   0 -14   9   37.80    5.08
   0 -14   9   40.10    5.30
   0  14  -9   45.01    6.02
   0 -14   8  400.05   32.44
   0 -14   8  347.48   31.44
   0 -14   8  312.90   32.15
   0 -14   8  327.32   31.34
   0  14  -8  368.58   32.78
   0 -14   8  359.54   31.69
   0  14  -8  399.26   33.14
   0  14  -8  408.93   32.49
   0  14  -8  385.39   31.96
   0 -14   8  371.92   32.08
   0 -14   7  110.06   11.03
   0  14  -7  118.80   11.68
   0  14  -7  110.86   12.23
   0 -14   7  105.66   10.88
   0 -14   7  130.09   11.94
   0 -14   7  100.81   10.97
   0 -14   7  105.36   13.01
   0  14  -7  117.75   12.22
   0 -14   6   79.77   11.23
   0 -14   6   86.82    9.35
   0  14  -6  115.28   11.02
   0  14  -6  103.05   10.03
   0 -14   6   82.87    9.32
   0 -14   6   97.46    9.70
   0 -14   6   87.58    9.92
   0  14  -6  101.10   11.01
   0 -14   5   43.78    8.03
   0  14  -5   48.68    6.12
   0 -14   5   47.46    5.93
   0  14  -5   49.50    6.87
   0 -14   5   62.28    6.85
   0 -14   5   47.38    5.87
   0  14  -5   57.30    7.47
   0 -14   4    7.86    2.49
   0 -14   4   13.51    3.23
   0 -14   4    7.90    2.37
   0  14  -4   14.63    2.74
   0  14  -4   10.83    3.59
   0 -14   4    8.09    5.60
   0 -14   4   12.83    3.05
   0 -14   4    9.21    2.41
   0  14  -4    9.67    3.41
   0 -14   4   12.06    3.02
   0  14  -3   12.46    3.54
   0  14  -3   11.35    3.36
   0 -14   3   10.45    2.71
   0 -14   3   14.62    3.48
   0 -14   3   14.64    3.39
   0 -14   3   14.08    2.84
   0 -14   3    4.56    5.81
   0 -14   3   14.10    3.41
   0 -14   2   34.63    7.20
   0 -14   2   38.60    5.59
   0 -14   2   52.06    6.42
   0 -14   2   34.01    5.41
   0 -14   2   34.11    5.03
   0  14  -2   41.44    5.81
   0 -14   2   37.80    5.09
   0 -14   1   13.87    2.97
   0 -14   1   15.01    3.48
   0 -14   1   16.68    3.78
   0 -14   1   18.48    3.88
   0 -14   1   12.65    2.92
   0 -14   0  168.67   17.40
   0 -14   0  169.22   17.40
   0 -14   0  191.97   18.22
   0 -14   0  201.47   18.34
   0 -14  -1  142.40   14.72
   0 -14  -1  160.76   15.32
   0 -14  -1  139.34   14.57
   0 -14  -2  206.29   19.62
   0 -14  -2  177.75   19.31
   0 -14  -2  238.72   20.24
   0 -14  -3  215.02   19.28
   0 -14  -3  184.40   18.67
   0 -14  -3  184.30   18.69
   0 -14  -4  100.73   12.56
   0 -14  -4   88.02   10.41
   0 -14  -4  107.85   11.37
   0 -14  -4   97.46   11.12
   0 -14  -5   33.28    5.64
   0 -14  -5   33.01   12.02
   0 -14  -5   46.35    6.47
   0 -14  -5   36.24    6.55
   0 -14  -6   19.42    4.43
   0 -14  -6   12.76    4.44
   0 -14  -6   23.53    5.43
   0 -14  -6   14.41   14.95
   0 -14  -7    2.86    3.88
   0 -14  -7   -7.42   18.22
   0 -14  -7    2.76    3.17
   0 -14  -7    2.41    4.47
   0 -14  -8    9.67    3.51
   0 -14  -8   11.71    4.83
   0 -14  -8   -0.78   19.11
   0 -14  -8    2.88    7.12
   0 -14  -9  -18.35   17.55
   0 -14  -9   13.31   14.90
   0 -14 -10   18.38   18.75
   0 -14 -10    0.71   12.44
   0 -14 -11   36.45    9.60
   0 -14 -11   43.82   21.18
   0 -14 -12   41.31    8.21
   0 -14 -12   49.68   16.73
   0 -14 -13   54.03   13.32
   0 -14 -14   16.70   11.42
   0 -14 -15    4.20   10.07
   0 -14 -16   30.96    7.15
   0 -15  27    4.16    1.13
   0 -15  27    4.93    1.15
   0 -15  26   26.48    3.49
   0  15 -26   26.00    3.09
   0  15 -26   30.63    3.33
   0 -15  26   29.05    3.57
   0 -15  25   13.73    2.66
   0 -15  25   10.95    1.82
   0 -15  25   13.78    2.59
   0  15 -25   16.37    2.65
   0  15 -25    7.81    2.03
   0 -15  24   11.03    2.11
   0  15 -24   12.42    2.55
   0  15 -24   14.74    2.87
   0 -15  24   16.99    3.29
   0 -15  24   16.33    3.23
   0 -15  23    3.78    2.60
   0 -15  23    2.32    2.34
   0  15 -23    4.22    2.30
   0 -15  23    4.42    1.60
   0  15 -23    4.20    2.04
   0 -15  22   14.86    2.85
   0  15 -22   24.19    3.58
   0  15 -22   22.30    3.83
   0 -15  22   14.42    3.92
   0 -15  22   17.31    4.04
   0 -15  21    6.47    2.08
   0  15 -21    6.60    2.70
   0  15 -21    6.83    2.43
   0 -15  21    8.51    3.61
   0  15 -20    2.71    2.08
   0 -15  20    3.14    1.78
   0 -15  20    3.29    3.33
   0  15 -20    4.01    2.65
   0  15 -19   26.05    4.55
   0 -15  19   26.88    4.08
   0 -15  19   29.24    5.32
   0  15 -19   28.00    5.04
   0  15 -19   26.58    4.22
   0 -15  18   30.98    4.95
   0  15 -18   46.26    5.98
   0  15 -18   46.94    5.52
   0  15 -18   45.58    5.56
   0 -15  18   32.20    6.02
   0  15 -18   42.19    6.32
   0  15 -17  178.56   18.24
   0 -15  17  204.21   18.59
   0  15 -17  193.28   17.54
   0  15 -17  191.12   17.58
   0 -15  17  158.19   17.19
   0  15 -17  225.88   19.17
   0 -15  16  108.89   10.19
   0  15 -16  107.97   10.54
   0 -15  16   79.19    9.87
   0  15 -16  113.64   44.57
   0  15 -16  100.25   11.20
   0 -15  16   77.11   10.73
   0 -15  16   91.02   10.88
   0  15 -16  108.04   11.64
   0  15 -16  116.70   10.47
   0  15 -16   86.34   22.75
   0  15 -15   68.17    7.98
   0  15 -15   84.66   19.51
   0 -15  15   85.52    8.33
   0  15 -15   67.19    9.03
   0 -15  15   70.94    8.22
   0 -15  15   86.49    9.46
   0 -15  15   81.23    9.40
   0  15 -15   64.45    8.17
   0 -15  14   28.41    5.12
   0  15 -14   22.75    5.50
   0  15 -14   24.64    3.85
   0 -15  14   22.83    3.76
   0 -15  14   27.72    5.19
   0  15 -14   23.84    4.25
   0  15 -14   34.51   14.04
   0 -15  14   21.27    3.88
   0  15 -14    9.36   34.96
   0 -15  13   10.73    2.76
   0  15 -13    8.85    3.63
   0  15 -13   29.52    8.75
   0 -15  13    9.50    3.64
   0  15 -13   12.94   23.82
   0 -15  13    9.21    2.62
   0  15 -13   12.08    4.72
   0 -15  13   19.07    4.30
   0 -15  12   10.54    2.64
   0 -15  12    9.34    2.48
   0  15 -12   15.23    3.87
   0 -15  12   12.79    3.57
   0 -15  12   12.15    3.62
   0  15 -12    7.69    4.88
   0  15 -12   14.31    7.14
   0  15 -12    2.92   13.61
   0  15 -12   12.44    7.31
   0 -15  12    9.62    2.60
   0 -15  11   39.52    4.97
   0 -15  11   30.94    4.84
   0 -15  11   31.89    5.41
   0  15 -11   37.08    7.71
   0  15 -11   39.41    8.05
   0  15 -11   31.54    6.27
   0  15 -11   33.40    5.69
   0 -15  11   35.54    5.68
   0  15 -11   56.98   12.75
   0  15 -11   41.36    7.40
   0 -15  11   39.99    5.09
   0  15 -10    2.53    2.41
   0  15 -10    1.91    4.49
   0 -15  10    2.05    2.48
   0 -15  10    2.60    1.80
   0  15 -10    4.09    3.94
   0  15 -10    4.07    5.15
   0 -15  10    2.41    2.57
   0 -15  10    1.76    1.78
   0  15 -10   -2.48    9.10
   0  15 -10   -0.32    5.22
   0 -15  10    1.62    1.70
   0  15  -9   60.32    8.25
   0 -15   9   48.19    6.27
   0 -15   9   48.46    6.34
   0 -15   9   55.24    6.48
   0  15  -9   71.66   12.98
   0 -15   9   65.91    7.53
   0  15  -9   55.66    7.17
   0  15  -9   46.73    8.03
   0  15  -9   46.97    8.28
   0 -15   8   59.89    7.11
   0 -15   8   52.24    6.82
   0 -15   8   64.44    7.75
   0  15  -8   80.40    9.17
   0  15  -8   66.35    7.71
   0 -15   8   49.85    6.72
   0  15  -8   74.07    8.92
   0 -15   7   73.58   11.84
   0 -15   7  108.99   10.60
   0  15  -7   93.65   10.64
   0 -15   7   94.08    9.55
   0  15  -7   85.39   10.68
   0  15  -7   85.31    9.80
   0 -15   7   87.37    9.56
   0 -15   7   92.46    9.57
   0  15  -6  117.99   12.77
   0 -15   6  141.47   12.83
   0  15  -6  125.34   13.57
   0 -15   6   96.74   14.42
   0 -15   6  152.12   13.70
   0 -15   6  132.93   12.77
   0  15  -6  130.04   13.93
   0 -15   5   70.90    8.01
   0  15  -5   55.47    6.96
   0 -15   5   41.50    9.52
   0 -15   5   54.25    6.84
   0 -15   5   64.86    7.78
   0 -15   5   59.95    7.07
   0  15  -5   63.39    7.93
   0  15  -5   57.96    8.04
   0 -15   5   79.17    8.53
   0 -15   4   54.65    6.96
   0  15  -4   61.54    7.28
   0 -15   4   33.08    8.65
   0  15  -4   53.91    6.21
   0 -15   4   46.88    6.73
   0 -15   4   47.81    6.21
   0  15  -4   55.52    7.44
   0 -15   4   41.32    5.93
   0 -15   4   61.34    7.49
   0 -15   3    2.49    2.06
   0 -15   3    2.13    2.65
   0 -15   3    3.13    2.56
   0 -15   3   -3.53    6.56
   0  15  -3    0.27    2.96
   0 -15   3    1.26    2.00
   0 -15   3    1.90    2.41
   0 -15   2    0.85    6.18
   0 -15   2    1.35    2.59
   0 -15   2    4.13    2.79
   0 -15   2    1.87    2.47
   0  15  -2    3.36    3.19
   0 -15   2    0.84    2.06
   0 -15   2    1.93    2.13
   0 -15   1   47.61    6.60
   0 -15   1   41.97    6.10
   0  15  -1   27.80    5.01
   0 -15   1   45.77    5.63
   0 -15   1   40.46    6.07
   0 -15   1   40.09    5.54
   0 -15   0    1.72    2.67
   0  15   0    2.07    1.96
   0 -15   0    0.22    2.16
   0 -15   0   -1.69    3.20
   0 -15   0    2.19    2.61
   0 -15  -1   40.07    6.57
   0 -15  -1   55.37    7.23
   0 -15  -1   46.66    6.97
   0 -15  -2   81.23    9.86
   0 -15  -2   71.46    9.57
   0 -15  -2   96.27   10.32
   0 -15  -3  144.10   15.37
   0 -15  -3  167.16   18.06
   0 -15  -3  173.04   16.40
   0 -15  -3  152.69   16.03
   0 -15  -4  106.76   12.79
   0 -15  -4  111.22   17.93
   0 -15  -4  154.60   14.15
   0 -15  -4  126.63   13.64
   0 -15  -5   55.29    7.83
   0 -15  -5   62.94    8.31
   0 -15  -5   63.32   19.90
   0 -15  -5   66.59    8.72
   0 -15  -6    1.09   20.07
   0 -15  -6   14.11    5.18
   0 -15  -6   10.95    4.26
   0 -15  -6   19.02    4.49
   0 -15  -7    9.38    5.81
   0 -15  -7   16.09    4.10
   0 -15  -7    9.70    4.95
   0 -15  -7   25.49   19.96
   0 -15  -8    4.37   12.25
   0 -15  -8    2.04   19.11
   0 -15  -9   27.62   14.65
   0 -15  -9   58.72   19.66
   0 -15 -10   16.55    9.73
   0 -15 -10   25.50   19.66
   0 -15 -11    3.13    6.84
   0 -15 -11  -13.77   18.84
   0 -15 -12    5.03   11.45
   0 -15 -12    7.17    6.07
   0 -15 -13   15.61   10.20
   0 -15 -14    1.73    8.29
   0 -15 -15   18.30    6.79
   0  16 -26   14.32    2.13
   0 -16  26   13.66    2.16
   0 -16  26   14.47    2.17
   0 -16  25   60.32    5.94
   0  16 -25   59.93    5.67
   0  16 -25   42.21    5.14
   0 -16  25   58.30    5.79
   0  16 -24    0.45    1.08
   0 -16  24    1.64    1.83
   0 -16  24    1.89    1.83
   0 -16  24    1.75    0.88
   0  16 -24    2.12    1.67
   0  16 -23    1.32    1.32
   0  16 -23   -0.46    1.64
   0 -16  23    0.35    1.99
   0 -16  23    0.34    1.02
   0 -16  23    2.74    2.33
   0  16 -22    4.24    2.21
   0 -16  22    5.37    1.60
   0  16 -22    6.11    1.87
   0 -16  22    5.16    2.34
   0 -16  21    2.29    1.45
   0  16 -21    4.43    2.34
   0  16 -21    2.28    1.68
   0 -16  21    5.49    2.72
   0 -16  20    7.63    3.33
   0  16 -20   13.20    3.14
   0  16 -20   12.46    3.05
   0  16 -20   13.87    2.74
   0 -16  20    5.56    1.99
   0 -16  19    2.37    1.66
   0  16 -19   -1.37    1.76
   0  16 -19    0.36    1.64
   0  16 -19   -0.22    2.78
   0 -16  19    3.05    2.81
   0  16 -19   -0.21    2.16
   0 -16  18   32.55    5.35
   0 -16  18   28.72    4.15
   0  16 -18   23.72    3.98
   0  16 -18   26.84    4.08
   0  16 -18   27.46    5.29
   0  16 -18   24.29    4.39
   0  16 -17   23.55    5.38
   0  16 -17   23.31    3.73
   0  16 -17   26.08    4.15
   0 -16  17   22.52    4.93
   0 -16  17   16.68    3.44
   0 -16  17   25.71    4.95
   0 -16  16   14.45    4.13
   0  16 -16   18.49    3.63
   0 -16  16   14.53    3.05
   0 -16  16   18.37    4.52
   0 -16  16   16.03    3.20
   0  16 -16   18.51    3.27
   0  16 -16   15.59    4.73
   0  16 -15   51.70   47.43
   0  16 -15   19.50    4.96
   0 -16  15   26.48    5.12
   0  16 -15   17.99    4.00
   0 -16  15   26.96    4.03
   0 -16  15   24.96    5.10
   0  16 -15   13.49   20.08
   0 -16  15   29.22    4.24
   0 -16  14   11.48    2.87
   0 -16  14    9.12    3.55
   0  16 -14    7.33   15.85
   0  16 -14   13.85    3.38
   0  16 -14   11.63   42.53
   0  16 -14    9.51    3.98
   0  16 -14   10.93    4.63
   0 -16  14   11.29    4.11
   0 -16  14   14.61    2.96
   0 -16  13   12.77    3.79
   0  16 -13   10.84   10.90
   0  16 -13    9.74    3.77
   0 -16  13    9.40    2.65
   0  16 -13   10.52   29.19
   0  16 -13   10.21    4.82
   0 -16  13   14.67    3.04
   0 -16  13   13.91    4.11
   0  16 -13   12.39    3.33
   0  16 -12    8.03    3.45
   0 -16  12    3.66    2.86
   0  16 -12   12.49    5.25
   0 -16  12    4.97    2.06
   0  16 -12    5.70    7.35
   0 -16  12    4.35    3.12
   0  16 -12    9.75   16.74
   0 -16  12    3.87    2.18
   0 -16  12    1.78    1.69
   0 -16  11    0.68    1.56
   0  16 -11   -1.21    2.71
   0  16 -11   -7.86   12.40
   0  16 -11    1.02    6.03
   0  16 -11   -2.81    5.30
   0 -16  11    2.86    1.90
   0  16 -11    1.68    6.28
   0 -16  11    1.73    1.83
   0 -16  11    3.46    2.79
   0  16 -10   19.84    4.38
   0  16 -10   22.35    7.23
   0 -16  10   20.73    3.71
   0 -16  10   22.42    4.46
   0  16 -10   27.93    6.63
   0  16 -10   19.11   11.29
   0 -16  10   16.30    3.48
   0  16 -10   22.59    6.38
   0 -16  10   21.09    3.79
   0 -16   9   37.47    5.49
   0  16  -9   41.76    6.20
   0  16  -9   53.69    8.43
   0 -16   9   43.51    5.68
   0  16  -9   58.96   13.23
   0  16  -9   31.41    6.71
   0  16  -9   45.18    7.37
   0 -16   9   40.10    6.25
   0  16  -9   36.28    7.92
   0 -16   9   44.57    5.69
   0  16  -8   57.56    8.56
   0 -16   8   56.66    7.16
   0  16  -8   59.84    7.65
   0  16  -8   57.89    8.66
   0 -16   8   64.43    7.36
   0 -16   8   71.78    8.42
   0  16  -8   58.44    8.64
   0 -16   7  152.18   14.77
   0 -16   7  127.18   13.57
   0  16  -7  135.13   14.66
   0  16  -7  143.73   15.03
   0  16  -7  142.81   15.64
   0 -16   7  174.24   15.46
   0 -16   7  127.52   13.55
   0  16  -7  134.37   14.00
   0 -16   7  150.22   14.71
   0  16  -7  135.98   14.83
   0 -16   6   99.18   10.99
   0  16  -6   92.82   11.02
   0  16  -6  101.09   11.57
   0 -16   6  131.65   12.10
   0 -16   6  101.95   11.16
   0  16  -6   92.50   10.28
   0  16  -6   94.01   11.18
   0 -16   6   99.33   10.36
   0 -16   6   70.73   12.32
   0 -16   6   90.82   10.17
   0 -16   5  188.75   17.69
   0 -16   5  181.67   16.83
   0 -16   5  187.33   16.95
   0  16  -5  155.05   16.46
   0 -16   5  189.61   17.77
   0  16  -5  177.24   17.82
   0 -16   5  134.55   17.86
   0  16  -5  165.12   17.37
   0  16  -5  164.75   17.27
   0 -16   4   72.18    8.34
   0 -16   4   55.08    7.52
   0 -16   4   46.33    6.53
   0 -16   4   51.08    6.57
   0  16  -4   58.81    7.71
   0 -16   4   40.84    9.74
   0  16  -4   47.41    7.07
   0 -16   4   56.90    7.57
   0 -16   3    4.75    8.05
   0 -16   3    5.31    3.18
   0  16  -3    1.92    3.15
   0 -16   3    7.34    3.30
   0 -16   3    6.86    2.86
   0 -16   3    7.48    3.39
   0 -16   3    4.74    2.55
   0  16  -3   -1.79    2.84
   0 -16   2   35.18    6.04
   0 -16   2   50.77    6.91
   0  16  -2   34.05    5.70
   0 -16   2   33.56    5.32
   0 -16   2   40.02    6.31
   0 -16   1   16.55    4.39
   0 -16   1   16.00    4.36
   0 -16   1   17.84    3.94
   0 -16   1   17.54    4.42
   0  16  -1   22.56    4.21
   0 -16   0   50.32    6.99
   0 -16   0   61.20    8.98
   0 -16   0   73.72    8.42
   0 -16   0   57.63    7.86
   0 -16   0   81.96    8.69
   0  16   0   44.90    6.46
   0  16   0   48.18    6.19
   0 -16  -1   18.54    9.19
   0 -16  -1   14.89    4.28
   0  16   1   11.53    2.47
   0 -16  -1   16.16    4.20
   0 -16  -1   18.39    4.37
   0 -16  -2   47.23    7.03
   0  16   2   40.00    6.35
   0 -16  -2   47.23    6.99
   0 -16  -3   61.88    8.91
   0 -16  -3   71.43    8.81
   0 -16  -3   66.15   18.69
   0 -16  -3   62.82    8.40
   0 -16  -4  118.49   13.03
   0 -16  -4  100.73   24.64
   0 -16  -4  139.44   13.77
   0 -16  -4  108.85   12.48
   0 -16  -5    9.03    3.72
   0 -16  -5   12.09    5.39
   0 -16  -5    9.11    4.17
   0 -16  -6   39.17   24.15
   0 -16  -6   29.69    5.24
   0 -16  -6   14.17    5.62
   0 -16  -6   30.93    6.54
   0 -16  -7   25.59   20.05
   0 -16  -7   27.98   10.37
   0 -16  -8  152.44   22.06
   0 -16  -8  123.32   19.47
   0 -16  -9   24.38    9.75
   0 -16  -9   41.23   19.26
   0 -16 -10   50.51    9.28
   0 -16 -10   75.03   19.36
   0 -16 -11   16.73    6.86
   0 -16 -11   25.95   12.54
   0 -16 -12    6.00    9.63
   0 -16 -13    8.13    7.61
   0 -17  25    2.23    1.22
   0  17 -25    1.73    1.07
   0 -17  24   13.07    2.34
   0  17 -24   11.36    2.17
   0 -17  24    8.67    2.22
   0  17 -23    1.13    1.01
   0 -17  23    0.61    1.63
   0 -17  23    1.91    0.89
   0  17 -23    0.92    1.47
   0 -17  22    0.36    2.02
   0 -17  22    1.01    0.93
   0  17 -22    1.80    1.61
   0  17 -22    1.08    1.03
   0  17 -21    8.60    2.41
   0  17 -21    5.25    1.82
   0 -17  21    9.99    3.03
   0 -17  21    9.18    1.95
   0 -17  20   20.47    4.01
   0  17 -20   22.67    3.58
   0  17 -20   17.22    3.53
   0  17 -20   13.72    2.74
   0 -17  20   17.23    2.83
   0  17 -19   16.80    3.23
   0  17 -19   11.18    3.96
   0 -17  19   20.52    3.16
   0 -17  19   25.23    4.35
   0  17 -19   18.15    3.47
   0  17 -18   17.94    3.52
   0 -17  18   20.54    4.55
   0  17 -18   17.19    4.74
   0 -17  18   17.98    3.18
   0 -17  18   24.58    4.64
   0  17 -18   21.73    3.75
   0 -17  17    4.53    3.04
   0  17 -17    1.85    4.16
   0  17 -17    3.21    2.24
   0 -17  17    4.75    1.86
   0 -17  17    2.98    3.03
   0  17 -17    4.05    2.28
   0  17 -16    3.40    4.55
   0 -17  16    6.44    2.06
   0 -17  16   10.32    3.96
   0 -17  16    6.20    2.07
   0 -17  16    3.59    2.88
   0  17 -16   -6.34   23.43
   0  17 -16    3.94    2.28
   0 -17  15   12.70    2.81
   0  17 -15   11.31    3.97
   0  17 -15   14.02    3.38
   0  17 -15   14.00    4.86
   0 -17  15   15.66    4.18
   0 -17  15    8.35    2.51
   0  17 -15   -0.46   51.85
   0 -17  15   11.37    3.81
   0  17 -15   -0.92   20.78
   0  17 -14    7.84   47.02
   0  17 -14   21.35    4.20
   0 -17  14   15.56    3.41
   0  17 -14   26.27    5.28
   0 -17  14   22.07    4.82
   0 -17  14   21.62    4.97
   0 -17  14   23.39    3.74
   0  17 -14   24.11    5.62
   0  17 -14   36.51   19.08
   0 -17  13   26.81    5.38
   0  17 -13   36.89    5.47
   0 -17  13   21.34    4.09
   0  17 -13   35.31    5.80
   0  17 -13   31.04    6.99
   0 -17  13   34.77    4.76
   0  17 -13   28.89   15.23
   0  17 -13   33.29   38.15
   0  17 -12   27.11   25.84
   0 -17  12   27.40    5.34
   0 -17  12   23.66    4.07
   0 -17  12   29.07    4.39
   0  17 -12   24.93    4.73
   0  17 -12   19.30    6.28
   0  17 -12   18.33   10.63
   0 -17  12   26.54    4.08
   0  17 -12   20.21    4.72
   0  17 -11   40.09    6.29
   0 -17  11   39.40    5.34
   0 -17  11   38.41    6.38
   0 -17  11   41.55    5.52
   0  17 -11   31.09    8.74
   0  17 -11   34.53    5.78
   0 -17  11   42.24    5.60
   0  17 -11   49.03   17.09
   0  17 -10   23.51    4.96
   0  17 -10   34.41    8.15
[truncated: 5,050,280 more chars]
