# Supplementary material for: Stepwise Amplification of Circularly Polarized Luminescence in Chiral Metal Cluster Ensembles
Source: Adv Sci (Weinh). 2023 Feb 25;10(13):2207660. doi: 10.1002/advs.202207660 (PMC10161016; doi:10.1002/advs.202207660)
Supplement: Supplementary file 2 — Supporting Information [file ADVS-10-2207660-s002.zip › 2b.cif]

data_2b
_audit_creation_date               2022-10-16
_audit_creation_method
;
Olex2 1.2
(compiled 2018.05.29 svn.r3508 for OlexSys, GUI svn.r5506)
;
_shelx_SHELXL_version_number       '2016/6'
_audit_contact_author_address      ?
_audit_contact_author_email        ?
_audit_contact_author_name         ''
_audit_contact_author_phone        ?
_publ_contact_author_id_orcid      ?
_publ_section_references
;
Dolomanov, O.V., Bourhis, L.J., Gildea, R.J, Howard, J.A.K. & Puschmann, H.
 (2009), J. Appl. Cryst. 42, 339-341.

Sheldrick, G.M. (2015). Acta Cryst. C71, 3-8.
;
_chemical_name_common              ?
_chemical_name_systematic          ?
_chemical_formula_moiety          
 'C118 H172 Ag12 N8 O24 S12, C113 H169 Ag12 N7 O25 S12, 6(H2 O), 3(C5 H5 N)'
_chemical_formula_sum              'C246 H368 Ag24 N18 O55 S24'
_chemical_formula_weight           7815.88
_chemical_absolute_configuration   ad
_chemical_melting_point            ?
loop_
  _atom_type_symbol
  _atom_type_description
  _atom_type_scat_dispersion_real
  _atom_type_scat_dispersion_imag
  _atom_type_scat_source
 'C' 'C' 0.0181 0.0091 'International Tables Vol C Tables 4.2.6.8 and 6.1.1.4'
 'H' 'H' 0.0000 0.0000 'International Tables Vol C Tables 4.2.6.8 and 6.1.1.4'
 'Ag' 'Ag' 0.1306 4.2820 'International Tables Vol C Tables 4.2.6.8 and 6.1.1.4'
 'N' 'N' 0.0311 0.0180 'International Tables Vol C Tables 4.2.6.8 and 6.1.1.4'
 'O' 'O' 0.0492 0.0322 'International Tables Vol C Tables 4.2.6.8 and 6.1.1.4'
 'S' 'S' 0.3331 0.5567 'International Tables Vol C Tables 4.2.6.8 and 6.1.1.4'

_shelx_space_group_comment
;
The symmetry employed for this shelxl refinement is uniquely defined
by the following loop, which should always be used as a source of
symmetry information in preference to the above space-group names.
They are only intended as comments.
;
_space_group_crystal_system        'triclinic'
_space_group_IT_number             1
_space_group_name_H-M_alt          'P 1'
_space_group_name_Hall             'P 1'
loop_
  _space_group_symop_operation_xyz
 'x, y, z'

_cell_length_a                     17.30140(11)
_cell_length_b                     20.20659(12)
_cell_length_c                     24.36782(13)
_cell_angle_alpha                  100.5975(5)
_cell_angle_beta                   107.8152(5)
_cell_angle_gamma                  109.6734(6)
_cell_volume                       7235.41(8)
_cell_formula_units_Z              1
_cell_measurement_reflns_used      93182
_cell_measurement_temperature      150
_cell_measurement_theta_max        73.4910
_cell_measurement_theta_min        2.4590
_shelx_estimated_absorpt_T_max     0.317
_shelx_estimated_absorpt_T_min     0.268
_exptl_absorpt_coefficient_mu      14.903
_exptl_absorpt_correction_T_max    1.00000
_exptl_absorpt_correction_T_min    0.56434
_exptl_absorpt_correction_type     multi-scan
_exptl_absorpt_process_details
;
CrysAlisPro 1.171.39.28b (Rigaku Oxford Diffraction, 2015)
Empirical absorption correction using spherical harmonics,
 implemented in SCALE3 ABSPACK scaling algorithm.
;
_exptl_absorpt_special_details     ?
_exptl_crystal_colour              colourless
_exptl_crystal_colour_primary      colourless
_exptl_crystal_density_diffrn      1.794
_exptl_crystal_density_meas        ?
_exptl_crystal_density_method      ?
_exptl_crystal_description         block
_exptl_crystal_F_000               3922
_exptl_crystal_size_max            0.12
_exptl_crystal_size_mid            0.11
_exptl_crystal_size_min            0.1
_exptl_transmission_factor_max     ?
_exptl_transmission_factor_min     ?
_diffrn_reflns_av_R_equivalents    0.0946
_diffrn_reflns_av_unetI/netI       0.0707
_diffrn_reflns_Laue_measured_fraction_full  0.995
_diffrn_reflns_Laue_measured_fraction_max  0.978
_diffrn_reflns_limit_h_max         21
_diffrn_reflns_limit_h_min         -21
_diffrn_reflns_limit_k_max         25
_diffrn_reflns_limit_k_min         -25
_diffrn_reflns_limit_l_max         30
_diffrn_reflns_limit_l_min         -30
_diffrn_reflns_number              164177
_diffrn_reflns_point_group_measured_fraction_full  0.916
_diffrn_reflns_point_group_measured_fraction_max  0.891
_diffrn_reflns_theta_full          67.684
_diffrn_reflns_theta_max           73.976
_diffrn_reflns_theta_min           2.451
_diffrn_ambient_environment        N~2~
_diffrn_ambient_temperature        150
_diffrn_detector                   'CCD plate'
_diffrn_detector_area_resol_mean   ?
_diffrn_measured_fraction_theta_full  0.995
_diffrn_measured_fraction_theta_max  0.978
_diffrn_measurement_details
;
List of Runs (angles in degrees, time in seconds):

  # Type    Start    End  Width  t~exp~   \w     \q     \k     \f   Frames
--------------------------------------------------------------------------
  1  \w    -74.00 -45.00   0.50    0.50    --    0.00 -57.00   0.00   58
  2  \w    -77.00 -31.00   0.50    0.50    --    0.00 -19.00 120.00   92
  3  \w    -21.00  29.00   0.50    0.50    --    0.00 -38.00  30.00  100
  4  \w    -34.00  35.00   0.50    0.50    --    0.00 -77.00-180.00  138
  5  \w    -26.00  29.00   0.50    0.50    --    0.00 -57.00  90.00  110
  6  \w    -89.00 -51.00   0.50    0.50    --    0.00 -38.00  30.00   76
  7  \w    -35.00  27.00   0.50    0.50    --    0.00 -57.00   0.00  124
  8  \w    -26.00  29.00   0.50    0.50    --    0.00 -57.00-120.00  110
  9  \w    -29.00  19.00   0.50    0.50    --    0.00  38.00 -60.00   96
 10  \w    -66.00 -41.00   0.50    0.50    --    0.00 -77.00-180.00   50
 11  \w    -88.00  18.00   0.50    0.50    --    0.00 -57.00 -60.00  212
 12  \w    -76.00 -31.00   0.50    0.50    --    0.00 -57.00-120.00   90
 13  \w    -87.00 -50.00   0.50    0.50    --    0.00 -57.00  90.00   74
 14  \w     -9.00  45.00   0.50    0.50    --    0.00 -19.00 120.00  108
 15  \w     36.00  81.00   0.50    0.50    --    0.00  19.00 120.00   90
 16  \w    -44.00  14.00   0.50    0.50    --    0.00  19.00 120.00  116
 17  \w     40.00  87.00   0.50    0.50    --    0.00  38.00 -60.00   94
 18  \w     61.00  88.00   0.50    1.00    --   98.80  80.00-116.17   54
 19  \w     62.00  88.00   0.50    1.00    --   98.80  79.00-101.25   52
 20  \w    162.00 188.00   0.50    1.00    --   98.80  67.00 123.10   52
 21  \w     63.00  88.00   0.50    1.00    --   98.80  76.00 148.27   50
 22  \w     63.00  88.00   0.50    1.00    --   98.80  77.00  90.00   50
 23  \w    107.00 181.00   0.50    1.00    --   98.80  80.00  74.11  148
 24  \w    132.00 158.00   0.50    1.00    --   98.80  67.00 123.10   52
 25  \w     63.00  88.00   0.50    1.00    --   98.80  77.00-150.00   50
 26  \w    107.00 188.00   0.50    1.00    --   98.80  77.00-150.00  162
 27  \w     68.00  99.00   0.50    1.00    --   98.80  61.00  60.00   62
 28  \w     61.00  87.00   0.50    1.00    --   98.80  82.00  90.00   52
 29  \w    104.00 187.00   0.50    1.00    --   98.80  82.00  90.00  166
 30  \w     63.00 104.00   0.50    1.00    --   98.80  77.00-180.00   82
 31  \w     65.00  93.00   0.50    1.00    --   98.80  71.00-129.96   56
 32  \w    151.00 188.00   0.50    1.00    --   98.80  61.00   0.00   74
 33  \w     68.00  93.00   0.50    1.00    --   98.80  61.00   0.00   50
 34  \w     61.00  89.00   0.50    1.00    --   98.80  80.00  74.11   56
 35  \w     56.00 136.00   0.50    1.00    --   98.80 -82.00   0.00  160
 36  \w     61.00  86.00   0.50    1.00    --   98.80  82.00 -90.00   50
 37  \w     63.00  88.00   0.50    1.00    --   98.80  77.00  30.00   50
 38  \w     61.00  86.00   0.50    1.00    --   98.80  82.00 -56.60   50
 39  \w     66.00  94.00   0.50    1.00    --   98.80  67.00 123.10   56
 40  \w     63.00  88.00   0.50    1.00    --   98.80  77.00  60.00   50
 41  \w     54.00 136.00   0.50    1.00    --   98.80 -82.00 -60.00  164
 42  \w     63.00  88.00   0.50    1.00    --   98.80  77.00-120.00   50
 43  \w     70.00  96.00   0.50    1.00    --   98.80  45.00  60.00   52
 44  \w    129.00 180.00   0.50    1.00    --   98.80  45.00  60.00  102
 45  \w     61.00  86.00   0.50    1.00    --   98.80  82.00 -30.00   50
 46  \w    120.00 188.00   0.50    1.00    --   98.80  82.00 -30.00  136
 47  \w     94.00 154.00   0.50    1.00    --   98.80  82.00 150.00  120
 48  \w     61.00  86.00   0.50    1.00    --   98.80  82.00 150.00   50
 49  \w    108.00 135.00   0.50    1.00    --   98.80  82.00   0.00   54
 50  \w     61.00  86.00   0.50    1.00    --   98.80  82.00  30.00   50
 51  \w     61.00  87.00   0.50    1.00    --   98.80  82.00-180.00   52
 52  \w     70.00 103.00   0.50    1.00    --   98.80  45.00  30.00   66
 53  \w    129.00 188.00   0.50    1.00    --   98.80  45.00  30.00  118
 54  \w     63.00 188.00   0.50    1.00    --   98.80  77.00 -90.00  250
 55  \w     63.00 100.00   0.50    1.00    --   98.80  77.00 -60.00   74
 56  \w    127.00 153.00   0.50    1.00    --   98.80  77.00 -60.00   52
 57  \w     63.00  88.00   0.50    1.00    --   98.80  77.00 120.00   50
 58  \w     70.00 102.00   0.50    1.00    --   98.80  45.00-120.00   64
 59  \w     70.00 186.00   0.50    1.00    --   98.80  45.00   0.00  232
 60  \w    162.00 187.00   0.50    1.00    --   98.80  77.00   0.00   50
 61  \w     63.00  89.00   0.50    1.00    --   98.80  77.00   0.00   52
 62  \w     52.00 132.00   0.50    1.00    --   98.80 -82.00-180.00  160
 63  \w     61.00  86.00   0.50    1.00    --   98.80  82.00   0.00   50
 64  \w    112.00 188.00   0.50    1.00    --   98.80  74.00 173.27  152
 65  \w     61.00  87.00   0.50    1.00    --   98.80  82.00 120.00   52
 66  \w    133.00 172.00   0.50    1.00    --   98.80  45.00 120.00   78
 67  \w     70.00  98.00   0.50    1.00    --   98.80  45.00 120.00   56
 68  \w     61.00 183.00   0.50    1.00    --   98.80  82.00 -75.97  244
 69  \w     63.00  88.00   0.50    1.00    --   98.80  77.00 -30.00   50
 70  \w     65.00 187.00   0.50    1.00    --   98.80  70.00 147.43  244
 71  \w     41.00  68.00   0.50    1.00    --   98.80 -82.00 -90.00   54
 72  \w     77.00 102.00   0.50    1.00    --   98.80 -82.00 -90.00   50
 73  \w     55.00  81.00   0.50    1.00    --   98.80 -82.00  30.00   52
 74  \w     85.00 135.00   0.50    1.00    --   98.80 -82.00  30.00  100
 75  \w     64.00  89.00   0.50    1.00    --   98.80  74.00 173.27   50
 76  \w    108.00 182.00   0.50    1.00    --   98.80  71.00-129.96  148
 77  \w     69.00 110.00   0.50    1.00    --   98.80  57.00  78.62   82
 78  \w     83.00 129.00   0.50    1.00    --   98.80 -82.00 120.00   92
 79  \w     70.00  95.00   0.50    1.00    --   98.80  44.00 -85.14   50
;
_diffrn_measurement_device         'four-circle diffractometer'
_diffrn_measurement_device_type    'XtaLAB AFC12 (RINC): Kappa single'
_diffrn_measurement_method         '\w scans'
_diffrn_orient_matrix_type        
 'CrysAlisPro convention (1999,Acta A55,543-557)'
_diffrn_orient_matrix_UB_11        -0.0679694000
_diffrn_orient_matrix_UB_12        0.0330169000
_diffrn_orient_matrix_UB_13        -0.0208392000
_diffrn_orient_matrix_UB_21        0.0665966000
_diffrn_orient_matrix_UB_22        0.0566953000
_diffrn_orient_matrix_UB_23        -0.0166594000
_diffrn_orient_matrix_UB_31        -0.0395552000
_diffrn_orient_matrix_UB_32        -0.0547653000
_diffrn_orient_matrix_UB_33        -0.0648157000
_diffrn_radiation_monochromator    graphite
_diffrn_radiation_probe            x-ray
_diffrn_radiation_type             CuK\a
_diffrn_radiation_wavelength       1.54184
_diffrn_source                     'fine-focus sealed X-ray tube'
_diffrn_source_type                'Enhance (Cu) X-ray Source'
_reflns_Friedel_coverage           0.822
_reflns_Friedel_fraction_full      0.836
_reflns_Friedel_fraction_max       0.804
_reflns_number_gt                  48530
_reflns_number_total               52339
_reflns_odcompleteness_completeness  99.54
_reflns_odcompleteness_iscentric   1
_reflns_odcompleteness_theta       66.97
_reflns_special_details
;
 Reflections were merged by SHELXL according to the crystal
 class for the calculation of statistics and refinement.
 
 _reflns_Friedel_fraction is defined as the number of unique
 Friedel pairs measured divided by the number that would be
 possible theoretically, ignoring centric projections and
 systematic absences.
;
_reflns_threshold_expression       'I > 2\s(I)'
_computing_cell_refinement         'CrysAlisPro 1.171.39.28b (Rigaku OD, 2015)'
_computing_data_collection         'CrysAlisPro 1.171.39.28b (Rigaku OD, 2015)'
_computing_data_reduction          'CrysAlisPro 1.171.39.28b (Rigaku OD, 2015)'
_computing_molecular_graphics      'Olex2 (Dolomanov et al., 2009)'
_computing_publication_material    'Olex2 (Dolomanov et al., 2009)'
_computing_structure_refinement    'ShelXL (Sheldrick, 2015)'
_computing_structure_solution      'SHELXT 2014/5 (Sheldrick, 2014)'
_refine_diff_density_max           1.674
_refine_diff_density_min           -2.012
_refine_diff_density_rms           0.190
_refine_ls_abs_structure_details
;
 Flack x determined using 19567 quotients [(I+)-(I-)]/[(I+)+(I-)]
 (Parsons, Flack and Wagner, Acta Cryst. B69 (2013) 249-259).
;
_refine_ls_abs_structure_Flack     0.023(4)
_refine_ls_extinction_coef         .
_refine_ls_extinction_method       none
_refine_ls_goodness_of_fit_ref     1.019
_refine_ls_hydrogen_treatment      constr
_refine_ls_matrix_type             full
_refine_ls_number_parameters       3388
_refine_ls_number_reflns           52339
_refine_ls_number_restraints       254
_refine_ls_R_factor_all            0.0561
_refine_ls_R_factor_gt             0.0525
_refine_ls_restrained_S_all        1.027
_refine_ls_shift/su_max            0.037
_refine_ls_shift/su_mean           0.000
_refine_ls_structure_factor_coef   Fsqd
_refine_ls_weighting_details      
 'w=1/[\s^2^(Fo^2^)+(0.0969P)^2^] where P=(Fo^2^+2Fc^2^)/3'
_refine_ls_weighting_scheme        calc
_refine_ls_wR_factor_gt            0.1343
_refine_ls_wR_factor_ref           0.1363
_refine_special_details            ?
_olex2_refinement_description
;
1. Fixed Uiso
 At 1.2 times of:
  All C(H) groups, All C(H,H) groups
 At 1.5 times of:
  All C(H,H,H) groups, All O(H,H) groups
2. Restrained distances
 C244-C147
 1.53 with sigma of 0.02
 S0AA-C0AA = S24-C244
 1.85 with sigma of 0.02
 C244-C147 = C147-C0AA
 1.5 with sigma of 0.02
 S0AA-O217 \\sim S24-O45 \\sim S24-O30 \\sim S0AA-O178 \\sim S0AA-O43 \\sim
S24-O43
 with sigma of 0.02
3. Rigid bond restraints
 C238, C230, C186
 with sigma for 1-2 distances of 0.01 and sigma for 1-3 distances of 0.01
4. Uiso/Uaniso restraints and constraints
S23 \\sim O52 \\sim O54 \\sim O47 \\sim C239: within 2A with sigma of 0.01 and
sigma for terminal atoms of 0.01
O178 \\sim S0AA \\sim O43 \\sim O30 \\sim C0AA: within 2A with sigma of 0.01
and sigma for terminal atoms of 0.01
Uanis(C69) \\sim Ueq, Uanis(C170) \\sim Ueq, Uanis(C212) \\sim Ueq, Uanis(C227)
\\sim Ueq: with sigma of 0.01 and sigma for terminal atoms of 0.02
Uanis(C231) \\sim Ueq: with sigma of 0.01 and sigma for terminal atoms of 0.02
Uanis(O47) \\sim Ueq, Uanis(O52) \\sim Ueq: with sigma of 0.01 and sigma for
terminal atoms of 0.02
Uanis(C69) \\sim Ueq, Uanis(O48) \\sim Ueq, Uanis(C166) \\sim Ueq, Uanis(C168)
\\sim Ueq, Uanis(C175) \\sim Ueq, Uanis(C202) \\sim Ueq, Uanis(C234) \\sim Ueq,
Uanis(C243) \\sim Ueq, Uanis(C245) \\sim Ueq, Uanis(O55) \\sim Ueq, Uanis(C246)
\\sim Ueq: with sigma of 0.01 and sigma for terminal atoms of 0.02
Uanis(C230) \\sim Ueq, Uanis(C244) \\sim Ueq, Uanis(C224) \\sim Ueq,
Uanis(C186) \\sim Ueq, Uanis(O55) \\sim Ueq: with sigma of 0.01 and sigma for
terminal atoms of 0.02
Uanis(C53) \\sim Ueq, Uanis(C69) \\sim Ueq, Uanis(C151) \\sim Ueq, Uanis(C175)
\\sim Ueq, Uanis(C210) \\sim Ueq: with sigma of 0.01 and sigma for terminal
atoms of 0.02
Uanis(C69) \\sim Ueq, Uanis(C175) \\sim Ueq: with sigma of 0.01 and sigma for
terminal atoms of 0.02
Uanis(O52) \\sim Ueq, Uanis(O54) \\sim Ueq, Uanis(O47) \\sim Ueq, Uanis(C239)
\\sim Ueq: with sigma of 0.01 and sigma for terminal atoms of 0.02
Uanis(C240) \\sim Ueq: with sigma of 0.01 and sigma for terminal atoms of 0.02
Uanis(O217) \\sim Ueq: with sigma of 0.01 and sigma for terminal atoms of 0.02
Uanis(C244) \\sim Ueq, Uanis(C0AA) \\sim Ueq: with sigma of 0.01 and sigma for
terminal atoms of 0.02
5. Others
 Fixed Sof: S24(0.75) O30(0.75) O45(0.75) C244(0.75) H24C(0.75) H24D(0.75)
 S0AA(0.25) C0AA(0.25) H0AA(0.25) H0AB(0.25) O178(0.25) O217(0.25)
6.a Riding coordinates:
 O1W(H1WA,H1WB), O2W(H2WA,H2WB), O6W(H6WA,H6WB), O3W(H3WA,H3WB), O7W(H7WA,
 H7WB), O5W(H5WA,H5WB), O4W(H4WA,H4WB)
6.b Ternary CH refined with riding coordinates:
 C1(H1), C2(H2), C5(H5), C20(H20), C21(H21), C29(H29), C35(H35), C43(H43),
 C64(H64), C83(H83), C100(H100), C109(H109), C126(H126), C131(H131), C145(H145),
  C186(H186), C188(H188), C192(H192), C210(H210), C221(H221), C226(H226),
 C227(H227), C232(H232), C241(H241)
6.c Secondary CH2 refined with riding coordinates:
 C3(H3A,H3B), C17(H17A,H17B), C22(H22A,H22B), C26(H26A,H26B), C37(H37A,H37B),
 C44(H44A,H44B), C45(H45A,H45B), C57(H57A,H57B), C65(H65A,H65B), C76(H76A,H76B),
  C94(H94A,H94B), C96(H96A,H96B), C105(H10D,H10E), C106(H10L,H10M), C110(H11A,
 H11B), C114(H11C,H11D), C123(H12D,H12E), C124(H12F,H12G), C127(H12H,H12I),
 C128(H12M,H12N), C133(H13D,H13E), C140(H14A,H14B), C148(H14C,H14D), C159(H15D,
 H15E), C160(H16N,H16O), C161(H16D,H16E), C169(H16L,H16M), C170(H17C,H17D),
 C172(H17H,H17I), C179(H17S,H17T), C180(H18A,H18B), C187(H18O,H18P), C205(H20I,
 H20J), C208(H20G,H20H), C211(H21A,H21B), C218(H21O,H21P), C222(H22C,H22D),
 C229(H22H,H22I), C230(H23C,H23D), C231(H23E,H23F), C234(H23G,H23H), C237(H23A,
 H23B), C238(H23I,H23J), C239(H23K,H23L), C240(H24A,H24B), C244(H24C,H24D),
 C245(H24E,H24F), C246(H24G,H24H), C0AA(H0AA,H0AB)
6.d Aromatic/amide H refined with riding coordinates:
 C4(H4), C7(H7), C9(H9), C11(H11), C13(H13), C14(H14), C15(H15), C18(H18),
 C24(H24), C27(H27), C28(H28), C33(H33), C36(H36), C39(H39), C40(H40), C42(H42),
  C49(H49), C50(H50), C55(H55), C58(H58), C60(H60), C61(H61), C62(H62),
 C63(H63), C66(H66), C68(H68), C70(H70), C71(H71), C72(H72), C74(H74), C75(H75),
  C79(H79), C80(H80), C84(H84), C85(H85), C89(H89), C90(H90), C91(H91),
 C95(H95), C98(H98), C99(H99), C101(H101), C108(H108), C111(H111), C115(H115),
 C116(H116), C120(H120), C129(H129), C134(H134), C135(H135), C136(H136),
 C138(H138), C142(H142), C144(H144), C146(H146), C150(H150), C152(H152),
 C153(H153), C154(H154), C157(H157), C158(H158), C165(H165), C167(H167),
 C171(H171), C174(H174), C183(H183), C189(H189), C193(H193), C194(H194),
 C196(H196), C198(H198), C215(H215), C223(H223), C233(H233), C242(H242),
 C41(H41), C53(H53), C206(H206), C220(H220), C228(H228), C197(H197), C201(H201),
  C225(H225), C235(H235), C236(H236), C82(H82), C97(H97), C121(H121),
 C125(H125), C203(H203)
6.e Idealised Me refined as rotating group:
 C8(H8A,H8B,H8C), C10(H10A,H10B,H10C), C12(H12A,H12B,H12C), C16(H16A,H16B,
 H16C), C30(H30A,H30B,H30C), C31(H31A,H31B,H31C), C32(H32A,H32B,H32C), C38(H38A,
 H38B,H38C), C46(H46A,H46B,H46C), C47(H47A,H47B,H47C), C54(H54A,H54B,H54C),
 C59(H59A,H59B,H59C), C67(H67A,H67B,H67C), C69(H69A,H69B,H69C), C77(H77A,H77B,
 H77C), C81(H81A,H81B,H81C), C86(H86A,H86B,H86C), C92(H92A,H92B,H92C), C93(H93A,
 H93B,H93C), C102(H10F,H10G,H10H), C104(H10I,H10J,H10K), C107(H10N,H10O,H10P),
 C117(H11E,H11F,H11G), C119(H11H,H11I,H11J), C122(H12J,H12K,H12L), C139(H13A,
 H13B,H13C), C151(H15A,H15B,H15C), C156(H15F,H15G,H15H), C162(H16P,H16Q,H16R),
 C163(H16F,H16G,H16H), C166(H16S,H16T,H16U), C168(H16I,H16J,H16K), C173(H17E,
 H17F,H17G), C175(H17J,H17K,H17L), C176(H17M,H17N,H17O), C177(H17P,H17Q,H17R),
 C181(H18C,H18D,H18E), C182(H18F,H18G,H18H), C184(H18I,H18J,H18K), C185(H18L,
 H18M,H18N), C190(H19A,H19B,H19C), C202(H20A,H20B,H20C), C207(H20D,H20E,H20F),
 C212(H21C,H21D,H21E), C213(H21L,H21M,H21N), C214(H21F,H21G,H21H), C216(H21I,
 H21J,H21K), C224(H22E,H22F,H22G)
;
_atom_sites_solution_hydrogens     mixed
_atom_sites_solution_primary       ?
_atom_sites_solution_secondary     ?
loop_
  _atom_site_label
  _atom_site_type_symbol
  _atom_site_fract_x
  _atom_site_fract_y
  _atom_site_fract_z
  _atom_site_U_iso_or_equiv
  _atom_site_adp_type
  _atom_site_occupancy
  _atom_site_site_symmetry_order
  _atom_site_calc_flag
  _atom_site_refinement_flags_posn
  _atom_site_refinement_flags_adp
  _atom_site_refinement_flags_occupancy
  _atom_site_disorder_assembly
  _atom_site_disorder_group
 Ag1 Ag 0.92232(5) 0.11581(4) 0.21350(4) 0.03065(17) Uani 1 1 d . . . . .
 Ag2 Ag 0.64417(4) -0.32375(4) -0.20066(4) 0.02684(16) Uani 1 1 d . . . . .
 Ag3 Ag 0.63386(4) 0.11411(4) 0.14272(4) 0.02551(15) Uani 1 1 d . . . . .
 Ag4 Ag 0.59244(5) 0.12276(4) 0.25639(4) 0.02898(17) Uani 1 1 d . . . . .
 Ag5 Ag 0.58403(4) -0.37221(4) -0.34096(3) 0.02443(15) Uani 1 1 d . . . . .
 Ag6 Ag 0.72825(4) 0.28604(4) 0.17685(4) 0.03038(17) Uani 1 1 d . . . . .
 Ag7 Ag 0.85993(5) -0.39551(4) -0.30959(4) 0.03041(17) Uani 1 1 d . . . . .
 Ag8 Ag 1.01818(4) -0.17650(4) -0.14320(4) 0.02578(16) Uani 1 1 d . . . . .
 Ag9 Ag 0.75997(5) -0.31143(4) -0.37823(4) 0.02999(17) Uani 1 1 d . . . . .
 Ag10 Ag 0.89309(5) 0.41245(4) 0.28792(4) 0.03491(19) Uani 1 1 d . . . . .
 Ag11 Ag 0.70259(5) -0.18508(5) -0.32456(4) 0.03127(17) Uani 1 1 d . . . . .
 Ag12 Ag 0.89868(5) -0.35834(5) -0.16814(4) 0.03128(18) Uani 1 1 d . . . . .
 Ag13 Ag 0.69533(5) 0.01742(4) 0.22317(4) 0.03015(17) Uani 1 1 d . . . . .
 Ag14 Ag 0.97115(5) 0.32147(4) 0.37506(4) 0.02647(16) Uani 1 1 d . . . . .
 Ag15 Ag 0.74728(5) -0.14758(4) -0.18054(4) 0.03277(18) Uani 1 1 d . . . . .
 Ag16 Ag 0.82403(5) 0.19377(4) 0.13507(4) 0.03492(19) Uani 1 1 d . . . . .
 Ag17 Ag 0.68316(6) -0.46540(5) -0.26027(4) 0.0432(2) Uani 1 1 d . . . . .
 Ag18 Ag 0.78271(6) 0.24079(4) 0.38036(5) 0.0397(2) Uani 1 1 d . . . . .
 Ag19 Ag 0.95842(5) -0.22440(4) -0.29073(4) 0.03062(18) Uani 1 1 d . . . . .
 Ag20 Ag 0.84288(5) -0.23087(4) -0.10898(4) 0.03508(19) Uani 1 1 d . . . . .
 Ag21 Ag 1.01162(5) 0.31378(4) 0.26061(4) 0.03031(17) Uani 1 1 d . . . . .
 Ag22 Ag 0.87400(5) 0.14437(5) 0.33721(4) 0.03515(19) Uani 1 1 d . . . . .
 Ag23 Ag 0.67880(5) 0.32501(4) 0.30111(4) 0.03179(18) Uani 1 1 d . . . . .
 Ag24 Ag 0.92293(9) -0.07843(6) -0.22404(5) 0.0602(3) Uani 1 1 d . . . . .
 S1 S 0.85000(14) -0.17468(12) -0.32862(11) 0.0212(5) Uani 1 1 d . . . . .
 S2 S 0.60470(13) 0.21347(11) 0.20147(11) 0.0187(4) Uani 1 1 d . . . . .
 S3 S 1.06203(14) -0.26635(13) -0.03053(11) 0.0217(5) Uani 1 1 d . . . . .
 S4 S 0.84338(15) 0.36154(12) 0.36194(12) 0.0249(5) Uani 1 1 d . . . . .
 S5 S 0.98908(13) -0.29173(12) -0.21904(11) 0.0196(4) Uani 1 1 d . . . . .
 S6 S 0.71467(14) 0.47600(13) 0.24777(12) 0.0239(5) Uani 1 1 d . . . . .
 S7 S 0.88675(14) 0.33012(12) 0.19093(11) 0.0216(5) Uani 1 1 d . . . . .
 S8 S 0.61703(13) -0.25126(12) -0.26900(11) 0.0191(4) Uani 1 1 d . . . . .
 S9 S 0.71635(14) 0.10499(12) 0.32466(11) 0.0203(4) Uani 1 1 d . . . . .
 S10 S 1.20741(15) 0.39521(12) 0.25854(12) 0.0248(5) Uani 1 1 d . . . . .
 S11 S 0.61318(16) 0.19560(14) 0.02447(12) 0.0276(5) Uani 1 1 d . . . . .
 S12 S 0.90854(15) -0.11874(13) -0.13536(12) 0.0259(5) Uani 1 1 d . . . . .
 S13 S 0.86213(15) -0.04447(13) 0.25647(12) 0.0243(5) Uani 1 1 d . . . . .
 S14 S 0.69735(14) -0.42504(12) -0.34908(12) 0.0227(5) Uani 1 1 d . . . . .
 S15 S 0.47625(16) -0.35299(14) -0.16572(13) 0.0281(5) Uani 1 1 d . . . . .
 S16 S 1.00027(17) 0.23608(15) 0.48833(13) 0.0311(6) Uani 1 1 d . . . . .
 S17 S 0.40528(18) 0.04693(13) 0.27191(15) 0.0339(6) Uani 1 1 d . . . . .
 S18 S 0.53490(15) -0.29203(13) -0.46062(12) 0.0237(5) Uani 1 1 d . . . . .
 S19 S 0.99724(13) 0.22131(11) 0.31436(11) 0.0196(4) Uani 1 1 d . . . . .
 S20 S 0.75736(15) 0.07320(12) 0.15302(12) 0.0234(5) Uani 1 1 d . . . . .
 S21 S 1.13110(17) -0.20652(18) -0.32534(14) 0.0349(6) Uani 1 1 d . . . . .
 S22 S 0.75770(14) -0.36728(12) -0.15594(11) 0.0205(4) Uani 1 1 d . . . . .
 S23 S 0.7931(2) 0.01042(19) -0.2646(2) 0.0562(10) Uani 1 1 d . U . . .
 S24 S 0.8338(2) -0.55149(17) -0.26665(15) 0.0260(6) Uani 0.75 1 d D . P A 1
 O1 O 0.5630(5) -0.2977(4) -0.1212(4) 0.0355(18) Uani 1 1 d . . . . .
 O2 O 1.0189(5) -0.2174(4) -0.0478(4) 0.0280(16) Uani 1 1 d . . . . .
 O3 O 1.1513(5) 0.4111(4) 0.2889(4) 0.0307(16) Uani 1 1 d . . . . .
 O4 O 0.4408(5) -0.3222(5) -0.4730(4) 0.0332(17) Uani 1 1 d . . . . .
 O5 O 0.7768(5) 0.5522(4) 0.2840(4) 0.0350(17) Uani 1 1 d . . . . .
 O6 O 0.5855(5) -0.2139(4) -0.4227(4) 0.0325(17) Uani 1 1 d . . . . .
 O7 O 0.7575(5) 0.4330(5) 0.2247(4) 0.0377(18) Uani 1 1 d . . . . .
 O8 O 1.1827(5) -0.2484(5) -0.3074(4) 0.039(2) Uani 1 1 d . . . . .
 O9 O 1.2804(5) 0.3849(4) 0.2979(4) 0.0348(18) Uani 1 1 d . . . . .
 O10 O 1.0948(5) 0.2723(5) 0.5033(4) 0.041(2) Uani 1 1 d . . . . .
 O11 O 1.3337(6) 0.6082(4) 0.2159(4) 0.040(2) Uani 1 1 d . . . . .
 O12 O 0.6630(5) 0.1524(4) 0.0460(4) 0.0373(19) Uani 1 1 d . . . . .
 O13 O 1.2329(5) -0.1846(4) 0.1439(4) 0.042(2) Uani 1 1 d . . . . .
 O15 O 0.2674(5) -0.1709(4) 0.3052(4) 0.0343(18) Uani 1 1 d . . . . .
 O16 O 0.9316(5) 0.0079(4) 0.2435(4) 0.0363(19) Uani 1 1 d . . . . .
 O17 O 0.4136(5) -0.3224(5) -0.1894(4) 0.039(2) Uani 1 1 d . . . . .
 O18 O 0.9579(6) 0.1615(5) 0.4434(4) 0.048(2) Uani 1 1 d . . . . .
 O19 O 0.3563(5) -0.3811(4) -0.6192(4) 0.0335(17) Uani 1 1 d . . . . .
 O20 O 0.4661(7) 0.1031(5) 0.3299(5) 0.055(3) Uani 1 1 d . . . . .
 O21 O 0.8214(6) -0.0081(5) 0.2891(4) 0.0380(19) Uani 1 1 d . . . . .
 O22 O 0.6447(6) 0.2682(5) 0.0697(4) 0.041(2) Uani 1 1 d . . . . .
 O23 O 0.3358(6) 0.0649(5) 0.2379(5) 0.048(2) Uani 1 1 d . . . . .
 O24 O 0.6619(6) 0.4389(5) 0.2787(4) 0.043(2) Uani 1 1 d . . . . .
 O25 O 0.9519(6) -0.2102(5) 0.2948(5) 0.048(2) Uani 1 1 d . . . . .
 O26 O 0.9525(5) 0.2826(4) 0.4710(4) 0.0379(19) Uani 1 1 d . . . . .
 O27 O 1.0078(5) -0.3428(4) -0.0705(4) 0.0338(18) Uani 1 1 d . . . . .
 O28 O 0.3616(9) -0.5077(7) -0.0663(7) 0.080(4) Uani 1 1 d . . . . .
 O29 O 1.1430(7) -0.1487(6) -0.2740(5) 0.053(3) Uani 1 1 d . . . . .
 O30 O 0.8193(10) -0.5036(7) -0.2224(6) 0.042(3) Uani 0.75 1 d D U P A 1
 O31 O 0.4870(6) -0.4006(5) -0.2132(4) 0.044(2) Uani 1 1 d . . . . .
 O32 O 1.1548(5) -0.2389(5) -0.0230(4) 0.0357(19) Uani 1 1 d . . . . .
 O33 O 0.5783(5) -0.3383(4) -0.4372(4) 0.0319(17) Uani 1 1 d . . . . .
 O34 O 0.5180(5) 0.1534(5) 0.0010(4) 0.040(2) Uani 1 1 d . . . . .
 O35 O 0.4566(6) 0.0278(4) 0.2370(5) 0.043(2) Uani 1 1 d . . . . .
 O36 O 0.5055(6) 0.4164(6) 0.0631(5) 0.060(3) Uani 1 1 d . . . . .
 O1W O 0.9363(6) -0.4047(6) -0.3789(5) 0.058(3) Uani 1 1 d . . . . .
 H1WA H 0.977907 -0.419465 -0.365319 0.088 Uiso 1 1 d R . . . .
 H1WB H 0.965607 -0.359165 -0.376229 0.088 Uiso 1 1 d R . . . .
 O40 O 0.7974(5) -0.1072(5) 0.2036(4) 0.0396(18) Uani 1 1 d . . . . .
 O41 O 1.0185(6) -0.2137(6) -0.4856(4) 0.053(2) Uani 1 1 d . . . . .
 O42 O 0.7310(10) 0.3634(8) -0.0468(7) 0.093(4) Uani 1 1 d . . . . .
 O43 O 0.7616(7) -0.6215(5) -0.2969(5) 0.066(3) Uani 1 1 d D U . . .
 O45 O 0.8697(7) -0.5131(6) -0.3053(5) 0.037(2) Uani 0.75 1 d D . P A 1
 O46 O 1.1779(8) 0.2979(7) 0.6447(6) 0.080(4) Uani 1 1 d . . . . .
 O47 O 0.8567(10) 0.0375(9) -0.1988(8) 0.097(4) Uani 1 1 d . U . . .
 O48 O 0.5632(14) 0.0291(9) -0.2690(8) 0.123(6) Uani 1 1 d . U . . .
 O50 O 1.0358(5) -0.2548(6) -0.3611(5) 0.048(2) Uani 1 1 d . . . . .
 O52 O 0.8430(11) 0.0164(11) -0.2987(9) 0.119(5) Uani 1 1 d . U . . .
 O53 O 1.1529(5) 0.3351(4) 0.2010(4) 0.0391(19) Uani 1 1 d . . . . .
 O54 O 0.7246(9) -0.0587(7) -0.2719(8) 0.088(3) Uani 1 1 d . U . . .
 O55 O 0.9074(16) -0.7036(17) -0.2709(13) 0.184(11) Uani 1 1 d . U . . .
 N1 N 1.1012(6) 0.4218(5) 0.4439(4) 0.0271(18) Uani 1 1 d . . . . .
 N2 N 0.5699(6) 0.3258(5) 0.3369(5) 0.0293(19) Uani 1 1 d . . . . .
 N3 N 0.5842(6) -0.0994(4) 0.1982(5) 0.031(2) Uani 1 1 d . . . . .
 N4 N 1.1550(5) -0.0812(5) -0.0859(4) 0.0259(18) Uani 1 1 d . . . . .
 N5 N 0.7353(7) 0.2567(5) 0.4592(5) 0.040(2) Uani 1 1 d . . . . .
 N6 N 1.0474(9) 0.0178(6) -0.2175(6) 0.057(4) Uani 1 1 d . . . . .
 N7 N 0.7538(6) -0.3520(5) -0.4753(4) 0.0285(19) Uani 1 1 d . . . . .
 N8 N 0.6784(5) -0.0865(5) -0.1374(4) 0.0273(17) Uani 1 1 d . . . . .
 N9 N 0.4453(5) -0.4696(5) -0.3953(5) 0.0278(19) Uani 1 1 d . . . . .
 N10 N 0.8478(6) -0.2002(5) -0.0093(5) 0.033(2) Uani 1 1 d . . . . .
 N11 N 1.0311(6) 0.1075(5) 0.1799(4) 0.0280(19) Uani 1 1 d . . . . .
 N12 N 0.9941(5) 0.5274(4) 0.3005(5) 0.031(2) Uani 1 1 d . . . . .
 N13 N 0.5714(7) -0.5700(5) -0.2660(5) 0.039(2) Uani 1 1 d . . . . .
 N14 N 0.8821(6) 0.1865(5) 0.0595(5) 0.038(2) Uani 1 1 d . . . . .
 N18 N 0.4979(5) 0.0153(5) 0.0735(4) 0.0255(18) Uani 1 1 d . . . . .
 C1 C 1.1383(7) -0.3716(6) 0.1403(5) 0.033(2) Uani 1 1 d . . . . .
 H1 H 1.125803 -0.405069 0.165114 0.039 Uiso 1 1 calc R . . . .
 C2 C 0.8853(7) 0.4363(5) 0.4352(5) 0.027(2) Uani 1 1 d . . . . .
 H2 H 0.919794 0.422221 0.468508 0.033 Uiso 1 1 calc R . . . .
 C3 C 0.4285(7) -0.4142(6) -0.1283(5) 0.029(2) Uani 1 1 d . . . . .
 H3A H 0.382489 -0.461134 -0.160205 0.035 Uiso 1 1 calc R . . . .
 H3B H 0.476242 -0.425850 -0.103594 0.035 Uiso 1 1 calc R . . . .
 C4 C 1.2596(7) 0.0114(6) 0.0102(6) 0.035(3) Uani 1 1 d . . . . .
 H4 H 1.277346 0.029502 0.052964 0.042 Uiso 1 1 calc R . . . .
 C5 C 0.6382(6) -0.5035(5) -0.4215(5) 0.022(2) Uani 1 1 d . . . . .
 H5 H 0.600495 -0.489144 -0.452983 0.027 Uiso 1 1 calc R . . . .
 C6 C 1.1931(6) -0.2496(6) 0.1341(5) 0.027(2) Uani 1 1 d . . . . .
 C7 C 1.1607(6) 0.4658(6) 0.4264(5) 0.028(2) Uani 1 1 d . . . . .
 H7 H 1.152906 0.450614 0.385076 0.034 Uiso 1 1 calc R . . . .
 C8 C 0.7058(8) -0.5200(6) -0.4433(6) 0.033(2) Uani 1 1 d . . . . .
 H8A H 0.745650 -0.474918 -0.447087 0.049 Uiso 1 1 calc GR . . . .
 H8B H 0.673890 -0.558991 -0.482954 0.049 Uiso 1 1 calc GR . . . .
 H8C H 0.741090 -0.536599 -0.413825 0.049 Uiso 1 1 calc GR . . . .
 C9 C 0.3506(7) -0.1163(6) -0.0039(6) 0.037(3) Uani 1 1 d . . . . .
 H9 H 0.300290 -0.160935 -0.030481 0.044 Uiso 1 1 calc R . . . .
 C10 C 0.4201(6) 0.1646(7) 0.1570(6) 0.034(2) Uani 1 1 d . . . . .
 H10A H 0.414567 0.114071 0.153990 0.051 Uiso 1 1 calc GR . . . .
 H10B H 0.365346 0.162616 0.127575 0.051 Uiso 1 1 calc GR . . . .
 H10C H 0.428999 0.190267 0.198232 0.051 Uiso 1 1 calc GR . . . .
 C11 C 1.2057(7) -0.0426(6) -0.1109(5) 0.029(2) Uani 1 1 d . . . . .
 H11 H 1.187452 -0.061717 -0.153625 0.035 Uiso 1 1 calc R . . . .
 C12 C 0.7971(8) -0.0027(7) 0.0675(7) 0.044(3) Uani 1 1 d . . . . .
 H12A H 0.835715 0.045614 0.067456 0.066 Uiso 1 1 calc GR . . . .
 H12B H 0.776975 -0.040207 0.028354 0.066 Uiso 1 1 calc GR . . . .
 H12C H 0.830672 -0.016481 0.100304 0.066 Uiso 1 1 calc GR . . . .
 C13 C 1.1830(6) -0.0534(6) -0.0249(5) 0.027(2) Uani 1 1 d . . . . .
 H13 H 1.149125 -0.079312 -0.005330 0.032 Uiso 1 1 calc R . . . .
 C14 C 1.0973(8) 0.0362(7) 0.1389(7) 0.045(3) Uani 1 1 d . . . . .
 H14 H 1.093964 -0.011342 0.121656 0.054 Uiso 1 1 calc R . . . .
 C15 C 1.1098(12) 0.0022(10) -0.2334(8) 0.068(5) Uani 1 1 d . . . . .
 H15 H 1.096927 -0.048220 -0.251501 0.082 Uiso 1 1 calc R . . . .
 C16 C 0.9476(8) 0.5098(6) 0.4347(6) 0.039(3) Uani 1 1 d . . . . .
 H16A H 0.995020 0.503342 0.423518 0.059 Uiso 1 1 calc GR . . . .
 H16B H 0.974361 0.546539 0.475272 0.059 Uiso 1 1 calc GR . . . .
 H16C H 0.913697 0.527138 0.405042 0.059 Uiso 1 1 calc GR . . . .
 C17 C 1.2561(6) 0.4785(5) 0.2427(5) 0.024(2) Uani 1 1 d . . . . .
 H17A H 1.208961 0.496019 0.228114 0.029 Uiso 1 1 calc R . . . .
 H17B H 1.302157 0.516443 0.281570 0.029 Uiso 1 1 calc R . . . .
 C18 C 0.5066(8) -0.1086(7) 0.2002(7) 0.040(3) Uani 1 1 d . . . . .
 H18 H 0.495766 -0.065569 0.208880 0.048 Uiso 1 1 calc R . . . .
 C19 C 1.1106(6) -0.3035(5) 0.0783(5) 0.0224(19) Uani 1 1 d . . . . .
 C20 C 0.9121(8) 0.3944(10) 0.1462(8) 0.058(5) Uani 1 1 d . . . . .
 H20 H 0.904749 0.439451 0.164038 0.069 Uiso 1 1 calc R . . . .
 C21 C 1.0913(5) -0.3082(5) -0.2117(4) 0.0203(19) Uani 1 1 d . . . . .
 H21 H 1.097370 -0.314687 -0.251671 0.024 Uiso 1 1 calc R . . . .
 C22 C 1.1459(8) -0.3525(8) 0.0470(6) 0.038(3) Uani 1 1 d . . . . .
 H22A H 1.202802 -0.321974 0.045114 0.046 Uiso 1 1 calc R . . . .
 H22B H 1.101780 -0.383507 0.005212 0.046 Uiso 1 1 calc R . . . .
 C23 C 0.2805(8) -0.0456(6) 0.3092(6) 0.037(3) Uani 1 1 d . . . . .
 C24 C 1.1193(7) 0.6638(6) 0.3095(6) 0.035(3) Uani 1 1 d . . . . .
 H24 H 1.161527 0.710041 0.311935 0.042 Uiso 1 1 calc R . . . .
 C25 C 1.0603(6) -0.3523(7) 0.1093(5) 0.035(2) Uani 1 1 d . . . . .
 C26 C 0.5456(6) -0.2982(6) -0.5319(5) 0.025(2) Uani 1 1 d . . . . .
 H26A H 0.610353 -0.273496 -0.522457 0.030 Uiso 1 1 calc R . . . .
 H26B H 0.525959 -0.351405 -0.552976 0.030 Uiso 1 1 calc R . . . .
 C27 C 0.8270(7) -0.3391(6) -0.4890(6) 0.032(2) Uani 1 1 d . . . . .
 H27 H 0.884668 -0.313905 -0.456742 0.039 Uiso 1 1 calc R . . . .
 C28 C 0.8650(9) 0.1567(7) -0.0427(7) 0.044(3) Uani 1 1 d . . . . .
 H28 H 0.825640 0.131525 -0.084222 0.053 Uiso 1 1 calc R . . . .
 C29 C 0.4980(6) 0.2056(6) 0.1437(5) 0.025(2) Uani 1 1 d . . . . .
 H29 H 0.489673 0.175981 0.102983 0.030 Uiso 1 1 calc R . . . .
 C30 C 0.5093(7) 0.2814(6) 0.1419(6) 0.038(3) Uani 1 1 d . . . . .
 H30A H 0.542370 0.316660 0.183335 0.057 Uiso 1 1 calc GR . . . .
 H30B H 0.450375 0.281709 0.124522 0.057 Uiso 1 1 calc GR . . . .
 H30C H 0.542604 0.295737 0.116792 0.057 Uiso 1 1 calc GR . . . .
 C31 C 0.5774(7) -0.5720(5) -0.4131(6) 0.032(2) Uani 1 1 d . . . . .
 H31A H 0.612464 -0.583195 -0.379024 0.048 Uiso 1 1 calc GR . . . .
 H31B H 0.551120 -0.614242 -0.450324 0.048 Uiso 1 1 calc GR . . . .
 H31C H 0.529645 -0.562652 -0.404441 0.048 Uiso 1 1 calc GR . . . .
 C32 C 0.4318(6) -0.3038(6) -0.3217(6) 0.030(2) Uani 1 1 d . . . . .
 H32A H 0.433967 -0.311813 -0.362001 0.044 Uiso 1 1 calc GR . . . .
 H32B H 0.377883 -0.296538 -0.323641 0.044 Uiso 1 1 calc GR . . . .
 H32C H 0.430318 -0.347153 -0.308711 0.044 Uiso 1 1 calc GR . . . .
 C33 C 1.1147(7) 0.4471(6) 0.5027(5) 0.029(2) Uani 1 1 d . . . . .
 H33 H 1.074938 0.417800 0.517243 0.035 Uiso 1 1 calc R . . . .
 C34 C 0.2511(8) -0.1197(6) 0.3220(6) 0.036(3) Uani 1 1 d . . . . .
 C35 C 0.8755(8) -0.1202(8) -0.3812(6) 0.040(3) Uani 1 1 d . . . . .
 H35 H 0.890044 -0.067418 -0.360402 0.048 Uiso 1 1 calc R . . . .
 C36 C 0.9359(8) -0.1599(6) 0.0960(6) 0.039(3) Uani 1 1 d . . . . .
 H36 H 0.993625 -0.139229 0.128041 0.047 Uiso 1 1 calc R . . . .
 C37 C 0.3649(7) -0.2720(6) -0.6508(6) 0.038(3) Uani 1 1 d . . . . .
 H37A H 0.319016 -0.261152 -0.639591 0.046 Uiso 1 1 calc R . . . .
 H37B H 0.339282 -0.297924 -0.695118 0.046 Uiso 1 1 calc R . . . .
 C38 C 0.4507(9) -0.2439(7) -0.0490(7) 0.045(3) Uani 1 1 d . . . . .
 H38A H 0.503008 -0.231014 -0.059533 0.067 Uiso 1 1 calc GR . . . .
 H38B H 0.461759 -0.203543 -0.014204 0.067 Uiso 1 1 calc GR . . . .
 H38C H 0.398192 -0.251249 -0.083846 0.067 Uiso 1 1 calc GR . . . .
 C39 C 0.3687(6) -0.0925(6) 0.0573(6) 0.033(2) Uani 1 1 d . . . . .
 H39 H 0.331915 -0.120988 0.074119 0.039 Uiso 1 1 calc R . . . .
 C40 C 1.1432(7) 0.6055(6) 0.3145(7) 0.041(3) Uani 1 1 d . . . . .
 H40 H 1.202707 0.611389 0.321958 0.049 Uiso 1 1 calc R . . . .
 C42 C 0.6756(7) -0.3904(6) -0.5218(6) 0.032(2) Uani 1 1 d . . . . .
 H42 H 0.622961 -0.402149 -0.513933 0.038 Uiso 1 1 calc R . . . .
 C43 C 0.5132(6) -0.2361(5) -0.2769(5) 0.023(2) Uani 1 1 d . . . . .
 H43 H 0.508923 -0.228225 -0.236358 0.027 Uiso 1 1 calc R . . . .
 C44 C 0.3544(6) -0.0370(5) 0.2866(5) 0.026(2) Uani 1 1 d . . . . .
 H44A H 0.330111 -0.078563 0.248473 0.031 Uiso 1 1 calc R . . . .
 H44B H 0.402291 -0.043404 0.316846 0.031 Uiso 1 1 calc R . . . .
 C45 C 0.9233(6) -0.0795(6) 0.3070(6) 0.033(2) Uani 1 1 d . . . . .
 H45A H 0.957647 -0.097824 0.287256 0.040 Uiso 1 1 calc R . . . .
 H45B H 0.967449 -0.037008 0.343779 0.040 Uiso 1 1 calc R . . . .
 C46 C 0.4498(8) -0.1810(6) -0.5268(7) 0.046(3) Uani 1 1 d . . . . .
 H46A H 0.486325 -0.169196 -0.483680 0.069 Uiso 1 1 calc GR . . . .
 H46B H 0.395496 -0.226635 -0.539836 0.069 Uiso 1 1 calc GR . . . .
 H46C H 0.433186 -0.140113 -0.532571 0.069 Uiso 1 1 calc GR . . . .
 C47 C 0.9544(8) -0.1213(9) -0.3912(7) 0.048(4) Uani 1 1 d . . . . .
 H47A H 1.004062 -0.105985 -0.351809 0.072 Uiso 1 1 calc GR . . . .
 H47B H 0.971352 -0.087126 -0.413505 0.072 Uiso 1 1 calc GR . . . .
 H47C H 0.940633 -0.171677 -0.414792 0.072 Uiso 1 1 calc GR . . . .
 C48 C 0.9089(7) -0.2004(5) 0.3234(5) 0.035(3) Uani 1 1 d . . . . .
 C49 C 0.6304(9) 0.0106(7) -0.1331(6) 0.040(3) Uani 1 1 d . . . . .
 H49 H 0.635969 0.056281 -0.140260 0.048 Uiso 1 1 calc R . . . .
 C50 C 0.5719(7) 0.3885(6) 0.3664(6) 0.036(3) Uani 1 1 d . . . . .
 H50 H 0.621888 0.433494 0.375493 0.043 Uiso 1 1 calc R . . . .
 C51 C 1.0847(7) -0.2189(7) -0.4869(6) 0.039(3) Uani 1 1 d . . . . .
 C52 C 0.3988(7) -0.3175(6) -0.6149(5) 0.028(2) Uani 1 1 d . . . . .
 C54 C 0.5215(7) -0.1674(6) -0.2940(6) 0.033(2) Uani 1 1 d . . . . .
 H54A H 0.575226 -0.125161 -0.263191 0.050 Uiso 1 1 calc GR . . . .
 H54B H 0.468649 -0.158183 -0.296558 0.050 Uiso 1 1 calc GR . . . .
 H54C H 0.526068 -0.174010 -0.333613 0.050 Uiso 1 1 calc GR . . . .
 C55 C 0.5975(7) -0.1611(6) 0.1832(6) 0.035(2) Uani 1 1 d . . . . .
 H55 H 0.651975 -0.156404 0.179363 0.041 Uiso 1 1 calc R . . . .
 C56 C 1.2420(7) -0.1673(7) -0.4543(6) 0.036(2) Uani 1 1 d . . . . .
 C57 C 1.0596(7) -0.2657(6) 0.0424(5) 0.026(2) Uani 1 1 d . . . . .
 H57A H 1.083714 -0.213343 0.067819 0.031 Uiso 1 1 calc R . . . .
 H57B H 0.996242 -0.289664 0.036715 0.031 Uiso 1 1 calc R . . . .
 C58 C 0.9272(7) -0.1714(6) 0.0374(6) 0.034(2) Uani 1 1 d . . . . .
 H58 H 0.979674 -0.158515 0.029210 0.041 Uiso 1 1 calc R . . . .
 C59 C 1.3487(10) 0.3666(7) 0.1914(8) 0.052(3) Uani 1 1 d . . . . .
 H59A H 1.386390 0.350910 0.174061 0.078 Uiso 1 1 calc GR . . . .
 H59B H 1.285823 0.338473 0.163270 0.078 Uiso 1 1 calc GR . . . .
 H59C H 1.357064 0.357173 0.230363 0.078 Uiso 1 1 calc GR . . . .
 C60 C 1.1833(9) 0.5132(7) 0.5427(6) 0.041(3) Uani 1 1 d . . . . .
 H60 H 1.189039 0.529397 0.583474 0.049 Uiso 1 1 calc R . . . .
 C61 C 0.4073(7) -0.0735(6) -0.0255(6) 0.032(2) Uani 1 1 d . . . . .
 H61 H 0.397196 -0.088531 -0.067286 0.038 Uiso 1 1 calc R . . . .
 C62 C 0.4394(8) -0.1755(7) 0.1907(7) 0.045(3) Uani 1 1 d . . . . .
 H62 H 0.385301 -0.178110 0.194047 0.054 Uiso 1 1 calc R . . . .
 C63 C 0.4298(9) 0.3268(9) 0.3675(9) 0.059(4) Uani 1 1 d . . . . .
 H63 H 0.380764 0.327797 0.376904 0.071 Uiso 1 1 calc R . . . .
 C64 C 1.1033(7) 0.2229(6) 0.3689(6) 0.039(3) Uani 1 1 d . . . . .
 H64 H 1.108198 0.244131 0.410863 0.046 Uiso 1 1 calc R . . . .
 C65 C 0.6329(6) 0.4798(6) 0.1835(5) 0.030(2) Uani 1 1 d . . . . .
 H65A H 0.582465 0.429939 0.164176 0.035 Uiso 1 1 calc R . . . .
 H65B H 0.609569 0.514207 0.199253 0.035 Uiso 1 1 calc R . . . .
 C66 C 0.5730(11) -0.6368(8) -0.2841(7) 0.052(3) Uani 1 1 d . . . . .
 H66 H 0.625932 -0.638487 -0.286859 0.063 Uiso 1 1 calc R . . . .
 C67 C 1.4569(8) 0.4913(8) 0.2626(6) 0.047(3) Uani 1 1 d . . . . .
 H67A H 1.440429 0.479346 0.295791 0.070 Uiso 1 1 calc GR . . . .
 H67B H 1.476842 0.544704 0.269280 0.070 Uiso 1 1 calc GR . . . .
 H67C H 1.505500 0.477182 0.261534 0.070 Uiso 1 1 calc GR . . . .
 C68 C 0.5646(8) -0.0879(8) -0.1006(6) 0.045(3) Uani 1 1 d . . . . .
 H68 H 0.524123 -0.111993 -0.084133 0.054 Uiso 1 1 calc R . . . .
 C69 C 0.6026(13) 0.0078(15) 0.3604(11) 0.139(11) Uani 1 1 d . U . . .
 H69A H 0.578205 0.040434 0.376428 0.208 Uiso 1 1 calc GR . . . .
 H69B H 0.595900 -0.032013 0.378705 0.208 Uiso 1 1 calc GR . . . .
 H69C H 0.570088 -0.013851 0.316096 0.208 Uiso 1 1 calc GR . . . .
 C70 C 0.6477(9) 0.2312(8) 0.4476(7) 0.048(3) Uani 1 1 d . . . . .
 H70 H 0.606437 0.203135 0.406902 0.057 Uiso 1 1 calc R . . . .
 C71 C 0.7930(9) 0.2937(8) 0.5176(7) 0.047(3) Uani 1 1 d . . . . .
 H71 H 0.855295 0.310811 0.527121 0.056 Uiso 1 1 calc R . . . .
 C72 C 0.5692(8) -0.0229(8) -0.1101(6) 0.043(3) Uani 1 1 d . . . . .
 H72 H 0.531716 -0.001157 -0.101310 0.051 Uiso 1 1 calc R . . . .
 C73 C 1.2990(7) 0.4764(6) 0.1971(5) 0.028(2) Uani 1 1 d . . . . .
 C74 C 1.0302(7) 0.0428(6) 0.1562(6) 0.033(2) Uani 1 1 d . . . . .
 H74 H 0.981384 -0.001175 0.150599 0.039 Uiso 1 1 calc R . . . .
 C75 C 0.3167(8) -0.5709(7) -0.4032(8) 0.049(4) Uani 1 1 d . . . . .
 H75 H 0.282184 -0.596423 -0.383793 0.059 Uiso 1 1 calc R . . . .
 C76 C 0.2936(7) -0.3901(7) -0.1191(6) 0.036(2) Uani 1 1 d . . . . .
 H76A H 0.247040 -0.441515 -0.140550 0.043 Uiso 1 1 calc R . . . .
 H76B H 0.294882 -0.362541 -0.148714 0.043 Uiso 1 1 calc R . . . .
 C77 C 0.4470(10) 0.1499(9) -0.1465(8) 0.065(5) Uani 1 1 d . . . . .
 H77A H 0.469059 0.113712 -0.134611 0.097 Uiso 1 1 calc GR . . . .
 H77B H 0.409386 0.130480 -0.190141 0.097 Uiso 1 1 calc GR . . . .
 H77C H 0.411729 0.158663 -0.123581 0.097 Uiso 1 1 calc GR . . . .
 C78 C 1.1676(7) -0.2045(6) -0.4315(5) 0.030(2) Uani 1 1 d . . . . .
 C79 C 1.2322(7) 0.5318(6) 0.4652(7) 0.041(3) Uani 1 1 d . . . . .
 H79 H 1.272880 0.559875 0.450541 0.049 Uiso 1 1 calc R . . . .
 C80 C 0.6735(12) 0.2816(9) 0.5504(7) 0.057(4) Uani 1 1 d . . . . .
 H80 H 0.652114 0.290043 0.581429 0.068 Uiso 1 1 calc R . . . .
 C81 C 0.6795(15) 0.1881(8) -0.3083(12) 0.091(7) Uani 1 1 d . . . . .
 H81A H 0.641474 0.176637 -0.285585 0.137 Uiso 1 1 calc GR . . . .
 H81B H 0.664445 0.220308 -0.331111 0.137 Uiso 1 1 calc GR . . . .
 H81C H 0.742448 0.213434 -0.279810 0.137 Uiso 1 1 calc GR . . . .
 C83 C 0.7475(10) -0.4076(10) -0.0945(8) 0.058(5) Uani 1 1 d . . . . .
 H83 H 0.788282 -0.366339 -0.055379 0.070 Uiso 1 1 calc R . . . .
 C84 C 0.8593(11) -0.1787(8) 0.1092(8) 0.056(4) Uani 1 1 d . . . . .
 H84 H 0.863701 -0.171254 0.149857 0.068 Uiso 1 1 calc R . . . .
 C85 C 0.2914(8) -0.5995(6) -0.4623(8) 0.048(4) Uani 1 1 d . . . . .
 H85 H 0.238412 -0.643642 -0.485518 0.058 Uiso 1 1 calc R . . . .
 C86 C 0.6526(7) -0.0711(6) 0.0750(6) 0.035(3) Uani 1 1 d . . . . .
 H86A H 0.683931 -0.089893 0.104643 0.052 Uiso 1 1 calc GR . . . .
 H86B H 0.627702 -0.106546 0.034055 0.052 Uiso 1 1 calc GR . . . .
 H86C H 0.604043 -0.064674 0.084638 0.052 Uiso 1 1 calc GR . . . .
 C87 C 1.1333(8) 0.2346(8) 0.6360(6) 0.049(3) Uani 1 1 d . . . . .
 C88 C 1.3453(6) 0.5549(6) 0.1963(5) 0.029(2) Uani 1 1 d . . . . .
 C89 C 0.4802(7) -0.0074(6) 0.0151(6) 0.030(2) Uani 1 1 d . . . . .
 H89 H 0.518350 0.022234 -0.000351 0.036 Uiso 1 1 calc R . . . .
 C90 C 0.8210(9) -0.3610(7) -0.5475(7) 0.042(3) Uani 1 1 d . . . . .
 H90 H 0.873882 -0.349356 -0.555217 0.050 Uiso 1 1 calc R . . . .
 C91 C 1.1003(9) 0.1688(7) 0.1877(8) 0.050(4) Uani 1 1 d . . . . .
 H91 H 1.101365 0.215649 0.204106 0.060 Uiso 1 1 calc R . . . .
 C92 C 0.9080(9) 0.0769(7) 0.5886(7) 0.049(3) Uani 1 1 d . . . . .
 H92A H 0.907129 0.051834 0.549823 0.074 Uiso 1 1 calc GR . . . .
 H92B H 0.862774 0.096821 0.580906 0.074 Uiso 1 1 calc GR . . . .
 H92C H 0.894939 0.041379 0.610631 0.074 Uiso 1 1 calc GR . . . .
 C93 C 1.0308(10) -0.3121(9) 0.1522(7) 0.053(4) Uani 1 1 d . . . . .
 H93A H 0.998217 -0.346902 0.169042 0.080 Uiso 1 1 calc GR . . . .
 H93B H 0.991579 -0.292049 0.129863 0.080 Uiso 1 1 calc GR . . . .
 H93C H 1.083416 -0.271416 0.185412 0.080 Uiso 1 1 calc GR . . . .
 C94 C 0.9876(8) 0.2253(7) 0.5568(6) 0.040(3) Uani 1 1 d . . . . .
 H94A H 1.008564 0.274986 0.585901 0.048 Uiso 1 1 calc R . . . .
 H94B H 0.923281 0.197870 0.547269 0.048 Uiso 1 1 calc R . . . .
 C95 C 0.7795(10) -0.2076(8) 0.0621(8) 0.054(4) Uani 1 1 d . . . . .
 H95 H 0.726162 -0.220497 0.069240 0.065 Uiso 1 1 calc R . . . .
 C96 C 0.8819(9) -0.2453(7) 0.3633(6) 0.048(3) Uani 1 1 d . . . . .
 H96A H 0.934629 -0.242437 0.396185 0.058 Uiso 1 1 calc R . . . .
 H96B H 0.841792 -0.297874 0.339238 0.058 Uiso 1 1 calc R . . . .
 C98 C 0.7414(10) -0.3986(6) -0.5934(6) 0.042(3) Uani 1 1 d . . . . .
 H98 H 0.737021 -0.414200 -0.633838 0.051 Uiso 1 1 calc R . . . .
 C99 C 0.9709(8) 0.2218(7) 0.0762(8) 0.048(3) Uani 1 1 d . . . . .
 H99 H 1.009664 0.243223 0.118068 0.058 Uiso 1 1 calc R . . . .
 C100 C 1.3881(9) 0.4707(8) 0.1457(7) 0.047(3) Uani 1 1 d . . . . .
 H100 H 1.435752 0.460049 0.136013 0.056 Uiso 1 1 calc R . . . .
 C101 C 1.0339(7) 0.6531(5) 0.3008(5) 0.029(2) Uani 1 1 d . . . . .
 H101 H 1.016182 0.692533 0.298282 0.035 Uiso 1 1 calc R . . . .
 C102 C 1.1729(6) -0.2416(6) -0.1640(5) 0.026(2) Uani 1 1 d . . . . .
 H10F H 1.178990 -0.197585 -0.176883 0.040 Uiso 1 1 calc GR . . . .
 H10G H 1.226455 -0.250680 -0.159026 0.040 Uiso 1 1 calc GR . . . .
 H10H H 1.166088 -0.233393 -0.125156 0.040 Uiso 1 1 calc GR . . . .
 C103 C 0.5963(13) 0.2570(9) -0.0728(8) 0.077(6) Uani 1 1 d . . . . .
 C104 C 1.2463(9) -0.0913(7) -0.4604(6) 0.047(3) Uani 1 1 d . . . . .
 H10I H 1.189459 -0.098461 -0.490968 0.071 Uiso 1 1 calc GR . . . .
 H10J H 1.295006 -0.068718 -0.472865 0.071 Uiso 1 1 calc GR . . . .
 H10K H 1.257214 -0.058690 -0.421079 0.071 Uiso 1 1 calc GR . . . .
 C105 C 1.2340(8) 0.4347(7) 0.1283(6) 0.041(3) Uani 1 1 d . . . . .
 H10D H 1.190727 0.384869 0.123150 0.049 Uiso 1 1 calc R . . . .
 H10E H 1.200571 0.463172 0.112683 0.049 Uiso 1 1 calc R . . . .
 C106 C 1.2146(7) -0.2943(6) 0.1766(5) 0.032(2) Uani 1 1 d . . . . .
 H10L H 1.213210 -0.274462 0.216399 0.038 Uiso 1 1 calc R . . . .
 H10M H 1.273764 -0.294860 0.183201 0.038 Uiso 1 1 calc R . . . .
 C107 C 1.0796(7) -0.3789(6) -0.1957(6) 0.030(2) Uani 1 1 d . . . . .
 H10N H 1.089942 -0.368947 -0.152518 0.046 Uiso 1 1 calc GR . . . .
 H10O H 1.122629 -0.396614 -0.203469 0.046 Uiso 1 1 calc GR . . . .
 H10P H 1.018662 -0.416745 -0.220568 0.046 Uiso 1 1 calc GR . . . .
 C108 C 1.2834(8) 0.0233(7) -0.0796(7) 0.042(3) Uani 1 1 d . . . . .
 H108 H 1.316436 0.048780 -0.099768 0.051 Uiso 1 1 calc R . . . .
 C109 C 1.0719(10) 0.1152(10) 0.6489(7) 0.064(5) Uani 1 1 d . . . . .
 H109 H 1.065095 0.085818 0.677324 0.077 Uiso 1 1 calc R . . . .
 C110 C 1.2953(11) 0.4286(9) 0.0942(7) 0.055(3) Uani 1 1 d . . . . .
 H11A H 1.283032 0.376226 0.075987 0.066 Uiso 1 1 calc R . . . .
 H11B H 1.288169 0.452342 0.062042 0.066 Uiso 1 1 calc R . . . .
 C111 C 0.8330(8) 0.1555(7) 0.0025(7) 0.045(3) Uani 1 1 d . . . . .
 H111 H 0.770269 0.130024 -0.009386 0.054 Uiso 1 1 calc R . . . .
 C112 C 0.8747(6) -0.1401(6) 0.3281(5) 0.030(2) Uani 1 1 d . . . . .
 C113 C 0.6594(7) 0.5030(7) 0.1337(6) 0.040(3) Uani 1 1 d . . . . .
 C114 C 1.1581(9) 0.1892(10) 0.6752(7) 0.062(4) Uani 1 1 d . . . . .
 H11C H 1.173118 0.214272 0.718390 0.075 Uiso 1 1 calc R . . . .
 H11D H 1.209562 0.180369 0.671789 0.075 Uiso 1 1 calc R . . . .
 C115 C 1.3089(7) 0.0488(6) -0.0175(6) 0.039(3) Uani 1 1 d . . . . .
 H115 H 1.361457 0.093044 0.006337 0.047 Uiso 1 1 calc R . . . .
 C116 C 0.4190(7) -0.4974(6) -0.4547(5) 0.028(2) Uani 1 1 d . . . . .
 H116 H 0.452707 -0.470847 -0.474066 0.034 Uiso 1 1 calc R . . . .
 C117 C 0.6557(8) -0.4293(8) -0.0953(7) 0.043(3) Uani 1 1 d . . . . .
 H11E H 0.642147 -0.385760 -0.090657 0.064 Uiso 1 1 calc GR . . . .
 H11F H 0.652474 -0.448895 -0.061786 0.064 Uiso 1 1 calc GR . . . .
 H11G H 0.612217 -0.467471 -0.134104 0.064 Uiso 1 1 calc GR . . . .
 C118 C 1.3746(8) 0.4480(7) 0.2012(6) 0.038(3) Uani 1 1 d . . . . .
 C119 C 1.3362(8) -0.1532(9) -0.4133(7) 0.052(3) Uani 1 1 d . . . . .
 H11H H 1.358144 -0.111806 -0.376175 0.078 Uiso 1 1 calc GR . . . .
 H11I H 1.375874 -0.141017 -0.434769 0.078 Uiso 1 1 calc GR . . . .
 H11J H 1.335032 -0.197878 -0.402539 0.078 Uiso 1 1 calc GR . . . .
 C120 C 1.0781(7) 0.5382(6) 0.3085(7) 0.038(3) Uani 1 1 d . . . . .
 H120 H 1.093943 0.497704 0.310156 0.046 Uiso 1 1 calc R . . . .
 C122 C 0.5942(7) -0.1287(7) -0.5353(6) 0.044(3) Uani 1 1 d . . . . .
 H12J H 0.589357 -0.081975 -0.536341 0.066 Uiso 1 1 calc GR . . . .
 H12K H 0.629632 -0.137552 -0.558073 0.066 Uiso 1 1 calc GR . . . .
 H12L H 0.623465 -0.125816 -0.493042 0.066 Uiso 1 1 calc GR . . . .
 C123 C 0.7232(10) 0.4749(9) 0.1124(8) 0.057(4) Uani 1 1 d . . . . .
 H12D H 0.692091 0.421350 0.088982 0.069 Uiso 1 1 calc R . . . .
 H12E H 0.777145 0.483827 0.147596 0.069 Uiso 1 1 calc R . . . .
 C124 C 1.4085(9) 0.5538(8) 0.1644(7) 0.048(3) Uani 1 1 d . . . . .
 H12F H 1.471805 0.584591 0.192437 0.058 Uiso 1 1 calc R . . . .
 H12G H 1.394390 0.570864 0.128535 0.058 Uiso 1 1 calc R . . . .
 C126 C 1.2000(8) -0.2307(7) -0.5146(6) 0.040(3) Uani 1 1 d . . . . .
 H126 H 1.233997 -0.222635 -0.541263 0.048 Uiso 1 1 calc R . . . .
 C127 C 0.7708(8) -0.1865(9) 0.2923(8) 0.055(4) Uani 1 1 d . . . . .
 H12H H 0.740281 -0.153765 0.283389 0.066 Uiso 1 1 calc R . . . .
 H12I H 0.756927 -0.223125 0.253583 0.066 Uiso 1 1 calc R . . . .
 C128 C 1.1606(8) -0.4018(6) 0.0887(5) 0.038(3) Uani 1 1 d . . . . .
 H12M H 1.120192 -0.454879 0.066654 0.045 Uiso 1 1 calc R . . . .
 H12N H 1.223323 -0.396068 0.103627 0.045 Uiso 1 1 calc R . . . .
 C129 C 0.4532(8) -0.2386(7) 0.1761(7) 0.045(3) Uani 1 1 d . . . . .
 H129 H 0.408123 -0.286089 0.168347 0.054 Uiso 1 1 calc R . . . .
 C130 C 0.4995(7) -0.2684(6) -0.5775(5) 0.030(2) Uani 1 1 d . . . . .
 C131 C 0.1963(15) -0.0420(10) 0.3636(11) 0.083(7) Uani 1 1 d . . . . .
 H131 H 0.180304 -0.022227 0.397265 0.100 Uiso 1 1 calc R . . . .
 C132 C 0.6622(14) 0.0558(8) -0.3248(8) 0.068(5) Uani 1 1 d . . . . .
 C133 C 1.1039(8) -0.2388(8) -0.5437(6) 0.047(3) Uani 1 1 d . . . . .
 H13D H 1.062570 -0.290076 -0.570691 0.056 Uiso 1 1 calc R . . . .
 H13E H 1.100101 -0.203821 -0.566983 0.056 Uiso 1 1 calc R . . . .
 C134 C 0.6191(6) -0.1194(6) -0.1150(5) 0.029(2) Uani 1 1 d . . . . .
 H134 H 0.614206 -0.165490 -0.108907 0.035 Uiso 1 1 calc R . . . .
 C135 C 1.0066(10) 0.2271(9) 0.0316(8) 0.063(4) Uani 1 1 d . . . . .
 H135 H 1.068935 0.254333 0.043343 0.075 Uiso 1 1 calc R . . . .
 C136 C 1.2068(11) 0.1290(12) -0.1986(9) 0.075(6) Uani 1 1 d . . . . .
 H136 H 1.261654 0.168226 -0.191551 0.090 Uiso 1 1 calc R . . . .
 C137 C 0.6645(9) 0.1173(8) -0.3518(7) 0.052(3) Uani 1 1 d . . . . .
 C138 C 0.6663(9) -0.4146(6) -0.5820(6) 0.040(3) Uani 1 1 d . . . . .
 H138 H 0.608752 -0.441534 -0.614178 0.048 Uiso 1 1 calc R . . . .
 C139 C 0.7571(11) 0.0759(10) 0.4345(8) 0.075(6) Uani 1 1 d . . . . .
 H13A H 0.809824 0.068093 0.433808 0.113 Uiso 1 1 calc GR . . . .
 H13B H 0.733621 0.050044 0.460107 0.113 Uiso 1 1 calc GR . . . .
 H13C H 0.773971 0.129057 0.450978 0.113 Uiso 1 1 calc GR . . . .
 C140 C 0.7485(12) 0.5227(10) 0.0709(8) 0.063(4) Uani 1 1 d . . . . .
 H14A H 0.813213 0.555593 0.088586 0.075 Uiso 1 1 calc R . . . .
 H14B H 0.731484 0.490847 0.029296 0.075 Uiso 1 1 calc R . . . .
 C141 C 0.3858(6) -0.3894(6) -0.0872(5) 0.030(2) Uani 1 1 d . . . . .
 C142 C 0.7746(8) -0.2186(7) 0.0032(6) 0.041(3) Uani 1 1 d . . . . .
 H142 H 0.717485 -0.239975 -0.029522 0.049 Uiso 1 1 calc R . . . .
 C143 C 0.6569(15) 0.3279(10) -0.0714(12) 0.090(7) Uani 1 1 d . . . . .
 C144 C 0.4239(11) -0.7010(11) -0.2967(8) 0.074(6) Uani 1 1 d . . . . .
 H144 H 0.372361 -0.745694 -0.307885 0.089 Uiso 1 1 calc R . . . .
 C145 C 0.9696(7) -0.0407(6) -0.0615(5) 0.030(2) Uani 1 1 d . . . . .
 H145 H 1.008185 -0.055611 -0.031135 0.036 Uiso 1 1 calc R . . . .
 C146 C 0.4261(10) 0.2617(8) 0.3372(9) 0.063(5) Uani 1 1 d . . . . .
 H146 H 0.375617 0.216328 0.326262 0.076 Uiso 1 1 calc R . . . .
 C147 C 0.9198(9) -0.6133(8) -0.1802(8) 0.058(4) Uani 1 1 d D . . . .
 C148 C 0.6409(8) 0.2145(10) -0.0380(7) 0.055(4) Uani 1 1 d . . . . .
 H14C H 0.706557 0.243191 -0.022256 0.066 Uiso 1 1 calc R . . . .
 H14D H 0.625638 0.166597 -0.067531 0.066 Uiso 1 1 calc R . . . .
 C149 C 0.8832(14) -0.1234(8) 0.3940(8) 0.065(5) Uani 1 1 d . . . . .
 C150 C 0.4970(8) 0.2630(6) 0.3228(7) 0.044(3) Uani 1 1 d . . . . .
 H150 H 0.494695 0.217341 0.301872 0.053 Uiso 1 1 calc R . . . .
 C151 C 0.8522(9) 0.3637(10) 0.0827(8) 0.068(5) Uani 1 1 d . U . . .
 H15A H 0.866550 0.326169 0.061768 0.101 Uiso 1 1 calc GR . . . .
 H15B H 0.858952 0.403345 0.064251 0.101 Uiso 1 1 calc GR . . . .
 H15C H 0.790329 0.340744 0.079109 0.101 Uiso 1 1 calc GR . . . .
 C152 C 0.6143(10) 0.2429(9) 0.4902(9) 0.061(4) Uani 1 1 d . . . . .
 H152 H 0.551596 0.224978 0.479076 0.073 Uiso 1 1 calc R . . . .
 C153 C 1.1456(14) 0.1443(9) -0.1836(8) 0.070(5) Uani 1 1 d . . . . .
 H153 H 1.157181 0.194308 -0.165452 0.084 Uiso 1 1 calc R . . . .
 C154 C 0.4416(8) -0.0264(6) 0.0936(6) 0.035(2) Uani 1 1 d . . . . .
 H154 H 0.452432 -0.009392 0.135455 0.042 Uiso 1 1 calc R . . . .
 C155 C 1.0018(9) 0.1412(9) 0.6274(8) 0.058(4) Uani 1 1 d . . . . .
 C156 C 1.0286(8) 0.0265(6) -0.0703(6) 0.036(3) Uani 1 1 d . . . . .
 H15F H 1.062956 0.012637 -0.091947 0.053 Uiso 1 1 calc GR . . . .
 H15G H 1.069680 0.063742 -0.030575 0.053 Uiso 1 1 calc GR . . . .
 H15H H 0.991637 0.047085 -0.094196 0.053 Uiso 1 1 calc GR . . . .
 C157 C 1.1693(10) 0.1002(9) 0.1473(10) 0.064(5) Uani 1 1 d . . . . .
 H157 H 1.216404 0.097940 0.135894 0.077 Uiso 1 1 calc R . . . .
 C158 C 0.4988(14) -0.7038(9) -0.2991(8) 0.077(6) Uani 1 1 d . . . . .
 H158 H 0.501970 -0.750058 -0.310555 0.092 Uiso 1 1 calc R . . . .
 C159 C 0.1989(13) -0.1171(8) 0.3606(9) 0.069(5) Uani 1 1 d . . . . .
 H15D H 0.229881 -0.118963 0.401411 0.083 Uiso 1 1 calc R . . . .
 H15E H 0.138035 -0.158026 0.340998 0.083 Uiso 1 1 calc R . . . .
 C160 C 0.2762(7) -0.3508(8) -0.0658(6) 0.040(3) Uani 1 1 d . . . . .
 H16N H 0.270795 -0.304835 -0.070766 0.049 Uiso 1 1 calc R . . . .
 H16O H 0.220770 -0.383962 -0.063737 0.049 Uiso 1 1 calc R . . . .
 C161 C 1.0520(10) 0.1190(9) 0.5476(7) 0.054(3) Uani 1 1 d . . . . .
 H16D H 0.996603 0.088163 0.510651 0.065 Uiso 1 1 calc R . . . .
 H16E H 1.101763 0.140233 0.535014 0.065 Uiso 1 1 calc R . . . .
 C162 C 0.9769(8) -0.4209(8) 0.0632(8) 0.067(5) Uani 1 1 d . . . . .
 H16P H 0.934191 -0.405268 0.038723 0.101 Uiso 1 1 calc GR . . . .
 H16Q H 0.949144 -0.451147 0.084925 0.101 Uiso 1 1 calc GR . . . .
 H16R H 0.994229 -0.450274 0.036525 0.101 Uiso 1 1 calc GR . . . .
 C163 C 0.8085(8) 0.4442(7) 0.4484(6) 0.038(3) Uani 1 1 d . . . . .
 H16F H 0.774780 0.459393 0.416809 0.058 Uiso 1 1 calc GR . . . .
 H16G H 0.831927 0.481789 0.488134 0.058 Uiso 1 1 calc GR . . . .
 H16H H 0.769007 0.396547 0.448886 0.058 Uiso 1 1 calc GR . . . .
 C164 C 0.4338(7) -0.3160(7) -0.0321(5) 0.036(2) Uani 1 1 d . . . . .
 C165 C 1.1910(12) 0.0563(14) -0.2245(10) 0.089(7) Uani 1 1 d . . . . .
 H165 H 1.233819 0.044199 -0.235652 0.106 Uiso 1 1 calc R . . . .
 C166 C 0.7311(15) 0.1288(18) -0.3842(12) 0.113(8) Uani 1 1 d . U . . .
 H16S H 0.703100 0.089888 -0.423714 0.169 Uiso 1 1 calc GR . . . .
 H16T H 0.785691 0.126397 -0.358903 0.169 Uiso 1 1 calc GR . . . .
 H16U H 0.746261 0.177476 -0.390295 0.169 Uiso 1 1 calc GR . . . .
 C167 C 0.3939(7) -0.5032(6) -0.3673(6) 0.032(2) Uani 1 1 d . . . . .
 H167 H 0.408958 -0.482179 -0.325198 0.039 Uiso 1 1 calc R . . . .
 C168 C 0.9857(15) -0.0906(9) 0.4384(8) 0.092(7) Uani 1 1 d . U . . .
 H16I H 1.009409 -0.127452 0.430606 0.138 Uiso 1 1 calc GR . . . .
 H16J H 0.991564 -0.078383 0.480718 0.138 Uiso 1 1 calc GR . . . .
 H16K H 1.019492 -0.045599 0.431235 0.138 Uiso 1 1 calc GR . . . .
 C169 C 0.5935(10) 0.5127(9) 0.0323(7) 0.057(4) Uani 1 1 d . . . . .
 H16L H 0.553772 0.538371 0.022926 0.068 Uiso 1 1 calc R . . . .
 H16M H 0.587522 0.480699 -0.006170 0.068 Uiso 1 1 calc R . . . .
 C170 C 0.1357(12) -0.0473(10) 0.3010(10) 0.073(5) Uani 1 1 d . U . . .
 H17C H 0.122926 -0.002924 0.302643 0.087 Uiso 1 1 calc R . . . .
 H17D H 0.078514 -0.092127 0.284328 0.087 Uiso 1 1 calc R . . . .
 C171 C 0.5343(8) -0.2312(6) 0.1731(7) 0.042(3) Uani 1 1 d . . . . .
 H171 H 0.546438 -0.273552 0.164246 0.050 Uiso 1 1 calc R . . . .
 C172 C 1.1686(10) -0.2842(7) -0.4393(6) 0.044(3) Uani 1 1 d . . . . .
 H17H H 1.213083 -0.284185 -0.402280 0.053 Uiso 1 1 calc R . . . .
 H17I H 1.108920 -0.322552 -0.447798 0.053 Uiso 1 1 calc R . . . .
 C173 C 1.0100(7) 0.4197(8) 0.1541(7) 0.043(3) Uani 1 1 d . . . . .
 H17E H 1.049219 0.450735 0.196301 0.065 Uiso 1 1 calc GR . . . .
 H17F H 1.020896 0.448369 0.126749 0.065 Uiso 1 1 calc GR . . . .
 H17G H 1.022565 0.376181 0.144282 0.065 Uiso 1 1 calc GR . . . .
 C174 C 0.9729(7) 0.5847(6) 0.2958(6) 0.032(2) Uani 1 1 d . . . . .
 H174 H 0.913208 0.578089 0.288740 0.039 Uiso 1 1 calc R . . . .
 C175 C 1.0860(12) -0.5786(13) -0.1298(13) 0.112(9) Uani 1 1 d . U . . .
 H17J H 1.080825 -0.616186 -0.164204 0.168 Uiso 1 1 calc GR . . . .
 H17K H 1.131191 -0.575555 -0.092257 0.168 Uiso 1 1 calc GR . . . .
 H17L H 1.103877 -0.530362 -0.136511 0.168 Uiso 1 1 calc GR . . . .
 C176 C 0.7932(7) -0.1478(8) -0.4377(6) 0.043(3) Uani 1 1 d . . . . .
 H17M H 0.800334 -0.112244 -0.460303 0.064 Uiso 1 1 calc GR . . . .
 H17N H 0.741712 -0.153228 -0.426956 0.064 Uiso 1 1 calc GR . . . .
 H17O H 0.783258 -0.195933 -0.463069 0.064 Uiso 1 1 calc GR . . . .
 C177 C 0.9042(8) -0.0255(7) -0.0378(6) 0.040(3) Uani 1 1 d . . . . .
 H17P H 0.936651 0.009041 0.003858 0.060 Uiso 1 1 calc GR . . . .
 H17Q H 0.861254 -0.072040 -0.038169 0.060 Uiso 1 1 calc GR . . . .
 H17R H 0.872108 -0.003479 -0.063834 0.060 Uiso 1 1 calc GR . . . .
 C178 C 0.3648(8) -0.4448(8) -0.0525(7) 0.047(3) Uani 1 1 d . . . . .
 C179 C 0.5371(8) -0.2721(8) -0.6308(6) 0.045(3) Uani 1 1 d . . . . .
 H17S H 0.603109 -0.252910 -0.613318 0.054 Uiso 1 1 calc R . . . .
 H17T H 0.511376 -0.323714 -0.658213 0.054 Uiso 1 1 calc R . . . .
 C180 C 0.7429(11) -0.2253(12) 0.3363(11) 0.084(7) Uani 1 1 d . . . . .
 H18A H 0.703773 -0.207152 0.350623 0.100 Uiso 1 1 calc R . . . .
 H18B H 0.711135 -0.279735 0.316573 0.100 Uiso 1 1 calc R . . . .
 C181 C 0.9936(11) 0.1893(10) 0.6802(8) 0.067(5) Uani 1 1 d . . . . .
 H18C H 0.960299 0.217319 0.664652 0.101 Uiso 1 1 calc GR . . . .
 H18D H 1.053488 0.223961 0.710447 0.101 Uiso 1 1 calc GR . . . .
 H18E H 0.961865 0.157408 0.699260 0.101 Uiso 1 1 calc GR . . . .
 C182 C 0.6337(10) 0.6220(8) 0.1450(7) 0.056(4) Uani 1 1 d . . . . .
 H18F H 0.571236 0.588063 0.119128 0.085 Uiso 1 1 calc GR . . . .
 H18G H 0.648946 0.667902 0.134418 0.085 Uiso 1 1 calc GR . . . .
 H18H H 0.641594 0.633606 0.187787 0.085 Uiso 1 1 calc GR . . . .
 C183 C 1.0648(12) 0.0872(7) -0.1944(7) 0.061(4) Uani 1 1 d . . . . .
 H183 H 1.020922 0.099225 -0.184775 0.073 Uiso 1 1 calc R . . . .
 C184 C 1.0934(8) 0.1449(7) 0.3618(8) 0.058(4) Uani 1 1 d . . . . .
 H18I H 1.035946 0.115020 0.362373 0.087 Uiso 1 1 calc GR . . . .
 H18J H 1.142198 0.144838 0.395454 0.087 Uiso 1 1 calc GR . . . .
 H18K H 1.095739 0.123774 0.323117 0.087 Uiso 1 1 calc GR . . . .
 C185 C 0.7906(10) 0.6342(8) 0.1833(7) 0.057(4) Uani 1 1 d . . . . .
 H18L H 0.790069 0.639817 0.223992 0.086 Uiso 1 1 calc GR . . . .
 H18M H 0.811518 0.683035 0.177876 0.086 Uiso 1 1 calc GR . . . .
 H18N H 0.830812 0.611070 0.178824 0.086 Uiso 1 1 calc GR . . . .
 C186 C 0.962(2) -0.668(2) -0.1111(17) 0.144(10) Uani 1 1 d . U . . .
 H186 H 0.999254 -0.673925 -0.073227 0.173 Uiso 1 1 calc R . . . .
 C187 C 0.1907(9) -0.0519(8) 0.2627(9) 0.057(4) Uani 1 1 d . . . . .
 H18O H 0.201426 -0.010688 0.245366 0.069 Uiso 1 1 calc R . . . .
 H18P H 0.159901 -0.099631 0.229162 0.069 Uiso 1 1 calc R . . . .
 C188 C 0.3584(8) -0.3330(8) -0.0084(6) 0.043(3) Uani 1 1 d . . . . .
 H188 H 0.369070 -0.293924 0.028329 0.052 Uiso 1 1 calc R . . . .
 C189 C 0.7654(10) 0.3079(9) 0.5642(7) 0.054(4) Uani 1 1 d . . . . .
 H189 H 0.807860 0.334976 0.604739 0.064 Uiso 1 1 calc R . . . .
 C190 C 0.5238(9) -0.3083(11) 0.0121(7) 0.061(4) Uani 1 1 d . . . . .
 H19A H 0.565870 -0.301819 -0.007864 0.092 Uiso 1 1 calc GR . . . .
 H19B H 0.514894 -0.353177 0.024070 0.092 Uiso 1 1 calc GR . . . .
 H19C H 0.547927 -0.265165 0.048318 0.092 Uiso 1 1 calc GR . . . .
 C191 C 0.5739(8) 0.4691(7) 0.0739(6) 0.040(3) Uani 1 1 d . . . . .
 C192 C 0.8317(14) -0.2042(9) 0.3888(8) 0.072(5) Uani 1 1 d . . . . .
 H192 H 0.826393 -0.211744 0.427124 0.086 Uiso 1 1 calc R . . . .
 C193 C 1.1696(11) 0.1667(9) 0.1729(11) 0.075(6) Uani 1 1 d . . . . .
 H193 H 1.218436 0.211779 0.180340 0.090 Uiso 1 1 calc R . . . .
 C194 C 1.2440(8) 0.5561(7) 0.5234(7) 0.043(3) Uani 1 1 d . . . . .
 H194 H 1.292559 0.601449 0.550682 0.052 Uiso 1 1 calc R . . . .
 C195 C 1.0395(9) 0.1835(8) 0.5879(6) 0.046(3) Uani 1 1 d . . . . .
 C196 C 0.4211(10) -0.6344(12) -0.2784(9) 0.076(6) Uani 1 1 d . . . . .
 H196 H 0.367875 -0.632283 -0.276603 0.092 Uiso 1 1 calc R . . . .
 C198 C 0.6843(8) -0.0235(6) -0.1456(6) 0.040(3) Uani 1 1 d . . . . .
 H198 H 0.726724 0.000370 -0.160813 0.048 Uiso 1 1 calc R . . . .
 C199 C 0.5225(11) 0.2192(10) -0.1333(9) 0.068(5) Uani 1 1 d . . . . .
 C200 C 0.5021(7) -0.1915(6) -0.5638(6) 0.034(2) Uani 1 1 d . . . . .
 C202 C 0.3061(15) 0.0862(8) 0.3696(10) 0.081(6) Uani 1 1 d . U . . .
 H20A H 0.258738 0.082697 0.333049 0.121 Uiso 1 1 calc GR . . . .
 H20B H 0.364583 0.113333 0.369129 0.121 Uiso 1 1 calc GR . . . .
 H20C H 0.301992 0.112676 0.405848 0.121 Uiso 1 1 calc GR . . . .
 C204 C 0.2951(14) 0.0079(8) 0.3709(9) 0.069(5) Uani 1 1 d . . . . .
 C205 C 0.5073(9) -0.2237(9) -0.6644(6) 0.052(3) Uani 1 1 d . . . . .
 H20I H 0.470831 -0.251576 -0.708119 0.062 Uiso 1 1 calc R . . . .
 H20J H 0.559147 -0.179665 -0.660082 0.062 Uiso 1 1 calc R . . . .
 C207 C 0.5768(18) 0.1962(13) -0.1732(11) 0.100(7) Uani 1 1 d . . . . .
 H20D H 0.539219 0.146310 -0.202560 0.150 Uiso 1 1 calc GR . . . .
 H20E H 0.632238 0.196996 -0.145742 0.150 Uiso 1 1 calc GR . . . .
 H20F H 0.591283 0.231764 -0.194995 0.150 Uiso 1 1 calc GR . . . .
 C208 C 0.5967(15) 0.3452(12) -0.1269(11) 0.084(6) Uani 1 1 d . . . . .
 H20G H 0.593688 0.393007 -0.112449 0.101 Uiso 1 1 calc R . . . .
 H20H H 0.620928 0.346846 -0.158714 0.101 Uiso 1 1 calc R . . . .
 C209 C 0.6957(9) 0.5850(7) 0.1351(6) 0.048(3) Uani 1 1 d . . . . .
 C210 C 0.5053(14) 0.2810(10) -0.1507(9) 0.078(5) Uani 1 1 d . U . . .
 H210 H 0.465067 0.269298 -0.193981 0.094 Uiso 1 1 calc R . . . .
 C211 C 0.5286(14) 0.2910(11) -0.0442(10) 0.074(5) Uani 1 1 d . . . . .
 H21A H 0.492735 0.254277 -0.029776 0.089 Uiso 1 1 calc R . . . .
 H21B H 0.566370 0.337984 -0.010091 0.089 Uiso 1 1 calc R . . . .
 C212 C 0.8499(18) -0.0671(12) 0.4143(10) 0.094(7) Uani 1 1 d . U . . .
 H21C H 0.874712 -0.023212 0.402762 0.141 Uiso 1 1 calc GR . . . .
 H21D H 0.868933 -0.052729 0.458633 0.141 Uiso 1 1 calc GR . . . .
 H21E H 0.784433 -0.088819 0.394822 0.141 Uiso 1 1 calc GR . . . .
 C213 C 0.7834(10) -0.4642(9) -0.0947(8) 0.055(4) Uani 1 1 d . . . . .
 H21L H 0.750736 -0.503169 -0.134429 0.082 Uiso 1 1 calc GR . . . .
 H21M H 0.776354 -0.485943 -0.062832 0.082 Uiso 1 1 calc GR . . . .
 H21N H 0.847002 -0.441142 -0.087166 0.082 Uiso 1 1 calc GR . . . .
 C214 C 0.3653(18) 0.0103(10) 0.4237(9) 0.094(8) Uani 1 1 d . . . . .
 H21F H 0.358311 -0.040317 0.421928 0.142 Uiso 1 1 calc GR . . . .
 H21G H 0.361127 0.034106 0.460846 0.142 Uiso 1 1 calc GR . . . .
 H21H H 0.423822 0.038749 0.423817 0.142 Uiso 1 1 calc GR . . . .
 C215 C 0.5053(8) 0.3920(8) 0.3846(7) 0.045(3) Uani 1 1 d . . . . .
 H215 H 0.510751 0.437632 0.408246 0.054 Uiso 1 1 calc R . . . .
 C216 C 1.1808(8) 0.2723(10) 0.3633(10) 0.083(7) Uani 1 1 d . . . . .
 H21I H 1.180540 0.252117 0.323415 0.124 Uiso 1 1 calc GR . . . .
 H21J H 1.235081 0.277530 0.395406 0.124 Uiso 1 1 calc GR . . . .
 H21K H 1.179426 0.321043 0.367162 0.124 Uiso 1 1 calc GR . . . .
 C217 C 1.0005(15) -0.5991(14) -0.1245(13) 0.107(8) Uani 1 1 d . . . . .
 C218 C 0.3486(9) -0.4085(9) -0.0004(7) 0.057(4) Uani 1 1 d . . . . .
 H21O H 0.393358 -0.402658 0.039075 0.069 Uiso 1 1 calc R . . . .
 H21P H 0.287890 -0.437511 -0.003050 0.069 Uiso 1 1 calc R . . . .
 C219 C 0.5743(14) 0.0437(11) -0.3117(9) 0.095(8) Uani 1 1 d . . . . .
 C221 C 0.7170(7) 0.0021(6) 0.0775(5) 0.028(2) Uani 1 1 d . . . . .
 H221 H 0.685220 0.018803 0.045002 0.033 Uiso 1 1 calc R . . . .
 C222 C 1.1947(12) -0.2978(8) -0.4940(7) 0.058(4) Uani 1 1 d . . . . .
 H22C H 1.253151 -0.300935 -0.481600 0.069 Uiso 1 1 calc R . . . .
 H22D H 1.148860 -0.344153 -0.526664 0.069 Uiso 1 1 calc R . . . .
 C223 C 0.3455(7) -0.5628(6) -0.4898(7) 0.038(3) Uani 1 1 d . . . . .
 H223 H 0.331322 -0.582730 -0.531919 0.045 Uiso 1 1 calc R . . . .
 C224 C 1.018(3) -0.532(2) -0.0726(17) 0.170(15) Uani 1 1 d . U . . .
 H22E H 1.081848 -0.507145 -0.046240 0.255 Uiso 1 1 calc GR . . . .
 H22F H 0.983670 -0.549208 -0.048603 0.255 Uiso 1 1 calc GR . . . .
 H22G H 0.999266 -0.497033 -0.089887 0.255 Uiso 1 1 calc GR . . . .
 C226 C 0.5690(10) 0.0782(11) -0.4003(9) 0.073(5) Uani 1 1 d . . . . .
 H226 H 0.551401 0.107429 -0.426835 0.087 Uiso 1 1 calc R . . . .
 C227 C 0.6899(12) 0.0472(13) 0.3739(9) 0.084(6) Uani 1 1 d . U . . .
 H227 H 0.704176 0.005937 0.357048 0.100 Uiso 1 1 calc R . . . .
 C229 C 1.1744(7) -0.1591(6) -0.3714(5) 0.033(2) Uani 1 1 d . . . . .
 H22H H 1.143820 -0.126577 -0.380582 0.039 Uiso 1 1 calc R . . . .
 H22I H 1.238482 -0.126450 -0.346603 0.039 Uiso 1 1 calc R . . . .
 C230 C 0.865(2) -0.674(2) -0.1173(16) 0.140(10) Uani 1 1 d . U . . .
 H23C H 0.822023 -0.726343 -0.129585 0.168 Uiso 1 1 calc R . . . .
 H23D H 0.867562 -0.646399 -0.078264 0.168 Uiso 1 1 calc R . . . .
 C231 C 0.560(2) 0.0050(16) -0.4331(13) 0.123(9) Uani 1 1 d . U . . .
 H23E H 0.584516 0.008432 -0.464958 0.148 Uiso 1 1 calc R . . . .
 H23F H 0.497303 -0.032091 -0.451909 0.148 Uiso 1 1 calc R . . . .
 C232 C 0.6913(10) 0.5682(8) 0.0712(7) 0.055(4) Uani 1 1 d . . . . .
 H232 H 0.711441 0.613108 0.058376 0.066 Uiso 1 1 calc R . . . .
 C233 C 0.9528(11) 0.1939(10) -0.0268(8) 0.063(4) Uani 1 1 d . . . . .
 H233 H 0.976528 0.196602 -0.057168 0.075 Uiso 1 1 calc R . . . .
 C234 C 0.5170(15) 0.0607(16) -0.3622(12) 0.105(7) Uani 1 1 d . U . . .
 H23G H 0.458827 0.017400 -0.386248 0.126 Uiso 1 1 calc R . . . .
 H23H H 0.505950 0.103589 -0.345689 0.126 Uiso 1 1 calc R . . . .
 C237 C 1.0725(14) 0.0737(11) 0.5875(8) 0.073(5) Uani 1 1 d . . . . .
 H23A H 1.131657 0.073463 0.593781 0.088 Uiso 1 1 calc R . . . .
 H23B H 1.026168 0.021947 0.570039 0.088 Uiso 1 1 calc R . . . .
 C238 C 0.8381(15) -0.6405(13) -0.1647(10) 0.088(6) Uani 1 1 d . U . . .
 H23I H 0.824632 -0.598724 -0.149002 0.105 Uiso 1 1 calc R . . . .
 H23J H 0.784960 -0.677648 -0.200788 0.105 Uiso 1 1 calc R . . . .
 C239 C 0.7516(13) 0.0781(11) -0.2659(10) 0.080(4) Uani 1 1 d . U . . .
 H23K H 0.738924 0.088846 -0.229067 0.097 Uiso 1 1 calc R . . . .
 H23L H 0.798533 0.124206 -0.263818 0.097 Uiso 1 1 calc R . . . .
 C240 C 0.4678(14) 0.3035(12) -0.0978(10) 0.084(6) Uani 1 1 d . U . . .
 H24A H 0.475968 0.355845 -0.088549 0.101 Uiso 1 1 calc R . . . .
 H24B H 0.404033 0.270655 -0.110111 0.101 Uiso 1 1 calc R . . . .
 C241 C 0.4496(7) -0.2007(6) -0.6320(6) 0.034(3) Uani 1 1 d . . . . .
 H241 H 0.438814 -0.156762 -0.638987 0.041 Uiso 1 1 calc R . . . .
 C242 C 0.4968(9) -0.5696(9) -0.2623(8) 0.058(4) Uani 1 1 d . . . . .
 H242 H 0.494997 -0.523316 -0.248086 0.070 Uiso 1 1 calc R . . . .
 C243 C 0.9235(16) -0.6803(14) -0.2168(13) 0.097(7) Uani 1 1 d . U . . .
 C244 C 0.9175(17) -0.5808(18) -0.2306(12) 0.086(8) Uani 0.75 1 d D U P A 1
 H24C H 0.917731 -0.617503 -0.263536 0.103 Uiso 0.75 1 calc R . P A 1
 H24D H 0.975489 -0.537019 -0.215253 0.103 Uiso 0.75 1 calc R . P A 1
 C245 C 0.9416(18) -0.7251(12) -0.1751(13) 0.110(8) Uani 1 1 d . U . . .
 H24E H 0.993765 -0.735611 -0.174255 0.132 Uiso 1 1 calc R . . . .
 H24F H 0.888773 -0.772311 -0.186754 0.132 Uiso 1 1 calc R . . . .
 C246 C 0.621(2) -0.0152(16) -0.3786(14) 0.133(10) Uani 1 1 d . U . . .
 H24G H 0.582942 -0.058066 -0.370316 0.160 Uiso 1 1 calc R . . . .
 H24H H 0.667095 -0.026427 -0.388641 0.160 Uiso 1 1 calc R . . . .
 O2W O 1.4127(7) 0.5046(6) 0.4069(5) 0.053(3) Uani 1 1 d . . . . .
 H2WA H 1.370402 0.470093 0.375613 0.079 Uiso 1 1 d R . . . .
 H2WB H 1.396392 0.539873 0.410253 0.079 Uiso 1 1 d R . . . .
 O6W O 0.3382(7) -0.0749(6) -0.1973(5) 0.066(3) Uani 1 1 d . . . . .
 H6WA H 0.339902 -0.113817 -0.189575 0.099 Uiso 1 1 d R . . . .
 H6WB H 0.282762 -0.084817 -0.212445 0.099 Uiso 1 1 d R . . . .
 O3W O 0.2127(9) -0.0534(7) 0.1196(5) 0.064(3) Uani 1 1 d . . . . .
 H3WA H 0.206666 -0.096855 0.119831 0.096 Uiso 1 1 d R . . . .
 H3WB H 0.250716 -0.025365 0.155041 0.096 Uiso 1 1 d R . . . .
 O7W O 0.3567(6) -0.2068(6) -0.2148(6) 0.065(3) Uani 1 1 d . . . . .
 H7WA H 0.309943 -0.221053 -0.246964 0.097 Uiso 1 1 d R . . . .
 H7WB H 0.353233 -0.246103 -0.205734 0.097 Uiso 1 1 d R . . . .
 O5W O 0.3877(11) -0.0018(7) -0.2783(6) 0.097(5) Uani 1 1 d . . . . .
 H5WA H 0.370890 -0.003402 -0.249030 0.145 Uiso 1 1 d R . . . .
 H5WB H 0.444160 0.013378 -0.261730 0.145 Uiso 1 1 d R . . . .
 O4W O 0.3382(14) 0.1047(11) -0.3190(8) 0.129(7) Uani 1 1 d . . . . .
 H4WA H 0.326882 0.089385 -0.290880 0.193 Uiso 1 1 d R . . . .
 H4WB H 0.376451 0.089235 -0.323930 0.193 Uiso 1 1 d R . . . .
 N15 N 1.2730(12) 0.2081(11) 0.5240(10) 0.094(6) Uani 1 1 d . . . . .
 C41 C 1.3532(11) 0.2518(9) 0.5238(9) 0.065(4) Uani 1 1 d . . . . .
 H41 H 1.359888 0.296200 0.514020 0.078 Uiso 1 1 calc R . . . .
 C53 C 1.4236(14) 0.2324(10) 0.5375(11) 0.083(6) Uani 1 1 d . U . . .
 H53 H 1.477676 0.261536 0.535073 0.099 Uiso 1 1 calc R . . . .
 C206 C 1.4151(11) 0.1700(9) 0.5551(9) 0.071(5) Uani 1 1 d . . . . .
 H206 H 1.464613 0.157375 0.565499 0.085 Uiso 1 1 calc R . . . .
 C220 C 1.3418(13) 0.1281(10) 0.5577(9) 0.070(5) Uani 1 1 d . . . . .
 H220 H 1.336963 0.085204 0.569706 0.084 Uiso 1 1 calc R . . . .
 C228 C 1.2730(13) 0.1473(14) 0.5430(11) 0.088(7) Uani 1 1 d . . . . .
 H228 H 1.219828 0.116846 0.545699 0.106 Uiso 1 1 calc R . . . .
 N16 N 1.0621(9) 0.5345(8) 0.6591(8) 0.069(4) Uani 1 1 d . . . . .
 C197 C 1.2125(12) 0.5503(15) 0.7067(8) 0.087(7) Uani 1 1 d . . . . .
 H197 H 1.274538 0.581473 0.721816 0.104 Uiso 1 1 calc R . . . .
 C201 C 1.1479(12) 0.5740(10) 0.6828(9) 0.070(5) Uani 1 1 d . . . . .
 H201 H 1.167957 0.624235 0.683744 0.084 Uiso 1 1 calc R . . . .
 C225 C 1.1803(18) 0.4768(16) 0.7072(11) 0.098(7) Uani 1 1 d . . . . .
 H225 H 1.221442 0.457718 0.725026 0.118 Uiso 1 1 calc R . . . .
 C235 C 1.090(2) 0.4318(12) 0.6821(13) 0.108(8) Uani 1 1 d . . . . .
 H235 H 1.067472 0.381932 0.682161 0.130 Uiso 1 1 calc R . . . .
 C236 C 1.0316(12) 0.4629(11) 0.6566(11) 0.091(7) Uani 1 1 d . . . . .
 H236 H 0.969136 0.432526 0.636949 0.110 Uiso 1 1 calc R . . . .
 N17 N 0.3208(11) 0.2704(13) -0.0134(8) 0.090(6) Uani 1 1 d . . . . .
 C82 C 0.3067(10) 0.3225(9) -0.0387(8) 0.059(4) Uani 1 1 d . . . . .
 H82 H 0.354940 0.359468 -0.041901 0.071 Uiso 1 1 calc R . . . .
 C97 C 0.1561(9) 0.2738(9) -0.0544(10) 0.075(6) Uani 1 1 d . . . . .
 H97 H 0.099929 0.276521 -0.067357 0.090 Uiso 1 1 calc R . . . .
 C121 C 0.2484(15) 0.2185(11) -0.0092(11) 0.080(6) Uani 1 1 d . . . . .
 H121 H 0.253802 0.181070 0.008134 0.096 Uiso 1 1 calc R . . . .
 C125 C 0.2258(12) 0.3215(9) -0.0589(8) 0.066(4) Uani 1 1 d . . . . .
 H125 H 0.217714 0.357276 -0.077741 0.080 Uiso 1 1 calc R . . . .
 C203 C 0.1672(11) 0.2237(8) -0.0317(11) 0.077(6) Uani 1 1 d . . . . .
 H203 H 0.116550 0.187596 -0.030056 0.092 Uiso 1 1 calc R . . . .
 S0AA S 0.8044(9) -0.5622(7) -0.2311(7) 0.051(3) Uani 0.25 1 d D U P A 2
 C0AA C 0.9249(19) -0.545(2) -0.196(3) 0.048(7) Uani 0.25 1 d D U P A 2
 H0AA H 0.953496 -0.538840 -0.225452 0.058 Uiso 0.25 1 calc R . P A 2
 H0AB H 0.958643 -0.500581 -0.159426 0.058 Uiso 0.25 1 calc R . P A 2
 O178 O 0.765(3) -0.562(2) -0.1848(16) 0.055(6) Uani 0.25 1 d D U P A 2
 O217 O 0.832(4) -0.4868(18) -0.235(3) 0.065(17) Uani 0.25 1 d D U P A 2

loop_
  _atom_site_aniso_label
  _atom_site_aniso_U_11
  _atom_site_aniso_U_22
  _atom_site_aniso_U_33
  _atom_site_aniso_U_23
  _atom_site_aniso_U_13
  _atom_site_aniso_U_12
 Ag1 0.0292(3) 0.0265(3) 0.0293(5) 0.0011(3) 0.0078(3) 0.0112(3)
 Ag2 0.0237(3) 0.0354(4) 0.0243(4) 0.0137(3) 0.0099(3) 0.0133(3)
 Ag3 0.0260(3) 0.0245(3) 0.0248(4) 0.0032(3) 0.0127(3) 0.0093(3)
 Ag4 0.0267(3) 0.0338(4) 0.0283(4) 0.0120(3) 0.0120(3) 0.0126(3)
 Ag5 0.0253(3) 0.0245(3) 0.0182(4) 0.0025(3) 0.0068(3) 0.0084(3)
 Ag6 0.0183(3) 0.0319(4) 0.0283(4) 0.0044(3) 0.0097(3) -0.0016(3)
 Ag7 0.0217(3) 0.0330(4) 0.0231(4) 0.0023(3) -0.0004(3) 0.0079(3)
 Ag8 0.0224(3) 0.0276(3) 0.0208(4) 0.0018(3) 0.0071(3) 0.0075(3)
 Ag9 0.0276(3) 0.0248(3) 0.0227(4) -0.0005(3) 0.0039(3) 0.0038(3)
 Ag10 0.0313(4) 0.0252(3) 0.0374(5) 0.0024(3) 0.0146(3) 0.0027(3)
 Ag11 0.0228(3) 0.0415(4) 0.0250(4) 0.0107(4) 0.0110(3) 0.0071(3)
 Ag12 0.0198(3) 0.0449(4) 0.0257(4) 0.0137(4) 0.0082(3) 0.0091(3)
 Ag13 0.0295(3) 0.0284(3) 0.0269(4) 0.0036(3) 0.0105(3) 0.0091(3)
 Ag14 0.0299(3) 0.0222(3) 0.0230(4) 0.0022(3) 0.0113(3) 0.0081(3)
 Ag15 0.0189(3) 0.0390(4) 0.0249(4) -0.0049(3) 0.0030(3) 0.0073(3)
 Ag16 0.0315(4) 0.0271(3) 0.0371(5) 0.0011(3) 0.0151(3) 0.0055(3)
 Ag17 0.0493(5) 0.0365(4) 0.0256(5) 0.0021(4) 0.0099(4) 0.0058(4)
 Ag18 0.0413(4) 0.0232(3) 0.0453(6) -0.0012(4) 0.0252(4) 0.0023(3)
 Ag19 0.0258(3) 0.0357(4) 0.0286(5) 0.0152(4) 0.0066(3) 0.0121(3)
 Ag20 0.0303(4) 0.0284(3) 0.0314(5) -0.0004(3) 0.0046(3) 0.0070(3)
 Ag21 0.0298(3) 0.0371(4) 0.0294(5) 0.0174(4) 0.0142(3) 0.0144(3)
 Ag22 0.0184(3) 0.0398(4) 0.0320(5) 0.0065(4) 0.0076(3) -0.0004(3)
 Ag23 0.0308(4) 0.0292(3) 0.0269(5) 0.0005(3) 0.0082(3) 0.0103(3)
 Ag24 0.0823(8) 0.0349(5) 0.0262(6) 0.0022(4) -0.0024(5) 0.0076(5)
 S1 0.0205(9) 0.0233(10) 0.0171(12) 0.0095(9) 0.0071(8) 0.0046(8)
 S2 0.0122(8) 0.0181(9) 0.0195(12) 0.0015(9) 0.0046(8) 0.0029(7)
 S3 0.0193(10) 0.0288(11) 0.0145(12) 0.0090(10) 0.0073(8) 0.0057(8)
 S4 0.0236(10) 0.0182(9) 0.0223(14) -0.0032(9) 0.0060(9) 0.0044(8)
 S5 0.0150(9) 0.0263(10) 0.0148(12) 0.0045(9) 0.0045(8) 0.0077(8)
 S6 0.0201(9) 0.0286(11) 0.0217(13) 0.0077(10) 0.0082(9) 0.0092(8)
 S7 0.0189(9) 0.0215(9) 0.0216(13) 0.0093(9) 0.0099(9) 0.0024(8)
 S8 0.0155(9) 0.0202(9) 0.0169(12) 0.0035(9) 0.0046(8) 0.0049(7)
 S9 0.0183(9) 0.0181(9) 0.0175(12) 0.0050(9) 0.0059(8) 0.0009(7)
 S10 0.0245(10) 0.0213(10) 0.0277(14) 0.0095(10) 0.0118(9) 0.0065(8)
 S11 0.0257(11) 0.0272(11) 0.0210(13) 0.0085(10) 0.0073(9) 0.0025(9)
 S12 0.0181(9) 0.0231(10) 0.0227(14) -0.0058(10) 0.0022(9) 0.0050(8)
 S13 0.0216(10) 0.0286(11) 0.0270(14) 0.0121(10) 0.0122(9) 0.0117(8)
 S14 0.0211(10) 0.0207(10) 0.0171(13) -0.0015(9) 0.0041(9) 0.0054(8)
 S15 0.0245(11) 0.0355(12) 0.0302(15) 0.0166(12) 0.0155(10) 0.0119(9)
 S16 0.0305(11) 0.0340(12) 0.0192(14) 0.0117(11) 0.0076(10) 0.0030(10)
 S17 0.0372(13) 0.0203(10) 0.0495(19) 0.0116(12) 0.0301(13) 0.0065(9)
 S18 0.0207(10) 0.0291(11) 0.0164(13) 0.0090(10) 0.0057(9) 0.0055(8)
 S19 0.0158(9) 0.0193(9) 0.0194(12) 0.0041(9) 0.0046(8) 0.0058(7)
 S20 0.0238(10) 0.0221(10) 0.0185(13) -0.0018(9) 0.0073(9) 0.0083(8)
 S21 0.0309(12) 0.0558(16) 0.0303(16) 0.0278(14) 0.0177(11) 0.0200(12)
 S22 0.0236(10) 0.0241(10) 0.0161(12) 0.0092(9) 0.0102(9) 0.0090(8)
 S23 0.0550(18) 0.0474(16) 0.099(3) 0.042(2) 0.054(2) 0.0289(14)
 S24 0.0292(14) 0.0242(14) 0.0212(17) 0.0054(13) 0.0064(12) 0.0115(11)
 O1 0.026(3) 0.036(4) 0.044(5) 0.015(4) 0.015(3) 0.010(3)
 O2 0.026(3) 0.033(4) 0.023(4) 0.014(3) 0.006(3) 0.010(3)
 O3 0.028(3) 0.032(4) 0.036(5) 0.016(3) 0.017(3) 0.010(3)
 O4 0.021(3) 0.044(4) 0.029(5) 0.011(4) 0.011(3) 0.007(3)
 O5 0.025(3) 0.034(4) 0.032(5) 0.004(4) 0.007(3) 0.004(3)
 O6 0.031(3) 0.031(4) 0.027(5) 0.008(3) 0.007(3) 0.007(3)
 O7 0.037(4) 0.040(4) 0.039(5) 0.008(4) 0.014(4) 0.023(3)
 O8 0.036(4) 0.056(5) 0.035(5) 0.028(4) 0.016(4) 0.023(4)
 O9 0.036(4) 0.039(4) 0.037(5) 0.021(4) 0.015(3) 0.019(3)
 O10 0.032(4) 0.048(5) 0.036(5) 0.019(4) 0.015(4) 0.007(3)
 O11 0.044(4) 0.034(4) 0.044(5) 0.024(4) 0.020(4) 0.013(3)
 O12 0.033(4) 0.038(4) 0.037(5) 0.018(4) 0.012(3) 0.009(3)
 O13 0.030(4) 0.024(4) 0.046(6) 0.008(4) -0.006(3) 0.001(3)
 O15 0.035(4) 0.023(3) 0.042(5) 0.011(3) 0.015(3) 0.007(3)
 O16 0.027(3) 0.037(4) 0.050(5) 0.024(4) 0.021(3) 0.009(3)
 O17 0.031(4) 0.056(5) 0.037(5) 0.028(4) 0.016(3) 0.018(4)
 O18 0.049(5) 0.047(5) 0.032(5) 0.013(4) 0.009(4) 0.008(4)
 O19 0.025(3) 0.029(4) 0.030(4) 0.005(3) -0.001(3) 0.004(3)
 O20 0.062(6) 0.024(4) 0.061(7) 0.002(4) 0.030(5) -0.002(4)
 O21 0.047(4) 0.047(4) 0.039(5) 0.021(4) 0.024(4) 0.031(4)
 O22 0.041(4) 0.036(4) 0.030(5) 0.005(4) 0.003(4) 0.011(3)
 O23 0.055(5) 0.043(5) 0.075(7) 0.037(5) 0.042(5) 0.029(4)
 O24 0.040(4) 0.056(5) 0.048(6) 0.033(5) 0.025(4) 0.023(4)
 O25 0.040(4) 0.034(4) 0.069(7) 0.011(4) 0.025(4) 0.015(3)
 O26 0.038(4) 0.035(4) 0.035(5) 0.018(4) 0.013(3) 0.006(3)
 O27 0.035(4) 0.033(4) 0.016(4) 0.005(3) -0.002(3) 0.007(3)
 O28 0.093(8) 0.073(7) 0.120(12) 0.072(8) 0.069(8) 0.044(7)
 O29 0.077(7) 0.083(7) 0.039(6) 0.035(6) 0.046(5) 0.051(6)
 O30 0.058(7) 0.028(5) 0.041(7) 0.009(5) 0.023(5) 0.015(5)
 O31 0.042(4) 0.059(5) 0.045(6) 0.024(5) 0.030(4) 0.021(4)
 O32 0.029(4) 0.052(5) 0.040(5) 0.026(4) 0.026(4) 0.015(3)
 O33 0.028(3) 0.039(4) 0.022(4) 0.015(4) 0.005(3) 0.008(3)
 O34 0.030(4) 0.048(5) 0.036(5) 0.020(4) 0.013(3) 0.007(3)
 O35 0.044(4) 0.035(4) 0.068(7) 0.026(4) 0.043(5) 0.015(3)
 O36 0.049(5) 0.053(5) 0.043(6) 0.009(5) 0.000(4) 0.000(4)
 O1W 0.050(5) 0.070(6) 0.050(6) 0.013(5) 0.019(5) 0.023(5)
 O40 0.037(4) 0.044(4) 0.030(5) 0.008(4) 0.013(3) 0.010(3)
 O41 0.037(4) 0.077(7) 0.044(6) 0.029(5) 0.015(4) 0.019(4)
 O42 0.092(9) 0.072(8) 0.084(10) 0.032(8) 0.028(8) 0.003(7)
 O43 0.069(6) 0.035(4) 0.067(7) -0.009(5) 0.032(5) -0.002(4)
 O45 0.038(5) 0.037(5) 0.043(7) 0.022(5) 0.018(5) 0.015(4)
 O46 0.067(7) 0.076(8) 0.060(8) 0.027(7) 0.008(6) -0.001(6)
 O47 0.090(7) 0.116(8) 0.103(9) 0.058(7) 0.034(6) 0.056(6)
 O48 0.176(15) 0.097(10) 0.087(11) 0.055(9) 0.066(10) 0.023(10)
 O50 0.029(4) 0.070(6) 0.048(6) 0.038(5) 0.017(4) 0.014(4)
 O52 0.086(7) 0.140(10) 0.122(9) 0.028(8) 0.065(7) 0.023(7)
 O53 0.038(4) 0.023(3) 0.045(5) 0.008(4) 0.013(4) 0.005(3)
 O54 0.088(6) 0.059(6) 0.119(8) 0.029(6) 0.045(6) 0.029(5)
 O55 0.134(14) 0.24(2) 0.167(19) -0.010(15) 0.053(13) 0.111(15)
 N1 0.027(4) 0.028(4) 0.025(5) 0.007(4) 0.010(4) 0.011(3)
 N2 0.030(4) 0.030(4) 0.035(6) 0.015(4) 0.016(4) 0.015(3)
 N3 0.027(4) 0.021(4) 0.036(6) 0.005(4) 0.011(4) 0.003(3)
 N4 0.020(4) 0.025(4) 0.025(5) 0.004(4) 0.006(3) 0.006(3)
 N5 0.040(5) 0.030(4) 0.041(7) -0.001(5) 0.019(5) 0.007(4)
 N6 0.069(8) 0.035(5) 0.032(7) 0.009(5) 0.001(6) 0.000(5)
 N7 0.026(4) 0.030(4) 0.028(5) 0.011(4) 0.007(4) 0.013(3)
 N8 0.023(3) 0.031(4) 0.021(5) -0.003(4) 0.009(3) 0.009(3)
 N9 0.024(4) 0.027(4) 0.033(6) 0.011(4) 0.013(4) 0.009(3)
 N10 0.036(5) 0.024(4) 0.032(6) -0.001(4) 0.015(4) 0.009(3)
 N11 0.029(4) 0.021(4) 0.027(5) 0.001(4) 0.009(4) 0.007(3)
 N12 0.020(4) 0.018(4) 0.043(6) 0.007(4) 0.007(4) 0.002(3)
 N13 0.048(5) 0.029(5) 0.027(6) 0.007(4) 0.014(4) 0.003(4)
 N14 0.034(5) 0.029(4) 0.039(7) 0.002(4) 0.013(4) 0.007(4)
 N18 0.027(4) 0.028(4) 0.024(5) 0.003(4) 0.014(4) 0.013(3)
 C1 0.032(5) 0.030(5) 0.026(6) 0.013(5) 0.003(4) 0.008(4)
 C2 0.027(5) 0.021(4) 0.021(6) -0.006(4) 0.007(4) 0.004(4)
 C3 0.032(5) 0.033(5) 0.034(6) 0.020(5) 0.021(4) 0.013(4)
 C4 0.024(5) 0.035(5) 0.034(7) 0.005(5) 0.002(4) 0.010(4)
 C5 0.020(4) 0.020(4) 0.012(5) -0.003(4) -0.005(3) 0.006(3)
 C6 0.025(4) 0.030(5) 0.018(5) 0.007(4) 0.000(4) 0.010(4)
 C7 0.023(4) 0.032(5) 0.028(6) 0.007(5) 0.012(4) 0.009(4)
 C8 0.039(6) 0.030(5) 0.027(6) 0.002(5) 0.013(5) 0.015(4)
 C9 0.024(5) 0.021(4) 0.047(8) -0.002(5) 0.007(5) 0.001(4)
 C10 0.017(4) 0.049(6) 0.032(7) 0.013(5) 0.011(4) 0.008(4)
 C11 0.032(5) 0.030(5) 0.025(6) 0.009(5) 0.013(4) 0.011(4)
 C12 0.041(6) 0.035(6) 0.045(9) -0.012(6) 0.023(6) 0.011(5)
 C13 0.016(4) 0.029(5) 0.028(6) 0.007(4) 0.004(4) 0.006(4)
 C14 0.037(6) 0.036(6) 0.074(10) 0.014(6) 0.034(6) 0.019(5)
 C15 0.069(10) 0.058(9) 0.049(10) 0.021(8) -0.011(8) 0.022(8)
 C16 0.032(5) 0.020(5) 0.041(8) -0.009(5) 0.008(5) -0.001(4)
 C17 0.022(4) 0.022(4) 0.022(5) 0.005(4) 0.006(4) 0.007(3)
 C18 0.034(5) 0.039(6) 0.058(9) 0.024(6) 0.023(5) 0.019(5)
 C19 0.023(4) 0.029(4) 0.016(5) 0.011(4) 0.009(4) 0.008(4)
 C20 0.032(6) 0.083(10) 0.063(10) 0.058(9) 0.015(6) 0.016(6)
 C21 0.014(4) 0.032(5) 0.013(5) 0.004(4) 0.003(3) 0.010(3)
 C22 0.049(6) 0.060(7) 0.021(6) 0.016(6) 0.020(5) 0.034(6)
 C23 0.049(6) 0.023(5) 0.056(8) 0.023(5) 0.038(6) 0.015(4)
 C24 0.034(5) 0.025(5) 0.041(7) 0.014(5) 0.010(5) 0.006(4)
 C25 0.024(4) 0.051(6) 0.038(7) 0.027(6) 0.019(4) 0.013(4)
 C26 0.017(4) 0.040(5) 0.011(5) 0.009(4) 0.000(3) 0.009(4)
 C27 0.036(5) 0.022(4) 0.038(7) 0.009(5) 0.017(5) 0.010(4)
 C28 0.047(7) 0.044(6) 0.033(8) 0.003(6) 0.017(6) 0.012(5)
 C29 0.018(4) 0.032(5) 0.024(6) 0.011(4) 0.005(4) 0.013(4)
 C30 0.027(5) 0.035(5) 0.052(8) 0.020(6) 0.007(5) 0.016(4)
 C31 0.026(5) 0.020(4) 0.031(7) -0.005(4) 0.002(4) 0.004(4)
 C32 0.022(4) 0.028(5) 0.034(7) 0.006(5) 0.010(4) 0.009(4)
 C33 0.034(5) 0.032(5) 0.023(6) 0.009(5) 0.012(4) 0.015(4)
 C34 0.040(6) 0.023(5) 0.046(8) 0.013(5) 0.028(5) 0.004(4)
 C35 0.043(6) 0.062(8) 0.039(7) 0.042(7) 0.023(5) 0.028(6)
 C36 0.044(6) 0.032(5) 0.033(7) -0.004(5) 0.011(5) 0.017(5)
 C37 0.032(5) 0.039(6) 0.042(7) 0.022(6) 0.009(5) 0.013(5)
 C38 0.043(6) 0.032(5) 0.049(9) 0.003(6) 0.016(6) 0.011(5)
 C39 0.018(4) 0.035(5) 0.036(7) 0.009(5) 0.010(4) 0.001(4)
 C40 0.020(4) 0.028(5) 0.073(10) 0.013(6) 0.019(5) 0.008(4)
 C42 0.035(5) 0.029(5) 0.032(7) 0.011(5) 0.013(5) 0.014(4)
 C43 0.017(4) 0.031(5) 0.016(5) 0.002(4) 0.004(4) 0.011(4)
 C44 0.028(4) 0.018(4) 0.031(6) 0.007(4) 0.015(4) 0.006(3)
 C45 0.025(4) 0.028(5) 0.041(7) 0.015(5) 0.006(4) 0.009(4)
 C46 0.042(6) 0.029(5) 0.052(9) 0.009(6) 0.007(6) 0.009(5)
 C47 0.028(5) 0.079(9) 0.046(9) 0.038(8) 0.018(5) 0.019(6)
 C48 0.033(5) 0.021(4) 0.033(6) 0.003(4) -0.003(4) 0.007(4)
 C49 0.060(7) 0.040(6) 0.037(7) 0.016(6) 0.029(6) 0.028(6)
 C50 0.028(5) 0.029(5) 0.044(8) 0.007(5) 0.011(5) 0.010(4)
 C51 0.023(5) 0.043(6) 0.033(7) 0.012(6) 0.003(4) 0.001(4)
 C52 0.025(5) 0.032(5) 0.019(6) 0.002(4) 0.005(4) 0.010(4)
 C54 0.033(5) 0.031(5) 0.033(7) 0.009(5) 0.010(5) 0.013(4)
 C55 0.024(4) 0.033(5) 0.033(7) 0.004(5) 0.006(4) 0.004(4)
 C56 0.029(5) 0.043(6) 0.028(6) 0.009(5) 0.014(4) 0.005(4)
 C57 0.027(4) 0.040(5) 0.017(5) 0.012(5) 0.014(4) 0.016(4)
 C58 0.031(5) 0.037(5) 0.028(7) 0.001(5) 0.007(5) 0.017(4)
 C59 0.060(8) 0.047(7) 0.067(10) 0.016(7) 0.038(7) 0.030(6)
 C60 0.047(6) 0.043(6) 0.023(7) -0.003(5) 0.006(5) 0.023(5)
 C61 0.030(5) 0.033(5) 0.026(6) -0.002(5) 0.009(4) 0.014(4)
 C62 0.037(6) 0.043(6) 0.064(10) 0.026(7) 0.026(6) 0.017(5)
 C63 0.037(6) 0.061(8) 0.100(14) 0.043(9) 0.039(8) 0.025(6)
 C64 0.021(5) 0.034(5) 0.046(8) 0.019(5) -0.005(5) 0.009(4)
 C65 0.028(4) 0.035(5) 0.033(6) 0.016(5) 0.016(4) 0.015(4)
 C66 0.071(9) 0.040(7) 0.033(8) 0.003(6) 0.021(7) 0.013(6)
 C67 0.034(6) 0.072(9) 0.044(8) 0.025(7) 0.018(5) 0.028(6)
 C68 0.046(6) 0.056(7) 0.048(8) 0.022(7) 0.033(6) 0.024(6)
 C69 0.066(10) 0.169(19) 0.100(15) 0.105(15) -0.007(9) -0.041(10)
 C70 0.040(6) 0.051(7) 0.042(8) 0.008(7) 0.018(6) 0.010(5)
 C71 0.046(7) 0.047(7) 0.039(8) 0.002(6) 0.019(6) 0.016(6)
 C72 0.047(6) 0.057(7) 0.029(7) 0.007(6) 0.023(5) 0.025(6)
 C73 0.027(4) 0.034(5) 0.024(6) 0.011(5) 0.010(4) 0.011(4)
 C74 0.027(5) 0.024(5) 0.042(7) 0.004(5) 0.014(5) 0.008(4)
 C75 0.034(6) 0.035(6) 0.081(12) 0.029(8) 0.025(7) 0.010(5)
 C76 0.026(5) 0.043(6) 0.036(7) 0.011(5) 0.014(4) 0.011(4)
 C77 0.057(8) 0.052(8) 0.043(9) 0.009(7) -0.011(7) 0.007(7)
 C78 0.028(5) 0.034(5) 0.023(6) 0.010(5) 0.012(4) 0.005(4)
 C79 0.030(5) 0.031(5) 0.065(10) 0.018(6) 0.022(6) 0.011(4)
 C80 0.088(11) 0.056(8) 0.040(9) 0.008(7) 0.037(8) 0.039(8)
 C81 0.099(14) 0.029(7) 0.13(2) 0.013(10) 0.043(14) 0.015(8)
 C83 0.062(8) 0.107(12) 0.067(10) 0.080(10) 0.046(8) 0.059(9)
 C84 0.072(9) 0.052(8) 0.058(10) 0.009(7) 0.039(8) 0.033(7)
 C85 0.028(5) 0.025(5) 0.073(12) 0.004(6) 0.013(6) 0.001(4)
 C86 0.033(5) 0.021(5) 0.032(7) -0.005(5) 0.007(5) 0.002(4)
 C87 0.039(6) 0.049(7) 0.043(8) 0.020(6) 0.017(5) -0.005(5)
 C88 0.024(4) 0.034(5) 0.023(6) 0.012(5) 0.005(4) 0.006(4)
 C89 0.027(5) 0.035(5) 0.032(7) 0.013(5) 0.016(4) 0.013(4)
 C90 0.058(7) 0.038(6) 0.054(9) 0.021(6) 0.043(7) 0.026(6)
 C91 0.044(7) 0.026(5) 0.082(12) 0.022(7) 0.030(7) 0.010(5)
 C92 0.049(7) 0.040(6) 0.053(9) 0.024(7) 0.021(6) 0.007(5)
 C93 0.061(8) 0.092(11) 0.049(9) 0.050(9) 0.042(7) 0.048(8)
 C94 0.043(6) 0.037(6) 0.024(6) 0.009(5) 0.014(5) -0.002(5)
 C95 0.047(7) 0.054(8) 0.064(11) 0.010(8) 0.036(7) 0.016(6)
 C96 0.050(6) 0.039(6) 0.036(7) 0.020(6) -0.001(5) 0.008(5)
 C98 0.073(8) 0.028(5) 0.013(6) -0.001(5) 0.016(5) 0.013(5)
 C99 0.033(6) 0.040(6) 0.054(9) -0.001(6) 0.014(6) 0.006(5)
 C100 0.052(7) 0.067(8) 0.037(8) 0.018(7) 0.032(6) 0.029(6)
 C101 0.034(5) 0.024(4) 0.024(6) 0.009(4) 0.006(4) 0.010(4)
 C102 0.017(4) 0.033(5) 0.016(5) 0.003(4) 0.000(4) 0.004(4)
 C103 0.089(12) 0.048(8) 0.038(9) 0.018(7) -0.003(8) -0.014(8)
 C104 0.056(7) 0.041(6) 0.040(8) 0.015(6) 0.025(6) 0.007(5)
 C105 0.042(6) 0.040(6) 0.034(7) 0.012(5) 0.015(5) 0.013(5)
 C106 0.036(5) 0.030(5) 0.017(5) 0.008(4) -0.001(4) 0.009(4)
 C107 0.023(4) 0.032(5) 0.033(7) 0.004(5) 0.006(4) 0.015(4)
 C108 0.031(5) 0.037(6) 0.054(9) 0.020(6) 0.017(6) 0.006(5)
 C109 0.053(8) 0.075(10) 0.048(9) 0.038(9) 0.010(7) 0.007(7)
 C110 0.076(9) 0.058(8) 0.033(8) 0.017(7) 0.027(7) 0.025(7)
 C111 0.030(5) 0.042(6) 0.051(9) 0.002(6) 0.013(6) 0.012(5)
 C112 0.027(4) 0.030(5) 0.035(6) 0.018(5) 0.011(4) 0.011(4)
 C113 0.033(5) 0.044(6) 0.038(7) 0.017(6) 0.016(5) 0.009(5)
 C114 0.045(7) 0.081(11) 0.041(8) 0.029(8) 0.012(6) 0.003(7)
 C115 0.021(5) 0.032(5) 0.039(8) 0.001(5) -0.001(5) -0.001(4)
 C116 0.025(5) 0.031(5) 0.027(6) 0.008(5) 0.008(4) 0.012(4)
 C117 0.045(6) 0.061(8) 0.046(8) 0.037(7) 0.034(6) 0.025(6)
 C118 0.041(6) 0.045(6) 0.038(7) 0.012(6) 0.025(5) 0.022(5)
 C119 0.032(6) 0.077(9) 0.046(9) 0.019(8) 0.023(6) 0.016(6)
 C120 0.024(5) 0.021(4) 0.062(9) 0.011(5) 0.009(5) 0.009(4)
 C122 0.028(5) 0.050(7) 0.047(8) 0.027(6) 0.009(5) 0.010(5)
 C123 0.057(8) 0.065(9) 0.064(10) 0.030(8) 0.040(8) 0.023(7)
 C124 0.045(6) 0.068(9) 0.046(8) 0.032(8) 0.030(6) 0.023(6)
 C126 0.047(6) 0.042(6) 0.026(6) 0.007(5) 0.015(5) 0.013(5)
 C127 0.029(5) 0.068(9) 0.080(11) 0.050(9) 0.024(6) 0.018(5)
 C128 0.045(6) 0.037(5) 0.023(6) 0.007(5) 0.001(5) 0.020(5)
 C129 0.036(6) 0.041(6) 0.063(9) 0.025(7) 0.027(6) 0.010(5)
 C130 0.027(4) 0.043(6) 0.018(6) 0.013(5) 0.009(4) 0.009(4)
 C131 0.129(16) 0.062(10) 0.131(19) 0.050(12) 0.122(17) 0.049(11)
 C132 0.113(14) 0.037(7) 0.047(10) 0.005(7) 0.014(9) 0.043(8)
 C133 0.042(6) 0.052(7) 0.033(7) 0.008(6) 0.015(5) 0.008(5)
 C134 0.032(5) 0.031(5) 0.028(6) 0.010(5) 0.019(4) 0.011(4)
 C135 0.048(7) 0.057(8) 0.063(11) -0.007(8) 0.039(8) -0.003(6)
 C136 0.052(9) 0.088(13) 0.062(12) 0.040(11) -0.003(8) 0.019(9)
 C137 0.051(7) 0.059(8) 0.045(9) 0.018(7) 0.017(6) 0.024(6)
 C138 0.054(7) 0.023(5) 0.023(7) -0.002(5) -0.001(5) 0.014(5)
 C139 0.065(10) 0.072(11) 0.047(10) 0.029(9) 0.006(8) -0.011(8)
 C140 0.076(10) 0.072(10) 0.044(9) 0.022(8) 0.037(8) 0.023(8)
 C141 0.028(4) 0.035(5) 0.032(6) 0.021(5) 0.012(4) 0.012(4)
 C142 0.033(6) 0.040(6) 0.039(8) 0.004(6) 0.009(5) 0.010(5)
 C143 0.092(14) 0.050(9) 0.117(19) 0.006(11) 0.069(14) 0.004(9)
 C144 0.050(9) 0.084(13) 0.050(11) 0.036(10) -0.001(7) -0.004(8)
 C145 0.025(5) 0.028(5) 0.028(6) 0.002(5) 0.005(4) 0.010(4)
 C146 0.045(7) 0.046(7) 0.102(14) 0.036(9) 0.036(8) 0.012(6)
 C147 0.042(7) 0.046(7) 0.063(11) 0.012(7) 0.011(7) 0.005(6)
 C148 0.036(6) 0.084(10) 0.033(8) 0.028(8) 0.013(5) 0.006(6)
 C149 0.119(14) 0.046(8) 0.051(10) 0.024(8) 0.052(10) 0.040(9)
 C150 0.043(6) 0.024(5) 0.056(9) 0.013(6) 0.017(6) 0.005(5)
 C151 0.033(6) 0.076(10) 0.069(11) 0.050(9) 0.005(6) -0.004(6)
 C152 0.049(8) 0.066(9) 0.074(12) 0.023(9) 0.034(8) 0.024(7)
 C153 0.095(13) 0.044(8) 0.032(9) 0.006(7) -0.001(9) 0.011(8)
 C154 0.035(5) 0.037(6) 0.026(6) 0.007(5) 0.013(5) 0.008(4)
 C155 0.042(6) 0.059(8) 0.068(10) 0.041(8) 0.018(7) 0.009(6)
 C156 0.038(6) 0.029(5) 0.033(7) 0.002(5) 0.017(5) 0.006(4)
 C157 0.049(8) 0.056(8) 0.112(16) 0.040(10) 0.050(9) 0.025(7)
 C158 0.105(14) 0.042(8) 0.051(11) 0.022(8) 0.015(10) 0.004(8)
 C159 0.098(12) 0.047(8) 0.090(14) 0.024(9) 0.082(12) 0.021(8)
 C160 0.026(5) 0.066(8) 0.038(7) 0.024(6) 0.018(5) 0.020(5)
 C161 0.059(8) 0.071(9) 0.034(8) 0.009(7) 0.021(6) 0.031(7)
 C162 0.021(5) 0.052(8) 0.091(13) 0.029(8) -0.006(6) -0.006(5)
 C163 0.036(6) 0.039(6) 0.032(7) -0.006(5) 0.015(5) 0.013(5)
 C164 0.025(5) 0.053(7) 0.024(6) 0.014(5) 0.006(4) 0.013(4)
 C165 0.054(9) 0.114(17) 0.088(15) 0.048(14) 0.002(9) 0.040(10)
 C166 0.072(11) 0.18(2) 0.103(16) 0.064(15) 0.045(11) 0.048(12)
 C167 0.029(5) 0.025(5) 0.046(8) 0.017(5) 0.024(5) 0.005(4)
 C168 0.140(15) 0.045(8) 0.044(10) 0.019(8) -0.001(9) 0.018(9)
 C169 0.068(9) 0.056(8) 0.032(8) 0.014(7) 0.014(6) 0.015(7)
 C170 0.074(8) 0.064(8) 0.120(12) 0.040(8) 0.075(8) 0.035(6)
 C171 0.043(6) 0.030(5) 0.064(9) 0.017(6) 0.031(6) 0.019(5)
 C172 0.062(8) 0.038(6) 0.035(7) 0.014(6) 0.020(6) 0.022(6)
 C173 0.024(5) 0.058(7) 0.056(9) 0.039(7) 0.019(5) 0.012(5)
 C174 0.023(4) 0.026(5) 0.040(7) 0.005(5) 0.009(4) 0.009(4)
 C175 0.056(9) 0.096(13) 0.152(19) 0.061(14) -0.002(10) 0.022(9)
 C176 0.025(5) 0.064(8) 0.033(7) 0.031(6) 0.006(4) 0.010(5)
 C177 0.031(5) 0.043(6) 0.036(8) -0.004(6) 0.012(5) 0.012(5)
 C178 0.050(6) 0.055(7) 0.063(9) 0.046(8) 0.036(7) 0.025(6)
 C179 0.037(6) 0.063(8) 0.038(8) 0.016(7) 0.016(5) 0.023(6)
 C180 0.064(9) 0.101(14) 0.136(19) 0.089(15) 0.066(11) 0.041(10)
 C181 0.061(8) 0.070(10) 0.049(10) -0.008(8) 0.039(8) 0.001(7)
 C182 0.072(9) 0.039(7) 0.051(10) 0.010(7) 0.023(7) 0.019(6)
 C183 0.087(11) 0.030(6) 0.030(8) 0.002(6) 0.006(7) 0.005(6)
 C184 0.032(6) 0.043(7) 0.078(12) 0.012(7) -0.006(6) 0.021(5)
 C185 0.059(8) 0.043(7) 0.057(10) 0.019(7) 0.027(7) 0.003(6)
 C186 0.138(13) 0.155(16) 0.134(16) 0.062(12) 0.033(10) 0.067(12)
 C187 0.047(7) 0.053(7) 0.110(14) 0.049(9) 0.053(8) 0.032(6)
 C188 0.033(5) 0.069(8) 0.027(7) 0.016(6) 0.015(5) 0.018(5)
 C189 0.055(8) 0.062(8) 0.031(8) -0.004(7) 0.009(6) 0.027(7)
 C190 0.033(6) 0.103(13) 0.049(9) 0.039(9) 0.011(6) 0.029(7)
 C191 0.042(6) 0.040(6) 0.037(7) 0.015(6) 0.022(5) 0.010(5)
 C192 0.123(15) 0.062(10) 0.055(11) 0.041(9) 0.050(10) 0.042(10)
 C193 0.056(8) 0.046(8) 0.143(19) 0.053(11) 0.054(10) 0.019(7)
 C194 0.029(5) 0.033(5) 0.051(9) 0.001(6) 0.000(5) 0.013(4)
 C195 0.047(6) 0.049(7) 0.037(8) 0.021(6) 0.018(6) 0.008(5)
 C196 0.037(7) 0.098(14) 0.083(14) 0.056(12) 0.010(8) 0.013(8)
 C198 0.053(6) 0.036(6) 0.036(7) 0.008(5) 0.031(6) 0.015(5)
 C199 0.059(9) 0.064(9) 0.079(13) 0.035(9) 0.019(8) 0.024(7)
 C200 0.029(5) 0.037(5) 0.037(7) 0.021(5) 0.012(4) 0.011(4)
 C202 0.134(15) 0.040(7) 0.100(14) 0.019(8) 0.089(12) 0.037(8)
 C204 0.128(15) 0.044(7) 0.076(13) 0.023(8) 0.087(12) 0.037(9)
 C205 0.052(7) 0.065(8) 0.033(7) 0.027(7) 0.019(6) 0.012(6)
 C207 0.15(2) 0.092(15) 0.078(16) 0.019(13) 0.081(16) 0.045(15)
 C208 0.120(16) 0.088(13) 0.109(17) 0.064(13) 0.082(15) 0.067(13)
 C209 0.055(7) 0.037(6) 0.034(8) 0.011(6) 0.015(6) 0.001(5)
 C210 0.098(10) 0.064(8) 0.053(9) 0.029(8) 0.018(7) 0.017(7)
 C211 0.090(12) 0.076(11) 0.075(14) 0.022(10) 0.045(11) 0.047(10)
 C212 0.170(18) 0.090(12) 0.086(14) 0.049(11) 0.097(14) 0.075(12)
 C213 0.058(8) 0.073(9) 0.063(10) 0.046(9) 0.037(7) 0.038(7)
 C214 0.18(2) 0.053(10) 0.057(13) 0.016(9) 0.067(15) 0.036(12)
 C215 0.042(6) 0.052(7) 0.054(9) 0.022(7) 0.020(6) 0.031(6)
 C216 0.018(5) 0.091(12) 0.128(17) 0.079(13) 0.005(7) 0.009(6)
 C217 0.072(12) 0.092(16) 0.12(2) 0.009(15) 0.001(13) 0.034(11)
 C218 0.047(7) 0.085(11) 0.045(9) 0.036(8) 0.020(6) 0.023(7)
 C219 0.088(13) 0.073(12) 0.065(13) 0.033(11) 0.004(10) -0.017(10)
 C221 0.030(5) 0.026(5) 0.017(6) -0.002(4) 0.004(4) 0.009(4)
 C222 0.084(10) 0.041(7) 0.044(9) 0.002(7) 0.024(8) 0.029(7)
 C223 0.026(5) 0.029(5) 0.045(8) 0.001(5) 0.005(5) 0.010(4)
 C224 0.17(2) 0.15(2) 0.15(2) 0.001(18) 0.041(19) 0.064(19)
 C226 0.049(8) 0.085(12) 0.077(13) 0.048(11) 0.012(8) 0.022(8)
 C227 0.068(9) 0.105(11) 0.058(9) 0.052(9) 0.023(7) 0.001(7)
 C229 0.030(5) 0.040(6) 0.022(6) 0.013(5) 0.010(4) 0.006(4)
 C230 0.146(13) 0.159(16) 0.124(14) 0.074(12) 0.065(11) 0.050(11)
 C231 0.135(14) 0.111(13) 0.096(13) 0.024(11) 0.023(10) 0.044(11)
 C232 0.059(8) 0.057(8) 0.052(9) 0.028(7) 0.033(7) 0.012(6)
 C233 0.063(9) 0.073(10) 0.049(10) 0.011(9) 0.044(8) 0.010(8)
 C234 0.074(10) 0.121(13) 0.099(12) 0.050(11) 0.026(9) 0.017(8)
 C237 0.103(13) 0.081(12) 0.063(12) 0.041(10) 0.044(10) 0.050(11)
 C238 0.093(13) 0.104(16) 0.069(14) 0.022(12) 0.042(11) 0.038(12)
 C239 0.075(7) 0.071(7) 0.096(9) 0.034(7) 0.023(6) 0.037(6)
 C240 0.091(10) 0.088(10) 0.090(11) 0.034(8) 0.033(8) 0.056(8)
 C241 0.030(5) 0.032(5) 0.032(7) 0.019(5) 0.004(4) 0.005(4)
 C242 0.047(7) 0.070(9) 0.062(10) 0.046(9) 0.019(7) 0.019(7)
 C243 0.092(11) 0.095(11) 0.097(12) 0.005(9) 0.023(9) 0.057(9)
 C244 0.087(12) 0.107(13) 0.088(13) 0.048(10) 0.025(9) 0.070(10)
 C245 0.122(13) 0.068(9) 0.132(14) 0.023(9) 0.018(9) 0.064(10)
 C246 0.169(16) 0.105(13) 0.129(15) 0.039(11) 0.049(11) 0.068(12)
 O2W 0.056(5) 0.061(6) 0.043(6) 0.012(5) 0.008(5) 0.038(5)
 O6W 0.063(6) 0.059(6) 0.070(8) 0.015(6) 0.030(6) 0.020(5)
 O3W 0.100(8) 0.070(7) 0.053(7) 0.029(6) 0.037(6) 0.060(7)
 O7W 0.042(5) 0.063(6) 0.087(9) 0.024(6) 0.018(5) 0.027(5)
 O5W 0.131(12) 0.063(7) 0.066(9) 0.022(7) 0.035(8) 0.009(8)
 O4W 0.171(18) 0.121(15) 0.079(12) 0.015(11) 0.042(12) 0.059(14)
 N15 0.088(11) 0.097(13) 0.105(15) 0.041(12) 0.036(11) 0.046(10)
 C41 0.062(9) 0.052(8) 0.080(13) 0.014(9) 0.036(9) 0.020(7)
 C53 0.077(9) 0.060(8) 0.109(12) 0.006(8) 0.044(9) 0.032(7)
 C206 0.056(9) 0.056(9) 0.081(13) -0.003(9) 0.014(9) 0.025(7)
 C220 0.084(12) 0.068(10) 0.071(13) 0.029(10) 0.031(10) 0.046(10)
 C228 0.065(10) 0.125(18) 0.103(17) 0.065(15) 0.048(11) 0.045(11)
 N16 0.063(8) 0.068(8) 0.081(11) 0.012(8) 0.038(8) 0.030(7)
 C197 0.060(9) 0.16(2) 0.034(9) 0.015(12) 0.022(8) 0.041(12)
 C201 0.078(11) 0.059(9) 0.077(13) 0.010(9) 0.046(10) 0.025(8)
 C225 0.106(17) 0.13(2) 0.081(16) 0.040(16) 0.043(14) 0.066(17)
 C235 0.14(2) 0.064(12) 0.13(2) 0.021(14) 0.072(19) 0.044(14)
 C236 0.049(8) 0.063(10) 0.12(2) -0.014(12) 0.019(10) 0.015(8)
 N17 0.069(9) 0.151(18) 0.060(11) 0.028(12) 0.030(8) 0.056(11)
 C82 0.053(8) 0.053(8) 0.053(10) 0.012(8) 0.015(7) 0.009(6)
 C97 0.035(7) 0.057(9) 0.104(16) -0.007(9) 0.008(8) 0.020(6)
 C121 0.117(16) 0.070(11) 0.099(16) 0.040(12) 0.078(14) 0.054(11)
 C125 0.077(11) 0.046(8) 0.055(11) -0.001(8) 0.013(8) 0.022(7)
 C203 0.050(8) 0.038(7) 0.133(19) 0.008(9) 0.055(10) 0.002(6)
 S0AA 0.051(5) 0.036(5) 0.060(7) 0.005(5) 0.020(5) 0.018(4)
 C0AA 0.045(10) 0.033(10) 0.060(11) 0.007(9) 0.006(9) 0.025(8)
 O178 0.061(10) 0.039(9) 0.051(10) 0.005(9) 0.026(9) 0.007(9)
 O217 0.060(19) 0.07(2) 0.06(2) 0.022(13) 0.023(13) 0.020(14)

_geom_special_details
;
 All esds (except the esd in the dihedral angle between two l.s. planes)
 are estimated using the full covariance matrix.  The cell esds are taken
 into account individually in the estimation of esds in distances, angles
 and torsion angles; correlations between esds in cell parameters are only
 used when they are defined by crystal symmetry.  An approximate (isotropic)
 treatment of cell esds is used for estimating esds involving l.s. planes.
;
loop_
  _geom_bond_atom_site_label_1
  _geom_bond_atom_site_label_2
  _geom_bond_distance
  _geom_bond_site_symmetry_2
  _geom_bond_publ_flag
 Ag1 Ag16 3.1543(11) . ?
 Ag1 Ag22 3.3683(13) . ?
 Ag1 S19 2.555(3) . ?
 Ag1 S20 2.523(2) . ?
 Ag1 O16 2.463(7) . ?
 Ag1 N11 2.311(9) . ?
 Ag2 Ag5 3.1041(11) . ?
 Ag2 Ag15 3.2622(11) . ?
 Ag2 Ag17 3.3358(13) . ?
 Ag2 Ag20 3.1220(10) . ?
 Ag2 S8 2.454(2) . ?
 Ag2 S22 2.455(2) . ?
 Ag2 O31 2.524(8) . ?
 Ag3 Ag4 3.0555(11) . ?
 Ag3 Ag6 3.1169(10) . ?
 Ag3 Ag13 3.2130(10) . ?
 Ag3 Ag16 3.2204(10) . ?
 Ag3 S2 2.530(2) . ?
 Ag3 S20 2.500(2) . ?
 Ag3 N18 2.352(9) . ?
 Ag4 Ag13 3.3398(11) . ?
 Ag4 S2 2.452(2) . ?
 Ag4 S9 2.459(2) . ?
 Ag4 O35 2.320(8) . ?
 Ag5 Ag9 3.3443(11) . ?
 Ag5 S8 2.499(2) . ?
 Ag5 S14 2.568(2) . ?
 Ag5 O33 2.545(7) . ?
 Ag5 N9 2.303(9) . ?
 Ag6 Ag10 3.1325(11) . ?
 Ag6 Ag16 3.1101(12) . ?
 Ag6 S2 2.465(2) . ?
 Ag6 S7 2.470(2) . ?
 Ag6 O22 2.455(9) . ?
 Ag7 Ag9 3.1510(10) . ?
 Ag7 Ag12 3.1921(12) . ?
 Ag7 Ag19 3.1685(10) . ?
 Ag7 S5 2.527(2) . ?
 Ag7 S14 2.489(2) . ?
 Ag7 O1W 2.458(10) . ?
 Ag7 O45 2.457(10) . ?
 Ag8 Ag19 3.2713(12) . ?
 Ag8 Ag20 3.2776(11) . ?
 Ag8 S5 2.480(2) . ?
 Ag8 S12 2.574(2) . ?
 Ag8 N4 2.276(8) . ?
 Ag9 Ag11 3.2385(12) . ?
 Ag9 Ag19 3.0827(10) . ?
 Ag9 S1 2.499(2) . ?
 Ag9 S14 2.519(2) . ?
 Ag9 N7 2.313(10) . ?
 Ag10 Ag14 3.3265(11) . ?
 Ag10 S4 2.467(3) . ?
 Ag10 S7 2.576(3) . ?
 Ag10 O7 2.594(8) . ?
 Ag10 N12 2.285(8) . ?
 Ag11 Ag15 3.2335(12) . ?
 Ag11 S1 2.522(2) . ?
 Ag11 S8 2.524(2) . ?
 Ag11 O6 2.427(8) . ?
 Ag11 O54 2.480(13) . ?
 Ag12 Ag17 3.3592(12) . ?
 Ag12 Ag20 3.2871(12) . ?
 Ag12 S5 2.486(2) . ?
 Ag12 S22 2.498(2) . ?
 Ag12 O27 2.429(7) . ?
 Ag12 O217 2.45(4) . ?
 Ag13 Ag22 3.2620(11) . ?
 Ag13 S9 2.605(3) . ?
 Ag13 S20 2.522(3) . ?
 Ag13 O21 2.554(8) . ?
 Ag13 N3 2.311(8) . ?
 Ag14 Ag18 3.1717(11) . ?
 Ag14 Ag21 3.0660(11) . ?
 Ag14 Ag22 3.2046(11) . ?
 Ag14 S4 2.552(2) . ?
 Ag14 S19 2.532(2) . ?
 Ag14 N1 2.314(9) . ?
 Ag15 Ag20 3.1302(11) . ?
 Ag15 S8 2.510(2) . ?
 Ag15 S12 2.475(2) . ?
 Ag15 N8 2.308(8) . ?
 Ag16 S7 2.515(2) . ?
 Ag16 S20 2.503(2) . ?
 Ag16 N14 2.356(11) . ?
 Ag17 S14 2.500(3) . ?
 Ag17 S22 2.545(3) . ?
 Ag17 N13 2.280(9) . ?
 Ag18 Ag22 3.1195(13) . ?
 Ag18 Ag23 3.3168(12) . ?
 Ag18 S4 2.494(2) . ?
 Ag18 S9 2.499(2) . ?
 Ag18 N5 2.320(11) . ?
 Ag19 S1 2.435(2) . ?
 Ag19 S5 2.445(2) . ?
 Ag19 O50 2.585(10) . ?
 Ag20 S12 2.467(3) . ?
 Ag20 S22 2.480(2) . ?
 Ag20 N10 2.362(11) . ?
 Ag21 S7 2.470(2) . ?
 Ag21 S19 2.461(2) . ?
 Ag21 O3 2.338(7) . ?
 Ag22 S9 2.471(2) . ?
 Ag22 S19 2.467(2) . ?
 Ag22 O18 2.442(9) . ?
 Ag23 S2 2.599(2) . ?
 Ag23 S4 2.540(2) . ?
 Ag23 O24 2.550(8) . ?
 Ag23 N2 2.309(9) . ?
 Ag24 S1 2.535(3) . ?
 Ag24 S12 2.497(3) . ?
 Ag24 N6 2.302(12) . ?
 S1 C35 1.894(10) . ?
 S2 C29 1.881(9) . ?
 S3 O2 1.473(7) . ?
 S3 O27 1.458(8) . ?
 S3 O32 1.450(7) . ?
 S3 C57 1.788(10) . ?
 S4 C2 1.863(11) . ?
 S5 C21 1.871(9) . ?
 S6 O5 1.452(8) . ?
 S6 O7 1.459(8) . ?
 S6 O24 1.459(8) . ?
 S6 C65 1.795(10) . ?
 S7 C20 1.869(12) . ?
 S8 C43 1.880(9) . ?
 S9 C227 1.871(15) . ?
 S10 O3 1.468(8) . ?
 S10 O9 1.438(7) . ?
 S10 O53 1.458(9) . ?
 S10 C17 1.783(9) . ?
 S11 O12 1.475(8) . ?
 S11 O22 1.471(9) . ?
 S11 O34 1.438(8) . ?
 S11 C148 1.799(13) . ?
 S12 C145 1.874(12) . ?
 S13 O16 1.471(7) . ?
 S13 O21 1.464(8) . ?
 S13 O40 1.443(9) . ?
 S13 C45 1.779(10) . ?
 S14 C5 1.856(10) . ?
 S15 O1 1.452(8) . ?
 S15 O17 1.446(8) . ?
 S15 O31 1.463(10) . ?
 S15 C3 1.797(10) . ?
 S16 O10 1.441(8) . ?
 S16 O18 1.470(10) . ?
 S16 O26 1.484(9) . ?
 S16 C94 1.789(12) . ?
 S17 O20 1.445(11) . ?
 S17 O23 1.435(9) . ?
 S17 O35 1.495(9) . ?
 S17 C44 1.786(9) . ?
 S18 O4 1.442(7) . ?
 S18 O6 1.467(8) . ?
 S18 O33 1.473(8) . ?
 S18 C26 1.788(11) . ?
 S19 C64 1.894(10) . ?
 S20 C221 1.872(11) . ?
 S21 O8 1.452(8) . ?
 S21 O29 1.454(11) . ?
 S21 O50 1.468(9) . ?
 S21 C229 1.779(11) . ?
 S22 C83 1.858(11) . ?
 S23 O47 1.508(16) . ?
 S23 O52 1.362(16) . ?
 S23 O54 1.433(13) . ?
 S23 C239 1.746(18) . ?
 S24 O30 1.451(12) . ?
 S24 O43 1.403(9) . ?
 S24 O45 1.476(10) . ?
 S24 C244 1.791(16) . ?
 O11 C88 1.203(15) . ?
 O13 C6 1.198(13) . ?
 O15 C34 1.195(14) . ?
 O19 C52 1.213(13) . ?
 O25 C48 1.200(15) . ?
 O28 C178 1.231(18) . ?
 O36 C191 1.209(15) . ?
 O1W H1WA 0.8673 . ?
 O1W H1WB 0.8672 . ?
 O41 C51 1.194(15) . ?
 O42 C143 1.13(2) . ?
 O43 S0AA 1.589(15) . ?
 O46 C87 1.189(17) . ?
 O48 C219 1.18(2) . ?
 O55 C243 1.22(3) . ?
 N1 C7 1.350(13) . ?
 N1 C33 1.347(15) . ?
 N2 C50 1.322(15) . ?
 N2 C150 1.348(14) . ?
 N3 C18 1.310(14) . ?
 N3 C55 1.347(14) . ?
 N4 C11 1.337(14) . ?
 N4 C13 1.352(15) . ?
 N5 C70 1.343(16) . ?
 N5 C71 1.348(18) . ?
 N6 C15 1.36(2) . ?
 N6 C183 1.303(19) . ?
 N7 C27 1.361(14) . ?
 N7 C42 1.323(14) . ?
 N8 C134 1.344(13) . ?
 N8 C198 1.301(15) . ?
 N9 C116 1.321(16) . ?
 N9 C167 1.359(13) . ?
 N10 C58 1.335(15) . ?
 N10 C142 1.339(16) . ?
 N11 C74 1.321(13) . ?
 N11 C91 1.335(14) . ?
 N12 C120 1.339(13) . ?
 N12 C174 1.341(13) . ?
 N13 C66 1.353(18) . ?
 N13 C242 1.325(19) . ?
 N14 C99 1.345(15) . ?
 N14 C111 1.283(18) . ?
 N18 C89 1.316(15) . ?
 N18 C154 1.338(14) . ?
 C1 H1 1.0000 . ?
 C1 C25 1.544(14) . ?
 C1 C106 1.535(14) . ?
 C1 C128 1.510(18) . ?
 C2 H2 1.0000 . ?
 C2 C16 1.518(14) . ?
 C2 C163 1.511(15) . ?
 C3 H3A 0.9900 . ?
 C3 H3B 0.9900 . ?
 C3 C141 1.523(16) . ?
 C4 H4 0.9500 . ?
 C4 C13 1.389(14) . ?
 C4 C115 1.363(18) . ?
 C5 H5 1.0000 . ?
 C5 C8 1.529(15) . ?
 C5 C31 1.524(14) . ?
 C6 C19 1.515(13) . ?
 C6 C106 1.535(13) . ?
 C7 H7 0.9500 . ?
 C7 C79 1.383(16) . ?
 C8 H8A 0.9800 . ?
 C8 H8B 0.9800 . ?
 C8 H8C 0.9800 . ?
 C9 H9 0.9500 . ?
 C9 C39 1.380(19) . ?
 C9 C61 1.379(17) . ?
 C10 H10A 0.9800 . ?
 C10 H10B 0.9800 . ?
 C10 H10C 0.9800 . ?
 C10 C29 1.491(13) . ?
 C11 H11 0.9500 . ?
 C11 C108 1.398(15) . ?
 C12 H12A 0.9800 . ?
 C12 H12B 0.9800 . ?
 C12 H12C 0.9800 . ?
 C12 C221 1.509(16) . ?
 C13 H13 0.9500 . ?
 C14 H14 0.9500 . ?
 C14 C74 1.386(15) . ?
 C14 C157 1.389(18) . ?
 C15 H15 0.9500 . ?
 C15 C165 1.38(3) . ?
 C16 H16A 0.9800 . ?
 C16 H16B 0.9800 . ?
 C16 H16C 0.9800 . ?
 C17 H17A 0.9900 . ?
 C17 H17B 0.9900 . ?
 C17 C73 1.513(15) . ?
 C18 H18 0.9500 . ?
 C18 C62 1.376(16) . ?
 C19 C22 1.532(15) . ?
 C19 C25 1.550(12) . ?
 C19 C57 1.535(13) . ?
 C20 H20 1.0000 . ?
 C20 C151 1.44(2) . ?
 C20 C173 1.534(16) . ?
 C21 H21 1.0000 . ?
 C21 C102 1.516(13) . ?
 C21 C107 1.514(13) . ?
 C22 H22A 0.9900 . ?
 C22 H22B 0.9900 . ?
 C22 C128 1.574(15) . ?
 C23 C34 1.533(13) . ?
 C23 C44 1.512(14) . ?
 C23 C187 1.566(19) . ?
 C23 C204 1.57(2) . ?
 C24 H24 0.9500 . ?
 C24 C40 1.387(15) . ?
 C24 C101 1.362(15) . ?
 C25 C93 1.518(18) . ?
 C25 C162 1.535(17) . ?
 C26 H26A 0.9900 . ?
 C26 H26B 0.9900 . ?
 C26 C130 1.503(13) . ?
 C27 H27 0.9500 . ?
 C27 C90 1.374(19) . ?
 C28 H28 0.9500 . ?
 C28 C111 1.38(2) . ?
 C28 C233 1.34(2) . ?
 C29 H29 1.0000 . ?
 C29 C30 1.489(13) . ?
 C30 H30A 0.9800 . ?
 C30 H30B 0.9800 . ?
 C30 H30C 0.9800 . ?
 C31 H31A 0.9800 . ?
 C31 H31B 0.9800 . ?
 C31 H31C 0.9800 . ?
 C32 H32A 0.9800 . ?
 C32 H32B 0.9800 . ?
 C32 H32C 0.9800 . ?
 C32 C43 1.504(14) . ?
 C33 H33 0.9500 . ?
 C33 C60 1.374(17) . ?
 C34 C159 1.494(18) . ?
 C35 H35 1.0000 . ?
 C35 C47 1.465(17) . ?
 C35 C176 1.490(15) . ?
 C36 H36 0.9500 . ?
 C36 C58 1.357(19) . ?
 C36 C84 1.403(19) . ?
 C37 H37A 0.9900 . ?
 C37 H37B 0.9900 . ?
 C37 C52 1.517(14) . ?
 C37 C241 1.535(14) . ?
 C38 H38A 0.9800 . ?
 C38 H38B 0.9800 . ?
 C38 H38C 0.9800 . ?
 C38 C164 1.544(17) . ?
 C39 H39 0.9500 . ?
 C39 C154 1.381(15) . ?
 C40 H40 0.9500 . ?
 C40 C120 1.391(14) . ?
 C42 H42 0.9500 . ?
 C42 C138 1.398(18) . ?
 C43 H43 1.0000 . ?
 C43 C54 1.496(14) . ?
 C44 H44A 0.9900 . ?
 C44 H44B 0.9900 . ?
 C45 H45A 0.9900 . ?
 C45 H45B 0.9900 . ?
 C45 C112 1.507(13) . ?
 C46 H46A 0.9800 . ?
 C46 H46B 0.9800 . ?
 C46 H46C 0.9800 . ?
 C46 C200 1.496(19) . ?
 C47 H47A 0.9800 . ?
 C47 H47B 0.9800 . ?
 C47 H47C 0.9800 . ?
 C48 C96 1.516(17) . ?
 C48 C112 1.526(14) . ?
 C49 H49 0.9500 . ?
 C49 C72 1.383(17) . ?
 C49 C198 1.401(16) . ?
 C50 H50 0.9500 . ?
 C50 C215 1.373(17) . ?
 C51 C78 1.533(15) . ?
 C51 C133 1.534(19) . ?
 C52 C130 1.543(14) . ?
 C54 H54A 0.9800 . ?
 C54 H54B 0.9800 . ?
 C54 H54C 0.9800 . ?
 C55 H55 0.9500 . ?
 C55 C171 1.389(15) . ?
 C56 C78 1.572(14) . ?
 C56 C104 1.548(17) . ?
 C56 C119 1.524(16) . ?
 C56 C126 1.535(17) . ?
 C57 H57A 0.9900 . ?
 C57 H57B 0.9900 . ?
 C58 H58 0.9500 . ?
 C59 H59A 0.9800 . ?
 C59 H59B 0.9800 . ?
 C59 H59C 0.9800 . ?
 C59 C118 1.504(17) . ?
 C60 H60 0.9500 . ?
 C60 C194 1.38(2) . ?
 C61 H61 0.9500 . ?
 C61 C89 1.403(15) . ?
 C62 H62 0.9500 . ?
 C62 C129 1.377(18) . ?
 C63 H63 0.9500 . ?
 C63 C146 1.36(2) . ?
 C63 C215 1.385(19) . ?
 C64 H64 1.0000 . ?
 C64 C184 1.498(16) . ?
 C64 C216 1.440(17) . ?
 C65 H65A 0.9900 . ?
 C65 H65B 0.9900 . ?
 C65 C113 1.518(15) . ?
 C66 H66 0.9500 . ?
 C66 C158 1.41(2) . ?
 C67 H67A 0.9800 . ?
 C67 H67B 0.9800 . ?
 C67 H67C 0.9800 . ?
 C67 C118 1.552(18) . ?
 C68 H68 0.9500 . ?
 C68 C72 1.355(19) . ?
 C68 C134 1.395(15) . ?
 C69 H69A 0.9800 . ?
 C69 H69B 0.9800 . ?
 C69 H69C 0.9800 . ?
 C69 C227 1.35(2) . ?
 C70 H70 0.9500 . ?
 C70 C152 1.35(2) . ?
 C71 H71 0.9500 . ?
 C71 C189 1.38(2) . ?
 C72 H72 0.9500 . ?
 C73 C88 1.525(14) . ?
 C73 C105 1.573(16) . ?
 C73 C118 1.580(14) . ?
 C74 H74 0.9500 . ?
 C75 H75 0.9500 . ?
 C75 C85 1.32(2) . ?
 C75 C167 1.428(16) . ?
 C76 H76A 0.9900 . ?
 C76 H76B 0.9900 . ?
 C76 C141 1.539(13) . ?
 C76 C160 1.559(18) . ?
 C77 H77A 0.9800 . ?
 C77 H77B 0.9800 . ?
 C77 H77C 0.9800 . ?
 C77 C199 1.46(2) . ?
 C78 C172 1.593(16) . ?
 C78 C229 1.525(17) . ?
 C79 H79 0.9500 . ?
 C79 C194 1.34(2) . ?
 C80 H80 0.9500 . ?
 C80 C152 1.39(2) . ?
 C80 C189 1.40(2) . ?
 C81 H81A 0.9800 . ?
 C81 H81B 0.9800 . ?
 C81 H81C 0.9800 . ?
 C81 C137 1.50(2) . ?
 C83 H83 1.0000 . ?
 C83 C117 1.491(17) . ?
 C83 C213 1.474(19) . ?
 C84 H84 0.9500 . ?
 C84 C95 1.34(2) . ?
 C85 H85 0.9500 . ?
 C85 C223 1.41(2) . ?
 C86 H86A 0.9800 . ?
 C86 H86B 0.9800 . ?
 C86 H86C 0.9800 . ?
 C86 C221 1.499(14) . ?
 C87 C114 1.51(2) . ?
 C87 C195 1.528(18) . ?
 C88 C124 1.526(17) . ?
 C89 H89 0.9500 . ?
 C90 H90 0.9500 . ?
 C90 C98 1.33(2) . ?
 C91 H91 0.9500 . ?
 C91 C193 1.36(2) . ?
 C92 H92A 0.9800 . ?
 C92 H92B 0.9800 . ?
 C92 H92C 0.9800 . ?
 C92 C155 1.551(18) . ?
 C93 H93A 0.9800 . ?
 C93 H93B 0.9800 . ?
 C93 H93C 0.9800 . ?
 C94 H94A 0.9900 . ?
 C94 H94B 0.9900 . ?
 C94 C195 1.555(19) . ?
 C95 H95 0.9500 . ?
 C95 C142 1.38(2) . ?
 C96 H96A 0.9900 . ?
 C96 H96B 0.9900 . ?
 C96 C192 1.57(2) . ?
 C98 H98 0.9500 . ?
 C98 C138 1.36(2) . ?
 C99 H99 0.9500 . ?
 C99 C135 1.41(2) . ?
 C100 H100 1.0000 . ?
 C100 C110 1.53(2) . ?
 C100 C118 1.564(17) . ?
 C100 C124 1.54(2) . ?
 C101 H101 0.9500 . ?
 C101 C174 1.384(14) . ?
 C102 H10F 0.9800 . ?
 C102 H10G 0.9800 . ?
 C102 H10H 0.9800 . ?
 C103 C143 1.45(2) . ?
 C103 C148 1.54(2) . ?
 C103 C199 1.47(2) . ?
 C103 C211 1.79(3) . ?
 C104 H10I 0.9800 . ?
 C104 H10J 0.9800 . ?
 C104 H10K 0.9800 . ?
 C105 H10D 0.9900 . ?
 C105 H10E 0.9900 . ?
 C105 C110 1.555(19) . ?
 C106 H10L 0.9900 . ?
 C106 H10M 0.9900 . ?
 C107 H10N 0.9800 . ?
 C107 H10O 0.9800 . ?
 C107 H10P 0.9800 . ?
 C108 H108 0.9500 . ?
 C108 C115 1.38(2) . ?
 C109 H109 1.0000 . ?
 C109 C114 1.56(2) . ?
 C109 C155 1.47(2) . ?
 C109 C237 1.58(3) . ?
 C110 H11A 0.9900 . ?
 C110 H11B 0.9900 . ?
 C111 H111 0.9500 . ?
 C112 C127 1.574(15) . ?
 C112 C149 1.530(19) . ?
 C113 C123 1.574(19) . ?
 C113 C191 1.553(17) . ?
 C113 C209 1.551(16) . ?
 C114 H11C 0.9900 . ?
 C114 H11D 0.9900 . ?
 C115 H115 0.9500 . ?
 C116 H116 0.9500 . ?
 C116 C223 1.371(15) . ?
 C117 H11E 0.9800 . ?
 C117 H11F 0.9800 . ?
 C117 H11G 0.9800 . ?
 C119 H11H 0.9800 . ?
 C119 H11I 0.9800 . ?
 C119 H11J 0.9800 . ?
 C120 H120 0.9500 . ?
 C122 H12J 0.9800 . ?
 C122 H12K 0.9800 . ?
 C122 H12L 0.9800 . ?
 C122 C200 1.506(14) . ?
 C123 H12D 0.9900 . ?
 C123 H12E 0.9900 . ?
 C123 C140 1.58(2) . ?
 C124 H12F 0.9900 . ?
 C124 H12G 0.9900 . ?
 C126 H126 1.0000 . ?
 C126 C133 1.533(17) . ?
 C126 C222 1.515(18) . ?
 C127 H12H 0.9900 . ?
 C127 H12I 0.9900 . ?
 C127 C180 1.54(2) . ?
 C128 H12M 0.9900 . ?
 C128 H12N 0.9900 . ?
 C129 H129 0.9500 . ?
 C129 C171 1.387(16) . ?
 C130 C179 1.622(17) . ?
 C130 C200 1.511(16) . ?
 C131 H131 1.0000 . ?
 C131 C159 1.52(2) . ?
 C131 C170 1.53(3) . ?
 C131 C204 1.60(2) . ?
 C132 C137 1.50(2) . ?
 C132 C219 1.60(3) . ?
 C132 C239 1.61(2) . ?
 C132 C246 1.53(3) . ?
 C133 H13D 0.9900 . ?
 C133 H13E 0.9900 . ?
 C134 H134 0.9500 . ?
 C135 H135 0.9500 . ?
 C135 C233 1.33(2) . ?
 C136 H136 0.9500 . ?
 C136 C153 1.33(3) . ?
 C136 C165 1.38(3) . ?
 C137 C166 1.57(3) . ?
 C137 C226 1.53(2) . ?
 C138 H138 0.9500 . ?
 C139 H13A 0.9800 . ?
 C139 H13B 0.9800 . ?
 C139 H13C 0.9800 . ?
 C139 C227 1.43(2) . ?
 C140 H14A 0.9900 . ?
 C140 H14B 0.9900 . ?
 C140 C232 1.56(2) . ?
 C141 C164 1.564(17) . ?
 C141 C178 1.537(14) . ?
 C142 H142 0.9500 . ?
 C143 C208 1.61(3) . ?
 C144 H144 0.9500 . ?
 C144 C158 1.33(3) . ?
 C144 C196 1.36(3) . ?
 C145 H145 1.0000 . ?
 C145 C156 1.496(15) . ?
 C145 C177 1.509(16) . ?
 C146 H146 0.9500 . ?
 C146 C150 1.37(2) . ?
 C147 C217 1.52(3) . ?
 C147 C238 1.52(2) . ?
 C147 C243 1.51(3) . ?
 C147 C244 1.492(17) . ?
 C147 C0AA 1.48(2) . ?
 C148 H14C 0.9900 . ?
 C148 H14D 0.9900 . ?
 C149 C168 1.59(3) . ?
 C149 C192 1.53(2) . ?
 C149 C212 1.51(2) . ?
 C150 H150 0.9500 . ?
 C151 H15A 0.9800 . ?
 C151 H15B 0.9800 . ?
 C151 H15C 0.9800 . ?
 C152 H152 0.9500 . ?
 C153 H153 0.9500 . ?
 C153 C183 1.39(2) . ?
 C154 H154 0.9500 . ?
 C155 C181 1.54(2) . ?
 C155 C195 1.549(18) . ?
 C156 H15F 0.9800 . ?
 C156 H15G 0.9800 . ?
 C156 H15H 0.9800 . ?
 C157 H157 0.9500 . ?
 C157 C193 1.37(2) . ?
 C158 H158 0.9500 . ?
 C159 H15D 0.9900 . ?
 C159 H15E 0.9900 . ?
 C160 H16N 0.9900 . ?
 C160 H16O 0.9900 . ?
 C160 C188 1.537(15) . ?
 C161 H16D 0.9900 . ?
 C161 H16E 0.9900 . ?
 C161 C195 1.60(2) . ?
 C161 C237 1.50(2) . ?
 C162 H16P 0.9800 . ?
 C162 H16Q 0.9800 . ?
 C162 H16R 0.9800 . ?
 C163 H16F 0.9800 . ?
 C163 H16G 0.9800 . ?
 C163 H16H 0.9800 . ?
 C164 C188 1.546(15) . ?
 C164 C190 1.535(15) . ?
 C165 H165 0.9500 . ?
 C166 H16S 0.9800 . ?
 C166 H16T 0.9800 . ?
 C166 H16U 0.9800 . ?
 C167 H167 0.9500 . ?
 C168 H16I 0.9800 . ?
 C168 H16J 0.9800 . ?
 C168 H16K 0.9800 . ?
 C169 H16L 0.9900 . ?
 C169 H16M 0.9900 . ?
 C169 C191 1.502(18) . ?
 C169 C232 1.54(2) . ?
 C170 H17C 0.9900 . ?
 C170 H17D 0.9900 . ?
 C170 C187 1.53(2) . ?
 C171 H171 0.9500 . ?
 C172 H17H 0.9900 . ?
 C172 H17I 0.9900 . ?
 C172 C222 1.54(2) . ?
 C173 H17E 0.9800 . ?
 C173 H17F 0.9800 . ?
 C173 H17G 0.9800 . ?
 C174 H174 0.9500 . ?
 C175 H17J 0.9800 . ?
 C175 H17K 0.9800 . ?
 C175 H17L 0.9800 . ?
 C175 C217 1.45(3) . ?
 C176 H17M 0.9800 . ?
 C176 H17N 0.9800 . ?
 C176 H17O 0.9800 . ?
 C177 H17P 0.9800 . ?
 C177 H17Q 0.9800 . ?
 C177 H17R 0.9800 . ?
 C178 C218 1.50(2) . ?
 C179 H17S 0.9900 . ?
 C179 H17T 0.9900 . ?
 C179 C205 1.506(18) . ?
 C180 H18A 0.9900 . ?
 C180 H18B 0.9900 . ?
 C180 C192 1.53(3) . ?
 C181 H18C 0.9800 . ?
 C181 H18D 0.9800 . ?
 C181 H18E 0.9800 . ?
 C182 H18F 0.9800 . ?
 C182 H18G 0.9800 . ?
 C182 H18H 0.9800 . ?
 C182 C209 1.55(2) . ?
 C183 H183 0.9500 . ?
 C184 H18I 0.9800 . ?
 C184 H18J 0.9800 . ?
 C184 H18K 0.9800 . ?
 C185 H18L 0.9800 . ?
 C185 H18M 0.9800 . ?
 C185 H18N 0.9800 . ?
 C185 C209 1.535(19) . ?
 C186 H186 1.0000 . ?
 C186 C217 1.48(4) . ?
 C186 C230 1.60(5) . ?
 C186 C245 1.61(4) . ?
 C187 H18O 0.9900 . ?
 C187 H18P 0.9900 . ?
 C188 H188 1.0000 . ?
 C188 C218 1.53(2) . ?
 C189 H189 0.9500 . ?
 C190 H19A 0.9800 . ?
 C190 H19B 0.9800 . ?
 C190 H19C 0.9800 . ?
 C192 H192 1.0000 . ?
 C193 H193 0.9500 . ?
 C194 H194 0.9500 . ?
 C196 H196 0.9500 . ?
 C196 C242 1.39(2) . ?
 C198 H198 0.9500 . ?
 C199 C207 1.65(3) . ?
 C199 C210 1.48(2) . ?
 C200 C241 1.572(15) . ?
 C202 H20A 0.9800 . ?
 C202 H20B 0.9800 . ?
 C202 H20C 0.9800 . ?
 C202 C204 1.54(2) . ?
 C204 C214 1.45(3) . ?
 C205 H20I 0.9900 . ?
 C205 H20J 0.9900 . ?
 C205 C241 1.58(2) . ?
 C207 H20D 0.9800 . ?
 C207 H20E 0.9800 . ?
 C207 H20F 0.9800 . ?
 C208 H20G 0.9900 . ?
 C208 H20H 0.9900 . ?
 C208 C210 1.52(3) . ?
 C209 C232 1.51(2) . ?
 C210 H210 1.0000 . ?
 C210 C240 1.67(3) . ?
 C211 H21A 0.9900 . ?
 C211 H21B 0.9900 . ?
 C211 C240 1.53(3) . ?
 C212 H21C 0.9800 . ?
 C212 H21D 0.9800 . ?
 C212 H21E 0.9800 . ?
 C213 H21L 0.9800 . ?
 C213 H21M 0.9800 . ?
 C213 H21N 0.9800 . ?
 C214 H21F 0.9800 . ?
 C214 H21G 0.9800 . ?
 C214 H21H 0.9800 . ?
 C215 H215 0.9500 . ?
 C216 H21I 0.9800 . ?
 C216 H21J 0.9800 . ?
 C216 H21K 0.9800 . ?
 C217 C224 1.55(4) . ?
 C218 H21O 0.9900 . ?
 C218 H21P 0.9900 . ?
 C219 C234 1.50(3) . ?
 C221 H221 1.0000 . ?
 C222 H22C 0.9900 . ?
 C222 H22D 0.9900 . ?
 C223 H223 0.9500 . ?
 C224 H22E 0.9800 . ?
 C224 H22F 0.9800 . ?
 C224 H22G 0.9800 . ?
 C226 H226 1.0000 . ?
 C226 C231 1.48(3) . ?
 C226 C234 1.49(3) . ?
 C227 H227 1.0000 . ?
 C229 H22H 0.9900 . ?
 C229 H22I 0.9900 . ?
 C230 H23C 0.9900 . ?
 C230 H23D 0.9900 . ?
 C230 C238 1.48(4) . ?
 C231 H23E 0.9900 . ?
 C231 H23F 0.9900 . ?
 C231 C246 1.63(4) . ?
 C232 H232 1.0000 . ?
 C233 H233 0.9500 . ?
 C234 H23G 0.9900 . ?
 C234 H23H 0.9900 . ?
 C237 H23A 0.9900 . ?
 C237 H23B 0.9900 . ?
 C238 H23I 0.9900 . ?
 C238 H23J 0.9900 . ?
 C239 H23K 0.9900 . ?
 C239 H23L 0.9900 . ?
 C240 H24A 0.9900 . ?
 C240 H24B 0.9900 . ?
 C241 H241 1.0000 . ?
 C242 H242 0.9500 . ?
 C243 C245 1.51(3) . ?
 C244 H24C 0.9900 . ?
 C244 H24D 0.9900 . ?
 C245 H24E 0.9900 . ?
 C245 H24F 0.9900 . ?
 C246 H24G 0.9900 . ?
 C246 H24H 0.9900 . ?
 O2W H2WA 0.8500 . ?
 O2W H2WB 0.8493 . ?
 O6W H6WA 0.8500 . ?
 O6W H6WB 0.8499 . ?
 O3W H3WA 0.8497 . ?
 O3W H3WB 0.8498 . ?
 O7W H7WA 0.8502 . ?
 O7W H7WB 0.8502 . ?
 O5W H5WA 0.8498 . ?
 O5W H5WB 0.8500 . ?
 O4W H4WA 0.8501 . ?
 O4W H4WB 0.8501 . ?
 N15 C41 1.37(2) . ?
 N15 C228 1.39(3) . ?
 C41 H41 0.9500 . ?
 C41 C53 1.37(3) . ?
 C53 H53 0.9500 . ?
 C53 C206 1.38(3) . ?
 C206 H206 0.9500 . ?
 C206 C220 1.29(3) . ?
 C220 H220 0.9500 . ?
 C220 C228 1.34(3) . ?
 C228 H228 0.9500 . ?
 N16 C201 1.30(2) . ?
 N16 C236 1.34(2) . ?
 C197 H197 0.9500 . ?
 C197 C201 1.37(3) . ?
 C197 C225 1.40(3) . ?
 C201 H201 0.9500 . ?
 C225 H225 0.9500 . ?
 C225 C235 1.38(3) . ?
 C235 H235 0.9500 . ?
 C235 C236 1.41(3) . ?
 C236 H236 0.9500 . ?
 N17 C82 1.37(2) . ?
 N17 C121 1.38(3) . ?
 C82 H82 0.9500 . ?
 C82 C125 1.32(2) . ?
 C97 H97 0.9500 . ?
 C97 C125 1.32(3) . ?
 C97 C203 1.28(3) . ?
 C121 H121 0.9500 . ?
 C121 C203 1.39(3) . ?
 C125 H125 0.9500 . ?
 C203 H203 0.9500 . ?
 S0AA C0AA 1.87(3) . ?
 S0AA O178 1.49(2) . ?
 S0AA O217 1.47(2) . ?
 C0AA H0AA 0.9900 . ?
 C0AA H0AB 0.9900 . ?

loop_
  _geom_angle_atom_site_label_1
  _geom_angle_atom_site_label_2
  _geom_angle_atom_site_label_3
  _geom_angle
  _geom_angle_site_symmetry_1
  _geom_angle_site_symmetry_3
  _geom_angle_publ_flag
 Ag16 Ag1 Ag22 102.21(3) . . ?
 S19 Ag1 Ag16 96.67(5) . . ?
 S19 Ag1 Ag22 46.77(5) . . ?
 S20 Ag1 Ag16 50.85(6) . . ?
 S20 Ag1 Ag22 85.63(7) . . ?
 S20 Ag1 S19 118.10(8) . . ?
 O16 Ag1 Ag16 153.36(19) . . ?
 O16 Ag1 Ag22 80.7(2) . . ?
 O16 Ag1 S19 104.0(2) . . ?
 O16 Ag1 S20 103.71(18) . . ?
 N11 Ag1 Ag16 107.1(2) . . ?
 N11 Ag1 Ag22 144.2(2) . . ?
 N11 Ag1 S19 108.8(2) . . ?
 N11 Ag1 S20 129.1(2) . . ?
 N11 Ag1 O16 82.2(3) . . ?
 Ag5 Ag2 Ag15 94.73(3) . . ?
 Ag5 Ag2 Ag17 64.44(3) . . ?
 Ag5 Ag2 Ag20 123.67(3) . . ?
 Ag15 Ag2 Ag17 129.26(3) . . ?
 Ag20 Ag2 Ag15 58.67(2) . . ?
 Ag20 Ag2 Ag17 93.67(3) . . ?
 S8 Ag2 Ag5 51.85(6) . . ?
 S8 Ag2 Ag15 49.67(5) . . ?
 S8 Ag2 Ag17 113.21(7) . . ?
 S8 Ag2 Ag20 104.66(6) . . ?
 S8 Ag2 S22 138.90(8) . . ?
 S8 Ag2 O31 101.3(2) . . ?
 S22 Ag2 Ag5 109.35(7) . . ?
 S22 Ag2 Ag15 107.76(6) . . ?
 S22 Ag2 Ag17 49.31(6) . . ?
 S22 Ag2 Ag20 51.12(6) . . ?
 S22 Ag2 O31 116.2(2) . . ?
 O31 Ag2 Ag5 90.1(2) . . ?
 O31 Ag2 Ag15 131.2(2) . . ?
 O31 Ag2 Ag17 96.4(2) . . ?
 O31 Ag2 Ag20 145.6(2) . . ?
 Ag4 Ag3 Ag6 93.10(3) . . ?
 Ag4 Ag3 Ag13 64.33(2) . . ?
 Ag4 Ag3 Ag16 127.87(3) . . ?
 Ag6 Ag3 Ag13 125.35(3) . . ?
 Ag6 Ag3 Ag16 58.76(2) . . ?
 Ag13 Ag3 Ag16 95.45(3) . . ?
 S2 Ag3 Ag4 51.01(5) . . ?
 S2 Ag3 Ag6 50.47(5) . . ?
 S2 Ag3 Ag13 112.24(6) . . ?
 S2 Ag3 Ag16 107.65(5) . . ?
 S20 Ag3 Ag4 110.28(7) . . ?
 S20 Ag3 Ag6 104.27(6) . . ?
 S20 Ag3 Ag13 50.53(6) . . ?
 S20 Ag3 Ag16 49.98(6) . . ?
 S20 Ag3 S2 138.47(8) . . ?
 N18 Ag3 Ag4 97.9(2) . . ?
 N18 Ag3 Ag6 138.7(2) . . ?
 N18 Ag3 Ag13 95.0(2) . . ?
 N18 Ag3 Ag16 132.9(2) . . ?
 N18 Ag3 S2 110.3(2) . . ?
 N18 Ag3 S20 108.8(2) . . ?
 Ag3 Ag4 Ag13 60.12(2) . . ?
 S2 Ag4 Ag3 53.34(6) . . ?
 S2 Ag4 Ag13 110.42(6) . . ?
 S2 Ag4 S9 126.74(7) . . ?
 S9 Ag4 Ag3 101.31(6) . . ?
 S9 Ag4 Ag13 50.65(6) . . ?
 O35 Ag4 Ag3 111.5(3) . . ?
 O35 Ag4 Ag13 97.7(2) . . ?
 O35 Ag4 S2 122.4(2) . . ?
 O35 Ag4 S9 110.2(2) . . ?
 Ag2 Ag5 Ag9 110.72(3) . . ?
 S8 Ag5 Ag2 50.54(5) . . ?
 S8 Ag5 Ag9 97.26(5) . . ?
 S8 Ag5 S14 126.64(7) . . ?
 S8 Ag5 O33 101.3(2) . . ?
 S14 Ag5 Ag2 98.91(6) . . ?
 S14 Ag5 Ag9 48.27(5) . . ?
 O33 Ag5 Ag2 149.65(19) . . ?
 O33 Ag5 Ag9 55.58(17) . . ?
 O33 Ag5 S14 89.9(2) . . ?
 N9 Ag5 Ag2 115.4(2) . . ?
 N9 Ag5 Ag9 130.3(3) . . ?
 N9 Ag5 S8 126.2(2) . . ?
 N9 Ag5 S14 105.6(2) . . ?
 N9 Ag5 O33 89.6(3) . . ?
 Ag3 Ag6 Ag10 134.51(3) . . ?
 Ag16 Ag6 Ag3 62.28(2) . . ?
 Ag16 Ag6 Ag10 98.88(3) . . ?
 S2 Ag6 Ag3 52.33(5) . . ?
 S2 Ag6 Ag10 115.11(6) . . ?
 S2 Ag6 Ag16 112.88(6) . . ?
 S2 Ag6 S7 149.62(8) . . ?
 S7 Ag6 Ag3 112.43(6) . . ?
 S7 Ag6 Ag10 53.18(6) . . ?
 S7 Ag6 Ag16 52.05(6) . . ?
 O22 Ag6 Ag3 86.26(19) . . ?
 O22 Ag6 Ag10 137.15(19) . . ?
 O22 Ag6 Ag16 89.0(2) . . ?
 O22 Ag6 S2 99.8(2) . . ?
 O22 Ag6 S7 105.5(2) . . ?
 Ag9 Ag7 Ag12 115.15(3) . . ?
 Ag9 Ag7 Ag19 58.39(2) . . ?
 Ag19 Ag7 Ag12 90.19(3) . . ?
 S5 Ag7 Ag9 102.94(5) . . ?
 S5 Ag7 Ag12 49.89(6) . . ?
 S5 Ag7 Ag19 49.27(5) . . ?
 S14 Ag7 Ag9 51.43(6) . . ?
 S14 Ag7 Ag12 98.18(7) . . ?
 S14 Ag7 Ag19 105.61(6) . . ?
 S14 Ag7 S5 130.14(8) . . ?
 O1W Ag7 Ag9 92.9(2) . . ?
 O1W Ag7 Ag12 140.6(2) . . ?
 O1W Ag7 Ag19 81.2(3) . . ?
 O1W Ag7 S5 98.9(2) . . ?
 O1W Ag7 S14 121.2(2) . . ?
 O45 Ag7 Ag9 148.6(3) . . ?
 O45 Ag7 Ag12 86.6(3) . . ?
 O45 Ag7 Ag19 148.8(2) . . ?
 O45 Ag7 S5 108.5(3) . . ?
 O45 Ag7 S14 105.6(2) . . ?
 O45 Ag7 O1W 81.7(4) . . ?
 Ag19 Ag8 Ag20 110.87(3) . . ?
 S5 Ag8 Ag19 47.92(5) . . ?
 S5 Ag8 Ag20 101.51(5) . . ?
 S5 Ag8 S12 128.45(7) . . ?
 S12 Ag8 Ag19 98.79(7) . . ?
 S12 Ag8 Ag20 48.04(6) . . ?
 N4 Ag8 Ag19 116.5(2) . . ?
 N4 Ag8 Ag20 128.2(2) . . ?
 N4 Ag8 S5 125.4(2) . . ?
 N4 Ag8 S12 103.5(2) . . ?
 Ag7 Ag9 Ag5 95.15(3) . . ?
 Ag7 Ag9 Ag11 129.43(3) . . ?
 Ag11 Ag9 Ag5 64.61(2) . . ?
 Ag19 Ag9 Ag5 127.20(3) . . ?
 Ag19 Ag9 Ag7 61.09(2) . . ?
 Ag19 Ag9 Ag11 93.70(3) . . ?
 S1 Ag9 Ag5 111.45(6) . . ?
 S1 Ag9 Ag7 109.33(6) . . ?
 S1 Ag9 Ag11 50.14(6) . . ?
 S1 Ag9 Ag19 50.42(5) . . ?
 S1 Ag9 S14 138.98(9) . . ?
 S14 Ag9 Ag5 49.52(6) . . ?
 S14 Ag9 Ag7 50.59(5) . . ?
 S14 Ag9 Ag11 110.26(6) . . ?
 S14 Ag9 Ag19 107.36(6) . . ?
 N7 Ag9 Ag5 123.5(2) . . ?
 N7 Ag9 Ag7 102.0(2) . . ?
 N7 Ag9 Ag11 128.2(2) . . ?
 N7 Ag9 Ag19 108.0(2) . . ?
 N7 Ag9 S1 112.5(2) . . ?
 N7 Ag9 S14 107.1(2) . . ?
 Ag6 Ag10 Ag14 103.62(3) . . ?
 S4 Ag10 Ag6 92.46(6) . . ?
 S4 Ag10 Ag14 49.59(6) . . ?
 S4 Ag10 S7 122.69(8) . . ?
 S4 Ag10 O7 102.8(2) . . ?
 S7 Ag10 Ag6 50.11(5) . . ?
 S7 Ag10 Ag14 93.49(5) . . ?
 S7 Ag10 O7 91.1(2) . . ?
 O7 Ag10 Ag6 57.42(19) . . ?
 O7 Ag10 Ag14 148.62(19) . . ?
 N12 Ag10 Ag6 134.3(3) . . ?
 N12 Ag10 Ag14 115.7(2) . . ?
 N12 Ag10 S4 130.5(3) . . ?
 N12 Ag10 S7 103.1(3) . . ?
 N12 Ag10 O7 93.3(3) . . ?
 Ag15 Ag11 Ag9 114.08(3) . . ?
 S1 Ag11 Ag9 49.52(6) . . ?
 S1 Ag11 Ag15 102.45(6) . . ?
 S1 Ag11 S8 130.28(7) . . ?
 S8 Ag11 Ag9 99.44(6) . . ?
 S8 Ag11 Ag15 49.85(6) . . ?
 O6 Ag11 Ag9 92.1(2) . . ?
 O6 Ag11 Ag15 143.2(2) . . ?
 O6 Ag11 S1 114.3(2) . . ?
 O6 Ag11 S8 102.73(19) . . ?
 O6 Ag11 O54 101.3(4) . . ?
 O54 Ag11 Ag9 156.5(3) . . ?
 O54 Ag11 Ag15 64.7(4) . . ?
 O54 Ag11 S1 107.0(3) . . ?
 O54 Ag11 S8 96.4(3) . . ?
 Ag7 Ag12 Ag17 66.02(3) . . ?
 Ag7 Ag12 Ag20 117.28(3) . . ?
 Ag20 Ag12 Ag17 90.31(3) . . ?
 S5 Ag12 Ag7 51.02(6) . . ?
 S5 Ag12 Ag17 114.09(6) . . ?
 S5 Ag12 Ag20 101.12(6) . . ?
 S5 Ag12 S22 135.24(7) . . ?
 S22 Ag12 Ag7 108.24(6) . . ?
 S22 Ag12 Ag17 48.83(6) . . ?
 S22 Ag12 Ag20 48.45(6) . . ?
 O27 Ag12 Ag7 142.4(2) . . ?
 O27 Ag12 Ag17 139.51(19) . . ?
 O27 Ag12 Ag20 93.3(2) . . ?
 O27 Ag12 S5 104.7(2) . . ?
 O27 Ag12 S22 108.4(2) . . ?
 O27 Ag12 O217 110.5(13) . . ?
 O217 Ag12 Ag7 58.8(11) . . ?
 O217 Ag12 Ag17 51.7(14) . . ?
 O217 Ag12 Ag20 141.3(14) . . ?
 O217 Ag12 S5 101.6(12) . . ?
 O217 Ag12 S22 94.1(14) . . ?
 Ag3 Ag13 Ag4 55.55(2) . . ?
 Ag3 Ag13 Ag22 101.86(3) . . ?
 Ag22 Ag13 Ag4 85.75(3) . . ?
 S9 Ag13 Ag3 94.18(5) . . ?
 S9 Ag13 Ag4 46.89(5) . . ?
 S9 Ag13 Ag22 48.23(5) . . ?
 S20 Ag13 Ag3 49.92(5) . . ?
 S20 Ag13 Ag4 101.53(6) . . ?
 S20 Ag13 Ag22 87.95(6) . . ?
 S20 Ag13 S9 119.13(7) . . ?
 S20 Ag13 O21 103.56(19) . . ?
 O21 Ag13 Ag3 148.94(19) . . ?
 O21 Ag13 Ag4 132.6(2) . . ?
 O21 Ag13 Ag22 55.9(2) . . ?
 O21 Ag13 S9 85.7(2) . . ?
 N3 Ag13 Ag3 113.3(2) . . ?
 N3 Ag13 Ag4 100.5(2) . . ?
 N3 Ag13 Ag22 141.1(2) . . ?
 N3 Ag13 S9 111.0(3) . . ?
 N3 Ag13 S20 127.2(3) . . ?
 N3 Ag13 O21 95.5(3) . . ?
 Ag18 Ag14 Ag10 91.83(3) . . ?
 Ag18 Ag14 Ag22 58.58(2) . . ?
 Ag21 Ag14 Ag10 64.63(3) . . ?
 Ag21 Ag14 Ag18 126.75(3) . . ?
 Ag21 Ag14 Ag22 92.28(3) . . ?
 Ag22 Ag14 Ag10 121.04(3) . . ?
 S4 Ag14 Ag10 47.41(6) . . ?
 S4 Ag14 Ag18 50.26(6) . . ?
 S4 Ag14 Ag21 108.64(7) . . ?
 S4 Ag14 Ag22 103.82(6) . . ?
 S19 Ag14 Ag10 110.85(6) . . ?
 S19 Ag14 Ag18 106.09(5) . . ?
 S19 Ag14 Ag21 51.07(5) . . ?
 S19 Ag14 Ag22 49.24(5) . . ?
 S19 Ag14 S4 136.01(8) . . ?
 N1 Ag14 Ag10 97.2(2) . . ?
 N1 Ag14 Ag18 132.1(2) . . ?
 N1 Ag14 Ag21 99.2(2) . . ?
 N1 Ag14 Ag22 141.2(2) . . ?
 N1 Ag14 S4 107.2(2) . . ?
 N1 Ag14 S19 114.0(2) . . ?
 Ag11 Ag15 Ag2 89.90(3) . . ?
 Ag20 Ag15 Ag2 58.42(2) . . ?
 Ag20 Ag15 Ag11 118.27(3) . . ?
 S8 Ag15 Ag2 48.17(5) . . ?
 S8 Ag15 Ag11 50.23(6) . . ?
 S8 Ag15 Ag20 103.04(6) . . ?
 S12 Ag15 Ag2 105.11(6) . . ?
 S12 Ag15 Ag11 103.10(7) . . ?
 S12 Ag15 Ag20 50.59(6) . . ?
 S12 Ag15 S8 132.75(9) . . ?
 N8 Ag15 Ag2 107.6(2) . . ?
 N8 Ag15 Ag11 120.4(2) . . ?
 N8 Ag15 Ag20 119.3(2) . . ?
 N8 Ag15 S8 102.3(2) . . ?
 N8 Ag15 S12 124.4(2) . . ?
 Ag1 Ag16 Ag3 96.10(3) . . ?
 Ag6 Ag16 Ag1 125.36(4) . . ?
 Ag6 Ag16 Ag3 58.96(2) . . ?
 S7 Ag16 Ag1 110.76(6) . . ?
 S7 Ag16 Ag3 107.94(6) . . ?
 S7 Ag16 Ag6 50.74(5) . . ?
 S20 Ag16 Ag1 51.40(6) . . ?
 S20 Ag16 Ag3 49.89(5) . . ?
 S20 Ag16 Ag6 104.39(6) . . ?
 S20 Ag16 S7 138.10(9) . . ?
 N14 Ag16 Ag1 98.3(2) . . ?
 N14 Ag16 Ag3 136.3(2) . . ?
 N14 Ag16 Ag6 134.2(2) . . ?
 N14 Ag16 S7 105.0(2) . . ?
 N14 Ag16 S20 114.4(2) . . ?
 Ag2 Ag17 Ag12 85.48(3) . . ?
 S14 Ag17 Ag2 94.55(6) . . ?
 S14 Ag17 Ag12 93.80(6) . . ?
 S14 Ag17 S22 118.30(8) . . ?
 S22 Ag17 Ag2 47.00(5) . . ?
 S22 Ag17 Ag12 47.63(5) . . ?
 N13 Ag17 Ag2 106.0(3) . . ?
 N13 Ag17 Ag12 137.2(3) . . ?
 N13 Ag17 S14 125.1(3) . . ?
 N13 Ag17 S22 112.7(3) . . ?
 Ag14 Ag18 Ag23 96.79(3) . . ?
 Ag22 Ag18 Ag14 61.24(2) . . ?
 Ag22 Ag18 Ag23 126.93(4) . . ?
 S4 Ag18 Ag14 51.87(6) . . ?
 S4 Ag18 Ag22 107.71(7) . . ?
 S4 Ag18 Ag23 49.38(6) . . ?
 S4 Ag18 S9 139.18(9) . . ?
 S9 Ag18 Ag14 110.29(6) . . ?
 S9 Ag18 Ag22 50.72(5) . . ?
 S9 Ag18 Ag23 110.94(6) . . ?
 N5 Ag18 Ag14 130.9(3) . . ?
 N5 Ag18 Ag22 134.7(3) . . ?
 N5 Ag18 Ag23 97.0(3) . . ?
 N5 Ag18 S4 109.6(2) . . ?
 N5 Ag18 S9 108.0(2) . . ?
 Ag7 Ag19 Ag8 93.40(3) . . ?
 Ag9 Ag19 Ag7 60.52(2) . . ?
 Ag9 Ag19 Ag8 121.00(3) . . ?
 S1 Ag19 Ag7 110.54(6) . . ?
 S1 Ag19 Ag8 105.80(7) . . ?
 S1 Ag19 Ag9 52.26(6) . . ?
 S1 Ag19 S5 137.86(8) . . ?
 S1 Ag19 O50 116.20(19) . . ?
 S5 Ag19 Ag7 51.56(6) . . ?
 S5 Ag19 Ag8 48.83(6) . . ?
 S5 Ag19 Ag9 106.97(6) . . ?
 S5 Ag19 O50 102.8(2) . . ?
 O50 Ag19 Ag7 90.1(2) . . ?
 O50 Ag19 Ag8 133.46(19) . . ?
 O50 Ag19 Ag9 100.8(2) . . ?
 Ag2 Ag20 Ag8 126.44(4) . . ?
 Ag2 Ag20 Ag12 90.27(3) . . ?
 Ag2 Ag20 Ag15 62.90(2) . . ?
 Ag8 Ag20 Ag12 62.03(2) . . ?
 Ag15 Ag20 Ag8 95.67(3) . . ?
 Ag15 Ag20 Ag12 125.63(4) . . ?
 S12 Ag20 Ag2 109.51(6) . . ?
 S12 Ag20 Ag8 50.89(6) . . ?
 S12 Ag20 Ag12 108.52(7) . . ?
 S12 Ag20 Ag15 50.81(6) . . ?
 S12 Ag20 S22 140.86(9) . . ?
 S22 Ag20 Ag2 50.39(5) . . ?
 S22 Ag20 Ag8 109.32(6) . . ?
 S22 Ag20 Ag12 48.90(6) . . ?
 S22 Ag20 Ag15 111.15(6) . . ?
 N10 Ag20 Ag2 109.0(2) . . ?
 N10 Ag20 Ag8 124.5(2) . . ?
 N10 Ag20 Ag12 125.5(2) . . ?
 N10 Ag20 Ag15 108.3(2) . . ?
 N10 Ag20 S12 111.5(2) . . ?
 N10 Ag20 S22 107.3(2) . . ?
 S7 Ag21 Ag14 102.37(6) . . ?
 S19 Ag21 Ag14 53.17(6) . . ?
 S19 Ag21 S7 125.87(7) . . ?
 O3 Ag21 Ag14 106.8(2) . . ?
 O3 Ag21 S7 113.45(18) . . ?
 O3 Ag21 S19 119.58(19) . . ?
 Ag13 Ag22 Ag1 71.22(3) . . ?
 Ag14 Ag22 Ag1 93.85(3) . . ?
 Ag14 Ag22 Ag13 133.51(3) . . ?
 Ag18 Ag22 Ag1 131.80(4) . . ?
 Ag18 Ag22 Ag13 96.95(3) . . ?
 Ag18 Ag22 Ag14 60.18(3) . . ?
 S9 Ag22 Ag1 119.64(7) . . ?
 S9 Ag22 Ag13 51.84(6) . . ?
 S9 Ag22 Ag14 110.05(6) . . ?
 S9 Ag22 Ag18 51.53(6) . . ?
 S19 Ag22 Ag1 49.00(6) . . ?
 S19 Ag22 Ag13 117.81(7) . . ?
 S19 Ag22 Ag14 51.03(6) . . ?
 S19 Ag22 Ag18 109.37(6) . . ?
 S19 Ag22 S9 147.54(8) . . ?
 O18 Ag22 Ag1 131.6(3) . . ?
 O18 Ag22 Ag13 137.5(2) . . ?
 O18 Ag22 Ag14 85.4(2) . . ?
 O18 Ag22 Ag18 89.1(3) . . ?
 O18 Ag22 S9 105.6(2) . . ?
 O18 Ag22 S19 99.2(2) . . ?
 S2 Ag23 Ag18 92.63(5) . . ?
 S4 Ag23 Ag18 48.20(6) . . ?
 S4 Ag23 S2 115.04(8) . . ?
 S4 Ag23 O24 108.2(2) . . ?
 O24 Ag23 Ag18 153.6(2) . . ?
 O24 Ag23 S2 110.7(2) . . ?
 N2 Ag23 Ag18 104.5(2) . . ?
 N2 Ag23 S2 107.9(3) . . ?
 N2 Ag23 S4 128.3(3) . . ?
 N2 Ag23 O24 80.6(3) . . ?
 S12 Ag24 S1 119.18(8) . . ?
 N6 Ag24 S1 109.6(4) . . ?
 N6 Ag24 S12 123.6(3) . . ?
 Ag9 S1 Ag11 80.33(7) . . ?
 Ag9 S1 Ag24 139.52(10) . . ?
 Ag11 S1 Ag24 86.43(9) . . ?
 Ag19 S1 Ag9 77.32(7) . . ?
 Ag19 S1 Ag11 137.03(9) . . ?
 Ag19 S1 Ag24 87.34(8) . . ?
 C35 S1 Ag9 115.6(5) . . ?
 C35 S1 Ag11 109.4(4) . . ?
 C35 S1 Ag19 113.3(4) . . ?
 C35 S1 Ag24 104.9(5) . . ?
 Ag3 S2 Ag23 142.16(9) . . ?
 Ag4 S2 Ag3 75.65(6) . . ?
 Ag4 S2 Ag6 131.41(9) . . ?
 Ag4 S2 Ag23 92.74(8) . . ?
 Ag6 S2 Ag3 77.20(7) . . ?
 Ag6 S2 Ag23 84.85(7) . . ?
 C29 S2 Ag3 101.7(4) . . ?
 C29 S2 Ag4 117.3(3) . . ?
 C29 S2 Ag6 107.1(3) . . ?
 C29 S2 Ag23 115.4(4) . . ?
 O2 S3 C57 103.4(5) . . ?
 O27 S3 O2 111.3(4) . . ?
 O27 S3 C57 106.2(5) . . ?
 O32 S3 O2 113.8(4) . . ?
 O32 S3 O27 113.7(5) . . ?
 O32 S3 C57 107.7(5) . . ?
 Ag10 S4 Ag14 83.00(8) . . ?
 Ag10 S4 Ag18 140.43(11) . . ?
 Ag10 S4 Ag23 94.39(9) . . ?
 Ag18 S4 Ag14 77.87(7) . . ?
 Ag18 S4 Ag23 82.42(7) . . ?
 Ag23 S4 Ag14 144.77(10) . . ?
 C2 S4 Ag10 110.8(3) . . ?
 C2 S4 Ag14 103.1(3) . . ?
 C2 S4 Ag18 107.1(4) . . ?
 C2 S4 Ag23 110.5(3) . . ?
 Ag8 S5 Ag7 138.84(9) . . ?
 Ag8 S5 Ag12 85.86(8) . . ?
 Ag12 S5 Ag7 79.10(7) . . ?
 Ag19 S5 Ag7 79.16(7) . . ?
 Ag19 S5 Ag8 83.25(7) . . ?
 Ag19 S5 Ag12 132.04(9) . . ?
 C21 S5 Ag7 107.2(3) . . ?
 C21 S5 Ag8 113.9(3) . . ?
 C21 S5 Ag12 114.6(3) . . ?
 C21 S5 Ag19 112.5(3) . . ?
 O5 S6 O7 112.8(5) . . ?
 O5 S6 O24 112.7(5) . . ?
 O5 S6 C65 106.8(5) . . ?
 O7 S6 O24 112.5(5) . . ?
 O7 S6 C65 107.7(5) . . ?
 O24 S6 C65 103.6(5) . . ?
 Ag6 S7 Ag10 76.71(7) . . ?
 Ag6 S7 Ag16 77.21(6) . . ?
 Ag6 S7 Ag21 130.49(9) . . ?
 Ag16 S7 Ag10 137.35(9) . . ?
 Ag21 S7 Ag10 85.42(8) . . ?
 Ag21 S7 Ag16 86.51(8) . . ?
 C20 S7 Ag6 110.5(4) . . ?
 C20 S7 Ag10 104.1(6) . . ?
 C20 S7 Ag16 116.5(6) . . ?
 C20 S7 Ag21 118.6(4) . . ?
 Ag2 S8 Ag5 77.61(6) . . ?
 Ag2 S8 Ag11 134.39(9) . . ?
 Ag2 S8 Ag15 82.16(7) . . ?
 Ag5 S8 Ag11 88.95(8) . . ?
 Ag5 S8 Ag15 138.52(9) . . ?
 Ag15 S8 Ag11 79.92(6) . . ?
 C43 S8 Ag2 112.2(3) . . ?
 C43 S8 Ag5 112.4(3) . . ?
 C43 S8 Ag11 113.2(3) . . ?
 C43 S8 Ag15 108.7(3) . . ?
 Ag4 S9 Ag13 82.47(8) . . ?
 Ag4 S9 Ag18 86.90(7) . . ?
 Ag4 S9 Ag22 131.34(10) . . ?
 Ag18 S9 Ag13 138.83(9) . . ?
 Ag22 S9 Ag13 79.93(8) . . ?
 Ag22 S9 Ag18 77.75(6) . . ?
 C227 S9 Ag4 117.2(6) . . ?
 C227 S9 Ag13 108.0(8) . . ?
 C227 S9 Ag18 112.3(8) . . ?
 C227 S9 Ag22 111.3(7) . . ?
 O3 S10 C17 103.6(4) . . ?
 O9 S10 O3 112.7(5) . . ?
 O9 S10 O53 114.0(5) . . ?
 O9 S10 C17 106.4(4) . . ?
 O53 S10 O3 110.9(5) . . ?
 O53 S10 C17 108.4(5) . . ?
 O12 S11 C148 104.1(6) . . ?
 O22 S11 O12 112.8(5) . . ?
 O22 S11 C148 106.2(7) . . ?
 O34 S11 O12 112.3(5) . . ?
 O34 S11 O22 113.2(6) . . ?
 O34 S11 C148 107.5(6) . . ?
 Ag15 S12 Ag8 140.37(10) . . ?
 Ag15 S12 Ag24 88.18(9) . . ?
 Ag20 S12 Ag8 81.07(7) . . ?
 Ag20 S12 Ag15 78.60(7) . . ?
 Ag20 S12 Ag24 141.37(11) . . ?
 Ag24 S12 Ag8 86.92(9) . . ?
 C145 S12 Ag8 105.8(3) . . ?
 C145 S12 Ag15 112.2(3) . . ?
 C145 S12 Ag20 105.4(4) . . ?
 C145 S12 Ag24 113.2(4) . . ?
 O16 S13 C45 103.0(5) . . ?
 O21 S13 O16 112.9(5) . . ?
 O21 S13 C45 107.2(5) . . ?
 O40 S13 O16 112.9(5) . . ?
 O40 S13 O21 113.3(5) . . ?
 O40 S13 C45 106.6(5) . . ?
 Ag7 S14 Ag5 143.06(10) . . ?
 Ag7 S14 Ag9 77.98(7) . . ?
 Ag7 S14 Ag17 91.44(8) . . ?
 Ag9 S14 Ag5 82.21(7) . . ?
 Ag17 S14 Ag5 85.47(8) . . ?
 Ag17 S14 Ag9 142.26(11) . . ?
 C5 S14 Ag5 105.9(3) . . ?
 C5 S14 Ag7 109.2(3) . . ?
 C5 S14 Ag9 105.2(3) . . ?
 C5 S14 Ag17 112.5(3) . . ?
 O1 S15 O31 110.2(5) . . ?
 O1 S15 C3 107.4(5) . . ?
 O17 S15 O1 113.8(5) . . ?
 O17 S15 O31 113.4(6) . . ?
 O17 S15 C3 106.9(5) . . ?
 O31 S15 C3 104.5(5) . . ?
 O10 S16 O18 112.5(6) . . ?
 O10 S16 O26 113.0(5) . . ?
 O10 S16 C94 107.1(5) . . ?
 O18 S16 O26 112.5(5) . . ?
 O18 S16 C94 107.3(6) . . ?
 O26 S16 C94 103.8(6) . . ?
 O20 S17 O35 110.0(6) . . ?
 O20 S17 C44 107.6(6) . . ?
 O23 S17 O20 113.5(6) . . ?
 O23 S17 O35 113.6(6) . . ?
 O23 S17 C44 108.4(5) . . ?
 O35 S17 C44 103.0(5) . . ?
 O4 S18 O6 114.8(5) . . ?
 O4 S18 O33 112.7(4) . . ?
 O4 S18 C26 107.7(5) . . ?
 O6 S18 O33 111.4(4) . . ?
 O6 S18 C26 106.9(5) . . ?
 O33 S18 C26 102.3(5) . . ?
 Ag14 S19 Ag1 141.51(9) . . ?
 Ag21 S19 Ag1 90.86(8) . . ?
 Ag21 S19 Ag14 75.76(6) . . ?
 Ag21 S19 Ag22 133.20(9) . . ?
 Ag22 S19 Ag1 84.23(7) . . ?
 Ag22 S19 Ag14 79.73(7) . . ?
 C64 S19 Ag1 113.6(4) . . ?
 C64 S19 Ag14 104.4(5) . . ?
 C64 S19 Ag21 118.1(3) . . ?
 C64 S19 Ag22 106.3(4) . . ?
 Ag3 S20 Ag1 141.47(10) . . ?
 Ag3 S20 Ag13 79.55(8) . . ?
 Ag3 S20 Ag16 80.13(7) . . ?
 Ag13 S20 Ag1 99.90(9) . . ?
 Ag16 S20 Ag1 77.75(7) . . ?
 Ag16 S20 Ag13 142.63(11) . . ?
 C221 S20 Ag1 111.9(3) . . ?
 C221 S20 Ag3 103.8(3) . . ?
 C221 S20 Ag13 111.5(3) . . ?
 C221 S20 Ag16 103.7(3) . . ?
 O8 S21 O29 112.8(6) . . ?
 O8 S21 O50 112.1(6) . . ?
 O8 S21 C229 106.9(5) . . ?
 O29 S21 O50 110.8(6) . . ?
 O29 S21 C229 105.4(6) . . ?
 O50 S21 C229 108.5(5) . . ?
 Ag2 S22 Ag12 133.14(9) . . ?
 Ag2 S22 Ag17 83.69(8) . . ?
 Ag2 S22 Ag20 78.49(7) . . ?
 Ag12 S22 Ag17 83.55(8) . . ?
 Ag20 S22 Ag12 82.65(7) . . ?
 Ag20 S22 Ag17 139.38(10) . . ?
 C83 S22 Ag2 116.8(4) . . ?
 C83 S22 Ag12 109.8(4) . . ?
 C83 S22 Ag17 112.6(6) . . ?
 C83 S22 Ag20 108.0(6) . . ?
 O47 S23 C239 101.0(10) . . ?
 O52 S23 O47 107.4(10) . . ?
 O52 S23 O54 122.7(11) . . ?
 O52 S23 C239 108.7(12) . . ?
 O54 S23 O47 104.6(9) . . ?
 O54 S23 C239 110.1(9) . . ?
 O30 S24 O45 112.5(7) . . ?
 O30 S24 C244 111.7(12) . . ?
 O43 S24 O30 113.0(8) . . ?
 O43 S24 O45 116.2(7) . . ?
 O43 S24 C244 98.4(12) . . ?
 O45 S24 C244 103.6(8) . . ?
 S10 O3 Ag21 115.4(4) . . ?
 S18 O6 Ag11 117.5(4) . . ?
 S6 O7 Ag10 127.1(5) . . ?
 S13 O16 Ag1 124.3(4) . . ?
 S16 O18 Ag22 119.0(5) . . ?
 S13 O21 Ag13 115.8(5) . . ?
 S11 O22 Ag6 118.3(5) . . ?
 S6 O24 Ag23 117.5(5) . . ?
 S3 O27 Ag12 115.4(4) . . ?
 S15 O31 Ag2 102.1(5) . . ?
 S18 O33 Ag5 125.5(5) . . ?
 S17 O35 Ag4 115.5(5) . . ?
 Ag7 O1W H1WA 111.6 . . ?
 Ag7 O1W H1WB 104.6 . . ?
 H1WA O1W H1WB 103.7 . . ?
 S24 O45 Ag7 119.4(6) . . ?
 S21 O50 Ag19 104.2(6) . . ?
 S23 O54 Ag11 127.2(9) . . ?
 C7 N1 Ag14 122.5(8) . . ?
 C33 N1 Ag14 121.3(7) . . ?
 C33 N1 C7 115.3(9) . . ?
 C50 N2 Ag23 121.3(7) . . ?
 C50 N2 C150 117.3(10) . . ?
 C150 N2 Ag23 121.0(9) . . ?
 C18 N3 Ag13 121.5(7) . . ?
 C18 N3 C55 116.9(9) . . ?
 C55 N3 Ag13 121.5(7) . . ?
 C11 N4 Ag8 122.2(8) . . ?
 C11 N4 C13 116.0(9) . . ?
 C13 N4 Ag8 121.0(7) . . ?
 C70 N5 Ag18 120.4(10) . . ?
 C70 N5 C71 117.1(12) . . ?
 C71 N5 Ag18 122.5(8) . . ?
 C15 N6 Ag24 119.1(10) . . ?
 C183 N6 Ag24 122.8(14) . . ?
 C183 N6 C15 117.9(15) . . ?
 C27 N7 Ag9 124.2(8) . . ?
 C42 N7 Ag9 120.2(8) . . ?
 C42 N7 C27 115.6(11) . . ?
 C134 N8 Ag15 122.5(7) . . ?
 C198 N8 Ag15 117.8(7) . . ?
 C198 N8 C134 118.3(9) . . ?
 C116 N9 Ag5 118.5(7) . . ?
 C116 N9 C167 119.5(10) . . ?
 C167 N9 Ag5 121.8(8) . . ?
 C58 N10 Ag20 118.3(8) . . ?
 C58 N10 C142 117.8(11) . . ?
 C142 N10 Ag20 123.3(8) . . ?
 C74 N11 Ag1 121.8(7) . . ?
 C74 N11 C91 117.7(10) . . ?
 C91 N11 Ag1 120.3(8) . . ?
 C120 N12 Ag10 119.4(7) . . ?
 C120 N12 C174 116.8(8) . . ?
 C174 N12 Ag10 123.7(7) . . ?
 C66 N13 Ag17 119.9(10) . . ?
 C242 N13 Ag17 121.7(9) . . ?
 C242 N13 C66 117.4(12) . . ?
 C99 N14 Ag16 118.7(10) . . ?
 C111 N14 Ag16 123.4(8) . . ?
 C111 N14 C99 117.6(13) . . ?
 C89 N18 Ag3 121.6(7) . . ?
 C89 N18 C154 117.3(10) . . ?
 C154 N18 Ag3 120.4(8) . . ?
 C25 C1 H1 114.7 . . ?
 C106 C1 H1 114.7 . . ?
 C106 C1 C25 101.7(8) . . ?
 C128 C1 H1 114.7 . . ?
 C128 C1 C25 104.0(9) . . ?
 C128 C1 C106 105.6(10) . . ?
 S4 C2 H2 108.1 . . ?
 C16 C2 S4 111.3(8) . . ?
 C16 C2 H2 108.1 . . ?
 C163 C2 S4 110.8(7) . . ?
 C163 C2 H2 108.1 . . ?
 C163 C2 C16 110.2(9) . . ?
 S15 C3 H3A 107.5 . . ?
 S15 C3 H3B 107.5 . . ?
 H3A C3 H3B 107.0 . . ?
 C141 C3 S15 119.3(7) . . ?
 C141 C3 H3A 107.5 . . ?
 C141 C3 H3B 107.5 . . ?
 C13 C4 H4 120.4 . . ?
 C115 C4 H4 120.4 . . ?
 C115 C4 C13 119.2(12) . . ?
 S14 C5 H5 108.6 . . ?
 C8 C5 S14 110.2(7) . . ?
 C8 C5 H5 108.6 . . ?
 C31 C5 S14 110.2(8) . . ?
 C31 C5 H5 108.6 . . ?
 C31 C5 C8 110.5(8) . . ?
 O13 C6 C19 126.8(9) . . ?
 O13 C6 C106 126.6(9) . . ?
 C19 C6 C106 106.7(8) . . ?
 N1 C7 H7 118.1 . . ?
 N1 C7 C79 123.8(12) . . ?
 C79 C7 H7 118.1 . . ?
 C5 C8 H8A 109.5 . . ?
 C5 C8 H8B 109.5 . . ?
 C5 C8 H8C 109.5 . . ?
 H8A C8 H8B 109.5 . . ?
 H8A C8 H8C 109.5 . . ?
 H8B C8 H8C 109.5 . . ?
 C39 C9 H9 120.9 . . ?
 C61 C9 H9 120.9 . . ?
 C61 C9 C39 118.2(10) . . ?
 H10A C10 H10B 109.5 . . ?
 H10A C10 H10C 109.5 . . ?
 H10B C10 H10C 109.5 . . ?
 C29 C10 H10A 109.5 . . ?
 C29 C10 H10B 109.5 . . ?
 C29 C10 H10C 109.5 . . ?
 N4 C11 H11 117.1 . . ?
 N4 C11 C108 125.7(11) . . ?
 C108 C11 H11 117.1 . . ?
 H12A C12 H12B 109.5 . . ?
 H12A C12 H12C 109.5 . . ?
 H12B C12 H12C 109.5 . . ?
 C221 C12 H12A 109.5 . . ?
 C221 C12 H12B 109.5 . . ?
 C221 C12 H12C 109.5 . . ?
 N4 C13 C4 122.5(11) . . ?
 N4 C13 H13 118.7 . . ?
 C4 C13 H13 118.7 . . ?
 C74 C14 H14 120.5 . . ?
 C74 C14 C157 118.9(12) . . ?
 C157 C14 H14 120.5 . . ?
 N6 C15 H15 118.5 . . ?
 N6 C15 C165 123.0(19) . . ?
 C165 C15 H15 118.5 . . ?
 C2 C16 H16A 109.5 . . ?
 C2 C16 H16B 109.5 . . ?
 C2 C16 H16C 109.5 . . ?
 H16A C16 H16B 109.5 . . ?
 H16A C16 H16C 109.5 . . ?
 H16B C16 H16C 109.5 . . ?
 S10 C17 H17A 107.7 . . ?
 S10 C17 H17B 107.7 . . ?
 H17A C17 H17B 107.1 . . ?
 C73 C17 S10 118.5(7) . . ?
 C73 C17 H17A 107.7 . . ?
 C73 C17 H17B 107.7 . . ?
 N3 C18 H18 117.3 . . ?
 N3 C18 C62 125.3(11) . . ?
 C62 C18 H18 117.3 . . ?
 C6 C19 C22 102.7(8) . . ?
 C6 C19 C25 98.9(8) . . ?
 C6 C19 C57 113.5(8) . . ?
 C22 C19 C25 103.8(9) . . ?
 C22 C19 C57 120.0(9) . . ?
 C57 C19 C25 115.1(8) . . ?
 S7 C20 H20 107.2 . . ?
 C151 C20 S7 113.5(10) . . ?
 C151 C20 H20 107.2 . . ?
 C151 C20 C173 111.4(14) . . ?
 C173 C20 S7 109.9(8) . . ?
 C173 C20 H20 107.2 . . ?
 S5 C21 H21 109.0 . . ?
 C102 C21 S5 109.2(7) . . ?
 C102 C21 H21 109.0 . . ?
 C107 C21 S5 108.2(6) . . ?
 C107 C21 H21 109.0 . . ?
 C107 C21 C102 112.3(8) . . ?
 C19 C22 H22A 111.0 . . ?
 C19 C22 H22B 111.0 . . ?
 C19 C22 C128 103.7(9) . . ?
 H22A C22 H22B 109.0 . . ?
 C128 C22 H22A 111.0 . . ?
 C128 C22 H22B 111.0 . . ?
 C34 C23 C187 102.3(9) . . ?
 C34 C23 C204 99.6(10) . . ?
 C44 C23 C34 109.7(9) . . ?
 C44 C23 C187 115.9(11) . . ?
 C44 C23 C204 122.6(11) . . ?
 C187 C23 C204 103.9(12) . . ?
 C40 C24 H24 120.8 . . ?
 C101 C24 H24 120.8 . . ?
 C101 C24 C40 118.3(9) . . ?
 C1 C25 C19 94.7(7) . . ?
 C93 C25 C1 115.4(10) . . ?
 C93 C25 C19 114.5(10) . . ?
 C93 C25 C162 107.2(11) . . ?
 C162 C25 C1 112.4(10) . . ?
 C162 C25 C19 112.5(11) . . ?
 S18 C26 H26A 106.7 . . ?
 S18 C26 H26B 106.7 . . ?
 H26A C26 H26B 106.6 . . ?
 C130 C26 S18 122.4(8) . . ?
 C130 C26 H26A 106.7 . . ?
 C130 C26 H26B 106.7 . . ?
 N7 C27 H27 118.6 . . ?
 N7 C27 C90 122.7(11) . . ?
 C90 C27 H27 118.6 . . ?
 C111 C28 H28 120.7 . . ?
 C233 C28 H28 120.7 . . ?
 C233 C28 C111 118.6(14) . . ?
 S2 C29 H29 107.8 . . ?
 C10 C29 S2 110.4(7) . . ?
 C10 C29 H29 107.8 . . ?
 C30 C29 S2 108.2(7) . . ?
 C30 C29 C10 114.8(9) . . ?
 C30 C29 H29 107.8 . . ?
 C29 C30 H30A 109.5 . . ?
 C29 C30 H30B 109.5 . . ?
 C29 C30 H30C 109.5 . . ?
 H30A C30 H30B 109.5 . . ?
 H30A C30 H30C 109.5 . . ?
 H30B C30 H30C 109.5 . . ?
 C5 C31 H31A 109.5 . . ?
 C5 C31 H31B 109.5 . . ?
 C5 C31 H31C 109.5 . . ?
 H31A C31 H31B 109.5 . . ?
 H31A C31 H31C 109.5 . . ?
 H31B C31 H31C 109.5 . . ?
 H32A C32 H32B 109.5 . . ?
 H32A C32 H32C 109.5 . . ?
 H32B C32 H32C 109.5 . . ?
 C43 C32 H32A 109.5 . . ?
 C43 C32 H32B 109.5 . . ?
 C43 C32 H32C 109.5 . . ?
 N1 C33 H33 118.4 . . ?
 N1 C33 C60 123.2(11) . . ?
 C60 C33 H33 118.4 . . ?
 O15 C34 C23 126.8(11) . . ?
 O15 C34 C159 124.9(10) . . ?
 C159 C34 C23 108.3(10) . . ?
 S1 C35 H35 107.3 . . ?
 C47 C35 S1 111.1(8) . . ?
 C47 C35 H35 107.3 . . ?
 C47 C35 C176 114.8(12) . . ?
 C176 C35 S1 108.8(8) . . ?
 C176 C35 H35 107.3 . . ?
 C58 C36 H36 120.2 . . ?
 C58 C36 C84 119.7(13) . . ?
 C84 C36 H36 120.2 . . ?
 H37A C37 H37B 109.1 . . ?
 C52 C37 H37A 111.2 . . ?
 C52 C37 H37B 111.2 . . ?
 C52 C37 C241 103.0(8) . . ?
 C241 C37 H37A 111.2 . . ?
 C241 C37 H37B 111.2 . . ?
 H38A C38 H38B 109.5 . . ?
 H38A C38 H38C 109.5 . . ?
 H38B C38 H38C 109.5 . . ?
 C164 C38 H38A 109.5 . . ?
 C164 C38 H38B 109.5 . . ?
 C164 C38 H38C 109.5 . . ?
 C9 C39 H39 120.8 . . ?
 C9 C39 C154 118.4(10) . . ?
 C154 C39 H39 120.8 . . ?
 C24 C40 H40 120.7 . . ?
 C24 C40 C120 118.5(10) . . ?
 C120 C40 H40 120.7 . . ?
 N7 C42 H42 118.2 . . ?
 N7 C42 C138 123.6(11) . . ?
 C138 C42 H42 118.2 . . ?
 S8 C43 H43 108.2 . . ?
 C32 C43 S8 110.1(7) . . ?
 C32 C43 H43 108.2 . . ?
 C54 C43 S8 109.1(7) . . ?
 C54 C43 C32 112.9(9) . . ?
 C54 C43 H43 108.2 . . ?
 S17 C44 H44A 107.6 . . ?
 S17 C44 H44B 107.6 . . ?
 C23 C44 S17 119.0(7) . . ?
 C23 C44 H44A 107.6 . . ?
 C23 C44 H44B 107.6 . . ?
 H44A C44 H44B 107.0 . . ?
 S13 C45 H45A 107.3 . . ?
 S13 C45 H45B 107.3 . . ?
 H45A C45 H45B 106.9 . . ?
 C112 C45 S13 120.0(7) . . ?
 C112 C45 H45A 107.3 . . ?
 C112 C45 H45B 107.3 . . ?
 H46A C46 H46B 109.5 . . ?
 H46A C46 H46C 109.5 . . ?
 H46B C46 H46C 109.5 . . ?
 C200 C46 H46A 109.5 . . ?
 C200 C46 H46B 109.5 . . ?
 C200 C46 H46C 109.5 . . ?
 C35 C47 H47A 109.5 . . ?
 C35 C47 H47B 109.5 . . ?
 C35 C47 H47C 109.5 . . ?
 H47A C47 H47B 109.5 . . ?
 H47A C47 H47C 109.5 . . ?
 H47B C47 H47C 109.5 . . ?
 O25 C48 C96 125.3(10) . . ?
 O25 C48 C112 126.8(10) . . ?
 C96 C48 C112 107.9(11) . . ?
 C72 C49 H49 120.3 . . ?
 C72 C49 C198 119.4(11) . . ?
 C198 C49 H49 120.3 . . ?
 N2 C50 H50 118.4 . . ?
 N2 C50 C215 123.3(11) . . ?
 C215 C50 H50 118.4 . . ?
 O41 C51 C78 126.0(12) . . ?
 O41 C51 C133 126.5(11) . . ?
 C78 C51 C133 107.5(10) . . ?
 O19 C52 C37 126.3(9) . . ?
 O19 C52 C130 128.2(9) . . ?
 C37 C52 C130 105.3(8) . . ?
 C43 C54 H54A 109.5 . . ?
 C43 C54 H54B 109.5 . . ?
 C43 C54 H54C 109.5 . . ?
 H54A C54 H54B 109.5 . . ?
 H54A C54 H54C 109.5 . . ?
 H54B C54 H54C 109.5 . . ?
 N3 C55 H55 118.9 . . ?
 N3 C55 C171 122.3(10) . . ?
 C171 C55 H55 118.9 . . ?
 C104 C56 C78 111.6(10) . . ?
 C119 C56 C78 114.5(10) . . ?
 C119 C56 C104 106.3(10) . . ?
 C119 C56 C126 114.7(11) . . ?
 C126 C56 C78 94.4(9) . . ?
 C126 C56 C104 115.3(10) . . ?
 S3 C57 H57A 107.9 . . ?
 S3 C57 H57B 107.9 . . ?
 C19 C57 S3 117.6(7) . . ?
 C19 C57 H57A 107.9 . . ?
 C19 C57 H57B 107.9 . . ?
 H57A C57 H57B 107.2 . . ?
 N10 C58 C36 122.6(12) . . ?
 N10 C58 H58 118.7 . . ?
 C36 C58 H58 118.7 . . ?
 H59A C59 H59B 109.5 . . ?
 H59A C59 H59C 109.5 . . ?
 H59B C59 H59C 109.5 . . ?
 C118 C59 H59A 109.5 . . ?
 C118 C59 H59B 109.5 . . ?
 C118 C59 H59C 109.5 . . ?
 C33 C60 H60 120.1 . . ?
 C33 C60 C194 119.8(13) . . ?
 C194 C60 H60 120.1 . . ?
 C9 C61 H61 120.4 . . ?
 C9 C61 C89 119.2(12) . . ?
 C89 C61 H61 120.4 . . ?
 C18 C62 H62 121.0 . . ?
 C18 C62 C129 117.9(11) . . ?
 C129 C62 H62 121.0 . . ?
 C146 C63 H63 120.0 . . ?
 C146 C63 C215 119.9(13) . . ?
 C215 C63 H63 120.0 . . ?
 S19 C64 H64 106.6 . . ?
 C184 C64 S19 109.3(8) . . ?
 C184 C64 H64 106.6 . . ?
 C216 C64 S19 110.8(8) . . ?
 C216 C64 H64 106.6 . . ?
 C216 C64 C184 116.3(13) . . ?
 S6 C65 H65A 107.4 . . ?
 S6 C65 H65B 107.4 . . ?
 H65A C65 H65B 106.9 . . ?
 C113 C65 S6 119.6(7) . . ?
 C113 C65 H65A 107.4 . . ?
 C113 C65 H65B 107.4 . . ?
 N13 C66 H66 118.9 . . ?
 N13 C66 C158 122.2(17) . . ?
 C158 C66 H66 118.9 . . ?
 H67A C67 H67B 109.5 . . ?
 H67A C67 H67C 109.5 . . ?
 H67B C67 H67C 109.5 . . ?
 C118 C67 H67A 109.5 . . ?
 C118 C67 H67B 109.5 . . ?
 C118 C67 H67C 109.5 . . ?
 C72 C68 H68 120.0 . . ?
 C72 C68 C134 120.0(11) . . ?
 C134 C68 H68 120.0 . . ?
 H69A C69 H69B 109.5 . . ?
 H69A C69 H69C 109.5 . . ?
 H69B C69 H69C 109.5 . . ?
 C227 C69 H69A 109.5 . . ?
 C227 C69 H69B 109.5 . . ?
 C227 C69 H69C 109.5 . . ?
 N5 C70 H70 117.9 . . ?
 N5 C70 C152 124.2(15) . . ?
 C152 C70 H70 117.9 . . ?
 N5 C71 H71 118.6 . . ?
 N5 C71 C189 122.8(13) . . ?
 C189 C71 H71 118.6 . . ?
 C49 C72 H72 121.2 . . ?
 C68 C72 C49 117.6(11) . . ?
 C68 C72 H72 121.2 . . ?
 C17 C73 C88 109.3(9) . . ?
 C17 C73 C105 116.7(8) . . ?
 C17 C73 C118 124.5(9) . . ?
 C88 C73 C105 101.6(8) . . ?
 C88 C73 C118 100.9(8) . . ?
 C105 C73 C118 100.6(9) . . ?
 N11 C74 C14 123.1(10) . . ?
 N11 C74 H74 118.5 . . ?
 C14 C74 H74 118.5 . . ?
 C85 C75 H75 118.7 . . ?
 C85 C75 C167 122.6(13) . . ?
 C167 C75 H75 118.7 . . ?
 H76A C76 H76B 109.0 . . ?
 C141 C76 H76A 111.1 . . ?
 C141 C76 H76B 111.1 . . ?
 C141 C76 C160 103.5(9) . . ?
 C160 C76 H76A 111.1 . . ?
 C160 C76 H76B 111.1 . . ?
 H77A C77 H77B 109.5 . . ?
 H77A C77 H77C 109.5 . . ?
 H77B C77 H77C 109.5 . . ?
 C199 C77 H77A 109.5 . . ?
 C199 C77 H77B 109.5 . . ?
 C199 C77 H77C 109.5 . . ?
 C51 C78 C56 99.1(8) . . ?
 C51 C78 C172 103.3(9) . . ?
 C56 C78 C172 100.4(9) . . ?
 C229 C78 C51 114.3(10) . . ?
 C229 C78 C56 116.4(9) . . ?
 C229 C78 C172 120.3(9) . . ?
 C7 C79 H79 120.1 . . ?
 C194 C79 C7 119.8(12) . . ?
 C194 C79 H79 120.1 . . ?
 C152 C80 H80 120.9 . . ?
 C152 C80 C189 118.2(14) . . ?
 C189 C80 H80 120.9 . . ?
 H81A C81 H81B 109.5 . . ?
 H81A C81 H81C 109.5 . . ?
 H81B C81 H81C 109.5 . . ?
 C137 C81 H81A 109.5 . . ?
 C137 C81 H81B 109.5 . . ?
 C137 C81 H81C 109.5 . . ?
 S22 C83 H83 105.9 . . ?
 C117 C83 S22 110.9(8) . . ?
 C117 C83 H83 105.9 . . ?
 C213 C83 S22 110.2(10) . . ?
 C213 C83 H83 105.9 . . ?
 C213 C83 C117 117.3(13) . . ?
 C36 C84 H84 121.2 . . ?
 C95 C84 C36 117.5(15) . . ?
 C95 C84 H84 121.2 . . ?
 C75 C85 H85 121.1 . . ?
 C75 C85 C223 117.9(11) . . ?
 C223 C85 H85 121.1 . . ?
 H86A C86 H86B 109.5 . . ?
 H86A C86 H86C 109.5 . . ?
 H86B C86 H86C 109.5 . . ?
 C221 C86 H86A 109.5 . . ?
 C221 C86 H86B 109.5 . . ?
 C221 C86 H86C 109.5 . . ?
 O46 C87 C114 124.9(13) . . ?
 O46 C87 C195 129.6(13) . . ?
 C114 C87 C195 105.4(10) . . ?
 O11 C88 C73 126.9(10) . . ?
 O11 C88 C124 125.5(10) . . ?
 C73 C88 C124 107.6(10) . . ?
 N18 C89 C61 122.7(10) . . ?
 N18 C89 H89 118.6 . . ?
 C61 C89 H89 118.6 . . ?
 C27 C90 H90 120.0 . . ?
 C98 C90 C27 120.0(12) . . ?
 C98 C90 H90 120.0 . . ?
 N11 C91 H91 118.7 . . ?
 N11 C91 C193 122.6(13) . . ?
 C193 C91 H91 118.7 . . ?
 H92A C92 H92B 109.5 . . ?
 H92A C92 H92C 109.5 . . ?
 H92B C92 H92C 109.5 . . ?
 C155 C92 H92A 109.5 . . ?
 C155 C92 H92B 109.5 . . ?
 C155 C92 H92C 109.5 . . ?
 C25 C93 H93A 109.5 . . ?
 C25 C93 H93B 109.5 . . ?
 C25 C93 H93C 109.5 . . ?
 H93A C93 H93B 109.5 . . ?
 H93A C93 H93C 109.5 . . ?
 H93B C93 H93C 109.5 . . ?
 S16 C94 H94A 108.7 . . ?
 S16 C94 H94B 108.7 . . ?
 H94A C94 H94B 107.6 . . ?
 C195 C94 S16 114.1(10) . . ?
 C195 C94 H94A 108.7 . . ?
 C195 C94 H94B 108.7 . . ?
 C84 C95 H95 119.9 . . ?
 C84 C95 C142 120.2(13) . . ?
 C142 C95 H95 119.9 . . ?
 C48 C96 H96A 111.7 . . ?
 C48 C96 H96B 111.7 . . ?
 C48 C96 C192 100.4(10) . . ?
 H96A C96 H96B 109.5 . . ?
 C192 C96 H96A 111.7 . . ?
 C192 C96 H96B 111.7 . . ?
 C90 C98 H98 120.2 . . ?
 C90 C98 C138 119.6(12) . . ?
 C138 C98 H98 120.2 . . ?
 N14 C99 H99 119.9 . . ?
 N14 C99 C135 120.1(14) . . ?
 C135 C99 H99 119.9 . . ?
 C110 C100 H100 113.6 . . ?
 C110 C100 C118 103.7(10) . . ?
 C110 C100 C124 108.4(12) . . ?
 C118 C100 H100 113.6 . . ?
 C124 C100 H100 113.6 . . ?
 C124 C100 C118 102.9(11) . . ?
 C24 C101 H101 120.1 . . ?
 C24 C101 C174 119.9(9) . . ?
 C174 C101 H101 120.1 . . ?
 C21 C102 H10F 109.5 . . ?
 C21 C102 H10G 109.5 . . ?
 C21 C102 H10H 109.5 . . ?
 H10F C102 H10G 109.5 . . ?
 H10F C102 H10H 109.5 . . ?
 H10G C102 H10H 109.5 . . ?
 C143 C103 C148 115.5(17) . . ?
 C143 C103 C199 109.7(16) . . ?
 C143 C103 C211 96.5(16) . . ?
 C148 C103 C211 117.8(14) . . ?
 C199 C103 C148 121.6(15) . . ?
 C199 C103 C211 90.7(15) . . ?
 C56 C104 H10I 109.5 . . ?
 C56 C104 H10J 109.5 . . ?
 C56 C104 H10K 109.5 . . ?
 H10I C104 H10J 109.5 . . ?
 H10I C104 H10K 109.5 . . ?
 H10J C104 H10K 109.5 . . ?
 C73 C105 H10D 110.7 . . ?
 C73 C105 H10E 110.7 . . ?
 H10D C105 H10E 108.8 . . ?
 C110 C105 C73 105.4(10) . . ?
 C110 C105 H10D 110.7 . . ?
 C110 C105 H10E 110.7 . . ?
 C1 C106 H10L 111.5 . . ?
 C1 C106 H10M 111.5 . . ?
 C6 C106 C1 101.4(8) . . ?
 C6 C106 H10L 111.5 . . ?
 C6 C106 H10M 111.5 . . ?
 H10L C106 H10M 109.3 . . ?
 C21 C107 H10N 109.5 . . ?
 C21 C107 H10O 109.5 . . ?
 C21 C107 H10P 109.5 . . ?
 H10N C107 H10O 109.5 . . ?
 H10N C107 H10P 109.5 . . ?
 H10O C107 H10P 109.5 . . ?
 C11 C108 H108 122.2 . . ?
 C115 C108 C11 115.7(11) . . ?
 C115 C108 H108 122.2 . . ?
 C114 C109 H109 115.7 . . ?
 C114 C109 C237 103.9(14) . . ?
 C155 C109 H109 115.7 . . ?
 C155 C109 C114 101.3(13) . . ?
 C155 C109 C237 102.5(13) . . ?
 C237 C109 H109 115.7 . . ?
 C100 C110 C105 101.7(11) . . ?
 C100 C110 H11A 111.4 . . ?
 C100 C110 H11B 111.4 . . ?
 C105 C110 H11A 111.4 . . ?
 C105 C110 H11B 111.4 . . ?
 H11A C110 H11B 109.3 . . ?
 N14 C111 C28 124.4(12) . . ?
 N14 C111 H111 117.8 . . ?
 C28 C111 H111 117.8 . . ?
 C45 C112 C48 110.4(9) . . ?
 C45 C112 C127 119.1(9) . . ?
 C45 C112 C149 120.4(11) . . ?
 C48 C112 C127 101.9(9) . . ?
 C48 C112 C149 100.7(9) . . ?
 C149 C112 C127 101.4(12) . . ?
 C65 C113 C123 119.7(10) . . ?
 C65 C113 C191 108.2(9) . . ?
 C65 C113 C209 122.4(11) . . ?
 C191 C113 C123 101.2(11) . . ?
 C209 C113 C123 102.0(10) . . ?
 C209 C113 C191 99.6(9) . . ?
 C87 C114 C109 103.6(11) . . ?
 C87 C114 H11C 111.0 . . ?
 C87 C114 H11D 111.0 . . ?
 C109 C114 H11C 111.0 . . ?
 C109 C114 H11D 111.0 . . ?
 H11C C114 H11D 109.0 . . ?
 C4 C115 C108 120.9(10) . . ?
 C4 C115 H115 119.6 . . ?
 C108 C115 H115 119.6 . . ?
 N9 C116 H116 118.4 . . ?
 N9 C116 C223 123.3(11) . . ?
 C223 C116 H116 118.4 . . ?
 C83 C117 H11E 109.5 . . ?
 C83 C117 H11F 109.5 . . ?
 C83 C117 H11G 109.5 . . ?
 H11E C117 H11F 109.5 . . ?
 H11E C117 H11G 109.5 . . ?
 H11F C117 H11G 109.5 . . ?
 C59 C118 C67 107.8(11) . . ?
 C59 C118 C73 117.2(10) . . ?
 C59 C118 C100 112.3(11) . . ?
 C67 C118 C73 111.5(10) . . ?
 C67 C118 C100 114.5(10) . . ?
 C100 C118 C73 93.2(9) . . ?
 C56 C119 H11H 109.5 . . ?
 C56 C119 H11I 109.5 . . ?
 C56 C119 H11J 109.5 . . ?
 H11H C119 H11I 109.5 . . ?
 H11H C119 H11J 109.5 . . ?
 H11I C119 H11J 109.5 . . ?
 N12 C120 C40 123.4(9) . . ?
 N12 C120 H120 118.3 . . ?
 C40 C120 H120 118.3 . . ?
 H12J C122 H12K 109.5 . . ?
 H12J C122 H12L 109.5 . . ?
 H12K C122 H12L 109.5 . . ?
 C200 C122 H12J 109.5 . . ?
 C200 C122 H12K 109.5 . . ?
 C200 C122 H12L 109.5 . . ?
 C113 C123 H12D 111.0 . . ?
 C113 C123 H12E 111.0 . . ?
 C113 C123 C140 103.6(12) . . ?
 H12D C123 H12E 109.0 . . ?
 C140 C123 H12D 111.0 . . ?
 C140 C123 H12E 111.0 . . ?
 C88 C124 C100 101.0(10) . . ?
 C88 C124 H12F 111.6 . . ?
 C88 C124 H12G 111.6 . . ?
 C100 C124 H12F 111.6 . . ?
 C100 C124 H12G 111.6 . . ?
 H12F C124 H12G 109.4 . . ?
 C56 C126 H126 113.9 . . ?
 C133 C126 C56 104.3(10) . . ?
 C133 C126 H126 113.9 . . ?
 C222 C126 C56 102.8(10) . . ?
 C222 C126 H126 113.9 . . ?
 C222 C126 C133 106.8(11) . . ?
 C112 C127 H12H 111.1 . . ?
 C112 C127 H12I 111.1 . . ?
 H12H C127 H12I 109.1 . . ?
 C180 C127 C112 103.3(12) . . ?
 C180 C127 H12H 111.1 . . ?
 C180 C127 H12I 111.1 . . ?
 C1 C128 C22 102.8(9) . . ?
 C1 C128 H12M 111.2 . . ?
 C1 C128 H12N 111.2 . . ?
 C22 C128 H12M 111.2 . . ?
 C22 C128 H12N 111.2 . . ?
 H12M C128 H12N 109.1 . . ?
 C62 C129 H129 120.8 . . ?
 C62 C129 C171 118.4(11) . . ?
 C171 C129 H129 120.8 . . ?
 C26 C130 C52 114.9(9) . . ?
 C26 C130 C179 108.2(9) . . ?
 C26 C130 C200 125.4(10) . . ?
 C52 C130 C179 100.6(9) . . ?
 C200 C130 C52 102.0(8) . . ?
 C200 C130 C179 102.5(9) . . ?
 C159 C131 H131 113.6 . . ?
 C159 C131 C170 108.4(18) . . ?
 C159 C131 C204 102.1(14) . . ?
 C170 C131 H131 113.6 . . ?
 C170 C131 C204 104.5(13) . . ?
 C204 C131 H131 113.6 . . ?
 C137 C132 C219 98.3(13) . . ?
 C137 C132 C239 113.3(14) . . ?
 C137 C132 C246 106.0(17) . . ?
 C219 C132 C239 115.1(16) . . ?
 C246 C132 C219 96.6(19) . . ?
 C246 C132 C239 123.7(17) . . ?
 C51 C133 H13D 111.6 . . ?
 C51 C133 H13E 111.6 . . ?
 C126 C133 C51 100.7(10) . . ?
 C126 C133 H13D 111.6 . . ?
 C126 C133 H13E 111.6 . . ?
 H13D C133 H13E 109.4 . . ?
 N8 C134 C68 122.0(10) . . ?
 N8 C134 H134 119.0 . . ?
 C68 C134 H134 119.0 . . ?
 C99 C135 H135 120.1 . . ?
 C233 C135 C99 119.8(13) . . ?
 C233 C135 H135 120.1 . . ?
 C153 C136 H136 119.8 . . ?
 C153 C136 C165 120.4(18) . . ?
 C165 C136 H136 119.8 . . ?
 C81 C137 C132 114.4(15) . . ?
 C81 C137 C166 113.2(17) . . ?
 C81 C137 C226 111.8(15) . . ?
 C132 C137 C166 110.4(16) . . ?
 C132 C137 C226 97.2(13) . . ?
 C226 C137 C166 108.7(16) . . ?
 C42 C138 H138 120.8 . . ?
 C98 C138 C42 118.4(11) . . ?
 C98 C138 H138 120.8 . . ?
 H13A C139 H13B 109.5 . . ?
 H13A C139 H13C 109.5 . . ?
 H13B C139 H13C 109.5 . . ?
 C227 C139 H13A 109.5 . . ?
 C227 C139 H13B 109.5 . . ?
 C227 C139 H13C 109.5 . . ?
 C123 C140 H14A 111.4 . . ?
 C123 C140 H14B 111.4 . . ?
 H14A C140 H14B 109.3 . . ?
 C232 C140 C123 101.7(12) . . ?
 C232 C140 H14A 111.4 . . ?
 C232 C140 H14B 111.4 . . ?
 C3 C141 C76 116.5(10) . . ?
 C3 C141 C164 124.6(9) . . ?
 C3 C141 C178 109.2(9) . . ?
 C76 C141 C164 102.5(9) . . ?
 C178 C141 C76 102.1(8) . . ?
 C178 C141 C164 98.4(10) . . ?
 N10 C142 C95 122.1(12) . . ?
 N10 C142 H142 118.9 . . ?
 C95 C142 H142 118.9 . . ?
 O42 C143 C103 135(3) . . ?
 O42 C143 C208 121.1(19) . . ?
 C103 C143 C208 103.4(17) . . ?
 C158 C144 H144 119.9 . . ?
 C158 C144 C196 120.1(16) . . ?
 C196 C144 H144 119.9 . . ?
 S12 C145 H145 108.4 . . ?
 C156 C145 S12 109.3(9) . . ?
 C156 C145 H145 108.4 . . ?
 C156 C145 C177 111.7(10) . . ?
 C177 C145 S12 110.4(7) . . ?
 C177 C145 H145 108.4 . . ?
 C63 C146 H146 120.9 . . ?
 C63 C146 C150 118.2(12) . . ?
 C150 C146 H146 120.9 . . ?
 C217 C147 C238 107.2(17) . . ?
 C243 C147 C217 93.5(16) . . ?
 C243 C147 C238 107.9(16) . . ?
 C244 C147 C217 128.1(18) . . ?
 C244 C147 C238 120.6(16) . . ?
 C244 C147 C243 90.4(18) . . ?
 C0AA C147 C217 112(2) . . ?
 C0AA C147 C238 107(2) . . ?
 C0AA C147 C243 127(3) . . ?
 S11 C148 H14C 107.9 . . ?
 S11 C148 H14D 107.9 . . ?
 C103 C148 S11 117.4(13) . . ?
 C103 C148 H14C 107.9 . . ?
 C103 C148 H14D 107.9 . . ?
 H14C C148 H14D 107.2 . . ?
 C112 C149 C168 109.3(15) . . ?
 C112 C149 C192 95.6(12) . . ?
 C192 C149 C168 112.3(14) . . ?
 C212 C149 C112 115.6(14) . . ?
 C212 C149 C168 105.6(17) . . ?
 C212 C149 C192 118.3(17) . . ?
 N2 C150 C146 123.3(13) . . ?
 N2 C150 H150 118.4 . . ?
 C146 C150 H150 118.4 . . ?
 C20 C151 H15A 109.5 . . ?
 C20 C151 H15B 109.5 . . ?
 C20 C151 H15C 109.5 . . ?
 H15A C151 H15B 109.5 . . ?
 H15A C151 H15C 109.5 . . ?
 H15B C151 H15C 109.5 . . ?
 C70 C152 C80 118.9(14) . . ?
 C70 C152 H152 120.6 . . ?
 C80 C152 H152 120.6 . . ?
 C136 C153 H153 120.0 . . ?
 C136 C153 C183 120.1(18) . . ?
 C183 C153 H153 120.0 . . ?
 N18 C154 C39 124.0(12) . . ?
 N18 C154 H154 118.0 . . ?
 C39 C154 H154 118.0 . . ?
 C109 C155 C92 112.9(13) . . ?
 C109 C155 C181 112.2(15) . . ?
 C109 C155 C195 98.0(12) . . ?
 C181 C155 C92 107.3(12) . . ?
 C181 C155 C195 114.9(13) . . ?
 C195 C155 C92 111.4(12) . . ?
 C145 C156 H15F 109.5 . . ?
 C145 C156 H15G 109.5 . . ?
 C145 C156 H15H 109.5 . . ?
 H15F C156 H15G 109.5 . . ?
 H15F C156 H15H 109.5 . . ?
 H15G C156 H15H 109.5 . . ?
 C14 C157 H157 121.4 . . ?
 C193 C157 C14 117.1(13) . . ?
 C193 C157 H157 121.4 . . ?
 C66 C158 H158 120.7 . . ?
 C144 C158 C66 118.6(18) . . ?
 C144 C158 H158 120.7 . . ?
 C34 C159 C131 100.7(11) . . ?
 C34 C159 H15D 111.6 . . ?
 C34 C159 H15E 111.6 . . ?
 C131 C159 H15D 111.6 . . ?
 C131 C159 H15E 111.6 . . ?
 H15D C159 H15E 109.4 . . ?
 C76 C160 H16N 110.8 . . ?
 C76 C160 H16O 110.8 . . ?
 H16N C160 H16O 108.9 . . ?
 C188 C160 C76 104.6(9) . . ?
 C188 C160 H16N 110.8 . . ?
 C188 C160 H16O 110.8 . . ?
 H16D C161 H16E 108.7 . . ?
 C195 C161 H16D 110.6 . . ?
 C195 C161 H16E 110.6 . . ?
 C237 C161 H16D 110.6 . . ?
 C237 C161 H16E 110.6 . . ?
 C237 C161 C195 105.6(12) . . ?
 C25 C162 H16P 109.5 . . ?
 C25 C162 H16Q 109.5 . . ?
 C25 C162 H16R 109.5 . . ?
 H16P C162 H16Q 109.5 . . ?
 H16P C162 H16R 109.5 . . ?
 H16Q C162 H16R 109.5 . . ?
 C2 C163 H16F 109.5 . . ?
 C2 C163 H16G 109.5 . . ?
 C2 C163 H16H 109.5 . . ?
 H16F C163 H16G 109.5 . . ?
 H16F C163 H16H 109.5 . . ?
 H16G C163 H16H 109.5 . . ?
 C38 C164 C141 115.4(9) . . ?
 C38 C164 C188 110.7(10) . . ?
 C188 C164 C141 95.8(9) . . ?
 C190 C164 C38 107.7(11) . . ?
 C190 C164 C141 112.1(11) . . ?
 C190 C164 C188 115.0(10) . . ?
 C15 C165 C136 117(2) . . ?
 C15 C165 H165 121.7 . . ?
 C136 C165 H165 121.7 . . ?
 C137 C166 H16S 109.5 . . ?
 C137 C166 H16T 109.5 . . ?
 C137 C166 H16U 109.5 . . ?
 H16S C166 H16T 109.5 . . ?
 H16S C166 H16U 109.5 . . ?
 H16T C166 H16U 109.5 . . ?
 N9 C167 C75 117.8(12) . . ?
 N9 C167 H167 121.1 . . ?
 C75 C167 H167 121.1 . . ?
 C149 C168 H16I 109.5 . . ?
 C149 C168 H16J 109.5 . . ?
 C149 C168 H16K 109.5 . . ?
 H16I C168 H16J 109.5 . . ?
 H16I C168 H16K 109.5 . . ?
 H16J C168 H16K 109.5 . . ?
 H16L C169 H16M 109.3 . . ?
 C191 C169 H16L 111.5 . . ?
 C191 C169 H16M 111.5 . . ?
 C191 C169 C232 101.3(11) . . ?
 C232 C169 H16L 111.5 . . ?
 C232 C169 H16M 111.5 . . ?
 C131 C170 H17C 111.1 . . ?
 C131 C170 H17D 111.1 . . ?
 C131 C170 C187 103.3(13) . . ?
 H17C C170 H17D 109.1 . . ?
 C187 C170 H17C 111.1 . . ?
 C187 C170 H17D 111.1 . . ?
 C55 C171 H171 120.5 . . ?
 C129 C171 C55 119.0(11) . . ?
 C129 C171 H171 120.5 . . ?
 C78 C172 H17H 111.0 . . ?
 C78 C172 H17I 111.0 . . ?
 H17H C172 H17I 109.0 . . ?
 C222 C172 C78 103.6(10) . . ?
 C222 C172 H17H 111.0 . . ?
 C222 C172 H17I 111.0 . . ?
 C20 C173 H17E 109.5 . . ?
 C20 C173 H17F 109.5 . . ?
 C20 C173 H17G 109.5 . . ?
 H17E C173 H17F 109.5 . . ?
 H17E C173 H17G 109.5 . . ?
 H17F C173 H17G 109.5 . . ?
 N12 C174 C101 123.0(9) . . ?
 N12 C174 H174 118.5 . . ?
 C101 C174 H174 118.5 . . ?
 H17J C175 H17K 109.5 . . ?
 H17J C175 H17L 109.5 . . ?
 H17K C175 H17L 109.5 . . ?
 C217 C175 H17J 109.5 . . ?
 C217 C175 H17K 109.5 . . ?
 C217 C175 H17L 109.5 . . ?
 C35 C176 H17M 109.5 . . ?
 C35 C176 H17N 109.5 . . ?
 C35 C176 H17O 109.5 . . ?
 H17M C176 H17N 109.5 . . ?
 H17M C176 H17O 109.5 . . ?
 H17N C176 H17O 109.5 . . ?
 C145 C177 H17P 109.5 . . ?
 C145 C177 H17Q 109.5 . . ?
 C145 C177 H17R 109.5 . . ?
 H17P C177 H17Q 109.5 . . ?
 H17P C177 H17R 109.5 . . ?
 H17Q C177 H17R 109.5 . . ?
 O28 C178 C141 125.0(13) . . ?
 O28 C178 C218 127.3(12) . . ?
 C218 C178 C141 107.7(11) . . ?
 C130 C179 H17S 110.9 . . ?
 C130 C179 H17T 110.9 . . ?
 H17S C179 H17T 108.9 . . ?
 C205 C179 C130 104.4(10) . . ?
 C205 C179 H17S 110.9 . . ?
 C205 C179 H17T 110.9 . . ?
 C127 C180 H18A 111.0 . . ?
 C127 C180 H18B 111.0 . . ?
 H18A C180 H18B 109.0 . . ?
 C192 C180 C127 103.7(12) . . ?
 C192 C180 H18A 111.0 . . ?
 C192 C180 H18B 111.0 . . ?
 C155 C181 H18C 109.5 . . ?
 C155 C181 H18D 109.5 . . ?
 C155 C181 H18E 109.5 . . ?
 H18C C181 H18D 109.5 . . ?
 H18C C181 H18E 109.5 . . ?
 H18D C181 H18E 109.5 . . ?
 H18F C182 H18G 109.5 . . ?
 H18F C182 H18H 109.5 . . ?
 H18G C182 H18H 109.5 . . ?
 C209 C182 H18F 109.5 . . ?
 C209 C182 H18G 109.5 . . ?
 C209 C182 H18H 109.5 . . ?
 N6 C183 C153 121.9(19) . . ?
 N6 C183 H183 119.1 . . ?
 C153 C183 H183 119.1 . . ?
 C64 C184 H18I 109.5 . . ?
 C64 C184 H18J 109.5 . . ?
 C64 C184 H18K 109.5 . . ?
 H18I C184 H18J 109.5 . . ?
 H18I C184 H18K 109.5 . . ?
 H18J C184 H18K 109.5 . . ?
 H18L C185 H18M 109.5 . . ?
 H18L C185 H18N 109.5 . . ?
 H18M C185 H18N 109.5 . . ?
 C209 C185 H18L 109.5 . . ?
 C209 C185 H18M 109.5 . . ?
 C209 C185 H18N 109.5 . . ?
 C217 C186 H186 117.1 . . ?
 C217 C186 C230 102(3) . . ?
 C217 C186 C245 97(3) . . ?
 C230 C186 H186 117.1 . . ?
 C230 C186 C245 103(3) . . ?
 C245 C186 H186 117.1 . . ?
 C23 C187 H18O 111.0 . . ?
 C23 C187 H18P 111.0 . . ?
 C170 C187 C23 103.8(14) . . ?
 C170 C187 H18O 111.0 . . ?
 C170 C187 H18P 111.0 . . ?
 H18O C187 H18P 109.0 . . ?
 C160 C188 C164 101.9(9) . . ?
 C160 C188 H188 115.7 . . ?
 C164 C188 H188 115.7 . . ?
 C218 C188 C160 104.8(11) . . ?
 C218 C188 C164 101.0(11) . . ?
 C218 C188 H188 115.7 . . ?
 C71 C189 C80 118.7(14) . . ?
 C71 C189 H189 120.7 . . ?
 C80 C189 H189 120.7 . . ?
 C164 C190 H19A 109.5 . . ?
 C164 C190 H19B 109.5 . . ?
 C164 C190 H19C 109.5 . . ?
 H19A C190 H19B 109.5 . . ?
 H19A C190 H19C 109.5 . . ?
 H19B C190 H19C 109.5 . . ?
 O36 C191 C113 125.6(11) . . ?
 O36 C191 C169 127.1(12) . . ?
 C169 C191 C113 107.2(10) . . ?
 C96 C192 H192 114.8 . . ?
 C149 C192 C96 103.2(13) . . ?
 C149 C192 H192 114.8 . . ?
 C180 C192 C96 106.6(15) . . ?
 C180 C192 C149 101.1(13) . . ?
 C180 C192 H192 114.8 . . ?
 C91 C193 C157 120.5(13) . . ?
 C91 C193 H193 119.7 . . ?
 C157 C193 H193 119.7 . . ?
 C60 C194 H194 121.0 . . ?
 C79 C194 C60 118.0(12) . . ?
 C79 C194 H194 121.0 . . ?
 C87 C195 C94 113.9(11) . . ?
 C87 C195 C155 98.7(10) . . ?
 C87 C195 C161 104.9(12) . . ?
 C94 C195 C161 120.2(12) . . ?
 C155 C195 C94 117.0(11) . . ?
 C155 C195 C161 98.8(12) . . ?
 C144 C196 H196 120.3 . . ?
 C144 C196 C242 119.4(18) . . ?
 C242 C196 H196 120.3 . . ?
 N8 C198 C49 122.7(11) . . ?
 N8 C198 H198 118.7 . . ?
 C49 C198 H198 118.7 . . ?
 C77 C199 C103 122.0(15) . . ?
 C77 C199 C207 104.4(17) . . ?
 C77 C199 C210 119.2(15) . . ?
 C103 C199 C207 99.7(16) . . ?
 C103 C199 C210 103.1(15) . . ?
 C210 C199 C207 105.8(16) . . ?
 C46 C200 C122 109.7(11) . . ?
 C46 C200 C130 112.6(9) . . ?
 C46 C200 C241 110.5(9) . . ?
 C122 C200 C130 115.3(9) . . ?
 C122 C200 C241 113.3(9) . . ?
 C130 C200 C241 94.8(9) . . ?
 H20A C202 H20B 109.5 . . ?
 H20A C202 H20C 109.5 . . ?
 H20B C202 H20C 109.5 . . ?
 C204 C202 H20A 109.5 . . ?
 C204 C202 H20B 109.5 . . ?
 C204 C202 H20C 109.5 . . ?
 C23 C204 C131 90.8(13) . . ?
 C202 C204 C23 114.3(13) . . ?
 C202 C204 C131 111.5(15) . . ?
 C214 C204 C23 113.6(14) . . ?
 C214 C204 C131 113.7(15) . . ?
 C214 C204 C202 111.5(17) . . ?
 C179 C205 H20I 111.1 . . ?
 C179 C205 H20J 111.1 . . ?
 C179 C205 C241 103.1(10) . . ?
 H20I C205 H20J 109.1 . . ?
 C241 C205 H20I 111.1 . . ?
 C241 C205 H20J 111.1 . . ?
 C199 C207 H20D 109.5 . . ?
 C199 C207 H20E 109.5 . . ?
 C199 C207 H20F 109.5 . . ?
 H20D C207 H20E 109.5 . . ?
 H20D C207 H20F 109.5 . . ?
 H20E C207 H20F 109.5 . . ?
 C143 C208 H20G 111.0 . . ?
 C143 C208 H20H 111.0 . . ?
 H20G C208 H20H 109.0 . . ?
 C210 C208 C143 104.0(14) . . ?
 C210 C208 H20G 111.0 . . ?
 C210 C208 H20H 111.0 . . ?
 C182 C209 C113 112.0(11) . . ?
 C185 C209 C113 114.5(11) . . ?
 C185 C209 C182 107.9(12) . . ?
 C232 C209 C113 95.6(11) . . ?
 C232 C209 C182 113.4(12) . . ?
 C232 C209 C185 113.2(12) . . ?
 C199 C210 C208 105.3(16) . . ?
 C199 C210 H210 116.7 . . ?
 C199 C210 C240 97.0(14) . . ?
 C208 C210 H210 116.7 . . ?
 C208 C210 C240 101.6(16) . . ?
 C240 C210 H210 116.7 . . ?
 C103 C211 H21A 110.6 . . ?
 C103 C211 H21B 110.6 . . ?
 H21A C211 H21B 108.8 . . ?
 C240 C211 C103 105.5(15) . . ?
 C240 C211 H21A 110.6 . . ?
 C240 C211 H21B 110.6 . . ?
 C149 C212 H21C 109.5 . . ?
 C149 C212 H21D 109.5 . . ?
 C149 C212 H21E 109.5 . . ?
 H21C C212 H21D 109.5 . . ?
 H21C C212 H21E 109.5 . . ?
 H21D C212 H21E 109.5 . . ?
 C83 C213 H21L 109.5 . . ?
 C83 C213 H21M 109.5 . . ?
 C83 C213 H21N 109.5 . . ?
 H21L C213 H21M 109.5 . . ?
 H21L C213 H21N 109.5 . . ?
 H21M C213 H21N 109.5 . . ?
 C204 C214 H21F 109.5 . . ?
 C204 C214 H21G 109.5 . . ?
 C204 C214 H21H 109.5 . . ?
 H21F C214 H21G 109.5 . . ?
 H21F C214 H21H 109.5 . . ?
 H21G C214 H21H 109.5 . . ?
 C50 C215 C63 117.9(13) . . ?
 C50 C215 H215 121.1 . . ?
 C63 C215 H215 121.1 . . ?
 C64 C216 H21I 109.5 . . ?
 C64 C216 H21J 109.5 . . ?
 C64 C216 H21K 109.5 . . ?
 H21I C216 H21J 109.5 . . ?
 H21I C216 H21K 109.5 . . ?
 H21J C216 H21K 109.5 . . ?
 C147 C217 C224 110(2) . . ?
 C175 C217 C147 118(2) . . ?
 C175 C217 C186 119(2) . . ?
 C175 C217 C224 103(2) . . ?
 C186 C217 C147 98(2) . . ?
 C186 C217 C224 110(3) . . ?
 C178 C218 C188 102.9(10) . . ?
 C178 C218 H21O 111.2 . . ?
 C178 C218 H21P 111.2 . . ?
 C188 C218 H21O 111.2 . . ?
 C188 C218 H21P 111.2 . . ?
 H21O C218 H21P 109.1 . . ?
 O48 C219 C132 125(2) . . ?
 O48 C219 C234 131(3) . . ?
 C234 C219 C132 103.9(16) . . ?
 S20 C221 H221 108.6 . . ?
 C12 C221 S20 108.5(8) . . ?
 C12 C221 H221 108.6 . . ?
 C86 C221 S20 110.3(8) . . ?
 C86 C221 C12 112.3(9) . . ?
 C86 C221 H221 108.6 . . ?
 C126 C222 C172 103.8(10) . . ?
 C126 C222 H22C 111.0 . . ?
 C126 C222 H22D 111.0 . . ?
 C172 C222 H22C 111.0 . . ?
 C172 C222 H22D 111.0 . . ?
 H22C C222 H22D 109.0 . . ?
 C85 C223 H223 120.7 . . ?
 C116 C223 C85 118.6(13) . . ?
 C116 C223 H223 120.7 . . ?
 C217 C224 H22E 109.5 . . ?
 C217 C224 H22F 109.5 . . ?
 C217 C224 H22G 109.5 . . ?
 H22E C224 H22F 109.5 . . ?
 H22E C224 H22G 109.5 . . ?
 H22F C224 H22G 109.5 . . ?
 C137 C226 H226 115.0 . . ?
 C231 C226 C137 105.4(17) . . ?
 C231 C226 H226 115.0 . . ?
 C231 C226 C234 104(2) . . ?
 C234 C226 C137 101.0(15) . . ?
 C234 C226 H226 115.0 . . ?
 S9 C227 H227 98.8 . . ?
 C69 C227 S9 116.5(14) . . ?
 C69 C227 C139 122.9(18) . . ?
 C69 C227 H227 98.8 . . ?
 C139 C227 S9 113.8(12) . . ?
 C139 C227 H227 98.8 . . ?
 S21 C229 H22H 107.6 . . ?
 S21 C229 H22I 107.6 . . ?
 C78 C229 S21 118.9(8) . . ?
 C78 C229 H22H 107.6 . . ?
 C78 C229 H22I 107.6 . . ?
 H22H C229 H22I 107.0 . . ?
 C186 C230 H23C 110.7 . . ?
 C186 C230 H23D 110.7 . . ?
 H23C C230 H23D 108.8 . . ?
 C238 C230 C186 105(2) . . ?
 C238 C230 H23C 110.7 . . ?
 C238 C230 H23D 110.7 . . ?
 C226 C231 H23E 111.4 . . ?
 C226 C231 H23F 111.4 . . ?
 C226 C231 C246 102(2) . . ?
 H23E C231 H23F 109.2 . . ?
 C246 C231 H23E 111.4 . . ?
 C246 C231 H23F 111.4 . . ?
 C140 C232 H232 114.1 . . ?
 C169 C232 C140 106.1(13) . . ?
 C169 C232 H232 114.1 . . ?
 C209 C232 C140 103.4(12) . . ?
 C209 C232 C169 103.8(11) . . ?
 C209 C232 H232 114.1 . . ?
 C28 C233 H233 120.3 . . ?
 C135 C233 C28 119.4(14) . . ?
 C135 C233 H233 120.3 . . ?
 C219 C234 H23G 110.7 . . ?
 C219 C234 H23H 110.7 . . ?
 C226 C234 C219 105.1(19) . . ?
 C226 C234 H23G 110.7 . . ?
 C226 C234 H23H 110.7 . . ?
 H23G C234 H23H 108.8 . . ?
 C109 C237 H23A 111.2 . . ?
 C109 C237 H23B 111.2 . . ?
 C161 C237 C109 102.8(14) . . ?
 C161 C237 H23A 111.2 . . ?
 C161 C237 H23B 111.2 . . ?
 H23A C237 H23B 109.1 . . ?
 C147 C238 H23I 111.1 . . ?
 C147 C238 H23J 111.1 . . ?
 C230 C238 C147 103(2) . . ?
 C230 C238 H23I 111.1 . . ?
 C230 C238 H23J 111.1 . . ?
 H23I C238 H23J 109.0 . . ?
 S23 C239 H23K 108.6 . . ?
 S23 C239 H23L 108.6 . . ?
 C132 C239 S23 114.6(13) . . ?
 C132 C239 H23K 108.6 . . ?
 C132 C239 H23L 108.6 . . ?
 H23K C239 H23L 107.6 . . ?
 C210 C240 H24A 111.7 . . ?
 C210 C240 H24B 111.7 . . ?
 C211 C240 C210 100.5(14) . . ?
 C211 C240 H24A 111.7 . . ?
 C211 C240 H24B 111.7 . . ?
 H24A C240 H24B 109.4 . . ?
 C37 C241 C200 101.9(8) . . ?
 C37 C241 C205 105.3(10) . . ?
 C37 C241 H241 115.2 . . ?
 C200 C241 C205 102.3(9) . . ?
 C200 C241 H241 115.2 . . ?
 C205 C241 H241 115.2 . . ?
 N13 C242 C196 122.3(18) . . ?
 N13 C242 H242 118.8 . . ?
 C196 C242 H242 118.8 . . ?
 O55 C243 C147 131(3) . . ?
 O55 C243 C245 121(3) . . ?
 C245 C243 C147 107(2) . . ?
 S24 C244 H24C 106.0 . . ?
 S24 C244 H24D 106.0 . . ?
 C147 C244 S24 125.1(16) . . ?
 C147 C244 H24C 106.0 . . ?
 C147 C244 H24D 106.0 . . ?
 H24C C244 H24D 106.3 . . ?
 C186 C245 H24E 111.7 . . ?
 C186 C245 H24F 111.7 . . ?
 C243 C245 C186 100.3(19) . . ?
 C243 C245 H24E 111.7 . . ?
 C243 C245 H24F 111.7 . . ?
 H24E C245 H24F 109.5 . . ?
 C132 C246 C231 102(2) . . ?
 C132 C246 H24G 111.3 . . ?
 C132 C246 H24H 111.3 . . ?
 C231 C246 H24G 111.3 . . ?
 C231 C246 H24H 111.3 . . ?
 H24G C246 H24H 109.2 . . ?
 H2WA O2W H2WB 104.5 . . ?
 H6WA O6W H6WB 104.4 . . ?
 H3WA O3W H3WB 104.5 . . ?
 H7WA O7W H7WB 104.5 . . ?
 H5WA O5W H5WB 104.5 . . ?
 H4WA O4W H4WB 104.5 . . ?
 C41 N15 C228 114.3(16) . . ?
 N15 C41 H41 119.5 . . ?
 C53 C41 N15 121.1(17) . . ?
 C53 C41 H41 119.5 . . ?
 C41 C53 H53 120.4 . . ?
 C41 C53 C206 119.1(19) . . ?
 C206 C53 H53 120.4 . . ?
 C53 C206 H206 118.9 . . ?
 C220 C206 C53 122.2(17) . . ?
 C220 C206 H206 118.9 . . ?
 C206 C220 H220 121.2 . . ?
 C206 C220 C228 117.7(18) . . ?
 C228 C220 H220 121.2 . . ?
 N15 C228 H228 117.2 . . ?
 C220 C228 N15 125.5(19) . . ?
 C220 C228 H228 117.2 . . ?
 C201 N16 C236 118.2(16) . . ?
 C201 C197 H197 122.4 . . ?
 C201 C197 C225 115.2(19) . . ?
 C225 C197 H197 122.4 . . ?
 N16 C201 C197 126.5(19) . . ?
 N16 C201 H201 116.8 . . ?
 C197 C201 H201 116.8 . . ?
 C197 C225 H225 119.5 . . ?
 C235 C225 C197 121(2) . . ?
 C235 C225 H225 119.5 . . ?
 C225 C235 H235 121.4 . . ?
 C225 C235 C236 117(2) . . ?
 C236 C235 H235 121.4 . . ?
 N16 C236 C235 121.8(18) . . ?
 N16 C236 H236 119.1 . . ?
 C235 C236 H236 119.1 . . ?
 C82 N17 C121 117.3(15) . . ?
 N17 C82 H82 119.9 . . ?
 C125 C82 N17 120.2(15) . . ?
 C125 C82 H82 119.9 . . ?
 C125 C97 H97 121.3 . . ?
 C203 C97 H97 121.3 . . ?
 C203 C97 C125 117.3(15) . . ?
 N17 C121 H121 121.5 . . ?
 N17 C121 C203 117.0(17) . . ?
 C203 C121 H121 121.5 . . ?
 C82 C125 H125 118.2 . . ?
 C97 C125 C82 123.7(17) . . ?
 C97 C125 H125 118.2 . . ?
 C97 C203 C121 124.4(15) . . ?
 C97 C203 H203 117.8 . . ?
 C121 C203 H203 117.8 . . ?
 O43 S0AA C0AA 107(2) . . ?
 O178 S0AA O43 126.6(18) . . ?
 O178 S0AA C0AA 111(3) . . ?
 O217 S0AA O43 110(3) . . ?
 O217 S0AA C0AA 89(3) . . ?
 O217 S0AA O178 106(3) . . ?
 C147 C0AA S0AA 102.8(18) . . ?
 C147 C0AA H0AA 111.2 . . ?
 C147 C0AA H0AB 111.2 . . ?
 S0AA C0AA H0AA 111.2 . . ?
 S0AA C0AA H0AB 111.2 . . ?
 H0AA C0AA H0AB 109.1 . . ?
 S0AA O217 Ag12 139(4) . . ?

loop_
  _geom_torsion_atom_site_label_1
  _geom_torsion_atom_site_label_2
  _geom_torsion_atom_site_label_3
  _geom_torsion_atom_site_label_4
  _geom_torsion
  _geom_torsion_site_symmetry_1
  _geom_torsion_site_symmetry_2
  _geom_torsion_site_symmetry_3
  _geom_torsion_site_symmetry_4
  _geom_torsion_publ_flag
 Ag1 S19 C64 C184 -34.7(12) . . . . ?
 Ag1 S19 C64 C216 94.7(13) . . . . ?
 Ag1 S20 C221 C12 -9.2(9) . . . . ?
 Ag1 S20 C221 C86 114.1(7) . . . . ?
 Ag1 N11 C74 C14 -176.1(10) . . . . ?
 Ag1 N11 C91 C193 174.9(14) . . . . ?
 Ag2 S8 C43 C32 -80.7(8) . . . . ?
 Ag2 S8 C43 C54 154.9(7) . . . . ?
 Ag2 S22 C83 C117 18.3(15) . . . . ?
 Ag2 S22 C83 C213 149.8(10) . . . . ?
 Ag3 S2 C29 C10 102.1(8) . . . . ?
 Ag3 S2 C29 C30 -131.6(8) . . . . ?
 Ag3 S20 C221 C12 155.8(8) . . . . ?
 Ag3 S20 C221 C86 -80.8(7) . . . . ?
 Ag3 N18 C89 C61 168.8(8) . . . . ?
 Ag3 N18 C154 C39 -168.3(9) . . . . ?
 Ag4 S2 C29 C10 22.3(9) . . . . ?
 Ag4 S2 C29 C30 148.7(7) . . . . ?
 Ag4 S9 C227 C69 12(3) . . . . ?
 Ag4 S9 C227 C139 -139.4(17) . . . . ?
 Ag5 S8 C43 C32 4.6(8) . . . . ?
 Ag5 S8 C43 C54 -119.8(7) . . . . ?
 Ag5 S14 C5 C8 158.5(6) . . . . ?
 Ag5 S14 C5 C31 -79.3(6) . . . . ?
 Ag5 N9 C116 C223 168.4(8) . . . . ?
 Ag5 N9 C167 C75 -169.0(8) . . . . ?
 Ag6 S2 C29 C10 -177.8(7) . . . . ?
 Ag6 S2 C29 C30 -51.5(9) . . . . ?
 Ag6 S7 C20 C151 -53.0(15) . . . . ?
 Ag6 S7 C20 C173 -178.6(10) . . . . ?
 Ag7 S5 C21 C102 171.7(6) . . . . ?
 Ag7 S5 C21 C107 -65.8(7) . . . . ?
 Ag7 S14 C5 C8 -9.9(8) . . . . ?
 Ag7 S14 C5 C31 112.3(6) . . . . ?
 Ag8 S5 C21 C102 -6.0(8) . . . . ?
 Ag8 S5 C21 C107 116.5(7) . . . . ?
 Ag8 S12 C145 C156 82.5(7) . . . . ?
 Ag8 S12 C145 C177 -154.2(7) . . . . ?
 Ag8 N4 C11 C108 169.5(9) . . . . ?
 Ag8 N4 C13 C4 -170.0(8) . . . . ?
 Ag9 S1 C35 C47 -84.1(11) . . . . ?
 Ag9 S1 C35 C176 43.2(11) . . . . ?
 Ag9 S14 C5 C8 72.4(7) . . . . ?
 Ag9 S14 C5 C31 -165.4(6) . . . . ?
 Ag9 N7 C27 C90 -176.9(8) . . . . ?
 Ag9 N7 C42 C138 177.7(8) . . . . ?
 Ag10 S4 C2 C16 -5.5(8) . . . . ?
 Ag10 S4 C2 C163 117.5(8) . . . . ?
 Ag10 S7 C20 C151 -133.9(13) . . . . ?
 Ag10 S7 C20 C173 100.6(12) . . . . ?
 Ag10 N12 C120 C40 177.8(11) . . . . ?
 Ag10 N12 C174 C101 -177.0(9) . . . . ?
 Ag11 S1 C35 C47 -172.5(10) . . . . ?
 Ag11 S1 C35 C176 -45.2(11) . . . . ?
 Ag11 S8 C43 C32 103.5(7) . . . . ?
 Ag11 S8 C43 C54 -20.9(9) . . . . ?
 Ag12 S5 C21 C102 -102.7(6) . . . . ?
 Ag12 S5 C21 C107 19.8(8) . . . . ?
 Ag12 S22 C83 C117 -167.3(11) . . . . ?
 Ag12 S22 C83 C213 -35.7(13) . . . . ?
 Ag13 S9 C227 C69 -78(3) . . . . ?
 Ag13 S9 C227 C139 129.9(19) . . . . ?
 Ag13 S20 C221 C12 -120.1(8) . . . . ?
 Ag13 S20 C221 C86 3.2(8) . . . . ?
 Ag13 N3 C18 C62 -174.7(11) . . . . ?
 Ag13 N3 C55 C171 174.4(10) . . . . ?
 Ag14 S4 C2 C16 81.9(8) . . . . ?
 Ag14 S4 C2 C163 -155.1(8) . . . . ?
 Ag14 S19 C64 C184 139.4(11) . . . . ?
 Ag14 S19 C64 C216 -91.2(14) . . . . ?
 Ag14 N1 C7 C79 170.6(8) . . . . ?
 Ag14 N1 C33 C60 -168.9(8) . . . . ?
 Ag15 S8 C43 C32 -169.7(7) . . . . ?
 Ag15 S8 C43 C54 65.9(8) . . . . ?
 Ag15 S12 C145 C156 -108.9(7) . . . . ?
 Ag15 S12 C145 C177 14.4(9) . . . . ?
 Ag15 N8 C134 C68 -166.6(9) . . . . ?
 Ag15 N8 C198 C49 166.1(10) . . . . ?
 Ag16 S7 C20 C151 32.5(15) . . . . ?
 Ag16 S7 C20 C173 -93.0(12) . . . . ?
 Ag16 S20 C221 C12 72.9(8) . . . . ?
 Ag16 S20 C221 C86 -163.8(7) . . . . ?
 Ag16 N14 C99 C135 -171.4(11) . . . . ?
 Ag16 N14 C111 C28 173.6(10) . . . . ?
 Ag17 S14 C5 C8 -109.9(7) . . . . ?
 Ag17 S14 C5 C31 12.3(7) . . . . ?
 Ag17 S22 C83 C117 -76.1(13) . . . . ?
 Ag17 S22 C83 C213 55.4(12) . . . . ?
 Ag17 N13 C66 C158 -168.2(12) . . . . ?
 Ag17 N13 C242 C196 166.0(12) . . . . ?
 Ag18 S4 C2 C16 163.0(7) . . . . ?
 Ag18 S4 C2 C163 -74.0(8) . . . . ?
 Ag18 S9 C227 C69 111(2) . . . . ?
 Ag18 S9 C227 C139 -41(2) . . . . ?
 Ag18 N5 C70 C152 -174.8(12) . . . . ?
 Ag18 N5 C71 C189 175.3(11) . . . . ?
 Ag19 S1 C35 C47 2.5(12) . . . . ?
 Ag19 S1 C35 C176 129.8(9) . . . . ?
 Ag19 S5 C21 C102 86.5(7) . . . . ?
 Ag19 S5 C21 C107 -151.0(6) . . . . ?
 Ag20 S12 C145 C156 167.3(7) . . . . ?
 Ag20 S12 C145 C177 -69.4(8) . . . . ?
 Ag20 S22 C83 C117 104.2(12) . . . . ?
 Ag20 S22 C83 C213 -124.2(11) . . . . ?
 Ag20 N10 C58 C36 -172.4(9) . . . . ?
 Ag20 N10 C142 C95 172.5(10) . . . . ?
 Ag21 S7 C20 C151 133.7(12) . . . . ?
 Ag21 S7 C20 C173 8.1(15) . . . . ?
 Ag21 S19 C64 C184 -139.3(10) . . . . ?
 Ag21 S19 C64 C216 -9.9(15) . . . . ?
 Ag22 S9 C227 C69 -164(2) . . . . ?
 Ag22 S9 C227 C139 44(2) . . . . ?
 Ag22 S19 C64 C184 56.1(12) . . . . ?
 Ag22 S19 C64 C216 -174.5(13) . . . . ?
 Ag23 S2 C29 C10 -85.4(8) . . . . ?
 Ag23 S2 C29 C30 40.9(9) . . . . ?
 Ag23 S4 C2 C16 -108.8(7) . . . . ?
 Ag23 S4 C2 C163 14.2(9) . . . . ?
 Ag23 N2 C50 C215 175.1(10) . . . . ?
 Ag23 N2 C150 C146 -172.6(12) . . . . ?
 Ag24 S1 C35 C47 96.1(11) . . . . ?
 Ag24 S1 C35 C176 -136.7(9) . . . . ?
 Ag24 S12 C145 C156 -11.0(8) . . . . ?
 Ag24 S12 C145 C177 112.3(8) . . . . ?
 Ag24 N6 C15 C165 -172.5(13) . . . . ?
 Ag24 N6 C183 C153 171.5(11) . . . . ?
 S6 C65 C113 C123 40.0(15) . . . . ?
 S6 C65 C113 C191 155.0(9) . . . . ?
 S6 C65 C113 C209 -90.3(12) . . . . ?
 S10 C17 C73 C88 -173.5(7) . . . . ?
 S10 C17 C73 C105 71.9(11) . . . . ?
 S10 C17 C73 C118 -54.6(13) . . . . ?
 S13 C45 C112 C48 133.8(9) . . . . ?
 S13 C45 C112 C127 16.6(16) . . . . ?
 S13 C45 C112 C149 -109.5(12) . . . . ?
 S15 C3 C141 C76 74.6(11) . . . . ?
 S15 C3 C141 C164 -55.0(13) . . . . ?
 S15 C3 C141 C178 -170.4(8) . . . . ?
 S16 C94 C195 C87 92.5(13) . . . . ?
 S16 C94 C195 C155 -153.2(11) . . . . ?
 S16 C94 C195 C161 -33.4(14) . . . . ?
 S18 C26 C130 C52 -77.4(12) . . . . ?
 S18 C26 C130 C179 171.2(8) . . . . ?
 S18 C26 C130 C200 50.3(13) . . . . ?
 O1 S15 O31 Ag2 -18.4(5) . . . . ?
 O1 S15 C3 C141 78.6(9) . . . . ?
 O2 S3 O27 Ag12 20.3(6) . . . . ?
 O2 S3 C57 C19 -172.2(7) . . . . ?
 O3 S10 C17 C73 -164.2(7) . . . . ?
 O4 S18 O6 Ag11 117.1(5) . . . . ?
 O4 S18 O33 Ag5 -59.0(7) . . . . ?
 O4 S18 C26 C130 52.2(10) . . . . ?
 O5 S6 O7 Ag10 56.1(7) . . . . ?
 O5 S6 O24 Ag23 -118.5(5) . . . . ?
 O5 S6 C65 C113 71.1(10) . . . . ?
 O6 S18 O33 Ag5 71.7(6) . . . . ?
 O6 S18 C26 C130 -71.7(9) . . . . ?
 O7 S6 O24 Ag23 10.4(7) . . . . ?
 O7 S6 C65 C113 -50.2(10) . . . . ?
 O8 S21 O50 Ag19 111.9(5) . . . . ?
 O8 S21 C229 C78 63.0(9) . . . . ?
 O9 S10 O3 Ag21 -106.3(5) . . . . ?
 O9 S10 C17 C73 76.7(9) . . . . ?
 O10 S16 O18 Ag22 -100.9(6) . . . . ?
 O10 S16 C94 C195 -55.3(10) . . . . ?
 O11 C88 C124 C100 -175.4(11) . . . . ?
 O12 S11 O22 Ag6 -20.7(7) . . . . ?
 O12 S11 C148 C103 177.7(11) . . . . ?
 O13 C6 C19 C22 111.1(13) . . . . ?
 O13 C6 C19 C25 -142.4(13) . . . . ?
 O13 C6 C19 C57 -20.0(16) . . . . ?
 O13 C6 C106 C1 177.3(12) . . . . ?
 O15 C34 C159 C131 -177.1(16) . . . . ?
 O16 S13 O21 Ag13 83.4(6) . . . . ?
 O16 S13 C45 C112 -175.6(10) . . . . ?
 O17 S15 O31 Ag2 110.5(5) . . . . ?
 O17 S15 C3 C141 -44.0(10) . . . . ?
 O18 S16 C94 C195 65.7(10) . . . . ?
 O19 C52 C130 C26 -13.0(18) . . . . ?
 O19 C52 C130 C179 102.8(14) . . . . ?
 O19 C52 C130 C200 -151.8(12) . . . . ?
 O20 S17 O35 Ag4 -29.7(7) . . . . ?
 O20 S17 C44 C23 77.0(10) . . . . ?
 O21 S13 O16 Ag1 -38.6(8) . . . . ?
 O21 S13 C45 C112 65.1(11) . . . . ?
 O22 S11 C148 C103 -63.0(12) . . . . ?
 O23 S17 O35 Ag4 98.8(6) . . . . ?
 O23 S17 C44 C23 -46.1(11) . . . . ?
 O24 S6 O7 Ag10 -72.8(7) . . . . ?
 O24 S6 C65 C113 -169.6(9) . . . . ?
 O25 C48 C96 C192 178.1(13) . . . . ?
 O25 C48 C112 C45 -16.4(16) . . . . ?
 O25 C48 C112 C127 111.1(13) . . . . ?
 O25 C48 C112 C149 -144.7(13) . . . . ?
 O26 S16 O18 Ag22 28.1(7) . . . . ?
 O26 S16 C94 C195 -175.0(8) . . . . ?
 O27 S3 C57 C19 70.6(8) . . . . ?
 O28 C178 C218 C188 -177.9(14) . . . . ?
 O29 S21 O50 Ag19 -15.1(6) . . . . ?
 O29 S21 C229 C78 -176.8(8) . . . . ?
 O30 S24 O45 Ag7 -16.4(10) . . . . ?
 O30 S24 C244 C147 50(3) . . . . ?
 O31 S15 C3 C141 -164.4(8) . . . . ?
 O32 S3 O27 Ag12 -109.8(5) . . . . ?
 O32 S3 C57 C19 -51.4(9) . . . . ?
 O33 S18 O6 Ag11 -12.5(7) . . . . ?
 O33 S18 C26 C130 171.1(8) . . . . ?
 O34 S11 O22 Ag6 108.2(6) . . . . ?
 O34 S11 C148 C103 58.4(13) . . . . ?
 O35 S17 C44 C23 -166.8(9) . . . . ?
 O40 S13 O16 Ag1 91.6(7) . . . . ?
 O40 S13 O21 Ag13 -46.6(6) . . . . ?
 O40 S13 C45 C112 -56.6(11) . . . . ?
 O41 C51 C78 C56 -142.9(13) . . . . ?
 O41 C51 C78 C172 114.1(14) . . . . ?
 O41 C51 C78 C229 -18.5(16) . . . . ?
 O41 C51 C133 C126 176.2(12) . . . . ?
 O42 C143 C208 C210 174(2) . . . . ?
 O43 S24 O45 Ag7 116.2(8) . . . . ?
 O43 S24 C244 C147 -69(3) . . . . ?
 O43 S0AA C0AA C147 -74(4) . . . . ?
 O43 S0AA O217 Ag12 178(4) . . . . ?
 O45 S24 C244 C147 171(2) . . . . ?
 O46 C87 C114 C109 172.5(17) . . . . ?
 O46 C87 C195 C94 -16(2) . . . . ?
 O46 C87 C195 C155 -140.9(19) . . . . ?
 O46 C87 C195 C161 117(2) . . . . ?
 O47 S23 O54 Ag11 -105.9(12) . . . . ?
 O47 S23 C239 C132 -164.5(15) . . . . ?
 O48 C219 C234 C226 177(2) . . . . ?
 O50 S21 C229 C78 -58.1(10) . . . . ?
 O52 S23 O54 Ag11 16.4(17) . . . . ?
 O52 S23 C239 C132 82.8(17) . . . . ?
 O53 S10 O3 Ag21 23.0(6) . . . . ?
 O53 S10 C17 C73 -46.3(9) . . . . ?
 O54 S23 C239 C132 -54.3(18) . . . . ?
 O55 C243 C245 C186 178(3) . . . . ?
 N1 C7 C79 C194 -1.7(17) . . . . ?
 N1 C33 C60 C194 -1.9(17) . . . . ?
 N2 C50 C215 C63 -4(2) . . . . ?
 N3 C18 C62 C129 -2(2) . . . . ?
 N3 C55 C171 C129 3(2) . . . . ?
 N4 C11 C108 C115 1.0(17) . . . . ?
 N5 C70 C152 C80 -2(2) . . . . ?
 N5 C71 C189 C80 1(2) . . . . ?
 N6 C15 C165 C136 -1(3) . . . . ?
 N7 C27 C90 C98 -2.3(17) . . . . ?
 N7 C42 C138 C98 0.7(16) . . . . ?
 N9 C116 C223 C85 4.7(16) . . . . ?
 N11 C91 C193 C157 2(3) . . . . ?
 N13 C66 C158 C144 2(2) . . . . ?
 N14 C99 C135 C233 -3(2) . . . . ?
 C3 S15 O31 Ag2 -133.5(4) . . . . ?
 C3 C141 C164 C38 70.9(13) . . . . ?
 C3 C141 C164 C188 -172.8(9) . . . . ?
 C3 C141 C164 C190 -52.8(13) . . . . ?
 C3 C141 C178 O28 -16.8(18) . . . . ?
 C3 C141 C178 C218 163.7(10) . . . . ?
 C6 C19 C22 C128 72.8(10) . . . . ?
 C6 C19 C25 C1 -55.5(10) . . . . ?
 C6 C19 C25 C93 65.2(11) . . . . ?
 C6 C19 C25 C162 -172.0(10) . . . . ?
 C6 C19 C57 S3 110.3(9) . . . . ?
 C7 N1 C33 C60 0.6(15) . . . . ?
 C7 C79 C194 C60 0.3(17) . . . . ?
 C9 C39 C154 N18 -2.3(18) . . . . ?
 C9 C61 C89 N18 1.1(16) . . . . ?
 C11 N4 C13 C4 0.5(14) . . . . ?
 C11 C108 C115 C4 -0.7(18) . . . . ?
 C13 N4 C11 C108 -0.9(15) . . . . ?
 C13 C4 C115 C108 0.4(17) . . . . ?
 C14 C157 C193 C91 -2(3) . . . . ?
 C15 N6 C183 C153 -3(2) . . . . ?
 C17 S10 O3 Ag21 139.1(4) . . . . ?
 C17 C73 C88 O11 -16.9(15) . . . . ?
 C17 C73 C88 C124 164.4(9) . . . . ?
 C17 C73 C105 C110 -169.8(9) . . . . ?
 C17 C73 C118 C59 68.4(15) . . . . ?
 C17 C73 C118 C67 -56.6(14) . . . . ?
 C17 C73 C118 C100 -174.5(10) . . . . ?
 C18 N3 C55 C171 -3.1(19) . . . . ?
 C18 C62 C129 C171 1(2) . . . . ?
 C19 C6 C106 C1 -1.4(12) . . . . ?
 C19 C22 C128 C1 -3.7(11) . . . . ?
 C22 C19 C25 C1 50.1(10) . . . . ?
 C22 C19 C25 C93 170.8(10) . . . . ?
 C22 C19 C25 C162 -66.4(12) . . . . ?
 C22 C19 C57 S3 -11.6(13) . . . . ?
 C23 C34 C159 C131 3.8(19) . . . . ?
 C24 C40 C120 N12 -3(2) . . . . ?
 C24 C101 C174 N12 1.7(19) . . . . ?
 C25 C1 C106 C6 -34.4(11) . . . . ?
 C25 C1 C128 C22 36.4(11) . . . . ?
 C25 C19 C22 C128 -29.9(11) . . . . ?
 C25 C19 C57 S3 -136.7(9) . . . . ?
 C26 S18 O6 Ag11 -123.6(5) . . . . ?
 C26 S18 O33 Ag5 -174.4(5) . . . . ?
 C26 C130 C179 C205 -165.4(10) . . . . ?
 C26 C130 C200 C46 -70.8(13) . . . . ?
 C26 C130 C200 C122 56.1(15) . . . . ?
 C26 C130 C200 C241 174.7(10) . . . . ?
 C27 N7 C42 C138 -2.3(14) . . . . ?
 C27 C90 C98 C138 0.5(17) . . . . ?
 C33 N1 C7 C79 1.2(15) . . . . ?
 C33 C60 C194 C79 1.4(17) . . . . ?
 C34 C23 C44 S17 -176.7(9) . . . . ?
 C34 C23 C187 C170 69.5(13) . . . . ?
 C34 C23 C204 C131 -53.4(13) . . . . ?
 C34 C23 C204 C202 -167.5(15) . . . . ?
 C34 C23 C204 C214 62.9(15) . . . . ?
 C36 C84 C95 C142 1(2) . . . . ?
 C37 C52 C130 C26 172.5(10) . . . . ?
 C37 C52 C130 C179 -71.6(11) . . . . ?
 C37 C52 C130 C200 33.8(12) . . . . ?
 C38 C164 C188 C160 67.4(13) . . . . ?
 C38 C164 C188 C218 175.2(10) . . . . ?
 C39 C9 C61 C89 -0.8(16) . . . . ?
 C40 C24 C101 C174 -1.6(19) . . . . ?
 C42 N7 C27 C90 3.1(14) . . . . ?
 C44 S17 O35 Ag4 -144.1(5) . . . . ?
 C44 C23 C34 O15 -15.4(19) . . . . ?
 C44 C23 C34 C159 163.7(13) . . . . ?
 C44 C23 C187 C170 -171.2(10) . . . . ?
 C44 C23 C204 C131 -174.3(12) . . . . ?
 C44 C23 C204 C202 72(2) . . . . ?
 C44 C23 C204 C214 -57.9(16) . . . . ?
 C45 S13 O16 Ag1 -153.9(6) . . . . ?
 C45 S13 O21 Ag13 -163.9(4) . . . . ?
 C45 C112 C127 C180 -164.7(13) . . . . ?
 C45 C112 C149 C168 -57.5(15) . . . . ?
 C45 C112 C149 C192 -173.4(11) . . . . ?
 C45 C112 C149 C212 61(2) . . . . ?
 C46 C200 C241 C37 -62.4(12) . . . . ?
 C46 C200 C241 C205 -171.2(9) . . . . ?
 C48 C96 C192 C149 -33.6(14) . . . . ?
 C48 C96 C192 C180 72.5(12) . . . . ?
 C48 C112 C127 C180 73.6(14) . . . . ?
 C48 C112 C149 C168 64.0(12) . . . . ?
 C48 C112 C149 C192 -51.9(14) . . . . ?
 C48 C112 C149 C212 -177.0(16) . . . . ?
 C50 N2 C150 C146 0(2) . . . . ?
 C51 C78 C172 C222 70.8(12) . . . . ?
 C51 C78 C229 S21 93.9(10) . . . . ?
 C52 C37 C241 C200 -34.1(12) . . . . ?
 C52 C37 C241 C205 72.3(11) . . . . ?
 C52 C130 C179 C205 73.8(11) . . . . ?
 C52 C130 C200 C46 62.0(12) . . . . ?
 C52 C130 C200 C122 -171.1(10) . . . . ?
 C52 C130 C200 C241 -52.5(9) . . . . ?
 C55 N3 C18 C62 3(2) . . . . ?
 C56 C78 C172 C222 -31.1(12) . . . . ?
 C56 C78 C229 S21 -151.4(8) . . . . ?
 C56 C126 C133 C51 -33.5(12) . . . . ?
 C56 C126 C222 C172 38.4(14) . . . . ?
 C57 S3 O27 Ag12 132.1(5) . . . . ?
 C57 C19 C22 C128 -160.1(9) . . . . ?
 C57 C19 C25 C1 -176.8(9) . . . . ?
 C57 C19 C25 C93 -56.1(13) . . . . ?
 C57 C19 C25 C162 66.6(13) . . . . ?
 C58 N10 C142 C95 1.0(18) . . . . ?
 C58 C36 C84 C95 -0.2(19) . . . . ?
 C61 C9 C39 C154 1.3(16) . . . . ?
 C62 C129 C171 C55 -2(2) . . . . ?
 C63 C146 C150 N2 0(3) . . . . ?
 C65 S6 O7 Ag10 173.6(5) . . . . ?
 C65 S6 O24 Ag23 126.5(5) . . . . ?
 C65 C113 C123 C140 -169.4(12) . . . . ?
 C65 C113 C191 O36 -20.9(18) . . . . ?
 C65 C113 C191 C169 160.3(11) . . . . ?
 C65 C113 C209 C182 -51.9(15) . . . . ?
 C65 C113 C209 C185 71.4(16) . . . . ?
 C65 C113 C209 C232 -169.9(11) . . . . ?
 C66 N13 C242 C196 -3(2) . . . . ?
 C70 N5 C71 C189 -2(2) . . . . ?
 C71 N5 C70 C152 3(2) . . . . ?
 C72 C49 C198 N8 1(2) . . . . ?
 C72 C68 C134 N8 1(2) . . . . ?
 C73 C88 C124 C100 3.3(12) . . . . ?
 C73 C105 C110 C100 -3.1(13) . . . . ?
 C74 N11 C91 C193 -1(2) . . . . ?
 C74 C14 C157 C193 0(3) . . . . ?
 C75 C85 C223 C116 -3.1(17) . . . . ?
 C76 C141 C164 C38 -64.1(11) . . . . ?
 C76 C141 C164 C188 52.1(10) . . . . ?
 C76 C141 C164 C190 172.1(10) . . . . ?
 C76 C141 C178 O28 107.1(15) . . . . ?
 C76 C141 C178 C218 -72.4(12) . . . . ?
 C76 C160 C188 C164 34.5(13) . . . . ?
 C76 C160 C188 C218 -70.4(12) . . . . ?
 C77 C199 C210 C208 176.3(18) . . . . ?
 C77 C199 C210 C240 72(2) . . . . ?
 C78 C51 C133 C126 -2.2(12) . . . . ?
 C78 C56 C126 C133 54.6(11) . . . . ?
 C78 C56 C126 C222 -56.7(11) . . . . ?
 C78 C172 C222 C126 -3.6(14) . . . . ?
 C81 C137 C226 C231 -171.4(19) . . . . ?
 C81 C137 C226 C234 -64(2) . . . . ?
 C84 C36 C58 N10 0.1(18) . . . . ?
 C84 C95 C142 N10 -1(2) . . . . ?
 C85 C75 C167 N9 -3.6(18) . . . . ?
 C88 C73 C105 C110 71.3(11) . . . . ?
 C88 C73 C118 C59 -168.9(11) . . . . ?
 C88 C73 C118 C67 66.2(11) . . . . ?
 C88 C73 C118 C100 -51.7(10) . . . . ?
 C89 N18 C154 C39 2.6(16) . . . . ?
 C90 C98 C138 C42 0.2(17) . . . . ?
 C91 N11 C74 C14 0(2) . . . . ?
 C92 C155 C195 C87 -173.3(13) . . . . ?
 C92 C155 C195 C94 64.1(18) . . . . ?
 C92 C155 C195 C161 -66.5(14) . . . . ?
 C94 S16 O18 Ag22 141.6(6) . . . . ?
 C96 C48 C112 C45 161.7(9) . . . . ?
 C96 C48 C112 C127 -70.9(11) . . . . ?
 C96 C48 C112 C149 33.4(12) . . . . ?
 C99 N14 C111 C28 -0.7(19) . . . . ?
 C99 C135 C233 C28 1(3) . . . . ?
 C101 C24 C40 C120 2(2) . . . . ?
 C103 C143 C208 C210 3(2) . . . . ?
 C103 C199 C210 C208 37(2) . . . . ?
 C103 C199 C210 C240 -66.6(18) . . . . ?
 C103 C211 C240 C210 -2.4(18) . . . . ?
 C104 C56 C78 C51 66.5(12) . . . . ?
 C104 C56 C78 C172 171.9(10) . . . . ?
 C104 C56 C78 C229 -56.5(13) . . . . ?
 C104 C56 C126 C133 -61.8(12) . . . . ?
 C104 C56 C126 C222 -173.2(11) . . . . ?
 C105 C73 C88 O11 107.1(13) . . . . ?
 C105 C73 C88 C124 -71.6(10) . . . . ?
 C105 C73 C118 C59 -64.7(13) . . . . ?
 C105 C73 C118 C67 170.3(9) . . . . ?
 C105 C73 C118 C100 52.4(10) . . . . ?
 C106 C1 C25 C19 56.2(11) . . . . ?
 C106 C1 C25 C93 -63.8(12) . . . . ?
 C106 C1 C25 C162 172.9(11) . . . . ?
 C106 C1 C128 C22 -70.2(10) . . . . ?
 C106 C6 C19 C22 -70.2(10) . . . . ?
 C106 C6 C19 C25 36.3(11) . . . . ?
 C106 C6 C19 C57 158.7(9) . . . . ?
 C109 C155 C195 C87 -54.7(15) . . . . ?
 C109 C155 C195 C94 -177.3(13) . . . . ?
 C109 C155 C195 C161 52.0(14) . . . . ?
 C110 C100 C118 C59 64.1(14) . . . . ?
 C110 C100 C118 C67 -172.5(11) . . . . ?
 C110 C100 C118 C73 -57.1(12) . . . . ?
 C110 C100 C124 C88 71.4(12) . . . . ?
 C111 N14 C99 C135 3.2(19) . . . . ?
 C111 C28 C233 C135 2(3) . . . . ?
 C112 C48 C96 C192 0.0(12) . . . . ?
 C112 C127 C180 C192 -5.2(18) . . . . ?
 C112 C149 C192 C96 53.6(14) . . . . ?
 C112 C149 C192 C180 -56.6(16) . . . . ?
 C113 C123 C140 C232 -3.1(16) . . . . ?
 C113 C209 C232 C140 -55.9(12) . . . . ?
 C113 C209 C232 C169 54.7(13) . . . . ?
 C114 C87 C195 C94 160.0(13) . . . . ?
 C114 C87 C195 C155 35.2(16) . . . . ?
 C114 C87 C195 C161 -66.4(14) . . . . ?
 C114 C109 C155 C92 170.2(13) . . . . ?
 C114 C109 C155 C181 -68.4(15) . . . . ?
 C114 C109 C155 C195 52.8(15) . . . . ?
 C114 C109 C237 C161 -70.6(16) . . . . ?
 C115 C4 C13 N4 -0.2(16) . . . . ?
 C116 N9 C167 C75 4.8(15) . . . . ?
 C118 C73 C88 O11 -149.6(11) . . . . ?
 C118 C73 C88 C124 31.7(11) . . . . ?
 C118 C73 C105 C110 -32.2(11) . . . . ?
 C118 C100 C110 C105 38.4(13) . . . . ?
 C118 C100 C124 C88 -38.0(12) . . . . ?
 C119 C56 C78 C51 -172.7(11) . . . . ?
 C119 C56 C78 C172 -67.3(13) . . . . ?
 C119 C56 C78 C229 64.3(14) . . . . ?
 C119 C56 C126 C133 174.2(10) . . . . ?
 C119 C56 C126 C222 62.8(13) . . . . ?
 C120 N12 C174 C101 -2.1(19) . . . . ?
 C122 C200 C241 C37 174.1(11) . . . . ?
 C122 C200 C241 C205 65.3(12) . . . . ?
 C123 C113 C191 O36 105.8(15) . . . . ?
 C123 C113 C191 C169 -73.0(13) . . . . ?
 C123 C113 C209 C182 170.7(12) . . . . ?
 C123 C113 C209 C185 -66.0(15) . . . . ?
 C123 C113 C209 C232 52.7(13) . . . . ?
 C123 C140 C232 C169 -71.6(15) . . . . ?
 C123 C140 C232 C209 37.3(15) . . . . ?
 C124 C100 C110 C105 -70.5(12) . . . . ?
 C124 C100 C118 C59 176.9(10) . . . . ?
 C124 C100 C118 C67 -59.7(13) . . . . ?
 C124 C100 C118 C73 55.8(11) . . . . ?
 C126 C56 C78 C51 -53.0(10) . . . . ?
 C126 C56 C78 C172 52.4(10) . . . . ?
 C126 C56 C78 C229 -176.0(9) . . . . ?
 C127 C112 C149 C168 168.6(11) . . . . ?
 C127 C112 C149 C192 52.6(14) . . . . ?
 C127 C112 C149 C212 -72.5(18) . . . . ?
 C127 C180 C192 C96 -68.9(16) . . . . ?
 C127 C180 C192 C149 38.6(19) . . . . ?
 C128 C1 C25 C19 -53.3(10) . . . . ?
 C128 C1 C25 C93 -173.3(10) . . . . ?
 C128 C1 C25 C162 63.4(13) . . . . ?
 C128 C1 C106 C6 73.9(10) . . . . ?
 C130 C179 C205 C241 -4.0(13) . . . . ?
 C130 C200 C241 C37 53.9(10) . . . . ?
 C130 C200 C241 C205 -54.9(9) . . . . ?
 C131 C170 C187 C23 -2.0(15) . . . . ?
 C132 C137 C226 C231 -51(2) . . . . ?
 C132 C137 C226 C234 56.4(18) . . . . ?
 C132 C219 C234 C226 2(2) . . . . ?
 C133 C51 C78 C56 35.5(12) . . . . ?
 C133 C51 C78 C172 -67.5(11) . . . . ?
 C133 C51 C78 C229 159.9(9) . . . . ?
 C133 C126 C222 C172 -71.1(14) . . . . ?
 C134 N8 C198 C49 -1.0(18) . . . . ?
 C134 C68 C72 C49 -1(2) . . . . ?
 C136 C153 C183 N6 2(2) . . . . ?
 C137 C132 C219 O48 -143(2) . . . . ?
 C137 C132 C219 C234 33(2) . . . . ?
 C137 C132 C239 S23 -135.7(14) . . . . ?
 C137 C132 C246 C231 -26(3) . . . . ?
 C137 C226 C231 C246 36(3) . . . . ?
 C137 C226 C234 C219 -35(2) . . . . ?
 C141 C76 C160 C188 -1.4(12) . . . . ?
 C141 C164 C188 C160 -52.6(11) . . . . ?
 C141 C164 C188 C218 55.3(10) . . . . ?
 C141 C178 C218 C188 1.6(13) . . . . ?
 C142 N10 C58 C36 -0.5(16) . . . . ?
 C143 C103 C148 S11 118.6(18) . . . . ?
 C143 C103 C199 C77 -174.3(19) . . . . ?
 C143 C103 C199 C207 72(2) . . . . ?
 C143 C103 C199 C210 -37(2) . . . . ?
 C143 C103 C211 C240 77.1(19) . . . . ?
 C143 C208 C210 C199 -25(2) . . . . ?
 C143 C208 C210 C240 75.8(17) . . . . ?
 C144 C196 C242 N13 2(3) . . . . ?
 C146 C63 C215 C50 4(2) . . . . ?
 C147 C243 C245 C186 -8(3) . . . . ?
 C148 S11 O22 Ag6 -134.1(6) . . . . ?
 C148 C103 C143 O42 -7(4) . . . . ?
 C148 C103 C143 C208 162.5(16) . . . . ?
 C148 C103 C199 C77 47(3) . . . . ?
 C148 C103 C199 C207 -67(2) . . . . ?
 C148 C103 C199 C210 -176.1(18) . . . . ?
 C148 C103 C211 C240 -159.6(15) . . . . ?
 C149 C112 C127 C180 -30.0(15) . . . . ?
 C150 N2 C50 C215 2.1(18) . . . . ?
 C152 C80 C189 C71 -1(2) . . . . ?
 C153 C136 C165 C15 0(3) . . . . ?
 C154 N18 C89 C61 -1.9(15) . . . . ?
 C155 C109 C114 C87 -31.1(17) . . . . ?
 C155 C109 C237 C161 34.6(16) . . . . ?
 C157 C14 C74 N11 1(2) . . . . ?
 C158 C144 C196 C242 0(3) . . . . ?
 C159 C131 C170 C187 -71.5(15) . . . . ?
 C159 C131 C204 C23 58.7(16) . . . . ?
 C159 C131 C204 C202 175.2(16) . . . . ?
 C159 C131 C204 C214 -58(2) . . . . ?
 C160 C76 C141 C3 -171.4(9) . . . . ?
 C160 C76 C141 C164 -31.9(10) . . . . ?
 C160 C76 C141 C178 69.8(12) . . . . ?
 C160 C188 C218 C178 69.8(12) . . . . ?
 C164 C141 C178 O28 -148.1(14) . . . . ?
 C164 C141 C178 C218 32.5(11) . . . . ?
 C164 C188 C218 C178 -35.8(12) . . . . ?
 C165 C136 C153 C183 -1(3) . . . . ?
 C166 C137 C226 C231 63(2) . . . . ?
 C166 C137 C226 C234 170.8(19) . . . . ?
 C167 N9 C116 C223 -5.7(15) . . . . ?
 C167 C75 C85 C223 2.7(19) . . . . ?
 C168 C149 C192 C96 -59.9(17) . . . . ?
 C168 C149 C192 C180 -170.1(16) . . . . ?
 C170 C131 C159 C34 70.0(16) . . . . ?
 C170 C131 C204 C23 -54.2(14) . . . . ?
 C170 C131 C204 C202 62.3(18) . . . . ?
 C170 C131 C204 C214 -170.6(14) . . . . ?
 C172 C78 C229 S21 -29.9(13) . . . . ?
 C174 N12 C120 C40 3(2) . . . . ?
 C178 C141 C164 C38 -168.7(9) . . . . ?
 C178 C141 C164 C188 -52.5(9) . . . . ?
 C178 C141 C164 C190 67.6(11) . . . . ?
 C179 C130 C200 C46 165.9(9) . . . . ?
 C179 C130 C200 C122 -67.2(12) . . . . ?
 C179 C130 C200 C241 51.4(9) . . . . ?
 C179 C205 C241 C37 -69.6(12) . . . . ?
 C179 C205 C241 C200 36.6(12) . . . . ?
 C181 C155 C195 C87 64.4(15) . . . . ?
 C181 C155 C195 C94 -58.2(17) . . . . ?
 C181 C155 C195 C161 171.2(12) . . . . ?
 C182 C209 C232 C140 -172.8(11) . . . . ?
 C182 C209 C232 C169 -62.3(14) . . . . ?
 C183 N6 C15 C165 2(2) . . . . ?
 C185 C209 C232 C140 63.8(15) . . . . ?
 C185 C209 C232 C169 174.4(13) . . . . ?
 C186 C230 C238 C147 -4(3) . . . . ?
 C187 C23 C34 O15 108.2(14) . . . . ?
 C187 C23 C34 C159 -72.8(15) . . . . ?
 C187 C23 C44 S17 68.2(12) . . . . ?
 C187 C23 C204 C131 51.9(12) . . . . ?
 C187 C23 C204 C202 -62.2(17) . . . . ?
 C187 C23 C204 C214 168.2(13) . . . . ?
 C189 C80 C152 C70 1(2) . . . . ?
 C190 C164 C188 C160 -170.3(13) . . . . ?
 C190 C164 C188 C218 -62.4(15) . . . . ?
 C191 C113 C123 C140 71.9(13) . . . . ?
 C191 C113 C209 C182 67.0(13) . . . . ?
 C191 C113 C209 C185 -169.7(12) . . . . ?
 C191 C113 C209 C232 -51.0(12) . . . . ?
 C191 C169 C232 C140 72.9(14) . . . . ?
 C191 C169 C232 C209 -35.7(15) . . . . ?
 C195 C87 C114 C109 -3.8(17) . . . . ?
 C195 C161 C237 C109 -0.7(17) . . . . ?
 C196 C144 C158 C66 -2(3) . . . . ?
 C198 N8 C134 C68 -0.1(17) . . . . ?
 C198 C49 C72 C68 0(2) . . . . ?
 C199 C103 C143 O42 -149(3) . . . . ?
 C199 C103 C143 C208 21(2) . . . . ?
 C199 C103 C148 S11 -104(2) . . . . ?
 C199 C103 C211 C240 -32.8(16) . . . . ?
 C199 C210 C240 C211 36.9(18) . . . . ?
 C200 C130 C179 C205 -31.2(12) . . . . ?
 C204 C23 C34 O15 -145.2(15) . . . . ?
 C204 C23 C34 C159 33.9(16) . . . . ?
 C204 C23 C44 S17 -60.7(15) . . . . ?
 C204 C23 C187 C170 -33.8(12) . . . . ?
 C204 C131 C159 C34 -40.0(19) . . . . ?
 C204 C131 C170 C187 36.8(15) . . . . ?
 C207 C199 C210 C208 -67(2) . . . . ?
 C207 C199 C210 C240 -170.8(16) . . . . ?
 C208 C210 C240 C211 -70.3(18) . . . . ?
 C209 C113 C123 C140 -30.6(14) . . . . ?
 C209 C113 C191 O36 -149.8(14) . . . . ?
 C209 C113 C191 C169 31.4(14) . . . . ?
 C211 C103 C143 O42 118(3) . . . . ?
 C211 C103 C143 C208 -72.5(16) . . . . ?
 C211 C103 C148 S11 5.4(18) . . . . ?
 C211 C103 C199 C77 -77(2) . . . . ?
 C211 C103 C199 C207 169.0(13) . . . . ?
 C211 C103 C199 C210 60.2(15) . . . . ?
 C212 C149 C192 C96 176.7(16) . . . . ?
 C212 C149 C192 C180 66(2) . . . . ?
 C215 C63 C146 C150 -2(3) . . . . ?
 C217 C147 C238 C230 -26(3) . . . . ?
 C217 C147 C243 O55 -144(3) . . . . ?
 C217 C147 C243 C245 43(2) . . . . ?
 C217 C147 C244 S24 -140(2) . . . . ?
 C217 C147 C0AA S0AA -149(2) . . . . ?
 C217 C186 C230 C238 32(4) . . . . ?
 C217 C186 C245 C243 -31(3) . . . . ?
 C219 C132 C137 C81 64.8(18) . . . . ?
 C219 C132 C137 C166 -166.1(16) . . . . ?
 C219 C132 C137 C226 -53.1(15) . . . . ?
 C219 C132 C239 S23 112.3(16) . . . . ?
 C219 C132 C246 C231 75(2) . . . . ?
 C222 C126 C133 C51 74.9(13) . . . . ?
 C226 C231 C246 C132 -6(3) . . . . ?
 C229 S21 O50 Ag19 -130.3(5) . . . . ?
 C229 C78 C172 C222 -160.2(11) . . . . ?
 C230 C186 C217 C147 -46(3) . . . . ?
 C230 C186 C217 C175 -173(3) . . . . ?
 C230 C186 C217 C224 68(3) . . . . ?
 C230 C186 C245 C243 74(3) . . . . ?
 C231 C226 C234 C219 74(2) . . . . ?
 C232 C169 C191 O36 -177.3(15) . . . . ?
 C232 C169 C191 C113 1.5(16) . . . . ?
 C233 C28 C111 N14 -2(2) . . . . ?
 C234 C226 C231 C246 -70(2) . . . . ?
 C237 C109 C114 C87 75.1(16) . . . . ?
 C237 C109 C155 C92 63.0(16) . . . . ?
 C237 C109 C155 C181 -175.6(12) . . . . ?
 C237 C109 C155 C195 -54.4(14) . . . . ?
 C237 C161 C195 C87 70.5(15) . . . . ?
 C237 C161 C195 C94 -159.6(13) . . . . ?
 C237 C161 C195 C155 -31.1(15) . . . . ?
 C238 C147 C217 C175 175(2) . . . . ?
 C238 C147 C217 C186 46(3) . . . . ?
 C238 C147 C217 C224 -68(3) . . . . ?
 C238 C147 C243 O55 107(3) . . . . ?
 C238 C147 C243 C245 -66(2) . . . . ?
 C238 C147 C244 S24 14(4) . . . . ?
 C238 C147 C0AA S0AA -32(4) . . . . ?
 C239 S23 O54 Ag11 146.4(11) . . . . ?
 C239 C132 C137 C81 -57(2) . . . . ?
 C239 C132 C137 C166 72(2) . . . . ?
 C239 C132 C137 C226 -175.0(16) . . . . ?
 C239 C132 C219 O48 -23(3) . . . . ?
 C239 C132 C219 C234 153.4(17) . . . . ?
 C239 C132 C246 C231 -159(2) . . . . ?
 C241 C37 C52 O19 -173.5(12) . . . . ?
 C241 C37 C52 C130 1.1(13) . . . . ?
 C242 N13 C66 C158 0(2) . . . . ?
 C243 C147 C217 C175 65(2) . . . . ?
 C243 C147 C217 C186 -64(2) . . . . ?
 C243 C147 C217 C224 -178(3) . . . . ?
 C243 C147 C238 C230 74(2) . . . . ?
 C243 C147 C244 S24 125(3) . . . . ?
 C243 C147 C0AA S0AA 98(3) . . . . ?
 C244 S24 O45 Ag7 -137.1(12) . . . . ?
 C244 C147 C217 C175 -28(3) . . . . ?
 C244 C147 C217 C186 -157(3) . . . . ?
 C244 C147 C217 C224 89(3) . . . . ?
 C244 C147 C238 C230 175(2) . . . . ?
 C244 C147 C243 O55 -16(3) . . . . ?
 C244 C147 C243 C245 171(2) . . . . ?
 C245 C186 C217 C147 59(2) . . . . ?
 C245 C186 C217 C175 -68(3) . . . . ?
 C245 C186 C217 C224 174(2) . . . . ?
 C245 C186 C230 C238 -68(3) . . . . ?
 C246 C132 C137 C81 164.1(19) . . . . ?
 C246 C132 C137 C166 -67(2) . . . . ?
 C246 C132 C137 C226 46(2) . . . . ?
 C246 C132 C219 O48 110(3) . . . . ?
 C246 C132 C219 C234 -74(2) . . . . ?
 C246 C132 C239 S23 -5(3) . . . . ?
 N15 C41 C53 C206 -4(3) . . . . ?
 C41 N15 C228 C220 -3(4) . . . . ?
 C41 C53 C206 C220 1(3) . . . . ?
 C53 C206 C220 C228 0(3) . . . . ?
 C206 C220 C228 N15 1(4) . . . . ?
 C228 N15 C41 C53 4(3) . . . . ?
 C197 C225 C235 C236 0(4) . . . . ?
 C201 N16 C236 C235 4(3) . . . . ?
 C201 C197 C225 C235 3(3) . . . . ?
 C225 C197 C201 N16 -3(3) . . . . ?
 C225 C235 C236 N16 -4(4) . . . . ?
 C236 N16 C201 C197 -1(3) . . . . ?
 N17 C82 C125 C97 2(3) . . . . ?
 N17 C121 C203 C97 -2(3) . . . . ?
 C82 N17 C121 C203 0(3) . . . . ?
 C121 N17 C82 C125 -1(3) . . . . ?
 C125 C97 C203 C121 3(3) . . . . ?
 C203 C97 C125 C82 -3(3) . . . . ?
 C0AA C147 C217 C175 -68(4) . . . . ?
 C0AA C147 C217 C186 164(3) . . . . ?
 C0AA C147 C217 C224 49(4) . . . . ?
 C0AA C147 C238 C230 -147(3) . . . . ?
 C0AA C147 C243 O55 -22(4) . . . . ?
 C0AA C147 C243 C245 165(2) . . . . ?
 C0AA S0AA O217 Ag12 -74(5) . . . . ?
 O178 S0AA C0AA C147 68(4) . . . . ?
 O178 S0AA O217 Ag12 38(6) . . . . ?
 O217 S0AA C0AA C147 175(4) . . . . ?

_shelx_res_file
;
TITL 20220912A1_a.res in P1
    2b.res
    created by SHELXL-2016/6 at 20:39:31 on 16-Oct-2022
REM Old TITL 20220912A1 in P1 #1
REM SHELXT solution in P1
REM R1 0.113, Rweak 0.025, Alpha 0.000, Orientation as input
REM Flack x = 0.109 ( 0.004 ) from Parsons' quotients
REM Formula found by SHELXT: C194 N46 O79 S24 Ag24
CELL 1.54184 17.301399 20.206585 24.367818 100.5975 107.8152 109.6734
ZERR 1 0.000107 0.000123 0.000133 0.0005 0.0005 0.0006
LATT -1
SFAC C H Ag N O S
UNIT 246 368 24 18 55 24
DFIX 1.53 C244 C147
DFIX 1.85 S0AA C0AA S24 C244
DFIX 1.5 C244 C147 C147 C0AA
SADI S0AA O217 S24 O45 S24 O30 S0AA O178 S0AA O43 S24 O43
DELU C238 C230 C186
SIMU 0.01 0.01 2 S23 O52 O54 O47 C239
SIMU 0.01 0.01 2 O178 S0AA O43 O30 C0AA
ISOR 0.01 0.02 C69 C170 C212 C227
ISOR 0.01 0.02 C231
ISOR 0.01 0.02 O47 O52
ISOR 0.01 0.02 C69 O48 C166 C168 C175 C202 C234 C243 C245 O55 C246
ISOR 0.01 0.02 C230 C244 C224 C186 O55
ISOR 0.01 0.02 C53 C69 C151 C175 C210
ISOR 0.01 0.02 C69 C175
ISOR 0.01 0.02 O52 O54 O47 C239
ISOR 0.01 0.02 C240
ISOR 0.01 0.02 O217
ISOR 0.01 0.02 C244 C0AA

L.S. 15 0 0
PLAN  300
SIZE 0.1 0.11 0.12
TEMP -123.15
BOND $H
list 4
MORE -1
CONF
fmap 2 53
ACTA
OMIT 5 2 21
OMIT 6 3 20
REM <olex2.extras>
REM <HklSrc "%.\\2b.hkl">
REM </olex2.extras>

WGHT    0.096900
FVAR       0.11643
AG1   3    0.922321    0.115806    0.213500    11.00000    0.02915    0.02650 =
         0.02931    0.00109    0.00777    0.01123
AG2   3    0.644171   -0.323752   -0.200663    11.00000    0.02372    0.03544 =
         0.02426    0.01367    0.00988    0.01329
AG3   3    0.633856    0.114111    0.142719    11.00000    0.02596    0.02446 =
         0.02483    0.00320    0.01268    0.00925
AG4   3    0.592444    0.122761    0.256386    11.00000    0.02667    0.03376 =
         0.02826    0.01203    0.01202    0.01259
AG5   3    0.584028   -0.372207   -0.340961    11.00000    0.02531    0.02451 =
         0.01822    0.00250    0.00681    0.00838
AG6   3    0.728251    0.286045    0.176848    11.00000    0.01832    0.03190 =
         0.02828    0.00444    0.00969   -0.00159
AG7   3    0.859927   -0.395513   -0.309588    11.00000    0.02168    0.03297 =
         0.02305    0.00225   -0.00043    0.00787
AG8   3    1.018182   -0.176496   -0.143199    11.00000    0.02245    0.02758 =
         0.02080    0.00179    0.00714    0.00747
AG9   3    0.759973   -0.311433   -0.378233    11.00000    0.02761    0.02483 =
         0.02274   -0.00047    0.00386    0.00384
AG10  3    0.893085    0.412454    0.287919    11.00000    0.03132    0.02523 =
         0.03742    0.00241    0.01460    0.00270
AG11  3    0.702589   -0.185081   -0.324559    11.00000    0.02281    0.04151 =
         0.02503    0.01070    0.01097    0.00708
AG12  3    0.898684   -0.358340   -0.168135    11.00000    0.01978    0.04491 =
         0.02569    0.01369    0.00819    0.00914
AG13  3    0.695335    0.017420    0.223166    11.00000    0.02952    0.02845 =
         0.02686    0.00360    0.01050    0.00913
AG14  3    0.971145    0.321472    0.375056    11.00000    0.02994    0.02223 =
         0.02303    0.00219    0.01134    0.00806
AG15  3    0.747282   -0.147578   -0.180538    11.00000    0.01887    0.03900 =
         0.02487   -0.00485    0.00299    0.00734
AG16  3    0.824025    0.193773    0.135069    11.00000    0.03147    0.02714 =
         0.03715    0.00108    0.01506    0.00555
AG17  3    0.683160   -0.465399   -0.260271    11.00000    0.04929    0.03655 =
         0.02560    0.00211    0.00987    0.00583
AG18  3    0.782713    0.240795    0.380360    11.00000    0.04135    0.02318 =
         0.04533   -0.00115    0.02520    0.00225
AG19  3    0.958419   -0.224398   -0.290728    11.00000    0.02581    0.03571 =
         0.02856    0.01516    0.00663    0.01209
AG20  3    0.842879   -0.230873   -0.108975    11.00000    0.03026    0.02842 =
         0.03137   -0.00044    0.00457    0.00705
AG21  3    1.011618    0.313777    0.260613    11.00000    0.02980    0.03713 =
         0.02936    0.01739    0.01423    0.01444
AG22  3    0.874002    0.144373    0.337205    11.00000    0.01841    0.03980 =
         0.03205    0.00651    0.00762   -0.00039
AG23  3    0.678800    0.325010    0.301113    11.00000    0.03077    0.02924 =
         0.02690    0.00050    0.00822    0.01027
AG24  3    0.922933   -0.078433   -0.224043    11.00000    0.08233    0.03487 =
         0.02616    0.00222   -0.00241    0.00755
S1    6    0.849997   -0.174682   -0.328619    11.00000    0.02050    0.02329 =
         0.01707    0.00953    0.00710    0.00464
S2    6    0.604696    0.213472    0.201466    11.00000    0.01221    0.01814 =
         0.01946    0.00155    0.00458    0.00293
S3    6    1.062032   -0.266354   -0.030526    11.00000    0.01927    0.02876 =
         0.01453    0.00902    0.00729    0.00572
S4    6    0.843383    0.361536    0.361945    11.00000    0.02356    0.01819 =
         0.02231   -0.00320    0.00598    0.00441
S5    6    0.989078   -0.291728   -0.219041    11.00000    0.01498    0.02630 =
         0.01475    0.00449    0.00455    0.00768
S6    6    0.714669    0.475999    0.247773    11.00000    0.02014    0.02861 =
         0.02172    0.00774    0.00818    0.00924
S7    6    0.886751    0.330123    0.190926    11.00000    0.01887    0.02152 =
         0.02161    0.00927    0.00990    0.00241
S8    6    0.617028   -0.251257   -0.269002    11.00000    0.01554    0.02022 =
         0.01692    0.00353    0.00464    0.00494
S9    6    0.716351    0.104993    0.324657    11.00000    0.01829    0.01807 =
         0.01751    0.00504    0.00586    0.00092
S10   6    1.207413    0.395214    0.258540    11.00000    0.02447    0.02130 =
         0.02769    0.00951    0.01183    0.00649
S11   6    0.613184    0.195601    0.024474    11.00000    0.02571    0.02724 =
         0.02099    0.00846    0.00733    0.00250
S12   6    0.908545   -0.118739   -0.135357    11.00000    0.01814    0.02306 =
         0.02273   -0.00576    0.00218    0.00496
S13   6    0.862130   -0.044474    0.256467    11.00000    0.02159    0.02858 =
         0.02705    0.01211    0.01216    0.01171
S14   6    0.697349   -0.425045   -0.349080    11.00000    0.02107    0.02071 =
         0.01713   -0.00155    0.00409    0.00537
S15   6    0.476248   -0.352993   -0.165724    11.00000    0.02446    0.03547 =
         0.03016    0.01659    0.01549    0.01189
S16   6    1.000274    0.236085    0.488329    11.00000    0.03046    0.03402 =
         0.01924    0.01169    0.00761    0.00298
S17   6    0.405277    0.046927    0.271906    11.00000    0.03721    0.02032 =
         0.04953    0.01159    0.03008    0.00650
S18   6    0.534896   -0.292027   -0.460624    11.00000    0.02071    0.02911 =
         0.01640    0.00902    0.00573    0.00555
S19   6    0.997240    0.221308    0.314364    11.00000    0.01583    0.01928 =
         0.01943    0.00414    0.00465    0.00580
S20   6    0.757365    0.073200    0.153020    11.00000    0.02380    0.02207 =
         0.01850   -0.00176    0.00727    0.00832
S21   6    1.131096   -0.206518   -0.325344    11.00000    0.03088    0.05583 =
         0.03030    0.02776    0.01765    0.02004
S22   6    0.757695   -0.367281   -0.155942    11.00000    0.02362    0.02410 =
         0.01605    0.00920    0.01024    0.00903
S23   6    0.793062    0.010415   -0.264644    11.00000    0.05504    0.04740 =
         0.09931    0.04212    0.05372    0.02889
PART 1
S24   6    0.833781   -0.551490   -0.266655    10.75000    0.02922    0.02424 =
         0.02123    0.00543    0.00641    0.01150
PART 0
O1    5    0.563042   -0.297714   -0.121195    11.00000    0.02607    0.03604 =
         0.04381    0.01450    0.01521    0.01024
O2    5    1.018937   -0.217381   -0.047808    11.00000    0.02619    0.03306 =
         0.02286    0.01435    0.00643    0.01047

O3    5    1.151332    0.411128    0.288936    11.00000    0.02762    0.03193 =
         0.03615    0.01557    0.01679    0.01048
O4    5    0.440754   -0.322165   -0.472956    11.00000    0.02130    0.04351 =
         0.02937    0.01099    0.01126    0.00681
O5    5    0.776824    0.552151    0.283967    11.00000    0.02526    0.03402 =
         0.03213    0.00447    0.00661    0.00445
O6    5    0.585497   -0.213857   -0.422689    11.00000    0.03069    0.03082 =
         0.02681    0.00834    0.00700    0.00680
O7    5    0.757521    0.433038    0.224711    11.00000    0.03712    0.04011 =
         0.03908    0.00790    0.01439    0.02296
O8    5    1.182738   -0.248351   -0.307386    11.00000    0.03564    0.05622 =
         0.03453    0.02770    0.01562    0.02288
O9    5    1.280432    0.384926    0.297932    11.00000    0.03574    0.03920 =
         0.03716    0.02100    0.01528    0.01926
O10   5    1.094828    0.272339    0.503258    11.00000    0.03215    0.04801 =
         0.03644    0.01899    0.01481    0.00709
O11   5    1.333691    0.608238    0.215896    11.00000    0.04379    0.03381 =
         0.04449    0.02351    0.01968    0.01255
O12   5    0.662984    0.152422    0.045963    11.00000    0.03283    0.03775 =
         0.03733    0.01806    0.01157    0.00914
O13   5    1.232912   -0.184578    0.143904    11.00000    0.02992    0.02379 =
         0.04573    0.00806   -0.00611    0.00092
O15   5    0.267357   -0.170872    0.305237    11.00000    0.03466    0.02269 =
         0.04158    0.01132    0.01505    0.00699
O16   5    0.931614    0.007903    0.243531    11.00000    0.02714    0.03679 =
         0.05011    0.02441    0.02052    0.00926
O17   5    0.413604   -0.322361   -0.189436    11.00000    0.03117    0.05645 =
         0.03675    0.02766    0.01623    0.01821
O18   5    0.957948    0.161549    0.443444    11.00000    0.04906    0.04718 =
         0.03208    0.01333    0.00889    0.00790
O19   5    0.356291   -0.381089   -0.619211    11.00000    0.02475    0.02897 =
         0.02960    0.00512   -0.00064    0.00416
O20   5    0.466101    0.103126    0.329853    11.00000    0.06209    0.02423 =
         0.06065    0.00158    0.02969   -0.00171
O21   5    0.821412   -0.008128    0.289106    11.00000    0.04670    0.04716 =
         0.03871    0.02082    0.02385    0.03105
O22   5    0.644694    0.268222    0.069730    11.00000    0.04135    0.03571 =
         0.02950    0.00481    0.00275    0.01082
O23   5    0.335804    0.064920    0.237871    11.00000    0.05454    0.04341 =
         0.07458    0.03737    0.04229    0.02935
O24   5    0.661944    0.438950    0.278685    11.00000    0.03954    0.05593 =
         0.04812    0.03312    0.02543    0.02256
O25   5    0.951911   -0.210193    0.294833    11.00000    0.04005    0.03351 =
         0.06901    0.01120    0.02450    0.01542
O26   5    0.952509    0.282625    0.471021    11.00000    0.03810    0.03507 =
         0.03468    0.01826    0.01320    0.00595
O27   5    1.007815   -0.342754   -0.070505    11.00000    0.03523    0.03323 =
         0.01600    0.00452   -0.00152    0.00741
O28   5    0.361612   -0.507665   -0.066318    11.00000    0.09328    0.07297 =
         0.12046    0.07163    0.06851    0.04379
O29   5    1.143035   -0.148680   -0.274039    11.00000    0.07725    0.08257 =
         0.03899    0.03471    0.04575    0.05058
PART 1
O30   5    0.819303   -0.503578   -0.222418    10.75000    0.05775    0.02779 =
         0.04076    0.00930    0.02299    0.01477
PART 0
O31   5    0.487020   -0.400565   -0.213196    11.00000    0.04168    0.05888 =
         0.04537    0.02388    0.02985    0.02111
O32   5    1.154848   -0.238927   -0.023023    11.00000    0.02876    0.05176 =
         0.03979    0.02582    0.02588    0.01532
O33   5    0.578314   -0.338276   -0.437237    11.00000    0.02805    0.03935 =
         0.02155    0.01548    0.00528    0.00766

O34   5    0.517959    0.153358    0.000970    11.00000    0.02959    0.04850 =
         0.03626    0.01991    0.01258    0.00725
O35   5    0.456645    0.027753    0.237040    11.00000    0.04410    0.03520 =
         0.06790    0.02561    0.04322    0.01454
O36   5    0.505491    0.416388    0.063135    11.00000    0.04852    0.05294 =
         0.04329    0.00890   -0.00002    0.00042
O1W   5    0.936277   -0.404695   -0.378859    11.00000    0.04996    0.06953 =
         0.04986    0.01288    0.01850    0.02256
AFIX   3
H1WA  2    0.977907   -0.419465   -0.365319    11.00000   -1.50000
H1WB  2    0.965607   -0.359165   -0.376229    11.00000   -1.50000
AFIX   0

O40   5    0.797404   -0.107200    0.203591    11.00000    0.03652    0.04428 =
         0.03035    0.00783    0.01343    0.01025
O41   5    1.018530   -0.213745   -0.485610    11.00000    0.03697    0.07690 =
         0.04396    0.02875    0.01453    0.01943
O42   5    0.730952    0.363400   -0.046766    11.00000    0.09243    0.07174 =
         0.08405    0.03188    0.02821    0.00259
O43   5    0.761579   -0.621491   -0.296940    11.00000    0.06869    0.03500 =
         0.06714   -0.00920    0.03236   -0.00185
PART 1
O45   5    0.869661   -0.513121   -0.305345    10.75000    0.03752    0.03683 =
         0.04303    0.02192    0.01809    0.01544

PART 0
O46   5    1.177929    0.297911    0.644745    11.00000    0.06681    0.07620 =
         0.05985    0.02655    0.00750   -0.00075

O47   5    0.856675    0.037531   -0.198839    11.00000    0.08986    0.11613 =
         0.10343    0.05756    0.03404    0.05643
O48   5    0.563176    0.029115   -0.269048    11.00000    0.17613    0.09680 =
         0.08711    0.05474    0.06555    0.02347
O50   5    1.035789   -0.254820   -0.361121    11.00000    0.02940    0.07001 =
         0.04791    0.03809    0.01732    0.01429
O52   5    0.843043    0.016429   -0.298650    11.00000    0.08600    0.13972 =
         0.12228    0.02773    0.06469    0.02319
O53   5    1.152904    0.335061    0.200974    11.00000    0.03806    0.02324 =
         0.04533    0.00836    0.01349    0.00488
O54   5    0.724603   -0.058740   -0.271887    11.00000    0.08827    0.05918 =
         0.11862    0.02872    0.04534    0.02938
O55   5    0.907418   -0.703635   -0.270883    11.00000    0.13365    0.23993 =
         0.16750   -0.00983    0.05335    0.11073
N1    4    1.101203    0.421811    0.443887    11.00000    0.02718    0.02793 =
         0.02482    0.00725    0.00956    0.01124
N2    4    0.569932    0.325752    0.336929    11.00000    0.03018    0.02989 =
         0.03459    0.01469    0.01619    0.01513
N3    4    0.584221   -0.099441    0.198178    11.00000    0.02739    0.02050 =
         0.03573    0.00485    0.01077    0.00289
N4    4    1.154970   -0.081154   -0.085942    11.00000    0.02002    0.02509 =
         0.02498    0.00358    0.00608    0.00560
N5    4    0.735345    0.256668    0.459240    11.00000    0.03971    0.02984 =
         0.04052   -0.00086    0.01877    0.00667
N6    4    1.047447    0.017786   -0.217480    11.00000    0.06876    0.03456 =
         0.03217    0.00939    0.00096    0.00018
N7    4    0.753834   -0.352014   -0.475270    11.00000    0.02637    0.02970 =
         0.02820    0.01103    0.00663    0.01311
N8    4    0.678422   -0.086510   -0.137358    11.00000    0.02318    0.03090 =
         0.02051   -0.00297    0.00866    0.00869
N9    4    0.445266   -0.469630   -0.395284    11.00000    0.02373    0.02664 =
         0.03350    0.01116    0.01323    0.00871
N10   4    0.847786   -0.200248   -0.009253    11.00000    0.03611    0.02379 =
         0.03242   -0.00053    0.01458    0.00917
N11   4    1.031060    0.107466    0.179934    11.00000    0.02904    0.02076 =
         0.02708    0.00098    0.00950    0.00741
N12   4    0.994099    0.527448    0.300501    11.00000    0.02047    0.01837 =
         0.04334    0.00661    0.00659    0.00199
N13   4    0.571428   -0.570000   -0.266035    11.00000    0.04796    0.02926 =
         0.02717    0.00719    0.01393    0.00337
N14   4    0.882102    0.186505    0.059531    11.00000    0.03377    0.02916 =
         0.03935    0.00176    0.01330    0.00716
N18   4    0.497948    0.015312    0.073540    11.00000    0.02662    0.02836 =
         0.02357    0.00282    0.01447    0.01286
C1    1    1.138261   -0.371646    0.140303    11.00000    0.03159    0.03047 =
         0.02646    0.01276    0.00288    0.00797
AFIX  13
H1    2    1.125803   -0.405069    0.165114    11.00000   -1.20000
AFIX   0

C2    1    0.885321    0.436310    0.435160    11.00000    0.02737    0.02112 =
         0.02105   -0.00554    0.00717    0.00442
AFIX  13
H2    2    0.919794    0.422221    0.468508    11.00000   -1.20000
AFIX   0

C3    1    0.428493   -0.414161   -0.128301    11.00000    0.03168    0.03251 =
         0.03403    0.02047    0.02053    0.01334
AFIX  23
H3A   2    0.382489   -0.461134   -0.160205    11.00000   -1.20000
H3B   2    0.476242   -0.425850   -0.103594    11.00000   -1.20000
AFIX   0
C4    1    1.259571    0.011420    0.010193    11.00000    0.02404    0.03511 =
         0.03363    0.00483    0.00222    0.01028
AFIX  43
H4    2    1.277346    0.029502    0.052964    11.00000   -1.20000
AFIX   0
C5    1    0.638177   -0.503458   -0.421492    11.00000    0.01972    0.02041 =
         0.01243   -0.00264   -0.00471    0.00630
AFIX  13
H5    2    0.600495   -0.489144   -0.452983    11.00000   -1.20000
AFIX   0
C6    1    1.193119   -0.249635    0.134149    11.00000    0.02494    0.03032 =
         0.01830    0.00689    0.00049    0.00952

C7    1    1.160666    0.465848    0.426406    11.00000    0.02255    0.03151 =
         0.02848    0.00655    0.01160    0.00911
AFIX  43
H7    2    1.152906    0.450614    0.385076    11.00000   -1.20000
AFIX   0

C8    1    0.705773   -0.519975   -0.443298    11.00000    0.03923    0.03032 =
         0.02671    0.00188    0.01347    0.01497
AFIX 137
H8A   2    0.745650   -0.474918   -0.447087    11.00000   -1.50000
H8B   2    0.673890   -0.558991   -0.482954    11.00000   -1.50000
H8C   2    0.741090   -0.536599   -0.413825    11.00000   -1.50000
AFIX   0

C9    1    0.350563   -0.116264   -0.003894    11.00000    0.02376    0.02145 =
         0.04651   -0.00162    0.00713    0.00147
AFIX  43
H9    2    0.300290   -0.160935   -0.030481    11.00000   -1.20000
AFIX   0
C10   1    0.420054    0.164619    0.157023    11.00000    0.01668    0.04911 =
         0.03230    0.01263    0.01120    0.00816
AFIX 137
H10A  2    0.414567    0.114071    0.153990    11.00000   -1.50000
H10B  2    0.365346    0.162616    0.127575    11.00000   -1.50000
H10C  2    0.428999    0.190267    0.198232    11.00000   -1.50000
AFIX   0

C11   1    1.205737   -0.042637   -0.110873    11.00000    0.03178    0.03034 =
         0.02473    0.00874    0.01253    0.01111
AFIX  43
H11   2    1.187452   -0.061717   -0.153625    11.00000   -1.20000
AFIX   0

C12   1    0.797110   -0.002662    0.067530    11.00000    0.04145    0.03480 =
         0.04454   -0.01220    0.02340    0.01063
AFIX 137
H12A  2    0.835715    0.045614    0.067456    11.00000   -1.50000
H12B  2    0.776975   -0.040207    0.028354    11.00000   -1.50000
H12C  2    0.830672   -0.016481    0.100304    11.00000   -1.50000
AFIX   0

C13   1    1.183050   -0.053430   -0.024920    11.00000    0.01604    0.02920 =
         0.02771    0.00701    0.00385    0.00567
AFIX  43
H13   2    1.149125   -0.079312   -0.005330    11.00000   -1.20000
AFIX   0

C14   1    1.097256    0.036185    0.138929    11.00000    0.03666    0.03594 =
         0.07400    0.01392    0.03386    0.01906
AFIX  43
H14   2    1.093964   -0.011342    0.121656    11.00000   -1.20000
AFIX   0

C15   1    1.109846    0.002180   -0.233437    11.00000    0.06860    0.05766 =
         0.04888    0.02081   -0.01097    0.02203
AFIX  43
H15   2    1.096927   -0.048220   -0.251501    11.00000   -1.20000
AFIX   0

C16   1    0.947621    0.509850    0.434708    11.00000    0.03210    0.01987 =
         0.04054   -0.00930    0.00774   -0.00146
AFIX 137
H16A  2    0.995020    0.503342    0.423518    11.00000   -1.50000
H16B  2    0.974361    0.546539    0.475272    11.00000   -1.50000
H16C  2    0.913697    0.527138    0.405042    11.00000   -1.50000
AFIX   0
C17   1    1.256137    0.478526    0.242660    11.00000    0.02221    0.02218 =
         0.02236    0.00465    0.00633    0.00681
AFIX  23
H17A  2    1.208961    0.496019    0.228114    11.00000   -1.20000
H17B  2    1.302157    0.516443    0.281570    11.00000   -1.20000
AFIX   0
C18   1    0.506588   -0.108608    0.200171    11.00000    0.03355    0.03850 =
         0.05784    0.02407    0.02261    0.01874
AFIX  43
H18   2    0.495766   -0.065569    0.208880    11.00000   -1.20000
AFIX   0

C19   1    1.110608   -0.303507    0.078275    11.00000    0.02289    0.02864 =
         0.01590    0.01112    0.00934    0.00757
C20   1    0.912073    0.394379    0.146216    11.00000    0.03207    0.08326 =
         0.06302    0.05826    0.01506    0.01561
AFIX  13
H20   2    0.904749    0.439451    0.164038    11.00000   -1.20000
AFIX   0

C21   1    1.091345   -0.308214   -0.211723    11.00000    0.01354    0.03166 =
         0.01265    0.00372    0.00288    0.00981
AFIX  13
H21   2    1.097370   -0.314687   -0.251671    11.00000   -1.20000
AFIX   0
C22   1    1.145916   -0.352466    0.046997    11.00000    0.04919    0.05984 =
         0.02144    0.01640    0.02025    0.03353
AFIX  23
H22A  2    1.202802   -0.321974    0.045114    11.00000   -1.20000
H22B  2    1.101780   -0.383507    0.005212    11.00000   -1.20000
AFIX   0

C23   1    0.280507   -0.045634    0.309210    11.00000    0.04879    0.02312 =
         0.05593    0.02272    0.03819    0.01477
C24   1    1.119325    0.663810    0.309460    11.00000    0.03358    0.02458 =
         0.04055    0.01449    0.01013    0.00626
AFIX  43
H24   2    1.161527    0.710041    0.311935    11.00000   -1.20000
AFIX   0

C25   1    1.060277   -0.352270    0.109340    11.00000    0.02415    0.05054 =
         0.03812    0.02723    0.01924    0.01297
C26   1    0.545625   -0.298177   -0.531876    11.00000    0.01679    0.04034 =
         0.01071    0.00912    0.00027    0.00867
AFIX  23
H26A  2    0.610353   -0.273496   -0.522457    11.00000   -1.20000
H26B  2    0.525959   -0.351405   -0.552976    11.00000   -1.20000
AFIX   0
C27   1    0.827034   -0.339120   -0.488985    11.00000    0.03590    0.02213 =
         0.03795    0.00890    0.01718    0.00961
AFIX  43
H27   2    0.884668   -0.313905   -0.456742    11.00000   -1.20000
AFIX   0

C28   1    0.865032    0.156651   -0.042689    11.00000    0.04699    0.04396 =
         0.03275    0.00257    0.01671    0.01244
AFIX  43
H28   2    0.825640    0.131525   -0.084222    11.00000   -1.20000
AFIX   0
C29   1    0.498037    0.205554    0.143742    11.00000    0.01767    0.03206 =
         0.02442    0.01109    0.00460    0.01301
AFIX  13
H29   2    0.489673    0.175981    0.102983    11.00000   -1.20000
AFIX   0
C30   1    0.509310    0.281397    0.141944    11.00000    0.02657    0.03496 =
         0.05159    0.02018    0.00717    0.01560
AFIX 137
H30A  2    0.542370    0.316660    0.183335    11.00000   -1.50000
H30B  2    0.450375    0.281709    0.124522    11.00000   -1.50000
H30C  2    0.542604    0.295737    0.116792    11.00000   -1.50000
AFIX   0

C31   1    0.577433   -0.572000   -0.413069    11.00000    0.02603    0.02044 =
         0.03073   -0.00541    0.00194    0.00391
AFIX 137
H31A  2    0.612464   -0.583195   -0.379024    11.00000   -1.50000
H31B  2    0.551120   -0.614242   -0.450324    11.00000   -1.50000
H31C  2    0.529645   -0.562652   -0.404441    11.00000   -1.50000
AFIX   0
C32   1    0.431758   -0.303803   -0.321707    11.00000    0.02237    0.02849 =
         0.03413    0.00631    0.01045    0.00899
AFIX 137
H32A  2    0.433967   -0.311813   -0.362001    11.00000   -1.50000
H32B  2    0.377883   -0.296538   -0.323641    11.00000   -1.50000
H32C  2    0.430318   -0.347153   -0.308711    11.00000   -1.50000
AFIX   0

C33   1    1.114747    0.447103    0.502700    11.00000    0.03440    0.03237 =
         0.02273    0.00887    0.01231    0.01466
AFIX  43
H33   2    1.074938    0.417800    0.517243    11.00000   -1.20000
AFIX   0
C34   1    0.251068   -0.119671    0.322038    11.00000    0.03984    0.02301 =
         0.04582    0.01256    0.02782    0.00369

C35   1    0.875495   -0.120197   -0.381202    11.00000    0.04265    0.06233 =
         0.03872    0.04227    0.02294    0.02837
AFIX  13
H35   2    0.890044   -0.067418   -0.360402    11.00000   -1.20000
AFIX   0
C36   1    0.935920   -0.159918    0.096028    11.00000    0.04414    0.03153 =
         0.03306   -0.00410    0.01126    0.01667
AFIX  43
H36   2    0.993625   -0.139229    0.128041    11.00000   -1.20000
AFIX   0
C37   1    0.364902   -0.271964   -0.650799    11.00000    0.03204    0.03902 =
         0.04211    0.02172    0.00872    0.01314
AFIX  23
H37A  2    0.319016   -0.261152   -0.639591    11.00000   -1.20000
H37B  2    0.339282   -0.297924   -0.695118    11.00000   -1.20000
AFIX   0
C38   1    0.450742   -0.243861   -0.048966    11.00000    0.04326    0.03164 =
         0.04941    0.00299    0.01573    0.01148
AFIX 137
H38A  2    0.503008   -0.231014   -0.059533    11.00000   -1.50000
H38B  2    0.461759   -0.203543   -0.014204    11.00000   -1.50000
H38C  2    0.398192   -0.251249   -0.083846    11.00000   -1.50000
AFIX   0

C39   1    0.368695   -0.092519    0.057333    11.00000    0.01816    0.03509 =
         0.03573    0.00948    0.01028    0.00147
AFIX  43
H39   2    0.331915   -0.120988    0.074119    11.00000   -1.20000
AFIX   0
C40   1    1.143195    0.605485    0.314533    11.00000    0.01977    0.02848 =
         0.07274    0.01324    0.01860    0.00848
AFIX  43
H40   2    1.202707    0.611389    0.321958    11.00000   -1.20000
AFIX   0

C42   1    0.675642   -0.390387   -0.521828    11.00000    0.03541    0.02872 =
         0.03177    0.01141    0.01287    0.01358
AFIX  43
H42   2    0.622961   -0.402149   -0.513933    11.00000   -1.20000
AFIX   0
C43   1    0.513250   -0.236137   -0.276850    11.00000    0.01703    0.03124 =
         0.01645    0.00242    0.00443    0.01090
AFIX  13
H43   2    0.508923   -0.228225   -0.236358    11.00000   -1.20000
AFIX   0

C44   1    0.354387   -0.037039    0.286577    11.00000    0.02799    0.01775 =
         0.03118    0.00689    0.01527    0.00581
AFIX  23
H44A  2    0.330111   -0.078563    0.248473    11.00000   -1.20000
H44B  2    0.402291   -0.043404    0.316846    11.00000   -1.20000
AFIX   0
C45   1    0.923287   -0.079502    0.307016    11.00000    0.02514    0.02774 =
         0.04088    0.01540    0.00615    0.00905
AFIX  23
H45A  2    0.957647   -0.097824    0.287256    11.00000   -1.20000
H45B  2    0.967449   -0.037008    0.343779    11.00000   -1.20000
AFIX   0

C46   1    0.449756   -0.180952   -0.526785    11.00000    0.04174    0.02857 =
         0.05238    0.00855    0.00666    0.00945
AFIX 137
H46A  2    0.486325   -0.169196   -0.483680    11.00000   -1.50000
H46B  2    0.395496   -0.226635   -0.539836    11.00000   -1.50000
H46C  2    0.433186   -0.140113   -0.532571    11.00000   -1.50000
AFIX   0
C47   1    0.954415   -0.121341   -0.391150    11.00000    0.02751    0.07882 =
         0.04581    0.03799    0.01795    0.01864
AFIX 137
H47A  2    1.004062   -0.105985   -0.351809    11.00000   -1.50000
H47B  2    0.971352   -0.087126   -0.413505    11.00000   -1.50000
H47C  2    0.940633   -0.171677   -0.414792    11.00000   -1.50000
AFIX   0

C48   1    0.908939   -0.200429    0.323396    11.00000    0.03262    0.02094 =
         0.03270    0.00259   -0.00259    0.00705
C49   1    0.630443    0.010589   -0.133075    11.00000    0.05994    0.03980 =
         0.03650    0.01619    0.02932    0.02817
AFIX  43
H49   2    0.635969    0.056281   -0.140260    11.00000   -1.20000
AFIX   0

C50   1    0.571895    0.388535    0.366434    11.00000    0.02776    0.02892 =
         0.04367    0.00687    0.01054    0.00987
AFIX  43
H50   2    0.621888    0.433494    0.375493    11.00000   -1.20000
AFIX   0

C51   1    1.084736   -0.218908   -0.486892    11.00000    0.02348    0.04348 =
         0.03294    0.01170    0.00286    0.00083
C52   1    0.398850   -0.317474   -0.614867    11.00000    0.02532    0.03173 =
         0.01863    0.00236    0.00462    0.00983
C54   1    0.521511   -0.167447   -0.294036    11.00000    0.03346    0.03062 =
         0.03286    0.00947    0.01041    0.01291
AFIX 137
H54A  2    0.575226   -0.125161   -0.263191    11.00000   -1.50000
H54B  2    0.468649   -0.158183   -0.296558    11.00000   -1.50000
H54C  2    0.526068   -0.174010   -0.333613    11.00000   -1.50000
AFIX   0

C55   1    0.597509   -0.161073    0.183177    11.00000    0.02377    0.03274 =
         0.03320    0.00403    0.00629    0.00379
AFIX  43
H55   2    0.651975   -0.156404    0.179363    11.00000   -1.20000
AFIX   0

C56   1    1.241951   -0.167323   -0.454336    11.00000    0.02859    0.04319 =
         0.02836    0.00862    0.01391    0.00480
C57   1    1.059593   -0.265685    0.042400    11.00000    0.02743    0.03968 =
         0.01683    0.01194    0.01407    0.01592
AFIX  23
H57A  2    1.083714   -0.213343    0.067819    11.00000   -1.20000
H57B  2    0.996242   -0.289664    0.036715    11.00000   -1.20000
AFIX   0
C58   1    0.927195   -0.171449    0.037388    11.00000    0.03106    0.03702 =
         0.02840    0.00102    0.00670    0.01665
AFIX  43
H58   2    0.979674   -0.158515    0.029210    11.00000   -1.20000
AFIX   0

C59   1    1.348720    0.366552    0.191368    11.00000    0.05955    0.04654 =
         0.06743    0.01646    0.03834    0.03038
AFIX 137
H59A  2    1.386390    0.350910    0.174061    11.00000   -1.50000
H59B  2    1.285823    0.338473    0.163270    11.00000   -1.50000
H59C  2    1.357064    0.357173    0.230363    11.00000   -1.50000
AFIX   0
C60   1    1.183328    0.513218    0.542700    11.00000    0.04738    0.04287 =
         0.02345   -0.00295    0.00586    0.02289
AFIX  43
H60   2    1.189039    0.529397    0.583474    11.00000   -1.20000
AFIX   0
C61   1    0.407324   -0.073455   -0.025469    11.00000    0.03033    0.03282 =
         0.02623   -0.00157    0.00895    0.01440
AFIX  43
H61   2    0.397196   -0.088531   -0.067286    11.00000   -1.20000
AFIX   0
C62   1    0.439435   -0.175527    0.190672    11.00000    0.03652    0.04330 =
         0.06369    0.02631    0.02599    0.01662
AFIX  43
H62   2    0.385301   -0.178110    0.194047    11.00000   -1.20000
AFIX   0
C63   1    0.429830    0.326839    0.367478    11.00000    0.03745    0.06089 =
         0.10035    0.04255    0.03862    0.02493
AFIX  43
H63   2    0.380764    0.327797    0.376904    11.00000   -1.20000
AFIX   0
C64   1    1.103293    0.222868    0.368860    11.00000    0.02086    0.03445 =
         0.04626    0.01932   -0.00539    0.00867
AFIX  13
H64   2    1.108198    0.244131    0.410863    11.00000   -1.20000
AFIX   0
C65   1    0.632906    0.479787    0.183486    11.00000    0.02791    0.03494 =
         0.03293    0.01562    0.01636    0.01499
AFIX  23
H65A  2    0.582465    0.429939    0.164176    11.00000   -1.20000
H65B  2    0.609569    0.514207    0.199253    11.00000   -1.20000
AFIX   0

C66   1    0.572970   -0.636804   -0.284138    11.00000    0.07079    0.03986 =
         0.03309    0.00271    0.02062    0.01250
AFIX  43
H66   2    0.625932   -0.638487   -0.286859    11.00000   -1.20000
AFIX   0

C67   1    1.456930    0.491302    0.262608    11.00000    0.03418    0.07234 =
         0.04383    0.02511    0.01783    0.02784
AFIX 137
H67A  2    1.440429    0.479346    0.295791    11.00000   -1.50000
H67B  2    1.476842    0.544704    0.269280    11.00000   -1.50000
H67C  2    1.505500    0.477182    0.261534    11.00000   -1.50000
AFIX   0

C68   1    0.564556   -0.087889   -0.100620    11.00000    0.04619    0.05636 =
         0.04766    0.02185    0.03348    0.02380
AFIX  43
H68   2    0.524123   -0.111993   -0.084133    11.00000   -1.20000
AFIX   0

C69   1    0.602574    0.007760    0.360357    11.00000    0.06588    0.16888 =
         0.10012    0.10464   -0.00659   -0.04067
AFIX 137
H69A  2    0.578205    0.040434    0.376428    11.00000   -1.50000
H69B  2    0.595900   -0.032013    0.378705    11.00000   -1.50000
H69C  2    0.570088   -0.013851    0.316096    11.00000   -1.50000
AFIX   0
C70   1    0.647700    0.231191    0.447614    11.00000    0.04033    0.05141 =
         0.04207    0.00761    0.01814    0.01046
AFIX  43
H70   2    0.606437    0.203135    0.406902    11.00000   -1.20000
AFIX   0
C71   1    0.792982    0.293734    0.517635    11.00000    0.04631    0.04730 =
         0.03900    0.00160    0.01863    0.01567
AFIX  43
H71   2    0.855295    0.310811    0.527121    11.00000   -1.20000
AFIX   0

C72   1    0.569197   -0.022927   -0.110112    11.00000    0.04738    0.05686 =
         0.02858    0.00660    0.02269    0.02482
AFIX  43
H72   2    0.531716   -0.001157   -0.101310    11.00000   -1.20000
AFIX   0

C73   1    1.299022    0.476386    0.197134    11.00000    0.02736    0.03363 =
         0.02364    0.01079    0.01011    0.01119
C74   1    1.030221    0.042816    0.156151    11.00000    0.02748    0.02428 =
         0.04174    0.00363    0.01430    0.00812
AFIX  43
H74   2    0.981384   -0.001175    0.150599    11.00000   -1.20000
AFIX   0

C75   1    0.316712   -0.570945   -0.403244    11.00000    0.03422    0.03495 =
         0.08148    0.02942    0.02478    0.01028
AFIX  43
H75   2    0.282184   -0.596423   -0.383793    11.00000   -1.20000
AFIX   0
C76   1    0.293586   -0.390110   -0.119120    11.00000    0.02588    0.04282 =
         0.03623    0.01128    0.01380    0.01095
AFIX  23
H76A  2    0.247040   -0.441515   -0.140550    11.00000   -1.20000
H76B  2    0.294882   -0.362541   -0.148714    11.00000   -1.20000
AFIX   0

C77   1    0.447003    0.149854   -0.146478    11.00000    0.05690    0.05239 =
         0.04342    0.00867   -0.01097    0.00675
AFIX 137
H77A  2    0.469059    0.113712   -0.134611    11.00000   -1.50000
H77B  2    0.409386    0.130480   -0.190141    11.00000   -1.50000
H77C  2    0.411729    0.158663   -0.123581    11.00000   -1.50000
AFIX   0

C78   1    1.167557   -0.204523   -0.431518    11.00000    0.02849    0.03377 =
         0.02274    0.01036    0.01163    0.00453
C79   1    1.232200    0.531830    0.465159    11.00000    0.02965    0.03074 =
         0.06457    0.01820    0.02164    0.01100
AFIX  43
H79   2    1.272880    0.559875    0.450541    11.00000   -1.20000
AFIX   0
C80   1    0.673468    0.281630    0.550413    11.00000    0.08822    0.05586 =
         0.03997    0.00785    0.03718    0.03857
AFIX  43
H80   2    0.652114    0.290043    0.581429    11.00000   -1.20000
AFIX   0

C81   1    0.679532    0.188081   -0.308285    11.00000    0.09922    0.02944 =
         0.12807    0.01325    0.04287    0.01512
AFIX 137
H81A  2    0.641474    0.176637   -0.285585    11.00000   -1.50000
H81B  2    0.664445    0.220308   -0.331111    11.00000   -1.50000
H81C  2    0.742448    0.213434   -0.279810    11.00000   -1.50000
AFIX   0
C83   1    0.747550   -0.407576   -0.094462    11.00000    0.06210    0.10661 =
         0.06651    0.07960    0.04608    0.05933
AFIX  13
H83   2    0.788282   -0.366339   -0.055379    11.00000   -1.20000
AFIX   0
C84   1    0.859304   -0.178695    0.109174    11.00000    0.07209    0.05185 =
         0.05756    0.00893    0.03878    0.03256
AFIX  43
H84   2    0.863701   -0.171254    0.149857    11.00000   -1.20000
AFIX   0
C85   1    0.291449   -0.599548   -0.462282    11.00000    0.02833    0.02451 =
         0.07270    0.00393    0.01330    0.00140
AFIX  43
H85   2    0.238412   -0.643642   -0.485518    11.00000   -1.20000
AFIX   0

C86   1    0.652588   -0.071090    0.074992    11.00000    0.03308    0.02079 =
         0.03188   -0.00501    0.00740    0.00192
AFIX 137
H86A  2    0.683931   -0.089893    0.104643    11.00000   -1.50000
H86B  2    0.627702   -0.106546    0.034055    11.00000   -1.50000
H86C  2    0.604043   -0.064674    0.084638    11.00000   -1.50000
AFIX   0
C87   1    1.133282    0.234575    0.635970    11.00000    0.03878    0.04943 =
         0.04293    0.02038    0.01730   -0.00464
C88   1    1.345339    0.554896    0.196283    11.00000    0.02371    0.03359 =
         0.02256    0.01225    0.00470    0.00555
C89   1    0.480211   -0.007373    0.015051    11.00000    0.02739    0.03489 =
         0.03188    0.01327    0.01623    0.01265
AFIX  43
H89   2    0.518350    0.022234   -0.000351    11.00000   -1.20000
AFIX   0

C90   1    0.821048   -0.361050   -0.547515    11.00000    0.05781    0.03838 =
         0.05382    0.02116    0.04257    0.02589
AFIX  43
H90   2    0.873882   -0.349356   -0.555217    11.00000   -1.20000
AFIX   0

C91   1    1.100308    0.168768    0.187664    11.00000    0.04414    0.02596 =
         0.08210    0.02216    0.02979    0.00987
AFIX  43
H91   2    1.101365    0.215649    0.204106    11.00000   -1.20000
AFIX   0
C92   1    0.908028    0.076900    0.588627    11.00000    0.04892    0.03963 =
         0.05334    0.02400    0.02076    0.00661
AFIX 137
H92A  2    0.907129    0.051834    0.549823    11.00000   -1.50000
H92B  2    0.862774    0.096821    0.580906    11.00000   -1.50000
H92C  2    0.894939    0.041379    0.610631    11.00000   -1.50000
AFIX   0

C93   1    1.030756   -0.312099    0.152214    11.00000    0.06071    0.09211 =
         0.04885    0.05028    0.04232    0.04751
AFIX 137
H93A  2    0.998217   -0.346902    0.169042    11.00000   -1.50000
H93B  2    0.991579   -0.292049    0.129863    11.00000   -1.50000
H93C  2    1.083416   -0.271416    0.185412    11.00000   -1.50000
AFIX   0

C94   1    0.987646    0.225258    0.556773    11.00000    0.04329    0.03717 =
         0.02375    0.00917    0.01354   -0.00217
AFIX  23
H94A  2    1.008564    0.274986    0.585901    11.00000   -1.20000
H94B  2    0.923281    0.197870    0.547269    11.00000   -1.20000
AFIX   0

C95   1    0.779452   -0.207606    0.062052    11.00000    0.04664    0.05448 =
         0.06375    0.01016    0.03599    0.01638
AFIX  43
H95   2    0.726162   -0.220497    0.069240    11.00000   -1.20000
AFIX   0

C96   1    0.881879   -0.245260    0.363253    11.00000    0.05012    0.03864 =
         0.03566    0.01981   -0.00073    0.00754
AFIX  23
H96A  2    0.934629   -0.242437    0.396185    11.00000   -1.20000
H96B  2    0.841792   -0.297874    0.339238    11.00000   -1.20000
AFIX   0

C98   1    0.741357   -0.398618   -0.593355    11.00000    0.07344    0.02751 =
         0.01329   -0.00089    0.01559    0.01272
AFIX  43
H98   2    0.737021   -0.414200   -0.633838    11.00000   -1.20000
AFIX   0

C99   1    0.970941    0.221817    0.076162    11.00000    0.03270    0.03960 =
         0.05382   -0.00095    0.01443    0.00568
AFIX  43
H99   2    1.009664    0.243223    0.118068    11.00000   -1.20000
AFIX   0
C100  1    1.388125    0.470694    0.145668    11.00000    0.05194    0.06684 =
         0.03654    0.01812    0.03212    0.02915
AFIX  13
H100  2    1.435752    0.460049    0.136013    11.00000   -1.20000
AFIX   0
C101  1    1.033876    0.653123    0.300843    11.00000    0.03440    0.02429 =
         0.02411    0.00941    0.00618    0.01036
AFIX  43
H101  2    1.016182    0.692533    0.298282    11.00000   -1.20000
AFIX   0

C102  1    1.172931   -0.241578   -0.163977    11.00000    0.01711    0.03349 =
         0.01558    0.00328    0.00025    0.00369
AFIX 137
H10F  2    1.178990   -0.197585   -0.176883    11.00000   -1.50000
H10G  2    1.226455   -0.250680   -0.159026    11.00000   -1.50000
H10H  2    1.166088   -0.233393   -0.125156    11.00000   -1.50000
AFIX   0

C103  1    0.596292    0.256979   -0.072804    11.00000    0.08868    0.04838 =
         0.03796    0.01797   -0.00279   -0.01364
C104  1    1.246307   -0.091324   -0.460365    11.00000    0.05593    0.04085 =
         0.03967    0.01478    0.02462    0.00743
AFIX 137
H10I  2    1.189459   -0.098461   -0.490968    11.00000   -1.50000
H10J  2    1.295006   -0.068718   -0.472865    11.00000   -1.50000
H10K  2    1.257214   -0.058690   -0.421079    11.00000   -1.50000
AFIX   0

C105  1    1.234043    0.434734    0.128304    11.00000    0.04243    0.04042 =
         0.03444    0.01215    0.01481    0.01267
AFIX  23
H10D  2    1.190727    0.384869    0.123150    11.00000   -1.20000
H10E  2    1.200571    0.463172    0.112683    11.00000   -1.20000
AFIX   0

C106  1    1.214647   -0.294291    0.176603    11.00000    0.03552    0.02993 =
         0.01737    0.00762   -0.00073    0.00883
AFIX  23
H10L  2    1.213210   -0.274462    0.216399    11.00000   -1.20000
H10M  2    1.273764   -0.294860    0.183201    11.00000   -1.20000
AFIX   0
C107  1    1.079610   -0.378857   -0.195653    11.00000    0.02258    0.03214 =
         0.03300    0.00387    0.00590    0.01540
AFIX 137
H10N  2    1.089942   -0.368947   -0.152518    11.00000   -1.50000
H10O  2    1.122629   -0.396614   -0.203469    11.00000   -1.50000
H10P  2    1.018662   -0.416745   -0.220568    11.00000   -1.50000
AFIX   0
C108  1    1.283370    0.023252   -0.079572    11.00000    0.03121    0.03661 =
         0.05398    0.01962    0.01668    0.00644
AFIX  43
H108  2    1.316436    0.048780   -0.099768    11.00000   -1.20000
AFIX   0

C109  1    1.071928    0.115163    0.648882    11.00000    0.05258    0.07531 =
         0.04819    0.03798    0.01006    0.00725
AFIX  13
H109  2    1.065095    0.085818    0.677324    11.00000   -1.20000
AFIX   0
C110  1    1.295307    0.428586    0.094232    11.00000    0.07603    0.05807 =
         0.03299    0.01659    0.02695    0.02517
AFIX  23
H11A  2    1.283032    0.376226    0.075987    11.00000   -1.20000
H11B  2    1.288169    0.452342    0.062042    11.00000   -1.20000
AFIX   0
C111  1    0.832962    0.155487    0.002474    11.00000    0.03045    0.04208 =
         0.05117    0.00164    0.01284    0.01154
AFIX  43
H111  2    0.770269    0.130024   -0.009386    11.00000   -1.20000
AFIX   0
C112  1    0.874704   -0.140081    0.328101    11.00000    0.02728    0.03013 =
         0.03481    0.01792    0.01056    0.01102
C113  1    0.659353    0.502980    0.133704    11.00000    0.03333    0.04421 =
         0.03780    0.01718    0.01559    0.00905
C114  1    1.158055    0.189234    0.675176    11.00000    0.04454    0.08122 =
         0.04073    0.02871    0.01198    0.00290
AFIX  23
H11C  2    1.173118    0.214272    0.718390    11.00000   -1.20000
H11D  2    1.209562    0.180369    0.671789    11.00000   -1.20000
AFIX   0

C115  1    1.308851    0.048799   -0.017473    11.00000    0.02110    0.03229 =
         0.03911    0.00150   -0.00112   -0.00130
AFIX  43
H115  2    1.361457    0.093044    0.006337    11.00000   -1.20000
AFIX   0
C116  1    0.418986   -0.497433   -0.454695    11.00000    0.02523    0.03073 =
         0.02658    0.00826    0.00837    0.01167
AFIX  43
H116  2    0.452707   -0.470847   -0.474066    11.00000   -1.20000
AFIX   0
C117  1    0.655728   -0.429286   -0.095326    11.00000    0.04493    0.06121 =
         0.04646    0.03729    0.03415    0.02471
AFIX 137
H11E  2    0.642147   -0.385760   -0.090657    11.00000   -1.50000
H11F  2    0.652474   -0.448895   -0.061786    11.00000   -1.50000
H11G  2    0.612217   -0.467471   -0.134104    11.00000   -1.50000
AFIX   0

C118  1    1.374629    0.448038    0.201206    11.00000    0.04086    0.04499 =
         0.03757    0.01226    0.02536    0.02194
C119  1    1.336162   -0.153249   -0.413290    11.00000    0.03202    0.07695 =
         0.04647    0.01898    0.02272    0.01608
AFIX 137
H11H  2    1.358144   -0.111806   -0.376175    11.00000   -1.50000
H11I  2    1.375874   -0.141017   -0.434769    11.00000   -1.50000
H11J  2    1.335032   -0.197878   -0.402539    11.00000   -1.50000
AFIX   0

C120  1    1.078058    0.538173    0.308507    11.00000    0.02366    0.02101 =
         0.06224    0.01110    0.00876    0.00855
AFIX  43
H120  2    1.093943    0.497704    0.310156    11.00000   -1.20000
AFIX   0

C122  1    0.594175   -0.128730   -0.535335    11.00000    0.02823    0.05047 =
         0.04726    0.02679    0.00898    0.00980
AFIX 137
H12J  2    0.589357   -0.081975   -0.536341    11.00000   -1.50000
H12K  2    0.629632   -0.137552   -0.558073    11.00000   -1.50000
H12L  2    0.623465   -0.125816   -0.493042    11.00000   -1.50000
AFIX   0

C123  1    0.723207    0.474942    0.112376    11.00000    0.05695    0.06527 =
         0.06364    0.03007    0.03983    0.02297
AFIX  23
H12D  2    0.692091    0.421350    0.088982    11.00000   -1.20000
H12E  2    0.777145    0.483827    0.147596    11.00000   -1.20000
AFIX   0
C124  1    1.408512    0.553784    0.164410    11.00000    0.04486    0.06841 =
         0.04615    0.03241    0.03047    0.02273
AFIX  23
H12F  2    1.471805    0.584591    0.192437    11.00000   -1.20000
H12G  2    1.394390    0.570864    0.128535    11.00000   -1.20000
AFIX   0

C126  1    1.200035   -0.230716   -0.514650    11.00000    0.04654    0.04156 =
         0.02554    0.00706    0.01461    0.01258
AFIX  13
H126  2    1.233997   -0.222635   -0.541263    11.00000   -1.20000
AFIX   0

C127  1    0.770797   -0.186473    0.292275    11.00000    0.02853    0.06752 =
         0.08043    0.04993    0.02437    0.01835
AFIX  23
H12H  2    0.740281   -0.153765    0.283389    11.00000   -1.20000
H12I  2    0.756927   -0.223125    0.253583    11.00000   -1.20000
AFIX   0

C128  1    1.160635   -0.401837    0.088687    11.00000    0.04536    0.03667 =
         0.02312    0.00722    0.00142    0.02043
AFIX  23
H12M  2    1.120192   -0.454879    0.066654    11.00000   -1.20000
H12N  2    1.223323   -0.396068    0.103627    11.00000   -1.20000
AFIX   0

C129  1    0.453157   -0.238624    0.176123    11.00000    0.03557    0.04069 =
         0.06300    0.02507    0.02744    0.00998
AFIX  43
H129  2    0.408123   -0.286089    0.168347    11.00000   -1.20000
AFIX   0

C130  1    0.499504   -0.268414   -0.577477    11.00000    0.02657    0.04274 =
         0.01837    0.01251    0.00892    0.00934
C131  1    0.196321   -0.041964    0.363649    11.00000    0.12911    0.06205 =
         0.13132    0.05010    0.12220    0.04924
AFIX  13
H131  2    0.180304   -0.022227    0.397265    11.00000   -1.20000
AFIX   0

C132  1    0.662223    0.055789   -0.324816    11.00000    0.11269    0.03696 =
         0.04677    0.00500    0.01396    0.04300
C133  1    1.103867   -0.238783   -0.543728    11.00000    0.04233    0.05155 =
         0.03319    0.00765    0.01465    0.00804
AFIX  23
H13D  2    1.062570   -0.290076   -0.570691    11.00000   -1.20000
H13E  2    1.100101   -0.203821   -0.566983    11.00000   -1.20000
AFIX   0
C134  1    0.619119   -0.119404   -0.115043    11.00000    0.03177    0.03056 =
         0.02784    0.01001    0.01863    0.01062
AFIX  43
H134  2    0.614206   -0.165490   -0.108907    11.00000   -1.20000
AFIX   0

C135  1    1.006571    0.227095    0.031628    11.00000    0.04844    0.05653 =
         0.06251   -0.00732    0.03914   -0.00343
AFIX  43
H135  2    1.068935    0.254333    0.043343    11.00000   -1.20000
AFIX   0

C136  1    1.206754    0.129010   -0.198634    11.00000    0.05229    0.08845 =
         0.06234    0.04042   -0.00279    0.01902
AFIX  43
H136  2    1.261654    0.168226   -0.191551    11.00000   -1.20000
AFIX   0
C137  1    0.664546    0.117315   -0.351768    11.00000    0.05130    0.05868 =
         0.04546    0.01835    0.01704    0.02351
C138  1    0.666294   -0.414576   -0.582015    11.00000    0.05420    0.02294 =
         0.02319   -0.00151   -0.00079    0.01352
AFIX  43
H138  2    0.608752   -0.441534   -0.614178    11.00000   -1.20000
AFIX   0

C139  1    0.757134    0.075865    0.434471    11.00000    0.06470    0.07230 =
         0.04667    0.02880    0.00637   -0.01116
AFIX 137
H13A  2    0.809824    0.068093    0.433808    11.00000   -1.50000
H13B  2    0.733621    0.050044    0.460107    11.00000   -1.50000
H13C  2    0.773971    0.129057    0.450978    11.00000   -1.50000
AFIX   0
C140  1    0.748475    0.522702    0.070935    11.00000    0.07633    0.07211 =
         0.04428    0.02197    0.03688    0.02255
AFIX  23
H14A  2    0.813213    0.555593    0.088586    11.00000   -1.20000
H14B  2    0.731484    0.490847    0.029296    11.00000   -1.20000
AFIX   0

C141  1    0.385756   -0.389390   -0.087200    11.00000    0.02791    0.03510 =
         0.03207    0.02078    0.01241    0.01176
C142  1    0.774608   -0.218641    0.003181    11.00000    0.03257    0.03971 =
         0.03868    0.00424    0.00940    0.01014
AFIX  43
H142  2    0.717485   -0.239975   -0.029522    11.00000   -1.20000
AFIX   0

C143  1    0.656875    0.327930   -0.071433    11.00000    0.09238    0.05031 =
         0.11666    0.00581    0.06857    0.00399
C144  1    0.423881   -0.701038   -0.296717    11.00000    0.05008    0.08407 =
         0.05026    0.03609   -0.00069   -0.00399
AFIX  43
H144  2    0.372361   -0.745694   -0.307885    11.00000   -1.20000
AFIX   0
C145  1    0.969602   -0.040678   -0.061511    11.00000    0.02477    0.02841 =
         0.02762    0.00171    0.00528    0.01003
AFIX  13
H145  2    1.008185   -0.055611   -0.031135    11.00000   -1.20000
AFIX   0

C146  1    0.426104    0.261678    0.337205    11.00000    0.04531    0.04597 =
         0.10228    0.03592    0.03605    0.01200
AFIX  43
H146  2    0.375617    0.216328    0.326262    11.00000   -1.20000
AFIX   0

C147  1    0.919771   -0.613311   -0.180204    11.00000    0.04189    0.04642 =
         0.06311    0.01183    0.01063    0.00478
C148  1    0.640946    0.214547   -0.038036    11.00000    0.03562    0.08367 =
         0.03322    0.02780    0.01304    0.00632
AFIX  23
H14C  2    0.706557    0.243191   -0.022256    11.00000   -1.20000
H14D  2    0.625638    0.166597   -0.067531    11.00000   -1.20000
AFIX   0
C149  1    0.883159   -0.123411    0.394026    11.00000    0.11946    0.04592 =
         0.05118    0.02384    0.05171    0.03953
C150  1    0.497003    0.262981    0.322836    11.00000    0.04303    0.02367 =
         0.05636    0.01321    0.01733    0.00455
AFIX  43
H150  2    0.494695    0.217341    0.301872    11.00000   -1.20000
AFIX   0
C151  1    0.852164    0.363695    0.082737    11.00000    0.03329    0.07613 =
         0.06949    0.05022    0.00452   -0.00419
AFIX 137
H15A  2    0.866550    0.326169    0.061768    11.00000   -1.50000
H15B  2    0.858952    0.403345    0.064251    11.00000   -1.50000
H15C  2    0.790329    0.340744    0.079109    11.00000   -1.50000
AFIX   0
C152  1    0.614347    0.242911    0.490180    11.00000    0.04934    0.06597 =
         0.07435    0.02286    0.03427    0.02408
AFIX  43
H152  2    0.551596    0.224978    0.479076    11.00000   -1.20000
AFIX   0

C153  1    1.145640    0.144299   -0.183620    11.00000    0.09464    0.04435 =
         0.03213    0.00618   -0.00087    0.01130
AFIX  43
H153  2    1.157181    0.194308   -0.165452    11.00000   -1.20000
AFIX   0

C154  1    0.441617   -0.026354    0.093638    11.00000    0.03520    0.03676 =
         0.02593    0.00728    0.01331    0.00815
AFIX  43
H154  2    0.452432   -0.009392    0.135455    11.00000   -1.20000
AFIX   0
C155  1    1.001770    0.141249    0.627426    11.00000    0.04216    0.05913 =
         0.06836    0.04144    0.01767    0.00915

C156  1    1.028550    0.026486   -0.070316    11.00000    0.03802    0.02865 =
         0.03275    0.00232    0.01740    0.00636
AFIX 137
H15F  2    1.062956    0.012637   -0.091947    11.00000   -1.50000
H15G  2    1.069680    0.063742   -0.030575    11.00000   -1.50000
H15H  2    0.991637    0.047085   -0.094196    11.00000   -1.50000
AFIX   0

C157  1    1.169320    0.100169    0.147338    11.00000    0.04850    0.05623 =
         0.11172    0.03979    0.05039    0.02516
AFIX  43
H157  2    1.216404    0.097940    0.135894    11.00000   -1.20000
AFIX   0

C158  1    0.498809   -0.703804   -0.299056    11.00000    0.10468    0.04168 =
         0.05100    0.02184    0.01465    0.00440
AFIX  43
H158  2    0.501970   -0.750058   -0.310555    11.00000   -1.20000
AFIX   0

C159  1    0.198864   -0.117143    0.360560    11.00000    0.09791    0.04724 =
         0.08982    0.02381    0.08170    0.02054
AFIX  23
H15D  2    0.229881   -0.118963    0.401411    11.00000   -1.20000
H15E  2    0.138035   -0.158026    0.340998    11.00000   -1.20000
AFIX   0

C160  1    0.276215   -0.350817   -0.065778    11.00000    0.02580    0.06564 =
         0.03803    0.02414    0.01793    0.01978
AFIX  23
H16N  2    0.270795   -0.304835   -0.070766    11.00000   -1.20000
H16O  2    0.220770   -0.383962   -0.063737    11.00000   -1.20000
AFIX   0

C161  1    1.051980    0.119022    0.547570    11.00000    0.05914    0.07147 =
         0.03368    0.00889    0.02063    0.03072
AFIX  23
H16D  2    0.996603    0.088163    0.510651    11.00000   -1.20000
H16E  2    1.101763    0.140233    0.535014    11.00000   -1.20000
AFIX   0

C162  1    0.976927   -0.420947    0.063209    11.00000    0.02086    0.05174 =
         0.09072    0.02880   -0.00646   -0.00615
AFIX 137
H16P  2    0.934191   -0.405268    0.038723    11.00000   -1.50000
H16Q  2    0.949144   -0.451147    0.084925    11.00000   -1.50000
H16R  2    0.994229   -0.450274    0.036525    11.00000   -1.50000
AFIX   0

C163  1    0.808514    0.444203    0.448411    11.00000    0.03587    0.03863 =
         0.03171   -0.00597    0.01472    0.01321
AFIX 137
H16F  2    0.774780    0.459393    0.416809    11.00000   -1.50000
H16G  2    0.831927    0.481789    0.488134    11.00000   -1.50000
H16H  2    0.769007    0.396547    0.448886    11.00000   -1.50000
AFIX   0

C164  1    0.433835   -0.315972   -0.032137    11.00000    0.02536    0.05268 =
         0.02375    0.01430    0.00593    0.01302
C165  1    1.190977    0.056278   -0.224547    11.00000    0.05384    0.11425 =
         0.08796    0.04846    0.00172    0.03964
AFIX  43
H165  2    1.233819    0.044199   -0.235652    11.00000   -1.20000
AFIX   0
C166  1    0.731122    0.128847   -0.384201    11.00000    0.07239    0.17525 =
         0.10346    0.06431    0.04502    0.04762
AFIX 137
H16S  2    0.703100    0.089888   -0.423714    11.00000   -1.50000
H16T  2    0.785691    0.126397   -0.358903    11.00000   -1.50000
H16U  2    0.746261    0.177476   -0.390295    11.00000   -1.50000
AFIX   0
C167  1    0.393936   -0.503163   -0.367299    11.00000    0.02937    0.02511 =
         0.04646    0.01668    0.02420    0.00493
AFIX  43
H167  2    0.408958   -0.482179   -0.325198    11.00000   -1.20000
AFIX   0

C168  1    0.985747   -0.090560    0.438403    11.00000    0.13979    0.04542 =
         0.04398    0.01885   -0.00141    0.01763
AFIX 137
H16I  2    1.009409   -0.127452    0.430606    11.00000   -1.50000
H16J  2    0.991564   -0.078383    0.480718    11.00000   -1.50000
H16K  2    1.019492   -0.045599    0.431235    11.00000   -1.50000
AFIX   0
C169  1    0.593456    0.512696    0.032281    11.00000    0.06831    0.05644 =
         0.03180    0.01430    0.01402    0.01544
AFIX  23
H16L  2    0.553772    0.538371    0.022926    11.00000   -1.20000
H16M  2    0.587522    0.480699   -0.006170    11.00000   -1.20000
AFIX   0
C170  1    0.135710   -0.047296    0.300962    11.00000    0.07409    0.06370 =
         0.11993    0.04044    0.07502    0.03525
AFIX  23
H17C  2    0.122926   -0.002924    0.302643    11.00000   -1.20000
H17D  2    0.078514   -0.092127    0.284328    11.00000   -1.20000
AFIX   0
C171  1    0.534287   -0.231244    0.173091    11.00000    0.04279    0.03024 =
         0.06397    0.01691    0.03131    0.01852
AFIX  43
H171  2    0.546438   -0.273552    0.164246    11.00000   -1.20000
AFIX   0

C172  1    1.168589   -0.284218   -0.439276    11.00000    0.06211    0.03829 =
         0.03490    0.01395    0.01995    0.02160
AFIX  23
H17H  2    1.213083   -0.284185   -0.402280    11.00000   -1.20000
H17I  2    1.108920   -0.322552   -0.447798    11.00000   -1.20000
AFIX   0

C173  1    1.010027    0.419701    0.154098    11.00000    0.02371    0.05795 =
         0.05596    0.03872    0.01883    0.01215
AFIX 137
H17E  2    1.049219    0.450735    0.196301    11.00000   -1.50000
H17F  2    1.020896    0.448369    0.126749    11.00000   -1.50000
H17G  2    1.022565    0.376181    0.144282    11.00000   -1.50000
AFIX   0
C174  1    0.972874    0.584739    0.295825    11.00000    0.02348    0.02612 =
         0.04029    0.00518    0.00899    0.00871
AFIX  43
H174  2    0.913208    0.578089    0.288740    11.00000   -1.20000
AFIX   0

C175  1    1.086022   -0.578639   -0.129803    11.00000    0.05602    0.09563 =
         0.15154    0.06081   -0.00189    0.02183
AFIX 137
H17J  2    1.080825   -0.616186   -0.164204    11.00000   -1.50000
H17K  2    1.131191   -0.575555   -0.092257    11.00000   -1.50000
H17L  2    1.103877   -0.530362   -0.136511    11.00000   -1.50000
AFIX   0
C176  1    0.793156   -0.147758   -0.437717    11.00000    0.02518    0.06402 =
         0.03338    0.03118    0.00575    0.00957
AFIX 137
H17M  2    0.800334   -0.112244   -0.460303    11.00000   -1.50000
H17N  2    0.741712   -0.153228   -0.426956    11.00000   -1.50000
H17O  2    0.783258   -0.195933   -0.463069    11.00000   -1.50000
AFIX   0
C177  1    0.904168   -0.025454   -0.037839    11.00000    0.03057    0.04290 =
         0.03607   -0.00370    0.01225    0.01243
AFIX 137
H17P  2    0.936651    0.009041    0.003858    11.00000   -1.50000
H17Q  2    0.861254   -0.072040   -0.038169    11.00000   -1.50000
H17R  2    0.872108   -0.003479   -0.063834    11.00000   -1.50000
AFIX   0
C178  1    0.364786   -0.444787   -0.052473    11.00000    0.04996    0.05496 =
         0.06257    0.04562    0.03612    0.02529
C179  1    0.537076   -0.272144   -0.630796    11.00000    0.03664    0.06305 =
         0.03783    0.01572    0.01637    0.02267
AFIX  23
H17S  2    0.603109   -0.252910   -0.613318    11.00000   -1.20000
H17T  2    0.511376   -0.323714   -0.658213    11.00000   -1.20000
AFIX   0

C180  1    0.742922   -0.225290    0.336282    11.00000    0.06394    0.10092 =
         0.13576    0.08938    0.06575    0.04142
AFIX  23
H18A  2    0.703773   -0.207152    0.350623    11.00000   -1.20000
H18B  2    0.711135   -0.279735    0.316573    11.00000   -1.20000
AFIX   0
C181  1    0.993616    0.189344    0.680233    11.00000    0.06114    0.07015 =
         0.04875   -0.00752    0.03851    0.00133
AFIX 137
H18C  2    0.960299    0.217319    0.664652    11.00000   -1.50000
H18D  2    1.053488    0.223961    0.710447    11.00000   -1.50000
H18E  2    0.961865    0.157408    0.699260    11.00000   -1.50000
AFIX   0
C182  1    0.633658    0.622044    0.145028    11.00000    0.07241    0.03858 =
         0.05123    0.00999    0.02338    0.01879
AFIX 137
H18F  2    0.571236    0.588063    0.119128    11.00000   -1.50000
H18G  2    0.648946    0.667902    0.134418    11.00000   -1.50000
H18H  2    0.641594    0.633606    0.187787    11.00000   -1.50000
AFIX   0

C183  1    1.064797    0.087246   -0.194445    11.00000    0.08744    0.03030 =
         0.02982    0.00248    0.00603    0.00478
AFIX  43
H183  2    1.020922    0.099225   -0.184775    11.00000   -1.20000
AFIX   0

C184  1    1.093443    0.144884    0.361845    11.00000    0.03205    0.04308 =
         0.07770    0.01153   -0.00595    0.02123
AFIX 137
H18I  2    1.035946    0.115020    0.362373    11.00000   -1.50000
H18J  2    1.142198    0.144838    0.395454    11.00000   -1.50000
H18K  2    1.095739    0.123774    0.323117    11.00000   -1.50000
AFIX   0
C185  1    0.790594    0.634167    0.183311    11.00000    0.05907    0.04304 =
         0.05748    0.01908    0.02731    0.00293
AFIX 137
H18L  2    0.790069    0.639817    0.223992    11.00000   -1.50000
H18M  2    0.811518    0.683035    0.177876    11.00000   -1.50000
H18N  2    0.830812    0.611070    0.178824    11.00000   -1.50000
AFIX   0

C186  1    0.961971   -0.668474   -0.111076    11.00000    0.13834    0.15474 =
         0.13433    0.06241    0.03325    0.06735
AFIX  13
H186  2    0.999254   -0.673925   -0.073227    11.00000   -1.20000
AFIX   0

C187  1    0.190687   -0.051898    0.262717    11.00000    0.04663    0.05262 =
         0.11045    0.04902    0.05312    0.03226
AFIX  23
H18O  2    0.201426   -0.010688    0.245366    11.00000   -1.20000
H18P  2    0.159901   -0.099631    0.229162    11.00000   -1.20000
AFIX   0

C188  1    0.358405   -0.333034   -0.008394    11.00000    0.03317    0.06923 =
         0.02691    0.01594    0.01517    0.01808
AFIX  13
H188  2    0.369070   -0.293924    0.028329    11.00000   -1.20000
AFIX   0

C189  1    0.765406    0.307920    0.564160    11.00000    0.05480    0.06181 =
         0.03138   -0.00355    0.00925    0.02687
AFIX  43
H189  2    0.807860    0.334976    0.604739    11.00000   -1.20000
AFIX   0

C190  1    0.523765   -0.308343    0.012097    11.00000    0.03324    0.10304 =
         0.04937    0.03916    0.01116    0.02862
AFIX 137
H19A  2    0.565870   -0.301819   -0.007864    11.00000   -1.50000
H19B  2    0.514894   -0.353177    0.024070    11.00000   -1.50000
H19C  2    0.547927   -0.265165    0.048318    11.00000   -1.50000
AFIX   0

C191  1    0.573917    0.469065    0.073871    11.00000    0.04222    0.04038 =
         0.03690    0.01454    0.02200    0.00983
C192  1    0.831712   -0.204214    0.388783    11.00000    0.12277    0.06215 =
         0.05514    0.04147    0.05021    0.04230
AFIX  13
H192  2    0.826393   -0.211744    0.427124    11.00000   -1.20000
AFIX   0
C193  1    1.169601    0.166748    0.172888    11.00000    0.05600    0.04565 =
         0.14265    0.05342    0.05370    0.01947
AFIX  43
H193  2    1.218436    0.211779    0.180340    11.00000   -1.20000
AFIX   0
C194  1    1.243986    0.556122    0.523444    11.00000    0.02904    0.03256 =
         0.05083    0.00122   -0.00047    0.01342
AFIX  43
H194  2    1.292559    0.601449    0.550682    11.00000   -1.20000
AFIX   0
C195  1    1.039497    0.183549    0.587861    11.00000    0.04659    0.04852 =
         0.03670    0.02135    0.01765    0.00805

C196  1    0.421106   -0.634425   -0.278381    11.00000    0.03691    0.09785 =
         0.08287    0.05558    0.01049    0.01311
AFIX  43
H196  2    0.367875   -0.632283   -0.276603    11.00000   -1.20000
AFIX   0
C198  1    0.684258   -0.023501   -0.145636    11.00000    0.05281    0.03617 =
         0.03560    0.00786    0.03073    0.01521
AFIX  43
H198  2    0.726724    0.000370   -0.160813    11.00000   -1.20000
AFIX   0

C199  1    0.522490    0.219213   -0.133262    11.00000    0.05913    0.06354 =
         0.07898    0.03480    0.01944    0.02408
C200  1    0.502072   -0.191505   -0.563840    11.00000    0.02877    0.03693 =
         0.03736    0.02059    0.01164    0.01055
C202  1    0.306094    0.086248    0.369609    11.00000    0.13438    0.04043 =
         0.09973    0.01948    0.08949    0.03663
AFIX 137
H20A  2    0.258738    0.082697    0.333049    11.00000   -1.50000
H20B  2    0.364583    0.113333    0.369129    11.00000   -1.50000
H20C  2    0.301992    0.112676    0.405848    11.00000   -1.50000
AFIX   0
C204  1    0.295070    0.007916    0.370869    11.00000    0.12776    0.04352 =
         0.07560    0.02323    0.08715    0.03738

C205  1    0.507257   -0.223733   -0.664361    11.00000    0.05195    0.06517 =
         0.03323    0.02691    0.01911    0.01198
AFIX  23
H20I  2    0.470831   -0.251576   -0.708119    11.00000   -1.20000
H20J  2    0.559147   -0.179665   -0.660082    11.00000   -1.20000
AFIX   0

C207  1    0.576845    0.196229   -0.173209    11.00000    0.14857    0.09189 =
         0.07778    0.01882    0.08063    0.04454
AFIX 137
H20D  2    0.539219    0.146310   -0.202560    11.00000   -1.50000
H20E  2    0.632238    0.196996   -0.145742    11.00000   -1.50000
H20F  2    0.591283    0.231764   -0.194995    11.00000   -1.50000
AFIX   0
C208  1    0.596650    0.345160   -0.126850    11.00000    0.12006    0.08770 =
         0.10920    0.06409    0.08209    0.06652
AFIX  23
H20G  2    0.593688    0.393007   -0.112449    11.00000   -1.20000
H20H  2    0.620928    0.346846   -0.158714    11.00000   -1.20000
AFIX   0
C209  1    0.695672    0.584963    0.135143    11.00000    0.05536    0.03742 =
         0.03421    0.01110    0.01524    0.00118
C210  1    0.505322    0.281019   -0.150728    11.00000    0.09811    0.06432 =
         0.05292    0.02890    0.01840    0.01652
AFIX  13
H210  2    0.465067    0.269298   -0.193981    11.00000   -1.20000
AFIX   0
C211  1    0.528646    0.290979   -0.044239    11.00000    0.08967    0.07582 =
         0.07534    0.02198    0.04479    0.04744
AFIX  23
H21A  2    0.492735    0.254277   -0.029776    11.00000   -1.20000
H21B  2    0.566370    0.337984   -0.010091    11.00000   -1.20000
AFIX   0
C212  1    0.849892   -0.067104    0.414343    11.00000    0.16954    0.08984 =
         0.08628    0.04922    0.09682    0.07511
AFIX 137
H21C  2    0.874712   -0.023212    0.402762    11.00000   -1.50000
H21D  2    0.868933   -0.052729    0.458633    11.00000   -1.50000
H21E  2    0.784433   -0.088819    0.394822    11.00000   -1.50000
AFIX   0

C213  1    0.783415   -0.464201   -0.094746    11.00000    0.05837    0.07347 =
         0.06270    0.04589    0.03665    0.03762
AFIX 137
H21L  2    0.750736   -0.503169   -0.134429    11.00000   -1.50000
H21M  2    0.776354   -0.485943   -0.062832    11.00000   -1.50000
H21N  2    0.847002   -0.441142   -0.087166    11.00000   -1.50000
AFIX   0

C214  1    0.365311    0.010309    0.423671    11.00000    0.17708    0.05301 =
         0.05729    0.01636    0.06698    0.03552
AFIX 137
H21F  2    0.358311   -0.040317    0.421928    11.00000   -1.50000
H21G  2    0.361127    0.034106    0.460846    11.00000   -1.50000
H21H  2    0.423822    0.038749    0.423817    11.00000   -1.50000
AFIX   0
C215  1    0.505270    0.392007    0.384642    11.00000    0.04158    0.05177 =
         0.05450    0.02246    0.01954    0.03059
AFIX  43
H215  2    0.510751    0.437632    0.408246    11.00000   -1.20000
AFIX   0
C216  1    1.180777    0.272343    0.363264    11.00000    0.01813    0.09118 =
         0.12768    0.07892    0.00497    0.00892
AFIX 137
H21I  2    1.180540    0.252117    0.323415    11.00000   -1.50000
H21J  2    1.235081    0.277530    0.395406    11.00000   -1.50000
H21K  2    1.179426    0.321043    0.367162    11.00000   -1.50000
AFIX   0

C217  1    1.000485   -0.599072   -0.124534    11.00000    0.07234    0.09167 =
         0.11685    0.00891    0.00065    0.03388
C218  1    0.348572   -0.408548   -0.000415    11.00000    0.04726    0.08461 =
         0.04479    0.03629    0.02026    0.02268
AFIX  23
H21O  2    0.393358   -0.402658    0.039075    11.00000   -1.20000
H21P  2    0.287890   -0.437511   -0.003050    11.00000   -1.20000
AFIX   0
C219  1    0.574299    0.043691   -0.311736    11.00000    0.08802    0.07312 =
         0.06462    0.03301    0.00383   -0.01709

C221  1    0.716972    0.002094    0.077503    11.00000    0.02988    0.02563 =
         0.01683   -0.00235    0.00366    0.00917
AFIX  13
H221  2    0.685220    0.018803    0.045002    11.00000   -1.20000
AFIX   0

C222  1    1.194730   -0.297807   -0.493956    11.00000    0.08425    0.04131 =
         0.04380    0.00214    0.02424    0.02919
AFIX  23
H22C  2    1.253151   -0.300935   -0.481600    11.00000   -1.20000
H22D  2    1.148860   -0.344153   -0.526664    11.00000   -1.20000
AFIX   0
C223  1    0.345463   -0.562753   -0.489827    11.00000    0.02570    0.02883 =
         0.04530    0.00056    0.00492    0.01033
AFIX  43
H223  2    0.331322   -0.582730   -0.531919    11.00000   -1.20000
AFIX   0
C224  1    1.017914   -0.531965   -0.072553    11.00000    0.16816    0.15098 =
         0.14913    0.00064    0.04144    0.06400
AFIX 137
H22E  2    1.081848   -0.507145   -0.046240    11.00000   -1.50000
H22F  2    0.983670   -0.549208   -0.048603    11.00000   -1.50000
H22G  2    0.999266   -0.497033   -0.089887    11.00000   -1.50000
AFIX   0
C226  1    0.568964    0.078211   -0.400298    11.00000    0.04929    0.08531 =
         0.07738    0.04832    0.01174    0.02193
AFIX  13
H226  2    0.551401    0.107429   -0.426835    11.00000   -1.20000
AFIX   0

C227  1    0.689930    0.047237    0.373889    11.00000    0.06780    0.10501 =
         0.05752    0.05205    0.02289    0.00073
AFIX  13
H227  2    0.704176    0.005937    0.357048    11.00000   -1.20000
AFIX   0

C229  1    1.174438   -0.159149   -0.371418    11.00000    0.02965    0.03971 =
         0.02181    0.01321    0.00953    0.00553
AFIX  23
H22H  2    1.143820   -0.126577   -0.380582    11.00000   -1.20000
H22I  2    1.238482   -0.126450   -0.346603    11.00000   -1.20000
AFIX   0
C230  1    0.864947   -0.673952   -0.117333    11.00000    0.14634    0.15876 =
         0.12397    0.07394    0.06482    0.05047
AFIX  23
H23C  2    0.822023   -0.726343   -0.129585    11.00000   -1.20000
H23D  2    0.867562   -0.646399   -0.078264    11.00000   -1.20000
AFIX   0
C231  1    0.560387    0.005025   -0.433104    11.00000    0.13458    0.11084 =
         0.09593    0.02350    0.02297    0.04433
AFIX  23
H23E  2    0.584516    0.008432   -0.464958    11.00000   -1.20000
H23F  2    0.497303   -0.032091   -0.451909    11.00000   -1.20000
AFIX   0

C232  1    0.691302    0.568209    0.071192    11.00000    0.05880    0.05672 =
         0.05217    0.02828    0.03258    0.01234
AFIX  13
H232  2    0.711441    0.613108    0.058376    11.00000   -1.20000
AFIX   0
C233  1    0.952812    0.193902   -0.026848    11.00000    0.06279    0.07257 =
         0.04906    0.01065    0.04427    0.00967
AFIX  43
H233  2    0.976528    0.196602   -0.057168    11.00000   -1.20000
AFIX   0

C234  1    0.517026    0.060700   -0.362177    11.00000    0.07411    0.12129 =
         0.09863    0.04955    0.02567    0.01676
AFIX  23
H23G  2    0.458827    0.017400   -0.386248    11.00000   -1.20000
H23H  2    0.505950    0.103589   -0.345689    11.00000   -1.20000
AFIX   0

C237  1    1.072468    0.073702    0.587534    11.00000    0.10276    0.08113 =
         0.06251    0.04115    0.04416    0.05021
AFIX  23
H23A  2    1.131657    0.073463    0.593781    11.00000   -1.20000
H23B  2    1.026168    0.021947    0.570039    11.00000   -1.20000
AFIX   0

C238  1    0.838105   -0.640451   -0.164717    11.00000    0.09300    0.10380 =
         0.06862    0.02249    0.04219    0.03756
AFIX  23
H23I  2    0.824632   -0.598724   -0.149002    11.00000   -1.20000
H23J  2    0.784960   -0.677648   -0.200788    11.00000   -1.20000
AFIX   0
C239  1    0.751550    0.078061   -0.265883    11.00000    0.07525    0.07087 =
         0.09575    0.03412    0.02348    0.03669
AFIX  23
H23K  2    0.738924    0.088846   -0.229067    11.00000   -1.20000
H23L  2    0.798533    0.124206   -0.263818    11.00000   -1.20000
AFIX   0

C240  1    0.467819    0.303546   -0.097834    11.00000    0.09063    0.08786 =
         0.08953    0.03434    0.03275    0.05569
AFIX  23
H24A  2    0.475968    0.355845   -0.088549    11.00000   -1.20000
H24B  2    0.404033    0.270655   -0.110111    11.00000   -1.20000
AFIX   0

C241  1    0.449562   -0.200733   -0.632039    11.00000    0.02953    0.03151 =
         0.03205    0.01889    0.00368    0.00527
AFIX  13
H241  2    0.438814   -0.156762   -0.638987    11.00000   -1.20000
AFIX   0
C242  1    0.496782   -0.569605   -0.262289    11.00000    0.04697    0.06965 =
         0.06196    0.04554    0.01879    0.01854
AFIX  43
H242  2    0.494997   -0.523316   -0.248086    11.00000   -1.20000
AFIX   0
C243  1    0.923508   -0.680333   -0.216797    11.00000    0.09204    0.09504 =
         0.09681    0.00503    0.02279    0.05743
PART 1
C244  1    0.917483   -0.580777   -0.230599    10.75000    0.08738    0.10694 =
         0.08804    0.04820    0.02543    0.06968
AFIX  23
H24C  2    0.917731   -0.617503   -0.263536    10.75000   -1.20000
H24D  2    0.975489   -0.537019   -0.215253    10.75000   -1.20000
AFIX   0
PART 0
C245  1    0.941574   -0.725103   -0.175113    11.00000    0.12153    0.06824 =
         0.13219    0.02305    0.01818    0.06441
AFIX  23
H24E  2    0.993765   -0.735611   -0.174255    11.00000   -1.20000
H24F  2    0.888773   -0.772311   -0.186754    11.00000   -1.20000
AFIX   0
C246  1    0.620584   -0.015244   -0.378645    11.00000    0.16894    0.10462 =
         0.12891    0.03906    0.04896    0.06812
AFIX  23
H24G  2    0.582942   -0.058066   -0.370316    11.00000   -1.20000
H24H  2    0.667095   -0.026427   -0.388641    11.00000   -1.20000
AFIX   0

O2W   5    1.412652    0.504603    0.406923    11.00000    0.05643    0.06068 =
         0.04295    0.01228    0.00835    0.03831
AFIX   3
H2WA  2    1.370402    0.470093    0.375613    11.00000   -1.50000
H2WB  2    1.396392    0.539873    0.410253    11.00000   -1.50000
AFIX   0

O6W   5    0.338182   -0.074857   -0.197275    11.00000    0.06276    0.05929 =
         0.07026    0.01541    0.02983    0.01960
AFIX   3
H6WA  2    0.339902   -0.113817   -0.189575    11.00000   -1.50000
H6WB  2    0.282762   -0.084817   -0.212445    11.00000   -1.50000
AFIX   0

O3W   5    0.212746   -0.053415    0.119551    11.00000    0.09963    0.06975 =
         0.05333    0.02916    0.03672    0.05971
AFIX   3
H3WA  2    0.206666   -0.096855    0.119831    11.00000   -1.50000
H3WB  2    0.250716   -0.025365    0.155041    11.00000   -1.50000
AFIX   0

O7W   5    0.356663   -0.206843   -0.214824    11.00000    0.04163    0.06324 =
         0.08745    0.02394    0.01768    0.02744
AFIX   3
H7WA  2    0.309943   -0.221053   -0.246964    11.00000   -1.50000
H7WB  2    0.353233   -0.246103   -0.205734    11.00000   -1.50000
AFIX   0

O5W   5    0.387700   -0.001822   -0.278270    11.00000    0.13080    0.06317 =
         0.06575    0.02176    0.03503    0.00909
AFIX   3
H5WA  2    0.370890   -0.003402   -0.249030    11.00000   -1.50000
H5WB  2    0.444160    0.013378   -0.261730    11.00000   -1.50000
AFIX   0

O4W   5    0.338241    0.104675   -0.318990    11.00000    0.17130    0.12125 =
         0.07866    0.01541    0.04236    0.05887
AFIX   3
H4WA  2    0.326882    0.089385   -0.290880    11.00000   -1.50000
H4WB  2    0.376451    0.089235   -0.323930    11.00000   -1.50000
AFIX   0

N15   4    1.273024    0.208077    0.523978    11.00000    0.08770    0.09697 =
         0.10530    0.04060    0.03554    0.04592
C41   1    1.353209    0.251768    0.523827    11.00000    0.06234    0.05237 =
         0.07958    0.01383    0.03570    0.01955
AFIX  43
H41   2    1.359888    0.296200    0.514020    11.00000   -1.20000
AFIX   0
C53   1    1.423584    0.232417    0.537547    11.00000    0.07725    0.06046 =
         0.10899    0.00563    0.04384    0.03230
AFIX  43
H53   2    1.477676    0.261536    0.535073    11.00000   -1.20000
AFIX   0
C206  1    1.415055    0.169993    0.555054    11.00000    0.05582    0.05561 =
         0.08098   -0.00260    0.01440    0.02489
AFIX  43
H206  2    1.464613    0.157375    0.565499    11.00000   -1.20000
AFIX   0
C220  1    1.341820    0.128089    0.557715    11.00000    0.08416    0.06828 =
         0.07125    0.02909    0.03052    0.04563
AFIX  43
H220  2    1.336963    0.085204    0.569706    11.00000   -1.20000
AFIX   0
C228  1    1.273038    0.147330    0.542951    11.00000    0.06494    0.12538 =
         0.10255    0.06479    0.04761    0.04456
AFIX  43
H228  2    1.219828    0.116846    0.545699    11.00000   -1.20000
AFIX   0

N16   4    1.062086    0.534532    0.659128    11.00000    0.06329    0.06760 =
         0.08090    0.01162    0.03768    0.02999
C197  1    1.212468    0.550343    0.706697    11.00000    0.06001    0.15747 =
         0.03404    0.01461    0.02185    0.04063
AFIX  43
H197  2    1.274538    0.581473    0.721816    11.00000   -1.20000
AFIX   0
C201  1    1.147873    0.573961    0.682830    11.00000    0.07817    0.05874 =
         0.07656    0.00993    0.04564    0.02468
AFIX  43
H201  2    1.167957    0.624235    0.683744    11.00000   -1.20000
AFIX   0
C225  1    1.180265    0.476807    0.707186    11.00000    0.10635    0.12941 =
         0.08096    0.04036    0.04321    0.06620
AFIX  43
H225  2    1.221442    0.457718    0.725026    11.00000   -1.20000
AFIX   0
C235  1    1.089652    0.431794    0.682131    11.00000    0.13876    0.06371 =
         0.13416    0.02145    0.07244    0.04448
AFIX  43
H235  2    1.067472    0.381932    0.682161    11.00000   -1.20000
AFIX   0
C236  1    1.031593    0.462926    0.656563    11.00000    0.04944    0.06265 =
         0.12231   -0.01427    0.01909    0.01485
AFIX  43
H236  2    0.969136    0.432526    0.636949    11.00000   -1.20000
AFIX   0

N17   4    0.320806    0.270371   -0.013363    11.00000    0.06915    0.15111 =
         0.06027    0.02797    0.02982    0.05635
C82   1    0.306657    0.322483   -0.038739    11.00000    0.05260    0.05320 =
         0.05294    0.01190    0.01511    0.00899
AFIX  43
H82   2    0.354940    0.359468   -0.041901    11.00000   -1.20000
AFIX   0
C97   1    0.156145    0.273843   -0.054352    11.00000    0.03456    0.05668 =
         0.10389   -0.00736    0.00804    0.02036
AFIX  43
H97   2    0.099929    0.276521   -0.067357    11.00000   -1.20000
AFIX   0
C121  1    0.248359    0.218528   -0.009241    11.00000    0.11688    0.07012 =
         0.09888    0.04002    0.07781    0.05398
AFIX  43
H121  2    0.253802    0.181070    0.008134    11.00000   -1.20000
AFIX   0
C125  1    0.225846    0.321537   -0.058917    11.00000    0.07672    0.04626 =
         0.05514   -0.00103    0.01312    0.02230
AFIX  43
H125  2    0.217714    0.357276   -0.077741    11.00000   -1.20000
AFIX   0
C203  1    0.167214    0.223675   -0.031658    11.00000    0.04977    0.03832 =
         0.13346    0.00806    0.05463    0.00222
AFIX  43
H203  2    0.116550    0.187596   -0.030056    11.00000   -1.20000
AFIX   0

PART 2
S0AA  6    0.804365   -0.562237   -0.231127    10.25000    0.05123    0.03589 =
         0.05965    0.00519    0.02043    0.01826
C0AA  1    0.924901   -0.545101   -0.196098    10.25000    0.04503    0.03274 =
         0.05962    0.00688    0.00622    0.02530
AFIX  23
H0AA  2    0.953496   -0.538840   -0.225452    10.25000   -1.20000
H0AB  2    0.958643   -0.500581   -0.159426    10.25000   -1.20000
AFIX   0
O178  5    0.765055   -0.562432   -0.184793    10.25000    0.06083    0.03949 =
         0.05082    0.00504    0.02553    0.00650
O217  5    0.832250   -0.486773   -0.235112    10.25000    0.05987    0.06866 =
         0.06013    0.02242    0.02328    0.02048
HKLF 4


REM  20220912A1_a.res in P1
REM R1 =  0.0525 for   48530 Fo > 4sig(Fo)  and  0.0561 for all   52339 data
REM   3388 parameters refined using    254 restraints

END

WGHT      0.0969      0.0000

REM Highest difference peak  1.674,  deepest hole -2.012,  1-sigma level  0.190
Q1    1   0.7232 -0.3340 -0.4041  11.00000  0.05    1.67
Q2    1   0.9641  0.2957  0.2367  11.00000  0.05    1.66
Q3    1   0.7443 -0.1636 -0.2970  11.00000  0.05    1.59
Q4    1   0.8712  0.4180  0.2581  11.00000  0.05    1.57
Q5    1   0.5831  0.1036  0.1177  11.00000  0.05    1.56
Q6    1   1.0204  0.3385  0.4003  11.00000  0.05    1.55
Q7    1   1.0633 -0.1576 -0.1157  11.00000  0.05    1.53
Q8    1   1.0045 -0.2060 -0.2589  11.00000  0.05    1.53
Q9    1   0.8858 -0.2079 -0.0797  11.00000  0.05    1.51
Q10   1   0.6417  0.1450  0.2819  11.00000  0.05    1.49
Q11   1   0.6367  0.2992  0.2759  11.00000  0.05    1.49
Q12   1   0.8765 -0.3523 -0.1384  11.00000  0.05    1.48
Q13   1   0.8957  0.1243  0.2417  11.00000  0.05    1.47
Q14   1   0.6051 -0.3450 -0.2268  11.00000  0.05    1.44
Q15   1   0.6216 -0.3474 -0.3155  11.00000  0.05    1.43
Q16   1   0.9735  0.1415  0.2413  11.00000  0.05    1.43
Q17   1   0.7886 -0.3233 -0.4032  11.00000  0.05    1.42
Q18   1   0.6942  0.1995 -0.1377  11.00000  0.05    1.41
Q19   1   0.8192 -0.2245 -0.0809  11.00000  0.05    1.38
Q20   1   0.5562 -0.3610 -0.3175  11.00000  0.05    1.38
Q21   1   0.7009  0.2966  0.2022  11.00000  0.05    1.37
Q22   1   0.6465 -0.0005  0.1976  11.00000  0.05    1.35
Q23   1   0.9647 -0.0550 -0.1963  11.00000  0.05    1.32
Q24   1   0.6711 -0.0199  0.1999  11.00000  0.05    1.32
Q25   1   0.9380 -0.2586 -0.3190  11.00000  0.05    1.31
Q26   1   0.9097 -0.3813 -0.2787  11.00000  0.05    1.31
Q27   1   0.9472 -0.3380 -0.1372  11.00000  0.05    1.30
Q28   1   0.6791 -0.3240 -0.2218  11.00000  0.05    1.29
Q29   1   0.7313  0.0281  0.2544  11.00000  0.05    1.29
Q30   1   0.8038  0.2800  0.4006  11.00000  0.05    1.29
Q31   1   0.7595  0.3307  0.1991  11.00000  0.05    1.28
Q32   1   0.6433 -0.4873 -0.2859  11.00000  0.05    1.28
Q33   1   0.8005  0.2029  0.1614  11.00000  0.05    1.28
Q34   1   0.6498 -0.4628 -0.2389  11.00000  0.05    1.28
Q35   1   0.8400 -0.3835 -0.2820  11.00000  0.05    1.25
Q36   1   0.6215  0.1179  0.1756  11.00000  0.05    1.25
Q37   1   0.8097 -0.4191 -0.3397  11.00000  0.05    1.22
Q38   1   0.9360 -0.2207 -0.2620  11.00000  0.05    1.22
Q39   1   0.7144  0.0072  0.1986  11.00000  0.05    1.21
Q40   1   0.8491 -0.3795 -0.1994  11.00000  0.05    1.20
Q41   1   0.6568  0.1584  0.1653  11.00000  0.05    1.19
Q42   1   0.7131  0.0632  0.2431  11.00000  0.05    1.19
Q43   1   0.8574  0.4184  0.1207  11.00000  0.05    1.18
Q44   1   0.9213  0.3008  0.3424  11.00000  0.05    1.18
Q45   1   0.5742  0.1434  0.2825  11.00000  0.05    1.18
Q46   1   0.8520  0.1023  0.3187  11.00000  0.05    1.18
Q47   1   0.7046 -0.1611 -0.2065  11.00000  0.05    1.17
Q48   1   1.0346 -0.1756 -0.1743  11.00000  0.05    1.15
Q49   1   0.9878  0.3180  0.3412  11.00000  0.05    1.15
Q50   1   0.7558  0.2059  0.3576  11.00000  0.05    1.14
Q51   1   0.7104  0.3209  0.2795  11.00000  0.05    1.13
Q52   1   0.8592  0.2339  0.1611  11.00000  0.05    1.13
Q53   1   0.7774 -0.1083 -0.1583  11.00000  0.05    1.12
Q54   1   0.6843 -0.3161 -0.1759  11.00000  0.05    1.12
Q55   1   0.5391 -0.3840 -0.3691  11.00000  0.05    1.10
Q56   1   0.9744 -0.2352 -0.3211  11.00000  0.05    1.10
Q57   1   0.8532  0.0767 -0.2765  11.00000  0.05    1.10
Q58   1   0.9400  0.4430  0.3196  11.00000  0.05    1.09
Q59   1   0.8795  0.3658  0.2774  11.00000  0.05    1.08
Q60   1   0.7763  0.1813  0.1042  11.00000  0.05    1.08
Q61   1   0.7644  0.2408  0.4163  11.00000  0.05    1.07
Q62   1   0.8459  0.1926  0.0981  11.00000  0.05    1.06
Q63   1   0.9185  0.1616  0.3657  11.00000  0.05    1.05
Q64   1   0.7390  0.2799  0.1403  11.00000  0.05    1.05
Q65   1   0.9857 -0.2023 -0.1695  11.00000  0.05    1.04
Q66   1   0.8075  0.1523  0.1138  11.00000  0.05    1.04
Q67   1   0.8857 -0.1139 -0.2430  11.00000  0.05    1.04
Q68   1   0.8206  0.2485  0.4044  11.00000  0.05    1.04
Q69   1   0.9571  0.3389  0.3999  11.00000  0.05    1.04
Q70   1   1.0347  0.3043  0.2366  11.00000  0.05    1.04
Q71   1   0.8820 -0.4022 -0.3414  11.00000  0.05    1.03
Q72   1   0.6628 -0.2826 -0.1779  11.00000  0.05    1.03
Q73   1   0.9351  0.2635  0.6621  11.00000  0.05    1.03
Q74   1   0.6498 -0.2053 -0.3580  11.00000  0.05    1.02
Q75   1   1.0297  0.3594  0.2788  11.00000  0.05    1.02
Q76   1   0.7419 -0.0572 -0.3262  11.00000  0.05    1.01
Q77   1   0.7541 -0.1444 -0.2170  11.00000  0.05    1.01
Q78   1   0.7154 -0.4295 -0.2402  11.00000  0.05    1.01
Q79   1   0.6870  0.0201  0.2568  11.00000  0.05    1.01
Q80   1   0.6242  0.0775  0.1228  11.00000  0.05    1.01
Q81   1   0.8741 -0.3426 -0.2971  11.00000  0.05    1.00
Q82   1   0.5776  0.0796  0.2369  11.00000  0.05    1.00
Q83   1   0.6178 -0.3801 -0.3632  11.00000  0.05    0.99
Q84   1   0.9227 -0.3623 -0.2006  11.00000  0.05    0.99
Q85   1   0.6434  0.2226 -0.1402  11.00000  0.05    0.99
Q86   1   0.9482  0.1116  0.1787  11.00000  0.05    0.99
Q87   1   0.9315 -0.0819 -0.2528  11.00000  0.05    0.99
Q88   1   0.7743 -0.1585 -0.2029  11.00000  0.05    0.99
Q89   1   0.5880 -0.3745 -0.3049  11.00000  0.05    0.99
Q90   1   0.8153  0.2378  0.3587  11.00000  0.05    0.99
Q91   1   0.6836  0.2655  0.1417  11.00000  0.05    0.98
Q92   1   0.5625 -0.4138 -0.3608  11.00000  0.05    0.98
Q93   1   0.5442  0.1105  0.2245  11.00000  0.05    0.97
Q94   1   0.7175 -0.1876 -0.3574  11.00000  0.05    0.97
Q95   1   0.8749  0.0986  0.1802  11.00000  0.05    0.96
Q96   1   0.6675 -0.1801 -0.3005  11.00000  0.05    0.96
Q97   1   0.6078  0.1179  0.2215  11.00000  0.05    0.95
Q98   1   0.8673  0.4181  0.3169  11.00000  0.05    0.95
Q99   1   0.6829  0.1423  0.1750  11.00000  0.05    0.95
Q100  1   1.0010  0.3182  0.2966  11.00000  0.05    0.95
Q101  1   0.9520  0.2776  0.3562  11.00000  0.05    0.94
Q102  1   0.8147 -0.0079 -0.2158  11.00000  0.05    0.94
Q103  1   0.7844  0.2381  0.3454  11.00000  0.05    0.92
Q104  1   0.9670  0.2758  0.6713  11.00000  0.05    0.90
Q105  1   0.7134  0.2422  0.1583  11.00000  0.05    0.89
Q106  1   0.7437  0.0223  0.3960  11.00000  0.05    0.88
Q107  1   0.7172 -0.1342 -0.1551  11.00000  0.05    0.88
Q108  1   0.8173  0.3253  0.1833  11.00000  0.05    0.87
Q109  1   0.7971 -0.2435 -0.1394  11.00000  0.05    0.86
Q110  1   0.6620  0.3268  0.3388  11.00000  0.05    0.86
Q111  1   0.6968  0.3645  0.3257  11.00000  0.05    0.86
Q112  1   0.6802  0.1652  0.2612  11.00000  0.05    0.85
Q113  1   0.7927  0.1151  0.3320  11.00000  0.05    0.84
Q114  1   0.8068 -0.2939 -0.3527  11.00000  0.05    0.82
Q115  1   0.7163  0.3270  0.3261  11.00000  0.05    0.81
Q116  1   0.7548 -0.6439 -0.1972  11.00000  0.05    0.81
Q117  1   0.8431 -0.2823 -0.3796  11.00000  0.05    0.79
Q118  1   0.6068 -0.3198 -0.1773  11.00000  0.05    0.78
Q119  1   0.5945  0.1240  0.2982  11.00000  0.05    0.77
Q120  1   0.9117  0.0787  0.1942  11.00000  0.05    0.77
Q121  1   0.6440  0.3330  0.3234  11.00000  0.05    0.77
Q122  1   0.8763 -0.1772 -0.2993  11.00000  0.05    0.77
Q123  1   0.9774 -0.6448 -0.1567  11.00000  0.05    0.75
Q124  1   0.8588 -0.2393 -0.1393  11.00000  0.05    0.73
Q125  1   0.5198 -0.3371 -0.1376  11.00000  0.05    0.73
Q126  1   0.5743 -0.2569 -0.4341  11.00000  0.05    0.72
Q127  1   0.7990 -0.4134 -0.0588  11.00000  0.05    0.72
Q128  1   0.6004 -0.2990 -0.3623  11.00000  0.05    0.72
Q129  1   1.0577  0.3253  0.2912  11.00000  0.05    0.72
Q130  1   0.7200 -0.3741 -0.1808  11.00000  0.05    0.71
Q131  1   0.8596 -0.4994 -0.1623  11.00000  0.05    0.71
Q132  1   0.7618 -0.2585 -0.1129  11.00000  0.05    0.71
Q133  1   0.8219 -0.3822 -0.1641  11.00000  0.05    0.70
Q134  1   0.9242  0.2707  0.2561  11.00000  0.05    0.69
Q135  1   0.9299 -0.4610 -0.3462  11.00000  0.05    0.67
Q136  1   0.5456  0.0769  0.1401  11.00000  0.05    0.65
Q137  1   0.7014  0.0404 -0.2657  11.00000  0.05    0.65
Q138  1   0.7576  0.0599  0.1292  11.00000  0.05    0.64
Q139  1   0.6607 -0.0025 -0.3824  11.00000  0.05    0.63
Q140  1   0.8619 -0.1568 -0.1616  11.00000  0.05    0.63
Q141  1   1.0267  0.2167  0.6124  11.00000  0.05    0.63
Q142  1   0.6142  0.2585 -0.1800  11.00000  0.05    0.63
Q143  1   0.5566 -0.3604 -0.2015  11.00000  0.05    0.63
Q144  1   0.6403  0.1829  0.1224  11.00000  0.05    0.62
Q145  1   0.6317 -0.0210  0.3426  11.00000  0.05    0.62
Q146  1   0.9952 -0.6157 -0.0808  11.00000  0.05    0.62
Q147  1   1.0324  0.5432  0.6173  11.00000  0.05    0.60
Q148  1   0.8175  0.2587  0.0978  11.00000  0.05    0.60
Q149  1   0.6956  0.2190  0.3778  11.00000  0.05    0.60
Q150  1   0.9985  0.2366  0.2832  11.00000  0.05    0.58
Q151  1   0.7057 -0.3867 -0.3436  11.00000  0.05    0.58
Q152  1   0.6572 -0.2439 -0.2382  11.00000  0.05    0.58
Q153  1   1.0413 -0.2603  0.0010  11.00000  0.05    0.58
Q154  1   1.0248 -0.2986 -0.0571  11.00000  0.05    0.58
Q155  1   0.4983 -0.3985 -0.3431  11.00000  0.05    0.57
Q156  1   0.6000 -0.2554 -0.2439  11.00000  0.05    0.57
Q157  1   0.6078 -0.0206  0.2184  11.00000  0.05    0.57
Q158  1   0.4622  0.2404 -0.0800  11.00000  0.05    0.56
Q159  1   0.7426 -0.3107 -0.3413  11.00000  0.05    0.56
Q160  1   0.9361 -0.5493 -0.2152  11.00000  0.05    0.56
Q161  1   0.7924 -0.3692 -0.1780  11.00000  0.05    0.56
Q162  1   0.6825  0.5585  0.1613  11.00000  0.05    0.55
Q163  1   0.7206 -0.2616 -0.2799  11.00000  0.05    0.55
Q164  1   0.7989  0.1845  0.4258  11.00000  0.05    0.55
Q165  1   0.6353  0.2438  0.2232  11.00000  0.05    0.55
Q166  1   0.6096  0.0309 -0.4381  11.00000  0.05    0.55
Q167  1   0.8432  0.3837  0.3844  11.00000  0.05    0.55
Q168  1   0.6367  0.2465 -0.0790  11.00000  0.05    0.55
Q169  1   0.3570 -0.5376 -0.3805  11.00000  0.05    0.55
Q170  1   1.4256  0.2324  0.5611  11.00000  0.05    0.55
Q171  1   1.0396  0.1457  0.6626  11.00000  0.05    0.55
Q172  1   0.9109  0.3587  0.1230  11.00000  0.05    0.54
Q173  1   0.5131  0.0946  0.2553  11.00000  0.05    0.54
Q174  1   0.5736  0.2221 -0.0974  11.00000  0.05    0.54
Q175  1   0.7625  0.1206  0.1420  11.00000  0.05    0.54
Q176  1   0.9646  0.2225  0.6531  11.00000  0.05    0.54
Q177  1   0.9587 -0.7196 -0.2010  11.00000  0.05    0.53
Q178  1   0.7561 -0.3851 -0.3212  11.00000  0.05    0.53
Q179  1   0.6780  0.0262 -0.2785  11.00000  0.05    0.53
Q180  1   0.6714  0.0826  0.3881  11.00000  0.05    0.53
Q181  1   0.4749 -0.2942 -0.4419  11.00000  0.05    0.52
Q182  1   0.9809  0.4568  0.2956  11.00000  0.05    0.52
Q183  1   1.0188  0.2224  0.7011  11.00000  0.05    0.52
Q184  1   1.2631  0.4169  0.2951  11.00000  0.05    0.52
Q185  1   1.0467  0.2433  0.3364  11.00000  0.05    0.52
Q186  1   1.0989  0.2067  0.3212  11.00000  0.05    0.52
Q187  1   0.5217 -0.2823 -0.6605  11.00000  0.05    0.52
Q188  1   0.8738  0.3581  0.3833  11.00000  0.05    0.52
Q189  1   0.8431 -0.7352 -0.1354  11.00000  0.05    0.51
Q190  1   0.7840 -0.2244  0.3590  11.00000  0.05    0.51
Q191  1   1.0529 -0.6182 -0.1711  11.00000  0.05    0.51
Q192  1   1.0985  0.3474  0.2638  11.00000  0.05    0.51
Q193  1   0.4376  0.0938  0.2998  11.00000  0.05    0.50
Q194  1   0.7925 -0.5361 -0.2603  11.00000  0.05    0.50
Q195  1   0.9842  0.2351  0.5195  11.00000  0.05    0.50
Q196  1   0.5521  0.2890 -0.1563  11.00000  0.05    0.50
Q197  1   0.7519 -0.0762 -0.2185  11.00000  0.05    0.50
Q198  1   0.6715 -0.4138 -0.3235  11.00000  0.05    0.50
Q199  1   0.6421  0.6355  0.2168  11.00000  0.05    0.50
Q200  1   0.8976 -0.2828 -0.2022  11.00000  0.05    0.50
Q201  1   0.9115  0.2271  0.1382  11.00000  0.05    0.49
Q202  1   0.9373 -0.1251 -0.1588  11.00000  0.05    0.49
Q203  1   1.2635 -0.0175 -0.1001  11.00000  0.05    0.49
Q204  1   0.2803 -0.0602  0.3227  11.00000  0.05    0.49
Q205  1   0.5798  0.2398 -0.1911  11.00000  0.05    0.49
Q206  1   0.9746 -0.5792 -0.0556  11.00000  0.05    0.49
Q207  1   0.7565  0.1773 -0.3556  11.00000  0.05    0.49
Q208  1   0.8726 -0.7215 -0.1345  11.00000  0.05    0.48
Q209  1   0.3256 -0.3421 -0.0388  11.00000  0.05    0.48
Q210  1   1.2173  0.1457  0.5010  11.00000  0.05    0.48
Q211  1   0.6067  0.1994  0.2328  11.00000  0.05    0.48
Q212  1   0.9489  0.2098  0.4580  11.00000  0.05    0.48
Q213  1   1.3526  0.1626  0.5799  11.00000  0.05    0.48
Q214  1   1.1947 -0.1583 -0.4091  11.00000  0.05    0.48
Q215  1   0.4177 -0.3675 -0.1977  11.00000  0.05    0.48
Q216  1   0.8555 -0.1631 -0.3897  11.00000  0.05    0.47
Q217  1   0.9190 -0.5607 -0.1785  11.00000  0.05    0.47
Q218  1   0.6580 -0.1784 -0.1816  11.00000  0.05    0.47
Q219  1   1.3627  0.1273  0.5455  11.00000  0.05    0.47
Q220  1   1.1297 -0.2415 -0.0019  11.00000  0.05    0.47
Q221  1   0.5358 -0.1206  0.1736  11.00000  0.05    0.47
Q222  1   0.9903  0.1268  0.5856  11.00000  0.05    0.47
Q223  1   0.5574 -0.0326 -0.3974  11.00000  0.05    0.47
Q224  1   0.8349 -0.0357  0.2844  11.00000  0.05    0.47
Q225  1   0.9540 -0.2984 -0.2439  11.00000  0.05    0.47
Q226  1   0.2294 -0.5235 -0.0004  11.00000  0.05    0.47
Q227  1   0.6605 -0.1021 -0.1544  11.00000  0.05    0.47
Q228  1   0.8300 -0.1822 -0.3013  11.00000  0.05    0.47
Q229  1   1.2204  0.2429  0.5035  11.00000  0.05    0.46
Q230  1   1.0861 -0.3049  0.1063  11.00000  0.05    0.46
Q231  1   0.6546  0.2324  0.0575  11.00000  0.05    0.46
Q232  1   0.8428  0.3105  0.3746  11.00000  0.05    0.46
Q233  1   0.9014 -0.5262 -0.3390  11.00000  0.05    0.46
Q234  1   0.6092  0.0349  0.3777  11.00000  0.05    0.46
Q235  1   1.2234  0.4398  0.7526  11.00000  0.05    0.46
Q236  1   0.8016  0.2190  0.2583  11.00000  0.05    0.46
Q237  1   0.4884  0.1584  0.0193  11.00000  0.05    0.45
Q238  1   0.8020  0.3742  0.2809  11.00000  0.05    0.45
Q239  1   0.9780  0.2448  0.4399  11.00000  0.05    0.45
Q240  1   0.8808  0.0193  0.2569  11.00000  0.05    0.45
Q241  1   0.7337  0.4656  0.2166  11.00000  0.05    0.45
Q242  1   1.4165  0.4940  0.2231  11.00000  0.05    0.45
Q243  1   0.5591  0.1992  0.1789  11.00000  0.05    0.45
Q244  1   0.3453  0.0625 -0.3000  11.00000  0.05    0.45
Q245  1   1.0436  0.2606  0.5223  11.00000  0.05    0.45
Q246  1   0.6592  0.6194  0.1829  11.00000  0.05    0.44
Q247  1   1.1371 -0.3847  0.0226  11.00000  0.05    0.44
Q248  1   0.9441  0.0580  0.2610  11.00000  0.05    0.44
Q249  1   1.0815 -0.2377 -0.3564  11.00000  0.05    0.44
Q250  1   1.0169  0.1331  0.5963  11.00000  0.05    0.44
Q251  1   0.5055  0.0845 -0.3431  11.00000  0.05    0.44
Q252  1   0.5291 -0.2241 -0.6108  11.00000  0.05    0.43
Q253  1   1.1358 -0.2523 -0.0369  11.00000  0.05    0.43
Q254  1   0.5020  0.0209  0.2578  11.00000  0.05    0.43
Q255  1   0.4346  0.0316  0.2410  11.00000  0.05    0.43
Q256  1   0.9625 -0.0745 -0.3591  11.00000  0.05    0.43
Q257  1   1.0890 -0.5297 -0.0874  11.00000  0.05    0.43
Q258  1   0.6219 -0.1539 -0.5734  11.00000  0.05    0.43
Q259  1   1.0005  0.1966  0.0183  11.00000  0.05    0.43
Q260  1   0.6378  0.0994 -0.3211  11.00000  0.05    0.43
Q261  1   0.9866 -0.6833 -0.1207  11.00000  0.05    0.43
Q262  1   0.5162 -0.3553 -0.1856  11.00000  0.05    0.43
Q263  1   1.3436  0.4564  0.1207  11.00000  0.05    0.43
Q264  1   0.4529  0.0668  0.3037  11.00000  0.05    0.43
Q265  1   0.6267  0.6234  0.1974  11.00000  0.05    0.43
Q266  1   1.0883 -0.2662 -0.0596  11.00000  0.05    0.43
Q267  1   1.1294 -0.2575 -0.3396  11.00000  0.05    0.43
Q268  1   0.9685 -0.2036  0.3234  11.00000  0.05    0.42
Q269  1   1.2050 -0.2523  0.1599  11.00000  0.05    0.42
Q270  1   0.7190 -0.3615 -0.4888  11.00000  0.05    0.42
Q271  1   0.5383  0.0457 -0.4612  11.00000  0.05    0.42
Q272  1   0.7485 -0.3789 -0.1136  11.00000  0.05    0.42
Q273  1   0.9633 -0.5196 -0.1167  11.00000  0.05    0.42
Q274  1   1.0231 -0.2973 -0.2060  11.00000  0.05    0.42
Q275  1   0.6962  0.4197  0.2490  11.00000  0.05    0.42
Q276  1   1.1169 -0.2334 -0.5243  11.00000  0.05    0.42
Q277  1   1.1188 -0.5375 -0.0629  11.00000  0.05    0.42
Q278  1   0.9155  0.2801  0.4994  11.00000  0.05    0.42
Q279  1   1.1562  0.3801  0.2214  11.00000  0.05    0.42
Q280  1   0.3197 -0.5935 -0.1989  11.00000  0.05    0.42
Q281  1   1.2481  0.4737  0.2198  11.00000  0.05    0.42
Q282  1   0.9250 -0.5854 -0.0614  11.00000  0.05    0.42
Q283  1   1.1424 -0.1745 -0.3993  11.00000  0.05    0.42
Q284  1   0.8966 -0.6395 -0.0962  11.00000  0.05    0.42
Q285  1   0.5159  0.0109  0.0581  11.00000  0.05    0.41
Q286  1   0.3206 -0.1658  0.3429  11.00000  0.05    0.41
Q287  1   1.1041  0.4353  0.4570  11.00000  0.05    0.41
Q288  1   0.9954  0.2264  0.5364  11.00000  0.05    0.41
Q289  1   0.6430  0.3365 -0.0778  11.00000  0.05    0.41
Q290  1   1.2558  0.3776  0.8054  11.00000  0.05    0.41
Q291  1   0.3838  0.2463 -0.0051  11.00000  0.05    0.41
Q292  1   0.4843 -0.0019 -0.4226  11.00000  0.05    0.41
Q293  1   1.0755 -0.2613  0.1780  11.00000  0.05    0.41
Q294  1   0.2989 -0.5311 -0.0847  11.00000  0.05    0.41
Q295  1   0.3187  0.3408 -0.0399  11.00000  0.05    0.41
Q296  1   1.3136  0.5026  0.1861  11.00000  0.05    0.41
Q297  1   0.4982  0.2341  0.1831  11.00000  0.05    0.41
Q298  1   0.6850 -0.2615 -0.2959  11.00000  0.05    0.41
Q299  1   0.6113  0.2128 -0.0209  11.00000  0.05    0.41
Q300  1   0.8996  0.0372  0.2395  11.00000  0.05    0.41
;
_shelx_res_checksum                20316
_shelx_hkl_file
;
   0   0   2 4595.53  313.09
   0   0   2 5168.36  313.00
   0   0   2 4184.66  313.15
   0   0  -2 4014.45  313.14
   0   0  -2 4230.05  313.04
   0   0  -2 4029.03  313.11
   0   0  -2 5571.00  313.00
   0   0  -3  148.25   12.61
   0   0   3  187.00   12.56
   0   0  -3  190.46   12.35
   0   0  -3  160.51   12.44
   0   0   3  193.20   12.49
   0   0   3  187.04   12.71
   0   0   3  188.75   12.37
   0   0  -3  162.01   12.55
   0   0  -4  184.31   12.03
   0   0   4  188.59   12.21
   0   0   4  192.84   12.57
   0   0  -4  142.97   12.39
   0   0  -4  153.17   12.29
   0   0  -4  158.68   12.14
   0   0   4  178.35   12.06
   0   0  -5  115.10    8.46
   0   0   5  150.98    8.68
   0   0  -5   85.27    8.71
   0   0   5  164.45    8.88
   0   0  -5   94.92    8.56
   0   0   5  161.84    9.38
   0   0  -5   89.93    8.88
   0   0   6 1088.76   63.69
   0   0   6 1064.38   63.86
   0   0  -6  870.06   63.16
   0   0  -6  688.43   63.27
   0   0  -6  988.00   63.02
   0   0  -6  773.93   63.61
   0   0   6 1058.93   63.29
   0   0  -7  434.29   29.61
   0   0  -7  381.74   29.74
   0   0   7  573.02   30.85
   0   0  -7  327.63   29.93
   0   0   7  546.21   30.56
   0   0  -7  356.48   30.31
   0   0   7  486.93   29.93
   0   0  -8   90.31    7.43
   0   0   8  148.00    8.94
   0   0  -8   76.08    7.53
   0   0   8  143.24    8.76
   0   0  -8   67.77    7.77
   0   0   8  142.55    8.61
   0   0  -8   74.33    8.19
   0   0   8  146.09    8.13
   0   0   9  207.13   12.88
   0   0   9  204.62   11.85
   0   0   9  200.51   12.50
   0   0  -9  123.92   11.35
   0   0  -9  144.32   11.24
   0   0  -9  100.95   11.56
   0   0   9  203.85   12.67
   0   0 -10  103.81    9.17
   0   0  10  146.39   10.27
   0   0  10  140.42    9.45
   0   0  10  137.57   10.31
   0   0  10  138.08   10.41
   0   0 -10  120.93    9.07
   0   0  10  128.29    9.36
   0   0 -11   13.65    2.00
   0   0 -11   11.10    2.26
   0   0  11   15.63    2.08
   0   0  11   21.37    2.83
   0   0  11   20.53    2.96
   0   0  11   16.93    2.13
   0   0  11   16.15    2.29
   0   0  11   18.13    2.90
   0   0 -12  219.06   19.25
   0   0  12  306.05   19.64
   0   0 -12  223.39   19.23
   0   0 -12  202.53   19.44
   0   0  12  339.62   21.04
   0   0  12  333.59   21.05
   0   0  12  368.82   20.99
   0   0 -13  163.72   13.37
   0   0 -13  179.79   13.98
   0   0 -13  166.61   13.17
   0   0 -13  159.47   13.51
   0   0 -13  174.83   13.48
   0   0 -13  169.79   13.29
   0   0 -14   23.41    3.63
   0   0 -14   24.86    3.42
   0   0 -14   23.01    3.48
   0   0 -14   20.82    3.30
   0   0 -14   21.23    3.16
   0   0 -14   19.43    3.61
   0   0 -15   46.46    5.34
   0   0 -15   39.04    5.33
   0   0 -15   44.99    4.92
   0   0 -15   39.15    4.90
   0   0 -15   31.61    4.58
   0   0 -16   64.03    7.43
   0   0 -16   60.25    6.98
   0   0 -16   68.72    7.12
   0   0 -16   68.02    7.20
   0   0 -16   71.28    7.04
   0   0 -17  358.69   27.60
   0   0 -17  351.31   27.79
   0   0 -17  364.72   27.82
   0   0 -17  394.77   28.59
   0   0 -17  375.90   28.03
   0   0 -18    0.72    2.57
   0   0 -18    1.13    2.71
   0   0 -18    1.57    2.37
   0   0 -18    2.41    2.96
   0   0 -18    0.39    3.25
   0   0 -19   53.54    6.36
   0   0 -19   47.73    7.36
   0   0 -19   49.57    6.47
   0   0 -19   45.82    6.16
   0   0 -19   48.64    6.73
   0   0 -20   45.17    6.24
   0   0 -20   38.02    9.29
   0   0 -20   36.38    6.41
   0   0 -20   39.99    6.25
   0   0 -20   48.71    5.91
   0   0 -21    0.60    7.87
   0   0 -21    4.73    3.50
   0   0 -21    5.80    3.49
   0   0 -21    7.10    2.69
   0   0 -22    7.17   12.91
   0   0 -22    2.87    3.27
   0   0 -22    2.43    2.98
   0   0 -23   34.19    5.64
   0   0 -23   33.72    5.28
   0   0 -23   22.90   16.62
   0   0 -24   10.29   16.26
   0   0 -24   23.03    7.62
   0   0 -24   28.59    4.48
   0   0 -25  304.20   22.15
   0   0 -25  263.05   23.96
   0   0 -26   19.24   10.15
   0   0 -26   15.69    7.20
   0   0 -27  134.81   11.48
   0   1 -27   11.21    8.29
   0   1 -27    2.86    6.27
   0   1 -26  211.74   19.23
   0   1 -26  233.74   16.53
   0  -1  25   23.68   12.67
   0   1 -25    9.47    2.99
   0   1 -25    3.16   12.92
   0   1 -25    8.52    8.52
   0   1 -24   11.05    5.55
   0   1 -24   11.47    3.63
   0  -1  24   26.67    4.37
   0   1 -24   11.88   16.75
   0   1 -23   88.76   20.83
   0   1 -23  111.23   11.01
   0   1 -23  129.35   11.53
   0   1 -22  162.64   14.35
   0   1 -22  132.53   19.77
   0   1 -22  169.16   14.14
   0   1 -22  160.96   14.53
   0   1 -21   69.29   12.02
   0   1 -21   83.19    8.60
   0   1 -21   73.53    8.68
   0   1 -21   79.82    8.82
   0   1 -20   74.03    8.49
   0   1 -20   77.49    8.41
   0   1 -20   77.95    8.94
   0   1 -20   75.33   12.21
   0   1 -20   73.05    9.29
   0   1 -19   23.18    4.79
   0   1 -19   24.18    4.58
   0   1 -19   17.01    4.20
   0   1 -19   18.12    4.12
   0   1 -19   19.78    6.76
   0   1 -18   20.53    4.14
   0   1 -18   17.71    3.75
   0   1 -18   18.89    4.13
   0   1 -18   25.83    4.80
   0   1 -18   18.54    4.95
   0   1 -17    7.00    2.76
   0   1 -17    4.62    3.16
   0   1 -17    5.88    2.61
   0   1 -17    4.45    2.98
   0   1 -17    7.69    2.57
   0   1 -16   12.87    3.00
   0   1 -16   11.29    3.29
   0   1 -16   14.88    2.97
   0   1 -16   12.70    3.15
   0   1 -16   10.29    2.83
   0   1 -15    3.07    2.10
   0   1 -15    2.14    1.69
   0   1 -15    2.32    2.29
   0   1 -15    3.30    2.00
   0   1 -15    1.33    1.81
   0   1 -14  154.90   12.93
   0   1 -14  164.63   13.16
   0   1 -14  167.13   12.97
   0   1 -14  159.28   13.12
   0   1 -14  154.70   13.39
   0   1 -14  175.04   13.77
   0   1 -13   28.77    3.50
   0   1 -13   27.28    3.88
   0   1 -13   28.85    4.07
   0   1 -13   22.44    3.44
   0   1 -13   28.48    3.55
   0   1 -13   29.06    3.75
   0  -1  12   11.77    2.00
   0  -1  12   12.19    2.51
   0   1 -12    7.06    1.40
   0  -1  12   10.42    1.72
   0  -1  12   13.71    2.34
   0  -1  12   12.16    2.53
   0   1 -12    5.27    1.86
   0  -1  11  577.02   36.02
   0  -1  11  610.98   35.66
   0  -1  11  553.75   34.60
   0   1 -11  446.39   34.21
   0  -1  11  517.89   34.88
   0   1 -11  336.78   34.70
   0  -1  11  516.77   34.01
   0   1 -11  417.72   34.34
   0  -1  11  578.55   35.86
   0   1 -10  377.75   29.30
   0   1 -10  416.71   29.15
   0  -1  10  477.51   30.40
   0  -1  10  481.76   30.57
   0  -1  10  474.68   29.44
   0  -1  10  437.90   28.90
   0  -1   9 2144.23  127.16
   0  -1   9 2006.46  126.10
   0   1  -9 1638.28  126.02
   0  -1   9 1962.80  125.66
   0   1  -9 1583.31  126.79
   0  -1   9 2160.70  126.98
   0   1  -9 1885.03  125.89
   0   1  -9 1467.43  126.41
   0  -1   8 1112.91   70.26
   0   1  -8  936.95   70.66
   0  -1   8 1176.15   71.51
   0   1  -8  877.18   71.18
   0   1  -8  840.94   70.96
   0   1  -8 1101.54   70.48
   0  -1   8 1082.40   70.59
   0  -1   7   21.40    1.76
   0   1  -7   13.58    1.68
   0  -1   7   18.54    1.99
   0   1  -7   13.95    2.31
   0  -1   7   20.71    2.68
   0   1  -7   10.98    1.92
   0   1  -7   13.94    1.26
   0   1  -7    9.79    2.33
   0   1  -6  286.54   18.60
   0   1  -6  309.25   19.07
   0   1  -6  258.62   19.28
   0   1  -6  255.35   19.61
   0   1  -6  253.82   19.55
   0  -1   6  265.05   19.61
   0  -1   6  268.23   18.78
   0  -1   6  236.52   18.97
   0  -1   5  222.02   14.40
   0   1  -5  151.49   14.58
   0  -1   5  261.37   14.18
   0   1  -5  164.92   14.61
   0   1  -5  198.98   14.26
   0   1  -5  190.49   13.95
   0  -1   5  249.34   15.06
   0   1  -5  178.42   14.49
   0   1  -4   38.67    2.62
   0  -1   4   27.41    2.76
   0   1  -4   31.66    3.21
   0   1  -4   42.82    2.88
   0  -1   4   27.23    2.71
   0   1  -4   32.64    3.20
   0   1  -3  348.88   24.83
   0  -1   3  392.21   24.94
   0  -1   3  345.16   24.85
   0   1  -3  305.00   24.69
   0  -1   3  407.95   24.62
   0   1  -2   21.75    1.89
   0  -1   2   24.08    1.88
   0   1  -2   23.95    1.93
   0  -1   2   28.78    2.10
   0  -1   2   24.20    1.95
   0   1  -2   28.14    2.11
   0   1  -2   26.00    2.00
   0   1  -1 5089.75  261.14
   0  -1   1 3103.72  261.01
   0   1   0   52.04    3.40
   0  -1   0   42.74    3.45
   0  -1   0   48.63    3.39
   0   1   1 4048.62  306.27
   0   1   1 3534.58  306.36
   0  -1  -1 4124.06  306.40
   0  -1  -1 4809.06  306.45
   0  -1  -1 5537.03  306.40
   0   1   1 6013.99  306.42
   0   1   1 5431.39  306.48
   0   1   1 4655.39  306.31
   0  -1  -1 3951.36  306.28
   0   1   2   46.66    2.81
   0  -1  -2   34.82    2.71
   0   1   2   38.91    2.66
   0  -1  -2   32.10    2.91
   0   1   2   48.60    2.94
   0   1   2   34.22    2.87
   0   1   2   33.80    3.01
   0  -1  -2   37.29    2.85
   0   1   2   32.97    2.83
   0   1   2   40.46    2.92
   0   1   2   39.28    2.96
   0  -1  -2   30.81    2.87
   0  -1  -2   34.46    2.88
   0   1   3   22.18    2.08
   0   1   3   24.89    1.99
   0   1   3   22.68    1.99
   0   1   3   21.99    1.98
   0  -1  -3   15.50    1.71
   0  -1  -3   16.93    1.68
   0  -1  -3   14.10    1.90
   0   1   3   23.65    1.62
   0   1   3   21.12    1.78
   0   1   3   23.26    1.86
   0   1   3   25.56    1.94
   0  -1  -4  106.75    9.14
   0   1   4  119.40    9.08
   0   1   4  131.99    9.05
   0   1   4  116.59    9.09
   0  -1  -4   92.66    8.81
   0  -1  -4  127.19    8.93
   0   1   4  129.18    9.20
   0  -1  -4  136.55    8.68
   0   1   4  129.44    9.20
   0  -1  -4  142.22    8.75
   0   1   4  123.64    8.69
   0   1   5 1910.02  115.98
   0   1   5 1974.46  116.07
   0  -1  -5 1891.78  115.36
   0   1   5 2013.82  116.14
   0  -1  -5 1497.60  115.94
   0   1   5 1712.17  115.91
   0   1   5 1909.83  115.88
   0  -1  -5 1586.35  115.57
   0  -1  -5 1204.12  115.46
   0  -1  -6   17.37    1.44
   0   1   6   12.08    1.79
   0   1   6   15.36    2.00
   0  -1  -6   14.37    1.64
   0   1   6   10.01    1.71
   0  -1  -6   13.60    1.75
   0   1   6   14.83    1.89
   0   1   6   14.31    1.31
   0   1   6   14.12    1.78
   0  -1  -6   10.75    1.99
   0  -1  -7  167.10   10.96
   0   1   7  170.90   11.81
   0   1   7  182.44   11.74
   0  -1  -7  141.91   11.21
   0   1   7  172.36   11.84
   0   1   7  174.61   11.96
   0   1   8   51.02    4.70
   0   1   8   44.93    4.56
   0  -1  -8   48.92    4.38
   0   1   8   50.32    4.49
   0   1   8   47.77    4.71
   0   1   9  249.53   15.74
   0   1   9  235.47   15.98
   0   1   9  247.71   16.11
   0   1   9  247.81   16.16
   0   1  10   62.01    4.62
   0   1  10   52.23    5.16
   0   1  10   50.16    4.37
   0   1  10   53.27    4.74
   0   1  10   53.63    5.20
   0   1  10   52.40    5.05
   0   1  11 1060.82   61.10
   0   1  11 1013.22   61.14
   0   1  11 1011.57   60.29
   0   1  11  914.71   59.74
   0   1  11 1013.49   61.11
   0   1  12   48.39    5.02
   0   1  12   48.38    5.11
   0  -1 -12   31.64    3.95
   0  -1 -12   31.03    4.03
   0   1  12   55.19    5.15
   0  -1 -13   42.90    4.68
   0  -1 -13   45.44    4.81
   0  -1 -13   44.06    4.86
   0  -1 -13   45.79    5.21
   0  -1 -13   42.16    4.90
   0  -1 -14   13.74    2.56
   0  -1 -14   10.59    2.52
   0  -1 -14   11.63    2.59
   0  -1 -14   14.36    2.77
   0  -1 -14   10.02    2.44
   0  -1 -14   12.22    2.77
   0  -1 -15  140.26   12.12
   0  -1 -15  140.57   11.98
   0  -1 -15  142.75   12.46
   0  -1 -15  150.32   12.23
   0  -1 -15  135.02   11.80
   0  -1 -15  142.17   12.10
   0  -1 -16  441.17   31.50
   0  -1 -16  428.17   31.03
   0  -1 -16  401.54   30.65
   0  -1 -16  397.69   30.93
   0  -1 -16  414.27   30.91
   0  -1 -17  139.87   11.66
   0  -1 -17  118.47   11.49
   0  -1 -17  134.71   12.04
   0  -1 -17  127.08   11.60
   0  -1 -17  119.21   11.29
   0  -1 -18  306.62   25.86
   0  -1 -18  329.03   26.29
   0  -1 -18  329.74   26.47
   0  -1 -18  367.63   26.84
   0  -1 -18  333.43   26.26
   0  -1 -18  390.60   26.51
   0  -1 -19   57.56    7.25
   0  -1 -19   65.58    7.31
   0  -1 -19   55.22    7.56
   0  -1 -19   69.81    7.26
   0  -1 -19   61.76    7.56
   0  -1 -20   93.49    9.62
   0  -1 -20   84.51   10.65
   0  -1 -20   96.02    9.77
   0  -1 -20   94.77    9.76
   0  -1 -21   38.13    5.52
   0  -1 -21   31.95    8.06
   0  -1 -21   20.80    4.55
   0  -1 -21   25.23   10.56
   0  -1 -22   55.29    6.54
   0  -1 -22   45.99    6.44
   0  -1 -22   43.57   13.58
   0  -1 -23    1.56   15.45
   0  -1 -23    7.34    5.68
   0  -1 -23   10.25    3.25
   0  -1 -24  112.55   14.19
   0  -1 -24  134.61   11.23
   0  -1 -24  112.46   17.94
   0  -1 -25   38.33   11.68
   0  -1 -25   34.67   10.90
   0  -1 -26   45.62    8.03
   0  -1 -26   30.10    6.10
   0   2 -27   88.67    7.82
   0   2 -27   86.72   11.32
   0   2 -27   63.34    9.97
   0   2 -26    3.21    8.99
   0  -2  26    1.71    9.98
   0   2 -26    9.45    9.87
   0   2 -26    7.11    2.70
   0   2 -25    4.60   13.30
   0   2 -25    5.07    6.74
   0   2 -25    7.49    3.04
   0  -2  25   19.04   13.48
   0   2 -24  122.90   22.11
   0   2 -24  130.99   13.55
   0   2 -24  145.57   13.78
   0   2 -23  218.76   27.39
   0   2 -23  251.52   20.35
   0   2 -23  215.77   19.69
   0   2 -23  287.97   20.30
   0   2 -22  290.00   24.09
   0   2 -22  294.03   29.00
   0   2 -22  343.34   24.66
   0   2 -22  298.92   24.50
   0   2 -21  258.40   24.90
   0   2 -21  308.33   22.64
   0   2 -21  282.74   22.78
   0   2 -21  253.14   21.86
   0   2 -20   60.45    7.67
   0   2 -20   67.49    8.49
   0   2 -20   75.14    8.20
   0   2 -20   66.82   10.10
   0   2 -19   22.95    5.20
   0   2 -19   25.89    9.18
   0   2 -19   18.94    4.42
   0   2 -19   22.72    4.99
   0   2 -18    3.62    2.84
   0   2 -18   -0.17    2.56
   0   2 -18    2.46    3.16
   0   2 -18    0.57    5.56
   0   2 -17    1.41    2.10
   0   2 -17    0.81    2.41
   0   2 -17    5.23    2.95
   0   2 -17   10.02    4.45
   0   2 -17    2.41    2.20
   0   2 -16   19.50    3.44
   0   2 -16   16.86    3.61
   0   2 -16   10.80    2.73
   0   2 -16   12.98    3.56
   0   2 -16   11.45    3.30
   0   2 -15  121.22   10.36
   0   2 -15  108.29   10.25
   0   2 -15  123.41   10.17
   0   2 -15  118.50   10.75
   0   2 -15  117.41   10.81
   0   2 -14   11.89    2.54
   0   2 -14   11.43    2.31
   0   2 -14   10.96    2.84
   0   2 -14   15.27    3.11
   0   2 -14   11.03    2.48
   0   2 -13   79.33    7.77
   0   2 -13   61.45    7.63
   0   2 -13   95.17    7.26
   0  -2  13  114.65    8.13
   0   2 -13   70.58    7.18
   0   2 -13   77.63    7.10
   0  -2  13  123.47    8.67
   0   2 -13   70.69    7.56
   0   2 -13   69.92    7.16
   0  -2  12  159.81   12.42
   0   2 -12  135.17   11.10
   0  -2  12  157.65   11.06
   0  -2  12  167.47   12.42
   0  -2  12  144.25   11.42
   0   2 -12  134.81   10.86
   0   2 -11  472.92   33.76
   0  -2  11  537.61   35.08
   0   2 -11  380.23   34.50
   0  -2  11  505.71   34.34
   0  -2  11  471.68   32.85
   0  -2  11  545.52   34.01
   0   2 -11  434.06   33.98
   0  -2  11  546.55   35.31
   0  -2  10 1405.85   91.82
   0   2 -10 1400.26   92.68
   0   2 -10 1082.44   93.31
   0  -2  10 1579.64   94.05
   0   2 -10 1210.68   92.89
   0  -2  10 1558.36   92.90
   0   2 -10 1091.32   93.46
   0   2  -9 1001.68   82.86
   0   2  -9 1268.33   82.25
   0   2  -9  975.13   82.86
   0   2  -9 1157.56   81.47
   0  -2   9 1342.33   82.43
   0  -2   9 1449.63   83.54
   0  -2   9 1281.99   81.47
   0   2  -9 1052.55   82.49
   0   2  -8   80.77    7.10
   0  -2   8  143.23    8.21
   0  -2   8  135.71    7.18
   0   2  -8   79.38    7.96
   0   2  -8   83.01    7.55
   0  -2   8  144.35    9.10
   0   2  -8   71.46    8.14
   0   2  -8   65.66    8.01
   0   2  -7  369.72   25.75
   0  -2   7  374.76   24.52
   0  -2   7  371.25   25.29
   0   2  -7  325.20   25.79
   0  -2   7  381.83   25.91
   0   2  -7  382.76   24.77
   0   2  -7  415.48   25.28
   0   2  -6 4773.86  302.84
   0   2  -6 4429.44  302.38
   0   2  -6 3680.97  303.23
   0   2  -6 4382.56  302.47
   0  -2   6 4742.44  302.94
   0  -2   6 4550.45  302.17
   0   2  -5   28.54    2.43
   0  -2   5   24.65    2.62
   0  -2   5   26.51    2.21
   0   2  -5   33.68    2.71
   0   2  -4  462.35   38.36
   0   2  -4  591.56   38.62
   0  -2   4  662.83   38.79
   0  -2   4  629.22   38.38
   0  -2   4  502.59   38.79
   0   2  -4  560.66   38.47
   0   2  -3   23.47    2.11
   0   2  -3   19.51    2.23
   0  -2   3   22.24    2.32
   0   2  -3   26.22    2.37
   0  -2   3   24.46    2.25
   0  -2   3   20.72    1.71
   0  -2   3   20.56    1.97
   0   2  -3   20.59    2.09
   0  -2   3   21.11    2.03
   0  -2   2  167.02    9.71
   0  -2   2  181.59   10.11
   0   2  -2  122.77    9.78
   0   2  -2  105.50    9.84
   0  -2   2  170.57   10.04
   0   2  -2  133.57   10.00
   0   2  -2  147.65    9.66
   0  -2   2  144.09    9.94
   0   2  -2  110.73    9.84
   0   2  -2  124.15    9.87
   0  -2   1   32.96    2.23
   0  -2   1   32.81    2.37
   0   2  -1   27.66    2.21
   0  -2   1   27.33    2.24
   0   2  -1   28.10    2.23
   0   2  -1   21.76    2.12
   0  -2   0 1375.01   91.89
   0   2   0 1257.78   91.88
   0  -2   0 1634.73   91.76
   0   2   0 1364.50   91.87
   0  -2   0 1148.13   91.78
   0   2   0 1482.40   91.73
   0   2   0 1383.47   91.75
   0  -2   0 1183.65   91.71
   0  -2  -1  296.76   21.24
   0   2   1  307.62   21.02
   0   2   1  320.04   20.85
   0  -2  -1  301.34   20.89
   0   2   1  302.73   21.06
   0   2   1  232.00   21.12
   0   2   1  349.11   21.23
   0  -2  -1  303.81   21.18
   0  -2  -1  331.39   21.04
   0  -2  -2 2948.79  214.22
   0  -2  -2 2995.78  214.21
   0   2   2 2367.11  214.11
   0   2   2 3633.29  214.33
   0   2   2 3689.42  213.87
   0   2   2 2833.12  213.92
   0   2   2 3273.86  213.99
   0   2   2 3601.26  214.14
   0   2   2 2511.56  214.23
   0  -2  -2 3460.54  214.12
   0   2   3   66.17    5.12
   0   2   3   82.75    5.32
   0   2   3   64.21    5.48
   0   2   3   54.55    5.16
   0  -2  -3   61.02    5.16
   0   2   3   73.48    4.92
   0   2   3   77.21    5.26
   0   2   3   79.48    4.98
   0  -2  -3   62.04    5.17
   0   2   3   71.18    5.39
   0  -2  -3   52.58    5.21
   0   2   4 1202.39   83.68
   0   2   4 1238.53   83.41
   0   2   4 1372.65   83.46
   0  -2  -4 1249.00   83.26
   0   2   4 1207.37   82.86
   0   2   4 1217.86   83.54
   0   2   4 1185.99   83.09
   0   2   4 1203.51   83.35
   0   2   5  842.44   58.05
   0   2   5  938.91   58.10
   0   2   5  822.80   58.16
   0  -2  -5  816.43   57.69
   0   2   5  869.11   58.35
   0   2   5  820.37   58.02
   0   2   6 1859.37  123.91
   0   2   6 1780.13  123.62
   0   2   6 1801.94  123.62
   0   2   6 1745.80  123.70
   0   2   6 1900.52  123.63
   0   2   7   74.02    6.84
   0   2   7   81.22    6.85
   0   2   7   85.40    6.90
   0   2   7   84.29    6.33
   0   2   7   81.76    6.77
   0   2   7   96.68    7.20
   0   2   8   57.89    5.31
   0   2   8   54.74    5.33
   0   2   8   60.70    5.25
   0   2   8   68.99    4.62
   0   2   8   51.42    4.37
   0   2   8   61.25    5.45
   0   2   8   53.98    5.25
   0   2   9   44.94    4.69
   0   2   9   53.47    3.92
   0   2   9   44.59    4.65
   0   2   9   42.79    3.91
   0   2   9   46.14    4.78
   0   2   9   47.57    4.74
   0   2  10 1385.41   92.65
   0   2  10 1435.06   92.64
   0   2  10 1440.58   92.87
   0   2  10 1320.47   92.66
   0   2  10 1258.80   91.47
   0   2  11   37.89    4.50
   0   2  11   45.94    4.82
   0   2  11   43.16    4.78
   0   2  11   40.27    4.42
   0   2  12  879.75   45.39
   0   2  12  884.24   45.63
   0  -2 -12  542.87   43.54
   0  -2 -12  538.92   43.61
   0  -2 -12  539.40   43.65
   0  -2 -13    6.75    2.02
   0  -2 -13    7.93    2.06
   0  -2 -13    8.06    2.04
   0  -2 -13    8.19    2.25
   0  -2 -13    7.40    1.99
   0  -2 -14  297.11   22.47
   0  -2 -14  298.31   22.65
   0  -2 -14  307.54   22.69
   0  -2 -14  290.90   22.55
   0  -2 -14  307.15   22.98
   0  -2 -15  295.80   22.76
   0  -2 -15  295.48   22.55
   0  -2 -15  295.83   22.55
   0  -2 -15  295.08   22.42
   0  -2 -15  299.94   22.38
   0  -2 -15  281.18   22.35
   0  -2 -16  387.15   28.51
   0  -2 -16  383.44   28.71
   0  -2 -16  367.12   28.24
   0  -2 -16  364.55   28.42
   0  -2 -16  388.65   28.30
   0  -2 -17  310.93   23.96
   0  -2 -17  340.70   23.79
   0  -2 -17  295.99   23.70
   0  -2 -17  306.80   23.83
   0  -2 -17  278.76   23.42
   0  -2 -18    6.51    2.51
   0  -2 -18    5.23    3.20
   0  -2 -18    5.81    3.02
   0  -2 -18    4.11    2.62
   0  -2 -18    3.40    2.75
   0  -2 -19   65.18    7.25
   0  -2 -19   54.70    6.99
   0  -2 -19   56.04    6.92
   0  -2 -19   50.18    6.56
   0  -2 -20   88.32    9.67
   0  -2 -20   90.51   10.29
   0  -2 -20   95.96    9.61
   0  -2 -20  106.50    9.88
   0  -2 -21    9.21    3.45
   0  -2 -21    1.57    8.80
   0  -2 -21    7.65    3.11
   0  -2 -21    2.67    6.46
   0  -2 -22    9.51    4.72
   0  -2 -22   12.58    3.36
   0  -2 -22   12.17   11.40
   0  -2 -23   31.72    5.27
   0  -2 -23   18.49   14.68
   0  -2 -23   27.19    9.43
   0  -2 -24   37.85   13.62
   0  -2 -24   32.67   11.56
   0  -2 -25    0.75    7.04
   0  -2 -25    1.16    8.21
   0   3 -28   42.85    7.30
   0   3 -28   32.44    7.67
   0   3 -27   44.94    5.07
   0   3 -27   46.88    9.59
   0  -3  26   56.26   15.24
   0   3 -26   53.85   11.56
   0   3 -26   78.24    7.38
   0   3 -25   12.33   13.59
   0  -3  25   13.47    2.60
   0  -3  25   14.34    3.46
   0  -3  25   17.26   14.61
   0   3 -25   10.66    3.58
   0   3 -24   96.39    9.63
   0   3 -24   64.45   19.31
   0   3 -24   86.95    9.85
   0   3 -23  321.38   26.37
   0   3 -23  305.77   32.34
   0   3 -23  367.72   26.59
   0   3 -22  130.50   12.99
   0   3 -22  130.29   21.80
   0   3 -22  136.01   12.64
   0   3 -21  217.54   18.41
   0   3 -21  204.27   17.89
   0   3 -21  203.57   21.78
   0   3 -20   20.16    4.54
   0   3 -20   13.42    9.31
   0   3 -20   18.63    4.80
   0   3 -19   15.47    4.52
   0   3 -19   14.36    4.20
   0   3 -19   13.32    6.23
   0   3 -18   31.13    5.52
   0   3 -18   29.35    4.75
   0   3 -18   39.98    5.71
   0   3 -18   31.40    5.18
   0   3 -17   78.96    9.05
   0   3 -17   66.77    7.14
   0   3 -17   65.26    7.69
   0   3 -17   64.35    7.20
   0   3 -17   72.31    8.03
   0   3 -16    7.35    2.41
   0   3 -16    9.75    2.25
   0   3 -16    8.52    4.37
   0   3 -16    7.39    2.52
   0   3 -16    8.35    2.94
   0   3 -16    3.26    2.71
   0   3 -15  102.14    9.68
   0   3 -15  122.52   10.33
   0   3 -15  114.77   10.46
   0   3 -15  106.99    9.62
   0   3 -15  134.80   10.83
   0   3 -15  104.78    9.53
   0   3 -14   32.84    4.94
   0   3 -14   35.54    4.39
   0   3 -14   33.48    4.52
   0   3 -14   30.90    4.68
   0   3 -14   32.10    4.64
   0   3 -14   38.70    4.30
   0   3 -13  132.06   11.63
   0   3 -13  130.26   11.48
   0  -3  13  188.33   12.63
   0   3 -13  146.39   12.16
   0   3 -13  133.23   12.08
   0   3 -13  207.50   12.25
   0   3 -13  100.46   12.07
   0   3 -12  285.96   24.58
   0  -3  12  419.39   26.24
   0  -3  12  389.41   25.23
   0  -3  12  377.83   24.55
   0   3 -12  340.56   24.43
   0   3 -12  241.78   24.99
   0  -3  11    7.58    1.79
   0   3 -11    6.80    2.13
   0   3 -11    6.30    1.86
   0   3 -11    2.11    1.54
   0   3 -11    9.47    1.68
   0  -3  11    8.58    1.70
   0  -3  11   11.54    2.56
   0   3 -10  354.70   32.44
   0  -3  10  543.83   32.13
   0  -3  10  571.17   33.37
   0   3 -10  471.10   31.84
   0   3 -10  374.53   32.12
   0   3 -10  434.17   31.03
   0  -3  10  550.02   32.66
   0   3 -10  363.77   32.44
   0   3  -9   80.99    7.20
   0   3  -9   85.86    6.56
   0   3  -9   69.11    7.16
   0  -3   9   71.77    6.39
   0   3  -9   62.54    6.93
   0   3  -9   80.05    5.93
   0   3  -8   18.85    1.93
   0  -3   8   22.83    2.58
   0   3  -8   19.67    2.35
   0   3  -8   21.10    2.11
   0   3  -8   16.44    3.01
   0   3  -7 1111.86   76.93
   0  -3   7 1238.69   77.46
   0   3  -7 1227.01   77.35
   0   3  -6  131.38    8.99
   0  -3   6  116.00    9.32
   0   3  -6   92.99    9.07
   0  -3   6  109.46    8.62
   0  -3   6  126.31    9.06
   0  -3   6  125.80    8.52
   0   3  -6  114.91    8.67
   0  -3   5  211.85   12.61
   0   3  -5  170.92   12.28
   0   3  -5  129.81   12.33
   0  -3   5  194.74   12.12
   0  -3   5  177.26   12.67
   0   3  -5  151.36   12.39
   0  -3   5  181.99   12.13
   0   3  -5  142.98   12.05
   0  -3   4   15.90    1.46
   0  -3   4   19.75    1.99
   0  -3   4   19.24    2.27
   0  -3   4   18.57    2.15
   0   3  -4   18.00    2.21
   0   3  -4   22.48    2.12
   0   3  -4   21.98    2.35
   0   3  -4   17.32    2.02
   0  -3   4   18.18    1.88
   0   3  -3  447.36   29.53
   0  -3   3  399.28   28.95
   0   3  -3  353.73   29.24
   0  -3   3  464.26   29.43
   0   3  -3  452.11   29.25
   0  -3   3  484.17   29.51
   0   3  -3  479.56   28.96
   0   3  -3  332.96   29.26
   0  -3   3  407.32   29.20
   0   3  -3  432.24   29.39
   0  -3   2   28.81    2.14
   0   3  -2   13.77    2.08
   0   3  -2   21.21    1.89
   0  -3   2   25.76    2.23
   0   3  -2   15.63    1.91
   0  -3   2   21.44    1.92
   0   3  -2   23.84    2.07
   0  -3   2   24.65    2.29
   0   3  -1  338.82   20.89
   0  -3   1  266.84   20.87
   0  -3   1  260.68   20.90
   0  -3   1  376.65   20.75
   0   3  -1  247.30   20.60
   0   3  -1  318.08   20.94
   0  -3   1  364.48   21.00
   0  -3   1  285.22   20.83
   0   3   0   43.90    3.53
   0   3   0   46.88    3.58
   0   3   0   46.54    3.41
   0   3   0   47.73    3.68
   0   3   0   51.65    3.36
   0  -3   0   39.44    3.66
   0  -3   0   32.23    3.50
   0  -3   0   40.68    3.35
   0  -3   0   44.85    3.32
   0  -3   0   35.59    3.30
   0  -3   0   39.53    3.51
   0   3   1  150.75    7.09
   0  -3  -1   74.58    7.02
   0  -3  -1   69.88    7.18
   0   3   1  155.14    7.37
   0  -3  -1   64.50    6.88
   0   3   1  120.01    7.69
   0   3   1  165.32    7.63
   0  -3  -1   75.57    7.30
   0  -3  -2 1682.69  126.59
   0  -3  -2 2000.48  126.41
   0   3   2 1485.73  126.57
   0  -3  -2 1824.57  126.67
   0   3   2 1810.95  126.04
   0   3   2 1962.03  126.42
   0   3   2 2096.62  126.44
   0   3   2 2158.81  126.75
   0   3   2 1854.92  126.04
   0   3   3  264.23   18.58
   0  -3  -3  255.97   19.04
   0   3   3  282.16   18.91
   0   3   3  297.90   19.40
   0  -3  -3  224.13   19.19
   0   3   3  207.72   19.15
   0   3   3  324.98   18.71
   0   3   3  292.58   19.11
   0   3   3  272.79   19.53
   0  -3  -3  268.95   19.27
   0   3   3  265.50   18.81
   0   3   4  508.31   36.39
   0   3   4  562.17   36.94
   0  -3  -4  415.13   36.65
   0   3   4  557.21   36.17
   0   3   4  531.79   37.12
   0   3   4  541.05   36.23
   0   3   4  611.19   36.85
   0   3   4  544.63   36.63
   0  -3  -4  493.28   36.65
   0   3   5  356.01   24.60
   0   3   5  360.36   24.85
   0   3   5  337.11   24.13
   0   3   5  393.84   24.49
   0  -3  -5  302.76   24.13
   0   3   5  352.89   24.33
   0   3   6  523.24   37.69
   0   3   6  511.70   37.51
   0   3   6  566.43   38.22
   0   3   6  586.93   37.81
   0   3   6  537.97   37.96
   0   3   7  651.25   48.94
   0   3   7  776.84   49.64
   0   3   7  690.13   48.85
   0   3   7  689.61   49.21
   0   3   7  753.99   49.10
   0   3   8  172.62   13.55
   0   3   8  169.54   13.72
   0   3   8  174.71   12.55
   0   3   8  180.67   13.07
   0   3   8  192.20   14.05
   0   3   8  185.71   13.58
   0   3   8  182.28   13.44
   0   3   9  631.28   44.62
   0   3   9  613.41   44.80
   0   3   9  685.70   45.80
   0   3   9  709.67   46.27
   0   3   9  641.04   45.89
   0   3   9  727.78   46.43
   0   3   9  706.32   45.93
   0   3  10  125.74   10.19
   0   3  10  127.53   10.54
   0   3  10  113.39   10.25
   0   3  10  136.90   10.70
   0  -3 -11  880.45   67.45
   0  -3 -11  761.16   67.16
   0   3  11 1445.62   69.40
   0   3  11 1368.26   69.12
   0  -3 -11  878.85   67.38
   0   3  11 1408.20   69.23
   0  -3 -11  833.70   67.23
   0  -3 -12   37.11    4.22
   0  -3 -12   36.85    4.29
   0  -3 -12   37.57    4.17
   0  -3 -12   36.90    4.21
   0  -3 -13  137.49   11.62
   0  -3 -13  146.10   11.67
   0  -3 -13  134.76   11.62
   0  -3 -13  147.23   11.90
   0  -3 -14  153.69   12.67
   0  -3 -14  140.66   12.53
   0  -3 -14  158.84   12.68
   0  -3 -14  149.03   12.68
   0  -3 -14  149.30   12.46
   0  -3 -15  537.15   38.45
   0  -3 -15  540.19   38.67
   0  -3 -15  513.05   38.59
   0  -3 -16  152.30   13.66
   0  -3 -16  163.94   13.96
   0  -3 -16  164.15   13.90
   0  -3 -16  162.23   13.62
   0  -3 -17  103.49   10.17
   0  -3 -17  104.89   10.21
   0  -3 -17  104.66   10.01
   0  -3 -17  111.02   10.37
   0  -3 -18   33.73    4.85
   0  -3 -18   23.05    4.42
   0  -3 -18   26.04    4.41
   0  -3 -18   23.22    4.44
   0  -3 -19   69.86    7.66
   0  -3 -19   61.19    7.45
   0  -3 -19   58.76    7.23
   0  -3 -19   69.94    7.47
   0  -3 -20   15.64    4.25
   0  -3 -20   24.48    5.42
   0  -3 -20   18.29    3.78
   0  -3 -20   19.98    4.16
   0  -3 -21   49.28    9.85
   0  -3 -21   58.10    9.07
   0  -3 -21   68.81    7.19
   0  -3 -21   64.20    7.84
   0  -3 -22   10.34   11.69
   0  -3 -22    2.44    4.39
   0  -3 -22    5.45    7.71
   0  -3 -23    9.75   10.91
   0  -3 -23    5.22   13.36
   0  -3 -24   31.75   10.40
   0  -3 -24   24.13    9.45
   0  -3 -25    5.83    4.32
   0  -3 -25    2.99    4.34
   0   4 -28   77.63   10.90
   0   4 -28   99.31    8.14
   0   4 -27   39.76    4.59
   0   4 -27   27.71    9.86
   0   4 -26   39.03    5.55
   0  -4  26   57.94    5.18
   0  -4  26   47.52    5.65
   0  -4  26   28.01   13.49
   0   4 -26   39.07    9.15
   0   4 -26   42.90   11.00
   0   4 -25    3.97    4.72
   0   4 -25   -2.69   13.01
   0  -4  25    4.20   14.53
   0   4 -25    1.58    3.22
   0  -4  25    9.34    2.38
   0  -4  25    8.42    3.16
   0   4 -25    4.42    2.55
   0   4 -24   31.23    5.37
   0   4 -24   28.25    4.92
   0  -4  24   52.83    6.58
   0   4 -24   35.62    5.82
   0  -4  24   67.08   19.78
   0   4 -24   20.17   17.31
   0   4 -23   80.94    8.98
   0   4 -23   73.93    9.12
   0   4 -23   68.89    8.46
   0   4 -23   79.45   20.31
   0   4 -22   69.36    8.58
   0   4 -22   76.37    8.46
   0   4 -22   79.35   20.52
   0   4 -22   57.79    7.62
   0   4 -21   92.91   10.53
   0   4 -21   85.66   17.93
   0   4 -21   92.58    9.63
   0   4 -21  104.47   10.44
   0   4 -20   19.94   12.73
   0   4 -20   21.85    4.31
   0  -4  20   19.14    3.32
   0   4 -20   20.55    4.77
   0   4 -20   19.05    5.12
   0   4 -19   19.07    4.67
   0   4 -19   20.66    4.11
   0   4 -19   18.72    4.56
   0   4 -18  120.23   10.86
   0   4 -18  120.10   11.15
   0   4 -18  129.50   12.16
   0   4 -18  139.74   12.40
   0   4 -17   10.05    3.57
   0   4 -17    3.36    2.58
   0   4 -17    7.15    2.17
   0   4 -17    9.98    3.40
   0   4 -16  139.66   12.58
   0   4 -16  174.93   13.89
   0   4 -16  159.83   13.72
   0   4 -15  113.34   11.15
   0   4 -15  121.19   10.97
   0   4 -15  130.33   11.24
   0   4 -15  119.76   10.38
   0   4 -14  289.85   22.56
   0  -4  14  326.04   23.55
   0   4 -14  275.94   22.20
   0   4 -14  321.29   23.18
   0   4 -14  299.05   22.67
   0  -4  14  253.00   21.72
   0   4 -13   83.46    7.74
   0   4 -13  113.12    8.39
   0   4 -13   81.50    9.00
   0   4 -13   85.15    8.32
   0  -4  13   79.12    7.51
   0  -4  13   93.79    7.94
   0  -4  13  112.25    8.90
   0   4 -13   90.73    7.89
   0   4 -13   88.38    8.19
   0   4 -13   90.88    8.51
   0   4 -12  406.76   37.07
   0  -4  12  584.71   37.11
   0  -4  12  580.60   36.39
   0   4 -12  460.51   36.77
   0  -4  12  625.95   37.99
   0   4 -12  539.42   36.35
   0  -4  12  438.89   35.67
   0   4 -11  207.65   14.09
   0  -4  11  215.13   15.43
   0  -4  11  204.84   14.82
   0   4 -11  226.00   15.02
   0  -4  11  153.89   14.15
   0   4 -11  167.74   15.64
   0   4 -11  190.67   15.56
   0   4 -10  142.20   11.31
   0  -4  10  211.58   12.84
   0   4 -10  159.99   11.77
   0   4 -10  137.92   13.14
   0  -4  10  146.40   11.90
   0   4 -10  179.45   12.51
   0  -4  10  198.29   13.23
   0   4  -9    5.01    1.12
   0   4  -9    6.64    1.27
   0  -4   9    6.20    1.50
   0   4  -9    5.21    1.38
   0   4  -9    3.72    1.92
   0  -4   9    6.11    1.87
   0  -4   9    4.73    1.72
   0  -4   9    4.43    1.17
   0  -4   8   91.03    7.61
   0   4  -8   88.22    8.35
   0   4  -8  103.60    8.04
   0   4  -8  103.47    7.69
   0  -4   8  118.21    8.30
   0  -4   8  103.63    8.61
   0   4  -8   80.10    8.47
   0   4  -7   53.72    4.59
   0  -4   7   43.63    4.18
   0  -4   7   49.90    4.62
   0   4  -7   52.19    4.38
   0  -4   7   50.40    4.94
   0   4  -7   43.62    4.79
   0  -4   7   52.58    4.16
   0   4  -6   79.69    7.05
   0  -4   6  115.64    7.15
   0  -4   6  108.12    7.80
   0  -4   6  122.70    7.70
   0  -4   6  101.66    7.04
   0   4  -6   67.34    7.15
   0   4  -6   69.30    7.21
   0   4  -6   74.83    6.90
   0  -4   5   20.39    2.27
   0   4  -5   28.75    2.87
   0   4  -5   32.07    2.70
   0   4  -5   21.81    2.55
   0  -4   5   20.72    2.67
   0  -4   5   20.26    1.88
   0   4  -5   28.53    2.91
   0  -4   5   19.74    2.38
   0  -4   5   22.58    2.62
   0   4  -4  150.70   13.59
   0  -4   4  247.92   14.14
   0  -4   4  229.58   13.99
   0   4  -4  193.33   13.20
   0   4  -4  129.98   13.58
   0  -4   4  193.59   13.29
   0  -4   4  233.37   14.18
   0   4  -4  178.68   13.75
   0   4  -4  168.03   13.79
   0  -4   4  218.43   13.71
   0   4  -3   36.85    3.03
   0  -4   3   40.36    3.16
   0   4  -3   33.79    3.44
   0   4  -3   38.81    3.37
   0  -4   3   57.43    3.85
   0   4  -3   31.95    3.37
   0   4  -3   27.96    3.13
   0  -4   3   55.90    3.67
   0   4  -3   21.45    3.29
   0   4  -3   37.35    3.25
   0  -4   3   45.16    3.68
   0   4  -2 1094.16   87.98
   0   4  -2 1447.26   88.25
   0  -4   2 1622.51   88.26
   0  -4   2 1588.25   88.55
   0  -4   2 1092.31   88.12
   0   4  -2 1415.28   88.33
   0  -4   2 1283.65   88.25
   0  -4   2 1319.68   88.62
   0   4  -2 1036.57   88.38
   0   4  -1   32.39    2.85
   0  -4   1   37.23    3.22
   0  -4   1   35.27    3.38
   0   4  -1   37.46    3.33
   0   4  -1   40.49    3.21
   0   4  -1   41.81    3.47
   0   4  -1   32.85    3.23
   0  -4   0  270.23   17.70
   0   4   0  167.52   17.80
   0  -4   0  270.66   18.23
   0  -4   0  320.51   17.72
   0  -4   0  283.23   18.02
   0   4   0  251.05   17.89
   0   4   0  249.56   17.81
   0  -4   0  247.14   17.65
   0   4   0  242.85   17.62
   0   4   0  244.35   17.54
   0   4   0  233.84   17.91
   0   4   1   96.45    8.10
   0   4   1   89.58    8.07
   0   4   1  118.11    7.54
   0   4   1  115.63    7.74
   0   4   1  130.42    8.09
   0  -4  -1   86.55    7.50
   0  -4  -1  101.46    8.15
   0   4   1  123.42    8.01
   0  -4  -1   96.75    7.64
   0  -4  -1   92.24    7.92
   0   4   2  674.33   53.18
   0  -4  -2  584.86   52.41
   0   4   2  857.98   52.98
   0   4   2  859.24   52.45
   0  -4  -2  744.58   53.16
   0   4   2  780.32   52.43
   0  -4  -2  840.79   53.39
   0  -4  -2  877.29   52.88
   0   4   2  884.36   52.88
   0  -4  -3  909.70   63.71
   0   4   3  752.84   63.99
   0   4   3  890.41   64.28
   0   4   3  934.01   63.22
   0   4   3 1056.00   64.21
   0  -4  -3  932.18   64.14
   0   4   3  977.12   63.75
   0   4   3 1024.38   63.74
   0   4   3  849.55   63.15
   0  -4  -3  752.85   63.91
   0   4   3 1119.74   63.29
   0   4   4 3269.47  207.20
   0   4   4 3989.98  208.02
   0   4   4 2804.74  206.96
   0   4   4 3310.08  207.49
   0   4   4 2815.57  206.66
   0   4   4 3492.57  207.96
   0   4   4 3500.97  206.81
   0  -4  -4 2425.55  207.55
   0  -4  -4 2689.94  207.34
   0  -4  -4 3104.97  207.72
   0   4   4 3246.13  208.18
   0  -4  -5 1119.99   93.76
   0  -4  -5 1521.55   93.89
   0   4   5 1465.94   93.70
   0   4   5 1608.09   94.63
   0   4   5 1847.72   94.22
   0   4   5 1623.87   94.25
   0   4   5 1590.74   93.19
   0   4   5 1247.54   92.68
   0   4   5 1403.49   93.26
   0   4   6 4149.43  286.37
   0   4   6 4185.75  286.71
   0   4   6 4443.70  287.16
   0   4   6 3911.37  285.95
   0   4   6 4794.70  286.67
   0   4   7  603.81   40.69
   0   4   7  621.82   41.12
   0   4   7  553.19   39.86
   0   4   7  557.16   40.23
   0   4   8  570.82   42.27
   0   4   8  644.19   42.53
   0   4   8  656.76   43.18
   0   4   8  560.63   42.07
   0   4   8  595.05   41.94
   0   4   8  632.17   42.73
   0   4   9  219.78   16.71
   0   4   9  224.75   17.02
   0   4   9  234.97   17.40
   0   4   9  222.18   16.73
   0   4   9  209.17   16.24
   0   4  10  486.74   33.80
   0   4  10  423.69   33.28
   0   4  10  497.88   34.12
   0  -4 -11   33.82    4.03
   0  -4 -11   34.28    3.96
   0  -4 -11   35.05    4.07
   0  -4 -11   34.99    3.94
   0  -4 -11   33.29    3.94
   0  -4 -11   35.97    4.26
   0  -4 -12   23.88    3.53
   0  -4 -12   30.47    3.78
   0  -4 -12   29.26    3.72
   0  -4 -12   31.74    3.75
   0  -4 -12   25.65    3.57
   0  -4 -12   25.64    3.49
   0  -4 -13   55.48    5.80
   0  -4 -13   47.06    5.63
   0  -4 -13   60.12    5.96
   0  -4 -13   52.16    5.70
   0  -4 -13   55.98    5.74
   0  -4 -14  133.91   11.82
   0  -4 -14  136.40   11.83
   0  -4 -14  147.98   11.92
   0  -4 -14  137.45   11.84
   0  -4 -15   57.11    6.52
   0  -4 -15   58.86    6.40
   0  -4 -15   60.28    6.54
   0  -4 -16   44.30    5.67
   0  -4 -16   41.67    5.72
   0  -4 -16   43.35    5.47
   0  -4 -16   44.59    5.57
   0  -4 -17   19.54    3.73
   0  -4 -17   18.99    3.91
   0  -4 -17   15.74    3.68
   0  -4 -17   18.48    3.62
   0  -4 -18   44.65    6.18
   0  -4 -18   57.20    6.36
   0  -4 -18   51.86    6.27
   0  -4 -18   46.75    6.11
   0  -4 -19  134.76   11.48
   0  -4 -19  139.99   11.42
   0  -4 -19  108.33   11.18
   0  -4 -19  107.94   11.03
   0  -4 -20  117.96   11.39
   0  -4 -20  116.35   11.49
   0  -4 -20  121.18   11.63
   0  -4 -20  134.83   11.41
   0  -4 -21   14.62    7.30
   0  -4 -21   22.23    6.67
   0  -4 -21   17.48    7.45
   0  -4 -21   23.11    8.25
   0  -4 -22    7.17   10.35
   0  -4 -22   -4.81   10.91
   0  -4 -23   12.31   11.27
   0  -4 -23    9.69    9.14
   0  -4 -24   19.56    6.46
   0   5 -28   12.58    2.62
   0   5 -28    7.82    7.80
   0   5 -28    6.44    9.05
   0   5 -27   78.13    7.73
   0   5 -27   81.56   12.26
   0   5 -27   83.03   11.72
   0  -5  27   95.96    8.00
   0   5 -26    4.41    2.89
   0   5 -26    7.15    7.57
   0  -5  26   10.33    2.43
   0  -5  26    8.87   13.56
   0   5 -26    5.73    2.45
   0  -5  26    8.02    3.19
   0   5 -26    7.02   10.00
   0  -5  25   10.49   16.10
   0  -5  25   27.69    4.05
   0   5 -25   26.30    4.88
   0   5 -25   25.88   12.59
   0   5 -25   37.29    5.03
   0  -5  25   25.22    4.72
   0   5 -25   29.86    5.48
   0   5 -24   47.43    6.22
   0  -5  24   49.96    6.90
   0   5 -24   47.36    6.76
   0   5 -24   32.95   15.62
   0   5 -24   52.39    6.70
   0  -5  23   21.02    5.06
   0   5 -23   21.71    5.44
   0   5 -23   22.79    4.89
   0   5 -23   21.01    4.40
   0   5 -22    9.14    4.66
   0  -5  22   19.80    4.87
   0   5 -22    9.63    3.56
   0   5 -22    9.98    4.10
   0   5 -21   55.83    8.10
   0   5 -21   64.48    8.29
   0   5 -21   54.20    7.08
   0   5 -20    7.40    4.03
   0   5 -20   10.23    3.35
   0  -5  20   15.72    3.05
   0   5 -20    9.77    4.05
   0   5 -19   58.90    7.97
   0  -5  19   82.56    7.32
   0   5 -19   53.46    7.81
   0   5 -19   64.95    6.90
   0   5 -19   65.12    7.15
   0   5 -18   36.11    4.88
   0   5 -18   40.24    5.98
   0   5 -18   34.56    4.64
   0   5 -17    3.74    2.00
   0  -5  17    1.43    1.82
   0   5 -17    3.89    3.03
   0   5 -16  303.14   25.09
   0   5 -16  311.11   25.08
   0   5 -16  286.61   25.59
   0   5 -16  314.66   25.15
   0   5 -15   60.95    6.86
   0   5 -15   64.37    6.93
   0   5 -15   60.89    6.56
   0   5 -15   60.23    6.66
   0   5 -15   62.75    7.31
   0  -5  14  273.18   21.44
   0   5 -14  288.85   21.69
   0   5 -14  309.24   22.65
   0   5 -14  286.76   22.01
   0   5 -14  276.52   21.93
   0   5 -14  304.15   22.31
   0   5 -14  307.64   21.80
   0   5 -13  790.80   58.55
   0   5 -13  824.09   60.00
   0   5 -13  705.46   60.12
   0   5 -13  797.97   59.35
   0   5 -13  838.62   59.04
   0   5 -13  998.31   59.52
   0   5 -13  824.11   58.62
   0  -5  13  796.78   58.50
   0   5 -13  830.93   59.15
   0   5 -12   81.81    9.22
   0  -5  12   77.80    7.71
   0   5 -12   90.69    9.13
   0   5 -12   94.46    7.63
   0   5 -12  105.74    8.56
   0  -5  12  107.65    9.06
   0  -5  12  111.53    9.63
   0  -5  12  109.76    8.53
   0  -5  11  333.21   28.45
   0  -5  11  470.53   30.07
   0   5 -11  378.78   28.11
   0   5 -11  334.08   29.94
   0   5 -11  419.66   28.55
   0  -5  11  503.71   30.71
   0   5 -11  393.90   30.02
   0  -5  11  456.26   29.34
   0   5 -11  452.45   29.39
   0  -5  10  203.29   14.01
   0   5 -10  195.42   13.40
   0   5 -10  140.53   13.86
   0   5 -10  154.41   13.67
   0  -5  10  147.31   12.61
   0   5 -10  172.72   12.73
   0  -5  10  195.19   13.44
   0   5 -10  148.05   12.60
   0  -5  10  209.91   14.40
   0   5  -9  214.46   18.76
   0  -5   9  311.46   19.62
   0   5  -9  262.79   18.18
   0   5  -9  274.11   18.62
   0  -5   9  271.09   18.71
   0  -5   9  277.25   19.11
   0  -5   9  223.75   17.99
   0   5  -9  188.28   18.89
   0   5  -8  111.99    8.61
   0  -5   8  121.08    8.83
   0   5  -8   74.96    8.84
   0   5  -8   89.51    8.70
   0  -5   8   96.81    8.14
   0   5  -8   98.82    8.24
   0  -5   8  121.92    8.22
   0  -5   8  107.94    8.96
   0  -5   8  117.65    9.20
   0   5  -7   91.88    8.98
   0   5  -7  106.17    8.79
   0   5  -7   89.43    8.96
   0  -5   7  117.34    8.75
   0   5  -7  105.43    8.91
   0  -5   7  148.57    9.00
   0  -5   7  138.85    9.67
   0  -5   6   43.18    3.80
   0   5  -6   42.65    3.00
   0  -5   6   32.93    3.93
   0   5  -6   32.70    3.88
   0   5  -6   31.75    3.77
   0   5  -6   39.02    3.76
   0  -5   6   34.75    3.50
   0  -5   6   38.01    4.07
   0   5  -5   94.51    7.94
   0  -5   5  101.40    7.83
   0  -5   5   81.60    7.83
   0   5  -5  111.56    7.96
   0   5  -5   81.82    7.75
   0  -5   5   83.10    7.46
   0  -5   5   87.37    7.77
   0   5  -5  119.70    7.19
   0   5  -5   89.83    7.72
   0   5  -5  109.65    7.87
   0  -5   4   27.26    2.78
   0  -5   4   21.20    2.07
   0   5  -4   10.27    2.03
   0   5  -4   18.17    2.13
   0   5  -4   13.73    2.31
   0   5  -4   20.31    2.41
   0   5  -4   21.37    2.32
   0  -5   4   23.46    2.67
   0   5  -4   17.75    1.83
   0  -5   4   21.63    2.30
   0  -5   4   26.68    2.62
   0   5  -4   10.91    2.20
   0   5  -3 1636.41  143.74
   0  -5   3 2038.65  143.63
   0   5  -3 1864.07  143.36
   0  -5   3 2718.33  143.76
   0  -5   3 1672.52  143.35
   0   5  -3 2564.62  143.87
   0  -5   3 2326.12  144.14
   0  -5   3 2546.63  144.09
   0   5  -3 2236.46  143.49
   0   5  -2   77.88    5.88
   0  -5   2   31.59    5.10
   0   5  -2   49.93    5.59
   0   5  -2   74.68    5.19
   0  -5   2   89.25    5.82
   0   5  -2   87.11    5.62
   0  -5   2   89.82    5.39
   0  -5   2   56.55    5.39
   0   5  -2   85.13    5.64
   0  -5   2   63.89    5.44
   0   5  -1  191.22   11.59
   0   5  -1  185.89   12.47
   0  -5   1  123.57   11.87
   0  -5   1  174.41   11.60
   0   5  -1  173.25   12.04
   0  -5   1  138.00   11.99
   0   5  -1  167.15   12.28
   0  -5   1  165.54   12.07
   0  -5   1  140.26   12.15
   0   5  -1  181.94   12.29
   0  -5   0  159.87    9.67
   0  -5   0  121.46    9.57
   0   5   0  121.24    9.96
   0   5   0  134.59    9.62
   0  -5   0  136.81   10.30
   0   5   0   87.33    9.82
   0   5   0  141.49    9.55
   0  -5   0  147.89   10.11
   0  -5   0  123.54    9.60
   0   5   0  127.89    9.83
   0   5   0  132.03    9.92
   0   5   1 1395.02   82.00
   0   5   1 1459.37   82.66
   0   5   1 1215.85   82.76
   0  -5  -1 1171.84   82.13
   0   5   1  968.95   82.58
   0   5   1 1335.04   82.57
   0  -5  -1 1106.12   82.49
   0  -5  -1  971.19   81.92
   0  -5  -1 1290.66   82.94
   0   5   1 1274.02   82.18
   0  -5  -2   47.97    5.46
   0   5   2  102.01    5.10
   0  -5  -2   54.61    5.16
   0   5   2   71.10    6.05
   0   5   2   93.00    5.56
   0   5   2  104.18    5.92
   0  -5  -2   36.94    4.80
   0  -5  -2   59.94    5.76
   0   5   2   96.54    6.01
   0   5   3  603.01   38.79
   0   5   3  652.12   39.67
   0  -5  -3  446.30   39.76
   0   5   3  553.61   39.47
   0  -5  -3  562.79   40.09
   0  -5  -3  504.69   39.41
   0   5   4  794.67   52.37
   0   5   4  780.22   54.08
   0  -5  -4  656.45   53.07
   0  -5  -4  579.57   53.40
   0   5   4  958.04   53.97
   0  -5  -4  775.07   53.72
   0   5   4  777.37   53.23
   0   5   4  844.54   53.14
   0   5   5 4918.25  311.11
   0   5   5 4788.18  311.50
   0   5   5 5182.36  312.17
   0   5   5 4834.45  312.51
   0   5   5 5632.43  312.16
   0  -5  -5 4600.46  311.82
   0   5   5 4407.86  310.75
   0   5   6 1255.40   92.98
   0   5   6 1582.89   94.27
   0   5   6 1371.72   93.70
   0   5   6 1439.98   94.78
   0   5   6 1441.32   94.29
   0   5   7 2007.50  120.94
   0   5   7 1599.59  119.69
   0   5   7 1890.82  121.59
   0   5   7 1772.71  119.33
   0   5   7 1831.93  121.00
   0   5   7 1735.77  120.40
   0   5   8  350.50   26.16
   0   5   8  335.70   26.24
   0   5   8  370.54   26.69
   0   5   8  377.45   27.24
   0   5   8  394.01   26.58
   0   5   9   34.63    4.38
   0   5   9   32.22    3.95
   0  -5  -9   23.76    3.49
   0  -5 -10    4.48    1.76
   0  -5 -10    4.79    1.57
   0  -5 -10    5.36    1.84
   0  -5 -10    8.52    2.03
   0  -5 -10    7.60    1.63
   0  -5 -10    8.39    1.80
   0  -5 -11  546.75   39.54
   0  -5 -11  564.61   39.04
   0  -5 -11  539.60   39.02
   0  -5 -11  499.49   38.97
   0  -5 -11  563.29   39.16
   0  -5 -11  590.58   39.29
   0  -5 -12   52.43    5.42
   0  -5 -12   51.37    5.44
   0  -5 -12   49.84    5.70
   0  -5 -12   51.77    5.39
   0  -5 -12   49.80    5.38
   0  -5 -13   39.67    5.00
   0  -5 -13   43.13    4.88
   0  -5 -13   41.07    4.85
   0  -5 -13   41.21    4.80
   0  -5 -13   42.89    4.90
   0  -5 -13   35.15    4.62
   0  -5 -14    5.75    2.18
   0  -5 -14    8.73    2.43
   0  -5 -14    4.60    2.11
   0  -5 -14    6.68    2.26
   0  -5 -15   42.59    5.13
   0  -5 -15   33.02    4.71
   0  -5 -15   43.20    5.07
   0  -5 -15   36.00    4.89
   0  -5 -16    6.89    2.94
   0  -5 -16    8.59    2.63
   0  -5 -16    9.76    2.83
   0  -5 -16    7.02    2.66
   0  -5 -17  166.04   12.95
   0  -5 -17  138.32   13.04
   0  -5 -17  143.25   12.86
   0  -5 -17  144.16   12.74
   0  -5 -18   80.81    8.77
   0  -5 -18   84.40    8.65
   0  -5 -18   90.60    8.73
   0  -5 -19   46.47    5.98
   0  -5 -19   47.66    6.92
   0  -5 -19   49.82    6.24
   0  -5 -20   55.08    6.79
   0  -5 -20   54.47    9.55
   0  -5 -20   48.95    6.71
   0  -5 -21    3.35    7.70
   0  -5 -21   14.62    7.20
   0  -5 -21   20.11   10.62
   0  -5 -22   -4.50   10.53
   0   6 -28   49.20    5.03
   0   6 -28   39.58   10.64
   0   6 -28   58.34    8.59
   0   6 -27  148.36   14.39
   0  -6  27  141.37   12.07
   0  -6  27  146.83   11.42
   0  -6  26  118.41    9.08
   0  -6  26   93.10    9.72
   0   6 -26   86.96   10.86
   0   6 -26   92.07    9.07
   0   6 -25  124.39   11.51
   0  -6  25   87.44   21.31
   0   6 -25  121.06   11.32
   0  -6  25  103.90   11.47
   0  -6  25  152.24   11.31
   0  -6  24  124.74    9.92
   0  -6  24   99.06   10.49
   0  -6  24   95.89   23.36
   0   6 -24   81.34    9.15
   0   6 -24   95.13    9.99
   0   6 -23   21.54    4.37
   0   6 -23   23.37    5.07
   0   6 -23   19.47    5.35
   0  -6  23   32.32    5.78
   0   6 -22  163.07   16.80
   0   6 -22  173.92   16.89
   0  -6  22  206.10   15.98
   0   6 -22  183.97   16.02
   0   6 -21   47.36    6.41
   0   6 -21   39.70    7.15
   0   6 -20  114.93   10.28
   0   6 -20   96.03   11.20
   0   6 -20  113.71   10.39
   0  -6  20  117.23   10.34
   0   6 -20  102.49   16.62
   0   6 -19   42.94   12.35
   0  -6  19   37.40    5.01
   0   6 -19   42.75    6.47
   0   6 -19   40.28    5.34
   0   6 -19   41.94    5.29
   0   6 -18  191.31   18.66
   0   6 -18  199.11   17.78
   0   6 -18  198.38   16.45
   0   6 -18  188.94   16.65
   0   6 -17  181.44   15.54
   0   6 -17  170.78   15.15
   0   6 -17  166.65   13.78
   0   6 -17  168.70   14.28
   0  -6  17  174.95   13.73
   0   6 -17  163.65   14.73
   0   6 -17  169.05   14.17
   0   6 -16  166.76   14.42
   0   6 -16  195.27   15.42
   0   6 -16  159.18   14.61
   0   6 -16  166.52   15.22
   0   6 -16  183.00   15.58
   0  -6  16  211.95   14.54
   0   6 -15  407.51   30.23
   0   6 -15  370.86   29.65
   0   6 -15  391.69   30.01
   0   6 -15  404.19   30.39
   0   6 -15  366.03   30.06
   0   6 -15  389.05   30.67
   0  -6  15  440.74   29.38
   0  -6  15  482.31   29.87
   0  -6  14   11.65    2.10
   0   6 -14    5.39    1.85
   0  -6  14    8.05    1.65
   0   6 -14    8.21    3.67
   0   6 -14    6.45    2.21
   0   6 -14    5.18    2.06
   0   6 -14    7.77    2.45
   0  -6  13   10.93    2.03
   0   6 -13   16.18    3.38
   0   6 -13   14.19    2.37
   0   6 -13   17.96    3.52
   0   6 -13   14.40    2.75
   0   6 -13   11.56    2.57
   0   6 -13   12.46    2.56
   0  -6  12  495.14   42.39
   0  -6  12  731.28   44.84
   0  -6  12  696.68   44.21
   0   6 -12  700.85   43.59
   0   6 -12  484.34   43.97
   0   6 -12  640.35   42.59
   0  -6  11   67.03    6.22
   0   6 -11   60.46    6.12
   0   6 -11   70.56    6.23
   0  -6  11   96.47    8.08
   0   6 -11   65.60    7.10
   0   6 -11   53.94    7.14
   0   6 -11   76.75    6.79
   0  -6  11   93.33    7.66
   0   6 -10   42.60    6.39
   0  -6  10   65.34    5.87
   0   6 -10   62.22    5.85
   0   6 -10   53.50    6.42
   0  -6  10   88.46    7.23
   0   6 -10   78.12    6.49
   0  -6  10   89.88    7.42
   0   6  -9  203.51   16.80
   0   6  -9  181.26   17.10
   0  -6   9  195.04   15.99
   0   6  -9  266.35   16.87
   0  -6   9  234.03   17.21
   0  -6   9  206.01   16.87
   0   6  -9  245.33   16.44
   0  -6   8  421.24   34.30
   0  -6   8  499.44   35.25
   0   6  -8  563.99   35.09
   0   6  -8  447.28   34.94
   0   6  -8  552.72   34.87
   0   6  -8  446.25   34.99
   0  -6   8  533.25   34.59
   0   6  -7  214.56   19.96
   0   6  -7  235.93   20.26
   0   6  -7  258.83   20.06
   0  -6   7  309.09   20.19
   0  -6   7  281.48   20.61
   0  -6   7  290.34   20.56
   0   6  -7  312.04   19.09
   0  -6   7  245.64   19.78
   0   6  -6  414.75   25.90
   0   6  -6  410.89   26.94
   0  -6   6  383.03   26.78
   0  -6   6  373.41   27.11
   0   6  -6  438.37   26.97
   0  -6   6  312.71   26.34
   0  -6   6  368.77   26.90
   0   6  -6  326.76   26.56
   0   6  -6  325.43   26.86
   0   6  -5   39.85    4.86
   0  -6   5   65.74    5.46
   0  -6   5   67.57    5.29
   0   6  -5   60.79    5.07
   0  -6   5   53.14    4.85
   0   6  -5   49.73    4.82
   0  -6   5   61.10    5.29
   0   6  -5   41.02    4.95
   0   6  -5   59.98    5.18
   0   6  -5   62.71    5.00
   0   6  -5   52.64    4.39
   0  -6   4  304.41   18.70
   0   6  -4  239.00   17.90
   0  -6   4  232.92   18.09
   0  -6   4  304.85   18.33
   0   6  -4  260.18   18.43
   0   6  -4  304.83   18.41
   0  -6   4  268.85   18.63
   0   6  -4  268.26   17.82
   0   6  -4  181.09   18.03
   0   6  -4  184.99   18.16
   0  -6   3   75.83    6.78
   0  -6   3   86.36    6.19
   0  -6   3   54.95    6.06
   0   6  -3   81.83    6.05
   0   6  -3   59.46    6.50
   0   6  -3   97.92    6.58
   0  -6   3   77.38    6.49
   0   6  -3   85.94    6.29
   0   6  -2  556.88   35.69
   0   6  -2  572.67   35.06
   0  -6   2  502.85   35.60
   0   6  -2  604.58   35.70
   0   6  -2  608.84   36.14
   0   6  -2  523.69   35.67
   0   6  -2  489.16   35.72
   0  -6   2  418.08   35.34
   0  -6   2  617.26   35.84
   0   6  -1   36.82    3.69
   0  -6   1   41.68    4.47
   0   6  -1   38.77    4.11
   0  -6   1   48.34    3.25
   0  -6   1   54.22    4.07
   0   6  -1   35.16    3.93
   0   6  -1   36.74    3.90
   0  -6   1   43.70    4.20
   0  -6   1   41.93    3.88
   0  -6   1   40.01    3.88
   0  -6   0 1397.38   83.90
   0  -6   0 1096.50   82.77
   0   6   0 1447.77   83.51
   0   6   0  917.41   83.24
   0   6   0 1468.06   82.86
   0  -6   0 1058.58   82.74
   0   6   0 1315.92   83.27
   0   6   0 1259.10   83.40
   0  -6   0 1119.59   83.22
   0  -6  -1  177.85   13.96
   0   6   1  238.36   14.64
   0   6   1  227.66   13.87
   0   6   1  151.42   14.50
   0   6   1  217.86   14.12
   0   6   1  229.33   14.60
   0   6   1  203.96   14.77
   0  -6  -1  228.19   15.09
   0  -6  -1  145.80   13.72
   0  -6  -1  164.23   14.36
   0   6   2  373.85   22.09
   0  -6  -2  245.67   21.88
   0  -6  -2  210.88   21.03
   0   6   2  374.16   21.18
   0  -6  -2  303.95   21.52
   0   6   2  288.60   22.31
   0   6   2  345.75   21.64
   0   6   2  353.01   22.19
   0  -6  -2  348.12   22.62
   0   6   3  384.76   25.47
   0  -6  -3  361.03   26.03
   0  -6  -3  317.12   25.08
   0  -6  -3  275.55   25.52
   0   6   3  341.52   25.14
   0   6   3  362.89   25.70
   0   6   3  384.65   24.42
   0   6   4  964.40   65.38
   0   6   4  947.01   66.47
   0  -6  -4  754.05   65.75
   0   6   4 1109.63   65.57
   0  -6  -4  872.25   65.30
   0   6   4  978.86   65.96
   0  -6  -4 1089.55   66.41
   0  -6  -5 1381.58   88.40
   0   6   5 1377.88   87.43
   0   6   5 1327.26   88.87
   0   6   5 1612.70   88.64
   0   6   5 1282.92   87.59
   0   6   6  496.54   30.43
   0   6   6  377.73   27.49
   0   6   6  536.89   29.73
   0   6   6  463.31   28.80
   0  -6  -6  334.43   29.02
   0   6   7  501.57   36.69
   0   6   7  551.98   36.12
   0   6   7  469.42   35.34
   0  -6  -8   18.04    2.92
   0   6   8   20.09    3.33
   0  -6  -8   13.52    2.56
   0  -6  -8   16.05    2.68
   0  -6  -9   39.85    4.64
   0  -6  -9   41.24    4.73
   0  -6  -9   34.52    4.14
   0  -6  -9   42.02    4.72
   0  -6 -10  488.33   35.65
   0  -6 -10  506.97   35.74
   0  -6 -10  448.72   35.03
   0  -6 -10  500.53   34.97
   0  -6 -10  540.05   35.20
   0  -6 -10  460.71   35.50
   0  -6 -11   99.45    8.21
   0  -6 -11   84.49    8.52
   0  -6 -11  102.12    8.34
   0  -6 -11   83.61    8.54
   0  -6 -11   95.47    8.80
   0  -6 -11   80.29    8.09
   0  -6 -11   98.41    8.30
   0  -6 -12  192.41   15.98
   0  -6 -12  209.77   16.58
   0  -6 -12  203.20   15.99
   0  -6 -12  209.48   16.07
   0  -6 -13   16.94    3.40
   0  -6 -13   19.22    3.26
   0  -6 -13   15.60    3.04
   0  -6 -13   15.59    2.94
   0  -6 -14   84.68    7.75
   0  -6 -14   73.58    7.43
   0  -6 -14   66.56    7.56
   0  -6 -15   22.62    3.77
   0  -6 -15   17.95    3.60
   0  -6 -15   22.15    3.58
   0  -6 -16  193.98   16.63
   0  -6 -16  206.41   17.17
   0  -6 -16  208.71   16.79
   0  -6 -16  211.07   16.58
   0  -6 -17    4.22    2.54
   0  -6 -17    3.79    2.38
   0  -6 -17   -0.16    3.02
   0  -6 -18   36.37    7.29
   0  -6 -18   32.15    4.72
   0  -6 -18   32.80    5.02
   0  -6 -19   33.06    4.91
   0  -6 -19   32.64    4.72
   0  -6 -20   -0.65    3.44
   0  -6 -20    0.30    4.61
   0  -6 -21   -5.05    8.55
   0   7 -28  191.33   15.51
   0  -7  28  187.23   14.63
   0   7 -27   16.21    3.26
   0  -7  27   24.35    4.38
   0  -7  27   29.80    8.08
   0   7 -27   21.99    8.85
   0  -7  27   20.51   45.80
   0  -7  27   28.03    3.87
   0  -7  26   87.10    7.31
   0   7 -26   67.31    7.29
   0   7 -26   55.70    7.02
   0  -7  26   68.95    9.04
   0   7 -26   72.91    9.43
   0  -7  25   88.78    7.79
   0   7 -25   61.88    7.64
   0   7 -25   74.69    8.11
   0  -7  25   67.78    8.44
   0   7 -25   70.07    7.92
   0  -7  24   30.33   19.66
   0   7 -24   39.31    6.06
   0   7 -24   35.38    5.09
   0  -7  24   45.12    5.49
   0   7 -24   33.38   12.37
   0  -7  24   33.30    6.13
   0   7 -23  171.71   15.82
   0   7 -23  161.26   14.63
   0  -7  23  159.88   16.04
   0   7 -23  144.52   18.77
   0  -7  23  153.71   27.79
   0   7 -22  135.72   18.80
   0   7 -22  159.70   15.58
   0  -7  22  204.60   14.88
   0   7 -22  159.20   14.33
   0  -7  22  193.63   30.22
   0  -7  22  183.13   16.35
   0  -7  21  118.49   11.58
   0   7 -21   87.87    9.06
   0   7 -21   86.74   10.39
   0   7 -21  102.52   15.27
   0   7 -21   91.68    9.11
   0  -7  21  104.05    9.47
   0   7 -20   16.73    4.66
   0   7 -20   20.34    3.72
   0   7 -20   18.51   11.07
   0  -7  20   25.65    3.99
   0   7 -20   23.40    4.00
   0  -7  20   36.07    6.14
   0   7 -20   13.46    4.58
   0   7 -19  193.76   17.79
   0   7 -19  178.98   18.66
   0   7 -19  199.46   16.39
   0  -7  19  231.12   16.99
   0   7 -19  190.78   16.75
   0   7 -19  180.84   17.26
   0   7 -18   56.68    7.36
   0   7 -18   64.98    7.92
   0   7 -18   67.63    9.80
   0  -7  18   72.81    8.50
   0   7 -18   66.32    6.56
   0  -7  18   49.26    6.29
   0   7 -18   67.38    7.06
   0   7 -17  987.54   72.27
   0   7 -17  962.05   72.66
   0   7 -17  982.45   71.21
   0  -7  17 1196.26   72.07
   0  -7  17 1101.36   71.46
   0   7 -17  929.45   71.92
   0   7 -17  989.79   72.00
   0   7 -16  174.98   15.05
   0  -7  16  190.70   14.13
   0   7 -16  174.13   15.07
   0   7 -16  173.62   15.32
   0   7 -16  198.39   14.76
   0  -7  16  168.60   14.20
   0   7 -15  610.52   44.04
   0   7 -15  597.95   43.77
   0  -7  15  656.03   43.15
   0   7 -15  624.37   43.49
   0  -7  15  608.06   43.25
   0   7 -15  602.06   43.76
   0   7 -15  557.78   43.99
   0   7 -14   43.00    4.49
   0  -7  14   40.01    4.41
   0   7 -14   33.96    4.62
   0   7 -14   38.53    5.54
   0   7 -14   35.03    4.51
   0   7 -14   33.66    4.75
   0  -7  14   44.03    4.25
   0  -7  13  130.82   10.58
   0   7 -13  121.03   11.50
   0   7 -13  142.51   11.79
   0   7 -13  136.48   11.34
   0   7 -13  143.09   10.91
   0   7 -13  136.87   11.17
   0   7 -13  130.40   11.24
   0   7 -12   26.57    3.15
   0   7 -12   20.39    3.17
   0   7 -12   21.78    3.50
   0   7 -12   24.10    3.65
   0   7 -12   19.29    3.38
   0  -7  12   22.00    3.01
   0  -7  11  150.05   13.37
   0   7 -11  145.85   14.72
   0  -7  11  214.71   15.29
   0   7 -11  209.06   14.48
   0   7 -11  135.64   13.47
   0  -7  11  214.68   15.07
   0   7 -11  168.41   14.45
   0   7 -11  207.43   13.95
   0   7 -10   43.80    6.03
   0   7 -10   60.24    5.42
   0  -7  10   64.32    6.26
   0  -7  10   46.49    4.99
   0   7 -10   42.83    5.45
   0   7 -10   65.62    5.78
   0  -7   9  189.77   15.41
   0   7  -9  204.79   15.86
   0  -7   9  237.61   16.63
   0   7  -9  224.02   15.87
   0   7  -9  184.84   15.93
   0   7  -8   21.99    3.04
   0  -7   8   15.64    2.45
   0   7  -8   22.74    1.85
   0   7  -8   20.25    2.78
   0  -7   8   20.08    3.05
   0  -7   8   19.47    3.18
   0   7  -8   12.29    2.71
   0   7  -8   14.40    3.10
   0  -7   8   24.23    2.90
   0   7  -7  167.76   11.64
   0  -7   7  142.26   11.48
   0   7  -7  133.58   11.20
   0  -7   7  159.09   11.51
   0   7  -7  130.43   11.51
   0   7  -7  176.40   11.70
   0  -7   7  110.06   10.79
   0  -7   7  144.12   11.75
   0  -7   6  175.25   11.53
   0  -7   6  168.07   11.78
   0  -7   6  167.88   11.57
   0   7  -6  142.55   11.25
   0   7  -6  112.64   10.71
   0   7  -6  158.39   11.28
   0   7  -6  137.09   10.27
   0  -7   6  132.86   10.93
   0   7  -6  110.40   11.04
   0  -7   5   63.18    5.55
   0   7  -5   74.60    5.72
   0   7  -5   61.69    5.35
   0  -7   5   55.39    5.69
   0   7  -5   66.44    5.10
   0   7  -5   60.14    5.80
   0   7  -5   71.72    5.97
   0   7  -5   77.97    5.85
   0  -7   5   65.35    5.94
   0  -7   5   47.25    5.29
   0  -7   5   40.80    5.13
   0   7  -4  221.21   15.00
   0  -7   4  242.45   15.42
   0  -7   4  264.67   15.01
   0  -7   4  180.93   14.77
   0   7  -4  132.06   14.83
   0   7  -4  184.46   14.47
   0   7  -4  182.64   14.39
   0  -7   4  235.41   15.69
   0   7  -3  287.25   19.48
   0  -7   3  346.31   20.07
   0   7  -3  326.87   19.73
   0  -7   3  246.10   19.42
   0  -7   3  269.21   19.63
   0   7  -3  298.59   20.05
   0  -7   3  339.32   20.58
   0   7  -3  196.66   19.35
   0   7  -3  187.14   19.56
   0  -7   2   85.80    7.10
   0  -7   2   58.09    6.71
   0   7  -2  118.37    7.93
   0  -7   2   68.91    7.10
   0   7  -2  118.72    7.35
   0   7  -2  110.39    7.53
   0   7  -2  117.69    7.59
   0   7  -2   91.91    7.40
   0  -7   2   66.37    6.89
   0  -7   2   82.21    6.39
   0  -7   1  109.57    6.41
   0   7  -1   61.82    6.11
   0  -7   1   80.78    6.15
   0  -7   1   79.21    6.06
   0   7  -1   83.19    6.57
   0  -7   1   99.90    7.30
   0  -7   1   84.33    6.57
   0   7  -1   69.93    5.83
   0   7  -1   63.09    6.03
   0   7  -1   37.47    5.94
   0   7  -1   48.42    5.80
   0  -7   0    7.40    1.52
   0  -7   0    6.77    1.97
   0   7   0    7.12    1.71
   0  -7   0    5.74    1.33
   0  -7   0    5.49    1.59
   0   7   0    8.13    1.70
   0   7   0    9.11    1.34
   0   7   1  948.42   63.53
   0  -7  -1  897.96   62.60
   0   7   1 1114.23   63.45
   0   7   1  974.47   63.23
   0  -7  -1  789.78   63.11
   0   7   1 1079.77   62.46
   0  -7  -1 1074.85   64.03
   0  -7  -1  671.82   62.25
   0  -7  -2   78.79    6.99
   0  -7  -2   52.94    6.21
   0   7   2   71.09    6.39
   0   7   2   74.46    5.89
   0   7   2   63.10    6.57
   0   7   2   78.90    5.45
   0   7   2   82.44    6.45
   0  -7  -2   61.10    5.74
   0  -7  -3   16.09    2.82
   0  -7  -3   23.14    3.25
   0  -7  -3   19.67    2.41
   0   7   3   21.80    2.94
   0   7   3   28.68    2.67
   0   7   3   19.88    1.70
   0   7   3   22.10    2.70
   0  -7  -4  860.59   53.36
   0  -7  -4  556.04   52.46
   0   7   4  895.45   52.42
   0   7   4  816.07   52.83
   0  -7  -4  672.98   51.88
   0   7   4  801.87   52.07
   0   7   4  722.97   53.32
   0   7   5   84.52    5.76
   0  -7  -5   36.60    5.43
   0   7   5  102.22    7.03
   0   7   5   89.16    5.75
   0   7   5   84.46    7.16
   0   7   5   87.65    6.56
   0  -7  -6  248.13   23.72
   0   7   6  462.76   25.25
   0  -7  -6  266.18   24.23
   0   7   6  372.51   24.63
   0   7   6  408.89   25.83
   0  -7  -7   63.39    6.77
   0  -7  -7   71.36    6.97
   0  -7  -7   61.80    6.65
   0  -7  -8   20.60    2.97
   0  -7  -8   19.01    3.22
   0  -7  -8   28.50    3.87
   0  -7  -8   20.69    3.35
   0  -7  -8   22.32    3.47
   0  -7  -9   44.01    5.21
   0  -7  -9   44.55    5.19
   0  -7  -9   51.94    5.65
   0  -7  -9   36.97    4.58
   0  -7  -9   46.45    5.36
   0  -7 -10   40.87    5.32
   0  -7 -10   48.21    5.61
   0  -7 -10   48.68    5.50
   0  -7 -10   42.37    4.88
   0  -7 -11  116.97   11.01
   0  -7 -11  109.04   10.48
   0  -7 -11  133.94   11.39
   0  -7 -11  131.93   10.65
   0  -7 -11  135.36   11.34
   0  -7 -12    5.21    2.32
   0  -7 -12    2.48    1.66
   0  -7 -12    2.87    1.83
   0  -7 -12    0.94    1.65
   0  -7 -13    9.85    2.57
   0  -7 -13   13.91    3.21
   0  -7 -13   11.18    2.73
   0  -7 -13   12.26    2.75
   0  -7 -14    6.30    2.63
   0  -7 -14    7.12    2.29
   0  -7 -15   72.48    7.61
   0  -7 -15   74.61    7.89
   0  -7 -16   53.42    6.59
   0  -7 -16   50.05    6.10
   0  -7 -16   52.99    6.13
   0  -7 -17   23.28    3.93
   0  -7 -17   22.53    4.22
   0  -7 -18   24.43    3.96
   0  -7 -18   25.83    4.28
   0  -7 -19   23.10    4.27
   0  -7 -19   22.60    3.96
   0   8 -28   18.54    6.22
   0   8 -28   13.99   10.33
   0  -8  28    7.21   87.33
   0  -8  28   19.14    2.89
   0  -8  28   15.65    3.65
   0   8 -28   13.87    2.57
   0   8 -27   50.56   12.94
   0   8 -27   52.66    5.78
   0   8 -27   45.80    8.91
   0   8 -27   47.04    5.55
   0  -8  27   57.28    6.80
   0  -8  27   59.82   58.63
   0  -8  27   69.90    6.33
   0  -8  26    2.73    2.93
   0   8 -26    1.90    6.81
   0  -8  26    7.64   51.94
   0  -8  26    6.65    8.55
   0   8 -26    3.09   12.53
   0   8 -26    1.74    2.40
   0   8 -26    0.48    2.37
   0   8 -25   25.13    5.54
   0  -8  25   21.64    4.20
   0   8 -25   21.30   11.77
   0   8 -25   28.70    4.55
   0   8 -25   26.73    4.79
   0  -8  25   16.89    6.86
   0  -8  25    0.63   37.75
   0  -8  24   21.85   26.19
   0  -8  24   52.61    6.11
   0  -8  24   38.21    7.16
   0   8 -24   26.52   11.21
   0   8 -24   41.97    5.60
   0   8 -24   37.27    6.24
   0  -8  24   65.85    5.99
   0   8 -24   43.59    6.43
   0  -8  23  137.76   10.72
   0   8 -23  112.45   11.42
   0   8 -23  108.84   10.09
   0   8 -23   99.81   14.06
   0   8 -23  102.54   11.22
   0  -8  23   93.46   11.37
   0  -8  23  126.57   10.95
   0   8 -22  151.26   12.62
   0  -8  22  168.47   13.05
   0   8 -22  134.44   13.51
   0  -8  22  109.32   13.48
   0  -8  22  105.88   26.81
   0   8 -22  143.52   13.89
   0   8 -22  152.26   12.54
   0   8 -22  160.83   16.01
   0   8 -21  163.27   14.00
   0   8 -21  168.81   16.81
   0  -8  21  162.70   15.88
   0  -8  21  142.13   27.80
   0   8 -21  166.83   15.63
   0  -8  21  213.92   15.04
   0   8 -21  158.85   14.27
   0   8 -21  162.61   15.21
   0  -8  20   -0.79   19.57
   0   8 -20    2.32    7.67
   0  -8  20    0.28    3.45
   0   8 -20    0.89    3.35
   0   8 -20    3.74    3.58
   0  -8  20    1.78    2.33
   0   8 -20    1.06    2.13
   0   8 -20    2.14    2.39
   0  -8  19   12.38    3.16
   0   8 -19    9.23    3.84
   0   8 -19    7.59    2.93
   0  -8  19   27.47   21.92
   0   8 -19   10.86    2.84
   0   8 -19   17.85    6.77
   0  -8  19   23.63    5.13
   0   8 -18 1078.55   77.39
   0   8 -18 1037.59   78.16
   0  -8  18 1172.27   78.20
   0   8 -18 1004.81   78.24
   0   8 -18 1044.14   78.45
   0   8 -17  141.25   12.78
   0   8 -17  140.18   12.59
   0  -8  17  123.63   11.53
   0  -8  17  163.46   13.92
   0  -8  17  137.64   11.43
   0   8 -17  148.65   11.66
   0   8 -17  136.94   12.59
   0  -8  17  136.99   12.01
   0   8 -16  650.78   53.06
   0   8 -16  702.71   52.78
   0   8 -16  712.00   52.76
   0  -8  16  778.94   52.24
   0   8 -16  698.68   52.95
   0  -8  16  760.07   52.76
   0  -8  16  696.91   52.22
   0   8 -16  749.72   52.11
   0   8 -15   51.61    6.87
   0   8 -15   62.61    6.42
   0   8 -15   65.05    7.06
   0   8 -15   57.94    7.23
   0  -8  15   75.63    6.73
   0  -8  15   71.18    6.37
   0  -8  15   78.19    6.96
   0   8 -15   63.68    6.73
   0   8 -15   61.73    6.06
   0   8 -15   58.19    6.78
   0   8 -14   83.69    8.47
   0  -8  14  100.16    8.18
   0   8 -14   85.02    8.51
   0   8 -14   89.59    8.13
   0  -8  14  104.37    8.60
   0  -8  14   98.06    7.99
   0  -8  14  101.54    8.31
   0   8 -14   72.95    8.70
   0   8 -14   81.72    8.28
   0   8 -14   83.12    8.88
   0   8 -13   28.13    4.43
   0  -8  13   35.87    4.03
   0  -8  13   37.54    3.88
   0  -8  13   34.87    4.12
   0   8 -13   31.90    4.40
   0   8 -13   25.66    4.37
   0   8 -13   32.91    4.21
   0  -8  13   49.90    5.87
   0   8 -13   29.26    3.91
   0   8 -13   29.70    4.14
   0   8 -13   33.99    3.83
   0  -8  13   37.19    3.83
   0   8 -12  527.82   42.82
   0   8 -12  662.71   43.61
   0   8 -12  603.10   42.55
   0  -8  12  552.87   42.30
   0  -8  12  692.77   44.11
   0  -8  12  558.94   42.08
   0   8 -12  682.29   42.71
   0   8 -12  540.94   42.23
   0  -8  12  779.26   51.81
   0   8 -12  649.43   42.95
   0   8 -11   65.23    6.48
   0  -8  11   93.43   17.09
   0  -8  11   76.27    6.42
   0  -8  11   90.68    7.93
   0  -8  11   63.94    6.35
   0  -8  11   84.82    7.71
   0   8 -11   45.77    6.19
   0   8 -10  444.58   28.65
   0  -8  10  434.55   29.33
   0  -8  10  408.97   29.24
   0   8 -10  377.78   28.71
   0   8  -9   78.34    7.74
   0   8  -9   73.81    8.40
   0  -8   9  105.06    7.94
   0   8  -9   67.58    7.71
   0  -8   9   74.18    7.35
   0   8  -9  105.76    8.15
   0  -8   9   94.03    8.42
   0  -8   9   90.29    8.23
   0   8  -8  389.91   26.09
   0   8  -8  326.29   27.13
   0   8  -8  403.78   27.67
   0  -8   8  465.79   28.17
   0   8  -8  420.39   27.75
   0   8  -8  262.22   27.45
   0  -8   8  449.10   28.42
   0  -8   8  490.39   28.02
   0   8  -8  272.64   27.25
   0  -8   8  354.56   27.12
   0  -8   7   36.55    4.94
   0   8  -7   61.08    5.51
   0  -8   7   44.32    5.33
   0   8  -7   84.73    6.34
   0   8  -7   74.46    4.86
   0  -8   7   54.57    5.82
   0   8  -7   51.55    5.71
   0  -8   7   38.66    5.11
   0  -8   7   49.13    5.48
   0   8  -7   88.27    6.30
   0  -8   6 1191.75   70.03
   0   8  -6 1131.06   70.30
   0  -8   6  846.62   69.53
   0   8  -6  923.43   69.34
   0  -8   6 1138.52   70.44
   0   8  -6 1189.65   70.13
   0   8  -6  832.77   69.80
   0  -8   6 1115.81   70.44
   0  -8   6  864.35   69.45
   0   8  -6 1033.50   69.00
   0   8  -5   50.32    4.06
   0   8  -5   37.06    4.41
   0  -8   5   26.04    3.90
   0  -8   5   39.02    4.47
   0  -8   5   39.37    4.59
   0   8  -5   57.18    4.72
   0  -8   4  905.78   55.23
   0  -8   4  607.01   54.35
   0  -8   4  697.06   54.66
   0  -8   4  892.92   55.70
   0   8  -4  785.04   54.42
   0   8  -4  983.28   55.06
   0  -8   3   22.70    2.44
   0  -8   3   23.03    3.42
   0   8  -3   35.70    3.30
   0   8  -3   31.90    3.62
   0  -8   3   19.60    2.84
   0   8  -3   25.63    3.29
   0   8  -3   32.91    3.36
   0  -8   3   26.68    3.17
   0  -8   3   19.55    3.01
   0  -8   3   15.28    2.73
   0   8  -3   30.08    3.16
   0   8  -2   34.71    4.71
   0  -8   2   54.98    4.96
   0   8  -2   54.83    4.85
   0  -8   2   63.26    5.27
   0   8  -2   43.28    4.89
   0  -8   2   85.56    5.61
   0  -8   2   66.49    5.62
   0   8  -2   48.95    5.21
   0   8  -2   41.56    4.84
   0  -8   1  100.81    8.95
   0   8  -1  117.51    9.58
   0  -8   1  140.32   10.42
   0   8  -1   95.15    9.16
   0   8  -1  121.92    9.50
   0  -8   1  101.08    9.01
   0   8  -1  139.43    9.94
   0  -8   1  106.92    9.51
   0   8  -1  131.93    9.13
   0  -8   0  103.84    9.84
   0  -8   0  115.66    9.33
   0  -8   0  154.44   11.06
   0   8   0  129.29    9.94
   0   8   0  150.00    9.43
   0   8   0  133.98   10.24
   0  -8   0   89.22    9.09
   0   8   0  149.09   10.35
   0   8   0   96.39    9.44
   0  -8  -1  208.61   15.55
   0   8   1  258.28   15.42
   0  -8  -1  185.43   16.21
   0   8   1  209.44   16.50
   0   8   1  258.15   16.57
   0  -8  -1  153.97   15.18
   0  -8  -1  258.73   17.26
   0   8   1  223.03   16.25
   0   8   2  337.99   19.85
   0  -8  -2  235.56   20.10
   0   8   2  275.70   21.45
   0  -8  -2  186.77   20.63
   0   8   2  343.81   21.27
   0   8   2  294.34   21.13
   0  -8  -2  290.99   21.68
   0  -8  -3   41.12    5.00
   0   8   3   43.80    5.18
   0   8   3   50.41    4.67
   0  -8  -3   36.30    4.75
   0   8   3   43.88    4.74
   0   8   3   48.32    4.14
   0  -8  -3   36.85    3.92
   0   8   4   73.99    6.88
   0   8   4   81.35    6.55
   0  -8  -4   81.37    7.40
   0  -8  -5   10.25    2.32
   0   8   5   19.06    2.99
   0   8   5   13.15    2.48
   0  -8  -5   21.01    3.21
   0  -8  -6  122.11   11.03
   0  -8  -6  135.19   11.37
   0  -8  -6  115.06   10.89
   0  -8  -6  155.92   11.95
   0  -8  -6  115.26   11.43
   0   8   6  177.43   12.04
   0  -8  -7  252.80   19.91
   0  -8  -7  221.88   19.65
   0  -8  -7  262.83   20.18
   0  -8  -8  256.37   19.45
   0  -8  -8  302.75   20.38
   0  -8  -8  236.42   18.87
   0  -8  -8  245.20   19.48
   0  -8  -8  223.38   19.19
   0  -8  -9   47.41    5.89
   0  -8  -9   59.72    6.07
   0  -8  -9   44.75    5.73
   0  -8  -9   52.40    6.00
   0  -8  -9   58.05    6.41
   0  -8  -9   47.46    5.38
   0  -8 -10   93.88    8.61
   0  -8 -10   79.90    8.30
   0  -8 -10   93.84    8.46
   0  -8 -10   70.34    7.58
   0  -8 -10   80.61    8.37
   0  -8 -11  101.69    9.35
   0  -8 -11   81.87    8.66
   0  -8 -11   99.22    9.57
   0  -8 -11  100.10    9.51
   0  -8 -11   99.31    8.75
   0  -8 -12   61.58    6.87
   0  -8 -12   71.72    7.40
   0  -8 -12   66.11    7.47
   0  -8 -12   70.87    6.91
   0  -8 -13   32.20    4.69
   0  -8 -13   27.37    4.07
   0  -8 -13   28.51    4.28
   0  -8 -13   30.48    4.89
   0  -8 -14    2.16    1.84
   0  -8 -14    3.51    2.52
   0  -8 -15    7.74    2.45
   0  -8 -15    4.63    2.51
   0  -8 -16   18.24    3.43
   0  -8 -16   14.12    3.54
   0  -8 -16   14.95    3.38
   0  -8 -17  139.83   12.34
   0  -8 -17  143.62   12.18
   0  -8 -17  143.62   12.66
   0  -8 -18   19.65    3.65
   0   9 -28    9.76    2.09
   0   9 -28    6.15    1.85
   0   9 -28    1.41    9.33
   0  -9  28   13.73    2.66
   0   9 -28    3.52    4.71
   0  -9  28   11.75    3.61
   0   9 -27    3.72    2.08
   0  -9  27    8.12    4.34
   0   9 -27    5.61    2.39
   0  -9  27    5.98    3.69
   0   9 -27    4.31   12.02
   0   9 -27    5.95    6.52
   0  -9  27   24.84   69.15
   0   9 -26   67.39    7.27
   0  -9  26   85.21   14.08
   0  -9  26   75.70    8.30
   0   9 -26   66.98    9.01
   0   9 -26   54.56   14.11
   0  -9  26   86.81    7.88
   0   9 -26   57.14    6.76
   0  -9  26   52.87   73.04
   0   9 -25    6.94    3.18
   0  -9  25   17.04    4.06
   0  -9  25   47.12   62.87
   0   9 -25    6.56    5.38
   0   9 -25   10.78    3.61
   0  -9  25    9.39   10.52
   0   9 -25    5.02   12.27
   0  -9  24   16.76    4.09
   0   9 -24   28.77    4.48
   0  -9  24   20.09    3.59
   0  -9  24    6.15    7.73
   0   9 -24   21.83   11.08
   0  -9  24    2.80   49.02
   0   9 -24   22.42    4.79
   0   9 -24   27.42    5.03
   0  -9  23   89.82    7.95
   0   9 -23   68.63   11.15
   0   9 -23   66.24    7.06
   0   9 -23   65.64    8.16
   0  -9  23   59.37    9.46
   0   9 -23   63.37    8.40
   0  -9  23   78.83    8.05
   0   9 -23   72.48    7.17
   0   9 -22  231.82   18.97
   0   9 -22  219.20   17.99
   0   9 -22  200.38   18.99
   0  -9  22  273.11   18.69
   0   9 -22  252.79   17.84
   0  -9  22  218.87   18.31
   0   9 -22  213.21   19.54
   0  -9  22  180.57   19.16
   0  -9  21  136.43   14.33
   0   9 -21  136.31   13.45
   0  -9  21  164.03   13.40
   0   9 -21  150.94   12.35
   0   9 -21  131.72   12.72
   0  -9  21   88.98   26.88
   0  -9  21  181.19   13.46
   0   9 -21  131.02   13.63
   0   9 -20   66.95    8.09
   0  -9  20   69.75    8.84
   0  -9  20   77.78    7.81
   0   9 -20   66.00    8.37
   0   9 -20   73.96    7.06
   0   9 -20   62.92    7.57
   0  -9  20   53.55   23.93
   0   9 -19  131.39   10.63
   0   9 -19  117.82   11.50
   0   9 -19  118.61   11.65
   0  -9  19  113.48   12.52
   0  -9  19  125.65   11.28
   0   9 -19  126.89   11.71
   0   9 -18   75.26    8.82
   0   9 -18   72.26    9.41
   0   9 -18   89.50    8.05
   0   9 -18   85.69    9.17
   0  -9  18  117.12    9.42
   0  -9  18  104.24   25.45
   0   9 -18   88.48    9.12
   0  -9  18   90.92   10.36
   0   9 -17  406.29   30.31
   0   9 -17  365.04   30.34
   0  -9  17  355.60   41.05
   0   9 -17  418.47   29.20
   0  -9  17  383.22   31.27
   0  -9  17  431.70   30.11
   0   9 -17  403.32   30.00
   0   9 -17  392.26   30.81
   0  -9  16   94.65    8.32
   0   9 -16   79.97    8.17
   0   9 -16   79.83    8.04
   0  -9  16   78.30   19.99
   0   9 -16   81.60    8.86
   0  -9  16   82.40    9.35
   0   9 -16   79.41    8.66
   0   9 -16   82.27    7.32
   0   9 -16   78.44    8.23
   0  -9  15   24.70   16.20
   0   9 -15   38.97    4.96
   0  -9  15   41.85    4.52
   0   9 -15   37.81    5.45
   0   9 -15   30.78    5.02
   0  -9  15   34.32    4.64
   0   9 -15   35.96    3.98
   0  -9  15   34.12    5.71
   0   9 -15   34.30    4.68
   0   9 -15   50.20    5.13
   0   9 -14   12.15    3.19
   0   9 -14   10.65    2.60
   0   9 -14    7.43    2.17
   0  -9  14    7.73    3.45
   0   9 -14   11.37    2.61
   0   9 -14   14.37    3.29
   0  -9  14    9.50    2.42
   0  -9  14    9.15    2.13
   0  -9  14    7.98   13.23
   0   9 -14   21.91    3.64
   0   9 -13  526.32   38.79
   0   9 -13  567.42   38.34
   0   9 -13  534.00   38.04
   0  -9  13  506.45   38.09
   0  -9  13  423.34   38.81
   0  -9  13  504.99   37.75
   0  -9  13  366.16   43.86
   0   9 -13  577.83   37.83
   0   9 -13  599.01   39.50
   0   9 -13  607.47   38.50
   0   9 -12  180.48   15.21
   0  -9  12  141.31   15.38
   0   9 -12  222.63   15.12
   0   9 -12  207.64   14.89
   0   9 -12  203.28   14.37
   0  -9  12  185.49   14.48
   0   9 -12  167.45   15.16
   0   9 -12  185.69   14.55
   0   9 -11  324.83   25.14
   0  -9  11  376.94   26.41
   0   9 -11  393.24   25.06
   0  -9  11  326.74   24.47
   0  -9  11  264.61   25.39
   0   9 -11  299.64   25.21
   0   9 -11  396.99   25.75
   0   9 -10  104.75    8.60
   0  -9  10   91.63    7.76
   0  -9  10   99.88    8.87
   0  -9  10   73.91    7.75
   0  -9  10   86.93    7.69
   0  -9  10   83.85    7.45
   0  -9   9  538.04   42.43
   0  -9   9  524.20   42.74
   0   9  -9  507.77   42.96
   0   9  -9  751.45   43.62
   0  -9   9  724.29   44.08
   0  -9   9  517.82   43.01
   0  -9   9  720.48   43.69
   0   9  -9  782.90   43.76
   0   9  -9  480.34   43.28
   0   9  -8  313.47   19.94
   0  -9   8  220.82   19.30
   0   9  -8  206.01   19.21
   0   9  -8  210.43   19.61
   0   9  -8  334.28   20.01
   0  -9   8  283.49   20.03
   0  -9   8  202.89   18.68
   0  -9   8  212.77   18.98
   0  -9   8  315.09   19.91
   0  -9   8  291.67   19.65
   0  -9   7 1488.22  119.89
   0   9  -7 2201.28  120.55
   0   9  -7 1416.68  119.86
   0  -9   7 1461.47  119.59
   0   9  -7 1981.30  120.54
   0  -9   7 1497.50  119.51
   0   9  -7 1808.51  118.85
   0  -9   7 2144.15  120.84
   0  -9   7 2145.76  120.93
   0  -9   6  111.62   11.51
   0  -9   6  105.91   11.22
   0  -9   6  105.37   11.24
   0   9  -6  223.62   13.11
   0  -9   6  155.59   12.35
   0   9  -6  214.33   12.59
   0   9  -6  180.16   11.27
   0  -9   6  152.08   12.15
   0   9  -6  123.70   11.79
   0  -9   5  460.87   29.63
   0  -9   5  332.66   28.90
   0  -9   5  309.40   28.60
   0   9  -5  493.01   29.44
   0   9  -5  419.68   28.59
   0  -9   5  466.93   30.11
   0   9  -4    5.74    1.78
   0  -9   4    6.08    1.84
   0  -9   4    6.53    1.84
   0   9  -4    9.54    2.10
   0  -9   4    9.28    2.28
   0   9  -4    9.27    1.76
   0  -9   4    9.34    2.07
   0   9  -4    9.46    1.97
   0   9  -4   10.29    1.88
   0  -9   4    9.58    1.55
   0  -9   4    5.29    1.68
   0  -9   3  146.21   10.65
   0   9  -3  144.30   10.47
   0  -9   3  106.52   10.21
   0  -9   3  119.13   10.62
   0   9  -3  143.61   11.12
   0  -9   3  136.54   11.30
   0   9  -3  151.02   10.65
   0   9  -3  129.83   10.48
   0  -9   3  101.28    9.99
   0   9  -3   96.87   10.21
   0  -9   3  137.38    9.36
   0   9  -2  245.72   16.26
   0   9  -2  243.24   15.39
   0  -9   2  242.25   15.48
   0  -9   2  170.98   14.92
   0   9  -2  202.48   15.48
   0   9  -2  229.17   15.67
   0  -9   2  186.94   15.59
   0   9  -2  159.54   15.17
   0  -9   2  162.50   14.99
   0   9  -1  452.02   39.17
   0  -9   1  717.35   41.15
   0   9  -1  711.52   39.34
   0  -9   1  422.42   38.78
   0  -9   1  498.19   38.89
   0   9  -1  725.96   40.49
   0   9  -1  599.19   39.87
   0  -9   1  494.39   39.59
   0   9  -1  620.01   39.79
   0  -9   0  402.20   30.31
   0   9   0  578.03   31.96
   0  -9   0  295.90   30.02
   0  -9   0  348.65   30.96
   0   9   0  374.29   30.71
   0   9   0  583.28   30.64
   0   9   0  500.74   31.41
   0   9   0  465.52   31.54
   0  -9   0  519.77   32.41
   0  -9  -1   24.93    4.03
   0   9   1   40.26    4.70
   0   9   1   39.28    4.38
   0   9   1   42.79    4.53
   0   9   1   30.52    3.90
   0  -9  -1   30.11    3.52
   0   9   1   45.53    3.57
   0  -9  -1   36.73    4.78
   0  -9  -2   93.11   10.64
   0   9   2  184.11   11.57
   0   9   2  135.18   11.51
   0  -9  -2  150.73   11.93
   0   9   2  151.37   11.24
   0   9   2  103.51   10.31
   0  -9  -3    6.94    2.14
   0  -9  -3    6.16    1.91
   0  -9  -3    7.21    2.03
   0  -9  -3    7.40    2.12
   0   9   3   13.97    2.50
   0   9   3   10.40    1.96
   0  -9  -3    8.99    2.06
   0  -9  -3    2.91    1.63
   0   9   3   18.76    2.55
   0  -9  -4   83.56    8.31
   0  -9  -4   84.62    8.39
   0   9   4   91.17    8.37
   0  -9  -4   89.55    8.66
   0  -9  -4   73.01    8.72
   0  -9  -4  113.69    9.42
   0  -9  -5    9.77    2.12
   0  -9  -5   10.09    2.47
   0  -9  -5   11.42    2.72
   0  -9  -5    7.03    2.17
   0  -9  -6  246.16   20.80
   0  -9  -6  242.55   20.52
   0  -9  -6  272.44   21.11
   0  -9  -6  310.92   21.61
   0  -9  -6  266.72   21.01
   0  -9  -7  191.72   17.21
   0  -9  -7  222.21   17.76
   0  -9  -7  212.22   17.43
   0  -9  -7  218.83   17.49
   0  -9  -8  114.86   11.19
   0  -9  -8  147.02   12.21
   0  -9  -8  135.31   11.49
   0  -9  -8  130.83   11.39
   0  -9  -8  117.89   10.76
   0  -9  -8  125.58   11.48
   0  -9  -9  251.75   19.19
   0  -9  -9  254.06   19.27
   0  -9  -9  285.33   20.07
   0  -9  -9  213.34   18.33
   0  -9  -9  205.94   18.78
   0  -9  -9  240.75   19.25
   0  -9 -10  363.89   25.33
   0  -9 -10  341.50   25.33
   0  -9 -10  343.59   25.32
   0  -9 -10  296.18   24.29
   0  -9 -10  288.08   24.80
   0  -9 -11  229.15   17.84
   0  -9 -11  220.56   17.63
   0  -9 -11  222.54   17.48
   0  -9 -11  181.23   16.53
   0  -9 -11  206.43   16.50
   0  -9 -12  568.48   38.48
   0  -9 -12  464.29   37.18
   0  -9 -12  563.16   38.22
   0  -9 -12  484.99   36.96
   0  -9 -13  150.08   13.15
   0  -9 -13  152.65   12.97
   0  -9 -13  125.24   12.08
   0  -9 -13  141.16   12.05
   0  -9 -14  269.83   21.70
   0  -9 -14  278.78   22.05
   0  -9 -15    7.06    2.94
   0  -9 -16  131.53   11.63
   0  -9 -16  124.01   11.58
   0  -9 -17    3.22    2.34
   0  -9 -17    4.04    2.27
   0  10 -28   36.21    3.97
   0  10 -28   35.51    4.20
   0 -10  28   52.00    4.60
   0 -10  28   48.39    5.63
   0  10 -28   38.10    8.32
   0 -10  27  222.00   17.21
   0 -10  27  193.19  118.77
   0  10 -27  186.76   16.07
   0  10 -27  192.32   15.81
   0  10 -27  218.12   16.13
   0  10 -27  173.66   19.02
   0 -10  27  259.54   16.65
   0 -10  26   60.94    8.07
   0  10 -26   65.34    8.15
   0 -10  26   77.98   89.56
   0  10 -26   59.72   13.80
   0 -10  26   73.85    7.68
   0  10 -26   51.75    6.38
   0  10 -26   57.00    6.18
   0 -10  25  107.13   92.52
   0 -10  25  121.65   11.12
   0  10 -25   85.04    9.14
   0 -10  25  118.79   17.93
   0  10 -25  112.85   10.35
   0  10 -25   83.31   15.40
   0  10 -25   89.25    9.74
   0 -10  25  125.94   10.51
   0 -10  24   19.93   13.43
   0  10 -24   15.36    3.98
   0  10 -24   21.72    4.84
   0 -10  24   26.90   81.77
   0  10 -24   12.82    4.13
   0  10 -24   24.23   11.41
   0 -10  24   16.62    3.34
   0 -10  24   12.90    4.38
   0 -10  23   68.74    7.36
   0  10 -23   49.18    6.88
   0  10 -23   57.04    6.13
   0 -10  23   42.90   11.90
   0  10 -23   47.60    5.94
   0  10 -23   42.82   10.03
   0 -10  23   78.29    7.13
   0 -10  22  100.18   14.70
   0  10 -22  135.49   12.98
   0 -10  22  142.43   12.86
   0 -10  22  167.96   13.07
   0 -10  22   86.43   54.48
   0  10 -22  153.34   11.94
   0  10 -22  128.31   13.48
   0  10 -22  143.91   12.55
   0 -10  21   95.81   12.79
   0  10 -21  109.96   11.17
   0  10 -21  110.71   10.99
   0 -10  21  135.80   11.67
   0  10 -21  103.01   11.17
   0  10 -21  129.32   10.34
   0 -10  21  138.91   11.50
   0  10 -20   50.09    6.54
   0  10 -20   37.71    7.05
   0 -10  20   55.00    6.76
   0  10 -20   56.83    6.88
   0  10 -20   46.41    6.39
   0 -10  20   62.27    6.81
   0  10 -20   52.69    5.56
   0 -10  20   45.81    8.22
   0  10 -19   17.36    4.13
   0 -10  19   21.22    4.31
   0 -10  19   14.93    5.44
   0  10 -19   22.26    3.21
   0 -10  19   17.01    3.85
   0 -10  19    6.40   25.61
   0  10 -19   18.17    3.91
   0  10 -19   19.77    4.27
   0  10 -19   19.21    4.89
   0  10 -18  235.01   19.02
   0 -10  18  191.74   19.87
   0 -10  18  257.43   19.23
   0  10 -18  226.90   19.75
   0  10 -18  264.74   18.14
   0  10 -18  229.91   19.50
   0  10 -18  247.13   19.27
   0  10 -17  204.83   18.69
   0 -10  17  247.38   18.54
   0  10 -17  244.58   18.56
   0  10 -17  237.16   19.24
   0  10 -17  254.89   18.62
   0 -10  17  191.04   19.34
   0 -10  16   23.02    3.79
   0 -10  16   18.99    5.33
   0  10 -16   17.59    4.07
   0  10 -16   20.61    3.79
   0  10 -16   16.92    3.44
   0  10 -16   18.92    4.21
   0  10 -16   29.89    4.18
   0  10 -15   11.40    3.47
   0  10 -15   12.58    3.58
   0  10 -15   10.53    2.90
   0 -10  15   12.18    4.51
   0  10 -15   15.21    3.08
   0 -10  15   18.41    3.35
   0 -10  15    2.76   17.95
   0  10 -15   16.01    3.13
   0  10 -15   15.14    2.87
   0  10 -14  118.97    9.82
   0 -10  14   76.86    9.37
   0 -10  14   72.36   20.97
   0  10 -14  136.80   10.34
   0 -10  14  101.46   11.14
   0 -10  14  119.90   10.09
   0  10 -14  118.64    9.95
   0  10 -14  111.78   10.51
   0  10 -14  133.86   11.27
   0  10 -13   35.01    4.20
   0 -10  13   35.94    4.53
   0  10 -13   39.08    4.43
   0  10 -13   36.46    5.03
   0  10 -13   44.23    4.70
   0 -10  13   26.22    5.41
   0  10 -13   30.62    4.72
   0 -10  12  108.55   12.25
   0 -10  12  139.33   11.35
   0  10 -12  161.95   11.62
   0  10 -12  144.01   11.13
   0  10 -12  133.23   10.86
   0  10 -12  132.51   11.66
   0 -10  12  127.27   10.71
   0  10 -12  126.36   11.82
   0  10 -11  113.06   10.00
   0 -10  11   96.86    9.07
   0 -10  11   96.73    9.05
   0 -10  11   97.13    8.71
   0  10 -11   96.03    9.30
   0  10 -11  111.42    9.39
   0  10 -11  134.86    9.63
   0  10 -11  118.03    9.77
   0 -10  10   17.49    3.17
   0  10 -10   33.66    4.02
   0  10 -10   33.83    4.01
   0  10 -10   27.79    4.00
   0 -10  10   19.39    2.88
   0 -10  10   19.82    3.16
   0  10 -10   38.19    3.79
   0  10  -9   16.47    2.89
   0 -10   9   17.37    2.88
   0  10  -9   16.41    3.12
   0 -10   9   16.57    2.50
   0 -10   9   19.30    2.80
   0 -10   9   23.88   22.41
   0 -10   9   14.20    2.86
   0 -10   8  205.78   14.85
   0  10  -8  174.45   13.65
   0 -10   8  221.36   14.89
   0 -10   8  163.51   13.19
   0  10  -8  160.38   13.74
   0 -10   8  138.99   13.54
   0  10  -8  120.76   13.81
   0  10  -8  211.06   14.46
   0  10  -7   71.53    6.47
   0 -10   7   56.46    5.99
   0 -10   7   36.86    5.09
   0 -10   7   37.56    5.26
   0 -10   7   53.08    5.92
   0  10  -7   52.10    5.60
   0  10  -7   44.84    5.61
   0  10  -7   76.33    6.28
   0  10  -7   46.45    5.83
   0 -10   6    0.48    1.14
   0 -10   6    4.19    1.75
   0  10  -6    4.78    1.24
   0  10  -6    2.37    1.51
   0 -10   6    3.09    1.60
   0  10  -6    5.27    1.68
   0 -10   6    0.57    1.35
   0  10  -6    2.84    1.61
   0 -10   5   76.88    7.20
   0  10  -5   79.52    6.64
   0 -10   5   46.50    6.29
   0  10  -5   88.84    7.74
   0 -10   5   56.83    6.67
   0  10  -5  101.32    7.47
   0 -10   5   86.67    7.97
   0 -10   4  257.38   24.51
   0 -10   4  399.08   25.36
   0  10  -4  266.19   24.74
   0 -10   4  295.02   24.97
   0  10  -4  392.37   25.30
   0  10  -4  445.04   25.40
   0 -10   4  252.57   24.27
   0  10  -4  427.60   26.15
   0  10  -4  381.83   24.89
   0 -10   4  403.98   26.39
   0  10  -3  333.02   19.08
   0 -10   3  219.80   18.92
   0  10  -3  262.20   18.90
   0 -10   3  207.97   18.21
   0  10  -3  261.25   18.79
   0 -10   3  315.72   19.13
   0  10  -3  299.92   19.74
   0 -10   3  194.45   18.31
   0  10  -3  185.86   18.41
   0  10  -2 3214.18  166.23
   0 -10   2 1850.59  165.44
   0  10  -2 2822.29  166.58
   0 -10   2 2178.46  166.32
   0 -10   2 3036.00  168.01
   0  10  -2 1951.81  165.80
   0 -10   2 2076.05  165.43
   0  10  -2 3173.87  167.48
   0  10  -2 2672.07  166.47
   0  10  -1  658.58   41.29
   0  10  -1  486.68   40.10
   0  10  -1  591.14   41.24
   0 -10   1  779.34   43.06
   0 -10   1  530.14   39.98
   0  10  -1  479.58   40.55
   0  10  -1  749.78   40.65
   0 -10   1  424.00   40.00
   0  10  -1  803.86   42.30
   0 -10   1  610.93   41.18
   0 -10   1  524.53   41.16
   0  10   0  896.79   75.76
   0 -10   0 1061.77   75.74
   0  10   0 1199.31   76.89
   0  10   0 1485.96   77.45
   0 -10   0 1021.68   75.46
   0 -10   0  961.09   76.46
   0  10   0 1290.47   76.73
   0 -10  -1  212.08   17.06
   0 -10  -1  180.27   16.69
   0 -10  -1  210.46   17.43
   0 -10  -1  297.25   18.40
   0  10   1  324.68   18.64
   0  10   1  207.76   17.20
   0 -10  -1  214.91   16.86
   0 -10  -2    4.45    2.02
   0 -10  -2   11.63    2.29
   0 -10  -2    5.32    1.83
   0 -10  -2    5.43    1.82
   0  10   2    7.35    1.88
   0 -10  -2    4.85    2.13
   0 -10  -3    9.34    2.17
   0 -10  -3   13.15    2.80
   0 -10  -3    9.02    2.24
   0 -10  -3   11.12    2.79
   0 -10  -3    8.11    1.99
   0 -10  -3   10.59    2.46
   0 -10  -4    6.10    1.90
   0 -10  -4    5.75    2.11
   0 -10  -4    5.53    2.12
   0 -10  -4    7.55    2.49
   0 -10  -5   62.53    7.01
   0 -10  -5   62.57    6.64
   0 -10  -6   29.33    4.42
   0 -10  -6   21.19    3.40
   0 -10  -6   23.33    3.94
   0 -10  -6   20.60    3.66
   0 -10  -6   20.18    3.75
   0 -10  -7  127.72   11.69
   0 -10  -7  123.74   11.46
   0 -10  -7  115.70   11.29
   0 -10  -7  120.83   11.38
   0 -10  -8  278.95   19.60
   0 -10  -8  195.27   18.09
   0 -10  -8  234.31   18.54
   0 -10  -8  218.38   17.80
   0 -10  -8  215.67   18.46
   0 -10  -8  232.67   18.52
   0 -10  -9  271.98   21.98
   0 -10  -9  329.59   22.87
   0 -10  -9  287.51   22.04
   0 -10  -9  249.74   21.60
   0 -10  -9  248.68   21.02
   0 -10  -9  283.66   21.99
   0 -10 -10  238.91   20.76
   0 -10 -10  280.66   21.34
   0 -10 -10  242.26   20.17
   0 -10 -10  277.91   21.35
   0 -10 -10  265.73   21.01
   0 -10 -11 1118.97   77.55
   0 -10 -11 1138.43   77.31
   0 -10 -11 1187.70   77.62
   0 -10 -11  972.68   76.27
   0 -10 -12  136.36   12.72
   0 -10 -12  153.85   13.22
   0 -10 -12  128.66   12.04
   0 -10 -13  509.08   36.65
   0 -10 -13  454.70   35.83
   0 -10 -13  517.14   36.95
   0 -10 -14   21.47    4.37
   0 -10 -14   15.72    4.00
   0 -10 -15   63.29    7.31
   0 -10 -16   39.75    5.36
   0 -10 -16   34.81    4.83
   0 -10 -17  159.48   13.22
   0 -11  28  122.84   87.42
   0 -11  28  139.98    9.03
   0  11 -28   99.01    8.43
   0 -11  28  115.19    9.66
   0  11 -28   94.53    8.71
   0 -11  27   71.99    6.74
   0 -11  27   46.26  118.71
   0 -11  27   63.14    7.57
   0  11 -27   51.79   10.32
   0  11 -27   52.52    5.87
   0  11 -27   56.28    5.50
   0 -11  26  225.93   15.05
   0 -11  26  196.38   15.49
   0  11 -26  160.88   13.44
   0  11 -26  155.25   17.75
   0  11 -26  141.38   13.73
   0 -11  26  192.54  141.57
   0 -11  25   34.16  146.36
   0 -11  25  -13.13  108.92
   0  11 -25   24.34   12.86
   0 -11  25   25.24    6.25
   0  11 -25   26.24    3.92
   0 -11  24    2.85   17.91
   0 -11  24    3.64    2.29
   0  11 -24    3.69    4.60
   0  11 -24    0.27    1.54
   0  11 -24   -1.81   10.76
   0 -11  24   -0.32    5.12
   0 -11  24  -20.18  112.12
   0  11 -23    2.55    2.71
   0 -11  23   -0.17    2.62
   0 -11  23  -25.69  105.54
   0 -11  23    4.20    4.46
   0 -11  23   -7.57   16.96
   0  11 -23    0.53    7.54
   0  11 -23    0.76    3.45
   0  11 -23    0.65    1.83
   0 -11  22   37.57    5.74
   0 -11  22   13.24   96.13
   0  11 -22   25.32    4.62
   0  11 -22   25.49    3.91
   0  11 -22   18.62    3.86
   0  11 -22   21.42    4.63
   0  11 -22   18.76    5.17
   0 -11  22   35.26    4.86
   0 -11  22   29.75   14.65
   0  11 -21   70.30    7.49
   0  11 -21   63.18    8.02
   0 -11  21   58.94    7.53
   0  11 -21   57.52    7.19
   0  11 -21   55.81    7.08
   0 -11  21   65.11    7.30
   0 -11  21   17.74   84.84
   0 -11  21   52.26   14.18
   0 -11  20   -9.00   67.92
   0 -11  20    4.70   10.07
   0 -11  20    3.61    2.98
   0  11 -20    1.36    2.90
   0  11 -20    3.93    2.80
   0  11 -20    1.18    3.79
   0  11 -20    1.73    2.65
   0 -11  19   59.63    6.95
   0 -11  19   43.74   10.59
   0  11 -19   68.80    7.30
   0  11 -19   63.67    7.02
   0  11 -19   53.22    7.45
   0  11 -19   51.29    7.06
   0 -11  19   26.95   56.93
   0  11 -18  193.36   17.29
   0  11 -18  201.36   16.76
   0 -11  18  230.92   17.24
   0  11 -18  216.74   16.95
   0  11 -18  221.84   17.82
   0  11 -17   50.46    7.01
   0  11 -17   54.15    7.13
   0 -11  17   43.79    9.11
   0 -11  17   49.30    6.50
   0  11 -17   58.20    6.52
   0 -11  17   60.12    6.68
   0  11 -17   70.19    6.85
   0 -11  16   58.03    9.65
   0 -11  16   77.73    8.19
   0  11 -16   92.55    8.79
   0  11 -16   83.61    8.14
   0 -11  16   69.44    7.98
   0  11 -16   95.57    8.31
   0  11 -16   85.30    8.79
   0  11 -16   77.23    8.78
   0  11 -15   11.94    2.51
   0  11 -15    7.22    3.01
   0 -11  15    0.26    5.54
   0  11 -15   12.68    3.71
   0  11 -15   13.51    3.30
   0 -11  15    5.90    2.73
   0  11 -15   12.12    2.75
   0 -11  15    1.83    2.25
   0 -11  15   -0.73   38.12
   0  11 -15   19.87    3.26
   0  11 -14   14.13    3.53
   0 -11  14    8.27    2.96
   0  11 -14   17.94    3.11
   0 -11  14   11.43    5.93
   0  11 -14   13.69    2.58
   0  11 -14   15.68    2.89
   0  11 -14   16.55    3.93
   0 -11  13   86.96   12.25
   0  11 -13  115.91   11.41
   0  11 -13  117.47   11.22
   0 -11  13  114.70   10.81
   0  11 -13  131.43   10.92
   0 -11  13  148.34   10.71
   0  11 -13  143.57   10.78
   0 -11  12  125.43   10.57
   0  11 -12  100.33   10.78
   0  11 -12  110.33   10.56
   0 -11  12  119.72   10.00
   0 -11  12  115.72   10.42
   0  11 -11  767.96   55.11
   0  11 -11  708.78   54.38
   0 -11  11  766.39   54.24
   0  11 -11  721.24   54.23
   0 -11  11  761.69   53.87
   0  11 -11  940.33   54.68
   0  11 -11  799.07   54.59
   0 -11  11  568.56   74.92
   0 -11  11  733.48   54.11
   0  11 -10  215.52   16.44
   0  11 -10  229.77   17.37
   0  11 -10  227.71   16.95
   0  11 -10  292.83   17.10
   0 -11  10  238.53   58.71
   0  11 -10  216.11   16.71
   0 -11  10  181.99   15.88
   0 -11  10  174.49   16.08
   0  11 -10  232.72   16.76
   0 -11  10  176.98   16.10
   0  11  -9  409.58   31.53
   0  11  -9  405.52   31.57
   0  11  -9  368.85   31.17
   0  11  -9  409.44   31.97
   0 -11   9  464.84   31.53
   0  11  -9  475.70   31.52
   0  11  -9  442.96   31.45
   0 -11   9  419.75   31.30
   0 -11   9  466.03   31.83
   0 -11   9  463.23   31.27
   0 -11   8   87.87    9.14
   0 -11   8  103.57    8.61
   0  11  -8  122.93    9.03
   0  11  -8  113.75    9.60
   0 -11   8   98.52    8.68
   0  11  -8   95.23    8.83
   0  11  -8  111.78    9.17
   0 -11   8  104.45    8.29
   0  11  -8  106.68    9.14
   0 -11   8   89.92    8.65
   0 -11   8   87.01    8.76
   0 -11   8   75.28    8.82
   0 -11   7   68.74    6.58
   0 -11   7   64.35    6.71
   0 -11   7   62.60    7.02
   0 -11   7   66.69    6.60
   0 -11   7   75.68    6.40
   0  11  -7   71.92    7.29
   0  11  -7   79.26    7.21
   0  11  -7   76.26    6.65
   0  11  -7   76.11    6.97
   0 -11   7   73.15    7.49
   0  11  -7   69.45    6.97
   0  11  -7   77.40    7.04
   0 -11   6  161.27   11.80
   0  11  -6  156.05   12.46
   0 -11   6  111.19   12.03
   0 -11   6  180.08   13.30
   0 -11   6  138.84   11.95
   0 -11   6  123.49   12.46
   0 -11   6  160.41   12.14
   0  11  -6  163.51   12.36
   0  11  -6  112.25   12.43
   0 -11   6  191.79   13.51
   0  11  -6  195.74   13.25
   0  11  -5   56.49    7.95
   0 -11   5  105.15    8.33
   0 -11   5  119.43    9.24
   0  11  -5   90.35    8.12
   0  11  -5   81.90    8.36
   0 -11   5  102.56    7.90
   0 -11   5   81.02    8.47
   0  11  -5  116.39    8.99
   0 -11   5  124.61    9.52
   0  11  -5   82.74    8.17
   0  11  -5   87.62    8.11
   0  11  -4  484.66   32.07
   0 -11   4  452.34   32.65
   0 -11   4  514.78   32.72
   0  11  -4  505.97   32.45
   0  11  -4  342.49   31.94
   0 -11   4  422.00   31.41
   0 -11   4  322.98   31.79
   0  11  -4  435.54   32.26
   0  11  -4  610.84   33.04
   0 -11   3 2006.32  134.85
   0 -11   3 2190.19  136.21
   0  11  -3 1934.05  135.52
   0 -11   3 1445.15  135.01
   0  11  -3 2185.04  135.32
   0 -11   3 1796.77  135.10
   0  11  -3 2123.38  135.90
   0 -11   3 1848.11  134.69
   0  11  -3 2651.87  136.10
   0 -11   2 1041.34   74.93
   0  11  -2 1094.74   75.64
   0  11  -2 1182.84   75.35
   0 -11   2 1163.49   76.22
   0 -11   2 1008.86   74.91
   0 -11   2 1110.09   75.59
   0 -11   2 1054.60   75.40
   0 -11   1 1582.76  107.02
   0 -11   1 1497.52  106.58
   0 -11   1 1649.46  107.16
   0 -11   1 1756.34  107.84
   0 -11   1 1544.92  106.52
   0  11  -1 1682.32  107.25
   0 -11   1 1322.01  106.41
   0 -11   0  276.00   20.74
   0 -11   0  272.58   20.70
   0 -11   0  279.53   20.48
   0  11   0  303.31   20.94
   0 -11   0  241.66   20.31
   0 -11  -1   20.13    3.12
   0 -11  -1   16.73    3.01
   0 -11  -1   18.16    3.09
   0  11   1   15.12    2.85
   0 -11  -1   23.68    3.31
   0 -11  -2    1.49    1.56
   0 -11  -2    4.89    1.83
   0  11   2    7.37    2.04
   0 -11  -2    3.93    2.27
   0 -11  -2    1.41    1.54
   0 -11  -2    1.21    2.44
   0 -11  -2    2.45    1.70
   0 -11  -3   73.49    7.68
   0 -11  -3   80.59    7.99
   0 -11  -3   80.79    8.03
   0 -11  -3   82.26    8.05
   0 -11  -3   94.95    8.77
   0 -11  -4   11.95    2.77
   0 -11  -4   14.98    3.14
   0 -11  -4   22.17    4.01
   0 -11  -4   17.14    3.71
   0 -11  -4   17.48    3.28
   0 -11  -5   45.68    5.84
   0 -11  -5   39.33    5.16
   0 -11  -5   35.94    5.30
   0 -11  -5   29.85    4.42
   0 -11  -6  178.52   13.93
   0 -11  -6  148.20   12.90
   0 -11  -6  147.72   12.86
   0 -11  -7   59.33    6.90
   0 -11  -7   51.11    6.62
   0 -11  -7   41.98    5.91
   0 -11  -7   42.82    6.09
   0 -11  -7   49.97    6.23
   0 -11  -8   30.06    4.97
   0 -11  -8   40.32    5.68
   0 -11  -8   25.53    4.13
   0 -11  -8   27.54    5.03
   0 -11  -8   34.10    5.15
   0 -11  -8   29.20    5.33
   0 -11  -9   40.50    6.10
   0 -11  -9   39.57    5.77
   0 -11  -9   34.24    4.94
   0 -11  -9   42.57    5.88
   0 -11  -9   39.73    5.79
   0 -11 -10  512.69   39.57
   0 -11 -10  534.51   40.39
   0 -11 -10  581.61   40.74
   0 -11 -10  561.07   40.74
   0 -11 -11  108.63   10.64
   0 -11 -11   92.89   10.14
   0 -11 -11   98.22    9.51
   0 -11 -12  327.14   25.12
   0 -11 -12  295.68   24.16
   0 -11 -12  336.11   25.36
   0 -11 -13   64.34    7.77
   0 -11 -13   67.91    7.85
   0 -11 -14   63.45    7.50
   0 -11 -14   69.65    7.74
   0 -11 -15   35.59    4.92
   0 -11 -15   37.35    5.36
   0 -11 -16  293.58   22.58
   0 -11 -17   34.34    4.44
   0 -12  28   35.72    4.52
   0 -12  28   47.57   68.99
   0  12 -28   33.27    3.64
   0 -12  28   36.40    3.64
   0  12 -27  110.13    8.88
   0 -12  27  129.54    9.78
   0 -12  27   96.61   10.41
   0 -12  26   73.39    7.80
   0 -12  26   85.64  137.39
   0  12 -26   46.02   10.03
   0  12 -26   54.79    5.52
   0  12 -25   37.15   11.35
   0 -12  25   60.32    8.12
   0 -12  25   79.40  164.42
   0  12 -25   43.16    5.01
   0 -12  24   43.27    7.97
   0 -12  24   62.09  180.97
   0 -12  24   41.95    7.87
   0  12 -24   44.51   10.90
   0  12 -24   37.42    4.63
   0  12 -24   36.64    5.61
   0 -12  23   -0.71  139.46
   0  12 -23   40.53    6.43
   0 -12  23   53.83    8.42
   0 -12  23   55.62    8.10
   0  12 -23   55.05    6.02
   0  12 -23   52.91    6.19
   0 -12  23   51.66    6.15
   0  12 -23   43.87    8.47
   0 -12  23    1.96  170.00
   0 -12  22   -9.18  136.87
   0 -12  22   18.55    3.92
   0 -12  22   17.79   22.40
   0  12 -22   11.47    3.20
   0  12 -22   14.38    4.23
   0  12 -22    9.68    3.10
   0  12 -22   12.56    3.45
   0  12 -21   79.08    8.70
   0  12 -21   88.66    8.92
   0 -12  21   84.82  134.04
   0  12 -21   98.01    9.41
   0 -12  21   94.60    9.18
   0 -12  21   78.12   22.64
   0  12 -21   76.96    9.38
   0  12 -20    5.71    3.72
   0 -12  20   47.60  126.61
   0  12 -20    2.46    2.39
   0 -12  20    0.96    2.94
   0  12 -20    5.05    2.93
   0  12 -20    7.30    3.10
   0 -12  20    8.85   19.68
   0 -12  19   24.01  111.99
   0  12 -19   49.13    6.89
   0  12 -19   58.28    6.31
   0 -12  19   37.57   17.49
   0  12 -19   42.85    6.45
   0 -12  19   50.87    6.38
   0 -12  19   39.11    6.57
   0  12 -19   46.38    5.95
   0  12 -18   67.22    6.84
   0 -12  18   40.37  103.27
   0  12 -18   55.21    7.32
   0  12 -18   64.55    7.63
   0 -12  18   52.72    7.16
   0  12 -18   62.39    6.85
   0 -12  18   46.99    6.59
   0 -12  18   46.06   15.91
   0  12 -17   81.87    8.50
   0 -12  17   79.19    8.26
   0  12 -17   84.54    8.90
   0  12 -17   77.42    8.81
   0 -12  17   67.36   95.25
   0  12 -17   77.15    8.03
   0 -12  17   67.98   15.87
   0 -12  17   62.89    8.10
   0  12 -17   86.17    8.06
   0  12 -16   88.18    8.33
   0 -12  16   76.60    8.19
   0  12 -16   83.26    8.71
   0  12 -16   90.23    8.03
   0  12 -16   77.20    8.53
   0 -12  16   71.68   14.79
   0 -12  16   75.20    8.35
   0  12 -16   64.49    8.45
   0  12 -15   20.79    4.26
   0 -12  15   17.31   12.35
   0 -12  15   13.40    4.02
   0  12 -15   22.49    3.47
   0  12 -15   20.12    4.41
   0  12 -15   26.23    3.93
   0  12 -14  102.47   10.30
   0 -12  14   90.25   14.64
   0 -12  14  106.52    8.87
   0  12 -14  100.52    9.24
   0  12 -14   93.93    9.48
   0 -12  14   86.04    9.20
   0 -12  13   71.12   86.92
   0  12 -13   58.82    6.84
   0  12 -13   75.43    6.97
   0 -12  13   62.17    6.81
   0 -12  13   63.94    6.32
   0 -12  13   60.24    6.98
   0  12 -13   60.21    7.35
   0 -12  12  777.91   51.25
   0 -12  12  682.43   51.43
   0  12 -12  806.07   51.73
   0  12 -12  696.34   51.60
   0 -12  12  881.69  107.64
   0  12 -12  645.83   52.07
   0 -12  12  717.26   51.52
   0  12 -11  284.10   23.51
   0 -12  11  306.77   23.06
   0  12 -11  288.88   24.07
   0 -12  11  307.42   23.45
   0  12 -11  306.27   23.46
   0 -12  11  310.80   23.49
   0  12 -11  390.61   23.86
   0  12 -11  299.96   23.47
   0 -12  11  290.84   23.65
   0  12 -10 1172.66   84.63
   0  12 -10 1211.09   85.18
   0 -12  10 1211.72   84.64
   0  12 -10 1135.88   84.37
   0  12 -10 1216.22   84.35
   0  12 -10 1067.17   84.02
   0 -12  10 1237.72   84.28
   0 -12  10 1230.61   84.36
   0 -12  10 1339.88   83.80
   0 -12  10 1231.67   84.06
   0  12  -9  105.64    9.93
   0 -12   9  109.64    9.88
   0  12  -9  104.15    9.78
   0 -12   9  121.28    9.22
   0  12  -9  102.69    9.57
   0  12  -9  118.10    9.65
   0 -12   9   98.77    9.31
   0 -12   9  112.35    9.70
   0 -12   9  105.13    9.97
   0  12  -9  105.38   10.23
   0 -12   8   87.05    8.12
   0  12  -8   83.76    8.79
   0  12  -8   81.85    8.23
   0 -12   8   93.59    8.32
   0 -12   8  111.67    9.52
   0  12  -8   81.45    7.95
   0  12  -8   84.63    8.45
   0 -12   8   98.56    8.64
   0  12  -8   88.40    8.58
   0 -12   8  107.73    8.06
   0 -12   8   86.01    8.66
   0  12  -7  113.06   10.48
   0 -12   7  131.28   11.45
   0  12  -7  114.00   10.34
   0  12  -7  110.84    9.91
   0 -12   7  126.02   10.33
   0 -12   7  144.16   10.11
   0  12  -7  111.85   10.34
   0 -12   7  120.03   10.26
   0  12  -7  112.76   10.48
   0  12  -6   55.75    6.69
   0 -12   6   62.39    5.79
   0  12  -6   64.66    6.08
   0 -12   6   67.15    6.49
   0 -12   6   65.89    6.02
   0  12  -6   61.79    6.57
   0  12  -6   59.80    6.34
   0 -12   6   59.96    6.24
   0 -12   5   71.37    6.66
   0 -12   5   73.37    7.13
   0  12  -5   85.47    7.38
   0 -12   5   66.49    6.43
   0 -12   5   78.22    8.04
   0  12  -5   76.17    7.60
   0 -12   4  274.55   20.00
   0  12  -4  244.18   18.66
   0  12  -4  218.83   18.94
   0 -12   4  258.01   18.39
   0 -12   4  234.86   18.19
   0  12  -3  543.57   37.70
   0 -12   3  523.34   36.82
   0 -12   3  477.97   36.67
   0  12  -3  596.91   37.40
   0 -12   3  450.76   36.63
   0 -12   3  552.33   37.62
   0 -12   3  498.04   37.23
   0 -12   3  557.66   38.24
   0  12  -2  583.66   42.15
   0 -12   2  589.29   42.16
   0 -12   2  552.01   41.48
   0 -12   2  516.64   41.42
   0 -12   2  600.52   41.57
   0 -12   2  668.31   43.12
   0 -12   2  635.09   42.23
   0  12  -2  600.94   41.75
   0  12  -1  387.05   24.92
   0 -12   1  349.18   25.14
   0 -12   1  306.79   24.86
   0  12  -1  348.10   25.18
   0 -12   1  290.35   24.43
   0 -12   1  311.35   24.49
   0 -12   1  370.43   25.96
   0 -12   0   62.67    6.77
   0 -12   0   66.15    7.13
   0 -12   0   71.03    6.92
   0 -12   0   93.80    8.39
   0 -12   0   75.36    7.25
   0  12   0   70.14    7.08
   0 -12  -1  108.72   10.09
   0 -12  -1  116.06   10.18
   0 -12  -1  113.83   10.32
   0  12   1  103.10    9.94
   0 -12  -1  110.18   10.05
   0 -12  -2  460.77   35.27
   0 -12  -2  426.87   34.96
   0 -12  -2  482.96   35.99
   0 -12  -2  443.16   35.02
   0 -12  -2  442.04   34.99
   0  12   2  570.83   35.57
   0 -12  -3   53.27    5.98
   0 -12  -3   44.76    5.45
   0 -12  -3   44.76    5.71
   0 -12  -3   44.40    5.67
   0 -12  -3   51.05    6.80
   0 -12  -4  227.88   18.86
   0 -12  -4  203.94   18.56
   0 -12  -4  224.28   18.70
   0 -12  -4  257.22   19.91
   0 -12  -5   83.36    8.58
   0 -12  -5   92.58    9.17
   0 -12  -5   68.97    8.21
   0 -12  -5   70.93    7.85
   0 -12  -5   64.73    7.38
   0 -12  -6  109.17   10.46
   0 -12  -6   89.80    9.54
   0 -12  -6   78.30    9.28
   0 -12  -7   97.69   10.31
   0 -12  -7  129.88   11.50
   0 -12  -7   89.97    9.86
   0 -12  -7   98.45   10.52
   0 -12  -8    7.03    3.91
   0 -12  -8    7.67    3.51
   0 -12  -8    3.75    3.21
   0 -12  -8    4.96    3.13
   0 -12  -8    6.73    2.58
   0 -12  -8    6.73    3.18
   0 -12  -9   59.68    7.54
   0 -12  -9   65.55    7.85
   0 -12  -9   73.31    8.10
   0 -12  -9   59.63    6.93
   0 -12  -9   62.55    8.09
   0 -12 -10   35.55    5.71
   0 -12 -10   34.00    5.66
   0 -12 -10   28.68    4.51
   0 -12 -10   30.99    5.88
   0 -12 -11   96.04   10.06
   0 -12 -11   92.03    9.86
   0 -12 -11   86.89    8.80
   0 -12 -12   25.00    5.21
   0 -12 -12   26.08    4.85
   0 -12 -12   25.17    4.00
   0 -12 -13   49.24    6.28
   0 -12 -13   39.66    5.96
   0 -12 -14   48.04    6.20
   0 -12 -15  271.36   21.14
   0 -12 -16   22.81    3.78
   0 -12 -17   24.87    3.24
   0 -13  27   67.78    5.84
   0 -13  27  118.65   91.41
   0  13 -27   49.34    5.38
   0  13 -26   27.61    3.13
   0 -13  26   31.93  124.05
   0 -13  26   33.89    5.20
   0 -13  26   16.14   53.05
   0  13 -26   24.25    3.78
   0 -13  26   20.52    5.82
   0  13 -25   47.95    5.08
   0 -13  25   60.39    7.66
   0 -13  25  111.47  154.14
   0 -13  25   54.57    8.36
   0  13 -25   49.43    8.95
   0  13 -25   50.73    5.99
   0 -13  25   15.88   71.18
   0 -13  24  141.71  179.99
   0 -13  24  112.00   11.63
   0  13 -24  101.31   11.59
   0  13 -24  102.55    9.72
   0  13 -24  102.80    8.95
   0 -13  24   89.68   11.41
   0  13 -24   96.62    8.70
   0  13 -23   24.87    3.95
   0 -13  23   35.77    7.81
   0 -13  23   85.75  194.99
   0  13 -23   26.94    4.83
   0  13 -23   16.54    4.54
   0  13 -22   28.53    4.33
   0 -13  22   24.75    7.10
   0  13 -22   28.63    5.14
   0 -13  22   42.56  190.87
   0  13 -22   27.82    4.40
   0  13 -22   32.21    4.76
   0 -13  22   26.87    4.66
   0 -13  21    6.51    5.71
   0  13 -21    5.82    2.58
   0 -13  21    7.57    3.28
   0  13 -21    1.25    2.19
   0 -13  21  -42.51  201.72
   0  13 -21    4.89    2.94
   0  13 -21    3.16    3.18
   0  13 -20   21.85    4.93
   0  13 -20   30.51    4.73
   0 -13  20   34.39    5.40
   0  13 -20   32.16    4.58
   0 -13  20   -3.20  186.59
   0 -13  20   26.19    7.79
   0 -13  20   29.93    6.75
   0  13 -20   35.29    5.56
   0  13 -19   57.73    7.42
   0  13 -19   66.46    6.78
   0  13 -19   58.93    7.44
   0  13 -19   58.27    6.84
   0 -13  19   53.18    8.52
   0 -13  19   59.03    7.21
   0 -13  19   57.10  180.14
   0 -13  18  155.81  162.85
   0  13 -18  167.37   12.52
   0  13 -18  122.38   12.98
   0  13 -18  127.54   12.55
   0  13 -18  150.65   13.32
   0  13 -18  140.59   12.52
   0 -13  18  149.56   12.96
   0 -13  18  125.15   13.27
   0  13 -17  175.34   15.25
   0  13 -17  165.85   15.01
   0 -13  17  165.38  162.82
   0  13 -17  167.17   14.58
   0  13 -17  151.45   15.23
   0  13 -17  210.08   14.66
   0 -13  17  159.59   15.09
   0  13 -16  127.21   12.20
   0  13 -16  138.37   11.75
   0 -13  16  105.70   11.94
   0  13 -16  121.14   11.88
   0 -13  16   74.72  150.57
   0  13 -16  127.44   12.67
   0  13 -16  143.84   11.26
   0  13 -15  142.29   14.02
   0 -13  15  207.74   13.35
   0  13 -15  138.58   13.33
   0 -13  15  126.36   12.98
   0  13 -15  146.64   13.10
   0 -13  15  166.30  145.83
   0 -13  15  161.08   14.25
   0 -13  15  153.36   13.94
   0  13 -14    6.63    2.27
   0 -13  14    6.98    2.97
   0 -13  14   46.91  140.42
   0  13 -14   10.52    3.03
   0 -13  14    0.63    3.58
   0 -13  14    3.12    4.69
   0 -13  14    4.21    2.02
   0 -13  13   56.66    7.98
   0 -13  13   71.11    7.08
   0  13 -13   88.66    8.00
   0  13 -13   98.83    7.98
   0  13 -13   72.42    8.24
   0 -13  13   73.78  132.13
   0 -13  13   69.75    6.65
   0 -13  13   61.31    8.04
   0 -13  13   57.93    7.19
   0  13 -12   74.77   10.04
   0 -13  12  118.22   11.07
   0 -13  12  133.84    9.74
   0 -13  12  129.64   10.60
   0 -13  12  126.03   10.13
   0 -13  12  129.20   11.06
   0  13 -12   82.47    9.62
   0 -13  11  717.51   52.52
   0 -13  11  758.36   51.97
   0 -13  11  810.50   51.55
   0  13 -11  750.58   53.15
   0  13 -11  769.23   52.18
   0 -13  11  720.89   52.18
   0  13 -11  709.47   52.40
   0 -13  11  717.88   52.14
   0  13 -11  649.99   51.70
   0  13 -11  681.29   52.13
   0  13 -10   82.89    8.63
   0 -13  10  105.23    9.27
   0 -13  10   93.00    8.84
   0  13 -10   93.58    8.90
   0  13 -10   89.27    9.10
   0  13 -10   90.82    9.66
   0 -13  10   97.63    9.73
   0 -13  10  118.13    8.76
   0  13 -10   87.34    9.19
   0 -13  10  110.00    9.83
   0 -13   9   42.83    5.12
   0 -13   9   46.69    4.76
   0  13  -9   46.28    5.65
   0  13  -9   38.38    5.66
   0 -13   9   46.61    6.02
   0  13  -9   33.96    4.80
   0  13  -9   41.16    5.29
   0 -13   9   44.45    5.61
   0  13  -9   41.60    4.87
   0  13  -8   61.26    6.66
   0 -13   8   56.58    6.30
   0  13  -8   62.06    6.85
   0 -13   8   64.90    7.46
   0  13  -8   57.74    6.61
   0 -13   8   72.94    6.27
   0  13  -8   57.65    6.48
   0 -13   8   63.65    6.60
   0 -13   7  433.94   31.50
   0 -13   7  426.99   29.91
   0  13  -7  405.16   30.49
   0  13  -7  404.63   30.78
   0 -13   7  392.44   30.30
   0  13  -7  426.26   30.86
   0  13  -7  405.37   30.57
[truncated: 4,650,378 more chars]
