# Supplementary material for: Stepwise Amplification of Circularly Polarized Luminescence in Chiral Metal Cluster Ensembles
Source: Adv Sci (Weinh). 2023 Feb 25;10(13):2207660. doi: 10.1002/advs.202207660 (PMC10161016; doi:10.1002/advs.202207660)
Supplement: Supplementary file 2 — Supporting Information [file ADVS-10-2207660-s002.zip › 3a.cif]

data_3a
_audit_creation_date               2022-11-01
_audit_creation_method
;
Olex2 1.2
(compiled 2018.05.29 svn.r3508 for OlexSys, GUI svn.r5506)
;
_shelx_SHELXL_version_number       '2016/6'
_audit_contact_author_address      ?
_audit_contact_author_email        ?
_audit_contact_author_name         ''
_audit_contact_author_phone        ?
_publ_contact_author_id_orcid      ?
_publ_section_references
;
Bourhis, L.J., Dolomanov, O.V., Gildea, R.J., Howard, J.A.K., Puschmann, H.
 (2015). Acta Cryst. A71, 59-75.

Dolomanov, O.V., Bourhis, L.J., Gildea, R.J, Howard, J.A.K. & Puschmann, H.
 (2009), J. Appl. Cryst. 42, 339-341.

Sheldrick, G.M. (2015). Acta Cryst. C71, 3-8.
;
_chemical_name_common              ?
_chemical_name_systematic          ?
_chemical_formula_moiety           'C162 H192 Ag12 N6 O24 S12, 2(H2 O)'
_chemical_formula_sum              'C162 H196 Ag12 N6 O26 S12'
_chemical_formula_weight           4322.40
_chemical_absolute_configuration   ad
_chemical_melting_point            ?
_chemical_oxdiff_formula           'C H O N S Ag'
_chemical_oxdiff_usercomment       ' '
loop_
  _atom_type_symbol
  _atom_type_description
  _atom_type_scat_dispersion_real
  _atom_type_scat_dispersion_imag
  _atom_type_scat_source
 'C' 'C' 0.0181 0.0091 'International Tables Vol C Tables 4.2.6.8 and 6.1.1.4'
 'H' 'H' 0.0000 0.0000 'International Tables Vol C Tables 4.2.6.8 and 6.1.1.4'
 'Ag' 'Ag' 0.1306 4.2820 'International Tables Vol C Tables 4.2.6.8 and 6.1.1.4'
 'N' 'N' 0.0311 0.0180 'International Tables Vol C Tables 4.2.6.8 and 6.1.1.4'
 'O' 'O' 0.0492 0.0322 'International Tables Vol C Tables 4.2.6.8 and 6.1.1.4'
 'S' 'S' 0.3331 0.5567 'International Tables Vol C Tables 4.2.6.8 and 6.1.1.4'

_shelx_space_group_comment
;
The symmetry employed for this shelxl refinement is uniquely defined
by the following loop, which should always be used as a source of
symmetry information in preference to the above space-group names.
They are only intended as comments.
;
_space_group_crystal_system        'triclinic'
_space_group_IT_number             1
_space_group_name_H-M_alt          'P 1'
_space_group_name_Hall             'P 1'
loop_
  _space_group_symop_operation_xyz
 'x, y, z'

_cell_length_a                     15.44550(10)
_cell_length_b                     15.68310(10)
_cell_length_c                     19.3575(2)
_cell_angle_alpha                  80.1030(10)
_cell_angle_beta                   81.4390(10)
_cell_angle_gamma                  65.5120(10)
_cell_volume                       4187.96(7)
_cell_formula_units_Z              1
_cell_measurement_reflns_used      27765
_cell_measurement_temperature      200
_cell_measurement_theta_max        73.3990
_cell_measurement_theta_min        3.1670
_shelx_estimated_absorpt_T_max     0.564
_shelx_estimated_absorpt_T_min     0.122
_exptl_absorpt_coefficient_mu      12.934
_exptl_absorpt_correction_T_max    1.00000
_exptl_absorpt_correction_T_min    0.31260
_exptl_absorpt_correction_type     multi-scan
_exptl_absorpt_process_details
;
CrysAlisPro 1.171.39.27b (Rigaku Oxford Diffraction, 2015)
Empirical absorption correction using spherical harmonics,
 implemented in SCALE3 ABSPACK scaling algorithm.
;
_exptl_absorpt_special_details     ?
_exptl_crystal_colour              orange
_exptl_crystal_colour_primary      orange
_exptl_crystal_density_diffrn      1.714
_exptl_crystal_density_meas        ?
_exptl_crystal_density_method      ?
_exptl_crystal_description         block
_exptl_crystal_F_000               2174
_exptl_crystal_size_max            0.28
_exptl_crystal_size_mid            0.15
_exptl_crystal_size_min            0.05
_exptl_transmission_factor_max     ?
_exptl_transmission_factor_min     ?
_diffrn_reflns_av_R_equivalents    0.0381
_diffrn_reflns_av_unetI/netI       0.0453
_diffrn_reflns_Laue_measured_fraction_full  0.999
_diffrn_reflns_Laue_measured_fraction_max  0.934
_diffrn_reflns_limit_h_max         19
_diffrn_reflns_limit_h_min         -17
_diffrn_reflns_limit_k_max         19
_diffrn_reflns_limit_k_min         -11
_diffrn_reflns_limit_l_max         23
_diffrn_reflns_limit_l_min         -24
_diffrn_reflns_number              44670
_diffrn_reflns_point_group_measured_fraction_full  0.981
_diffrn_reflns_point_group_measured_fraction_max  0.896
_diffrn_reflns_theta_full          67.684
_diffrn_reflns_theta_max           73.754
_diffrn_reflns_theta_min           3.156
_diffrn_ambient_environment        N~2~
_diffrn_ambient_temperature        200
_diffrn_detector                   'CCD plate'
_diffrn_detector_area_resol_mean   ?
_diffrn_measured_fraction_theta_full  0.999
_diffrn_measured_fraction_theta_max  0.934
_diffrn_measurement_details
;
List of Runs (angles in degrees, time in seconds):

  # Type    Start    End  Width  t~exp~   \w     \q     \k     \f   Frames
--------------------------------------------------------------------------
  1  \w    -40.00  35.00   0.50    0.50    --    0.00 -77.00  30.00  150
  2  \w    -17.00  10.00   0.50    0.50    --    0.00  57.00   0.00   54
  3  \w     33.00  88.00   0.50    0.50    --    0.00  57.00   0.00  110
  4  \w    -89.00 -50.00   0.50    0.50    --    0.00 -77.00  30.00   78
  5  \w    -29.00  88.00   0.50    0.50    --    0.00  38.00-120.00  234
  6  \w    -65.00  -5.00   0.50    0.50    --    0.00 -38.00-120.00  120
  7  \w     86.00 112.00   0.50    0.80    --   98.80 -82.00-180.00   52
  8  \w     17.00  65.00   0.50    0.80    --   98.80 -82.00-180.00   96
  9  \w     18.00  97.00   0.50    0.80    --   98.80 -61.00 -90.00  158
 10  \w     26.00 132.00   0.50    0.80    --   98.80 -82.00 -90.00  212
 11  \w     10.00 128.00   0.50    0.80    --   98.80 -15.00 -90.00  236
 12  \w     16.00 127.00   0.50    0.80    --   98.80 -45.00 120.00  222
 13  \w     35.00 132.00   0.50    0.80    --   98.80 -30.00 -90.00  194
 14  \w     81.00 135.00   0.50    0.80    --   98.80 -82.00 120.00  108
 15  \w    126.00 151.00   0.50    0.80    --   98.80  30.00-180.00   50
 16  \w     81.00 115.00   0.50    0.80    --   98.80  30.00-180.00   68
 17  \w    102.00 188.00   0.50    0.80    --   98.80  30.00 -90.00  172
 18  \w     20.00 135.00   0.50    0.80    --   98.80 -82.00  60.00  230
 19  \w     25.00 122.00   0.50    0.80    --   98.80 -61.00  60.00  194
 20  \w     52.00  77.00   0.50    0.80    --   98.80 -82.00-150.00   50
 21  \w    100.00 126.00   0.50    0.80    --   98.80 -82.00-150.00   52
 22  \w     95.00 121.00   0.50    0.80    --   98.80 -82.00  30.00   52
 23  \w     89.00 128.00   0.50    0.80    --   98.80 -82.00 -60.00   78
 24  \w     80.00 105.00   0.50    0.80    --   98.80 -82.00   0.00   50
 25  \w     79.00 183.00   0.50    0.80    --   98.80  45.00-120.00  208
;
_diffrn_measurement_device         'four-circle diffractometer'
_diffrn_measurement_device_type    'XtaLAB AFC12 (RINC): Kappa single'
_diffrn_measurement_method         '\w scans'
_diffrn_orient_matrix_type        
 'CrysAlisPro convention (1999,Acta A55,543-557)'
_diffrn_orient_matrix_UB_11        -0.0718836000
_diffrn_orient_matrix_UB_12        0.0837073000
_diffrn_orient_matrix_UB_13        -0.0440945000
_diffrn_orient_matrix_UB_21        -0.0407879000
_diffrn_orient_matrix_UB_22        0.0518356000
_diffrn_orient_matrix_UB_23        0.0658142000
_diffrn_orient_matrix_UB_31        0.0726092000
_diffrn_orient_matrix_UB_32        0.0462004000
_diffrn_orient_matrix_UB_33        -0.0173212000
_diffrn_radiation_monochromator    graphite
_diffrn_radiation_probe            x-ray
_diffrn_radiation_type             CuK\a
_diffrn_radiation_wavelength       1.54184
_diffrn_source                     'fine-focus sealed X-ray tube'
_diffrn_source_type                'Enhance (Cu) X-ray Source'
_reflns_Friedel_coverage           0.918
_reflns_Friedel_fraction_full      0.963
_reflns_Friedel_fraction_max       0.857
_reflns_number_gt                  19118
_reflns_number_total               20620
_reflns_odcompleteness_completeness  99.57
_reflns_odcompleteness_iscentric   1
_reflns_odcompleteness_theta       66.97
_reflns_special_details
;
 Reflections were merged by SHELXL according to the crystal
 class for the calculation of statistics and refinement.
 
 _reflns_Friedel_fraction is defined as the number of unique
 Friedel pairs measured divided by the number that would be
 possible theoretically, ignoring centric projections and
 systematic absences.
;
_reflns_threshold_expression       'I > 2\s(I)'
_computing_cell_refinement         'CrysAlisPro 1.171.39.27b (Rigaku OD, 2015)'
_computing_data_collection         'CrysAlisPro 1.171.39.27b (Rigaku OD, 2015)'
_computing_data_reduction          'CrysAlisPro 1.171.39.27b (Rigaku OD, 2015)'
_computing_molecular_graphics      'Olex2 (Dolomanov et al., 2009)'
_computing_publication_material    'Olex2 (Dolomanov et al., 2009)'
_computing_structure_refinement    'ShelXL (Sheldrick, 2015)'
_computing_structure_solution      'olex2.solve (Bourhis et al., 2015)'
_refine_diff_density_max           2.212
_refine_diff_density_min           -1.200
_refine_diff_density_rms           0.121
_refine_ls_abs_structure_details
;
 Flack x determined using 3632 quotients [(I+)-(I-)]/[(I+)+(I-)]
 (Parsons, Flack and Wagner, Acta Cryst. B69 (2013) 249-259).
;
_refine_ls_abs_structure_Flack     0.088(8)
_refine_ls_extinction_coef         .
_refine_ls_extinction_method       none
_refine_ls_goodness_of_fit_ref     1.047
_refine_ls_hydrogen_treatment      constr
_refine_ls_matrix_type             full
_refine_ls_number_parameters       2065
_refine_ls_number_reflns           20620
_refine_ls_number_restraints       262
_refine_ls_R_factor_all            0.0544
_refine_ls_R_factor_gt             0.0496
_refine_ls_restrained_S_all        1.048
_refine_ls_shift/su_max            0.056
_refine_ls_shift/su_mean           0.004
_refine_ls_structure_factor_coef   Fsqd
_refine_ls_weighting_details      
 'w=1/[\s^2^(Fo^2^)+(0.0513P)^2^+20.0821P] where P=(Fo^2^+2Fc^2^)/3'
_refine_ls_weighting_scheme        calc
_refine_ls_wR_factor_gt            0.1260
_refine_ls_wR_factor_ref           0.1282
_refine_special_details
;
 Refined as a 2-component twin.
;
_olex2_refinement_description
;
1. Twinned data refinement
 Scales: 0.99853(16)
 0.00147(16)
2. Fixed Uiso
 At 1.2 times of:
  All C(H) groups, All C(H,H) groups, All C(H,H,H,H) groups
 At 1.5 times of:
  All C(H,H,H) groups, All O(H,H) groups
3. Restrained distances
 C24-C25 = C23-C24
 1.51 with sigma of 0.01
 C19-C18 = C20-C18
 1.53 with sigma of 0.01
 C1A-C102 = C3AA-C1B
 1.51 with sigma of 0.01
 H0AC-H1AB
 2.3 with sigma of 0.04
 S12-O5 \\sim S0AA-O5 \\sim S0AA-O34 \\sim S12-O7 \\sim S0AA-O2AA \\sim S12-O6
 with sigma of 0.02
4. Rigid bond restraints
 C1AA, C0AA, N2AA
 with sigma for 1-2 distances of 0.01 and sigma for 1-3 distances of 0.01
 S0AA, S12, O34, O7, O6, O2AA
 with sigma for 1-2 distances of 0.01 and sigma for 1-3 distances of 0.01
5. Uiso/Uaniso restraints and constraints
Uanis(C54) \\sim Ueq, Uanis(C56) \\sim Ueq, Uanis(C60) \\sim Ueq, Uanis(C50)
\\sim Ueq: with sigma of 0.01 and sigma for terminal atoms of 0.02
Uanis(C16) \\sim Ueq, Uanis(C30) \\sim Ueq, Uanis(C39) \\sim Ueq: with sigma of
0.005 and sigma for terminal atoms of 0.01
Uanis(C16) \\sim Ueq, Uanis(C63) \\sim Ueq, Uanis(C30) \\sim Ueq, Uanis(C39)
\\sim Ueq: with sigma of 0.01 and sigma for terminal atoms of 0.02
Uanis(C2A) \\sim Ueq: with sigma of 0.01 and sigma for terminal atoms of 0.02
Uanis(O6) \\sim Ueq, Uanis(O2AA) \\sim Ueq, Uanis(O7) \\sim Ueq, Uanis(O34)
\\sim Ueq: with sigma of 0.01 and sigma for terminal atoms of 0.02
Uanis(C29) \\sim Ueq, Uanis(C20) \\sim Ueq, Uanis(O4) \\sim Ueq, Uanis(C69)
\\sim Ueq, Uanis(C16) \\sim Ueq, Uanis(C103) \\sim Ueq, Uanis(C40) \\sim Ueq,
Uanis(C53) \\sim Ueq, Uanis(C30) \\sim Ueq, Uanis(C70) \\sim Ueq, Uanis(C39)
\\sim Ueq: with sigma of 0.01 and sigma for terminal atoms of 0.02
Uanis(C102) \\sim Ueq, Uanis(C59) \\sim Ueq, Uanis(O5) \\sim Ueq, Uanis(O6)
\\sim Ueq, Uanis(O7) \\sim Ueq, Uanis(C24) \\sim Ueq: with sigma of 0.01 and
sigma for terminal atoms of 0.02
Uanis(C1B) \\sim Ueq, Uanis(C106) \\sim Ueq, Uanis(C102) \\sim Ueq, Uanis(C99)
\\sim Ueq: with sigma of 0.01 and sigma for terminal atoms of 0.02
Uanis(N3) \\sim Ueq, Uanis(C105) \\sim Ueq, Uanis(C106) \\sim Ueq, Uanis(C102)
\\sim Ueq, Uanis(C103) \\sim Ueq, Uanis(C104) \\sim Ueq, Uanis(N2AA) \\sim Ueq,
Uanis(C1AA) \\sim Ueq, Uanis(C0AA) \\sim Ueq, Uanis(C3AA) \\sim Ueq,
Uanis(C4AA) \\sim Ueq, Uanis(C5AA) \\sim Ueq: with sigma of 0.01 and sigma for
terminal atoms of 0.02
Uanis(C152) \\sim Ueq: with sigma of 0.01 and sigma for terminal atoms of 0.02
6. Others
 Sof(C1B)=Sof(H1B)=Sof(C2B)=Sof(H2B)=Sof(N2AA)=Sof(C1AA)=Sof(H1AA)=Sof(C0AA)=
 Sof(H0AA)=Sof(C3AA)=Sof(C4AA)=Sof(H4AA)=Sof(C5AA)=Sof(H5AA)=1-FVAR(1)
 Sof(N3)=Sof(C105)=Sof(H105)=Sof(C106)=Sof(H106)=Sof(C102)=Sof(C103)=Sof(H103)=
 Sof(C104)=Sof(H104)=Sof(C1A)=Sof(H1A)=Sof(C2A)=Sof(H2A)=FVAR(1)
 Sof(H41C)=Sof(H41D)=Sof(S0AA)=Sof(O2AA)=Sof(O34)=1-FVAR(2)
 Sof(S12)=Sof(O6)=Sof(O7)=Sof(H41A)=Sof(H41B)=FVAR(2)
7.a Riding coordinates:
 O0AA(H0AB,H0AC), O1AA(H1AB,H1AC)
7.b Ternary CH refined with riding coordinates:
 C3(H3), C6(H6), C9(H9), C12(H12), C15(H15), C18(H18), C25(H25), C35(H35),
 C45(H45), C55(H55), C65(H65), C75(H75)
7.c Secondary CH2 refined with riding coordinates:
 C21(H21A,H21B), C23(H23A,H23B), C24(H24A,H24B), C26(H26A,H26B), C31(H31A,
 H31B), C33(H33A,H33B), C34(H34A,H34B), C36(H36A,H36B), C41(H41A,H41B),
 C41(H41C,H41D), C43(H43A,H43B), C44(H44A,H44B), C46(H46A,H46B), C51(H51A,H51B),
  C53(H53A,H53B), C54(H54A,H54B), C56(H56A,H56B), C61(H61A,H61B), C63(H63A,
 H63B), C64(H64A,H64B), C66(H66A,H66B), C71(H71A,H71B), C73(H73A,H73B),
 C74(H74A,H74B), C76(H76A,H76B)
7.d Aromatic/amide H refined with riding coordinates:
 C105(H105), C106(H106), C103(H103), C104(H104), C1A(H1A), C1B(H1B), C2A(H2A),
 C2B(H2B), C81(H81), C82(H82), C84(H84), C85(H85), C86(H86), C87(H87), C88(H88),
  C89(H89), C90(H90), C91(H91), C97(H97), C98(H98), C99(H99), C100(H100),
 C107(H107), C108(H108), C110(H110), C111(H111), C112(H112), C113(H113),
 C114(H114), C115(H115), C119(H119), C120(H120), C121(H121), C122(H122),
 C126(H126), C127(H127), C128(H128), C129(H129), C131(H131), C132(H132),
 C133(H133), C134(H134), C135(H135), C136(H136), C138(H138), C139(H139),
 C140(H140), C141(H141), C142(H142), C143(H143), C147(H147), C148(H148),
 C149(H149), C150(H150), C154(H154), C155(H155), C156(H156), C157(H157),
 C159(H159), C160(H160), C161(H161), C162(H162), C1AA(H1AA), C0AA(H0AA),
 C4AA(H4AA), C5AA(H5AA)
7.e Fitted hexagon refined as free rotating group:
 N3(C105,C106,C102,C103,C104), N2AA(C1AA,C0AA,C3AA,C4AA,C5AA)
7.f Idealised Me refined as rotating group:
 C4(H4A,H4B,H4C), C5(H5A,H5B,H5C), C7(H7A,H7B,H7C), C8(H8A,H8B,H8C), C10(H10A,
 H10B,H10C), C11(H11A,H11B,H11C), C13(H13A,H13B,H13C), C14(H14A,H14B,H14C),
 C16(H16A,H16B,H16C), C17(H17A,H17B,H17C), C19(H19A,H19B,H19C), C20(H20A,H20B,
 H20C), C29(H29A,H29B,H29C), C30(H30A,H30B,H30C), C39(H39A,H39B,H39C), C40(H40A,
 H40B,H40C), C49(H49A,H49B,H49C), C50(H50A,H50B,H50C), C59(H59A,H59B,H59C),
 C60(H60A,H60B,H60C), C69(H69A,H69B,H69C), C70(H70A,H70B,H70C), C79(H79A,H79B,
 H79C), C80(H80A,H80B,H80C)
;
_atom_sites_solution_hydrogens     mixed
_atom_sites_solution_primary       iterative
_atom_sites_solution_secondary     ?
loop_
  _atom_site_label
  _atom_site_type_symbol
  _atom_site_fract_x
  _atom_site_fract_y
  _atom_site_fract_z
  _atom_site_U_iso_or_equiv
  _atom_site_adp_type
  _atom_site_occupancy
  _atom_site_site_symmetry_order
  _atom_site_calc_flag
  _atom_site_refinement_flags_posn
  _atom_site_refinement_flags_adp
  _atom_site_refinement_flags_occupancy
  _atom_site_disorder_assembly
  _atom_site_disorder_group
 Ag1 Ag 0.53781(8) 0.64312(9) 0.67898(6) 0.0446(3) Uani 1 1 d . . . . .
 Ag2 Ag 0.32568(8) 0.78400(7) 0.67111(6) 0.0401(3) Uani 1 1 d . . . . .
 Ag3 Ag 0.49326(9) 0.87981(9) 0.57637(7) 0.0506(3) Uani 1 1 d . . . . .
 Ag4 Ag 0.59737(7) 0.57638(7) 0.51982(5) 0.0369(2) Uani 1 1 d . . . . .
 Ag5 Ag 0.56553(8) 0.75731(8) 0.43948(6) 0.0457(3) Uani 1 1 d . . . . .
 Ag6 Ag 0.36194(7) 0.89183(8) 0.42457(5) 0.0407(3) Uani 1 1 d . . . . .
 Ag7 Ag 0.26277(7) 0.79212(7) 0.52478(5) 0.0342(2) Uani 1 1 d . . . . .
 Ag8 Ag 0.29418(7) 0.60751(7) 0.60207(5) 0.0398(3) Uani 1 1 d . . . . .
 Ag9 Ag 0.49704(7) 0.47336(7) 0.61529(5) 0.0378(2) Uani 1 1 d . . . . .
 Ag10 Ag 0.54430(9) 0.57872(9) 0.36962(6) 0.0491(3) Uani 1 1 d . . . . .
 Ag11 Ag 0.32243(11) 0.72342(12) 0.36087(8) 0.0632(4) Uani 1 1 d . . . . .
 Ag12 Ag 0.37718(9) 0.49258(9) 0.45843(7) 0.0555(3) Uani 1 1 d . . . . .
 S1 S 0.5420(3) 0.4673(3) 0.4871(2) 0.0377(8) Uani 1 1 d . . . . .
 S2 S 0.4642(3) 0.7552(3) 0.35240(18) 0.0410(8) Uani 1 1 d . . . . .
 S3 S 0.3288(2) 0.8959(2) 0.55550(19) 0.0346(7) Uani 1 1 d . . . . .
 S4 S 0.2581(2) 0.6616(3) 0.47505(18) 0.0345(7) Uani 1 1 d . . . . .
 S5 S 0.6038(2) 0.7059(2) 0.56872(18) 0.0330(7) Uani 1 1 d . . . . .
 S6 S 0.3951(2) 0.6065(3) 0.68945(17) 0.0324(7) Uani 1 1 d . . . . .
 S7 S 0.3450(3) 0.3654(3) 0.6157(2) 0.0521(10) Uani 1 1 d . . . . .
 S8 S 0.1005(2) 0.7970(3) 0.65890(19) 0.0382(8) Uani 1 1 d . . . . .
 S9 S 0.6594(4) 0.6104(3) 0.8263(2) 0.0552(11) Uani 1 1 d . . . . .
 S10 S 0.5357(3) 0.9911(3) 0.4099(2) 0.0416(8) Uani 1 1 d . . . . .
 S11 S 0.7639(3) 0.5728(4) 0.3833(3) 0.0568(12) Uani 1 1 d . . . . .
 S12 S 0.2142(10) 0.7587(10) 0.2150(5) 0.063(3) Uani 0.64(3) 1 d D U P A 1
 O1 O 0.0978(8) 0.8478(8) 0.5881(6) 0.045(3) Uani 1 1 d . . . . .
 O2 O 0.1298(7) 0.6954(8) 0.6581(6) 0.045(3) Uani 1 1 d . . . . .
 O3 O 0.1540(8) 0.8200(8) 0.7043(6) 0.050(3) Uani 1 1 d . . . . .
 O4 O -0.1048(12) 0.8998(10) 0.8321(7) 0.105(5) Uani 1 1 d . U . . .
 O5 O 0.2098(12) 0.7517(13) 0.2892(7) 0.115(5) Uani 1 1 d D U . . .
 O6 O 0.192(2) 0.8495(15) 0.1777(11) 0.093(8) Uani 0.64(3) 1 d D U P A 1
 O7 O 0.3064(14) 0.691(2) 0.1936(16) 0.107(9) Uani 0.64(3) 1 d D U P A 1
 O8 O -0.0193(10) 0.8920(10) 0.1270(9) 0.107(5) Uani 1 1 d . . . . .
 O9 O 0.4484(8) 0.9974(8) 0.3852(6) 0.046(3) Uani 1 1 d . . . . .
 O10 O 0.5212(7) 1.0669(8) 0.4496(5) 0.057(3) Uani 1 1 d . . . . .
 O11 O 0.5820(10) 0.9012(10) 0.4495(9) 0.080(5) Uani 1 1 d . . . . .
 O12 O 0.6763(11) 1.1125(11) 0.2268(7) 0.087(5) Uani 1 1 d . . . . .
 O13 O 0.7223(10) 0.6731(10) 0.3819(8) 0.073(4) Uani 1 1 d . . . . .
 O14 O 0.7248(10) 0.5379(12) 0.3386(8) 0.087(5) Uani 1 1 d . . . . .
 O15 O 0.7618(9) 0.5255(11) 0.4554(7) 0.070(4) Uani 1 1 d . . . . .
 O16 O 1.0738(10) 0.5244(14) 0.3081(9) 0.118(6) Uani 1 1 d . . . . .
 O17 O 0.4063(11) 0.2994(8) 0.5634(6) 0.082(4) Uani 1 1 d . . . . .
 O18 O 0.2855(10) 0.4595(9) 0.5808(7) 0.065(3) Uani 1 1 d . . . . .
 O19 O 0.4037(8) 0.3674(8) 0.6675(6) 0.047(3) Uani 1 1 d . . . . .
 O20 O 0.2274(13) 0.2308(13) 0.7966(11) 0.122(7) Uani 1 1 d . . . . .
 O21 O 0.6388(10) 0.5509(9) 0.8850(6) 0.065(3) Uani 1 1 d . . . . .
 O22 O 0.7483(9) 0.5654(8) 0.7854(6) 0.075(3) Uani 1 1 d . . . . .
 O23 O 0.5814(10) 0.6579(9) 0.7803(7) 0.092(5) Uani 1 1 d . . . . .
 O24 O 0.6577(8) 0.8667(7) 0.9057(6) 0.069(3) Uani 1 1 d . . . . .
 N1 N 0.5478(10) 0.4960(10) 0.2814(6) 0.051(3) Uani 1 1 d . . . . .
 N2 N 0.3606(10) 0.4097(10) 0.3822(7) 0.048(3) Uani 1 1 d . . . . .
 N3 N 0.3381(18) -0.1505(13) -0.2321(9) 0.031(7) Uani 0.46(3) 1 d . U P B 1
 C105 C 0.2939(16) -0.0533(13) -0.2312(9) 0.041(7) Uani 0.46(3) 1 d G U P B 1
 H105 H 0.264518 -0.013506 -0.271369 0.049 Uiso 0.46(3) 1 calc R . P B 1
 C106 C 0.2928(14) -0.0143(12) -0.1716(11) 0.037(7) Uani 0.46(3) 1 d G U P B 1
 H106 H 0.262567 0.052135 -0.171054 0.044 Uiso 0.46(3) 1 calc R . P B 1
 C102 C 0.3358(13) -0.0725(16) -0.1129(9) 0.031(6) Uani 0.46(3) 1 d DG U P B 1
 C103 C 0.3800(15) -0.1697(15) -0.1138(8) 0.045(7) Uani 0.46(3) 1 d G U P B 1
 H103 H 0.409413 -0.209426 -0.073670 0.054 Uiso 0.46(3) 1 calc R . P B 1
 C104 C 0.3812(17) -0.2086(11) -0.1734(10) 0.049(8) Uani 0.46(3) 1 d G U P B 1
 H104 H 0.411364 -0.275068 -0.173985 0.058 Uiso 0.46(3) 1 calc R . P B 1
 N4 N 0.5152(8) -0.0361(8) -0.3498(6) 0.032(2) Uani 1 1 d . . . . .
 N5 N 0.6107(9) 0.3852(9) 0.6935(6) 0.039(3) Uani 1 1 d . . . . .
 N6 N 1.2453(8) -0.0129(9) 1.3507(6) 0.036(3) Uani 1 1 d . . . . .
 C1A C 0.3392(16) -0.0342(15) -0.0477(8) 0.031(6) Uani 0.46(3) 1 d D . P B 1
 H1A H 0.352674 -0.075780 -0.005078 0.037 Uiso 0.46(3) 1 calc R . P B 1
 C1B C 0.317(2) 0.0410(18) -0.0902(13) 0.037(7) Uani 0.54(3) 1 d D U P B 2
 H1B H 0.302074 0.104936 -0.109294 0.045 Uiso 0.54(3) 1 calc R . P B 2
 C2A C 0.324(2) 0.058(2) -0.0472(15) 0.029(7) Uani 0.46(3) 1 d . U P B 1
 H2A H 0.309961 0.101018 -0.089264 0.034 Uiso 0.46(3) 1 calc R . P B 1
 C2B C 0.330(2) 0.022(2) -0.0234(17) 0.037(7) Uani 0.54(3) 1 d . . P B 2
 H2B H 0.341955 -0.040583 -0.001083 0.044 Uiso 0.54(3) 1 calc R . P B 2
 C3 C 0.7315(13) 0.6827(11) 0.5658(10) 0.052(4) Uani 1 1 d . . . . .
 H3 H 0.757403 0.686954 0.515369 0.062 Uiso 1 1 calc R . . . .
 C4 C 0.7889(13) 0.5858(13) 0.6017(11) 0.062(5) Uani 1 1 d . . . . .
 H4A H 0.761667 0.578966 0.650367 0.093 Uiso 1 1 calc GR . . . .
 H4B H 0.855217 0.577968 0.601544 0.093 Uiso 1 1 calc GR . . . .
 H4C H 0.786876 0.537640 0.576479 0.093 Uiso 1 1 calc GR . . . .
 C5 C 0.7413(15) 0.7582(16) 0.6000(12) 0.070(6) Uani 1 1 d . . . . .
 H5A H 0.693518 0.820252 0.583620 0.105 Uiso 1 1 calc GR . . . .
 H5B H 0.805369 0.757458 0.587216 0.105 Uiso 1 1 calc GR . . . .
 H5C H 0.731173 0.745532 0.651281 0.105 Uiso 1 1 calc GR . . . .
 C6 C 0.6493(13) 0.3539(12) 0.4763(10) 0.054(4) Uani 1 1 d . . . . .
 H6 H 0.683445 0.363981 0.429518 0.065 Uiso 1 1 calc R . . . .
 C7 C 0.7175(13) 0.3316(14) 0.5297(10) 0.067(6) Uani 1 1 d . . . . .
 H7A H 0.737929 0.383621 0.526586 0.101 Uiso 1 1 calc GR . . . .
 H7B H 0.773226 0.273435 0.520976 0.101 Uiso 1 1 calc GR . . . .
 H7C H 0.686369 0.322980 0.576722 0.101 Uiso 1 1 calc GR . . . .
 C8 C 0.6140(12) 0.2797(10) 0.4710(11) 0.071(5) Uani 1 1 d . . . . .
 H8A H 0.581049 0.266456 0.516239 0.107 Uiso 1 1 calc GR . . . .
 H8B H 0.668247 0.221937 0.459254 0.107 Uiso 1 1 calc GR . . . .
 H8C H 0.569632 0.302286 0.434238 0.107 Uiso 1 1 calc GR . . . .
 C9 C 0.1319(10) 0.6761(11) 0.4767(9) 0.040(3) Uani 1 1 d . . . . .
 H9 H 0.106618 0.664792 0.526458 0.048 Uiso 1 1 calc R . . . .
 C10 C 0.0733(13) 0.7755(14) 0.4462(12) 0.072(6) Uani 1 1 d . . . . .
 H10A H 0.085693 0.820244 0.468679 0.108 Uiso 1 1 calc GR . . . .
 H10B H 0.005307 0.787391 0.454580 0.108 Uiso 1 1 calc GR . . . .
 H10C H 0.090632 0.783546 0.395403 0.108 Uiso 1 1 calc GR . . . .
 C11 C 0.1315(13) 0.6026(15) 0.4351(12) 0.063(5) Uani 1 1 d . . . . .
 H11A H 0.065928 0.607781 0.435596 0.095 Uiso 1 1 calc GR . . . .
 H11B H 0.171303 0.539372 0.456391 0.095 Uiso 1 1 calc GR . . . .
 H11C H 0.156921 0.613054 0.386353 0.095 Uiso 1 1 calc GR . . . .
 C12 C 0.3650(11) 0.5481(10) 0.7764(6) 0.040(3) Uani 1 1 d . . . . .
 H12 H 0.365336 0.486434 0.768853 0.048 Uiso 1 1 calc R . . . .
 C13 C 0.4370(12) 0.5286(13) 0.8251(7) 0.053(4) Uani 1 1 d . . . . .
 H13A H 0.499043 0.484432 0.806505 0.079 Uiso 1 1 calc GR . . . .
 H13B H 0.418424 0.500650 0.871080 0.079 Uiso 1 1 calc GR . . . .
 H13C H 0.441570 0.587598 0.830270 0.079 Uiso 1 1 calc GR . . . .
 C14 C 0.2684(12) 0.6071(14) 0.8031(9) 0.065(6) Uani 1 1 d . . . . .
 H14A H 0.266000 0.668640 0.809729 0.098 Uiso 1 1 calc GR . . . .
 H14B H 0.251263 0.576208 0.848272 0.098 Uiso 1 1 calc GR . . . .
 H14C H 0.223149 0.616024 0.769283 0.098 Uiso 1 1 calc GR . . . .
 C15 C 0.2299(13) 1.0144(12) 0.5705(11) 0.062(5) Uani 1 1 d . . . . .
 H15 H 0.208069 1.020944 0.621321 0.074 Uiso 1 1 calc R . . . .
 C16 C 0.276(2) 1.089(2) 0.5328(16) 0.130(10) Uani 1 1 d . U . . .
 H16A H 0.331487 1.079425 0.557179 0.194 Uiso 1 1 calc GR . . . .
 H16B H 0.228531 1.153567 0.535158 0.194 Uiso 1 1 calc GR . . . .
 H16C H 0.296936 1.078575 0.483450 0.194 Uiso 1 1 calc GR . . . .
 C17 C 0.1504(13) 1.0359(13) 0.5262(11) 0.065(5) Uani 1 1 d . . . . .
 H17A H 0.172497 1.044781 0.476365 0.098 Uiso 1 1 calc GR . . . .
 H17B H 0.096531 1.093650 0.538479 0.098 Uiso 1 1 calc GR . . . .
 H17C H 0.129969 0.983286 0.534531 0.098 Uiso 1 1 calc GR . . . .
 C18 C 0.4976(11) 0.8072(17) 0.2660(9) 0.085(8) Uani 1 1 d D . . . .
 H18 H 0.504769 0.862955 0.278686 0.103 Uiso 1 1 calc R . . . .
 C19 C 0.5975(14) 0.7523(19) 0.2341(12) 0.093(8) Uani 1 1 d D . . . .
 H19A H 0.643003 0.733838 0.269724 0.139 Uiso 1 1 calc GR . . . .
 H19B H 0.614408 0.791989 0.194257 0.139 Uiso 1 1 calc GR . . . .
 H19C H 0.599574 0.695668 0.217756 0.139 Uiso 1 1 calc GR . . . .
 C20 C 0.4167(14) 0.8549(19) 0.2187(11) 0.094(8) Uani 1 1 d D U . . .
 H20A H 0.408773 0.807229 0.196542 0.141 Uiso 1 1 calc GR . . . .
 H20B H 0.431316 0.899866 0.182273 0.141 Uiso 1 1 calc GR . . . .
 H20C H 0.357454 0.888557 0.246815 0.141 Uiso 1 1 calc GR . . . .
 C21 C 0.2680(10) 0.3120(10) 0.6555(9) 0.064(4) Uani 1 1 d . . . . .
 H21A H 0.244094 0.294531 0.617738 0.077 Uiso 1 1 calc R . . . .
 H21B H 0.306282 0.252470 0.683641 0.077 Uiso 1 1 calc R . . . .
 C22 C 0.1810(15) 0.3676(13) 0.7037(8) 0.060(5) Uani 1 1 d . . . . .
 C23 C 0.1903(11) 0.4496(12) 0.7338(11) 0.079(5) Uani 1 1 d D . . . .
 H23A H 0.236478 0.425099 0.770090 0.095 Uiso 1 1 calc R . . . .
 H23B H 0.209539 0.491247 0.696082 0.095 Uiso 1 1 calc R . . . .
 C24 C 0.0886(11) 0.5003(14) 0.7654(12) 0.089(6) Uani 1 1 d D U . . .
 H24A H 0.086934 0.498105 0.816946 0.106 Uiso 1 1 calc R . . . .
 H24B H 0.061356 0.567083 0.744252 0.106 Uiso 1 1 calc R . . . .
 C25 C 0.0342(14) 0.4469(17) 0.7478(12) 0.096(7) Uani 1 1 d D . . . .
 H25 H -0.036469 0.483682 0.748898 0.116 Uiso 1 1 calc R . . . .
 C26 C 0.0665(16) 0.3514(16) 0.8014(13) 0.096(7) Uani 1 1 d . . . . .
 H26A H 0.063006 0.364027 0.850322 0.115 Uiso 1 1 calc R . . . .
 H26B H 0.027836 0.315014 0.799612 0.115 Uiso 1 1 calc R . . . .
 C27 C 0.160(2) 0.3060(16) 0.7744(12) 0.086(8) Uani 1 1 d . . . . .
 C28 C 0.0820(11) 0.4130(14) 0.6759(9) 0.071(5) Uani 1 1 d . . . . .
 C29 C 0.052(2) 0.338(3) 0.6585(17) 0.133(11) Uani 1 1 d . U . . .
 H29A H 0.005652 0.327814 0.695756 0.200 Uiso 1 1 calc GR . . . .
 H29B H 0.108539 0.278263 0.655163 0.200 Uiso 1 1 calc GR . . . .
 H29C H 0.023450 0.358724 0.613494 0.200 Uiso 1 1 calc GR . . . .
 C30 C 0.0759(18) 0.4788(19) 0.6104(13) 0.119(8) Uani 1 1 d . U . . .
 H30A H 0.096147 0.443304 0.569736 0.178 Uiso 1 1 calc GR . . . .
 H30B H 0.117633 0.511717 0.610825 0.178 Uiso 1 1 calc GR . . . .
 H30C H 0.009854 0.525058 0.607186 0.178 Uiso 1 1 calc GR . . . .
 C31 C -0.0194(12) 0.8322(12) 0.7001(9) 0.054(4) Uani 1 1 d . . . . .
 H31A H -0.056714 0.813405 0.672825 0.065 Uiso 1 1 calc R . . . .
 H31B H -0.017371 0.797012 0.747869 0.065 Uiso 1 1 calc R . . . .
 C32 C -0.0726(9) 0.9391(10) 0.7062(8) 0.047(3) Uani 1 1 d . . . . .
 C33 C -0.0182(10) 1.0066(11) 0.6984(9) 0.053(4) Uani 1 1 d . . . . .
 H33A H 0.030526 0.994809 0.657685 0.064 Uiso 1 1 calc R . . . .
 H33B H 0.013113 0.998691 0.741560 0.064 Uiso 1 1 calc R . . . .
 C34 C -0.1011(11) 1.1082(11) 0.6866(10) 0.074(5) Uani 1 1 d . . . . .
 H34A H -0.103240 1.148351 0.721557 0.088 Uiso 1 1 calc R . . . .
 H34B H -0.093393 1.139857 0.638618 0.088 Uiso 1 1 calc R . . . .
 C35 C -0.1885(15) 1.0874(16) 0.6964(11) 0.093(8) Uani 1 1 d . . . . .
 H35 H -0.245658 1.141185 0.677247 0.111 Uiso 1 1 calc R . . . .
 C36 C -0.2057(13) 1.0522(13) 0.7714(10) 0.085(6) Uani 1 1 d . . . . .
 H36A H -0.268558 1.047709 0.780621 0.102 Uiso 1 1 calc R . . . .
 H36B H -0.202562 1.093612 0.803380 0.102 Uiso 1 1 calc R . . . .
 C37 C -0.1227(14) 0.9529(12) 0.7804(10) 0.071(5) Uani 1 1 d . . . . .
 C38 C -0.1588(10) 0.9985(15) 0.6612(10) 0.084(6) Uani 1 1 d . . . . .
 C39 C -0.1175(16) 1.0120(16) 0.5802(10) 0.097(6) Uani 1 1 d . U . . .
 H39A H -0.126526 0.968827 0.553724 0.146 Uiso 1 1 calc GR . . . .
 H39B H -0.049248 0.998125 0.578303 0.146 Uiso 1 1 calc GR . . . .
 H39C H -0.151590 1.077260 0.559504 0.146 Uiso 1 1 calc GR . . . .
 C40 C -0.2339(16) 0.9620(19) 0.6660(15) 0.122(9) Uani 1 1 d . U . . .
 H40A H -0.241261 0.931749 0.713944 0.184 Uiso 1 1 calc GR . . . .
 H40B H -0.215860 0.915629 0.632714 0.184 Uiso 1 1 calc GR . . . .
 H40C H -0.294522 1.014256 0.654541 0.184 Uiso 1 1 calc GR . . . .
 C41 C 0.1240(12) 0.7284(15) 0.2008(8) 0.079(5) Uani 1 1 d . . . . .
 H41A H 0.137105 0.663442 0.223942 0.094 Uiso 0.64(3) 1 calc R . P A 1
 H41B H 0.063519 0.771004 0.223942 0.094 Uiso 0.64(3) 1 calc R . P A 1
 H41C H 0.113807 0.672997 0.227292 0.094 Uiso 0.36(3) 1 calc R . P A 2
 H41D H 0.073613 0.785332 0.219221 0.094 Uiso 0.36(3) 1 calc R . P A 2
 C42 C 0.1093(11) 0.7328(12) 0.1229(8) 0.058(4) Uani 1 1 d . . . . .
 C43 C 0.1912(13) 0.7312(15) 0.0644(9) 0.072(5) Uani 1 1 d . . . . .
 H43A H 0.192366 0.794623 0.052202 0.086 Uiso 1 1 calc R . . . .
 H43B H 0.253935 0.686044 0.080263 0.086 Uiso 1 1 calc R . . . .
 C44 C 0.1680(18) 0.6998(15) 0.0011(10) 0.089(6) Uani 1 1 d . . . . .
 H44A H 0.166720 0.744552 -0.041957 0.106 Uiso 1 1 calc R . . . .
 H44B H 0.214481 0.635741 -0.007768 0.106 Uiso 1 1 calc R . . . .
 C45 C 0.0705(19) 0.7013(17) 0.0253(11) 0.090(7) Uani 1 1 d . . . . .
 H45 H 0.049794 0.667004 -0.003450 0.108 Uiso 1 1 calc R . . . .
 C46 C -0.0005(15) 0.8004(16) 0.0324(11) 0.090(6) Uani 1 1 d . . . . .
 H46A H -0.066682 0.804248 0.036966 0.108 Uiso 1 1 calc R . . . .
 H46B H 0.007400 0.844519 -0.008743 0.108 Uiso 1 1 calc R . . . .
 C47 C 0.0219(13) 0.8227(13) 0.0985(10) 0.066(5) Uani 1 1 d . . . . .
 C48 C 0.0740(17) 0.6604(14) 0.1065(10) 0.088(6) Uani 1 1 d . . . . .
 C49 C -0.0189(15) 0.6613(15) 0.1464(9) 0.082(5) Uani 1 1 d . . . . .
 H49A H -0.014869 0.657205 0.196975 0.123 Uiso 1 1 calc GR . . . .
 H49B H -0.029758 0.607291 0.136875 0.123 Uiso 1 1 calc GR . . . .
 H49C H -0.071944 0.720019 0.131007 0.123 Uiso 1 1 calc GR . . . .
 C50 C 0.154(2) 0.5581(17) 0.1193(14) 0.102(8) Uani 1 1 d . U . . .
 H50A H 0.215693 0.561841 0.118309 0.153 Uiso 1 1 calc GR . . . .
 H50B H 0.155993 0.521532 0.082320 0.153 Uiso 1 1 calc GR . . . .
 H50C H 0.139159 0.527239 0.165292 0.153 Uiso 1 1 calc GR . . . .
 C51 C 0.8859(12) 0.5419(17) 0.3530(11) 0.078(7) Uani 1 1 d . . . . .
 H51A H 0.887495 0.557284 0.301184 0.094 Uiso 1 1 calc R . . . .
 H51B H 0.904986 0.586795 0.370401 0.094 Uiso 1 1 calc R . . . .
 C52 C 0.9598(11) 0.4532(13) 0.3659(10) 0.070(5) Uani 1 1 d . . . . .
 C53 C 0.9822(16) 0.4202(15) 0.4453(11) 0.092(6) Uani 1 1 d . U . . .
 H53A H 1.015895 0.454577 0.460479 0.110 Uiso 1 1 calc R . . . .
 H53B H 0.922986 0.429480 0.476720 0.110 Uiso 1 1 calc R . . . .
 C54 C 1.047(2) 0.315(2) 0.4447(16) 0.142(10) Uani 1 1 d . U . . .
 H54A H 1.015480 0.275341 0.473831 0.170 Uiso 1 1 calc R . . . .
 H54B H 1.108540 0.299696 0.462838 0.170 Uiso 1 1 calc R . . . .
 C55 C 1.0607(16) 0.299(2) 0.3663(14) 0.119(11) Uani 1 1 d . . . . .
 H55 H 1.083243 0.231471 0.357254 0.142 Uiso 1 1 calc R . . . .
 C56 C 1.1272(19) 0.3515(19) 0.3314(15) 0.117(8) Uani 1 1 d . U . . .
 H56A H 1.181790 0.335169 0.359372 0.140 Uiso 1 1 calc R . . . .
 H56B H 1.151506 0.336815 0.282674 0.140 Uiso 1 1 calc R . . . .
 C57 C 1.0595(14) 0.4533(17) 0.3325(11) 0.085(6) Uani 1 1 d . . . . .
 C58 C 0.9628(15) 0.3698(17) 0.3355(14) 0.100(7) Uani 1 1 d . . . . .
 C59 C 0.891(2) 0.3318(19) 0.3661(17) 0.128(10) Uani 1 1 d . U . . .
 H59A H 0.831019 0.368991 0.344431 0.191 Uiso 1 1 calc GR . . . .
 H59B H 0.880352 0.335040 0.416971 0.191 Uiso 1 1 calc GR . . . .
 H59C H 0.914091 0.265864 0.357393 0.191 Uiso 1 1 calc GR . . . .
 C60 C 0.971(2) 0.382(2) 0.2568(15) 0.132(10) Uani 1 1 d . U . . .
 H60A H 0.994027 0.319771 0.240185 0.197 Uiso 1 1 calc GR . . . .
 H60B H 1.016327 0.411042 0.238797 0.197 Uiso 1 1 calc GR . . . .
 H60C H 0.908417 0.422015 0.239885 0.197 Uiso 1 1 calc GR . . . .
 C61 C 0.6047(8) 1.0060(10) 0.3339(6) 0.045(3) Uani 1 1 d . . . . .
 H61A H 0.615288 0.954417 0.306265 0.054 Uiso 1 1 calc R . . . .
 H61B H 0.565153 1.065563 0.306482 0.054 Uiso 1 1 calc R . . . .
 C62 C 0.7024(12) 1.0093(14) 0.3350(10) 0.058(5) Uani 1 1 d . . . . .
 C63 C 0.7237(12) 1.0442(14) 0.3906(10) 0.073(4) Uani 1 1 d . U . . .
 H63A H 0.702767 1.017222 0.436739 0.088 Uiso 1 1 calc R . . . .
 H63B H 0.690467 1.113866 0.386674 0.088 Uiso 1 1 calc R . . . .
 C64 C 0.8309(15) 1.0151(17) 0.3840(12) 0.078(6) Uani 1 1 d . . . . .
 H64A H 0.847174 1.071025 0.375342 0.093 Uiso 1 1 calc R . . . .
 H64B H 0.859289 0.975256 0.427064 0.093 Uiso 1 1 calc R . . . .
 C65 C 0.8633(11) 0.9629(16) 0.3249(11) 0.087(6) Uani 1 1 d . . . . .
 H65 H 0.933389 0.922960 0.322643 0.105 Uiso 1 1 calc R . . . .
 C66 C 0.8353(14) 1.0329(15) 0.2622(13) 0.089(7) Uani 1 1 d . . . . .
 H66A H 0.866142 1.004697 0.218209 0.106 Uiso 1 1 calc R . . . .
 H66B H 0.850612 1.087862 0.263845 0.106 Uiso 1 1 calc R . . . .
 C67 C 0.7274(16) 1.0598(13) 0.2693(11) 0.066(5) Uani 1 1 d . . . . .
 C68 C 0.7998(13) 0.9017(14) 0.3310(9) 0.069(5) Uani 1 1 d . . . . .
 C69 C 0.8089(17) 0.8521(18) 0.2678(15) 0.106(8) Uani 1 1 d . U . . .
 H69A H 0.750864 0.884491 0.242968 0.159 Uiso 1 1 calc GR . . . .
 H69B H 0.817587 0.786457 0.283768 0.159 Uiso 1 1 calc GR . . . .
 H69C H 0.864145 0.853198 0.236000 0.159 Uiso 1 1 calc GR . . . .
 C70 C 0.8092(13) 0.8398(13) 0.3966(12) 0.085(6) Uani 1 1 d . U . . .
 H70A H 0.798010 0.876126 0.435857 0.128 Uiso 1 1 calc GR . . . .
 H70B H 0.873741 0.789751 0.396451 0.128 Uiso 1 1 calc GR . . . .
 H70C H 0.762308 0.811516 0.401955 0.128 Uiso 1 1 calc GR . . . .
 C71 C 0.6661(11) 0.7094(9) 0.8557(7) 0.053(4) Uani 1 1 d . . . . .
 H71A H 0.688798 0.743642 0.814240 0.064 Uiso 1 1 calc R . . . .
 H71B H 0.600022 0.751974 0.870089 0.064 Uiso 1 1 calc R . . . .
 C72 C 0.7263(9) 0.6967(9) 0.9146(7) 0.045(3) Uani 1 1 d . . . . .
 C73 C 0.6953(12) 0.6583(12) 0.9895(8) 0.058(4) Uani 1 1 d . . . . .
 H73A H 0.636127 0.706481 1.009583 0.070 Uiso 1 1 calc R . . . .
 H73B H 0.684157 0.600901 0.987964 0.070 Uiso 1 1 calc R . . . .
 C74 C 0.7791(13) 0.6356(13) 1.0328(9) 0.064(5) Uani 1 1 d . . . . .
 H74A H 0.758377 0.670386 1.074477 0.077 Uiso 1 1 calc R . . . .
 H74B H 0.810066 0.567076 1.048418 0.077 Uiso 1 1 calc R . . . .
 C75 C 0.8455(12) 0.6693(11) 0.9803(9) 0.061(4) Uani 1 1 d . . . . .
 H75 H 0.912493 0.643144 0.993855 0.073 Uiso 1 1 calc R . . . .
 C76 C 0.8009(10) 0.7776(10) 0.9657(9) 0.057(4) Uani 1 1 d . . . . .
 H76A H 0.779093 0.807100 1.009877 0.068 Uiso 1 1 calc R . . . .
 H76B H 0.845906 0.802254 0.936752 0.068 Uiso 1 1 calc R . . . .
 C77 C 0.7193(13) 0.7926(12) 0.9264(9) 0.055(4) Uani 1 1 d . . . . .
 C78 C 0.8370(9) 0.6398(8) 0.9112(7) 0.043(3) Uani 1 1 d . . . . .
 C79 C 0.8735(14) 0.5324(11) 0.9127(10) 0.069(5) Uani 1 1 d . . . . .
 H79A H 0.842168 0.506905 0.953730 0.103 Uiso 1 1 calc GR . . . .
 H79B H 0.942702 0.503676 0.915797 0.103 Uiso 1 1 calc GR . . . .
 H79C H 0.858798 0.518103 0.869641 0.103 Uiso 1 1 calc GR . . . .
 C80 C 0.8824(13) 0.6774(11) 0.8449(9) 0.070(5) Uani 1 1 d . . . . .
 H80A H 0.950243 0.658943 0.849818 0.105 Uiso 1 1 calc GR . . . .
 H80B H 0.850384 0.746431 0.837495 0.105 Uiso 1 1 calc GR . . . .
 H80C H 0.875790 0.651206 0.804456 0.105 Uiso 1 1 calc GR . . . .
 C81 C 0.3818(11) 0.3155(12) 0.3996(9) 0.050(4) Uani 1 1 d . . . . .
 H81 H 0.394649 0.287936 0.446630 0.060 Uiso 1 1 calc R . . . .
 C82 C 0.3853(10) 0.2592(10) 0.3509(7) 0.038(3) Uani 1 1 d . . . . .
 H82 H 0.402787 0.193430 0.364546 0.045 Uiso 1 1 calc R . . . .
 C83 C 0.3636(9) 0.2971(10) 0.2821(8) 0.034(3) Uani 1 1 d . . . . .
 C84 C 0.3386(10) 0.3938(11) 0.2650(8) 0.039(3) Uani 1 1 d . . . . .
 H84 H 0.321726 0.424456 0.219250 0.047 Uiso 1 1 calc R . . . .
 C85 C 0.3392(12) 0.4434(12) 0.3173(9) 0.049(4) Uani 1 1 d . . . . .
 H85 H 0.322185 0.509220 0.304803 0.059 Uiso 1 1 calc R . . . .
 C86 C 0.3604(9) 0.2351(11) 0.2338(8) 0.034(3) Uani 1 1 d . . . . .
 H86 H 0.374094 0.171038 0.252148 0.041 Uiso 1 1 calc R . . . .
 C87 C 0.3402(10) 0.2609(10) 0.1671(8) 0.034(3) Uani 1 1 d . . . . .
 H87 H 0.324883 0.325189 0.148750 0.041 Uiso 1 1 calc R . . . .
 C88 C 0.5782(10) 0.0017(11) 0.1250(8) 0.041(4) Uani 1 1 d . . . . .
 H88 H 0.634817 -0.016072 0.147511 0.050 Uiso 1 1 calc R . . . .
 C89 C 0.5748(11) -0.0559(11) 0.0786(9) 0.044(4) Uani 1 1 d . . . . .
 H89 H 0.627203 -0.113939 0.071384 0.053 Uiso 1 1 calc R . . . .
 C90 C 0.5018(10) 0.0827(10) 0.1386(7) 0.033(3) Uani 1 1 d . . . . .
 H90 H 0.506890 0.119837 0.170491 0.040 Uiso 1 1 calc R . . . .
 C91 C 0.4945(10) -0.0269(10) 0.0439(7) 0.035(3) Uani 1 1 d . . . . .
 H91 H 0.493252 -0.064252 0.010628 0.042 Uiso 1 1 calc R . . . .
 C92 C 0.4149(9) 0.1139(10) 0.1067(7) 0.027(3) Uani 1 1 d . . . . .
 C93 C 0.4109(11) 0.0591(10) 0.0561(7) 0.034(3) Uani 1 1 d . . . . .
 C94 C 0.3398(10) 0.1978(11) 0.1198(7) 0.033(3) Uani 1 1 d . . . . .
 C95 C 0.3282(10) 0.0916(12) 0.0186(8) 0.039(3) Uani 1 1 d . . . . .
 C96 C 0.2549(10) 0.2301(11) 0.0826(7) 0.031(3) Uani 1 1 d . . . . .
 C97 C 0.1740(11) 0.3127(10) 0.0952(7) 0.034(3) Uani 1 1 d . . . . .
 H97 H 0.174633 0.348246 0.130078 0.041 Uiso 1 1 calc R . . . .
 C98 C 0.0946(12) 0.3438(12) 0.0594(9) 0.049(4) Uani 1 1 d . . . . .
 H98 H 0.042213 0.401404 0.067672 0.058 Uiso 1 1 calc R . . . .
 C99 C 0.0916(10) 0.2890(11) 0.0099(8) 0.037(3) Uani 1 1 d . U . . .
 H99 H 0.036720 0.309764 -0.015369 0.045 Uiso 1 1 calc R . . . .
 C100 C 0.1689(11) 0.2042(13) -0.0022(8) 0.045(4) Uani 1 1 d . . . . .
 H100 H 0.164394 0.166577 -0.033987 0.054 Uiso 1 1 calc R . . . .
 C101 C 0.2514(10) 0.1740(11) 0.0308(6) 0.034(3) Uani 1 1 d . . . . .
 C107 C 0.5095(12) 0.5343(12) 0.2229(8) 0.054(4) Uani 1 1 d . . . . .
 H107 H 0.479348 0.601178 0.214792 0.065 Uiso 1 1 calc R . . . .
 C108 C 0.5100(13) 0.4807(12) 0.1692(7) 0.055(4) Uani 1 1 d . . . . .
 H108 H 0.483040 0.511529 0.126017 0.066 Uiso 1 1 calc R . . . .
 C109 C 0.5503(12) 0.3850(11) 0.1820(8) 0.048(4) Uani 1 1 d . . . . .
 C110 C 0.5903(15) 0.3448(12) 0.2439(9) 0.068(5) Uani 1 1 d . . . . .
 H110 H 0.619954 0.278216 0.255092 0.082 Uiso 1 1 calc R . . . .
 C111 C 0.5858(16) 0.4054(14) 0.2896(9) 0.079(6) Uani 1 1 d . . . . .
 H111 H 0.614369 0.376442 0.332411 0.094 Uiso 1 1 calc R . . . .
 C112 C 0.5486(13) 0.3217(13) 0.1328(8) 0.049(4) Uani 1 1 d . . . . .
 H112 H 0.562178 0.257452 0.150272 0.059 Uiso 1 1 calc R . . . .
 C113 C 0.5297(12) 0.3498(12) 0.0676(8) 0.042(4) Uani 1 1 d . . . . .
 H113 H 0.516102 0.413927 0.049663 0.051 Uiso 1 1 calc R . . . .
 C114 C 0.2866(11) 0.4183(10) -0.0376(7) 0.039(3) Uani 1 1 d . . . . .
 H114 H 0.232730 0.473946 -0.027322 0.046 Uiso 1 1 calc R . . . .
 C115 C 0.3671(11) 0.3950(11) -0.0069(8) 0.041(4) Uani 1 1 d . . . . .
 H115 H 0.369783 0.435580 0.023177 0.050 Uiso 1 1 calc R . . . .
 C116 C 0.4487(10) 0.3102(11) -0.0188(7) 0.032(3) Uani 1 1 d . . . . .
 C117 C 0.5285(11) 0.2849(10) 0.0194(7) 0.033(3) Uani 1 1 d . . . . .
 C118 C 0.6094(10) 0.1967(10) 0.0081(7) 0.032(3) Uani 1 1 d . . . . .
 C119 C 0.6966(10) 0.1637(11) 0.0455(7) 0.034(3) Uani 1 1 d . . . . .
 H119 H 0.699729 0.199684 0.079122 0.041 Uiso 1 1 calc R . . . .
 C120 C 0.7702(12) 0.0847(13) 0.0325(8) 0.045(4) Uani 1 1 d . . . . .
 H120 H 0.826627 0.065875 0.055484 0.054 Uiso 1 1 calc R . . . .
 C121 C 0.2798(11) 0.3627(11) -0.0845(7) 0.039(3) Uani 1 1 d . . . . .
 H121 H 0.222534 0.381962 -0.106628 0.046 Uiso 1 1 calc R . . . .
 C122 C 0.3560(10) 0.2804(10) -0.0984(7) 0.033(3) Uani 1 1 d . . . . .
 H122 H 0.351499 0.242607 -0.129970 0.040 Uiso 1 1 calc R . . . .
 C123 C 0.4423(10) 0.2517(10) -0.0651(6) 0.030(3) Uani 1 1 d . . . . .
 C124 C 0.5259(10) 0.1645(9) -0.0757(6) 0.026(3) Uani 1 1 d . . . . .
 C125 C 0.6038(9) 0.1380(9) -0.0383(6) 0.026(3) Uani 1 1 d . . . . .
 C126 C 0.6863(10) 0.0510(10) -0.0481(7) 0.034(3) Uani 1 1 d . . . . .
 H126 H 0.684479 0.009643 -0.077897 0.040 Uiso 1 1 calc R . . . .
 C127 C 0.7662(10) 0.0279(11) -0.0153(8) 0.036(3) Uani 1 1 d . . . . .
 H127 H 0.820622 -0.027832 -0.024529 0.044 Uiso 1 1 calc R . . . .
 C128 C 0.5249(9) 0.1046(10) -0.1275(7) 0.029(3) Uani 1 1 d . . . . .
 H128 H 0.543737 0.039185 -0.111682 0.035 Uiso 1 1 calc R . . . .
 C129 C 0.5005(11) 0.1327(10) -0.1938(6) 0.034(3) Uani 1 1 d . . . . .
 H129 H 0.473290 0.198922 -0.207650 0.041 Uiso 1 1 calc R . . . .
 C130 C 0.5110(8) 0.0726(9) -0.2471(6) 0.024(2) Uani 1 1 d . . . . .
 C131 C 0.4988(9) 0.1094(10) -0.3166(7) 0.032(3) Uani 1 1 d . . . . .
 H131 H 0.490085 0.173253 -0.331178 0.038 Uiso 1 1 calc R . . . .
 C132 C 0.4990(9) 0.0549(11) -0.3649(8) 0.035(3) Uani 1 1 d . . . . .
 H132 H 0.486861 0.083699 -0.411780 0.042 Uiso 1 1 calc R . . . .
 C133 C 0.5270(10) -0.0746(10) -0.2799(8) 0.036(3) Uani 1 1 d . . . . .
 H133 H 0.536318 -0.138769 -0.266675 0.043 Uiso 1 1 calc R U . . .
 C134 C 0.5256(11) -0.0229(10) -0.2302(7) 0.037(3) Uani 1 1 d . . . . .
 H134 H 0.534608 -0.051669 -0.183019 0.044 Uiso 1 1 calc R . . . .
 C135 C 0.6777(11) 0.4086(11) 0.7063(8) 0.041(3) Uani 1 1 d . . . . .
 H135 H 0.689320 0.456456 0.673991 0.049 Uiso 1 1 calc R . . . .
 C136 C 0.7328(10) 0.3713(12) 0.7614(8) 0.040(3) Uani 1 1 d . . . . .
 H136 H 0.782112 0.391210 0.765051 0.048 Uiso 1 1 calc R . . . .
 C137 C 0.7173(11) 0.3055(11) 0.8114(8) 0.042(3) Uani 1 1 d . . . . .
 C138 C 0.6485(12) 0.2769(13) 0.7994(8) 0.049(4) Uani 1 1 d . . . . .
 H138 H 0.637541 0.227247 0.829799 0.059 Uiso 1 1 calc R . . . .
 C139 C 0.5947(11) 0.3225(11) 0.7413(8) 0.045(4) Uani 1 1 d . . . . .
 H139 H 0.543003 0.306657 0.736484 0.054 Uiso 1 1 calc R . . . .
 C140 C 0.7692(10) 0.2617(12) 0.8734(8) 0.044(4) Uani 1 1 d . . . . .
 H140 H 0.761793 0.206970 0.898112 0.053 Uiso 1 1 calc R . . . .
 C141 C 0.8241(13) 0.2897(15) 0.8979(10) 0.060(5) Uani 1 1 d . . . . .
 H141 H 0.832110 0.344392 0.873778 0.072 Uiso 1 1 calc R . . . .
 C142 C 1.0608(14) 0.0221(17) 0.8947(9) 0.064(5) Uani 1 1 d . . . . .
 H142 H 1.081111 -0.003654 0.851231 0.076 Uiso 1 1 calc R . . . .
 C143 C 0.9861(13) 0.1069(19) 0.8970(10) 0.076(7) Uani 1 1 d . . . . .
 H143 H 0.954154 0.136595 0.855570 0.091 Uiso 1 1 calc R . . . .
 C144 C 0.9538(13) 0.1525(15) 0.9574(8) 0.054(5) Uani 1 1 d . . . . .
 C145 C 0.8761(13) 0.2422(15) 0.9617(9) 0.059(5) Uani 1 1 d . . . . .
 C146 C 0.8497(11) 0.2835(14) 1.0232(9) 0.049(4) Uani 1 1 d . . . . .
 C147 C 0.7724(12) 0.3693(12) 1.0276(9) 0.049(4) Uani 1 1 d . . . . .
 H147 H 0.740046 0.401102 0.986659 0.059 Uiso 1 1 calc R . . . .
 C148 C 0.7419(15) 0.4090(18) 1.0870(11) 0.077(7) Uani 1 1 d . . . . .
 H148 H 0.687341 0.466925 1.088230 0.092 Uiso 1 1 calc R . . . .
 C149 C 0.7908(15) 0.3647(17) 1.1488(12) 0.073(6) Uani 1 1 d . . . . .
 H149 H 0.773139 0.395736 1.189912 0.088 Uiso 1 1 calc R . . . .
 C150 C 0.8643(12) 0.2760(14) 1.1483(9) 0.054(4) Uani 1 1 d . . . . .
 H150 H 0.892029 0.243281 1.190842 0.065 Uiso 1 1 calc R . . . .
 C151 C 0.8991(12) 0.2326(14) 1.0849(10) 0.054(4) Uani 1 1 d . . . . .
 C152 C 0.9748(10) 0.1439(13) 1.0822(8) 0.043(3) Uani 1 1 d . U . . .
 C153 C 1.0019(11) 0.1042(12) 1.0214(9) 0.046(4) Uani 1 1 d . . . . .
 C154 C 1.0803(15) 0.0147(18) 1.0166(11) 0.073(6) Uani 1 1 d . . . . .
 H154 H 1.113722 -0.016151 1.057285 0.088 Uiso 1 1 calc R . . . .
 C155 C 1.1106(14) -0.0302(16) 0.9555(11) 0.066(5) Uani 1 1 d . . . . .
 H155 H 1.160649 -0.091158 0.954332 0.079 Uiso 1 1 calc R . . . .
 C156 C 1.0290(13) 0.0913(14) 1.1449(8) 0.053(4) Uani 1 1 d . . . . .
 H156 H 1.030416 0.030390 1.162575 0.063 Uiso 1 1 calc R . . . .
 C157 C 1.0751(9) 0.1263(11) 1.1766(7) 0.036(3) Uani 1 1 d . . . . .
 H157 H 1.070168 0.188460 1.159091 0.044 Uiso 1 1 calc R . . . .
 C158 C 1.1340(9) 0.0772(11) 1.2373(7) 0.033(3) Uani 1 1 d . . . . .
 C159 C 1.1185(12) 0.0037(12) 1.2829(9) 0.050(4) Uani 1 1 d . . . . .
 H159 H 1.071446 -0.017041 1.275085 0.060 Uiso 1 1 calc R . . . .
 C160 C 1.1752(12) -0.0389(12) 1.3413(9) 0.048(4) Uani 1 1 d . . . . .
 H160 H 1.163404 -0.086321 1.373963 0.058 Uiso 1 1 calc R . . . .
 C161 C 1.2033(13) 0.1023(13) 1.2522(9) 0.053(4) Uani 1 1 d . . . . .
 H161 H 1.215213 0.151753 1.222270 0.063 Uiso 1 1 calc R . . . .
 C162 C 1.2560(11) 0.0593(11) 1.3082(9) 0.044(3) Uani 1 1 d . . . . .
 H162 H 1.301545 0.081139 1.317231 0.052 Uiso 1 1 calc R . . . .
 O0AA O 0.4748(14) 0.5895(13) -0.0127(9) 0.105(6) Uani 1 1 d . . . . .
 H0AB H 0.527977 0.572183 -0.039709 0.158 Uiso 1 1 d R . . . .
 H0AC H 0.459997 0.648753 -0.009779 0.158 Uiso 1 1 d DR . . . .
 O1AA O 0.4214(18) 0.7481(18) 0.0646(12) 0.161(10) Uani 1 1 d . . . . .
 H1AB H 0.416565 0.701519 0.094267 0.241 Uiso 1 1 d DR . . . .
 H1AC H 0.378735 0.801249 0.077387 0.241 Uiso 1 1 d R . . . .
 S0AA S 0.239(2) 0.721(3) 0.2201(11) 0.099(9) Uani 0.36(3) 1 d D U P A 2
 O2AA O 0.271(4) 0.786(4) 0.175(3) 0.120(18) Uani 0.36(3) 1 d D U P A 2
 O34 O 0.298(3) 0.628(4) 0.202(3) 0.130(16) Uani 0.36(3) 1 d D U P A 2
 N2AA N 0.322(2) -0.1330(17) -0.2403(11) 0.058(8) Uani 0.54(3) 1 d . U P B 2
 C1AA C 0.286(2) -0.0353(17) -0.2557(11) 0.078(10) Uani 0.54(3) 1 d G U P B 2
 H1AA H 0.262002 -0.005986 -0.299932 0.094 Uiso 0.54(3) 1 calc R . P B 2
 C0AA C 0.2863(17) 0.0194(13) -0.2063(13) 0.055(8) Uani 0.54(3) 1 d G U P B 2
 H0AA H 0.262018 0.086188 -0.216854 0.066 Uiso 0.54(3) 1 calc R . P B 2
 C3AA C 0.3217(15) -0.0235(15) -0.1416(12) 0.036(7) Uani 0.54(3) 1 d DG U P B 2
 C4AA C 0.3572(16) -0.1212(16) -0.1262(10) 0.041(7) Uani 0.54(3) 1 d G U P B 2
 H4AA H 0.381479 -0.150561 -0.082011 0.049 Uiso 0.54(3) 1 calc R . P B 2
 C5AA C 0.3572(18) -0.1760(13) -0.1756(12) 0.048(8) Uani 0.54(3) 1 d G U P B 2
 H5AA H 0.381463 -0.242737 -0.165089 0.058 Uiso 0.54(3) 1 calc R . P B 2

loop_
  _atom_site_aniso_label
  _atom_site_aniso_U_11
  _atom_site_aniso_U_22
  _atom_site_aniso_U_33
  _atom_site_aniso_U_23
  _atom_site_aniso_U_13
  _atom_site_aniso_U_12
 Ag1 0.0411(6) 0.0534(7) 0.0411(6) 0.0000(5) -0.0074(5) -0.0214(5)
 Ag2 0.0422(6) 0.0387(6) 0.0387(6) -0.0130(5) -0.0071(4) -0.0110(5)
 Ag3 0.0548(7) 0.0464(6) 0.0552(7) -0.0217(5) -0.0216(5) -0.0134(5)
 Ag4 0.0421(6) 0.0364(6) 0.0342(5) -0.0055(4) -0.0053(4) -0.0166(4)
 Ag5 0.0485(7) 0.0469(7) 0.0400(6) 0.0054(5) -0.0148(5) -0.0178(5)
 Ag6 0.0354(5) 0.0452(6) 0.0386(6) 0.0089(5) -0.0108(4) -0.0161(5)
 Ag7 0.0396(5) 0.0361(5) 0.0301(5) -0.0021(4) -0.0059(4) -0.0178(4)
 Ag8 0.0399(6) 0.0376(6) 0.0385(6) 0.0021(5) -0.0159(4) -0.0106(5)
 Ag9 0.0355(5) 0.0369(6) 0.0362(5) 0.0013(4) -0.0100(4) -0.0095(4)
 Ag10 0.0588(7) 0.0515(7) 0.0411(6) -0.0201(6) -0.0060(5) -0.0201(6)
 Ag11 0.0659(9) 0.0789(10) 0.0559(8) -0.0025(7) -0.0092(7) -0.0406(8)
 Ag12 0.0513(7) 0.0540(7) 0.0641(8) -0.0295(6) -0.0162(6) -0.0118(6)
 S1 0.0434(18) 0.0290(17) 0.0378(18) -0.0079(14) -0.0127(14) -0.0071(14)
 S2 0.048(2) 0.054(2) 0.0211(15) 0.0021(15) -0.0030(13) -0.0227(17)
 S3 0.0356(17) 0.0302(17) 0.0387(18) -0.0055(14) -0.0069(13) -0.0121(13)
 S4 0.0332(17) 0.0386(19) 0.0333(17) -0.0074(15) -0.0112(13) -0.0122(14)
 S5 0.0341(17) 0.0339(18) 0.0311(16) -0.0037(14) -0.0072(13) -0.0124(14)
 S6 0.0343(16) 0.0377(17) 0.0256(15) -0.0004(13) -0.0040(12) -0.0158(13)
 S7 0.055(2) 0.0426(19) 0.065(2) 0.0147(17) -0.0303(19) -0.0257(16)
 S8 0.0298(16) 0.045(2) 0.0341(17) -0.0065(15) 0.0040(13) -0.0106(15)
 S9 0.075(3) 0.051(2) 0.050(2) -0.0059(19) -0.025(2) -0.030(2)
 S10 0.0392(17) 0.0417(18) 0.0462(18) 0.0094(14) -0.0167(14) -0.0199(14)
 S11 0.036(2) 0.070(3) 0.061(3) -0.022(2) 0.0055(18) -0.016(2)
 S12 0.073(7) 0.088(7) 0.041(4) -0.009(4) -0.023(4) -0.038(5)
 O1 0.044(6) 0.046(6) 0.037(5) -0.004(5) 0.004(4) -0.012(5)
 O2 0.033(5) 0.045(6) 0.048(6) -0.012(5) 0.011(4) -0.009(4)
 O3 0.042(5) 0.059(7) 0.047(6) -0.013(5) -0.009(4) -0.013(5)
 O4 0.154(12) 0.088(9) 0.063(8) -0.020(7) 0.032(8) -0.048(8)
 O5 0.120(9) 0.159(10) 0.080(8) -0.006(7) -0.027(7) -0.068(8)
 O6 0.127(17) 0.091(11) 0.065(12) 0.000(9) -0.024(11) -0.045(11)
 O7 0.074(12) 0.119(16) 0.129(17) -0.026(14) -0.029(11) -0.027(10)
 O8 0.080(9) 0.073(9) 0.136(13) -0.034(9) 0.000(8) 0.004(8)
 O9 0.048(6) 0.049(6) 0.044(5) 0.005(4) -0.021(4) -0.019(5)
 O10 0.056(6) 0.075(7) 0.049(5) -0.034(5) 0.005(4) -0.029(5)
 O11 0.064(8) 0.064(8) 0.119(12) 0.048(8) -0.058(8) -0.038(7)
 O12 0.115(12) 0.097(10) 0.065(8) 0.043(7) -0.049(8) -0.063(9)
 O13 0.059(8) 0.060(8) 0.095(10) -0.017(7) 0.012(7) -0.022(6)
 O14 0.049(7) 0.119(13) 0.086(10) -0.044(9) -0.002(6) -0.016(7)
 O15 0.045(7) 0.085(10) 0.062(8) -0.009(7) 0.017(6) -0.014(6)
 O16 0.070(9) 0.186(18) 0.112(12) -0.006(12) 0.001(8) -0.074(11)
 O17 0.135(12) 0.071(8) 0.053(6) -0.008(6) -0.019(7) -0.051(8)
 O18 0.067(8) 0.052(7) 0.073(8) 0.017(6) -0.022(6) -0.023(6)
 O19 0.052(6) 0.053(6) 0.040(5) 0.000(4) -0.011(4) -0.022(5)
 O20 0.120(14) 0.100(12) 0.144(16) 0.058(11) -0.064(12) -0.053(11)
 O21 0.091(9) 0.068(7) 0.050(6) -0.004(5) -0.007(6) -0.046(7)
 O22 0.089(8) 0.082(8) 0.075(7) -0.029(6) -0.011(6) -0.046(7)
 O23 0.100(9) 0.097(9) 0.079(8) -0.033(7) -0.061(8) -0.013(7)
 O24 0.075(7) 0.033(5) 0.088(8) -0.017(5) -0.044(6) 0.004(5)
 N1 0.071(9) 0.058(8) 0.038(6) -0.023(6) -0.005(6) -0.032(7)
 N2 0.045(7) 0.051(8) 0.052(8) -0.025(6) -0.009(6) -0.013(6)
 N3 0.036(10) 0.029(9) 0.032(10) -0.013(7) -0.011(7) -0.010(7)
 C105 0.046(11) 0.038(11) 0.040(11) -0.012(9) -0.011(8) -0.014(8)
 C106 0.039(10) 0.029(10) 0.039(11) -0.005(8) -0.009(8) -0.007(8)
 C102 0.029(9) 0.027(10) 0.038(10) -0.005(8) -0.004(7) -0.012(8)
 C103 0.056(11) 0.037(11) 0.037(10) -0.011(8) -0.007(8) -0.009(8)
 C104 0.059(12) 0.044(12) 0.038(11) -0.014(9) -0.013(9) -0.009(9)
 N4 0.041(6) 0.033(6) 0.028(5) -0.014(4) -0.013(4) -0.014(5)
 N5 0.039(6) 0.038(7) 0.036(6) 0.008(5) -0.019(5) -0.011(5)
 N6 0.032(6) 0.044(7) 0.034(6) 0.011(5) -0.010(5) -0.021(5)
 C1A 0.043(13) 0.027(13) 0.017(10) -0.003(9) 0.004(8) -0.011(9)
 C1B 0.044(10) 0.034(10) 0.037(11) -0.009(8) 0.003(8) -0.019(8)
 C2A 0.035(10) 0.029(11) 0.026(11) -0.001(8) -0.006(8) -0.015(8)
 C2B 0.046(16) 0.025(15) 0.035(16) -0.014(13) -0.004(12) -0.006(12)
 C3 0.061(10) 0.036(8) 0.054(10) 0.011(7) -0.018(8) -0.018(7)
 C4 0.050(10) 0.053(10) 0.069(11) 0.012(9) -0.019(8) -0.010(8)
 C5 0.057(11) 0.088(15) 0.086(14) -0.031(12) -0.007(10) -0.041(10)
 C6 0.064(10) 0.041(8) 0.057(9) -0.010(7) -0.019(8) -0.016(7)
 C7 0.059(10) 0.057(11) 0.057(9) -0.006(8) -0.027(8) 0.012(8)
 C8 0.070(10) 0.031(7) 0.111(14) -0.041(8) 0.024(9) -0.017(7)
 C9 0.028(6) 0.048(8) 0.053(9) -0.011(7) -0.010(6) -0.019(6)
 C10 0.039(9) 0.069(13) 0.102(16) -0.006(11) -0.031(10) -0.010(9)
 C11 0.051(10) 0.067(12) 0.084(14) -0.020(10) -0.018(9) -0.027(9)
 C12 0.062(9) 0.040(7) 0.019(6) 0.006(5) 0.003(5) -0.027(6)
 C13 0.061(9) 0.073(11) 0.024(6) 0.009(7) -0.007(6) -0.031(8)
 C14 0.059(11) 0.062(11) 0.042(9) 0.025(8) 0.009(7) -0.007(8)
 C15 0.058(10) 0.042(9) 0.072(11) -0.032(8) -0.010(8) 0.003(7)
 C16 0.116(13) 0.115(13) 0.166(14) -0.012(10) -0.027(10) -0.051(10)
 C17 0.051(10) 0.046(9) 0.085(13) 0.000(9) 0.004(9) -0.012(8)
 C18 0.052(11) 0.14(2) 0.061(12) 0.034(12) -0.019(9) -0.045(12)
 C19 0.076(15) 0.12(2) 0.058(12) 0.004(13) 0.025(11) -0.029(14)
 C20 0.086(13) 0.105(15) 0.053(11) 0.003(11) -0.013(10) -0.003(11)
 C21 0.049(8) 0.048(8) 0.087(11) -0.005(8) -0.004(7) -0.013(6)
 C22 0.096(14) 0.054(9) 0.030(7) -0.005(6) -0.006(8) -0.030(9)
 C23 0.069(11) 0.065(11) 0.104(14) -0.020(10) -0.007(10) -0.025(9)
 C24 0.078(10) 0.084(10) 0.084(10) -0.002(8) 0.009(8) -0.022(8)
 C25 0.055(11) 0.13(2) 0.100(16) -0.037(15) 0.007(10) -0.031(12)
 C26 0.089(16) 0.086(15) 0.099(16) 0.006(12) 0.016(13) -0.036(12)
 C27 0.13(2) 0.060(12) 0.059(11) -0.016(10) -0.037(12) -0.020(12)
 C28 0.048(8) 0.089(13) 0.057(9) 0.009(9) -0.008(7) -0.013(8)
 C29 0.127(18) 0.19(2) 0.109(17) -0.011(16) -0.039(14) -0.079(16)
 C30 0.095(11) 0.138(13) 0.117(12) 0.027(9) -0.038(9) -0.046(9)
 C31 0.049(9) 0.059(10) 0.054(9) 0.003(7) 0.008(7) -0.029(8)
 C32 0.035(7) 0.049(8) 0.054(8) -0.017(6) 0.012(5) -0.015(6)
 C33 0.039(7) 0.051(8) 0.060(9) -0.008(7) 0.002(6) -0.011(6)
 C34 0.047(9) 0.048(9) 0.097(13) -0.006(8) 0.015(8) 0.001(7)
 C35 0.072(12) 0.077(13) 0.073(12) -0.031(10) -0.002(9) 0.033(10)
 C36 0.067(11) 0.083(12) 0.089(13) -0.034(10) 0.044(9) -0.022(9)
 C37 0.087(12) 0.056(10) 0.065(10) -0.021(8) 0.035(9) -0.033(9)
 C38 0.029(7) 0.109(15) 0.098(13) -0.054(12) -0.010(7) 0.006(8)
 C39 0.094(10) 0.096(10) 0.076(9) -0.014(8) -0.021(8) -0.007(8)
 C40 0.073(12) 0.132(17) 0.162(18) -0.050(14) -0.030(12) -0.022(11)
 C41 0.067(10) 0.118(16) 0.048(9) -0.021(9) 0.001(7) -0.031(10)
 C42 0.058(9) 0.059(9) 0.056(9) -0.009(7) -0.011(7) -0.020(7)
 C43 0.067(11) 0.093(13) 0.050(9) -0.026(9) 0.004(8) -0.023(10)
 C44 0.135(19) 0.085(13) 0.059(11) -0.019(9) -0.017(11) -0.050(13)
 C45 0.13(2) 0.101(17) 0.073(13) 0.002(12) -0.050(13) -0.073(16)
 C46 0.083(13) 0.115(17) 0.091(14) 0.019(12) -0.035(11) -0.061(13)
 C47 0.064(10) 0.057(10) 0.079(12) -0.006(9) -0.017(9) -0.022(8)
 C48 0.128(18) 0.080(13) 0.065(11) -0.010(9) -0.035(11) -0.043(12)
 C49 0.099(14) 0.113(16) 0.066(11) -0.005(10) -0.009(10) -0.075(13)
 C50 0.141(18) 0.074(13) 0.093(14) -0.015(11) -0.009(13) -0.043(13)
 C51 0.031(8) 0.137(19) 0.068(11) -0.058(12) 0.021(7) -0.026(10)
 C52 0.038(8) 0.084(12) 0.087(12) -0.025(10) -0.001(7) -0.019(8)
 C53 0.091(10) 0.090(10) 0.081(9) 0.001(8) 0.004(8) -0.030(8)
 C54 0.131(13) 0.135(14) 0.137(14) -0.010(10) -0.002(10) -0.037(10)
 C55 0.066(13) 0.12(2) 0.12(2) -0.036(17) 0.040(14) 0.000(13)
 C56 0.105(11) 0.123(12) 0.113(12) -0.022(9) 0.003(9) -0.037(9)
 C57 0.070(12) 0.108(16) 0.083(13) -0.003(11) 0.012(10) -0.053(12)
 C58 0.066(12) 0.104(17) 0.14(2) -0.064(16) 0.027(12) -0.032(12)
 C59 0.126(17) 0.096(16) 0.17(2) -0.041(14) 0.016(15) -0.048(13)
 C60 0.143(19) 0.132(18) 0.129(17) -0.066(15) 0.005(14) -0.049(14)
 C61 0.023(5) 0.072(9) 0.040(6) -0.012(6) -0.007(4) -0.014(5)
 C62 0.037(7) 0.074(11) 0.063(10) 0.024(8) -0.011(6) -0.033(7)
 C63 0.070(8) 0.096(9) 0.075(8) -0.017(7) -0.004(7) -0.052(7)
 C64 0.077(12) 0.106(15) 0.081(13) -0.007(11) -0.026(10) -0.062(12)
 C65 0.039(8) 0.136(17) 0.102(14) 0.023(13) -0.012(8) -0.062(10)
 C66 0.072(13) 0.081(13) 0.120(18) 0.007(12) 0.013(11) -0.052(11)
 C67 0.096(14) 0.043(9) 0.062(11) 0.000(8) 0.007(10) -0.037(9)
 C68 0.068(11) 0.094(13) 0.053(9) -0.003(9) 0.009(8) -0.047(10)
 C69 0.081(13) 0.095(14) 0.146(17) -0.039(13) -0.010(12) -0.030(11)
 C70 0.056(9) 0.071(10) 0.129(14) 0.034(10) -0.037(9) -0.033(8)
 C71 0.073(9) 0.036(7) 0.054(8) -0.001(6) -0.033(7) -0.019(6)
 C72 0.048(7) 0.034(6) 0.055(8) -0.011(6) -0.021(6) -0.009(5)
 C73 0.065(10) 0.064(10) 0.052(9) -0.003(7) -0.026(7) -0.028(8)
 C74 0.069(11) 0.065(11) 0.063(10) 0.002(8) -0.031(8) -0.029(9)
 C75 0.059(9) 0.049(8) 0.070(10) -0.002(7) -0.029(8) -0.011(7)
 C76 0.046(7) 0.051(8) 0.077(10) -0.017(7) -0.009(7) -0.019(6)
 C77 0.072(10) 0.041(8) 0.052(9) -0.010(7) -0.023(8) -0.014(7)
 C78 0.041(7) 0.029(6) 0.061(8) -0.009(5) -0.004(5) -0.014(5)
 C79 0.083(12) 0.031(8) 0.078(12) -0.011(8) -0.014(9) -0.005(8)
 C80 0.078(11) 0.058(9) 0.069(10) -0.024(8) 0.025(8) -0.026(8)
 C81 0.054(9) 0.047(9) 0.053(9) -0.014(7) -0.028(7) -0.012(7)
 C82 0.042(7) 0.033(7) 0.040(7) -0.014(6) -0.011(5) -0.011(5)
 C83 0.024(6) 0.041(8) 0.041(7) -0.005(6) 0.000(5) -0.019(5)
 C84 0.027(6) 0.047(9) 0.043(8) -0.007(6) -0.001(5) -0.015(6)
 C85 0.045(9) 0.041(9) 0.061(10) -0.008(8) -0.031(7) -0.008(7)
 C86 0.028(6) 0.037(8) 0.046(8) -0.017(6) 0.001(6) -0.017(6)
 C87 0.034(7) 0.034(7) 0.043(8) -0.011(6) -0.002(6) -0.020(6)
 C88 0.030(7) 0.052(9) 0.035(7) 0.005(7) -0.002(5) -0.015(6)
 C89 0.037(7) 0.038(8) 0.054(9) -0.006(7) 0.006(6) -0.014(6)
 C90 0.037(7) 0.037(7) 0.027(6) -0.008(6) 0.004(5) -0.017(6)
 C91 0.045(8) 0.036(8) 0.021(6) -0.009(5) 0.002(5) -0.014(6)
 C92 0.021(6) 0.037(7) 0.024(6) 0.000(5) 0.007(4) -0.017(5)
 C93 0.046(8) 0.032(7) 0.027(7) -0.013(6) 0.003(6) -0.017(6)
 C94 0.035(7) 0.045(8) 0.024(6) 0.003(5) 0.000(5) -0.024(6)
 C95 0.032(7) 0.065(10) 0.033(7) -0.012(7) 0.003(5) -0.031(7)
 C96 0.030(7) 0.045(8) 0.030(7) -0.006(6) 0.007(5) -0.027(6)
 C97 0.043(8) 0.040(8) 0.026(6) 0.002(5) -0.001(5) -0.026(6)
 C98 0.050(9) 0.044(9) 0.049(9) 0.004(8) -0.009(7) -0.018(7)
 C99 0.023(6) 0.054(8) 0.040(7) 0.001(6) 0.000(5) -0.023(5)
 C100 0.041(8) 0.069(11) 0.030(7) -0.011(7) 0.005(6) -0.028(8)
 C101 0.043(8) 0.050(9) 0.016(6) -0.012(6) 0.011(5) -0.026(7)
 C107 0.069(10) 0.054(9) 0.047(9) -0.017(7) -0.002(7) -0.029(8)
 C108 0.084(12) 0.056(10) 0.030(7) 0.000(7) -0.011(7) -0.033(9)
 C109 0.060(9) 0.057(9) 0.035(7) -0.014(7) 0.010(6) -0.032(7)
 C110 0.100(14) 0.058(10) 0.049(9) -0.031(8) -0.014(9) -0.023(9)
 C111 0.124(17) 0.078(13) 0.038(8) -0.021(8) -0.026(9) -0.033(12)
 C112 0.065(10) 0.058(10) 0.040(8) -0.010(7) -0.001(7) -0.039(8)
 C113 0.049(9) 0.050(9) 0.035(8) -0.013(7) 0.007(6) -0.028(7)
 C114 0.055(8) 0.027(7) 0.020(6) -0.005(5) 0.005(6) -0.005(6)
 C115 0.047(8) 0.039(8) 0.039(8) -0.018(7) 0.010(6) -0.017(7)
 C116 0.032(7) 0.044(8) 0.026(6) 0.001(6) -0.002(5) -0.024(6)
 C117 0.045(8) 0.031(7) 0.028(7) -0.008(5) -0.001(5) -0.018(6)
 C118 0.030(7) 0.038(7) 0.034(7) 0.002(6) -0.011(5) -0.020(6)
 C119 0.038(7) 0.048(9) 0.028(7) -0.009(6) -0.004(5) -0.025(7)
 C120 0.045(8) 0.064(10) 0.029(7) -0.006(7) -0.008(6) -0.025(7)
 C121 0.042(8) 0.043(8) 0.028(7) -0.013(6) -0.003(6) -0.011(6)
 C122 0.035(7) 0.038(7) 0.028(6) -0.006(6) -0.005(5) -0.015(6)
 C123 0.041(7) 0.033(7) 0.015(5) -0.008(5) -0.003(5) -0.013(6)
 C124 0.039(7) 0.020(6) 0.021(6) -0.005(5) -0.002(5) -0.014(5)
 C125 0.032(6) 0.031(7) 0.014(5) -0.002(5) 0.001(4) -0.013(5)
 C126 0.042(7) 0.027(6) 0.029(6) -0.007(5) -0.003(5) -0.010(6)
 C127 0.035(7) 0.035(8) 0.035(7) -0.002(6) -0.005(6) -0.010(6)
 C128 0.028(6) 0.033(7) 0.023(6) -0.009(5) 0.003(5) -0.009(5)
 C129 0.056(8) 0.028(7) 0.016(6) -0.003(5) -0.003(5) -0.016(6)
 C130 0.026(5) 0.028(6) 0.019(5) -0.009(5) -0.002(4) -0.007(5)
 C131 0.030(6) 0.034(6) 0.026(6) 0.000(5) -0.003(4) -0.009(5)
 C132 0.025(6) 0.041(7) 0.036(7) -0.007(6) -0.007(5) -0.009(5)
 C133 0.045(8) 0.027(7) 0.040(8) -0.018(6) 0.000(6) -0.015(6)
 C134 0.067(9) 0.026(7) 0.021(6) -0.003(5) -0.015(6) -0.020(6)
 C135 0.039(7) 0.044(8) 0.037(7) 0.016(6) -0.011(6) -0.020(6)
 C136 0.032(7) 0.052(9) 0.042(8) 0.000(7) -0.013(6) -0.021(6)
 C137 0.049(8) 0.037(7) 0.039(7) 0.000(6) -0.013(6) -0.016(6)
 C138 0.056(9) 0.064(10) 0.034(7) 0.022(7) -0.013(6) -0.037(8)
 C139 0.046(8) 0.050(9) 0.040(7) 0.024(6) -0.029(6) -0.023(7)
 C140 0.040(7) 0.056(9) 0.032(7) 0.009(6) -0.010(5) -0.017(6)
 C141 0.051(9) 0.088(13) 0.059(10) 0.024(9) -0.018(8) -0.056(10)
 C142 0.062(11) 0.110(17) 0.031(8) -0.001(9) -0.001(7) -0.051(11)
 C143 0.044(9) 0.15(2) 0.048(10) 0.002(11) -0.006(7) -0.056(12)
 C144 0.057(10) 0.095(14) 0.038(8) 0.016(8) -0.016(7) -0.063(10)
 C145 0.061(10) 0.083(12) 0.048(9) 0.029(8) -0.033(8) -0.046(9)
 C146 0.041(8) 0.075(11) 0.043(8) 0.007(7) -0.014(6) -0.037(8)
 C147 0.049(9) 0.053(9) 0.050(9) 0.027(7) -0.023(7) -0.031(7)
 C148 0.054(11) 0.101(17) 0.059(12) 0.025(11) -0.015(9) -0.026(11)
 C149 0.058(11) 0.082(14) 0.064(12) 0.002(10) 0.005(9) -0.020(10)
 C150 0.048(9) 0.068(11) 0.040(8) 0.010(7) -0.017(6) -0.020(8)
 C151 0.040(8) 0.064(10) 0.057(10) 0.012(8) -0.024(7) -0.021(7)
 C152 0.027(6) 0.069(8) 0.041(7) 0.004(6) -0.012(5) -0.028(5)
 C153 0.039(7) 0.053(9) 0.046(9) 0.019(7) -0.017(6) -0.024(6)
 C154 0.068(12) 0.122(19) 0.053(11) -0.006(11) -0.013(9) -0.061(13)
 C155 0.051(10) 0.080(13) 0.080(14) 0.004(11) -0.007(9) -0.044(10)
 C156 0.064(10) 0.064(10) 0.033(8) 0.014(7) -0.029(7) -0.028(8)
 C157 0.025(6) 0.046(7) 0.039(7) 0.005(6) -0.005(5) -0.019(5)
 C158 0.026(6) 0.044(8) 0.028(6) 0.007(5) -0.006(5) -0.015(5)
 C159 0.050(9) 0.043(9) 0.061(10) 0.018(7) -0.022(7) -0.028(7)
 C160 0.047(8) 0.053(10) 0.053(9) 0.014(7) -0.010(7) -0.034(7)
 C161 0.065(10) 0.054(10) 0.050(9) 0.016(7) -0.027(8) -0.036(8)
 C162 0.035(7) 0.041(8) 0.056(9) 0.004(6) -0.013(6) -0.017(6)
 O0AA 0.135(14) 0.097(11) 0.079(10) -0.010(8) 0.008(9) -0.048(10)
 O1AA 0.22(3) 0.19(2) 0.130(17) -0.074(16) 0.055(17) -0.13(2)
 S0AA 0.076(16) 0.17(2) 0.066(11) -0.011(13) 0.020(10) -0.070(16)
 O2AA 0.11(3) 0.14(2) 0.11(3) -0.002(17) 0.015(18) -0.08(2)
 O34 0.12(2) 0.134(18) 0.14(2) 0.006(18) -0.041(18) -0.045(16)
 N2AA 0.051(12) 0.068(11) 0.054(12) -0.014(9) -0.012(9) -0.018(9)
 C1AA 0.090(15) 0.075(12) 0.071(14) -0.014(9) -0.011(10) -0.031(10)
 C0AA 0.058(12) 0.055(11) 0.049(12) 0.002(8) -0.007(9) -0.023(9)
 C3AA 0.037(10) 0.037(11) 0.042(11) -0.013(9) -0.012(8) -0.017(8)
 C4AA 0.042(11) 0.041(11) 0.046(11) -0.017(9) -0.015(8) -0.015(8)
 C5AA 0.050(12) 0.047(12) 0.045(11) -0.009(9) -0.010(9) -0.014(9)

_geom_special_details
;
 All esds (except the esd in the dihedral angle between two l.s. planes)
 are estimated using the full covariance matrix.  The cell esds are taken
 into account individually in the estimation of esds in distances, angles
 and torsion angles; correlations between esds in cell parameters are only
 used when they are defined by crystal symmetry.  An approximate (isotropic)
 treatment of cell esds is used for estimating esds involving l.s. planes.
;
loop_
  _geom_bond_atom_site_label_1
  _geom_bond_atom_site_label_2
  _geom_bond_distance
  _geom_bond_site_symmetry_2
  _geom_bond_publ_flag
 Ag1 Ag2 3.1100(15) . ?
 Ag1 Ag4 3.3014(16) . ?
 Ag1 S5 2.455(4) . ?
 Ag1 S6 2.471(4) . ?
 Ag1 O23 2.243(10) . ?
 Ag2 Ag7 3.0946(15) . ?
 Ag2 S3 2.603(4) . ?
 Ag2 S6 2.514(4) . ?
 Ag2 O3 2.477(11) . ?
 Ag2 N3 2.353(11) 1_566 ?
 Ag2 N2AA 2.304(13) 1_566 ?
 Ag3 Ag5 3.3241(17) . ?
 Ag3 S3 2.534(4) . ?
 Ag3 S5 2.564(4) . ?
 Ag3 N4 2.249(10) 1_566 ?
 Ag4 Ag5 2.8750(17) . ?
 Ag4 Ag9 2.9366(16) . ?
 Ag4 Ag10 3.1266(16) . ?
 Ag4 S1 2.409(4) . ?
 Ag4 S5 2.427(4) . ?
 Ag4 O15 2.522(12) . ?
 Ag5 Ag6 2.9973(15) . ?
 Ag5 S2 2.477(4) . ?
 Ag5 S5 2.571(4) . ?
 Ag5 O11 2.416(15) . ?
 Ag5 O13 2.429(13) . ?
 Ag6 Ag7 2.9348(15) . ?
 Ag6 S2 2.569(4) . ?
 Ag6 S3 2.516(4) . ?
 Ag6 O9 2.491(12) . ?
 Ag6 N6 2.307(11) 1_464 ?
 Ag7 Ag8 2.9016(15) . ?
 Ag7 S3 2.435(4) . ?
 Ag7 S4 2.439(4) . ?
 Ag7 O1 2.520(10) . ?
 Ag8 Ag9 2.9830(14) . ?
 Ag8 Ag12 3.3719(17) . ?
 Ag8 S4 2.525(4) . ?
 Ag8 S6 2.459(4) . ?
 Ag8 O2 2.513(9) . ?
 Ag8 O18 2.486(15) . ?
 Ag9 S1 2.482(4) . ?
 Ag9 S6 2.556(4) . ?
 Ag9 N5 2.311(11) . ?
 Ag10 Ag11 3.243(2) . ?
 Ag10 S1 2.625(4) . ?
 Ag10 S2 2.504(4) . ?
 Ag10 O14 2.588(14) . ?
 Ag10 N1 2.297(11) . ?
 Ag11 S2 2.417(4) . ?
 Ag11 S4 2.495(4) . ?
 Ag11 O5 2.240(14) . ?
 Ag12 S1 2.541(4) . ?
 Ag12 S4 2.566(4) . ?
 Ag12 N2 2.232(13) . ?
 S1 C6 1.880(18) . ?
 S2 C18 1.830(19) . ?
 S3 C15 1.890(16) . ?
 S4 C9 1.861(14) . ?
 S5 C3 1.846(18) . ?
 S6 C12 1.865(13) . ?
 S7 O17 1.501(13) . ?
 S7 O18 1.482(13) . ?
 S7 O19 1.461(11) . ?
 S7 C21 1.744(16) . ?
 S8 O1 1.459(11) . ?
 S8 O2 1.467(12) . ?
 S8 O3 1.469(12) . ?
 S8 C31 1.799(16) . ?
 S9 O21 1.426(12) . ?
 S9 O22 1.442(13) . ?
 S9 O23 1.465(11) . ?
 S9 C71 1.789(13) . ?
 S10 O9 1.456(11) . ?
 S10 O10 1.449(10) . ?
 S10 O11 1.429(12) . ?
 S10 C61 1.727(13) . ?
 S11 O13 1.428(15) . ?
 S11 O14 1.416(16) . ?
 S11 O15 1.466(15) . ?
 S11 C51 1.772(17) . ?
 S12 O5 1.415(14) . ?
 S12 O6 1.408(16) . ?
 S12 O7 1.428(17) . ?
 S12 C41 1.72(2) . ?
 O4 C37 1.17(2) . ?
 O5 S0AA 1.444(18) . ?
 O8 C47 1.19(2) . ?
 O12 C67 1.18(2) . ?
 O16 C57 1.23(2) . ?
 O20 C27 1.27(3) . ?
 O24 C77 1.205(18) . ?
 N1 C107 1.290(19) . ?
 N1 C111 1.28(2) . ?
 N2 C81 1.37(2) . ?
 N2 C85 1.31(2) . ?
 N3 C105 1.3900 . ?
 N3 C104 1.3900 . ?
 C105 H105 0.9500 . ?
 C105 C106 1.3900 . ?
 C106 H106 0.9500 . ?
 C106 C102 1.3900 . ?
 C102 C103 1.3900 . ?
 C102 C1A 1.506(11) . ?
 C103 H103 0.9500 . ?
 C103 C104 1.3900 . ?
 C104 H104 0.9500 . ?
 N4 C132 1.330(19) . ?
 N4 C133 1.388(19) . ?
 N5 C135 1.30(2) . ?
 N5 C139 1.305(19) . ?
 N6 C160 1.35(2) . ?
 N6 C162 1.334(19) . ?
 C1A H1A 0.9500 . ?
 C1A C2A 1.37(4) . ?
 C1B H1B 0.9500 . ?
 C1B C2B 1.30(4) . ?
 C1B C3AA 1.511(11) . ?
 C2A H2A 0.9500 . ?
 C2A C95 1.48(3) . ?
 C2B H2B 0.9500 . ?
 C2B C95 1.46(3) . ?
 C3 H3 1.0000 . ?
 C3 C4 1.51(2) . ?
 C3 C5 1.52(3) . ?
 C4 H4A 0.9800 . ?
 C4 H4B 0.9800 . ?
 C4 H4C 0.9800 . ?
 C5 H5A 0.9800 . ?
 C5 H5B 0.9800 . ?
 C5 H5C 0.9800 . ?
 C6 H6 1.0000 . ?
 C6 C7 1.48(2) . ?
 C6 C8 1.50(2) . ?
 C7 H7A 0.9800 . ?
 C7 H7B 0.9800 . ?
 C7 H7C 0.9800 . ?
 C8 H8A 0.9800 . ?
 C8 H8B 0.9800 . ?
 C8 H8C 0.9800 . ?
 C9 H9 1.0000 . ?
 C9 C10 1.51(2) . ?
 C9 C11 1.52(2) . ?
 C10 H10A 0.9800 . ?
 C10 H10B 0.9800 . ?
 C10 H10C 0.9800 . ?
 C11 H11A 0.9800 . ?
 C11 H11B 0.9800 . ?
 C11 H11C 0.9800 . ?
 C12 H12 1.0000 . ?
 C12 C13 1.466(19) . ?
 C12 C14 1.464(19) . ?
 C13 H13A 0.9800 . ?
 C13 H13B 0.9800 . ?
 C13 H13C 0.9800 . ?
 C14 H14A 0.9800 . ?
 C14 H14B 0.9800 . ?
 C14 H14C 0.9800 . ?
 C15 H15 1.0000 . ?
 C15 C16 1.63(3) . ?
 C15 C17 1.49(3) . ?
 C16 H16A 0.9800 . ?
 C16 H16B 0.9800 . ?
 C16 H16C 0.9800 . ?
 C17 H17A 0.9800 . ?
 C17 H17B 0.9800 . ?
 C17 H17C 0.9800 . ?
 C18 H18 1.0000 . ?
 C18 C19 1.517(11) . ?
 C18 C20 1.512(11) . ?
 C19 H19A 0.9800 . ?
 C19 H19B 0.9800 . ?
 C19 H19C 0.9800 . ?
 C20 H20A 0.9800 . ?
 C20 H20B 0.9800 . ?
 C20 H20C 0.9800 . ?
 C21 H21A 0.9900 . ?
 C21 H21B 0.9900 . ?
 C21 C22 1.54(2) . ?
 C22 C23 1.57(2) . ?
 C22 C27 1.61(3) . ?
 C22 C28 1.53(2) . ?
 C23 H23A 0.9900 . ?
 C23 H23B 0.9900 . ?
 C23 C24 1.522(11) . ?
 C24 H24A 0.9900 . ?
 C24 H24B 0.9900 . ?
 C24 C25 1.513(11) . ?
 C25 H25 1.0000 . ?
 C25 C26 1.60(3) . ?
 C25 C28 1.55(3) . ?
 C26 H26A 0.9900 . ?
 C26 H26B 0.9900 . ?
 C26 C27 1.38(3) . ?
 C28 C29 1.54(4) . ?
 C28 C30 1.48(3) . ?
 C29 H29A 0.9800 . ?
 C29 H29B 0.9800 . ?
 C29 H29C 0.9800 . ?
 C30 H30A 0.9800 . ?
 C30 H30B 0.9800 . ?
 C30 H30C 0.9800 . ?
 C31 H31A 0.9900 . ?
 C31 H31B 0.9900 . ?
 C31 C32 1.55(2) . ?
 C32 C33 1.58(2) . ?
 C32 C37 1.53(2) . ?
 C32 C38 1.56(2) . ?
 C33 H33A 0.9900 . ?
 C33 H33B 0.9900 . ?
 C33 C34 1.581(19) . ?
 C34 H34A 0.9900 . ?
 C34 H34B 0.9900 . ?
 C34 C35 1.49(3) . ?
 C35 H35 1.0000 . ?
 C35 C36 1.49(3) . ?
 C35 C38 1.52(3) . ?
 C36 H36A 0.9900 . ?
 C36 H36B 0.9900 . ?
 C36 C37 1.55(2) . ?
 C38 C39 1.62(3) . ?
 C38 C40 1.48(3) . ?
 C39 H39A 0.9800 . ?
 C39 H39B 0.9800 . ?
 C39 H39C 0.9800 . ?
 C40 H40A 0.9800 . ?
 C40 H40B 0.9800 . ?
 C40 H40C 0.9800 . ?
 C41 H41A 0.9900 . ?
 C41 H41B 0.9900 . ?
 C41 H41C 0.9900 . ?
 C41 H41D 0.9900 . ?
 C41 C42 1.54(2) . ?
 C41 S0AA 1.83(3) . ?
 C42 C43 1.56(2) . ?
 C42 C47 1.55(2) . ?
 C42 C48 1.54(2) . ?
 C43 H43A 0.9900 . ?
 C43 H43B 0.9900 . ?
 C43 C44 1.53(2) . ?
 C44 H44A 0.9900 . ?
 C44 H44B 0.9900 . ?
 C44 C45 1.50(3) . ?
 C45 H45 1.0000 . ?
 C45 C46 1.50(3) . ?
 C45 C48 1.59(3) . ?
 C46 H46A 0.9900 . ?
 C46 H46B 0.9900 . ?
 C46 C47 1.51(3) . ?
 C48 C49 1.52(3) . ?
 C48 C50 1.57(3) . ?
 C49 H49A 0.9800 . ?
 C49 H49B 0.9800 . ?
 C49 H49C 0.9800 . ?
 C50 H50A 0.9800 . ?
 C50 H50B 0.9800 . ?
 C50 H50C 0.9800 . ?
 C51 H51A 0.9900 . ?
 C51 H51B 0.9900 . ?
 C51 C52 1.40(3) . ?
 C52 C53 1.58(3) . ?
 C52 C57 1.58(2) . ?
 C52 C58 1.51(3) . ?
 C53 H53A 0.9900 . ?
 C53 H53B 0.9900 . ?
 C53 C54 1.54(3) . ?
 C54 H54A 0.9900 . ?
 C54 H54B 0.9900 . ?
 C54 C55 1.55(4) . ?
 C55 H55 1.0000 . ?
 C55 C56 1.58(4) . ?
 C55 C58 1.59(3) . ?
 C56 H56A 0.9900 . ?
 C56 H56B 0.9900 . ?
 C56 C57 1.50(3) . ?
 C58 C59 1.47(3) . ?
 C58 C60 1.50(3) . ?
 C59 H59A 0.9800 . ?
 C59 H59B 0.9800 . ?
 C59 H59C 0.9800 . ?
 C60 H60A 0.9800 . ?
 C60 H60B 0.9800 . ?
 C60 H60C 0.9800 . ?
 C61 H61A 0.9900 . ?
 C61 H61B 0.9900 . ?
 C61 C62 1.533(19) . ?
 C62 C63 1.42(3) . ?
 C62 C67 1.47(2) . ?
 C62 C68 1.74(3) . ?
 C63 H63A 0.9900 . ?
 C63 H63B 0.9900 . ?
 C63 C64 1.51(3) . ?
 C64 H64A 0.9900 . ?
 C64 H64B 0.9900 . ?
 C64 C65 1.43(3) . ?
 C65 H65 1.0000 . ?
 C65 C66 1.47(3) . ?
 C65 C68 1.61(2) . ?
 C66 H66A 0.9900 . ?
 C66 H66B 0.9900 . ?
 C66 C67 1.53(3) . ?
 C68 C69 1.52(3) . ?
 C68 C70 1.45(2) . ?
 C69 H69A 0.9800 . ?
 C69 H69B 0.9800 . ?
 C69 H69C 0.9800 . ?
 C70 H70A 0.9800 . ?
 C70 H70B 0.9800 . ?
 C70 H70C 0.9800 . ?
 C71 H71A 0.9900 . ?
 C71 H71B 0.9900 . ?
 C71 C72 1.512(16) . ?
 C72 C73 1.56(2) . ?
 C72 C77 1.52(2) . ?
 C72 C78 1.564(17) . ?
 C73 H73A 0.9900 . ?
 C73 H73B 0.9900 . ?
 C73 C74 1.53(2) . ?
 C74 H74A 0.9900 . ?
 C74 H74B 0.9900 . ?
 C74 C75 1.52(3) . ?
 C75 H75 1.0000 . ?
 C75 C76 1.54(2) . ?
 C75 C78 1.53(2) . ?
 C76 H76A 0.9900 . ?
 C76 H76B 0.9900 . ?
 C76 C77 1.48(2) . ?
 C78 C79 1.534(18) . ?
 C78 C80 1.52(2) . ?
 C79 H79A 0.9800 . ?
 C79 H79B 0.9800 . ?
 C79 H79C 0.9800 . ?
 C80 H80A 0.9800 . ?
 C80 H80B 0.9800 . ?
 C80 H80C 0.9800 . ?
 C81 H81 0.9500 . ?
 C81 C82 1.38(2) . ?
 C82 H82 0.9500 . ?
 C82 C83 1.39(2) . ?
 C83 C84 1.39(2) . ?
 C83 C86 1.479(19) . ?
 C84 H84 0.9500 . ?
 C84 C85 1.38(2) . ?
 C85 H85 0.9500 . ?
 C86 H86 0.9500 . ?
 C86 C87 1.33(2) . ?
 C87 H87 0.9500 . ?
 C87 C94 1.46(2) . ?
 C88 H88 0.9500 . ?
 C88 C89 1.40(2) . ?
 C88 C90 1.36(2) . ?
 C89 H89 0.9500 . ?
 C89 C91 1.37(2) . ?
 C90 H90 0.9500 . ?
 C90 C92 1.421(19) . ?
 C91 H91 0.9500 . ?
 C91 C93 1.454(19) . ?
 C92 C93 1.433(19) . ?
 C92 C94 1.379(19) . ?
 C93 C95 1.42(2) . ?
 C94 C96 1.451(19) . ?
 C95 C101 1.37(2) . ?
 C96 C97 1.40(2) . ?
 C96 C101 1.463(19) . ?
 C97 H97 0.9500 . ?
 C97 C98 1.37(2) . ?
 C98 H98 0.9500 . ?
 C98 C99 1.41(2) . ?
 C99 H99 0.9500 . ?
 C99 C100 1.40(2) . ?
 C100 H100 0.9500 . ?
 C100 C101 1.38(2) . ?
 C107 H107 0.9500 . ?
 C107 C108 1.442(19) . ?
 C108 H108 0.9500 . ?
 C108 C109 1.36(2) . ?
 C109 C110 1.36(2) . ?
 C109 C112 1.498(19) . ?
 C110 H110 0.9500 . ?
 C110 C111 1.38(2) . ?
 C111 H111 0.9500 . ?
 C112 H112 0.9500 . ?
 C112 C113 1.30(2) . ?
 C113 H113 0.9500 . ?
 C113 C117 1.50(2) . ?
 C114 H114 0.9500 . ?
 C114 C115 1.34(2) . ?
 C114 C121 1.40(2) . ?
 C115 H115 0.9500 . ?
 C115 C116 1.43(2) . ?
 C116 C117 1.410(19) . ?
 C116 C123 1.428(19) . ?
 C117 C118 1.453(19) . ?
 C118 C119 1.481(18) . ?
 C118 C125 1.425(19) . ?
 C119 H119 0.9500 . ?
 C119 C120 1.32(2) . ?
 C120 H120 0.9500 . ?
 C120 C127 1.41(2) . ?
 C121 H121 0.9500 . ?
 C121 C122 1.375(19) . ?
 C122 H122 0.9500 . ?
 C122 C123 1.433(19) . ?
 C123 C124 1.461(17) . ?
 C124 C125 1.374(18) . ?
 C124 C128 1.492(17) . ?
 C125 C126 1.449(18) . ?
 C126 H126 0.9500 . ?
 C126 C127 1.36(2) . ?
 C127 H127 0.9500 . ?
 C128 H128 0.9500 . ?
 C128 C129 1.340(18) . ?
 C129 H129 0.9500 . ?
 C129 C130 1.462(17) . ?
 C130 C131 1.377(17) . ?
 C130 C134 1.405(18) . ?
 C131 H131 0.9500 . ?
 C131 C132 1.37(2) . ?
 C132 H132 0.9500 . ?
 C133 H133 0.9500 . ?
 C133 C134 1.353(18) . ?
 C134 H134 0.9500 . ?
 C135 H135 0.9500 . ?
 C135 C136 1.359(19) . ?
 C136 H136 0.9500 . ?
 C136 C137 1.36(2) . ?
 C137 C138 1.37(2) . ?
 C137 C140 1.449(19) . ?
 C138 H138 0.9500 . ?
 C138 C139 1.407(19) . ?
 C139 H139 0.9500 . ?
 C140 H140 0.9500 . ?
 C140 C141 1.28(2) . ?
 C141 H141 0.9500 . ?
 C141 C145 1.49(2) . ?
 C142 H142 0.9500 . ?
 C142 C143 1.35(3) . ?
 C142 C155 1.44(3) . ?
 C143 H143 0.9500 . ?
 C143 C144 1.40(3) . ?
 C144 C145 1.43(3) . ?
 C144 C153 1.47(2) . ?
 C145 C146 1.38(3) . ?
 C146 C147 1.39(3) . ?
 C146 C151 1.44(2) . ?
 C147 H147 0.9500 . ?
 C147 C148 1.33(3) . ?
 C148 H148 0.9500 . ?
 C148 C149 1.43(3) . ?
 C149 H149 0.9500 . ?
 C149 C150 1.38(3) . ?
 C150 H150 0.9500 . ?
 C150 C151 1.43(3) . ?
 C151 C152 1.40(2) . ?
 C152 C153 1.36(2) . ?
 C152 C156 1.496(19) . ?
 C153 C154 1.43(3) . ?
 C154 H154 0.9500 . ?
 C154 C155 1.40(3) . ?
 C155 H155 0.9500 . ?
 C156 H156 0.9500 . ?
 C156 C157 1.33(2) . ?
 C157 H157 0.9500 . ?
 C157 C158 1.493(18) . ?
 C158 C159 1.41(2) . ?
 C158 C161 1.37(2) . ?
 C159 H159 0.9500 . ?
 C159 C160 1.43(2) . ?
 C160 H160 0.9500 . ?
 C161 H161 0.9500 . ?
 C161 C162 1.36(2) . ?
 C162 H162 0.9500 . ?
 O0AA H0AB 0.8698 . ?
 O0AA H0AC 0.8703 . ?
 O1AA H1AB 0.8700 . ?
 O1AA H1AC 0.8696 . ?
 S0AA O2AA 1.42(2) . ?
 S0AA O34 1.43(2) . ?
 N2AA C1AA 1.3900 . ?
 N2AA C5AA 1.3900 . ?
 C1AA H1AA 0.9500 . ?
 C1AA C0AA 1.3900 . ?
 C0AA H0AA 0.9500 . ?
 C0AA C3AA 1.3900 . ?
 C3AA C4AA 1.3900 . ?
 C4AA H4AA 0.9500 . ?
 C4AA C5AA 1.3900 . ?
 C5AA H5AA 0.9500 . ?

loop_
  _geom_angle_atom_site_label_1
  _geom_angle_atom_site_label_2
  _geom_angle_atom_site_label_3
  _geom_angle
  _geom_angle_site_symmetry_1
  _geom_angle_site_symmetry_3
  _geom_angle_publ_flag
 Ag2 Ag1 Ag4 102.69(4) . . ?
 S5 Ag1 Ag2 97.99(9) . . ?
 S5 Ag1 Ag4 47.10(9) . . ?
 S5 Ag1 S6 124.23(12) . . ?
 S6 Ag1 Ag2 52.03(9) . . ?
 S6 Ag1 Ag4 90.06(9) . . ?
 O23 Ag1 Ag2 106.0(3) . . ?
 O23 Ag1 Ag4 149.6(4) . . ?
 O23 Ag1 S5 117.8(4) . . ?
 O23 Ag1 S6 115.7(4) . . ?
 Ag7 Ag2 Ag1 109.15(4) . . ?
 S3 Ag2 Ag1 103.69(9) . . ?
 S3 Ag2 Ag7 49.68(8) . . ?
 S6 Ag2 Ag1 50.79(9) . . ?
 S6 Ag2 Ag7 92.68(8) . . ?
 S6 Ag2 S3 128.54(12) . . ?
 O3 Ag2 Ag1 149.2(3) . . ?
 O3 Ag2 Ag7 80.8(3) . . ?
 O3 Ag2 S3 104.6(3) . . ?
 O3 Ag2 S6 101.0(3) . . ?
 N3 Ag2 Ag1 89.2(6) 1_566 . ?
 N3 Ag2 Ag7 154.6(5) 1_566 . ?
 N3 Ag2 S3 110.1(6) 1_566 . ?
 N3 Ag2 S6 112.7(5) 1_566 . ?
 N3 Ag2 O3 92.3(7) 1_566 . ?
 N2AA Ag2 Ag1 96.2(7) 1_566 . ?
 N2AA Ag2 Ag7 147.0(6) 1_566 . ?
 N2AA Ag2 S3 104.8(7) 1_566 . ?
 N2AA Ag2 S6 120.1(7) 1_566 . ?
 N2AA Ag2 O3 88.2(8) 1_566 . ?
 S3 Ag3 Ag5 84.25(9) . . ?
 S3 Ag3 S5 105.88(12) . . ?
 S5 Ag3 Ag5 49.75(8) . . ?
 N4 Ag3 Ag5 151.5(3) 1_566 . ?
 N4 Ag3 S3 122.3(3) 1_566 . ?
 N4 Ag3 S5 121.6(3) 1_566 . ?
 Ag5 Ag4 Ag1 98.81(5) . . ?
 Ag5 Ag4 Ag9 141.78(5) . . ?
 Ag5 Ag4 Ag10 70.29(4) . . ?
 Ag9 Ag4 Ag1 66.38(4) . . ?
 Ag9 Ag4 Ag10 104.97(5) . . ?
 Ag10 Ag4 Ag1 150.86(5) . . ?
 S1 Ag4 Ag1 120.18(10) . . ?
 S1 Ag4 Ag5 122.42(10) . . ?
 S1 Ag4 Ag9 54.25(10) . . ?
 S1 Ag4 Ag10 54.77(10) . . ?
 S1 Ag4 S5 162.61(13) . . ?
 S1 Ag4 O15 101.0(4) . . ?
 S5 Ag4 Ag1 47.81(9) . . ?
 S5 Ag4 Ag5 57.26(9) . . ?
 S5 Ag4 Ag9 113.73(10) . . ?
 S5 Ag4 Ag10 127.46(9) . . ?
 S5 Ag4 O15 96.2(4) . . ?
 O15 Ag4 Ag1 126.2(4) . . ?
 O15 Ag4 Ag5 84.6(3) . . ?
 O15 Ag4 Ag9 133.1(4) . . ?
 O15 Ag4 Ag10 80.8(3) . . ?
 Ag4 Ag5 Ag3 96.12(5) . . ?
 Ag4 Ag5 Ag6 116.89(5) . . ?
 Ag6 Ag5 Ag3 72.53(4) . . ?
 S2 Ag5 Ag3 126.70(10) . . ?
 S2 Ag5 Ag4 99.19(11) . . ?
 S2 Ag5 Ag6 54.99(10) . . ?
 S2 Ag5 S5 143.40(14) . . ?
 S5 Ag5 Ag3 49.58(8) . . ?
 S5 Ag5 Ag4 52.57(9) . . ?
 S5 Ag5 Ag6 112.61(9) . . ?
 O11 Ag5 Ag3 52.5(4) . . ?
 O11 Ag5 Ag4 138.9(3) . . ?
 O11 Ag5 Ag6 81.7(3) . . ?
 O11 Ag5 S2 120.4(3) . . ?
 O11 Ag5 S5 86.9(4) . . ?
 O11 Ag5 O13 98.9(5) . . ?
 O13 Ag5 Ag3 132.8(4) . . ?
 O13 Ag5 Ag4 83.8(4) . . ?
 O13 Ag5 Ag6 147.8(4) . . ?
 O13 Ag5 S2 99.6(4) . . ?
 O13 Ag5 S5 99.6(4) . . ?
 Ag7 Ag6 Ag5 100.45(4) . . ?
 S2 Ag6 Ag5 52.17(9) . . ?
 S2 Ag6 Ag7 97.68(10) . . ?
 S3 Ag6 Ag5 91.77(9) . . ?
 S3 Ag6 Ag7 52.37(9) . . ?
 S3 Ag6 S2 130.92(12) . . ?
 O9 Ag6 Ag5 78.1(2) . . ?
 O9 Ag6 Ag7 156.7(3) . . ?
 O9 Ag6 S2 99.4(3) . . ?
 O9 Ag6 S3 104.4(3) . . ?
 N6 Ag6 Ag5 147.9(3) 1_464 . ?
 N6 Ag6 Ag7 102.3(3) 1_464 . ?
 N6 Ag6 S2 102.3(3) 1_464 . ?
 N6 Ag6 S3 120.0(3) 1_464 . ?
 N6 Ag6 O9 89.3(4) 1_464 . ?
 Ag6 Ag7 Ag2 105.90(5) . . ?
 Ag8 Ag7 Ag2 71.40(4) . . ?
 Ag8 Ag7 Ag6 141.26(5) . . ?
 S3 Ag7 Ag2 54.60(9) . . ?
 S3 Ag7 Ag6 54.94(9) . . ?
 S3 Ag7 Ag8 122.83(9) . . ?
 S3 Ag7 S4 158.48(13) . . ?
 S3 Ag7 O1 103.3(3) . . ?
 S4 Ag7 Ag2 126.64(9) . . ?
 S4 Ag7 Ag6 111.02(10) . . ?
 S4 Ag7 Ag8 55.62(9) . . ?
 S4 Ag7 O1 98.1(3) . . ?
 O1 Ag7 Ag2 83.6(3) . . ?
 O1 Ag7 Ag6 132.1(3) . . ?
 O1 Ag7 Ag8 86.6(3) . . ?
 Ag7 Ag8 Ag9 116.47(5) . . ?
 Ag7 Ag8 Ag12 94.60(5) . . ?
 Ag9 Ag8 Ag12 70.75(4) . . ?
 S4 Ag8 Ag7 52.86(9) . . ?
 S4 Ag8 Ag9 111.95(9) . . ?
 S4 Ag8 Ag12 49.06(9) . . ?
 S6 Ag8 Ag7 98.71(10) . . ?
 S6 Ag8 Ag9 55.02(9) . . ?
 S6 Ag8 Ag12 124.45(9) . . ?
 S6 Ag8 S4 142.85(13) . . ?
 S6 Ag8 O2 101.4(3) . . ?
 S6 Ag8 O18 121.3(3) . . ?
 O2 Ag8 Ag7 82.5(3) . . ?
 O2 Ag8 Ag9 150.1(3) . . ?
 O2 Ag8 Ag12 133.8(3) . . ?
 O2 Ag8 S4 98.0(3) . . ?
 O18 Ag8 Ag7 137.1(3) . . ?
 O18 Ag8 Ag9 79.8(3) . . ?
 O18 Ag8 Ag12 51.3(3) . . ?
 O18 Ag8 S4 84.4(3) . . ?
 O18 Ag8 O2 102.4(4) . . ?
 Ag4 Ag9 Ag8 100.97(4) . . ?
 S1 Ag9 Ag4 51.97(10) . . ?
 S1 Ag9 Ag8 96.01(9) . . ?
 S1 Ag9 S6 133.59(12) . . ?
 S6 Ag9 Ag4 97.14(9) . . ?
 S6 Ag9 Ag8 52.01(8) . . ?
 N5 Ag9 Ag4 101.0(3) . . ?
 N5 Ag9 Ag8 144.8(3) . . ?
 N5 Ag9 S1 119.2(3) . . ?
 N5 Ag9 S6 98.1(3) . . ?
 Ag4 Ag10 Ag11 106.80(5) . . ?
 S1 Ag10 Ag4 48.57(9) . . ?
 S1 Ag10 Ag11 103.61(9) . . ?
 S2 Ag10 Ag4 92.31(9) . . ?
 S2 Ag10 Ag11 47.64(10) . . ?
 S2 Ag10 S1 126.74(12) . . ?
 S2 Ag10 O14 105.8(4) . . ?
 O14 Ag10 Ag4 82.0(3) . . ?
 O14 Ag10 Ag11 151.2(4) . . ?
 O14 Ag10 S1 102.6(4) . . ?
 N1 Ag10 Ag4 148.7(4) . . ?
 N1 Ag10 Ag11 95.4(4) . . ?
 N1 Ag10 S1 105.5(4) . . ?
 N1 Ag10 S2 119.0(4) . . ?
 N1 Ag10 O14 89.1(5) . . ?
 S2 Ag11 Ag10 49.95(11) . . ?
 S2 Ag11 S4 121.48(13) . . ?
 S4 Ag11 Ag10 97.54(9) . . ?
 O5 Ag11 Ag10 135.0(4) . . ?
 O5 Ag11 S2 135.5(4) . . ?
 O5 Ag11 S4 102.6(4) . . ?
 S1 Ag12 Ag8 85.93(9) . . ?
 S1 Ag12 S4 110.24(12) . . ?
 S4 Ag12 Ag8 48.00(8) . . ?
 N2 Ag12 Ag8 150.1(4) . . ?
 N2 Ag12 S1 120.6(4) . . ?
 N2 Ag12 S4 122.6(4) . . ?
 Ag4 S1 Ag9 73.78(11) . . ?
 Ag4 S1 Ag10 76.66(12) . . ?
 Ag4 S1 Ag12 130.13(15) . . ?
 Ag9 S1 Ag10 140.78(15) . . ?
 Ag9 S1 Ag12 94.62(14) . . ?
 Ag12 S1 Ag10 85.14(11) . . ?
 C6 S1 Ag4 107.2(6) . . ?
 C6 S1 Ag9 107.4(6) . . ?
 C6 S1 Ag10 105.6(6) . . ?
 C6 S1 Ag12 122.4(6) . . ?
 Ag5 S2 Ag6 72.84(11) . . ?
 Ag5 S2 Ag10 88.00(13) . . ?
 Ag10 S2 Ag6 139.19(15) . . ?
 Ag11 S2 Ag5 134.20(16) . . ?
 Ag11 S2 Ag6 85.86(13) . . ?
 Ag11 S2 Ag10 82.41(14) . . ?
 C18 S2 Ag5 109.1(7) . . ?
 C18 S2 Ag6 107.3(8) . . ?
 C18 S2 Ag10 113.0(7) . . ?
 C18 S2 Ag11 115.9(6) . . ?
 Ag3 S3 Ag2 89.95(12) . . ?
 Ag6 S3 Ag2 140.15(15) . . ?
 Ag6 S3 Ag3 95.84(13) . . ?
 Ag7 S3 Ag2 75.72(11) . . ?
 Ag7 S3 Ag3 135.51(15) . . ?
 Ag7 S3 Ag6 72.69(10) . . ?
 C15 S3 Ag2 105.9(7) . . ?
 C15 S3 Ag3 114.4(6) . . ?
 C15 S3 Ag6 107.3(7) . . ?
 C15 S3 Ag7 110.0(6) . . ?
 Ag7 S4 Ag8 71.52(10) . . ?
 Ag7 S4 Ag11 87.12(13) . . ?
 Ag7 S4 Ag12 134.83(14) . . ?
 Ag8 S4 Ag12 82.94(11) . . ?
 Ag11 S4 Ag8 141.29(16) . . ?
 Ag11 S4 Ag12 90.74(13) . . ?
 C9 S4 Ag7 109.6(5) . . ?
 C9 S4 Ag8 103.3(5) . . ?
 C9 S4 Ag11 114.3(5) . . ?
 C9 S4 Ag12 112.3(5) . . ?
 Ag1 S5 Ag3 96.16(13) . . ?
 Ag1 S5 Ag5 138.38(16) . . ?
 Ag3 S5 Ag5 80.68(11) . . ?
 Ag4 S5 Ag1 85.09(13) . . ?
 Ag4 S5 Ag3 135.54(15) . . ?
 Ag4 S5 Ag5 70.16(10) . . ?
 C3 S5 Ag1 115.0(6) . . ?
 C3 S5 Ag3 113.2(6) . . ?
 C3 S5 Ag4 106.1(6) . . ?
 C3 S5 Ag5 104.0(6) . . ?
 Ag1 S6 Ag2 77.18(12) . . ?
 Ag1 S6 Ag9 85.97(11) . . ?
 Ag2 S6 Ag9 136.47(15) . . ?
 Ag8 S6 Ag1 132.64(15) . . ?
 Ag8 S6 Ag2 89.54(12) . . ?
 Ag8 S6 Ag9 72.97(10) . . ?
 C12 S6 Ag1 116.7(5) . . ?
 C12 S6 Ag2 117.5(5) . . ?
 C12 S6 Ag8 109.8(5) . . ?
 C12 S6 Ag9 106.0(5) . . ?
 O17 S7 C21 102.4(8) . . ?
 O18 S7 O17 112.0(8) . . ?
 O18 S7 C21 107.2(8) . . ?
 O19 S7 O17 109.9(7) . . ?
 O19 S7 O18 114.5(8) . . ?
 O19 S7 C21 110.1(8) . . ?
 O1 S8 O2 112.2(7) . . ?
 O1 S8 O3 112.6(7) . . ?
 O1 S8 C31 108.8(7) . . ?
 O2 S8 O3 114.0(7) . . ?
 O2 S8 C31 102.3(7) . . ?
 O3 S8 C31 106.1(8) . . ?
 O21 S9 O22 114.6(8) . . ?
 O21 S9 O23 113.4(9) . . ?
 O21 S9 C71 110.1(7) . . ?
 O22 S9 O23 110.2(8) . . ?
 O22 S9 C71 106.4(8) . . ?
 O23 S9 C71 101.0(7) . . ?
 O9 S10 C61 104.3(6) . . ?
 O10 S10 O9 113.7(7) . . ?
 O10 S10 C61 106.0(7) . . ?
 O11 S10 O9 110.5(7) . . ?
 O11 S10 O10 110.9(9) . . ?
 O11 S10 C61 111.3(8) . . ?
 O13 S11 O15 111.3(9) . . ?
 O13 S11 C51 106.2(10) . . ?
 O14 S11 O13 114.6(10) . . ?
 O14 S11 O15 110.7(11) . . ?
 O14 S11 C51 107.0(9) . . ?
 O15 S11 C51 106.5(9) . . ?
 O5 S12 O7 105.9(16) . . ?
 O5 S12 C41 103.7(12) . . ?
 O6 S12 O5 116.7(14) . . ?
 O6 S12 O7 113.4(19) . . ?
 O6 S12 C41 104.6(14) . . ?
 O7 S12 C41 112.2(15) . . ?
 S8 O1 Ag7 110.0(6) . . ?
 S8 O2 Ag8 116.6(6) . . ?
 S8 O3 Ag2 119.1(6) . . ?
 S12 O5 Ag11 130.9(12) . . ?
 S0AA O5 Ag11 118.5(18) . . ?
 S10 O9 Ag6 128.0(6) . . ?
 S10 O11 Ag5 126.0(8) . . ?
 S11 O13 Ag5 122.6(8) . . ?
 S11 O14 Ag10 113.1(8) . . ?
 S11 O15 Ag4 113.9(7) . . ?
 S7 O18 Ag8 122.7(8) . . ?
 S9 O23 Ag1 140.0(8) . . ?
 C107 N1 Ag10 124.4(11) . . ?
 C111 N1 Ag10 120.4(11) . . ?
 C111 N1 C107 115.2(13) . . ?
 C81 N2 Ag12 120.2(10) . . ?
 C85 N2 Ag12 124.2(12) . . ?
 C85 N2 C81 115.3(14) . . ?
 C105 N3 Ag2 119.3(9) . 1_544 ?
 C105 N3 C104 120.0 . . ?
 C104 N3 Ag2 120.4(10) . 1_544 ?
 N3 C105 H105 120.0 . . ?
 C106 C105 N3 120.0 . . ?
 C106 C105 H105 120.0 . . ?
 C105 C106 H106 120.0 . . ?
 C105 C106 C102 120.0 . . ?
 C102 C106 H106 120.0 . . ?
 C106 C102 C1A 122.4(16) . . ?
 C103 C102 C106 120.0 . . ?
 C103 C102 C1A 117.6(16) . . ?
 C102 C103 H103 120.0 . . ?
 C102 C103 C104 120.0 . . ?
 C104 C103 H103 120.0 . . ?
 N3 C104 H104 120.0 . . ?
 C103 C104 N3 120.0 . . ?
 C103 C104 H104 120.0 . . ?
 C132 N4 Ag3 123.7(9) . 1_544 ?
 C132 N4 C133 116.6(11) . . ?
 C133 N4 Ag3 118.3(9) . 1_544 ?
 C135 N5 Ag9 124.3(10) . . ?
 C135 N5 C139 114.2(12) . . ?
 C139 N5 Ag9 119.0(10) . . ?
 C160 N6 Ag6 120.3(10) . 1_646 ?
 C162 N6 Ag6 119.7(10) . 1_646 ?
 C162 N6 C160 119.0(13) . . ?
 C102 C1A H1A 118.7 . . ?
 C2A C1A C102 123(2) . . ?
 C2A C1A H1A 118.7 . . ?
 C2B C1B H1B 115.3 . . ?
 C2B C1B C3AA 129(3) . . ?
 C3AA C1B H1B 115.3 . . ?
 C1A C2A H2A 120.0 . . ?
 C1A C2A C95 120(2) . . ?
 C95 C2A H2A 120.0 . . ?
 C1B C2B H2B 118.6 . . ?
 C1B C2B C95 123(3) . . ?
 C95 C2B H2B 118.7 . . ?
 S5 C3 H3 108.4 . . ?
 C4 C3 S5 112.2(13) . . ?
 C4 C3 H3 108.4 . . ?
 C4 C3 C5 110.2(17) . . ?
 C5 C3 S5 109.0(13) . . ?
 C5 C3 H3 108.5 . . ?
 C3 C4 H4A 109.5 . . ?
 C3 C4 H4B 109.5 . . ?
 C3 C4 H4C 109.5 . . ?
 H4A C4 H4B 109.5 . . ?
 H4A C4 H4C 109.5 . . ?
 H4B C4 H4C 109.5 . . ?
 C3 C5 H5A 109.5 . . ?
 C3 C5 H5B 109.5 . . ?
 C3 C5 H5C 109.5 . . ?
 H5A C5 H5B 109.5 . . ?
 H5A C5 H5C 109.5 . . ?
 H5B C5 H5C 109.5 . . ?
 S1 C6 H6 106.5 . . ?
 C7 C6 S1 112.2(12) . . ?
 C7 C6 H6 106.5 . . ?
 C7 C6 C8 116.8(17) . . ?
 C8 C6 S1 107.7(12) . . ?
 C8 C6 H6 106.5 . . ?
 C6 C7 H7A 109.5 . . ?
 C6 C7 H7B 109.5 . . ?
 C6 C7 H7C 109.5 . . ?
 H7A C7 H7B 109.5 . . ?
 H7A C7 H7C 109.5 . . ?
 H7B C7 H7C 109.5 . . ?
 C6 C8 H8A 109.5 . . ?
 C6 C8 H8B 109.5 . . ?
 C6 C8 H8C 109.5 . . ?
 H8A C8 H8B 109.5 . . ?
 H8A C8 H8C 109.5 . . ?
 H8B C8 H8C 109.5 . . ?
 S4 C9 H9 109.3 . . ?
 C10 C9 S4 109.0(12) . . ?
 C10 C9 H9 109.3 . . ?
 C10 C9 C11 112.5(15) . . ?
 C11 C9 S4 107.5(11) . . ?
 C11 C9 H9 109.2 . . ?
 C9 C10 H10A 109.5 . . ?
 C9 C10 H10B 109.5 . . ?
 C9 C10 H10C 109.5 . . ?
 H10A C10 H10B 109.5 . . ?
 H10A C10 H10C 109.5 . . ?
 H10B C10 H10C 109.5 . . ?
 C9 C11 H11A 109.5 . . ?
 C9 C11 H11B 109.5 . . ?
 C9 C11 H11C 109.4 . . ?
 H11A C11 H11B 109.5 . . ?
 H11A C11 H11C 109.5 . . ?
 H11B C11 H11C 109.5 . . ?
 S6 C12 H12 108.1 . . ?
 C13 C12 S6 110.7(11) . . ?
 C13 C12 H12 108.1 . . ?
 C14 C12 S6 108.8(10) . . ?
 C14 C12 H12 108.1 . . ?
 C14 C12 C13 113.0(14) . . ?
 C12 C13 H13A 109.5 . . ?
 C12 C13 H13B 109.5 . . ?
 C12 C13 H13C 109.5 . . ?
 H13A C13 H13B 109.5 . . ?
 H13A C13 H13C 109.5 . . ?
 H13B C13 H13C 109.5 . . ?
 C12 C14 H14A 109.5 . . ?
 C12 C14 H14B 109.5 . . ?
 C12 C14 H14C 109.5 . . ?
 H14A C14 H14B 109.5 . . ?
 H14A C14 H14C 109.5 . . ?
 H14B C14 H14C 109.5 . . ?
 S3 C15 H15 113.3 . . ?
 C16 C15 S3 103.1(15) . . ?
 C16 C15 H15 113.3 . . ?
 C17 C15 S3 110.3(13) . . ?
 C17 C15 H15 113.3 . . ?
 C17 C15 C16 102.6(18) . . ?
 C15 C16 H16A 109.5 . . ?
 C15 C16 H16B 109.5 . . ?
 C15 C16 H16C 109.5 . . ?
 H16A C16 H16B 109.5 . . ?
 H16A C16 H16C 109.5 . . ?
 H16B C16 H16C 109.5 . . ?
 C15 C17 H17A 109.5 . . ?
 C15 C17 H17B 109.5 . . ?
 C15 C17 H17C 109.5 . . ?
 H17A C17 H17B 109.5 . . ?
 H17A C17 H17C 109.5 . . ?
 H17B C17 H17C 109.5 . . ?
 S2 C18 H18 101.2 . . ?
 C19 C18 S2 115.4(14) . . ?
 C19 C18 H18 101.2 . . ?
 C20 C18 S2 114.1(14) . . ?
 C20 C18 H18 101.2 . . ?
 C20 C18 C19 119.3(19) . . ?
 C18 C19 H19A 109.5 . . ?
 C18 C19 H19B 109.5 . . ?
 C18 C19 H19C 109.5 . . ?
 H19A C19 H19B 109.5 . . ?
 H19A C19 H19C 109.5 . . ?
 H19B C19 H19C 109.5 . . ?
 C18 C20 H20A 109.5 . . ?
 C18 C20 H20B 109.5 . . ?
 C18 C20 H20C 109.5 . . ?
 H20A C20 H20B 109.5 . . ?
 H20A C20 H20C 109.5 . . ?
 H20B C20 H20C 109.5 . . ?
 S7 C21 H21A 107.6 . . ?
 S7 C21 H21B 107.7 . . ?
 H21A C21 H21B 107.1 . . ?
 C22 C21 S7 118.6(12) . . ?
 C22 C21 H21A 107.6 . . ?
 C22 C21 H21B 107.7 . . ?
 C21 C22 C23 114.6(15) . . ?
 C21 C22 C27 114.4(16) . . ?
 C23 C22 C27 101.8(14) . . ?
 C28 C22 C21 119.4(14) . . ?
 C28 C22 C23 104.0(15) . . ?
 C28 C22 C27 100.3(17) . . ?
 C22 C23 H23A 111.6 . . ?
 C22 C23 H23B 111.6 . . ?
 H23A C23 H23B 109.4 . . ?
 C24 C23 C22 101.0(15) . . ?
 C24 C23 H23A 111.6 . . ?
 C24 C23 H23B 111.6 . . ?
 C23 C24 H24A 110.8 . . ?
 C23 C24 H24B 110.8 . . ?
 H24A C24 H24B 108.9 . . ?
 C25 C24 C23 104.7(16) . . ?
 C25 C24 H24A 110.8 . . ?
 C25 C24 H24B 110.8 . . ?
 C24 C25 H25 114.3 . . ?
 C24 C25 C26 104.7(18) . . ?
 C24 C25 C28 104.7(17) . . ?
 C26 C25 H25 114.3 . . ?
 C28 C25 H25 114.3 . . ?
 C28 C25 C26 103.4(17) . . ?
 C25 C26 H26A 111.7 . . ?
 C25 C26 H26B 111.7 . . ?
 H26A C26 H26B 109.5 . . ?
 C27 C26 C25 100.3(18) . . ?
 C27 C26 H26A 111.7 . . ?
 C27 C26 H26B 111.7 . . ?
 O20 C27 C22 119(2) . . ?
 O20 C27 C26 132(3) . . ?
 C26 C27 C22 109.4(18) . . ?
 C22 C28 C25 91.7(13) . . ?
 C22 C28 C29 110.8(18) . . ?
 C29 C28 C25 111.5(19) . . ?
 C30 C28 C22 114.2(17) . . ?
 C30 C28 C25 123(2) . . ?
 C30 C28 C29 106(2) . . ?
 C28 C29 H29A 109.5 . . ?
 C28 C29 H29B 109.5 . . ?
 C28 C29 H29C 109.5 . . ?
 H29A C29 H29B 109.5 . . ?
 H29A C29 H29C 109.5 . . ?
 H29B C29 H29C 109.5 . . ?
 C28 C30 H30A 109.5 . . ?
 C28 C30 H30B 109.5 . . ?
 C28 C30 H30C 109.5 . . ?
 H30A C30 H30B 109.5 . . ?
 H30A C30 H30C 109.5 . . ?
 H30B C30 H30C 109.5 . . ?
 S8 C31 H31A 108.5 . . ?
 S8 C31 H31B 108.5 . . ?
 H31A C31 H31B 107.5 . . ?
 C32 C31 S8 114.9(11) . . ?
 C32 C31 H31A 108.5 . . ?
 C32 C31 H31B 108.5 . . ?
 C31 C32 C33 122.2(12) . . ?
 C31 C32 C38 118.7(14) . . ?
 C37 C32 C31 109.4(13) . . ?
 C37 C32 C33 100.7(13) . . ?
 C37 C32 C38 100.2(13) . . ?
 C38 C32 C33 102.2(13) . . ?
 C32 C33 H33A 111.2 . . ?
 C32 C33 H33B 111.2 . . ?
 C32 C33 C34 102.8(12) . . ?
 H33A C33 H33B 109.1 . . ?
 C34 C33 H33A 111.2 . . ?
 C34 C33 H33B 111.2 . . ?
 C33 C34 H34A 111.2 . . ?
 C33 C34 H34B 111.2 . . ?
 H34A C34 H34B 109.1 . . ?
 C35 C34 C33 102.8(14) . . ?
 C35 C34 H34A 111.2 . . ?
 C35 C34 H34B 111.2 . . ?
 C34 C35 H35 113.4 . . ?
 C34 C35 C38 104.4(14) . . ?
 C36 C35 C34 110.0(19) . . ?
 C36 C35 H35 113.4 . . ?
 C36 C35 C38 101(2) . . ?
 C38 C35 H35 113.4 . . ?
 C35 C36 H36A 111.2 . . ?
 C35 C36 H36B 111.2 . . ?
 C35 C36 C37 102.8(12) . . ?
 H36A C36 H36B 109.1 . . ?
 C37 C36 H36A 111.2 . . ?
 C37 C36 H36B 111.2 . . ?
 O4 C37 C32 128.2(16) . . ?
 O4 C37 C36 127.4(16) . . ?
 C32 C37 C36 104.4(14) . . ?
 C32 C38 C39 108.2(13) . . ?
 C35 C38 C32 94.7(14) . . ?
 C35 C38 C39 112(2) . . ?
 C40 C38 C32 117(2) . . ?
 C40 C38 C35 114.5(17) . . ?
 C40 C38 C39 110.2(18) . . ?
 C38 C39 H39A 109.5 . . ?
 C38 C39 H39B 109.5 . . ?
 C38 C39 H39C 109.5 . . ?
 H39A C39 H39B 109.5 . . ?
 H39A C39 H39C 109.5 . . ?
 H39B C39 H39C 109.5 . . ?
 C38 C40 H40A 109.5 . . ?
 C38 C40 H40B 109.5 . . ?
 C38 C40 H40C 109.5 . . ?
 H40A C40 H40B 109.5 . . ?
 H40A C40 H40C 109.5 . . ?
 H40B C40 H40C 109.5 . . ?
 S12 C41 H41A 108.4 . . ?
 S12 C41 H41B 108.4 . . ?
 H41A C41 H41B 107.5 . . ?
 H41C C41 H41D 107.2 . . ?
 C42 C41 S12 115.6(13) . . ?
 C42 C41 H41A 108.4 . . ?
 C42 C41 H41B 108.4 . . ?
 C42 C41 H41C 108.0 . . ?
 C42 C41 H41D 108.0 . . ?
 C42 C41 S0AA 117.2(13) . . ?
 S0AA C41 H41C 107.9 . . ?
 S0AA C41 H41D 108.1 . . ?
 C41 C42 C43 120.0(14) . . ?
 C41 C42 C47 111.7(14) . . ?
 C47 C42 C43 104.1(14) . . ?
 C48 C42 C41 115.9(15) . . ?
 C48 C42 C43 105.3(15) . . ?
 C48 C42 C47 96.8(14) . . ?
 C42 C43 H43A 110.7 . . ?
 C42 C43 H43B 110.7 . . ?
 H43A C43 H43B 108.8 . . ?
 C44 C43 C42 105.1(16) . . ?
 C44 C43 H43A 110.7 . . ?
 C44 C43 H43B 110.7 . . ?
 C43 C44 H44A 111.4 . . ?
 C43 C44 H44B 111.5 . . ?
 H44A C44 H44B 109.3 . . ?
 C45 C44 C43 101.6(16) . . ?
 C45 C44 H44A 111.4 . . ?
 C45 C44 H44B 111.5 . . ?
 C44 C45 H45 113.6 . . ?
 C44 C45 C46 110.5(18) . . ?
 C44 C45 C48 105.7(17) . . ?
 C46 C45 H45 113.6 . . ?
 C46 C45 C48 98.7(18) . . ?
 C48 C45 H45 113.6 . . ?
 C45 C46 H46A 110.9 . . ?
 C45 C46 H46B 110.9 . . ?
 C45 C46 C47 104.2(15) . . ?
 H46A C46 H46B 108.9 . . ?
 C47 C46 H46A 110.9 . . ?
 C47 C46 H46B 110.9 . . ?
 O8 C47 C42 127.7(18) . . ?
 O8 C47 C46 128.2(18) . . ?
 C46 C47 C42 104.1(15) . . ?
 C42 C48 C45 91.9(15) . . ?
 C42 C48 C50 109.7(18) . . ?
 C49 C48 C42 116.5(16) . . ?
 C49 C48 C45 117.0(18) . . ?
 C49 C48 C50 108.5(19) . . ?
 C50 C48 C45 112.4(19) . . ?
 C48 C49 H49A 109.5 . . ?
 C48 C49 H49B 109.5 . . ?
 C48 C49 H49C 109.5 . . ?
 H49A C49 H49B 109.5 . . ?
 H49A C49 H49C 109.5 . . ?
 H49B C49 H49C 109.5 . . ?
 C48 C50 H50A 109.5 . . ?
 C48 C50 H50B 109.5 . . ?
 C48 C50 H50C 109.5 . . ?
 H50A C50 H50B 109.5 . . ?
 H50A C50 H50C 109.5 . . ?
 H50B C50 H50C 109.5 . . ?
 S11 C51 H51A 105.8 . . ?
 S11 C51 H51B 105.8 . . ?
 H51A C51 H51B 106.2 . . ?
 C52 C51 S11 126.0(18) . . ?
 C52 C51 H51A 105.8 . . ?
 C52 C51 H51B 105.8 . . ?
 C51 C52 C53 115.2(16) . . ?
 C51 C52 C57 111.6(18) . . ?
 C51 C52 C58 120.4(18) . . ?
 C53 C52 C57 99.7(15) . . ?
 C58 C52 C53 107.7(18) . . ?
 C58 C52 C57 99.2(15) . . ?
 C52 C53 H53A 111.3 . . ?
 C52 C53 H53B 111.3 . . ?
 H53A C53 H53B 109.2 . . ?
 C54 C53 C52 102.4(18) . . ?
 C54 C53 H53A 111.3 . . ?
 C54 C53 H53B 111.3 . . ?
 C53 C54 H54A 110.8 . . ?
 C53 C54 H54B 110.8 . . ?
 C53 C54 C55 105(2) . . ?
 H54A C54 H54B 108.8 . . ?
 C55 C54 H54A 110.8 . . ?
 C55 C54 H54B 110.8 . . ?
 C54 C55 H55 115.9 . . ?
 C54 C55 C56 103(3) . . ?
 C54 C55 C58 104.2(18) . . ?
 C56 C55 H55 115.9 . . ?
 C56 C55 C58 100(2) . . ?
 C58 C55 H55 115.9 . . ?
 C55 C56 H56A 111.4 . . ?
 C55 C56 H56B 111.4 . . ?
 H56A C56 H56B 109.3 . . ?
 C57 C56 C55 101.7(19) . . ?
 C57 C56 H56A 111.4 . . ?
 C57 C56 H56B 111.4 . . ?
 O16 C57 C52 125(2) . . ?
 O16 C57 C56 129(2) . . ?
 C56 C57 C52 106.5(19) . . ?
 C52 C58 C55 94.5(19) . . ?
 C59 C58 C52 116.8(18) . . ?
 C59 C58 C55 106(2) . . ?
 C59 C58 C60 112(2) . . ?
 C60 C58 C52 113(2) . . ?
 C60 C58 C55 111.8(19) . . ?
 C58 C59 H59A 109.5 . . ?
 C58 C59 H59B 109.5 . . ?
 C58 C59 H59C 109.5 . . ?
 H59A C59 H59B 109.5 . . ?
 H59A C59 H59C 109.5 . . ?
 H59B C59 H59C 109.5 . . ?
 C58 C60 H60A 109.5 . . ?
 C58 C60 H60B 109.5 . . ?
 C58 C60 H60C 109.5 . . ?
 H60A C60 H60B 109.5 . . ?
 H60A C60 H60C 109.5 . . ?
 H60B C60 H60C 109.5 . . ?
 S10 C61 H61A 106.7 . . ?
 S10 C61 H61B 106.7 . . ?
 H61A C61 H61B 106.6 . . ?
 C62 C61 S10 122.4(10) . . ?
 C62 C61 H61A 106.7 . . ?
 C62 C61 H61B 106.7 . . ?
 C61 C62 C68 115.3(15) . . ?
 C63 C62 C61 121.9(15) . . ?
 C63 C62 C67 106.2(17) . . ?
 C63 C62 C68 101.3(14) . . ?
 C67 C62 C61 111.0(15) . . ?
 C67 C62 C68 98.2(14) . . ?
 C62 C63 H63A 110.3 . . ?
 C62 C63 H63B 110.3 . . ?
 C62 C63 C64 107.1(16) . . ?
 H63A C63 H63B 108.5 . . ?
 C64 C63 H63A 110.3 . . ?
 C64 C63 H63B 110.3 . . ?
 C63 C64 H64A 111.1 . . ?
 C63 C64 H64B 111.0 . . ?
 H64A C64 H64B 109.0 . . ?
 C65 C64 C63 103.6(14) . . ?
 C65 C64 H64A 111.1 . . ?
 C65 C64 H64B 111.0 . . ?
 C64 C65 H65 112.6 . . ?
 C64 C65 C66 106(2) . . ?
 C64 C65 C68 106.2(15) . . ?
 C66 C65 H65 112.6 . . ?
 C66 C65 C68 106.0(15) . . ?
 C68 C65 H65 112.6 . . ?
 C65 C66 H66A 111.7 . . ?
 C65 C66 H66B 111.7 . . ?
 C65 C66 C67 100.5(14) . . ?
 H66A C66 H66B 109.4 . . ?
 C67 C66 H66A 111.7 . . ?
 C67 C66 H66B 111.7 . . ?
 O12 C67 C62 128(2) . . ?
 O12 C67 C66 123.1(18) . . ?
 C62 C67 C66 108.6(17) . . ?
 C65 C68 C62 85.1(13) . . ?
 C69 C68 C62 115.2(16) . . ?
 C69 C68 C65 116.5(17) . . ?
 C70 C68 C62 112.9(15) . . ?
 C70 C68 C65 111.7(16) . . ?
 C70 C68 C69 112.7(19) . . ?
 C68 C69 H69A 109.5 . . ?
 C68 C69 H69B 109.5 . . ?
 C68 C69 H69C 109.5 . . ?
 H69A C69 H69B 109.5 . . ?
 H69A C69 H69C 109.5 . . ?
 H69B C69 H69C 109.5 . . ?
 C68 C70 H70A 109.5 . . ?
 C68 C70 H70B 109.5 . . ?
 C68 C70 H70C 109.5 . . ?
 H70A C70 H70B 109.5 . . ?
 H70A C70 H70C 109.5 . . ?
 H70B C70 H70C 109.5 . . ?
 S9 C71 H71A 107.0 . . ?
 S9 C71 H71B 107.0 . . ?
 H71A C71 H71B 106.7 . . ?
 C72 C71 S9 121.4(9) . . ?
 C72 C71 H71A 107.0 . . ?
 C72 C71 H71B 107.0 . . ?
 C71 C72 C73 117.4(12) . . ?
 C71 C72 C77 109.1(11) . . ?
 C71 C72 C78 123.8(12) . . ?
 C73 C72 C78 101.0(10) . . ?
 C77 C72 C73 101.8(12) . . ?
 C77 C72 C78 100.5(11) . . ?
 C72 C73 H73A 110.8 . . ?
 C72 C73 H73B 110.8 . . ?
 H73A C73 H73B 108.9 . . ?
 C74 C73 C72 104.6(13) . . ?
 C74 C73 H73A 110.8 . . ?
 C74 C73 H73B 110.8 . . ?
 C73 C74 H74A 111.3 . . ?
 C73 C74 H74B 111.4 . . ?
 H74A C74 H74B 109.2 . . ?
 C75 C74 C73 102.1(13) . . ?
 C75 C74 H74A 111.3 . . ?
 C75 C74 H74B 111.4 . . ?
 C74 C75 H75 113.5 . . ?
 C74 C75 C76 109.7(14) . . ?
 C74 C75 C78 103.1(13) . . ?
 C76 C75 H75 113.5 . . ?
 C78 C75 H75 113.5 . . ?
 C78 C75 C76 102.4(11) . . ?
 C75 C76 H76A 111.6 . . ?
 C75 C76 H76B 111.6 . . ?
 H76A C76 H76B 109.4 . . ?
 C77 C76 C75 100.8(12) . . ?
 C77 C76 H76A 111.6 . . ?
 C77 C76 H76B 111.6 . . ?
 O24 C77 C72 124.3(15) . . ?
 O24 C77 C76 127.6(16) . . ?
 C76 C77 C72 108.1(12) . . ?
 C75 C78 C72 93.2(10) . . ?
 C75 C78 C79 113.2(12) . . ?
 C79 C78 C72 116.7(12) . . ?
 C80 C78 C72 108.9(11) . . ?
 C80 C78 C75 116.6(13) . . ?
 C80 C78 C79 108.0(12) . . ?
 C78 C79 H79A 109.5 . . ?
 C78 C79 H79B 109.5 . . ?
 C78 C79 H79C 109.5 . . ?
 H79A C79 H79B 109.5 . . ?
 H79A C79 H79C 109.5 . . ?
 H79B C79 H79C 109.5 . . ?
 C78 C80 H80A 109.5 . . ?
 C78 C80 H80B 109.5 . . ?
 C78 C80 H80C 109.5 . . ?
 H80A C80 H80B 109.5 . . ?
 H80A C80 H80C 109.5 . . ?
 H80B C80 H80C 109.5 . . ?
 N2 C81 H81 119.0 . . ?
 N2 C81 C82 121.9(15) . . ?
 C82 C81 H81 119.0 . . ?
 C81 C82 H82 119.5 . . ?
 C81 C82 C83 121.1(15) . . ?
 C83 C82 H82 119.5 . . ?
 C82 C83 C84 117.0(14) . . ?
 C82 C83 C86 118.7(14) . . ?
 C84 C83 C86 124.1(14) . . ?
 C83 C84 H84 121.3 . . ?
 C85 C84 C83 117.3(15) . . ?
 C85 C84 H84 121.3 . . ?
 N2 C85 C84 127.3(17) . . ?
 N2 C85 H85 116.4 . . ?
 C84 C85 H85 116.4 . . ?
 C83 C86 H86 117.1 . . ?
 C87 C86 C83 125.8(14) . . ?
 C87 C86 H86 117.1 . . ?
 C86 C87 H87 117.6 . . ?
 C86 C87 C94 124.8(14) . . ?
 C94 C87 H87 117.6 . . ?
 C89 C88 H88 119.3 . . ?
 C90 C88 H88 119.3 . . ?
 C90 C88 C89 121.3(14) . . ?
 C88 C89 H89 120.7 . . ?
 C91 C89 C88 118.6(14) . . ?
 C91 C89 H89 120.7 . . ?
 C88 C90 H90 118.7 . . ?
 C88 C90 C92 122.5(14) . . ?
 C92 C90 H90 118.8 . . ?
 C89 C91 H91 118.8 . . ?
 C89 C91 C93 122.5(14) . . ?
 C93 C91 H91 118.8 . . ?
 C90 C92 C93 117.5(12) . . ?
 C94 C92 C90 121.2(13) . . ?
 C94 C92 C93 121.1(12) . . ?
 C92 C93 C91 117.5(13) . . ?
 C95 C93 C91 122.9(13) . . ?
 C95 C93 C92 119.6(13) . . ?
 C92 C94 C87 124.7(13) . . ?
 C92 C94 C96 119.3(13) . . ?
 C96 C94 C87 115.9(13) . . ?
 C93 C95 C2A 125.2(16) . . ?
 C93 C95 C2B 112.4(17) . . ?
 C101 C95 C2A 111.8(16) . . ?
 C101 C95 C2B 125.7(17) . . ?
 C101 C95 C93 121.2(13) . . ?
 C94 C96 C101 119.3(13) . . ?
 C97 C96 C94 122.6(13) . . ?
 C97 C96 C101 118.1(13) . . ?
 C96 C97 H97 118.7 . . ?
 C98 C97 C96 122.6(15) . . ?
 C98 C97 H97 118.7 . . ?
 C97 C98 H98 120.5 . . ?
 C97 C98 C99 119.0(15) . . ?
 C99 C98 H98 120.5 . . ?
 C98 C99 H99 119.8 . . ?
 C100 C99 C98 120.3(14) . . ?
 C100 C99 H99 119.8 . . ?
 C99 C100 H100 119.2 . . ?
 C101 C100 C99 121.6(15) . . ?
 C101 C100 H100 119.2 . . ?
 C95 C101 C96 119.5(13) . . ?
 C95 C101 C100 122.1(14) . . ?
 C100 C101 C96 118.3(14) . . ?
 N1 C107 H107 118.3 . . ?
 N1 C107 C108 123.4(15) . . ?
 C108 C107 H107 118.3 . . ?
 C107 C108 H108 120.9 . . ?
 C109 C108 C107 118.1(13) . . ?
 C109 C108 H108 120.9 . . ?
 C108 C109 C110 118.3(13) . . ?
 C108 C109 C112 123.1(15) . . ?
 C110 C109 C112 118.5(15) . . ?
 C109 C110 H110 121.6 . . ?
 C109 C110 C111 116.8(16) . . ?
 C111 C110 H110 121.6 . . ?
 N1 C111 C110 128.1(16) . . ?
 N1 C111 H111 115.9 . . ?
 C110 C111 H111 115.9 . . ?
 C109 C112 H112 118.2 . . ?
 C113 C112 C109 123.6(17) . . ?
 C113 C112 H112 118.2 . . ?
 C112 C113 H113 118.7 . . ?
 C112 C113 C117 122.5(16) . . ?
 C117 C113 H113 118.7 . . ?
 C115 C114 H114 119.1 . . ?
 C115 C114 C121 121.9(13) . . ?
 C121 C114 H114 119.1 . . ?
 C114 C115 H115 119.5 . . ?
 C114 C115 C116 121.0(14) . . ?
 C116 C115 H115 119.5 . . ?
 C117 C116 C115 118.8(13) . . ?
 C117 C116 C123 123.2(13) . . ?
 C123 C116 C115 117.8(12) . . ?
 C116 C117 C113 120.2(13) . . ?
 C116 C117 C118 117.7(12) . . ?
 C118 C117 C113 122.1(13) . . ?
 C117 C118 C119 121.9(13) . . ?
 C125 C118 C117 119.5(12) . . ?
 C125 C118 C119 118.6(12) . . ?
 C118 C119 H119 119.7 . . ?
 C120 C119 C118 120.6(13) . . ?
 C120 C119 H119 119.7 . . ?
 C119 C120 H120 119.5 . . ?
 C119 C120 C127 120.9(14) . . ?
 C127 C120 H120 119.5 . . ?
 C114 C121 H121 120.1 . . ?
 C122 C121 C114 119.9(14) . . ?
 C122 C121 H121 120.1 . . ?
 C121 C122 H122 120.0 . . ?
 C121 C122 C123 119.9(13) . . ?
 C123 C122 H122 120.0 . . ?
 C116 C123 C122 119.4(12) . . ?
 C116 C123 C124 117.1(12) . . ?
 C122 C123 C124 123.5(12) . . ?
 C123 C124 C128 118.9(11) . . ?
 C125 C124 C123 120.3(11) . . ?
 C125 C124 C128 120.7(12) . . ?
 C118 C125 C126 117.4(12) . . ?
 C124 C125 C118 122.0(12) . . ?
 C124 C125 C126 120.5(12) . . ?
 C125 C126 H126 119.6 . . ?
 C127 C126 C125 120.8(13) . . ?
 C127 C126 H126 119.6 . . ?
 C120 C127 H127 119.2 . . ?
 C126 C127 C120 121.5(14) . . ?
 C126 C127 H127 119.2 . . ?
 C124 C128 H128 116.3 . . ?
 C129 C128 C124 127.3(13) . . ?
 C129 C128 H128 116.3 . . ?
 C128 C129 H129 116.5 . . ?
 C128 C129 C130 127.1(13) . . ?
 C130 C129 H129 116.5 . . ?
 C131 C130 C129 121.0(12) . . ?
 C131 C130 C134 116.1(12) . . ?
 C134 C130 C129 122.7(11) . . ?
 C130 C131 H131 119.7 . . ?
 C132 C131 C130 120.6(14) . . ?
 C132 C131 H131 119.7 . . ?
 N4 C132 C131 123.6(13) . . ?
 N4 C132 H132 118.2 . . ?
 C131 C132 H132 118.2 . . ?
 N4 C133 H133 119.2 . . ?
 C134 C133 N4 121.7(13) . . ?
 C134 C133 H133 119.2 . . ?
 C130 C134 H134 119.4 . . ?
 C133 C134 C130 121.3(13) . . ?
 C133 C134 H134 119.4 . . ?
 N5 C135 H135 116.8 . . ?
 N5 C135 C136 126.3(14) . . ?
 C136 C135 H135 116.8 . . ?
 C135 C136 H136 120.0 . . ?
 C135 C136 C137 120.0(14) . . ?
 C137 C136 H136 120.0 . . ?
 C136 C137 C138 115.8(13) . . ?
 C136 C137 C140 125.6(15) . . ?
 C138 C137 C140 118.5(15) . . ?
 C137 C138 H138 120.7 . . ?
 C137 C138 C139 118.7(15) . . ?
 C139 C138 H138 120.7 . . ?
 N5 C139 C138 124.7(15) . . ?
 N5 C139 H139 117.7 . . ?
 C138 C139 H139 117.7 . . ?
 C137 C140 H140 116.9 . . ?
 C141 C140 C137 126.2(17) . . ?
 C141 C140 H140 116.9 . . ?
 C140 C141 H141 117.9 . . ?
 C140 C141 C145 124.2(17) . . ?
 C145 C141 H141 117.9 . . ?
 C143 C142 H142 118.8 . . ?
 C143 C142 C155 122.4(19) . . ?
 C155 C142 H142 118.8 . . ?
 C142 C143 H143 118.5 . . ?
 C142 C143 C144 123.1(18) . . ?
 C144 C143 H143 118.5 . . ?
 C143 C144 C145 124.7(16) . . ?
 C143 C144 C153 117.7(19) . . ?
 C145 C144 C153 117.6(16) . . ?
 C144 C145 C141 118.0(18) . . ?
 C146 C145 C141 120.9(19) . . ?
 C146 C145 C144 121.1(14) . . ?
 C145 C146 C147 120.8(15) . . ?
 C145 C146 C151 119.0(17) . . ?
 C147 C146 C151 120.0(17) . . ?
 C146 C147 H147 118.7 . . ?
 C148 C147 C146 122.5(16) . . ?
 C148 C147 H147 118.7 . . ?
 C147 C148 H148 119.9 . . ?
 C147 C148 C149 120(2) . . ?
 C149 C148 H148 119.9 . . ?
 C148 C149 H149 120.4 . . ?
 C150 C149 C148 119(2) . . ?
 C150 C149 H149 120.4 . . ?
 C149 C150 H150 119.4 . . ?
 C149 C150 C151 121.2(16) . . ?
 C151 C150 H150 119.4 . . ?
 C150 C151 C146 116.5(16) . . ?
 C152 C151 C146 120.9(17) . . ?
 C152 C151 C150 122.6(15) . . ?
 C151 C152 C156 121.8(16) . . ?
 C153 C152 C151 120.1(14) . . ?
 C153 C152 C156 118.1(15) . . ?
 C152 C153 C144 121.2(16) . . ?
 C152 C153 C154 121.4(15) . . ?
 C154 C153 C144 117.4(17) . . ?
 C153 C154 H154 118.1 . . ?
 C155 C154 C153 123.8(19) . . ?
 C155 C154 H154 118.1 . . ?
 C142 C155 H155 122.2 . . ?
 C154 C155 C142 116(2) . . ?
 C154 C155 H155 122.2 . . ?
 C152 C156 H156 118.7 . . ?
 C157 C156 C152 122.5(17) . . ?
 C157 C156 H156 118.7 . . ?
 C156 C157 H157 117.0 . . ?
 C156 C157 C158 126.0(15) . . ?
 C158 C157 H157 117.0 . . ?
 C159 C158 C157 120.8(13) . . ?
 C161 C158 C157 122.1(13) . . ?
 C161 C158 C159 117.0(13) . . ?
 C158 C159 H159 120.8 . . ?
 C158 C159 C160 118.4(15) . . ?
 C160 C159 H159 120.8 . . ?
 N6 C160 C159 121.1(14) . . ?
 N6 C160 H160 119.5 . . ?
 C159 C160 H160 119.5 . . ?
 C158 C161 H161 118.8 . . ?
 C162 C161 C158 122.5(16) . . ?
 C162 C161 H161 118.8 . . ?
 N6 C162 C161 121.8(15) . . ?
 N6 C162 H162 119.1 . . ?
 C161 C162 H162 119.1 . . ?
 H0AB O0AA H0AC 104.5 . . ?
 H1AB O1AA H1AC 109.5 . . ?
 O5 S0AA C41 97.4(16) . . ?
 O2AA S0AA O5 109(3) . . ?
 O2AA S0AA C41 113(3) . . ?
 O2AA S0AA O34 107(4) . . ?
 O34 S0AA O5 129(4) . . ?
 O34 S0AA C41 99(3) . . ?
 C1AA N2AA C5AA 120.0 . . ?
 N2AA C1AA H1AA 120.0 . . ?
 N2AA C1AA C0AA 120.0 . . ?
 C0AA C1AA H1AA 120.0 . . ?
 C1AA C0AA H0AA 120.0 . . ?
 C3AA C0AA C1AA 120.0 . . ?
 C3AA C0AA H0AA 120.0 . . ?
 C0AA C3AA C1B 116.8(19) . . ?
 C4AA C3AA C1B 123.2(19) . . ?
 C4AA C3AA C0AA 120.0 . . ?
 C3AA C4AA H4AA 120.0 . . ?
 C5AA C4AA C3AA 120.0 . . ?
 C5AA C4AA H4AA 120.0 . . ?
 N2AA C5AA H5AA 120.0 . . ?
 C4AA C5AA N2AA 120.0 . . ?
 C4AA C5AA H5AA 120.0 . . ?

loop_
  _geom_torsion_atom_site_label_1
  _geom_torsion_atom_site_label_2
  _geom_torsion_atom_site_label_3
  _geom_torsion_atom_site_label_4
  _geom_torsion
  _geom_torsion_site_symmetry_1
  _geom_torsion_site_symmetry_2
  _geom_torsion_site_symmetry_3
  _geom_torsion_site_symmetry_4
  _geom_torsion_publ_flag
 Ag1 S5 C3 C4 38.0(16) . . . . ?
 Ag1 S5 C3 C5 -84.3(14) . . . . ?
 Ag1 S6 C12 C13 -2.9(13) . . . . ?
 Ag1 S6 C12 C14 121.9(13) . . . . ?
 Ag2 S3 C15 C16 140.9(14) . . . . ?
 Ag2 S3 C15 C17 -110.2(14) . . . . ?
 Ag2 S6 C12 C13 -91.8(12) . . . . ?
 Ag2 S6 C12 C14 32.9(15) . . . . ?
 Ag2 N3 C105 C106 173.8(16) 1_544 . . . ?
 Ag2 N3 C104 C103 -173.7(16) 1_544 . . . ?
 Ag2 N2AA C1AA C0AA -176.6(18) 1_544 . . . ?
 Ag2 N2AA C5AA C4AA 176.3(19) 1_544 . . . ?
 Ag3 S3 C15 C16 43.5(16) . . . . ?
 Ag3 S3 C15 C17 152.4(13) . . . . ?
 Ag3 S5 C3 C4 147.2(12) . . . . ?
 Ag3 S5 C3 C5 24.8(15) . . . . ?
 Ag3 N4 C132 C131 170.1(10) 1_544 . . . ?
 Ag3 N4 C133 C134 -169.5(12) 1_544 . . . ?
 Ag4 S1 C6 C7 38.4(17) . . . . ?
 Ag4 S1 C6 C8 168.3(12) . . . . ?
 Ag4 S5 C3 C4 -54.1(15) . . . . ?
 Ag4 S5 C3 C5 -176.5(12) . . . . ?
 Ag5 S2 C18 C19 66(2) . . . . ?
 Ag5 S2 C18 C20 -150.7(17) . . . . ?
 Ag5 S5 C3 C4 -127.1(13) . . . . ?
 Ag5 S5 C3 C5 110.5(13) . . . . ?
 Ag6 S2 C18 C19 142.9(18) . . . . ?
 Ag6 S2 C18 C20 -73.3(19) . . . . ?
 Ag6 S3 C15 C16 -61.5(15) . . . . ?
 Ag6 S3 C15 C17 47.4(16) . . . . ?
 Ag6 N6 C160 C159 -162.8(14) 1_646 . . . ?
 Ag6 N6 C162 C161 163.2(14) 1_646 . . . ?
 Ag7 S3 C15 C16 -138.9(14) . . . . ?
 Ag7 S3 C15 C17 -30.0(17) . . . . ?
 Ag7 S4 C9 C10 49.0(14) . . . . ?
 Ag7 S4 C9 C11 171.2(11) . . . . ?
 Ag8 S4 C9 C10 123.9(12) . . . . ?
 Ag8 S4 C9 C11 -113.9(12) . . . . ?
 Ag8 S6 C12 C13 168.0(10) . . . . ?
 Ag8 S6 C12 C14 -67.3(14) . . . . ?
 Ag9 S1 C6 C7 -39.5(17) . . . . ?
 Ag9 S1 C6 C8 90.4(13) . . . . ?
 Ag9 S6 C12 C13 90.7(12) . . . . ?
 Ag9 S6 C12 C14 -144.5(13) . . . . ?
 Ag9 N5 C135 C136 165.0(13) . . . . ?
 Ag9 N5 C139 C138 -167.8(14) . . . . ?
 Ag10 S1 C6 C7 118.9(15) . . . . ?
 Ag10 S1 C6 C8 -111.2(13) . . . . ?
 Ag10 S2 C18 C19 -31(2) . . . . ?
 Ag10 S2 C18 C20 113.2(18) . . . . ?
 Ag10 N1 C107 C108 -178.0(12) . . . . ?
 Ag10 N1 C111 C110 176.8(18) . . . . ?
 Ag11 S2 C18 C19 -123.3(17) . . . . ?
 Ag11 S2 C18 C20 21(2) . . . . ?
 Ag11 S4 C9 C10 -46.8(14) . . . . ?
 Ag11 S4 C9 C11 75.4(13) . . . . ?
 Ag11 O5 S0AA C41 163.3(13) . . . . ?
 Ag11 O5 S0AA O2AA -79(3) . . . . ?
 Ag11 O5 S0AA O34 55(4) . . . . ?
 Ag12 S1 C6 C7 -146.9(13) . . . . ?
 Ag12 S1 C6 C8 -17.0(16) . . . . ?
 Ag12 S4 C9 C10 -148.4(11) . . . . ?
 Ag12 S4 C9 C11 -26.2(14) . . . . ?
 Ag12 N2 C81 C82 -170.9(12) . . . . ?
 Ag12 N2 C85 C84 171.9(13) . . . . ?
 S7 C21 C22 C23 -22(2) . . . . ?
 S7 C21 C22 C27 -138.6(15) . . . . ?
 S7 C21 C22 C28 102.7(18) . . . . ?
 S8 C31 C32 C33 -17(2) . . . . ?
 S8 C31 C32 C37 -134.4(14) . . . . ?
 S8 C31 C32 C38 111.7(15) . . . . ?
 S9 C71 C72 C73 -66.2(17) . . . . ?
 S9 C71 C72 C77 178.8(12) . . . . ?
 S9 C71 C72 C78 61.2(19) . . . . ?
 S10 C61 C62 C63 -30(2) . . . . ?
 S10 C61 C62 C67 -156.5(14) . . . . ?
 S10 C61 C62 C68 93.0(16) . . . . ?
 S11 C51 C52 C53 -65(2) . . . . ?
 S11 C51 C52 C57 -178.2(15) . . . . ?
 S11 C51 C52 C58 66(3) . . . . ?
 S12 C41 C42 C43 20(2) . . . . ?
 S12 C41 C42 C47 -102.7(16) . . . . ?
 S12 C41 C42 C48 147.8(16) . . . . ?
 O1 S8 O2 Ag8 61.9(8) . . . . ?
 O1 S8 O3 Ag2 -61.6(8) . . . . ?
 O1 S8 C31 C32 -59.0(15) . . . . ?
 O2 S8 O1 Ag7 -63.3(8) . . . . ?
 O2 S8 O3 Ag2 67.7(9) . . . . ?
 O2 S8 C31 C32 -177.8(12) . . . . ?
 O3 S8 O1 Ag7 66.9(7) . . . . ?
 O3 S8 O2 Ag8 -67.6(8) . . . . ?
 O3 S8 C31 C32 62.4(14) . . . . ?
 O5 S12 C41 C42 178.2(15) . . . . ?
 O6 S12 O5 Ag11 -92(2) . . . . ?
 O6 S12 C41 C42 55.4(19) . . . . ?
 O7 S12 O5 Ag11 36(2) . . . . ?
 O7 S12 C41 C42 -68(2) . . . . ?
 O9 S10 O11 Ag5 24.4(14) . . . . ?
 O9 S10 C61 C62 176.9(13) . . . . ?
 O10 S10 O9 Ag6 -111.1(8) . . . . ?
 O10 S10 O11 Ag5 151.3(9) . . . . ?
 O10 S10 C61 C62 56.7(14) . . . . ?
 O11 S10 O9 Ag6 14.2(12) . . . . ?
 O11 S10 C61 C62 -63.9(15) . . . . ?
 O13 S11 O14 Ag10 -60.7(12) . . . . ?
 O13 S11 O15 Ag4 55.6(11) . . . . ?
 O13 S11 C51 C52 158.4(18) . . . . ?
 O14 S11 O13 Ag5 75.2(13) . . . . ?
 O14 S11 O15 Ag4 -73.2(10) . . . . ?
 O14 S11 C51 C52 -79(2) . . . . ?
 O15 S11 O13 Ag5 -51.4(13) . . . . ?
 O15 S11 O14 Ag10 66.2(11) . . . . ?
 O15 S11 C51 C52 40(2) . . . . ?
 O17 S7 O18 Ag8 -121.5(9) . . . . ?
 O17 S7 C21 C22 -168.9(13) . . . . ?
 O18 S7 C21 C22 -50.9(16) . . . . ?
 O19 S7 O18 Ag8 4.5(12) . . . . ?
 O19 S7 C21 C22 74.2(14) . . . . ?
 O21 S9 O23 Ag1 -98.6(16) . . . . ?
 O21 S9 C71 C72 49.7(16) . . . . ?
 O22 S9 O23 Ag1 31.4(18) . . . . ?
 O22 S9 C71 C72 -75.1(14) . . . . ?
 O23 S9 C71 C72 169.8(14) . . . . ?
 N1 C107 C108 C109 2(2) . . . . ?
 N2 C81 C82 C83 -2(2) . . . . ?
 N3 C105 C106 C102 0.0 . . . . ?
 C105 N3 C104 C103 0.0 . . . . ?
 C105 C106 C102 C103 0.0 . . . . ?
 C105 C106 C102 C1A 178(2) . . . . ?
 C106 C102 C103 C104 0.0 . . . . ?
 C106 C102 C1A C2A -18(3) . . . . ?
 C102 C103 C104 N3 0.0 . . . . ?
 C102 C1A C2A C95 -179.8(19) . . . . ?
 C103 C102 C1A C2A 161(2) . . . . ?
 C104 N3 C105 C106 0.0 . . . . ?
 N4 C133 C134 C130 1(2) . . . . ?
 N5 C135 C136 C137 -3(3) . . . . ?
 C1A C102 C103 C104 -178.4(19) . . . . ?
 C1A C2A C95 C93 63(3) . . . . ?
 C1A C2A C95 C101 -132(2) . . . . ?
 C1B C2B C95 C93 -128(3) . . . . ?
 C1B C2B C95 C101 61(4) . . . . ?
 C1B C3AA C4AA C5AA 178(2) . . . . ?
 C2A C95 C101 C96 -164.6(17) . . . . ?
 C2A C95 C101 C100 18(2) . . . . ?
 C2B C1B C3AA C0AA 168(3) . . . . ?
 C2B C1B C3AA C4AA -11(4) . . . . ?
 C2B C95 C101 C96 171(2) . . . . ?
 C2B C95 C101 C100 -7(3) . . . . ?
 C21 S7 O18 Ag8 126.9(9) . . . . ?
 C21 C22 C23 C24 169.3(16) . . . . ?
 C21 C22 C27 O20 22(3) . . . . ?
 C21 C22 C27 C26 -160.6(19) . . . . ?
 C21 C22 C28 C25 176.5(17) . . . . ?
 C21 C22 C28 C29 63(2) . . . . ?
 C21 C22 C28 C30 -56(3) . . . . ?
 C22 C23 C24 C25 -2(2) . . . . ?
 C23 C22 C27 O20 -102(2) . . . . ?
 C23 C22 C27 C26 75(2) . . . . ?
 C23 C22 C28 C25 -54.3(17) . . . . ?
 C23 C22 C28 C29 -168.0(18) . . . . ?
 C23 C22 C28 C30 73(2) . . . . ?
 C23 C24 C25 C26 76(2) . . . . ?
 C23 C24 C25 C28 -33(2) . . . . ?
 C24 C25 C26 C27 -70(2) . . . . ?
 C24 C25 C28 C22 52.9(19) . . . . ?
 C24 C25 C28 C29 166.1(19) . . . . ?
 C24 C25 C28 C30 -67(2) . . . . ?
 C25 C26 C27 O20 173(3) . . . . ?
 C25 C26 C27 C22 -4(2) . . . . ?
 C26 C25 C28 C22 -56.4(18) . . . . ?
 C26 C25 C28 C29 57(2) . . . . ?
 C26 C25 C28 C30 -177(2) . . . . ?
 C27 C22 C23 C24 -67(2) . . . . ?
 C27 C22 C28 C25 50.8(17) . . . . ?
 C27 C22 C28 C29 -63(2) . . . . ?
 C27 C22 C28 C30 178.0(19) . . . . ?
 C28 C22 C23 C24 37.3(18) . . . . ?
 C28 C22 C27 O20 151(2) . . . . ?
 C28 C22 C27 C26 -32(2) . . . . ?
 C28 C25 C26 C27 39(2) . . . . ?
 C31 S8 O1 Ag7 -175.8(7) . . . . ?
 C31 S8 O2 Ag8 178.3(8) . . . . ?
 C31 S8 O3 Ag2 179.6(7) . . . . ?
 C31 C32 C33 C34 164.2(14) . . . . ?
 C31 C32 C37 O4 22(3) . . . . ?
 C31 C32 C37 C36 -155.6(15) . . . . ?
 C31 C32 C38 C35 172.0(16) . . . . ?
 C31 C32 C38 C39 -73(2) . . . . ?
 C31 C32 C38 C40 52(2) . . . . ?
 C32 C33 C34 C35 5.6(17) . . . . ?
 C33 C32 C37 O4 -108(2) . . . . ?
 C33 C32 C37 C36 74.5(16) . . . . ?
 C33 C32 C38 C35 -50.3(17) . . . . ?
 C33 C32 C38 C39 64.5(17) . . . . ?
 C33 C32 C38 C40 -170.7(16) . . . . ?
 C33 C34 C35 C36 68.7(18) . . . . ?
 C33 C34 C35 C38 -39.4(19) . . . . ?
 C34 C35 C36 C37 -70(2) . . . . ?
 C34 C35 C38 C32 56.2(18) . . . . ?
 C34 C35 C38 C39 -55.5(19) . . . . ?
 C34 C35 C38 C40 178.2(19) . . . . ?
 C35 C36 C37 O4 177(2) . . . . ?
 C35 C36 C37 C32 -5(2) . . . . ?
 C36 C35 C38 C32 -58.1(18) . . . . ?
 C36 C35 C38 C39 -169.8(16) . . . . ?
 C36 C35 C38 C40 64(2) . . . . ?
 C37 C32 C33 C34 -74.5(15) . . . . ?
 C37 C32 C38 C35 53.2(18) . . . . ?
 C37 C32 C38 C39 168.0(16) . . . . ?
 C37 C32 C38 C40 -67.3(19) . . . . ?
 C38 C32 C33 C34 28.5(15) . . . . ?
 C38 C32 C37 O4 148(2) . . . . ?
 C38 C32 C37 C36 -30.2(19) . . . . ?
 C38 C35 C36 C37 40(2) . . . . ?
 C41 S12 O5 Ag11 153.9(13) . . . . ?
 C41 C42 C43 C44 159.7(17) . . . . ?
 C41 C42 C47 O8 16(3) . . . . ?
 C41 C42 C47 C46 -162.2(16) . . . . ?
 C41 C42 C48 C45 178.3(16) . . . . ?
 C41 C42 C48 C49 57(2) . . . . ?
 C41 C42 C48 C50 -67(2) . . . . ?
 C42 C41 S0AA O5 160.9(19) . . . . ?
 C42 C41 S0AA O2AA 46(4) . . . . ?
 C42 C41 S0AA O34 -68(3) . . . . ?
 C42 C43 C44 C45 8(2) . . . . ?
 C43 C42 C47 O8 -115(2) . . . . ?
 C43 C42 C47 C46 66.8(17) . . . . ?
 C43 C42 C48 C45 -46.5(18) . . . . ?
 C43 C42 C48 C49 -168.2(15) . . . . ?
 C43 C42 C48 C50 68.1(19) . . . . ?
 C43 C44 C45 C46 66(2) . . . . ?
 C43 C44 C45 C48 -40(2) . . . . ?
 C44 C45 C46 C47 -74(2) . . . . ?
 C44 C45 C48 C42 53.9(19) . . . . ?
 C44 C45 C48 C49 175.1(18) . . . . ?
 C44 C45 C48 C50 -58(2) . . . . ?
 C45 C46 C47 O8 -176(2) . . . . ?
 C45 C46 C47 C42 2(2) . . . . ?
 C46 C45 C48 C42 -60.4(17) . . . . ?
 C46 C45 C48 C49 61(2) . . . . ?
 C46 C45 C48 C50 -172.7(19) . . . . ?
 C47 C42 C43 C44 -74.5(18) . . . . ?
 C47 C42 C48 C45 60.1(17) . . . . ?
 C47 C42 C48 C49 -61.5(18) . . . . ?
 C47 C42 C48 C50 174.8(17) . . . . ?
 C48 C42 C43 C44 26.7(19) . . . . ?
 C48 C42 C47 O8 137(2) . . . . ?
 C48 C42 C47 C46 -40.9(17) . . . . ?
 C48 C45 C46 C47 36(2) . . . . ?
 C51 S11 O13 Ag5 -166.9(10) . . . . ?
 C51 S11 O14 Ag10 -178.2(10) . . . . ?
 C51 S11 O15 Ag4 170.9(9) . . . . ?
 C51 C52 C53 C54 167(2) . . . . ?
 C51 C52 C57 O16 11(3) . . . . ?
 C51 C52 C57 C56 -164.3(19) . . . . ?
 C51 C52 C58 C55 178.0(19) . . . . ?
 C51 C52 C58 C59 -71(3) . . . . ?
 C51 C52 C58 C60 62(3) . . . . ?
 C52 C53 C54 C55 4(3) . . . . ?
 C53 C52 C57 O16 -111(2) . . . . ?
 C53 C52 C57 C56 74(2) . . . . ?
 C53 C52 C58 C55 -47.2(19) . . . . ?
 C53 C52 C58 C59 64(3) . . . . ?
 C53 C52 C58 C60 -163(2) . . . . ?
 C53 C54 C55 C56 71(3) . . . . ?
 C53 C54 C55 C58 -33(3) . . . . ?
 C54 C55 C56 C57 -72(2) . . . . ?
 C54 C55 C58 C52 48(3) . . . . ?
 C54 C55 C58 C59 -71(3) . . . . ?
 C54 C55 C58 C60 166(2) . . . . ?
 C55 C56 C57 O16 -176(2) . . . . ?
 C55 C56 C57 C52 -1(3) . . . . ?
 C56 C55 C58 C52 -58(2) . . . . ?
 C56 C55 C58 C59 -178(2) . . . . ?
 C56 C55 C58 C60 59(3) . . . . ?
 C57 C52 C53 C54 -74(2) . . . . ?
 C57 C52 C58 C55 56.1(19) . . . . ?
 C57 C52 C58 C59 167(2) . . . . ?
 C57 C52 C58 C60 -60(2) . . . . ?
 C58 C52 C53 C54 29(2) . . . . ?
 C58 C52 C57 O16 139(2) . . . . ?
 C58 C52 C57 C56 -36(2) . . . . ?
 C58 C55 C56 C57 36(2) . . . . ?
 C61 S10 O9 Ag6 133.9(8) . . . . ?
 C61 S10 O11 Ag5 -91.0(11) . . . . ?
 C61 C62 C63 C64 166.4(16) . . . . ?
 C61 C62 C67 O12 18(3) . . . . ?
 C61 C62 C67 C66 -161.0(17) . . . . ?
 C61 C62 C68 C65 173.6(15) . . . . ?
 C61 C62 C68 C69 57(2) . . . . ?
 C61 C62 C68 C70 -75(2) . . . . ?
 C62 C63 C64 C65 -1(2) . . . . ?
 C63 C62 C67 O12 -116(2) . . . . ?
 C63 C62 C67 C66 65(2) . . . . ?
 C63 C62 C68 C65 -52.8(15) . . . . ?
 C63 C62 C68 C69 -169.8(17) . . . . ?
 C63 C62 C68 C70 58.7(19) . . . . ?
 C63 C64 C65 C66 73.5(19) . . . . ?
 C63 C64 C65 C68 -39(2) . . . . ?
 C64 C65 C66 C67 -73.0(19) . . . . ?
 C64 C65 C68 C62 54.4(16) . . . . ?
 C64 C65 C68 C69 170.2(19) . . . . ?
 C64 C65 C68 C70 -58(2) . . . . ?
 C65 C66 C67 O12 -176(2) . . . . ?
 C65 C66 C67 C62 3(2) . . . . ?
 C66 C65 C68 C62 -58.3(17) . . . . ?
 C66 C65 C68 C69 58(2) . . . . ?
 C66 C65 C68 C70 -171.0(18) . . . . ?
 C67 C62 C63 C64 -65(2) . . . . ?
 C67 C62 C68 C65 55.7(16) . . . . ?
 C67 C62 C68 C69 -61(2) . . . . ?
 C67 C62 C68 C70 167.2(17) . . . . ?
 C68 C62 C63 C64 36.9(19) . . . . ?
 C68 C62 C67 O12 140(2) . . . . ?
 C68 C62 C67 C66 -39.8(19) . . . . ?
 C68 C65 C66 C67 40(2) . . . . ?
 C71 S9 O23 Ag1 143.6(14) . . . . ?
 C71 C72 C73 C74 169.3(13) . . . . ?
 C71 C72 C77 O24 18(2) . . . . ?
 C71 C72 C77 C76 -161.4(14) . . . . ?
 C71 C72 C78 C75 173.0(14) . . . . ?
 C71 C72 C78 C79 -69.0(18) . . . . ?
 C71 C72 C78 C80 53.5(17) . . . . ?
 C72 C73 C74 C75 3.7(17) . . . . ?
 C73 C72 C77 O24 -107(2) . . . . ?
 C73 C72 C77 C76 73.8(16) . . . . ?
 C73 C72 C78 C75 -52.9(12) . . . . ?
 C73 C72 C78 C79 65.1(15) . . . . ?
 C73 C72 C78 C80 -172.4(12) . . . . ?
 C73 C74 C75 C76 69.3(16) . . . . ?
 C73 C74 C75 C78 -39.2(15) . . . . ?
 C74 C75 C76 C77 -69.0(16) . . . . ?
 C74 C75 C78 C72 57.3(12) . . . . ?
 C74 C75 C78 C79 -63.6(16) . . . . ?
 C74 C75 C78 C80 170.2(12) . . . . ?
 C75 C76 C77 O24 176(2) . . . . ?
 C75 C76 C77 C72 -5.3(18) . . . . ?
 C76 C75 C78 C72 -56.7(13) . . . . ?
 C76 C75 C78 C79 -177.6(13) . . . . ?
 C76 C75 C78 C80 56.3(16) . . . . ?
 C77 C72 C73 C74 -71.7(15) . . . . ?
 C77 C72 C78 C75 51.4(13) . . . . ?
 C77 C72 C78 C79 169.4(13) . . . . ?
 C77 C72 C78 C80 -68.1(14) . . . . ?
 C78 C72 C73 C74 31.6(15) . . . . ?
 C78 C72 C77 O24 149.1(18) . . . . ?
 C78 C72 C77 C76 -29.9(16) . . . . ?
 C78 C75 C76 C77 40.0(16) . . . . ?
 C81 N2 C85 C84 -2(3) . . . . ?
 C81 C82 C83 C84 0(2) . . . . ?
 C81 C82 C83 C86 -174.9(14) . . . . ?
 C82 C83 C84 C85 1(2) . . . . ?
 C82 C83 C86 C87 179.5(14) . . . . ?
 C83 C84 C85 N2 0(3) . . . . ?
 C83 C86 C87 C94 178.4(13) . . . . ?
 C84 C83 C86 C87 5(2) . . . . ?
 C85 N2 C81 C82 3(2) . . . . ?
 C86 C83 C84 C85 175.9(14) . . . . ?
 C86 C87 C94 C92 -54(2) . . . . ?
 C86 C87 C94 C96 129.4(15) . . . . ?
 C87 C94 C96 C97 -5(2) . . . . ?
 C87 C94 C96 C101 176.0(13) . . . . ?
 C88 C89 C91 C93 -3(2) . . . . ?
 C88 C90 C92 C93 -3(2) . . . . ?
 C88 C90 C92 C94 -178.0(14) . . . . ?
 C89 C88 C90 C92 0(2) . . . . ?
 C89 C91 C93 C92 0(2) . . . . ?
 C89 C91 C93 C95 177.8(15) . . . . ?
 C90 C88 C89 C91 3(2) . . . . ?
 C90 C92 C93 C91 3.0(19) . . . . ?
 C90 C92 C93 C95 -174.9(13) . . . . ?
 C90 C92 C94 C87 -1(2) . . . . ?
 C90 C92 C94 C96 175.8(12) . . . . ?
 C91 C93 C95 C2A -15(3) . . . . ?
 C91 C93 C95 C2B 10(3) . . . . ?
 C91 C93 C95 C101 -178.9(14) . . . . ?
 C92 C93 C95 C2A 162.3(19) . . . . ?
 C92 C93 C95 C2B -172.1(19) . . . . ?
 C92 C93 C95 C101 -1(2) . . . . ?
 C92 C94 C96 C97 177.3(13) . . . . ?
 C92 C94 C96 C101 -1(2) . . . . ?
 C93 C92 C94 C87 -176.0(14) . . . . ?
 C93 C92 C94 C96 1(2) . . . . ?
 C93 C95 C101 C96 1(2) . . . . ?
 C93 C95 C101 C100 -176.6(14) . . . . ?
 C94 C92 C93 C91 178.0(13) . . . . ?
 C94 C92 C93 C95 0(2) . . . . ?
 C94 C96 C97 C98 179.0(14) . . . . ?
 C94 C96 C101 C95 0(2) . . . . ?
 C94 C96 C101 C100 177.8(13) . . . . ?
 C96 C97 C98 C99 3(2) . . . . ?
 C97 C96 C101 C95 -178.3(13) . . . . ?
 C97 C96 C101 C100 -1(2) . . . . ?
 C97 C98 C99 C100 0(2) . . . . ?
 C98 C99 C100 C101 -3(2) . . . . ?
 C99 C100 C101 C95 -179.1(15) . . . . ?
 C99 C100 C101 C96 3(2) . . . . ?
 C101 C96 C97 C98 -2(2) . . . . ?
 C107 N1 C111 C110 0(3) . . . . ?
 C107 C108 C109 C110 -2(2) . . . . ?
 C107 C108 C109 C112 175.2(16) . . . . ?
 C108 C109 C110 C111 1(3) . . . . ?
 C108 C109 C112 C113 17(3) . . . . ?
 C109 C110 C111 N1 0(3) . . . . ?
 C109 C112 C113 C117 -180.0(15) . . . . ?
 C110 C109 C112 C113 -166.2(18) . . . . ?
 C111 N1 C107 C108 -1(2) . . . . ?
 C112 C109 C110 C111 -176.5(18) . . . . ?
 C112 C113 C117 C116 128.0(18) . . . . ?
 C112 C113 C117 C118 -54(2) . . . . ?
 C113 C117 C118 C119 2(2) . . . . ?
 C113 C117 C118 C125 179.9(13) . . . . ?
 C114 C115 C116 C117 -174.6(14) . . . . ?
 C114 C115 C116 C123 1(2) . . . . ?
 C114 C121 C122 C123 0(2) . . . . ?
 C115 C114 C121 C122 2(2) . . . . ?
 C115 C116 C117 C113 -4(2) . . . . ?
 C115 C116 C117 C118 177.9(13) . . . . ?
 C115 C116 C123 C122 1(2) . . . . ?
 C115 C116 C123 C124 -179.0(13) . . . . ?
 C116 C117 C118 C119 179.9(13) . . . . ?
 C116 C117 C118 C125 -2(2) . . . . ?
 C116 C123 C124 C125 4.6(19) . . . . ?
 C116 C123 C124 C128 -175.7(12) . . . . ?
 C117 C116 C123 C122 176.1(13) . . . . ?
 C117 C116 C123 C124 -4(2) . . . . ?
 C117 C118 C119 C120 -177.8(15) . . . . ?
 C117 C118 C125 C124 3(2) . . . . ?
 C117 C118 C125 C126 179.7(13) . . . . ?
 C118 C119 C120 C127 -3(2) . . . . ?
 C118 C125 C126 C127 -1(2) . . . . ?
 C119 C118 C125 C124 -178.9(13) . . . . ?
 C119 C118 C125 C126 -2.5(19) . . . . ?
 C119 C120 C127 C126 -1(3) . . . . ?
 C121 C114 C115 C116 -2(2) . . . . ?
 C121 C122 C123 C116 -1(2) . . . . ?
 C121 C122 C123 C124 178.7(13) . . . . ?
 C122 C123 C124 C125 -175.4(13) . . . . ?
 C122 C123 C124 C128 4(2) . . . . ?
 C123 C116 C117 C113 -179.5(13) . . . . ?
 C123 C116 C117 C118 3(2) . . . . ?
 C123 C124 C125 C118 -5(2) . . . . ?
 C123 C124 C125 C126 179.2(12) . . . . ?
 C123 C124 C128 C129 49(2) . . . . ?
 C124 C125 C126 C127 175.1(13) . . . . ?
 C124 C128 C129 C130 171.6(13) . . . . ?
 C125 C118 C119 C120 5(2) . . . . ?
 C125 C124 C128 C129 -131.7(16) . . . . ?
 C125 C126 C127 C120 3(2) . . . . ?
 C128 C124 C125 C118 175.8(13) . . . . ?
 C128 C124 C125 C126 0(2) . . . . ?
 C128 C129 C130 C131 -168.5(14) . . . . ?
 C128 C129 C130 C134 17(2) . . . . ?
 C129 C130 C131 C132 -173.2(13) . . . . ?
 C129 C130 C134 C133 174.3(14) . . . . ?
 C130 C131 C132 N4 -3(2) . . . . ?
 C131 C130 C134 C133 0(2) . . . . ?
 C132 N4 C133 C134 -2(2) . . . . ?
 C133 N4 C132 C131 4(2) . . . . ?
 C134 C130 C131 C132 1.4(19) . . . . ?
 C135 N5 C139 C138 -5(3) . . . . ?
 C135 C136 C137 C138 4(2) . . . . ?
 C135 C136 C137 C140 -178.7(16) . . . . ?
 C136 C137 C138 C139 -6(3) . . . . ?
 C136 C137 C140 C141 14(3) . . . . ?
 C137 C138 C139 N5 7(3) . . . . ?
 C137 C140 C141 C145 -179.9(18) . . . . ?
 C138 C137 C140 C141 -168.5(19) . . . . ?
 C139 N5 C135 C136 3(3) . . . . ?
 C140 C137 C138 C139 176.9(16) . . . . ?
 C140 C141 C145 C144 71(3) . . . . ?
 C140 C141 C145 C146 -109(2) . . . . ?
 C141 C145 C146 C147 2(3) . . . . ?
 C141 C145 C146 C151 176.9(16) . . . . ?
 C142 C143 C144 C145 179.3(19) . . . . ?
 C142 C143 C144 C153 -2(3) . . . . ?
 C143 C142 C155 C154 -4(3) . . . . ?
 C143 C144 C145 C141 1(3) . . . . ?
 C143 C144 C145 C146 -178.7(17) . . . . ?
 C143 C144 C153 C152 180.0(16) . . . . ?
 C143 C144 C153 C154 2(2) . . . . ?
 C144 C145 C146 C147 -178.1(15) . . . . ?
 C144 C145 C146 C151 -3(2) . . . . ?
 C144 C153 C154 C155 -3(3) . . . . ?
 C145 C144 C153 C152 -1(2) . . . . ?
 C145 C144 C153 C154 -179.5(16) . . . . ?
 C145 C146 C147 C148 176.5(19) . . . . ?
 C145 C146 C151 C150 -175.7(17) . . . . ?
 C145 C146 C151 C152 2(2) . . . . ?
 C146 C147 C148 C149 2(3) . . . . ?
 C146 C151 C152 C153 -1(2) . . . . ?
 C146 C151 C152 C156 178.1(16) . . . . ?
 C147 C146 C151 C150 0(3) . . . . ?
 C147 C146 C151 C152 177.3(16) . . . . ?
 C147 C148 C149 C150 -6(3) . . . . ?
 C148 C149 C150 C151 7(3) . . . . ?
 C149 C150 C151 C146 -4(3) . . . . ?
 C149 C150 C151 C152 178.5(19) . . . . ?
 C150 C151 C152 C153 176.9(17) . . . . ?
 C150 C151 C152 C156 -4(3) . . . . ?
 C151 C146 C147 C148 1(3) . . . . ?
 C151 C152 C153 C144 0(2) . . . . ?
 C151 C152 C153 C154 178.6(17) . . . . ?
 C151 C152 C156 C157 -59(2) . . . . ?
 C152 C153 C154 C155 179.1(17) . . . . ?
 C152 C156 C157 C158 -177.3(14) . . . . ?
 C153 C144 C145 C141 -177.3(15) . . . . ?
 C153 C144 C145 C146 2(2) . . . . ?
 C153 C152 C156 C157 120(2) . . . . ?
 C153 C154 C155 C142 3(3) . . . . ?
 C155 C142 C143 C144 3(3) . . . . ?
 C156 C152 C153 C144 -178.5(15) . . . . ?
 C156 C152 C153 C154 0(3) . . . . ?
 C156 C157 C158 C159 -24(2) . . . . ?
 C156 C157 C158 C161 157.7(18) . . . . ?
 C157 C158 C159 C160 -178.2(15) . . . . ?
 C157 C158 C161 C162 178.6(16) . . . . ?
 C158 C159 C160 N6 -3(3) . . . . ?
 C158 C161 C162 N6 2(3) . . . . ?
 C159 C158 C161 C162 0(3) . . . . ?
 C160 N6 C162 C161 -5(3) . . . . ?
 C161 C158 C159 C160 0(3) . . . . ?
 C162 N6 C160 C159 6(3) . . . . ?
 S0AA C41 C42 C43 0(3) . . . . ?
 S0AA C41 C42 C47 -122(2) . . . . ?
 S0AA C41 C42 C48 128(2) . . . . ?
 N2AA C1AA C0AA C3AA 0.0 . . . . ?
 C1AA N2AA C5AA C4AA 0.0 . . . . ?
 C1AA C0AA C3AA C1B -179(2) . . . . ?
 C1AA C0AA C3AA C4AA 0.0 . . . . ?
 C0AA C3AA C4AA C5AA 0.0 . . . . ?
 C3AA C1B C2B C95 177(2) . . . . ?
 C3AA C4AA C5AA N2AA 0.0 . . . . ?
 C5AA N2AA C1AA C0AA 0.0 . . . . ?

_shelx_res_file
;
TITL hy_b.res in P1
    4a.res
    created by SHELXL-2016/6 at 11:42:30 on 01-Nov-2022
REM Old TITL hy in P-1 #2
REM SHELXT solution in P1
REM R1 0.129, Rweak 0.032, Alpha 0.000, Orientation as input
REM Flack x = 0.347 ( 0.009 ) from Parsons' quotients
REM Formula found by SHELXT: C123 N29 O32 S12 Ag12
CELL 1.54184 15.4455 15.6831 19.3575 80.103 81.439 65.512
ZERR 1 0.0001 0.0001 0.0002 0.001 0.001 0.001
LATT -1
SFAC C H Ag N O S
UNIT 162 196 12 6 26 12
DFIX 1.51 0.01 C24 C25 C23 C24
DFIX 1.53 0.01 C19 C18 C20 C18
DFIX 1.51 0.01 C1A C102 C3AA C1B
SADI S12 O5 S0AA O5 S0AA O34 S12 O7 S0AA O2AA S12 O6
DANG 2.3 H0Ac H1Ab
DELU C1AA C0AA N2AA
DELU S0AA S12 O34 O7 O6 O2AA
ISOR 0.01 0.02 C54 C56 C60 C50
ISOR 0.005 0.01 C16 C30 C39
ISOR 0.01 0.02 C16 C63 C30 C39
ISOR 0.01 0.02 C2A
ISOR 0.01 0.02 O6 O2AA O7 O34
ISOR 0.01 0.02 C29 C20 O4 C69 C16 C103 C40 C53 C30 C70 C39
ISOR 0.01 0.02 C102 C59 O5 O6 O7 C24
ISOR 0.01 0.02 C1B C106 C102 C99
ISOR 0.01 0.02 N3 C105 C106 C102 C103 C104 H133 N2AA C1AA C0AA C3AA C4AA C5AA
ISOR 0.01 0.02 C152

L.S. 2
PLAN  50
SIZE 0.05 0.15 0.28
TEMP -73.15
BOND $H
LIST 6
MORE -1
CONF
fmap 2
acta
TWIN 0 -1 0 -1 0 0 0 0 -1 2
OMIT 0 0 1
OMIT 0 -1 0
OMIT 17 7 4
OMIT 17 8 4
OMIT 17 8 5
OMIT 13 1 9
OMIT 0 1 0
OMIT 17 9 4
OMIT 15 9 -2
OMIT 18 7 3
OMIT 18 10 10
OMIT 18 9 8
OMIT 16 11 0
OMIT 18 8 6
OMIT 19 8 4
REM <olex2.extras>
REM <HklSrc "%.\\4a.hkl">
REM </olex2.extras>

WGHT    0.051300   20.082100
BASF   0.00147
FVAR       0.22571   0.46317   0.63935
AG1   3    0.537808    0.643117    0.678976    11.00000    0.04109    0.05337 =
         0.04106   -0.00003   -0.00735   -0.02145
AG2   3    0.325676    0.784004    0.671112    11.00000    0.04218    0.03872 =
         0.03873   -0.01304   -0.00709   -0.01101
AG3   3    0.493264    0.879814    0.576369    11.00000    0.05484    0.04639 =
         0.05523   -0.02166   -0.02160   -0.01336
AG4   3    0.597372    0.576382    0.519824    11.00000    0.04215    0.03638 =
         0.03419   -0.00551   -0.00527   -0.01657
AG5   3    0.565534    0.757310    0.439484    11.00000    0.04848    0.04695 =
         0.04003    0.00536   -0.01482   -0.01779
AG6   3    0.361945    0.891830    0.424566    11.00000    0.03544    0.04520 =
         0.03856    0.00894   -0.01082   -0.01612
AG7   3    0.262775    0.792123    0.524782    11.00000    0.03959    0.03608 =
         0.03005   -0.00208   -0.00590   -0.01784
AG8   3    0.294176    0.607510    0.602067    11.00000    0.03986    0.03757 =
         0.03852    0.00210   -0.01587   -0.01058
AG9   3    0.497041    0.473361    0.615288    11.00000    0.03551    0.03685 =
         0.03618    0.00126   -0.00998   -0.00949
AG10  3    0.544298    0.578725    0.369617    11.00000    0.05882    0.05149 =
         0.04112   -0.02007   -0.00600   -0.02006
AG11  3    0.322430    0.723420    0.360868    11.00000    0.06591    0.07887 =
         0.05586   -0.00251   -0.00918   -0.04058
AG12  3    0.377182    0.492577    0.458429    11.00000    0.05132    0.05396 =
         0.06410   -0.02951   -0.01618   -0.01176
S1    6    0.542033    0.467300    0.487112    11.00000    0.04341    0.02903 =
         0.03776   -0.00792   -0.01268   -0.00707
S2    6    0.464218    0.755247    0.352398    11.00000    0.04824    0.05367 =
         0.02105    0.00210   -0.00304   -0.02270
S3    6    0.328781    0.895854    0.555501    11.00000    0.03555    0.03019 =
         0.03875   -0.00554   -0.00688   -0.01205
S4    6    0.258059    0.661561    0.475046    11.00000    0.03323    0.03856 =
         0.03332   -0.00739   -0.01118   -0.01218
S5    6    0.603807    0.705947    0.568724    11.00000    0.03410    0.03393 =
         0.03109   -0.00366   -0.00724   -0.01241
S6    6    0.395051    0.606543    0.689450    11.00000    0.03430    0.03774 =
         0.02564   -0.00042   -0.00395   -0.01577
S7    6    0.345018    0.365366    0.615663    11.00000    0.05504    0.04264 =
         0.06507    0.01470   -0.03026   -0.02572
S8    6    0.100522    0.797017    0.658900    11.00000    0.02984    0.04453 =
         0.03415   -0.00649    0.00404   -0.01060
S9    6    0.659377    0.610373    0.826334    11.00000    0.07530    0.05131 =
         0.04986   -0.00594   -0.02468   -0.02967
S10   6    0.535661    0.991121    0.409921    11.00000    0.03918    0.04173 =
         0.04625    0.00942   -0.01670   -0.01993
S11   6    0.763852    0.572809    0.383319    11.00000    0.03626    0.07006 =
         0.06053   -0.02154    0.00548   -0.01585
PART 1
S12   6    0.214246    0.758685    0.214977    31.00000    0.07323    0.08841 =
         0.04062   -0.00917   -0.02257   -0.03802
PART 0
O1    5    0.097778    0.847792    0.588072    11.00000    0.04425    0.04602 =
         0.03675   -0.00380    0.00436   -0.01178
O2    5    0.129818    0.695443    0.658107    11.00000    0.03300    0.04505 =
         0.04764   -0.01195    0.01120   -0.00917
O3    5    0.154026    0.820006    0.704278    11.00000    0.04200    0.05929 =
         0.04714   -0.01342   -0.00919   -0.01305
O4    5   -0.104791    0.899814    0.832066    11.00000    0.15450    0.08778 =
         0.06325   -0.02005    0.03178   -0.04793
O5    5    0.209770    0.751686    0.289162    11.00000    0.12048    0.15943 =
         0.07994   -0.00644   -0.02658   -0.06849
PART 1
O6    5    0.192491    0.849460    0.177693    31.00000    0.12663    0.09094 =
         0.06479   -0.00022   -0.02376   -0.04495
O7    5    0.306363    0.691299    0.193649    31.00000    0.07396    0.11901 =
         0.12869   -0.02575   -0.02888   -0.02737
PART 0
O8    5   -0.019305    0.891978    0.127032    11.00000    0.08030    0.07306 =
         0.13616   -0.03448   -0.00039    0.00449
O9    5    0.448416    0.997438    0.385162    11.00000    0.04776    0.04921 =
         0.04378    0.00523   -0.02150   -0.01919
O10   5    0.521214    1.066936    0.449648    11.00000    0.05633    0.07484 =
         0.04865   -0.03366    0.00545   -0.02896
O11   5    0.581984    0.901201    0.449501    11.00000    0.06376    0.06361 =
         0.11944    0.04833   -0.05759   -0.03781
O12   5    0.676253    1.112508    0.226766    11.00000    0.11518    0.09660 =
         0.06501    0.04284   -0.04942   -0.06345
O13   5    0.722280    0.673084    0.381851    11.00000    0.05873    0.06027 =
         0.09542   -0.01740    0.01178   -0.02156
O14   5    0.724779    0.537913    0.338638    11.00000    0.04943    0.11880 =
         0.08605   -0.04396   -0.00202   -0.01623
O15   5    0.761847    0.525539    0.455439    11.00000    0.04453    0.08520 =
         0.06151   -0.00890    0.01664   -0.01425
O16   5    1.073846    0.524402    0.308072    11.00000    0.07012    0.18649 =
         0.11201   -0.00579    0.00123   -0.07386
O17   5    0.406320    0.299443    0.563351    11.00000    0.13499    0.07077 =
         0.05278   -0.00818   -0.01865   -0.05111
O18   5    0.285470    0.459486    0.580827    11.00000    0.06704    0.05197 =
         0.07278    0.01748   -0.02225   -0.02345
O19   5    0.403723    0.367427    0.667469    11.00000    0.05161    0.05263 =
         0.03986   -0.00033   -0.01081   -0.02243
O20   5    0.227374    0.230750    0.796613    11.00000    0.11951    0.09998 =
         0.14433    0.05839   -0.06370   -0.05264
O21   5    0.638816    0.550859    0.884967    11.00000    0.09117    0.06789 =
         0.04985   -0.00435   -0.00679   -0.04581
O22   5    0.748340    0.565370    0.785350    11.00000    0.08895    0.08199 =
         0.07522   -0.02933   -0.01081   -0.04647
O23   5    0.581404    0.657868    0.780292    11.00000    0.09962    0.09729 =
         0.07858   -0.03328   -0.06061   -0.01297
O24   5    0.657664    0.866672    0.905745    11.00000    0.07548    0.03271 =
         0.08846   -0.01706   -0.04405    0.00389
N1    4    0.547755    0.496048    0.281407    11.00000    0.07072    0.05760 =
         0.03848   -0.02339   -0.00452   -0.03182
N2    4    0.360587    0.409743    0.382167    11.00000    0.04491    0.05138 =
         0.05185   -0.02532   -0.00915   -0.01294
PART 1
AFIX  66
N3    4    0.338124   -0.150458   -0.232110    21.00000    0.03612    0.02920 =
         0.03210   -0.01257   -0.01087   -0.01045
C105  1    0.293931   -0.053276   -0.231238    21.00000    0.04617    0.03787 =
         0.04012   -0.01201   -0.01065   -0.01401
AFIX  43
H105  2    0.264518   -0.013506   -0.271369    21.00000   -1.20000
AFIX  65
C106  1    0.292772   -0.014285   -0.171649    21.00000    0.03853    0.02875 =
         0.03873   -0.00480   -0.00888   -0.00696
AFIX  43
H106  2    0.262567    0.052135   -0.171054    21.00000   -1.20000
AFIX  65
C102  1    0.335807   -0.072474   -0.112931    21.00000    0.02911    0.02747 =
         0.03782   -0.00532   -0.00377   -0.01205
C103  1    0.380000   -0.169656   -0.113801    21.00000    0.05587    0.03677 =
         0.03691   -0.01144   -0.00668   -0.00859
AFIX  43
H103  2    0.409413   -0.209426   -0.073670    21.00000   -1.20000
AFIX  65
C104  1    0.381160   -0.208649   -0.173390    21.00000    0.05867    0.04430 =
         0.03793   -0.01434   -0.01341   -0.00889
AFIX  43
H104  2    0.411364   -0.275068   -0.173985    21.00000   -1.20000
AFIX   0
PART 0
N4    4    0.515173   -0.036147   -0.349765    11.00000    0.04112    0.03261 =
         0.02832   -0.01391   -0.01256   -0.01416
N5    4    0.610664    0.385159    0.693473    11.00000    0.03856    0.03811 =
         0.03644    0.00844   -0.01866   -0.01110
N6    4    1.245320   -0.012912    1.350715    11.00000    0.03194    0.04440 =
         0.03406    0.01138   -0.00972   -0.02099
PART 1
C1A   1    0.339210   -0.034154   -0.047664    21.00000    0.04340    0.02701 =
         0.01691   -0.00349    0.00447   -0.01124
AFIX  43
H1A   2    0.352674   -0.075780   -0.005078    21.00000   -1.20000
AFIX   0
PART 0
PART 2
C1B   1    0.316983    0.040971   -0.090185   -21.00000    0.04364    0.03421 =
         0.03676   -0.00911    0.00295   -0.01895
AFIX  43
H1B   2    0.302074    0.104936   -0.109294   -21.00000   -1.20000
AFIX   0
PART 0
PART 1
C2A   1    0.323683    0.058245   -0.047241    21.00000    0.03475    0.02858 =
         0.02563   -0.00124   -0.00579   -0.01538
AFIX  43
H2A   2    0.309961    0.101018   -0.089264    21.00000   -1.20000
AFIX   0
PART 0
PART 2
C2B   1    0.330360    0.021584   -0.023377   -21.00000    0.04601    0.02451 =
         0.03534   -0.01410   -0.00369   -0.00593
AFIX  43
H2B   2    0.341955   -0.040583   -0.001083   -21.00000   -1.20000
AFIX   0
PART 0
C3    1    0.731545    0.682696    0.565783    11.00000    0.06130    0.03596 =
         0.05413    0.01074   -0.01802   -0.01753
AFIX  13
H3    2    0.757403    0.686954    0.515369    11.00000   -1.20000
AFIX   0
C4    1    0.788856    0.585815    0.601695    11.00000    0.04984    0.05313 =
         0.06891    0.01247   -0.01903   -0.01036
AFIX 137
H4A   2    0.761667    0.578966    0.650367    11.00000   -1.50000
H4B   2    0.855217    0.577968    0.601544    11.00000   -1.50000
H4C   2    0.786876    0.537640    0.576479    11.00000   -1.50000
AFIX   0
C5    1    0.741264    0.758189    0.600015    11.00000    0.05721    0.08790 =
         0.08565   -0.03090   -0.00681   -0.04105
AFIX 137
H5A   2    0.693518    0.820252    0.583620    11.00000   -1.50000
H5B   2    0.805369    0.757458    0.587216    11.00000   -1.50000
H5C   2    0.731173    0.745532    0.651281    11.00000   -1.50000
AFIX   0
C6    1    0.649291    0.353928    0.476272    11.00000    0.06422    0.04098 =
         0.05703   -0.00977   -0.01902   -0.01577
AFIX  13
H6    2    0.683445    0.363981    0.429518    11.00000   -1.20000
AFIX   0
C7    1    0.717469    0.331603    0.529653    11.00000    0.05863    0.05750 =
         0.05704   -0.00639   -0.02717    0.01175
AFIX 137
H7A   2    0.737929    0.383621    0.526586    11.00000   -1.50000
H7B   2    0.773226    0.273435    0.520976    11.00000   -1.50000
H7C   2    0.686369    0.322980    0.576722    11.00000   -1.50000
AFIX   0
C8    1    0.614005    0.279739    0.471049    11.00000    0.07033    0.03129 =
         0.11061   -0.04056    0.02443   -0.01681
AFIX 137
H8A   2    0.581049    0.266456    0.516239    11.00000   -1.50000
H8B   2    0.668247    0.221937    0.459254    11.00000   -1.50000
H8C   2    0.569632    0.302286    0.434238    11.00000   -1.50000
AFIX   0
C9    1    0.131944    0.676137    0.476671    11.00000    0.02774    0.04751 =
         0.05346   -0.01148   -0.01023   -0.01927
AFIX  13
H9    2    0.106618    0.664792    0.526458    11.00000   -1.20000
AFIX   0
C10   1    0.073263    0.775519    0.446166    11.00000    0.03909    0.06928 =
         0.10214   -0.00563   -0.03073   -0.01021
AFIX 137
H10A  2    0.085693    0.820244    0.468679    11.00000   -1.50000
H10B  2    0.005307    0.787391    0.454580    11.00000   -1.50000
H10C  2    0.090632    0.783546    0.395403    11.00000   -1.50000
AFIX   0
C11   1    0.131483    0.602555    0.435059    11.00000    0.05104    0.06673 =
         0.08447   -0.02046   -0.01845   -0.02744
AFIX 137
H11A  2    0.065928    0.607781    0.435596    11.00000   -1.50000
H11B  2    0.171303    0.539372    0.456391    11.00000   -1.50000
H11C  2    0.156921    0.613054    0.386353    11.00000   -1.50000
AFIX   0
C12   1    0.365032    0.548073    0.776366    11.00000    0.06248    0.04010 =
         0.01861    0.00593    0.00313   -0.02696
AFIX  13
H12   2    0.365336    0.486434    0.768853    11.00000   -1.20000
AFIX   0
C13   1    0.436981    0.528572    0.825094    11.00000    0.06106    0.07296 =
         0.02382    0.00938   -0.00736   -0.03060
AFIX 137
H13A  2    0.499043    0.484432    0.806505    11.00000   -1.50000
H13B  2    0.418424    0.500650    0.871080    11.00000   -1.50000
H13C  2    0.441570    0.587598    0.830270    11.00000   -1.50000
AFIX   0
C14   1    0.268372    0.607116    0.803124    11.00000    0.05876    0.06162 =
         0.04193    0.02490    0.00859   -0.00688
AFIX 137
H14A  2    0.266000    0.668640    0.809729    11.00000   -1.50000
H14B  2    0.251263    0.576208    0.848272    11.00000   -1.50000
H14C  2    0.223149    0.616024    0.769283    11.00000   -1.50000
AFIX   0
C15   1    0.229880    1.014384    0.570480    11.00000    0.05832    0.04245 =
         0.07244   -0.03164   -0.00974    0.00256
AFIX  13
H15   2    0.208069    1.020944    0.621321    11.00000   -1.20000
AFIX   0
C16   1    0.276345    1.088926    0.532807    11.00000    0.11619    0.11454 =
         0.16573   -0.01167   -0.02693   -0.05073
AFIX 137
H16A  2    0.331487    1.079425    0.557179    11.00000   -1.50000
H16B  2    0.228531    1.153567    0.535158    11.00000   -1.50000
H16C  2    0.296936    1.078575    0.483450    11.00000   -1.50000
AFIX   0
C17   1    0.150394    1.035870    0.526158    11.00000    0.05116    0.04569 =
         0.08509   -0.00011    0.00436   -0.01187
AFIX 137
H17A  2    0.172497    1.044781    0.476365    11.00000   -1.50000
H17B  2    0.096531    1.093650    0.538479    11.00000   -1.50000
H17C  2    0.129969    0.983286    0.534531    11.00000   -1.50000
AFIX   0
C18   1    0.497560    0.807208    0.265982    11.00000    0.05242    0.13716 =
         0.06096    0.03421   -0.01950   -0.04509
AFIX  13
H18   2    0.504769    0.862955    0.278686    11.00000   -1.20000
AFIX   0
C19   1    0.597478    0.752319    0.234109    11.00000    0.07601    0.11766 =
         0.05806    0.00402    0.02461   -0.02874
AFIX 137
H19A  2    0.643003    0.733838    0.269724    11.00000   -1.50000
H19B  2    0.614408    0.791989    0.194257    11.00000   -1.50000
H19C  2    0.599574    0.695668    0.217756    11.00000   -1.50000
AFIX   0
C20   1    0.416656    0.854913    0.218746    11.00000    0.08594    0.10483 =
         0.05349    0.00348   -0.01337   -0.00287
AFIX 137
H20A  2    0.408773    0.807229    0.196542    11.00000   -1.50000
H20B  2    0.431316    0.899866    0.182273    11.00000   -1.50000
H20C  2    0.357454    0.888557    0.246815    11.00000   -1.50000
AFIX   0
C21   1    0.268040    0.311977    0.655530    11.00000    0.04907    0.04835 =
         0.08683   -0.00501   -0.00437   -0.01313
AFIX  23
H21A  2    0.244094    0.294531    0.617738    11.00000   -1.20000
H21B  2    0.306282    0.252470    0.683641    11.00000   -1.20000
AFIX   0
C22   1    0.180976    0.367569    0.703661    11.00000    0.09585    0.05416 =
         0.03047   -0.00509   -0.00599   -0.02998
C23   1    0.190290    0.449587    0.733770    11.00000    0.06939    0.06516 =
         0.10377   -0.01976   -0.00716   -0.02531
AFIX  23
H23A  2    0.236478    0.425099    0.770090    11.00000   -1.20000
H23B  2    0.209539    0.491247    0.696082    11.00000   -1.20000
AFIX   0
C24   1    0.088646    0.500288    0.765361    11.00000    0.07804    0.08428 =
         0.08398   -0.00224    0.00887   -0.02175
AFIX  23
H24A  2    0.086934    0.498105    0.816946    11.00000   -1.20000
H24B  2    0.061356    0.567083    0.744252    11.00000   -1.20000
AFIX   0
C25   1    0.034205    0.446936    0.747827    11.00000    0.05480    0.13217 =
         0.10048   -0.03674    0.00682   -0.03139
AFIX  13
H25   2   -0.036469    0.483682    0.748898    11.00000   -1.20000
AFIX   0
C26   1    0.066523    0.351433    0.801367    11.00000    0.08884    0.08638 =
         0.09851    0.00587    0.01618   -0.03635
AFIX  23
H26A  2    0.063006    0.364027    0.850322    11.00000   -1.20000
H26B  2    0.027836    0.315014    0.799612    11.00000   -1.20000
AFIX   0
C27   1    0.159878    0.305969    0.774362    11.00000    0.13339    0.05965 =
         0.05910   -0.01646   -0.03710   -0.02027
C28   1    0.082039    0.413040    0.675897    11.00000    0.04756    0.08856 =
         0.05659    0.00889   -0.00779   -0.01261
C29   1    0.052223    0.337640    0.658504    11.00000    0.12675    0.18650 =
         0.10944   -0.01074   -0.03853   -0.07883
AFIX 137
H29A  2    0.005652    0.327814    0.695756    11.00000   -1.50000
H29B  2    0.108539    0.278263    0.655163    11.00000   -1.50000
H29C  2    0.023450    0.358724    0.613494    11.00000   -1.50000
AFIX   0
C30   1    0.075901    0.478826    0.610388    11.00000    0.09505    0.13814 =
         0.11662    0.02663   -0.03759   -0.04626
AFIX 137
H30A  2    0.096147    0.443304    0.569736    11.00000   -1.50000
H30B  2    0.117633    0.511717    0.610825    11.00000   -1.50000
H30C  2    0.009854    0.525058    0.607186    11.00000   -1.50000
AFIX   0
C31   1   -0.019428    0.832151    0.700061    11.00000    0.04905    0.05946 =
         0.05364    0.00327    0.00820   -0.02879
AFIX  23
H31A  2   -0.056714    0.813405    0.672825    11.00000   -1.20000
H31B  2   -0.017371    0.797012    0.747869    11.00000   -1.20000
AFIX   0
C32   1   -0.072571    0.939087    0.706224    11.00000    0.03544    0.04918 =
         0.05368   -0.01745    0.01177   -0.01547
C33   1   -0.018155    1.006625    0.698436    11.00000    0.03914    0.05144 =
         0.06017   -0.00794    0.00157   -0.01132
AFIX  23
H33A  2    0.030526    0.994809    0.657685    11.00000   -1.20000
H33B  2    0.013113    0.998691    0.741560    11.00000   -1.20000
AFIX   0
C34   1   -0.101106    1.108165    0.686561    11.00000    0.04724    0.04810 =
         0.09723   -0.00576    0.01524    0.00054
AFIX  23
H34A  2   -0.103240    1.148351    0.721557    11.00000   -1.20000
H34B  2   -0.093393    1.139857    0.638618    11.00000   -1.20000
AFIX   0
C35   1   -0.188502    1.087423    0.696355    11.00000    0.07165    0.07718 =
         0.07329   -0.03072   -0.00240    0.03298
AFIX  13
H35   2   -0.245658    1.141185    0.677247    11.00000   -1.20000
AFIX   0
C36   1   -0.205683    1.052160    0.771444    11.00000    0.06714    0.08292 =
         0.08866   -0.03394    0.04438   -0.02237
AFIX  23
H36A  2   -0.268558    1.047709    0.780621    11.00000   -1.20000
H36B  2   -0.202562    1.093612    0.803380    11.00000   -1.20000
AFIX   0
C37   1   -0.122713    0.952902    0.780354    11.00000    0.08664    0.05637 =
         0.06535   -0.02051    0.03546   -0.03318
C38   1   -0.158834    0.998530    0.661206    11.00000    0.02889    0.10905 =
         0.09809   -0.05395   -0.01042    0.00613
C39   1   -0.117482    1.012012    0.580219    11.00000    0.09366    0.09640 =
         0.07637   -0.01413   -0.02115   -0.00678
AFIX 137
H39A  2   -0.126526    0.968827    0.553724    11.00000   -1.50000
H39B  2   -0.049248    0.998125    0.578303    11.00000   -1.50000
H39C  2   -0.151590    1.077260    0.559504    11.00000   -1.50000
AFIX   0
C40   1   -0.233947    0.961960    0.666006    11.00000    0.07256    0.13181 =
         0.16240   -0.05001   -0.02961   -0.02161
AFIX 137
H40A  2   -0.241261    0.931749    0.713944    11.00000   -1.50000
H40B  2   -0.215860    0.915629    0.632714    11.00000   -1.50000
H40C  2   -0.294522    1.014256    0.654541    11.00000   -1.50000
AFIX   0
C41   1    0.123965    0.728444    0.200764    11.00000    0.06666    0.11774 =
         0.04789   -0.02085    0.00061   -0.03111
PART 1
AFIX  23
H41A  2    0.137105    0.663442    0.223942    31.00000   -1.20000
H41B  2    0.063519    0.771004    0.223942    31.00000   -1.20000
AFIX  23
PART 0
PART 2
H41C  2    0.113807    0.672997    0.227292   -31.00000   -1.20000
H41D  2    0.073613    0.785332    0.219221   -31.00000   -1.20000
AFIX   0
PART 0
C42   1    0.109324    0.732809    0.122854    11.00000    0.05773    0.05903 =
         0.05599   -0.00900   -0.01084   -0.02023
C43   1    0.191153    0.731161    0.064425    11.00000    0.06679    0.09318 =
         0.04998   -0.02629    0.00366   -0.02299
AFIX  23
H43A  2    0.192366    0.794623    0.052202    11.00000   -1.20000
H43B  2    0.253935    0.686044    0.080263    11.00000   -1.20000
AFIX   0
C44   1    0.167998    0.699841    0.001130    11.00000    0.13487    0.08535 =
         0.05894   -0.01937   -0.01673   -0.05016
AFIX  23
H44A  2    0.166720    0.744552   -0.041957    11.00000   -1.20000
H44B  2    0.214481    0.635741   -0.007768    11.00000   -1.20000
AFIX   0
C45   1    0.070547    0.701304    0.025269    11.00000    0.13087    0.10143 =
         0.07288    0.00159   -0.04972   -0.07288
AFIX  13
H45   2    0.049794    0.667004   -0.003450    11.00000   -1.20000
AFIX   0
C46   1   -0.000511    0.800419    0.032432    11.00000    0.08316    0.11477 =
         0.09067    0.01910   -0.03543   -0.06055
AFIX  23
H46A  2   -0.066682    0.804248    0.036966    11.00000   -1.20000
H46B  2    0.007400    0.844519   -0.008743    11.00000   -1.20000
AFIX   0
C47   1    0.021938    0.822720    0.098544    11.00000    0.06415    0.05674 =
         0.07908   -0.00604   -0.01693   -0.02211
C48   1    0.074019    0.660446    0.106453    11.00000    0.12813    0.08006 =
         0.06510   -0.00952   -0.03478   -0.04312
C49   1   -0.018904    0.661318    0.146380    11.00000    0.09880    0.11322 =
         0.06575   -0.00497   -0.00859   -0.07549
AFIX 137
H49A  2   -0.014869    0.657205    0.196975    11.00000   -1.50000
H49B  2   -0.029758    0.607291    0.136875    11.00000   -1.50000
H49C  2   -0.071944    0.720019    0.131007    11.00000   -1.50000
AFIX   0
C50   1    0.153711    0.558144    0.119302    11.00000    0.14081    0.07377 =
         0.09276   -0.01535   -0.00927   -0.04316
AFIX 137
H50A  2    0.215693    0.561841    0.118309    11.00000   -1.50000
H50B  2    0.155993    0.521532    0.082320    11.00000   -1.50000
H50C  2    0.139159    0.527239    0.165292    11.00000   -1.50000
AFIX   0
C51   1    0.885860    0.541883    0.353022    11.00000    0.03113    0.13700 =
         0.06786   -0.05823    0.02082   -0.02566
AFIX  23
H51A  2    0.887495    0.557284    0.301184    11.00000   -1.20000
H51B  2    0.904986    0.586795    0.370401    11.00000   -1.20000
AFIX   0
C52   1    0.959844    0.453227    0.365889    11.00000    0.03820    0.08352 =
         0.08735   -0.02477   -0.00107   -0.01937
C53   1    0.982152    0.420227    0.445347    11.00000    0.09063    0.08970 =
         0.08084    0.00054    0.00355   -0.02955
AFIX  23
H53A  2    1.015895    0.454577    0.460479    11.00000   -1.20000
H53B  2    0.922986    0.429480    0.476720    11.00000   -1.20000
AFIX   0
C54   1    1.046527    0.314932    0.444656    11.00000    0.13064    0.13525 =
         0.13657   -0.00956   -0.00223   -0.03659
AFIX  23
H54A  2    1.015480    0.275341    0.473831    11.00000   -1.20000
H54B  2    1.108540    0.299696    0.462838    11.00000   -1.20000
AFIX   0
C55   1    1.060734    0.298549    0.366281    11.00000    0.06553    0.12226 =
         0.12244   -0.03639    0.04047   -0.00047
AFIX  13
H55   2    1.083243    0.231471    0.357254    11.00000   -1.20000
AFIX   0
C56   1    1.127186    0.351517    0.331364    11.00000    0.10521    0.12289 =
         0.11334   -0.02172    0.00262   -0.03743
AFIX  23
H56A  2    1.181790    0.335169    0.359372    11.00000   -1.20000
H56B  2    1.151506    0.336815    0.282674    11.00000   -1.20000
AFIX   0
C57   1    1.059518    0.453275    0.332471    11.00000    0.06990    0.10823 =
         0.08316   -0.00269    0.01227   -0.05270
C58   1    0.962764    0.369840    0.335499    11.00000    0.06632    0.10371 =
         0.13504   -0.06355    0.02719   -0.03214
C59   1    0.891068    0.331753    0.366132    11.00000    0.12618    0.09555 =
         0.16510   -0.04125    0.01610   -0.04816
AFIX 137
H59A  2    0.831019    0.368991    0.344431    11.00000   -1.50000
H59B  2    0.880352    0.335040    0.416971    11.00000   -1.50000
H59C  2    0.914091    0.265864    0.357393    11.00000   -1.50000
AFIX   0
C60   1    0.971102    0.381687    0.256814    11.00000    0.14278    0.13182 =
         0.12880   -0.06600    0.00476   -0.04944
AFIX 137
H60A  2    0.994027    0.319771    0.240185    11.00000   -1.50000
H60B  2    1.016327    0.411042    0.238797    11.00000   -1.50000
H60C  2    0.908417    0.422015    0.239885    11.00000   -1.50000
AFIX   0
C61   1    0.604748    1.006009    0.333864    11.00000    0.02264    0.07191 =
         0.04026   -0.01171   -0.00688   -0.01443
AFIX  23
H61A  2    0.615288    0.954417    0.306265    11.00000   -1.20000
H61B  2    0.565153    1.065563    0.306482    11.00000   -1.20000
AFIX   0
C62   1    0.702377    1.009289    0.334968    11.00000    0.03714    0.07377 =
         0.06321    0.02426   -0.01128   -0.03315
C63   1    0.723735    1.044242    0.390587    11.00000    0.06954    0.09554 =
         0.07530   -0.01700   -0.00423   -0.05188
AFIX  23
H63A  2    0.702767    1.017222    0.436739    11.00000   -1.20000
H63B  2    0.690467    1.113866    0.386674    11.00000   -1.20000
AFIX   0
C64   1    0.830902    1.015103    0.384006    11.00000    0.07709    0.10619 =
         0.08062   -0.00729   -0.02600   -0.06226
AFIX  23
H64A  2    0.847174    1.071025    0.375342    11.00000   -1.20000
H64B  2    0.859289    0.975256    0.427064    11.00000   -1.20000
AFIX   0
C65   1    0.863280    0.962923    0.324929    11.00000    0.03875    0.13619 =
         0.10226    0.02325   -0.01191   -0.06230
AFIX  13
H65   2    0.933389    0.922960    0.322643    11.00000   -1.20000
AFIX   0
C66   1    0.835337    1.032907    0.262153    11.00000    0.07201    0.08145 =
         0.11975    0.00708    0.01324   -0.05226
AFIX  23
H66A  2    0.866142    1.004697    0.218209    11.00000   -1.20000
H66B  2    0.850612    1.087862    0.263845    11.00000   -1.20000
AFIX   0
C67   1    0.727386    1.059821    0.269292    11.00000    0.09584    0.04301 =
         0.06182    0.00036    0.00689   -0.03720
C68   1    0.799794    0.901656    0.330988    11.00000    0.06845    0.09373 =
         0.05283   -0.00296    0.00851   -0.04685
C69   1    0.808905    0.852056    0.267836    11.00000    0.08093    0.09534 =
         0.14629   -0.03863   -0.01042   -0.02956
AFIX 137
H69A  2    0.750864    0.884491    0.242968    11.00000   -1.50000
H69B  2    0.817587    0.786457    0.283768    11.00000   -1.50000
H69C  2    0.864145    0.853198    0.236000    11.00000   -1.50000
AFIX   0
C70   1    0.809223    0.839779    0.396596    11.00000    0.05577    0.07073 =
         0.12900    0.03385   -0.03661   -0.03273
AFIX 137
H70A  2    0.798010    0.876126    0.435857    11.00000   -1.50000
H70B  2    0.873741    0.789751    0.396451    11.00000   -1.50000
H70C  2    0.762308    0.811516    0.401955    11.00000   -1.50000
AFIX   0
C71   1    0.666140    0.709387    0.855734    11.00000    0.07335    0.03621 =
         0.05435   -0.00061   -0.03306   -0.01869
AFIX  23
H71A  2    0.688798    0.743642    0.814240    11.00000   -1.20000
H71B  2    0.600022    0.751974    0.870089    11.00000   -1.20000
AFIX   0
C72   1    0.726309    0.696747    0.914574    11.00000    0.04771    0.03397 =
         0.05458   -0.01078   -0.02090   -0.00891
C73   1    0.695285    0.658321    0.989464    11.00000    0.06528    0.06420 =
         0.05202   -0.00321   -0.02597   -0.02793
AFIX  23
H73A  2    0.636127    0.706481    1.009583    11.00000   -1.20000
H73B  2    0.684157    0.600901    0.987964    11.00000   -1.20000
AFIX   0
C74   1    0.779134    0.635599    1.032815    11.00000    0.06930    0.06526 =
         0.06339    0.00213   -0.03086   -0.02874
AFIX  23
H74A  2    0.758377    0.670386    1.074477    11.00000   -1.20000
H74B  2    0.810066    0.567076    1.048418    11.00000   -1.20000
AFIX   0
C75   1    0.845492    0.669340    0.980294    11.00000    0.05896    0.04888 =
         0.07028   -0.00233   -0.02889   -0.01138
AFIX  13
H75   2    0.912493    0.643144    0.993855    11.00000   -1.20000
AFIX   0
C76   1    0.800856    0.777597    0.965693    11.00000    0.04571    0.05113 =
         0.07708   -0.01689   -0.00947   -0.01852
AFIX  23
H76A  2    0.779093    0.807100    1.009877    11.00000   -1.20000
H76B  2    0.845906    0.802254    0.936752    11.00000   -1.20000
AFIX   0
C77   1    0.719264    0.792588    0.926400    11.00000    0.07167    0.04063 =
         0.05236   -0.01000   -0.02265   -0.01389
C78   1    0.837019    0.639765    0.911237    11.00000    0.04069    0.02924 =
         0.06062   -0.00860   -0.00395   -0.01399
C79   1    0.873464    0.532415    0.912737    11.00000    0.08283    0.03054 =
         0.07836   -0.01091   -0.01369   -0.00472
AFIX 137
H79A  2    0.842168    0.506905    0.953730    11.00000   -1.50000
H79B  2    0.942702    0.503676    0.915797    11.00000   -1.50000
H79C  2    0.858798    0.518103    0.869641    11.00000   -1.50000
AFIX   0
C80   1    0.882378    0.677423    0.844871    11.00000    0.07771    0.05828 =
         0.06860   -0.02446    0.02454   -0.02574
AFIX 137
H80A  2    0.950243    0.658943    0.849818    11.00000   -1.50000
H80B  2    0.850384    0.746431    0.837495    11.00000   -1.50000
H80C  2    0.875790    0.651206    0.804456    11.00000   -1.50000
AFIX   0
C81   1    0.381849    0.315522    0.399595    11.00000    0.05403    0.04687 =
         0.05276   -0.01403   -0.02794   -0.01187
AFIX  43
H81   2    0.394649    0.287936    0.446630    11.00000   -1.20000
AFIX   0
C82   1    0.385294    0.259167    0.350874    11.00000    0.04192    0.03346 =
         0.03963   -0.01374   -0.01058   -0.01119
AFIX  43
H82   2    0.402787    0.193430    0.364546    11.00000   -1.20000
AFIX   0
C83   1    0.363562    0.297101    0.282092    11.00000    0.02388    0.04132 =
         0.04140   -0.00547    0.00011   -0.01907
C84   1    0.338555    0.393788    0.265026    11.00000    0.02695    0.04728 =
         0.04281   -0.00717   -0.00077   -0.01496
AFIX  43
H84   2    0.321726    0.424456    0.219250    11.00000   -1.20000
AFIX   0
C85   1    0.339183    0.443361    0.317302    11.00000    0.04542    0.04057 =
         0.06134   -0.00795   -0.03080   -0.00818
AFIX  43
H85   2    0.322185    0.509220    0.304803    11.00000   -1.20000
AFIX   0
C86   1    0.360437    0.235051    0.233822    11.00000    0.02762    0.03698 =
         0.04584   -0.01672    0.00061   -0.01742
AFIX  43
H86   2    0.374094    0.171038    0.252148    11.00000   -1.20000
AFIX   0
C87   1    0.340220    0.260909    0.167094    11.00000    0.03368    0.03443 =
         0.04291   -0.01087   -0.00217   -0.01969
AFIX  43
H87   2    0.324883    0.325189    0.148750    11.00000   -1.20000
AFIX   0
C88   1    0.578170    0.001691    0.125012    11.00000    0.03037    0.05227 =
         0.03498    0.00544   -0.00245   -0.01467
AFIX  43
H88   2    0.634817   -0.016072    0.147511    11.00000   -1.20000
AFIX   0
C89   1    0.574822   -0.055897    0.078643    11.00000    0.03674    0.03779 =
         0.05401   -0.00561    0.00551   -0.01414
AFIX  43
H89   2    0.627203   -0.113939    0.071384    11.00000   -1.20000
AFIX   0
C90   1    0.501839    0.082733    0.138556    11.00000    0.03686    0.03703 =
         0.02737   -0.00765    0.00427   -0.01685
AFIX  43
H90   2    0.506890    0.119837    0.170491    11.00000   -1.20000
AFIX   0
C91   1    0.494471   -0.026868    0.043935    11.00000    0.04516    0.03574 =
         0.02121   -0.00929    0.00225   -0.01391
AFIX  43
H91   2    0.493252   -0.064252    0.010628    11.00000   -1.20000
AFIX   0
C92   1    0.414892    0.113922    0.106727    11.00000    0.02065    0.03734 =
         0.02380    0.00017    0.00728   -0.01684
C93   1    0.410899    0.059069    0.056144    11.00000    0.04632    0.03235 =
         0.02738   -0.01321    0.00265   -0.01728
C94   1    0.339841    0.197754    0.119850    11.00000    0.03452    0.04503 =
         0.02375    0.00320   -0.00027   -0.02445
C95   1    0.328247    0.091617    0.018642    11.00000    0.03154    0.06484 =
         0.03272   -0.01201    0.00288   -0.03054
C96   1    0.254856    0.230104    0.082577    11.00000    0.02991    0.04450 =
         0.02972   -0.00647    0.00693   -0.02692
C97   1    0.174031    0.312652    0.095225    11.00000    0.04327    0.03962 =
         0.02641    0.00200   -0.00147   -0.02559
AFIX  43
H97   2    0.174633    0.348246    0.130078    11.00000   -1.20000
AFIX   0
C98   1    0.094598    0.343761    0.059382    11.00000    0.04983    0.04433 =
         0.04889    0.00427   -0.00940   -0.01842
AFIX  43
H98   2    0.042213    0.401404    0.067672    11.00000   -1.20000
AFIX   0
C99   1    0.091563    0.288988    0.009889    11.00000    0.02297    0.05376 =
         0.03966    0.00051    0.00038   -0.02276
AFIX  43
H99   2    0.036720    0.309764   -0.015369    11.00000   -1.20000
AFIX   0
C100  1    0.168919    0.204183   -0.002219    11.00000    0.04126    0.06942 =
         0.03030   -0.01123    0.00528   -0.02768
AFIX  43
H100  2    0.164394    0.166577   -0.033987    11.00000   -1.20000
AFIX   0
C101  1    0.251403    0.173956    0.030802    11.00000    0.04332    0.05017 =
         0.01568   -0.01243    0.01109   -0.02561
C107  1    0.509473    0.534273    0.222896    11.00000    0.06881    0.05407 =
         0.04668   -0.01667   -0.00214   -0.02918
AFIX  43
H107  2    0.479348    0.601178    0.214792    11.00000   -1.20000
AFIX   0
C108  1    0.510026    0.480739    0.169160    11.00000    0.08441    0.05644 =
         0.03001    0.00048   -0.01109   -0.03321
AFIX  43
H108  2    0.483040    0.511529    0.126017    11.00000   -1.20000
AFIX   0
C109  1    0.550253    0.384959    0.181967    11.00000    0.06042    0.05747 =
         0.03496   -0.01357    0.00964   -0.03238
C110  1    0.590299    0.344797    0.243866    11.00000    0.10048    0.05783 =
         0.04859   -0.03052   -0.01422   -0.02265
AFIX  43
H110  2    0.619954    0.278216    0.255092    11.00000   -1.20000
AFIX   0
C111  1    0.585772    0.405423    0.289569    11.00000    0.12429    0.07789 =
         0.03777   -0.02089   -0.02608   -0.03267
AFIX  43
H111  2    0.614369    0.376442    0.332411    11.00000   -1.20000
AFIX   0
C112  1    0.548623    0.321691    0.132774    11.00000    0.06462    0.05812 =
         0.03984   -0.01009   -0.00149   -0.03877
AFIX  43
H112  2    0.562178    0.257452    0.150272    11.00000   -1.20000
AFIX   0
C113  1    0.529717    0.349800    0.067585    11.00000    0.04929    0.05026 =
         0.03537   -0.01254    0.00664   -0.02787
AFIX  43
H113  2    0.516102    0.413927    0.049663    11.00000   -1.20000
AFIX   0
C114  1    0.286612    0.418282   -0.037611    11.00000    0.05451    0.02713 =
         0.02016   -0.00522    0.00529   -0.00451
AFIX  43
H114  2    0.232730    0.473946   -0.027322    11.00000   -1.20000
AFIX   0
C115  1    0.367068    0.395019   -0.006915    11.00000    0.04675    0.03921 =
         0.03883   -0.01778    0.01020   -0.01740
AFIX  43
H115  2    0.369783    0.435580    0.023177    11.00000   -1.20000
AFIX   0
C116  1    0.448684    0.310236   -0.018773    11.00000    0.03178    0.04439 =
         0.02583    0.00146   -0.00198   -0.02383
C117  1    0.528527    0.284907    0.019396    11.00000    0.04517    0.03072 =
         0.02815   -0.00831   -0.00088   -0.01773
C118  1    0.609354    0.196678    0.008095    11.00000    0.03032    0.03772 =
         0.03356    0.00239   -0.01096   -0.01953
C119  1    0.696626    0.163717    0.045482    11.00000    0.03846    0.04757 =
         0.02752   -0.00895   -0.00447   -0.02515
AFIX  43
H119  2    0.699729    0.199684    0.079122    11.00000   -1.20000
AFIX   0
C120  1    0.770192    0.084740    0.032461    11.00000    0.04531    0.06404 =
         0.02939   -0.00635   -0.00770   -0.02464
AFIX  43
H120  2    0.826627    0.065875    0.055484    11.00000   -1.20000
AFIX   0
C121  1    0.279753    0.362716   -0.084514    11.00000    0.04205    0.04256 =
         0.02839   -0.01252   -0.00251   -0.01074
AFIX  43
H121  2    0.222534    0.381962   -0.106628    11.00000   -1.20000
AFIX   0
C122  1    0.356009    0.280414   -0.098359    11.00000    0.03466    0.03835 =
         0.02816   -0.00631   -0.00503   -0.01532
AFIX  43
H122  2    0.351499    0.242607   -0.129970    11.00000   -1.20000
AFIX   0
C123  1    0.442281    0.251716   -0.065073    11.00000    0.04119    0.03297 =
         0.01491   -0.00769   -0.00296   -0.01299
C124  1    0.525853    0.164515   -0.075727    11.00000    0.03894    0.02038 =
         0.02114   -0.00539   -0.00170   -0.01437
C125  1    0.603752    0.138045   -0.038282    11.00000    0.03167    0.03132 =
         0.01443   -0.00219    0.00091   -0.01255
C126  1    0.686301    0.050997   -0.048106    11.00000    0.04243    0.02669 =
         0.02925   -0.00728   -0.00288   -0.00974
AFIX  43
H126  2    0.684479    0.009643   -0.077897    11.00000   -1.20000
AFIX   0
C127  1    0.766162    0.027860   -0.015257    11.00000    0.03469    0.03523 =
         0.03504   -0.00212   -0.00547   -0.01005
AFIX  43
H127  2    0.820622   -0.027832   -0.024529    11.00000   -1.20000
AFIX   0
C128  1    0.524895    0.104619   -0.127503    11.00000    0.02844    0.03346 =
         0.02305   -0.00852    0.00327   -0.00927
AFIX  43
H128  2    0.543737    0.039185   -0.111682    11.00000   -1.20000
AFIX   0
C129  1    0.500455    0.132725   -0.193787    11.00000    0.05606    0.02839 =
         0.01639   -0.00341   -0.00254   -0.01576
AFIX  43
H129  2    0.473290    0.198922   -0.207650    11.00000   -1.20000
AFIX   0
C130  1    0.511041    0.072614   -0.247097    11.00000    0.02560    0.02833 =
         0.01865   -0.00922   -0.00248   -0.00730
C131  1    0.498771    0.109427   -0.316590    11.00000    0.02974    0.03441 =
         0.02586   -0.00043   -0.00293   -0.00936
AFIX  43
H131  2    0.490085    0.173253   -0.331178    11.00000   -1.20000
AFIX   0
C132  1    0.498969    0.054884   -0.364891    11.00000    0.02482    0.04091 =
         0.03592   -0.00723   -0.00678   -0.00868
AFIX  43
H132  2    0.486861    0.083699   -0.411780    11.00000   -1.20000
AFIX   0
C133  1    0.526999   -0.074562   -0.279919    11.00000    0.04517    0.02737 =
         0.04045   -0.01780    0.00035   -0.01484
AFIX  43
H133  2    0.536318   -0.138769   -0.266675    11.00000   -1.20000
AFIX   0
C134  1    0.525588   -0.022860   -0.230230    11.00000    0.06748    0.02580 =
         0.02119   -0.00286   -0.01519   -0.01972
AFIX  43
H134  2    0.534608   -0.051669   -0.183019    11.00000   -1.20000
AFIX   0
C135  1    0.677733    0.408625    0.706295    11.00000    0.03894    0.04412 =
         0.03749    0.01623   -0.01103   -0.02015
AFIX  43
H135  2    0.689320    0.456456    0.673991    11.00000   -1.20000
AFIX   0
C136  1    0.732798    0.371337    0.761418    11.00000    0.03206    0.05219 =
         0.04152   -0.00025   -0.01325   -0.02103
AFIX  43
H136  2    0.782112    0.391210    0.765051    11.00000   -1.20000
AFIX   0
C137  1    0.717266    0.305523    0.811408    11.00000    0.04911    0.03742 =
         0.03871    0.00025   -0.01269   -0.01611
C138  1    0.648505    0.276879    0.799430    11.00000    0.05623    0.06386 =
         0.03378    0.02249   -0.01329   -0.03712
AFIX  43
H138  2    0.637541    0.227247    0.829799    11.00000   -1.20000
AFIX   0
C139  1    0.594674    0.322542    0.741283    11.00000    0.04592    0.05020 =
         0.03983    0.02420   -0.02887   -0.02267
AFIX  43
H139  2    0.543003    0.306657    0.736484    11.00000   -1.20000
AFIX   0
C140  1    0.769203    0.261677    0.873367    11.00000    0.03952    0.05562 =
         0.03229    0.00882   -0.00954   -0.01667
AFIX  43
H140  2    0.761793    0.206970    0.898112    11.00000   -1.20000
AFIX   0
C141  1    0.824100    0.289685    0.897896    11.00000    0.05142    0.08848 =
         0.05937    0.02442   -0.01822   -0.05589
AFIX  43
H141  2    0.832110    0.344392    0.873778    11.00000   -1.20000
AFIX   0
C142  1    1.060819    0.022138    0.894677    11.00000    0.06185    0.10990 =
         0.03135   -0.00088   -0.00066   -0.05054
AFIX  43
H142  2    1.081111   -0.003654    0.851231    11.00000   -1.20000
AFIX   0
C143  1    0.986083    0.106863    0.897004    11.00000    0.04397    0.14752 =
         0.04848    0.00184   -0.00560   -0.05585
AFIX  43
H143  2    0.954154    0.136595    0.855570    11.00000   -1.20000
AFIX   0
C144  1    0.953766    0.152545    0.957389    11.00000    0.05671    0.09450 =
         0.03811    0.01559   -0.01627   -0.06315
C145  1    0.876108    0.242152    0.961656    11.00000    0.06087    0.08279 =
         0.04778    0.02861   -0.03266   -0.04629
C146  1    0.849747    0.283473    1.023203    11.00000    0.04061    0.07498 =
         0.04338    0.00716   -0.01358   -0.03743
C147  1    0.772444    0.369338    1.027605    11.00000    0.04881    0.05337 =
         0.04957    0.02741   -0.02275   -0.03053
AFIX  43
H147  2    0.740046    0.401102    0.986659    11.00000   -1.20000
AFIX   0
C148  1    0.741870    0.408990    1.087019    11.00000    0.05443    0.10063 =
         0.05933    0.02490   -0.01482   -0.02591
AFIX  43
H148  2    0.687341    0.466925    1.088230    11.00000   -1.20000
AFIX   0
C149  1    0.790781    0.364698    1.148822    11.00000    0.05841    0.08234 =
         0.06388    0.00158    0.00486   -0.02025
AFIX  43
H149  2    0.773139    0.395736    1.189912    11.00000   -1.20000
AFIX   0
C150  1    0.864262    0.275970    1.148306    11.00000    0.04791    0.06834 =
         0.04010    0.00964   -0.01664   -0.01954
AFIX  43
H150  2    0.892029    0.243281    1.190842    11.00000   -1.20000
AFIX   0
C151  1    0.899139    0.232615    1.084854    11.00000    0.03984    0.06401 =
         0.05690    0.01201   -0.02353   -0.02105
C152  1    0.974765    0.143937    1.082193    11.00000    0.02660    0.06884 =
         0.04134    0.00422   -0.01238   -0.02826
C153  1    1.001945    0.104197    1.021390    11.00000    0.03924    0.05255 =
         0.04591    0.01895   -0.01663   -0.02373
C154  1    1.080295    0.014662    1.016640    11.00000    0.06839    0.12158 =
         0.05306   -0.00582   -0.01287   -0.06096
AFIX  43
H154  2    1.113722   -0.016151    1.057285    11.00000   -1.20000
AFIX   0
C155  1    1.110554   -0.030182    0.955498    11.00000    0.05107    0.08005 =
         0.07985    0.00361   -0.00668   -0.04441
AFIX  43
H155  2    1.160649   -0.091158    0.954332    11.00000   -1.20000
AFIX   0
C156  1    1.028980    0.091291    1.144850    11.00000    0.06352    0.06382 =
         0.03347    0.01394   -0.02858   -0.02812
AFIX  43
H156  2    1.030416    0.030390    1.162575    11.00000   -1.20000
AFIX   0
C157  1    1.075088    0.126340    1.176588    11.00000    0.02509    0.04648 =
         0.03924    0.00515   -0.00494   -0.01916
AFIX  43
H157  2    1.070168    0.188460    1.159091    11.00000   -1.20000
AFIX   0
C158  1    1.134048    0.077179    1.237306    11.00000    0.02584    0.04401 =
         0.02826    0.00738   -0.00579   -0.01504
C159  1    1.118497    0.003686    1.282927    11.00000    0.05032    0.04330 =
         0.06138    0.01789   -0.02238   -0.02777
AFIX  43
H159  2    1.071446   -0.017041    1.275085    11.00000   -1.20000
AFIX   0
C160  1    1.175197   -0.038922    1.341270    11.00000    0.04702    0.05309 =
         0.05332    0.01361   -0.01026   -0.03405
AFIX  43
H160  2    1.163404   -0.086321    1.373963    11.00000   -1.20000
AFIX   0
C161  1    1.203337    0.102299    1.252187    11.00000    0.06529    0.05428 =
         0.04960    0.01592   -0.02723   -0.03592
AFIX  43
H161  2    1.215213    0.151753    1.222270    11.00000   -1.20000
AFIX   0
C162  1    1.255951    0.059256    1.308155    11.00000    0.03535    0.04112 =
         0.05587    0.00409   -0.01300   -0.01720
AFIX  43
H162  2    1.301545    0.081139    1.317231    11.00000   -1.20000
AFIX   0

O0AA  5    0.474847    0.589483   -0.012719    11.00000    0.13489    0.09710 =
         0.07888   -0.00991    0.00842   -0.04827
AFIX   3
H0AB  2    0.527977    0.572183   -0.039709    11.00000   -1.50000
H0AC  2    0.459997    0.648753   -0.009779    11.00000   -1.50000
AFIX   0

O1AA  5    0.421355    0.748119    0.064627    11.00000    0.21637    0.18863 =
         0.13006   -0.07414    0.05534   -0.13491
AFIX   3
H1AB  2    0.416565    0.701519    0.094267    11.00000   -1.50000
H1AC  2    0.378735    0.801249    0.077387    11.00000   -1.50000
AFIX   0

PART 2
S0AA  6    0.239352    0.720943    0.220089   -31.00000    0.07563    0.16712 =
         0.06607   -0.01080    0.02030   -0.07040
O2AA  5    0.271258    0.785721    0.174742   -31.00000    0.11376    0.14210 =
         0.11415   -0.00207    0.01515   -0.07562
O34   5    0.298420    0.628388    0.201602   -31.00000    0.11787    0.13362 =
         0.13558    0.00593   -0.04127   -0.04509
AFIX  66
N2AA  4    0.321731   -0.133027   -0.240323   -21.00000    0.05070    0.06797 =
         0.05359   -0.01445   -0.01231   -0.01767
C1AA  1    0.286255   -0.035334   -0.255696   -21.00000    0.09027    0.07458 =
         0.07121   -0.01430   -0.01104   -0.03092
AFIX  43
H1AA  2    0.262002   -0.005986   -0.299932   -21.00000   -1.20000
AFIX  65
C0AA  1    0.286264    0.019419   -0.206346   -21.00000    0.05810    0.05521 =
         0.04933    0.00209   -0.00658   -0.02314
AFIX  43
H0AA  2    0.262018    0.086188   -0.216854   -21.00000   -1.20000
AFIX  65
C3AA  1    0.321750   -0.023521   -0.141622   -21.00000    0.03715    0.03724 =
         0.04224   -0.01259   -0.01205   -0.01692
C4AA  1    0.357226   -0.121214   -0.126247   -21.00000    0.04228    0.04116 =
         0.04581   -0.01734   -0.01483   -0.01457
AFIX  43
H4AA  2    0.381479   -0.150561   -0.082011   -21.00000   -1.20000
AFIX  65
C5AA  1    0.357217   -0.175968   -0.175597   -21.00000    0.05043    0.04689 =
         0.04462   -0.00854   -0.01023   -0.01373
AFIX  43
H5AA  2    0.381463   -0.242737   -0.165089   -21.00000   -1.20000
AFIX   0
HKLF 4


REM  hy_b.res in P1
REM R1 =  0.0496 for   19118 Fo > 4sig(Fo)  and  0.0544 for all   20620 data
REM   2065 parameters refined using    262 restraints

END

WGHT      0.0513     20.0839

REM Highest difference peak  2.212,  deepest hole -1.200,  1-sigma level  0.121
Q1    1   0.3217  0.4967  0.4859  11.00000  0.05    2.21
Q2    1   0.5443  0.8731  0.5529  11.00000  0.05    1.52
Q3    1   0.4696  0.4965  0.6480  11.00000  0.05    1.50
Q4    1   0.5958  0.7198  0.4088  11.00000  0.05    1.48
Q5    1   0.2653  0.6449  0.6346  11.00000  0.05    1.41
Q6    1   0.4961  0.5611  0.3914  11.00000  0.05    1.40
Q7    1   0.3884  0.8694  0.3923  11.00000  0.05    1.39
Q8    1   0.3570  0.8152  0.6446  11.00000  0.05    1.03
Q9    1   0.3751  0.7979  0.6508  11.00000  0.05    1.02
Q10   1   0.3317  0.6795  0.3328  11.00000  0.05    1.01
Q11   1   0.5338  0.6825  0.7069  11.00000  0.05    1.00
Q12   1   0.5774  0.6650  0.6448  11.00000  0.05    0.97
Q13   1   0.2459  0.4881  0.6401  11.00000  0.05    0.96
Q14   1   0.3008  0.3808  0.6531  11.00000  0.05    0.91
Q15   1   0.2801  0.7146  0.3917  11.00000  0.05    0.85
Q16   1   0.6192  0.8780  0.3977  11.00000  0.05    0.83
Q17   1   0.3149  0.8393  0.4749  11.00000  0.05    0.82
Q18   1   0.5863  0.6265  0.5643  11.00000  0.05    0.77
Q19   1   0.5936  0.6338  0.6581  11.00000  0.05    0.77
Q20   1   0.6136  0.5308  0.4882  11.00000  0.05    0.77
Q21   1   0.5592  0.5217  0.5752  11.00000  0.05    0.74
Q22   1   0.0976  0.4181  0.5833  11.00000  0.05    0.74
Q23   1   0.3165  0.5584  0.5523  11.00000  0.05    0.73
Q24   1   0.2508  0.8406  0.5572  11.00000  0.05    0.73
Q25   1   0.6669  1.1229  0.3913  11.00000  0.05    0.73
Q26   1   0.3940  0.7532  0.3456  11.00000  0.05    0.72
Q27   1   0.5814  0.2744  0.5394  11.00000  0.05    0.72
Q28   1   0.2661  0.7404  0.4872  11.00000  0.05    0.71
Q29   1   0.2643  0.5401  0.6298  11.00000  0.05    0.69
Q30   1   0.1823  0.2610  0.6552  11.00000  0.05    0.67
Q31   1   0.4584  0.6207  0.6917  11.00000  0.05    0.67
Q32   1   0.4766  0.6013  0.7043  11.00000  0.05    0.66
Q33   1   0.5596  0.5282  0.3376  11.00000  0.05    0.65
Q34   1   0.5454  0.8218  0.4826  11.00000  0.05    0.65
Q35   1   0.3010  0.8357  0.7085  11.00000  0.05    0.65
Q36   1   0.5105  0.4153  0.5717  11.00000  0.05    0.64
Q37   1   0.4034  0.8686  0.5897  11.00000  0.05    0.63
Q38   1   0.2813  1.0927  0.4997  11.00000  0.05    0.61
Q39   1   0.4041  0.9472  0.3864  11.00000  0.05    0.61
Q40   1   0.3249  0.7386  0.6359  11.00000  0.05    0.61
Q41   1   0.7070  0.5231  0.4125  11.00000  0.05    0.60
Q42   1   0.5774  0.8376  0.4108  11.00000  0.05    0.60
Q43   1   0.6263  0.6022  0.3598  11.00000  0.05    0.60
Q44   1   0.8632  0.8655  0.3483  11.00000  0.05    0.59
Q45   1   0.4571  0.4238  0.6541  11.00000  0.05    0.59
Q46   1   0.3014  0.7772  0.4112  11.00000  0.05    0.59
Q47   1   0.7560  0.9477  0.4626  11.00000  0.05    0.58
Q48   1   0.3818  0.6213  0.6044  11.00000  0.05    0.57
Q49   1   0.2383  0.8375  0.6792  11.00000  0.05    0.57
Q50   1   0.2916  0.6931  0.5551  11.00000  0.05    0.56
;
_shelx_res_checksum                42001
_shelx_hkl_file
;
   0   0   1    0.02    0.15
   0   0   2  970.47   34.76
   0   0  -2  960.42   34.78
   0   0   3 2155.00   80.03
   0   0  -3 2241.49   80.09
   0   0  -3 2346.99   79.97
   0   0   3 2206.15   80.02
   0   0   4  965.33   37.28
   0   0   4 1039.34   37.36
   0   0  -4  945.75   37.16
   0   0  -4 1054.98   37.06
   0   0  -5  544.02   21.57
   0   0  -5  548.95   21.07
   0   0   5  519.02   21.43
   0   0  -6  117.03    6.37
   0   0   6  127.98    7.09
   0   0  -7  268.35   12.22
   0   0   7  276.29   13.15
   0   0  -8   95.04    5.81
   0   0   8   79.58    6.24
   0   0  -9 1267.89   49.12
   0   0   9 1342.74   51.25
   0   0  10  216.08   12.74
   0   0  11  184.66   10.44
   0   0 -11  218.14   12.10
   0   0  12  979.81   39.32
   0   0  13 1261.09   49.86
   0   0  14  284.43   15.33
   0   0 -14  287.03   15.50
   0   0  15   26.78    4.06
   0   0 -15   30.39    4.28
   0   0  16   25.13    4.18
   0   0 -16   29.63    4.45
   0   0 -17   10.12    2.94
   0   0  17   12.96    3.28
   0   0 -18   34.27    4.74
   0   0  18   26.53    4.36
   0   0 -19   86.83    7.39
   0   0  19   78.94    7.36
   0   0  20  182.89   11.66
   0   0  21   70.60    6.14
   0   0 -21   76.65    7.16
   0   0 -22   23.10    3.65
   0   0 -23   53.64    4.75
   0   1 -23   21.44    3.05
   0   1 -23   16.82    2.50
   0   1 -22   41.12    4.58
   0   1 -21   40.04    5.13
   0  -1  20  123.12    8.94
   0   1 -20  146.73   10.71
   0  -1  19  171.22   11.62
   0   1 -19  191.89   11.80
   0   1 -18   22.45    3.87
   0  -1  18   16.64    3.49
   0  -1  17   12.63    3.11
   0   1 -17   10.77    3.05
   0  -1  16   36.16    4.88
   0   1 -16   35.66    4.86
   0  -1  15   15.21    3.25
   0   1 -14   13.50    2.96
   0   1 -14   12.69    2.86
   0  -1  14   21.48    3.46
   0   1 -13  160.82   10.44
   0   1 -13  182.99   10.80
   0  -1  13  155.75   10.02
   0   1 -12   93.93    7.00
   0   1 -12   90.33    7.02
   0  -1  12   93.11    6.79
   0  -1  11  104.83    6.83
   0   1 -11   88.16    6.56
   0  -1  10   41.00    4.98
   0   1 -10   48.14    4.63
   0  -1   9  225.51   13.06
   0   1  -9  235.78   12.01
   0  -1   8  539.85   23.47
   0   1  -8  496.78   23.15
   0   1  -8  535.67   22.22
   0   1  -7 2824.81   99.63
   0  -1   7 2677.17  100.70
   0   1  -7 2707.50  100.88
   0   1  -6 2724.88  100.89
   0   1  -6 2558.73   99.99
   0   1  -5   13.76    1.68
   0   1  -5   16.84    2.21
   0   1  -5   11.50    1.84
   0  -1   4  807.78   33.16
   0   1  -4  825.59   32.39
   0   1  -4  913.83   32.11
   0   1  -4  881.03   32.85
   0   1  -3   13.14    1.63
   0  -1   3    7.85    1.53
   0   1  -3   22.05    1.99
   0   1  -3   17.52    1.49
   0  -1   2   48.90    3.30
   0   1  -2   65.55    3.01
   0  -1   1 5569.68  197.25
   0   1  -1 5652.38  197.59
   0  -1   0  185.90   17.02
   0   1   0 1633.03   20.46
   0   1   1 6732.72  242.01
   0  -1  -1 7037.88  242.00
   0  -1  -2  249.90    9.64
   0   1   2  236.84    9.15
   0  -1  -2  239.53    9.17
   0   1   2  248.14    9.66
   0   1   3    9.10    1.21
   0  -1  -3   10.90    0.97
   0  -1  -4  471.77   18.32
   0   1   4  453.37   18.27
   0   1   4  467.98   18.15
   0   1   5  211.68    9.48
   0   1   5  199.03    9.53
   0  -1  -6   59.06    3.98
   0   1   6   65.02    4.41
   0   1   6   61.62    4.47
   0   1   7  262.82   12.98
   0  -1  -7  277.28   12.22
   0   1   7  278.01   12.87
   0   1   8 2251.13   84.35
   0  -1  -8 2283.89   82.70
   0   1   9 1641.61   65.80
   0  -1  -9 1730.91   63.68
   0  -1  -9 1753.64   62.85
   0   1  10  686.45   29.70
   0  -1 -10  659.47   29.11
   0  -1 -11  288.83   15.71
   0   1  11  278.36   13.83
   0   1  12 1872.79   70.74
   0   1  12 1925.20   71.79
   0   1  13 3416.72  127.46
   0   1  13 3605.74  128.78
   0   1  14  669.27   29.05
   0   1  14  716.83   30.50
   0   1  15   81.16    7.26
   0   1  15   81.48    6.56
   0  -1 -16  148.99   10.35
   0   1  16  119.17    9.58
   0   1  17   83.79    7.93
   0  -1 -17   93.13    8.05
   0   1  18   17.06    3.63
   0  -1 -18   13.07    3.28
   0   1  19   35.13    5.00
   0  -1 -19   35.94    4.78
   0  -1 -20   31.10    4.19
   0   1  20   30.17    4.60
   0   1  21   16.38    3.23
   0  -1 -22    9.30    2.80
   0   1  22    6.77    2.00
   0  -1 -23    9.18    2.24
   0   2 -23   40.69    3.60
   0   2 -23   44.80    4.00
   0   2 -22   47.49    4.73
   0   2 -22   41.05    4.66
   0   2 -21    0.88    1.92
   0   2 -20   -0.26    2.24
   0   2 -19    6.68    2.90
   0   2 -19    5.97    2.30
   0  -2  18   18.90    3.52
   0   2 -18   27.51    4.99
   0   2 -18   20.55    3.67
   0   2 -17    0.50    1.83
   0  -2  17    1.75    1.85
   0   2 -16   14.48    3.25
   0  -2  16    9.79    2.74
   0   2 -15    7.68    2.96
   0  -2  15    5.57    2.28
   0   2 -15   11.35    2.92
   0   2 -14    5.46    2.12
   0   2 -14    2.87    1.86
   0  -2  13    6.45    1.93
   0   2 -13    2.87    1.59
   0   2 -13    1.47    1.43
   0   2 -12   11.62    2.57
   0   2 -12   14.53    2.90
   0  -2  12   12.80    2.48
   0  -2  11   12.32    2.32
   0   2 -11   17.96    2.84
   0   2 -11   17.71    2.98
   0  -2  10   34.76    4.54
   0   2 -10   38.54    4.11
   0  -2   9   62.03    5.79
   0   2  -9   60.87    5.07
   0   2  -9   60.56    6.06
   0   2  -9   65.42    5.22
   0  -2   9   62.44    6.13
   0   2  -8 1046.50   39.26
   0  -2   8  976.83   40.35
   0   2  -8 1007.02   39.38
   0   2  -8  960.91   40.91
   0  -2   7 2235.85   85.94
   0   2  -7 2294.75   86.57
   0   2  -7 2397.04   84.88
   0  -2   6 2490.79   90.46
   0   2  -6 2494.22   86.96
   0  -2   5   79.01    6.43
   0  -2   5   75.73    5.48
   0   2  -5   95.69    6.14
   0   2  -5  103.93    5.38
   0   2  -4  225.60    9.76
   0  -2   4  213.26   11.16
   0  -2   4  221.42   10.48
   0   2  -3   51.35    3.73
   0   2  -3   49.40    3.33
   0  -2   2  305.40   13.52
   0  -2   2  319.14   12.58
   0   2  -2  330.91   13.74
   0   2  -2  315.47   13.21
   0  -2   1 1324.29   53.27
   0   2  -1 1243.07   52.91
   0   2  -1 1616.24   53.49
   0  -2   1 1511.18   53.92
   0   2  -1 1758.16   53.82
   0   2   0   12.61    1.23
   0  -2   0   13.09    1.60
   0  -2  -1 1142.53   41.84
   0   2   1 1151.85   41.96
   0   2   1 1138.48   41.77
   0   2   1 1177.22   42.02
   0  -2  -1 1159.73   41.96
   0  -2  -2  179.24    6.95
   0  -2  -2  176.20    7.34
   0  -2  -3   34.08    1.86
   0   2   3    6.71    1.02
   0  -2  -3   31.67    2.32
   0   2   3    4.89    1.12
   0  -2  -4  106.83    5.56
   0   2   4   95.19    5.39
   0  -2  -4  102.34    4.71
   0  -2  -4   87.13    5.41
   0  -2  -5  205.30    9.85
   0  -2  -5  200.77    8.42
   0  -2  -5  195.02    9.47
   0   2   5  199.37    9.58
   0   2   6  688.85   27.65
   0   2   6  696.57   27.17
   0  -2  -6  705.32   25.94
   0  -2  -6  691.66   27.54
   0  -2  -6  659.84   27.67
   0  -2  -7  298.15   14.09
   0  -2  -7  286.46   11.94
   0   2   7  289.47   13.43
   0   2   7  293.61   13.88
   0  -2  -8  561.03   23.63
   0  -2  -8  567.67   22.69
   0  -2  -8  581.98   25.34
   0   2   8  627.91   25.59
   0  -2  -9 1969.77   73.71
   0  -2  -9 1828.78   70.93
   0  -2  -9 1966.50   70.11
   0   2   9 1905.61   73.56
   0   2   9 2046.93   73.14
   0   2  10  603.01   26.69
   0  -2 -10  564.71   26.31
   0   2  11   47.30    4.21
   0   2  11   45.46    4.42
   0   2  12 1027.72   40.80
   0   2  12 1036.78   41.57
   0   2  13 1264.52   49.35
   0   2  13 1256.79   50.29
   0   2  14  836.20   35.27
   0   2  14  802.52   34.00
   0   2  15    8.58    2.75
   0   2  15    7.46    2.25
   0   2  16  113.07    8.44
   0   2  16  119.81    9.49
   0   2  17   29.50    4.81
   0  -2 -17   23.32    4.20
   0   2  17   29.32    4.04
   0   2  18   10.32    3.40
   0  -2 -18   12.71    3.28
   0   2  19    7.52    3.07
   0  -2 -19    9.62    2.83
   0   2  20    9.30    3.02
   0  -2 -20   20.16    3.42
   0   2  21  134.87    9.58
   0   2  22  145.76    9.62
   0  -2 -22  183.27   10.90
   0  -2 -23   28.82    3.65
   0   2  23   22.54    2.81
   0   3 -22   62.66    5.17
   0   3 -22   63.48    5.52
   0   3 -21    7.08    2.43
   0   3 -21    6.89    2.61
   0   3 -20   63.86    6.58
   0   3 -19   48.75    6.22
   0   3 -19   51.66    5.30
   0   3 -18   10.39    2.81
   0   3 -18   12.39    3.66
   0   3 -17   28.31    4.30
   0   3 -17   32.69    5.27
   0   3 -16    7.28    2.87
   0   3 -16   10.87    3.52
   0  -3  16   11.01    2.84
   0  -3  15   21.37    3.71
   0   3 -15   31.76    4.53
   0   3 -15   37.76    5.45
   0   3 -14   77.00    7.60
   0   3 -14   77.59    7.00
   0  -3  14   70.12    6.40
   0   3 -13    4.83    1.89
   0   3 -13    5.54    2.30
   0  -3  13    4.16    1.78
   0   3 -12   36.81    4.34
   0   3 -12   36.90    4.73
   0   3 -11   19.22    3.05
   0   3 -11   26.43    3.70
   0   3 -10   72.21    5.76
   0   3 -10   70.61    5.93
   0   3  -9   13.27    3.07
   0   3  -9   12.56    2.36
   0   3  -9   11.78    2.39
   0   3  -8   27.03    3.44
   0   3  -8   25.96    3.18
   0  -3   8   25.83    3.71
   0   3  -8   26.40    3.95
   0  -3   7    9.91    3.05
   0   3  -7   10.56    2.51
   0   3  -7   11.19    2.05
   0  -3   7    9.33    2.31
   0   3  -7   15.71    2.50
   0  -3   6   79.60    6.93
   0   3  -6   55.69    5.36
   0   3  -6   56.05    4.57
   0  -3   6   76.89    5.83
   0   3  -6   58.90    4.92
   0  -3   5  646.20   28.85
   0   3  -5  676.78   27.10
   0  -3   5  669.32   27.97
   0   3  -5  703.64   27.50
   0   3  -4  919.13   35.06
   0   3  -4  883.55   34.76
   0  -3   4  882.36   35.86
   0  -3   3  556.96   24.58
   0  -3   3  547.66   22.87
   0  -3   2   44.25    3.60
   0   3  -2   60.78    4.17
   0  -3   2   21.36    2.89
   0   3  -2   50.22    3.61
   0  -3   2   25.71    2.68
   0  -3   1 1505.60   51.84
   0   3  -1 1596.41   52.18
   0   3  -1 1213.90   50.41
   0  -3   1 1346.37   51.85
   0   3   0  410.44   17.19
   0  -3   0  487.95   18.39
   0  -3   0  399.57   17.40
   0   3   0  526.55   19.00
   0  -3   0  418.05   17.53
   0   3   1   22.69    2.29
   0  -3  -1    6.70    1.27
   0   3   1   18.81    1.87
   0   3   1   19.92    1.99
   0  -3  -1    6.51    1.36
   0  -3  -1    5.72    1.23
   0   3   2 1462.78   52.23
   0  -3  -2 1464.59   52.69
   0  -3  -2 1402.36   52.17
   0   3   2 1443.70   52.29
   0  -3  -2 1367.79   52.51
   0   3   2 1436.39   52.64
   0  -3  -3 1837.52   67.34
   0  -3  -3 1877.61   68.20
   0  -3  -3 1849.63   68.14
   0   3   3 1897.69   67.47
   0   3   4  620.27   23.34
   0  -3  -4  580.41   23.02
   0  -3  -4  624.80   24.18
   0   3   5 1127.54   42.98
   0  -3  -5 1137.33   42.98
   0  -3  -5 1131.56   41.66
   0  -3  -6  927.27   33.63
   0  -3  -6  903.00   35.63
   0   3   6  819.96   34.90
   0  -3  -6  926.01   35.24
   0  -3  -7  555.22   22.05
   0  -3  -7  556.40   24.41
   0  -3  -7  568.91   24.00
   0   3   7  607.28   23.68
   0   3   7  561.20   24.07
   0  -3  -8   24.72    3.25
   0   3   8   33.92    3.83
   0  -3  -8   22.93    2.22
   0  -3  -8   23.51    3.37
   0   3   8   31.63    3.37
   0  -3  -9  396.01   18.71
   0   3   9  325.82   17.60
   0  -3  -9  377.42   15.15
   0   3   9  352.83   17.09
   0   3  10  945.02   38.96
   0   3  10  971.45   41.26
   0   3  10 1080.53   40.59
   0  -3 -10  965.42   41.36
   0   3  11  141.05    8.67
   0   3  11  146.35    9.06
   0   3  12  138.92    9.10
   0   3  12  127.72    8.49
   0   3  13   18.30    3.23
   0   3  13   14.24    3.23
   0   3  14  178.36   11.47
   0   3  14  162.37   10.50
   0   3  15   75.51    6.71
   0   3  15   74.12    7.22
   0   3  16   36.15    5.34
   0   3  16   46.96    5.25
   0   3  17    5.31    2.87
   0   3  17    3.61    2.16
   0   3  18   57.55    6.85
   0   3  18   58.88    6.03
   0  -3 -18   59.39    6.30
   0  -3 -19   20.28    3.70
   0   3  19   17.40    4.08
   0   3  19   15.99    3.13
   0   3  20   15.12    3.62
   0  -3 -20   11.29    2.76
   0   3  21  103.25    8.35
   0   3  22  169.48   10.48
   0   3  23  105.99    7.09
   0  -3 -23  123.82    7.92
   0   4 -22   37.82    3.54
   0   4 -22   38.71    3.92
   0   4 -21    7.64    2.27
   0   4 -21    3.99    2.03
   0   4 -20   28.12    4.30
   0   4 -19   75.27    7.52
   0   4 -18   79.59    7.93
   0   4 -18   77.37    6.88
   0   4 -17   38.63    4.95
   0   4 -17   31.16    5.22
   0   4 -16   52.03    5.90
   0   4 -16   60.27    7.08
   0   4 -15  116.86    9.93
   0   4 -15  124.27    9.55
   0   4 -14  623.23   29.83
   0   4 -14  715.51   32.13
   0   4 -14  684.32   31.15
   0   4 -13  319.72   17.57
   0   4 -13  344.97   18.38
   0   4 -13  352.98   19.10
   0   4 -12   12.85    2.88
   0   4 -12   13.03    3.15
   0   4 -12   15.77    3.29
   0   4 -11   95.49    7.64
   0   4 -11   77.38    6.88
   0   4 -11   77.18    6.62
   0   4 -10  168.34   10.12
   0   4 -10  164.09   10.46
   0   4 -10  159.78   10.21
   0   4  -9   52.68    5.32
   0   4  -9   50.81    4.94
   0   4  -9   49.58    4.73
   0   4  -9   46.70    4.86
   0   4  -8 1228.31   52.54
   0  -4   8 1389.38   55.75
   0  -4   8 1252.86   51.74
   0   4  -8 1247.46   50.03
   0   4  -7 1953.41   76.97
   0  -4   7 2096.48   81.00
   0  -4   7 1979.87   78.51
   0   4  -7 2085.77   79.74
   0   4  -7 2175.31   78.11
   0   4  -6 1176.87   46.88
   0  -4   6 1151.76   49.07
   0  -4   6 1150.08   47.89
   0   4  -5  357.58   16.99
   0  -4   5  343.10   18.01
   0   4  -4  150.78    8.55
   0   4  -4  133.55    8.06
   0  -4   4  135.29    6.96
   0   4  -3  425.30   18.56
   0   4  -3  479.01   18.86
   0  -4   3  389.32   18.96
   0  -4   3  450.49   19.34
   0  -4   3  391.97   17.28
   0   4  -2  922.48   36.40
   0  -4   2  916.84   36.90
   0   4  -2  952.84   37.08
   0  -4   2 1032.37   37.99
   0   4  -1 1608.97   64.35
   0  -4   1 1717.19   66.12
   0  -4   1 1897.05   66.11
   0   4  -1 1930.73   66.37
   0   4   0 1399.22   52.48
   0   4   0 1241.69   52.65
   0  -4   0 1354.01   52.94
   0  -4   0 1568.29   53.84
   0   4   0 1689.19   54.36
   0  -4   0 1385.36   52.94
   0  -4  -1  142.65    7.90
   0   4   1  151.91    7.98
   0   4   1  147.59    7.98
   0  -4  -1  162.17    8.40
   0  -4  -1  154.00    8.07
   0   4   2  877.89   34.21
   0   4   2  972.61   34.84
   0  -4  -2  832.68   34.26
   0  -4  -2  917.21   34.28
   0   4   2  895.35   34.61
   0  -4  -3   61.65    4.47
   0   4   3   35.49    3.24
   0  -4  -3   56.74    4.21
   0  -4  -3   60.47    3.87
   0   4   3   35.61    3.28
   0   4   4   13.58    1.97
   0  -4  -4   25.25    2.83
   0  -4  -4   27.93    2.50
   0   4   4   11.03    1.72
   0  -4  -4   19.59    2.54
   0   4   5   11.62    1.73
   0  -4  -5   13.74    2.20
   0  -4  -5   14.43    1.87
   0  -4  -5   10.81    2.12
   0  -4  -6   33.29    2.86
   0  -4  -6   32.92    3.53
   0  -4  -7   17.90    2.81
   0  -4  -7   16.93    2.87
   0  -4  -7   20.19    2.20
   0  -4  -8  277.38   15.02
   0  -4  -8  279.82   12.50
   0   4   8  309.68   14.15
   0  -4  -8  271.82   14.41
   0   4   8  270.42   14.39
   0   4   9  286.66   14.77
   0  -4  -9  324.59   16.66
   0  -4  -9  304.46   13.16
   0  -4  -9  320.84   15.94
   0   4  10  765.53   31.33
   0   4  10  719.69   33.12
   0   4  10  827.99   32.72
   0  -4 -10  740.55   31.56
   0   4  11  815.25   33.62
   0   4  12  675.32   29.03
   0   4  13  590.08   25.85
   0   4  13  546.20   26.01
   0   4  14  253.68   15.13
   0   4  14  280.57   15.10
   0   4  15  295.70   16.36
   0   4  15  305.39   17.32
   0   4  16  192.50   12.47
   0   4  16  199.83   13.33
   0   4  17    5.69    2.45
   0   4  17   11.22    3.39
   0   4  18   83.53    8.26
   0   4  18   81.03    7.46
   0  -4 -19   49.87    5.74
   0   4  19   56.23    6.76
   0   4  19   60.36    6.07
   0  -4 -20    9.43    2.66
   0   4  20    7.52    2.35
   0   4  20   12.21    3.59
   0   4  21   21.21    3.93
   0   4  22  115.23    8.38
   0  -4 -23   48.09    4.67
   0   4  23   42.90    4.26
   0   5 -21    2.18    1.51
   0   5 -20    8.94    2.68
   0   5 -19    6.55    2.78
   0   5 -18   11.01    3.38
   0   5 -18    7.98    2.52
   0   5 -17   15.79    3.35
   0   5 -17   11.54    3.65
   0   5 -16   81.04    8.19
   0   5 -16   81.36    7.50
   0   5 -15  525.75   26.25
   0   5 -15  593.29   27.85
   0   5 -14  870.31   38.30
   0   5 -14  845.59   37.38
   0   5 -13  861.65   37.73
   0   5 -13  910.40   38.90
   0   5 -13  808.86   36.79
   0   5 -12  143.01   10.73
   0   5 -12  143.45   10.47
   0   5 -12  135.98    9.88
   0   5 -11    5.79    2.18
   0   5 -11    9.47    2.89
   0   5 -11    3.72    2.17
   0   5 -10  176.41   11.34
   0   5 -10  174.21   11.46
   0   5 -10  186.57   11.23
   0   5  -9   23.90    3.65
   0   5  -9   21.88    3.42
   0   5  -9   19.92    3.42
   0   5  -9   18.94    3.30
   0   5  -8  312.92   16.12
   0   5  -8  308.10   15.84
   0  -5   8  373.34   21.01
   0   5  -8  307.45   16.81
   0   5  -8  350.94   16.73
   0  -5   7 2088.52   81.63
   0   5  -7 2119.92   79.67
   0  -5   7 2046.73   82.31
   0   5  -6  567.15   25.97
   0  -5   6  547.81   27.46
   0  -5   5  123.28    9.16
   0   5  -5  123.86    8.29
   0   5  -5  126.02    7.80
   0  -5   5  111.17    8.77
   0   5  -4   15.22    2.65
   0  -5   4   13.28    1.91
   0  -5   4   10.58    2.70
   0  -5   4   12.15    2.67
   0   5  -4   18.28    2.54
   0  -5   3   42.93    4.53
   0  -5   3   33.99    4.17
   0   5  -3   13.22    2.56
   0  -5   3   34.40    3.20
   0   5  -3   13.45    2.20
   0  -5   2  293.10   14.23
   0  -5   2  256.64   13.27
   0   5  -2  283.21   12.71
   0   5  -2  277.46   13.61
   0   5  -1 1020.82   38.78
   0  -5   1  946.56   38.84
   0   5  -1  910.58   36.92
   0  -5   1  968.43   38.45
   0   5   0   47.11    4.37
   0   5   0   48.89    4.61
   0  -5   0   56.52    4.84
   0   5   0   42.97    3.89
   0  -5   0   63.04    5.13
   0   5   1  521.81   23.48
   0  -5  -1  562.08   23.68
   0  -5  -1  551.45   23.68
   0   5   1  560.57   23.50
   0  -5  -2 1369.79   53.48
   0   5   2 1321.96   53.12
   0   5   2 1344.97   53.35
   0   5   2 1578.20   54.41
   0  -5  -2 1491.21   53.51
   0   5   3 2532.18   86.20
   0   5   3 2255.80   85.35
   0  -5  -3 2213.15   85.78
   0  -5  -3 2233.28   86.34
   0  -5  -3 2435.64   85.53
   0   5   4   23.95    2.87
   0  -5  -4   23.34    3.02
   0  -5  -4   22.61    2.67
   0   5   4   27.74    2.94
   0  -5  -4   26.43    3.38
   0   5   5  441.15   19.31
   0   5   5  416.74   19.37
   0  -5  -5  482.91   20.88
   0  -5  -5  488.45   19.39
   0  -5  -5  437.73   20.29
   0   5   6 1850.02   69.11
   0  -5  -6 1859.36   70.66
   0  -5  -6 1993.84   69.04
   0   5   6 1753.21   69.35
   0  -5  -6 1835.93   70.73
   0  -5  -7 1569.37   59.05
   0  -5  -7 1609.71   61.33
   0  -5  -8  436.69   18.74
   0  -5  -8  446.45   21.02
   0   5   9  734.38   31.05
   0  -5  -9  792.98   33.44
   0   5   9  723.75   31.41
   0   5   9  818.93   32.30
   0   5   9  740.41   31.28
   0  -5  -9  791.17   31.46
   0  -5 -10  851.97   33.84
   0   5  10  779.68   33.31
   0   5  11  751.92   32.02
   0   5  11  753.75   31.79
   0   5  12  924.16   38.46
   0   5  12  909.06   38.09
   0   5  13  327.62   17.18
   0   5  14   39.06    4.97
   0   5  15   44.84    5.44
   0   5  16    9.23    3.45
   0   5  16   13.18    3.29
   0   5  17   21.20    4.58
   0   5  17   20.53    4.00
   0   5  18   32.23    4.84
   0   5  18   27.44    5.05
   0   5  19   15.42    3.50
   0   5  19   15.85    3.93
   0  -5 -19    7.70    2.66
   0   5  20   10.59    3.28
   0  -5 -20    9.20    2.75
   0   5  20   13.88    3.04
   0   5  21   -0.36    1.18
   0   5  21    3.97    2.47
   0   5  22    5.61    2.34
   0   5  23   24.83    3.22
   0   6 -20    0.65    1.43
   0   6 -19   28.93    4.12
   0   6 -18   87.69    7.81
   0   6 -17  107.59    8.46
   0   6 -17  122.61    9.75
   0   6 -16   34.02    5.27
   0   6 -16   27.43    4.28
   0   6 -15  225.73   14.74
   0   6 -15  218.48   13.87
   0   6 -14 1459.71   58.84
   0   6 -14 1433.52   59.41
   0   6 -13  752.79   33.95
   0   6 -13  713.97   33.00
   0   6 -12  281.89   16.65
   0   6 -12  287.27   17.15
   0   6 -12  275.60   16.15
   0   6 -11   50.78    6.18
   0   6 -11   53.67    6.18
   0   6 -11   46.89    5.57
   0   6 -10    6.60    2.45
   0   6 -10    5.95    2.61
   0   6 -10    4.00    2.17
   0   6  -9   15.51    3.15
   0   6  -9   15.37    3.19
   0   6  -9   11.20    2.65
   0   6  -8   20.17    3.24
   0   6  -8   19.01    3.40
   0   6  -8   24.33    3.60
   0   6  -8   23.87    3.46
   0   6  -7   18.53    3.56
   0   6  -7   18.95    3.38
   0   6  -7   20.34    3.32
   0   6  -7   21.87    3.44
   0   6  -6  254.93   13.50
   0   6  -6  290.50   14.16
   0   6  -6  237.55   14.11
   0   6  -6  247.97   13.41
   0   6  -6  247.11   13.78
   0  -6   6  221.77   15.06
   0  -6   5  721.04   33.84
   0   6  -5  724.59   32.44
   0   6  -4  359.21   18.43
   0  -6   4  388.31   19.96
   0  -6   4  414.60   20.12
   0   6  -4  360.18   16.71
   0  -6   4  379.11   16.78
   0  -6   3   39.68    5.12
   0  -6   3   40.92    4.83
   0   6  -3   25.68    3.77
   0   6  -3   29.13    3.32
   0  -6   3   39.68    3.79
   0  -6   2  857.04   35.31
   0   6  -2  833.54   35.52
   0   6  -2  840.20   34.12
   0  -6   2  900.52   36.28
   0   6  -1 2141.58   83.31
   0  -6   1 2266.76   85.15
   0   6  -1 2319.65   85.37
   0  -6   1 2362.89   85.95
   0  -6   0  427.25   20.82
   0   6   0  459.64   20.32
   0   6   0  454.91   21.13
   0  -6   0  457.75   21.67
   0   6   0  499.53   21.51
   0   6   1  347.55   16.65
   0  -6  -1  320.26   16.50
   0   6   1  344.38   16.30
   0   6   1  344.27   16.65
   0  -6  -2  813.00   33.97
   0   6   2  812.76   33.99
   0   6   2  868.53   34.43
   0  -6  -2  842.24   34.34
   0  -6  -3  139.82    9.58
   0  -6  -3  147.99    9.43
   0  -6  -3  160.80   10.40
   0  -6  -4  228.23   13.02
   0   6   4  229.64   12.49
   0   6   4  266.79   13.38
   0  -6  -4  268.05   14.26
   0  -6  -4  277.56   13.08
   0  -6  -5 1001.93   38.55
   0   6   5  945.74   38.48
   0   6   5 1041.05   39.39
   0  -6  -5 1006.34   40.47
   0  -6  -6 2177.10   80.23
   0  -6  -6 2198.03   82.50
   0  -6  -6 1935.38   81.27
   0   6   6 2248.31   81.30
   0   6   6 2232.83   80.68
   0   6   7  619.07   23.41
   0  -6  -7  569.58   24.22
   0  -6  -7  574.38   22.02
   0  -6  -8   10.79    2.75
   0   6   8   20.49    2.91
   0   6   8   21.16    3.06
   0   6   8   24.41    3.39
   0   6   8   18.19    3.02
   0  -6  -9   91.70    6.81
   0   6   9   97.71    7.35
   0   6   9   90.60    6.99
   0   6  10  300.74   15.68
   0  -6 -10  296.27   15.38
   0  -6 -11  596.54   25.56
   0   6  11  517.19   24.62
   0   6  11  548.61   25.14
   0   6  12  427.31   21.20
   0   6  12  440.83   21.18
   0   6  13   45.60    5.31
   0   6  13   44.23    5.37
   0   6  14   89.49    8.17
   0   6  14   87.94    7.76
   0   6  15  494.65   25.62
   0   6  15  557.37   25.90
   0   6  16  289.39   16.83
   0   6  17   17.25    3.87
   0   6  18    4.43    2.55
   0   6  19   39.20    5.70
   0   6  19   37.60    5.06
   0   6  20    3.83    2.45
   0  -6 -20    1.50    1.68
   0   6  20    5.58    2.29
   0   6  21    8.49    2.89
   0   6  21    7.62    2.25
   0   6  22    1.01    1.76
   0   6  23    2.09    1.37
   0   7 -20    6.47    1.57
   0   7 -19   15.05    2.77
   0   7 -18   74.32    6.69
   0   7 -17  113.48    8.82
   0   7 -17   97.72    7.49
   0   7 -16   73.73    7.48
   0   7 -16   73.19    6.84
   0   7 -15   25.79    4.36
   0   7 -15   26.31    4.75
   0   7 -14  178.33   12.39
   0   7 -14  181.46   12.90
   0   7 -13  597.06   28.81
   0   7 -13  611.05   29.48
   0   7 -12  109.69    9.77
   0   7 -12  117.16    9.60
   0   7 -11   51.09    6.19
   0   7 -11   47.08    6.14
   0   7 -11   50.19    6.67
   0   7 -10  186.43   13.38
   0   7 -10  194.52   12.94
   0   7 -10  207.38   13.38
   0   7  -9   67.86    6.25
   0   7  -9   82.52    7.93
   0   7  -9   81.00    7.43
   0   7  -9   73.44    6.63
   0   7  -9   72.68    7.26
   0   7  -8    4.60    2.26
   0   7  -8    3.08    2.39
   0   7  -8    6.30    2.48
   0   7  -8    4.61    2.65
   0   7  -8    6.92    2.36
   0   7  -8    4.92    2.00
   0   7  -7  382.56   18.87
   0   7  -7  361.86   18.52
   0   7  -7  353.48   18.40
   0   7  -7  344.52   18.78
   0   7  -7  344.30   17.39
   0   7  -7  349.58   17.91
   0   7  -6 1963.18   76.05
   0   7  -6 1938.77   76.90
   0   7  -6 2037.17   76.77
   0   7  -6 2024.88   77.24
   0   7  -6 2003.36   77.77
   0   7  -6 2146.87   77.60
   0   7  -5 3993.53  141.04
   0   7  -5 3714.11  140.59
   0   7  -5 3916.34  140.32
   0   7  -5 3659.57  141.03
   0   7  -5 3880.17  140.59
   0   7  -4 1472.02   56.34
   0   7  -4 1426.09   57.29
   0   7  -4 1404.44   56.74
   0   7  -4 1493.48   57.00
   0  -7   3   25.50    4.16
   0   7  -3   20.64    2.86
   0   7  -3   26.45    4.02
   0  -7   3   23.47    3.17
   0  -7   3   34.12    5.33
   0   7  -2 1941.55   74.02
   0  -7   2 2141.00   77.31
   0  -7   2 2044.78   75.55
   0  -7   1 3013.57  110.91
   0  -7   1 3205.69  111.62
   0   7  -1 2952.07  108.86
   0  -7   0  822.22   35.67
   0  -7   0  791.28   34.50
   0   7   0  835.70   35.32
   0   7   0  817.67   34.60
   0   7   0  800.15   33.64
   0   7   1  205.02   12.56
   0  -7  -1  215.99   12.89
   0   7   1  191.42   11.55
   0   7   1  217.63   12.34
   0   7   2   38.29    4.32
   0   7   2   40.73    4.67
   0  -7  -3   22.22    3.48
   0   7   3   18.42    3.11
   0  -7  -3   14.60    3.07
   0   7   3   20.01    3.18
   0  -7  -4  522.19   25.51
   0   7   4  550.27   25.17
   0  -7  -4  530.01   24.97
   0  -7  -4  582.82   26.90
   0  -7  -5  464.86   23.31
   0   7   5  469.92   22.49
   0  -7  -5  513.94   22.90
   0  -7  -5  477.44   24.31
   0  -7  -6   10.34    2.61
   0   7   6   29.66    4.03
   0  -7  -6   19.80    3.06
   0   7   6   14.12    2.83
   0   7   6   22.51    3.18
   0   7   6   20.26    3.30
   0  -7  -6   13.76    3.15
   0   7   6   10.29    2.37
   0  -7  -7  255.90   13.45
   0   7   7  230.83   12.58
   0   7   7  222.18   13.25
   0   7   7  251.00   13.36
   0   7   7  274.72   14.86
   0  -7  -8 1034.50   41.49
   0   7   8 1020.62   42.66
   0   7   8 1030.35   41.64
   0   7   8 1078.55   42.48
   0  -7  -9  318.81   16.17
   0   7   9  347.69   17.00
   0   7   9  311.26   16.95
   0   7   9  301.63   16.00
   0   7  10   15.82    3.52
   0   7  10   13.94    3.10
   0   7  10   14.52    3.10
   0  -7 -10   17.73    3.24
   0   7  11  239.33   14.19
   0   7  11  229.58   13.41
   0   7  12  157.98   10.79
   0   7  13    4.60    2.41
   0   7  13    5.76    2.47
   0   7  14  332.54   18.20
   0   7  14  329.67   18.36
   0   7  15  478.65   24.03
   0   7  15  484.48   24.53
   0   7  16  245.01   15.28
   0   7  16  258.13   15.87
   0   7  17   24.39    4.53
   0   7  17   30.95    5.17
   0   7  18   49.80    6.10
   0   7  19   60.92    6.54
   0  -7 -20    6.36    2.23
   0   7  20    1.17    1.77
   0   7  21   23.91    3.49
   0   7  22   10.08    2.56
   0   7  22    8.21    1.84
   0   8 -19   11.77    2.08
   0   8 -18   13.39    2.67
   0   8 -17   27.03    4.03
   0   8 -16   28.90    3.95
   0   8 -16   27.37    4.39
   0   8 -15   90.49    8.24
   0   8 -15   82.42    7.35
   0   8 -14   31.51    4.79
   0   8 -14   31.34    5.07
   0   8 -13   26.35    4.89
   0   8 -13   31.65    4.94
   0   8 -13   27.34    5.52
   0   8 -12   -0.35    2.80
   0   8 -12    1.75    2.08
   0   8 -12   -0.95    2.39
   0   8 -11   28.23    4.71
   0   8 -11   24.74    5.15
   0   8 -11   26.66    4.86
   0   8 -10   41.58    5.84
   0   8 -10   33.99    5.17
   0   8 -10   43.81    6.23
   0   8  -9  134.91   11.13
   0   8  -9  131.28    9.61
   0   8  -9  141.26   10.70
   0   8  -9  133.22   10.60
   0   8  -8  110.25    9.63
   0   8  -8  105.43    8.91
   0   8  -8  101.01    8.82
   0   8  -8   95.13    8.01
   0   8  -7    2.58    2.60
   0   8  -7    2.76    1.86
   0   8  -7    3.93    2.35
   0   8  -7    4.24    2.40
   0   8  -6  592.78   27.07
   0   8  -6  594.46   27.77
   0   8  -6  602.18   28.43
   0   8  -6  597.69   27.71
   0   8  -5 1601.88   64.53
   0   8  -5 1657.71   64.07
   0   8  -5 1654.85   64.05
   0   8  -5 1573.81   63.08
   0   8  -4 1866.01   71.87
   0   8  -4 1800.69   70.93
   0   8  -4 1874.41   71.93
   0   8  -4 1861.91   72.45
   0   8  -3   38.35    4.97
   0   8  -3   42.78    5.26
   0   8  -3   38.19    4.52
   0   8  -3   39.37    4.79
   0   8  -3   41.53    4.67
   0   8  -2   27.89    3.86
   0   8  -2   30.68    3.94
   0   8  -2   26.15    4.18
   0   8  -2   25.68    3.82
   0   8  -2   28.64    4.30
   0  -8   1  296.32   17.85
   0   8  -1  365.76   18.20
   0   8  -1  351.46   18.00
   0   8  -1  330.67   17.06
   0   8  -1  333.08   16.92
   0   8  -1  330.65   16.62
   0  -8   0  382.45   20.66
   0   8   0  387.91   18.62
   0   8   0  385.78   18.94
   0   8   0  369.68   18.53
   0   8   0  416.80   20.04
   0   8   0  387.27   19.63
   0   8   1   97.41    7.43
   0  -8  -1  109.32    9.08
   0   8   1   99.27    7.46
   0   8   1   92.07    7.73
   0   8   1   94.17    7.85
   0   8   1   98.87    7.90
   0   8   2   39.09    4.55
   0  -8  -2   31.63    4.78
   0   8   2   32.02    3.95
   0   8   2   41.20    4.82
   0   8   2   34.48    4.45
   0   8   2   37.77    4.68
   0   8   3   46.07    5.08
   0   8   3   34.74    4.02
   0   8   3   38.26    4.60
   0   8   3   33.23    4.10
   0  -8  -3   25.48    4.23
   0   8   3   36.36    4.60
   0   8   3   39.67    5.05
   0   8   4   27.81    3.94
   0   8   4   32.25    4.48
   0   8   4   38.09    4.70
   0   8   4   30.16    4.09
   0  -8  -4   34.40    4.82
   0   8   4   32.21    4.44
   0   8   4   34.17    4.50
   0   8   5   49.47    5.62
   0   8   5   46.97    5.27
   0   8   5   43.66    4.98
   0   8   5   46.12    4.45
   0   8   5   48.02    5.41
   0   8   5   37.19    4.88
   0   8   6  385.96   18.74
   0   8   6  381.29   20.12
   0   8   6  393.35   19.74
   0   8   7 2112.29   64.84
   0   8   7 2141.90   63.74
   0   8   7 2152.57   65.94
   0   8   8 3242.94  117.58
   0   8   8 3337.97  116.08
   0   8   8 3314.06  116.99
   0   8   9 1405.68   57.02
   0  -8  -9 1341.17   55.10
   0   8   9 1420.06   55.62
   0   8   9 1446.94   56.52
   0   8  10   77.85    7.08
   0   8  10   85.21    7.72
   0   8  10   80.26    7.84
   0  -8 -10   74.30    6.91
   0   8  11  176.74   11.65
   0   8  11  182.61   12.40
   0   8  11  180.29   11.83
   0   8  12  252.43   15.68
   0   8  12  323.50   16.88
   0   8  13   99.59    8.72
   0   8  14   63.69    7.19
   0   8  14   66.65    7.13
   0   8  15  140.28   10.96
   0   8  15  153.96   11.52
   0   8  16   86.30    8.40
   0   8  16   77.13    7.86
   0   8  17   39.45    5.69
   0   8  17   40.86    5.66
   0   8  18   31.91    5.17
   0   8  18   28.70    4.80
   0   8  19   18.12    3.89
   0   8  19   20.43    4.24
   0   8  20  100.11    8.14
   0   8  20  107.32    8.78
   0  -8 -20  110.60    7.82
   0   8  21  188.34   10.91
   0   9 -18    7.91    1.74
   0   9 -17    1.16    1.50
   0   9 -16    2.18    2.43
   0   9 -16    1.24    1.27
   0   9 -16    1.84    1.81
   0   9 -15   28.45    4.84
   0   9 -15   30.13    4.55
   0   9 -15   30.49    3.98
   0   9 -14   69.89    7.74
   0   9 -14   69.60    6.61
   0   9 -14   71.75    7.19
   0   9 -13   88.44    8.03
   0   9 -13   88.46    8.42
   0   9 -13   98.04    9.44
   0   9 -12  148.62   11.36
   0   9 -12  127.51   10.36
   0   9 -12  146.58   12.03
   0   9 -11  194.78   13.40
   0   9 -11  159.37   12.09
   0   9 -11  184.11   13.69
   0   9 -10    7.81    2.98
   0   9 -10   12.25    3.95
   0   9 -10   15.15    3.96
   0   9  -9   80.11    8.45
   0   9  -9   75.74    7.99
   0   9  -9   77.37    8.01
   0   9  -9   71.51    6.81
   0   9  -8   12.46    3.03
   0   9  -8   16.74    3.91
   0   9  -8   13.53    3.92
   0   9  -8   16.76    3.83
   0   9  -7   12.02    3.39
   0   9  -7    7.82    2.61
   0   9  -7   10.45    3.25
   0   9  -7   10.10    3.41
   0   9  -6   12.95    2.90
   0   9  -6   19.33    4.11
   0   9  -6   10.28    3.05
   0   9  -6   13.25    3.04
   0   9  -6   12.18    3.29
   0   9  -5  142.80   10.08
   0   9  -5  150.69   10.78
   0   9  -5  137.61   10.82
   0   9  -5  143.14    9.95
   0   9  -5  143.57   10.57
   0   9  -4  114.40    8.71
   0   9  -4  114.66    9.50
   0   9  -4  108.80    8.51
   0   9  -4  111.59    9.05
   0   9  -4  114.11    9.14
   0   9  -3  446.55   22.46
   0   9  -3  466.38   22.27
   0   9  -3  460.50   23.30
   0   9  -3  458.80   22.83
   0   9  -3  440.54   21.78
   0   9  -2  381.85   19.82
   0   9  -2  433.31   21.05
   0   9  -2  361.84   19.16
   0   9  -2  383.26   20.69
   0   9  -2  414.22   20.19
   0   9  -1  690.43   30.23
   0   9  -1  714.64   32.36
   0   9  -1  700.22   31.44
   0   9  -1  741.69   31.90
   0   9  -1  717.31   32.52
   0   9  -1  712.04   31.02
   0   9   0  409.63   21.35
   0   9   0  403.06   19.45
   0   9   0  419.62   20.75
   0   9   0  439.15   21.71
   0   9   0  393.41   19.99
   0   9   1  308.70   16.70
   0   9   1  270.02   15.34
   0   9   1  280.91   16.19
   0   9   1  264.72   14.99
   0   9   1  266.97   14.44
   0   9   2  115.31    8.43
   0   9   2  134.74   10.05
   0   9   2  117.77    8.94
   0   9   2  125.98    9.24
   0   9   2  135.81    9.95
   0   9   3   26.82    3.89
   0   9   3   28.34    4.41
   0   9   3   26.38    3.24
   0   9   3   30.11    4.61
   0   9   4  101.39    8.04
   0   9   4  113.59    8.97
   0   9   4   99.74    8.72
   0   9   4   96.44    6.99
   0   9   4   97.58    8.38
   0   9   5   61.02    6.27
   0   9   5   49.69    5.04
   0   9   5   54.04    6.42
   0   9   5   55.85    6.14
   0   9   5   45.63    5.92
   0   9   6  467.51   23.50
   0   9   6  469.80   24.15
   0   9   6  514.18   24.34
   0   9   6  472.30   22.21
   0   9   7 1501.80   59.67
   0   9   7 1671.90   62.75
   0   9   7 1443.96   60.76
   0   9   7 1496.71   61.69
   0   9   8  905.60   33.09
   0   9   8  872.90   34.81
   0   9   8  863.89   33.87
   0   9   9 1128.64   44.24
   0   9   9 1053.32   45.47
   0   9   9 1146.41   45.26
   0   9  10   44.34    6.24
   0   9  10   45.43    5.66
   0   9  10   45.93    6.06
   0   9  11  123.52    9.58
   0   9  11  126.51    9.93
   0   9  11  130.43   10.60
   0   9  11  108.94    8.04
   0   9  12  180.84   12.46
   0   9  12  165.98   11.90
   0   9  13   72.56    7.56
   0   9  13   85.10    8.19
   0   9  14    1.51    2.32
   0   9  15   21.04    3.76
   0   9  15   22.67    4.70
   0   9  16   26.20    4.80
   0   9  16   34.83    5.42
   0   9  17   42.13    5.89
   0   9  17   41.18    5.87
   0   9  18    2.76    2.50
   0   9  18    2.86    2.49
   0   9  19  101.52    8.43
   0   9  19   99.99    8.63
   0   9  20  393.86   19.04
   0   9  20  398.59   18.64
   0   9  21  339.06   16.85
   0   9  21  392.84   18.11
   0  10 -17   12.66    1.97
   0  10 -17   11.53    2.35
   0  10 -16    9.01    2.53
   0  10 -16   11.07    2.26
   0  10 -15   17.70    3.61
   0  10 -15   12.10    2.79
   0  10 -15   13.01    2.38
   0  10 -14   19.07    3.63
   0  10 -14   13.46    2.89
   0  10 -14   19.32    4.14
   0  10 -13    8.57    3.65
   0  10 -13    6.36    2.53
   0  10 -13    9.57    3.06
   0  10 -12   20.00    4.14
   0  10 -12   14.83    3.40
   0  10 -12   11.86    3.84
   0  10 -11   10.26    3.20
   0  10 -11   14.21    4.33
   0  10 -11   15.56    4.04
   0  10 -10    3.50    2.58
   0  10 -10    3.13    3.20
   0  10 -10    6.65    3.19
   0  10  -9   12.43    3.04
   0  10  -9   15.71    4.48
   0  10  -9   17.61    4.17
   0  10  -9   16.15    3.90
   0  10  -9   18.99    3.39
   0  10  -8  180.47   11.64
   0  10  -8  184.73   13.02
   0  10  -8  193.26   13.93
   0  10  -8  164.50   11.45
   0  10  -8  202.18   13.51
   0  10  -7  146.64   10.75
   0  10  -7  149.64   11.51
   0  10  -7  147.04   11.46
   0  10  -7  170.28   12.66
   0  10  -7  160.30   10.73
   0  10  -6   34.41    4.70
   0  10  -6   32.63    5.10
   0  10  -6   35.49    4.98
   0  10  -6   34.86    5.52
   0  10  -6   44.37    6.13
   0  10  -5   23.39    4.33
   0  10  -5   19.13    3.66
   0  10  -5   17.60    4.21
   0  10  -5   19.56    3.67
   0  10  -5   16.01    3.77
   0  10  -4   25.89    4.59
   0  10  -4   32.15    4.60
   0  10  -4   22.84    4.34
   0  10  -4   22.43    4.55
   0  10  -4   27.93    4.31
   0  10  -3   51.30    5.79
   0  10  -3   51.67    5.39
   0  10  -3   51.21    5.93
   0  10  -3   47.29    6.29
   0  10  -3   52.24    6.24
   0  10  -3   51.74    6.12
   0  10  -2  433.98   22.57
   0  10  -2  501.02   23.59
   0  10  -2  473.71   24.41
   0  10  -2  495.00   24.07
   0  10  -2  452.00   21.87
   0  10  -2  447.64   23.07
   0  10  -1  844.10   38.06
   0  10  -1  815.59   35.40
   0  10  -1  810.19   36.33
   0  10  -1  891.19   37.45
   0  10  -1  873.34   38.00
   0  10   0 1264.58   50.75
   0  10   0 1156.37   47.85
   0  10   0 1217.74   49.83
   0  10   0 1181.71   50.54
   0  10   0 1161.73   48.83
   0  10   1  712.09   32.41
   0  10   1  679.29   32.10
   0  10   1  655.49   29.68
   0  10   1  689.41   31.44
   0  10   1  673.74   30.81
   0  10   2  300.14   17.61
   0  10   2  285.20   15.66
   0  10   2  291.02   17.51
   0  10   2  284.72   16.57
   0  10   3   31.47    5.04
   0  10   3   28.64    4.26
   0  10   3   31.36    5.09
   0  10   4   32.09    5.23
   0  10   4   42.29    5.28
   0  10   4   37.49    5.47
   0  10   4   36.88    4.21
   0  10   5   47.53    6.52
   0  10   5   53.91    6.58
   0  10   5   63.03    6.65
   0  10   5   60.69    5.65
   0  10   6    7.21    2.36
   0  10   6    4.85    2.59
   0  10   6    3.56    2.66
   0  10   6    4.30    2.53
   0  10   7  310.41   17.97
   0  10   7  284.09   17.27
   0  10   7  282.21   17.76
   0  10   7  280.00   15.84
   0  10   8   60.07    7.15
   0  10   8   60.80    7.38
   0  10   8   65.24    6.66
   0  10   9    6.71    3.08
   0  10   9    5.75    3.03
   0  10   9    4.80    2.43
   0  10  10   39.95    5.58
   0  10  10   38.50    5.26
   0  10  10   35.49    5.56
   0  10  10   38.77    6.09
   0  10  11   44.00    5.13
   0  10  11   56.17    6.51
   0  10  11   51.48    6.77
   0  10  11   53.96    6.71
   0  10  12   79.59    8.02
   0  10  12   80.79    8.36
   0  10  13   80.55    8.40
   0  10  13   81.30    8.19
   0  10  14   46.47    6.27
   0  10  14   40.39    6.03
   0  10  15    7.80    2.85
   0  10  15   12.76    4.26
   0  10  15   13.46    3.87
   0  10  16    8.94    2.66
   0  10  16   10.75    3.50
   0  10  17    9.72    3.25
   0  10  18    4.07    2.70
   0  10  18    3.30    2.56
   0  10  19   79.81    7.28
   0  10  19   84.27    7.56
   0  10  20  151.63    9.85
   0  10  20  158.76   10.18
   0  10  21  160.76    9.11
   0  10  21  172.43    9.66
   0  11 -16   46.06    3.58
   0  11 -16   52.54    4.44
   0  11 -15   75.76    6.22
   0  11 -15   74.02    5.44
   0  11 -14   47.15    4.72
   0  11 -14   43.99    5.15
   0  11 -13    0.99    2.24
   0  11 -13    1.27    1.51
   0  11 -13    4.19    2.21
   0  11 -12   52.18    5.50
   0  11 -12   57.95    6.77
   0  11 -12   51.46    5.86
   0  11 -11   67.07    6.79
   0  11 -11   75.02    7.91
   0  11 -11   79.06    7.48
   0  11 -10    1.46    2.39
   0  11 -10    0.27    2.11
   0  11 -10    3.89    3.23
   0  11  -9   35.32    4.54
   0  11  -9   47.75    6.18
   0  11  -9   43.32    6.49
   0  11  -9   37.74    5.42
   0  11  -8   72.71    7.56
   0  11  -8   73.82    6.88
   0  11  -8   78.15    8.02
   0  11  -8   75.75    8.37
   0  11  -8   73.21    6.71
   0  11  -7  156.42   12.08
   0  11  -7  128.81   10.66
   0  11  -7  125.27    9.78
   0  11  -7  146.62   10.13
   0  11  -7  140.31   11.14
   0  11  -6    6.56    2.66
   0  11  -6   11.03    2.93
   0  11  -6    7.99    3.43
   0  11  -6   16.39    3.93
   0  11  -6    8.06    3.08
   0  11  -5   12.47    3.65
   0  11  -5   10.17    3.01
   0  11  -5   11.12    3.67
   0  11  -5    9.99    2.86
   0  11  -5   12.59    3.58
   0  11  -4  137.08   10.51
   0  11  -4  106.77    9.38
   0  11  -4  125.41    9.67
   0  11  -4  116.74   10.06
   0  11  -4  132.04   10.87
   0  11  -3  140.65   10.99
   0  11  -3  149.60   11.15
   0  11  -3  135.04    9.57
   0  11  -3  140.84   10.53
   0  11  -3  137.32   11.28
   0  11  -3  134.23   10.42
   0  11  -2  144.50   10.99
   0  11  -2  122.35   10.01
   0  11  -2  145.50   10.67
   0  11  -2  119.75    9.03
   0  11  -2  128.06   10.77
   0  11  -1  161.69   12.66
   0  11  -1  184.61   12.78
   0  11  -1  152.92   10.55
   0  11  -1  164.76   11.71
   0  11  -1  165.95   11.92
   0  11   0   32.01    5.05
   0  11   0   41.26    5.87
   0  11   0   36.72    4.79
   0  11   0   39.02    5.97
   0  11   0   42.90    5.76
   0  11   1    7.25    2.54
   0  11   1   11.73    3.62
   0  11   1   13.83    3.81
   0  11   1   10.98    3.29
   0  11   2   -0.34    2.06
   0  11   2    1.16    2.22
   0  11   2    6.18    2.99
   0  11   2    0.48    1.68
   0  11   3   20.54    4.52
   0  11   3   22.42    4.80
   0  11   3   18.89    3.69
   0  11   4   29.88    5.49
   0  11   4   32.25    5.37
   0  11   4   29.36    4.52
   0  11   5   25.40    3.69
   0  11   5   23.57    4.37
   0  11   5   22.45    4.72
   0  11   5   24.81    5.08
   0  11   6  215.91   13.94
   0  11   6  187.52   12.03
   0  11   6  193.30   14.60
   0  11   6  193.65   14.15
   0  11   7   21.11    4.92
   0  11   7   19.03    3.67
   0  11   7   21.00    4.76
   0  11   8  417.62   21.67
   0  11   8  436.88   24.07
   0  11   8  407.53   23.10
   0  11   9    9.17    3.73
   0  11   9    8.07    3.58
   0  11   9    3.58    2.71
   0  11  10  217.79   13.96
   0  11  10  194.36   13.03
   0  11  10  218.84   14.54
   0  11  10  220.04   15.20
   0  11  10  234.63   16.07
   0  11  11  120.09   10.71
   0  11  11  109.75    9.83
   0  11  11  121.83    9.91
   0  11  11   97.99    8.40
   0  11  12  242.22   15.72
   0  11  12  238.56   15.07
   0  11  12  206.17   13.02
   0  11  13  339.38   20.13
   0  11  13  346.90   19.66
   0  11  14  180.94   12.88
   0  11  14  165.25   12.72
   0  11  15   50.97    6.74
   0  11  15   51.97    5.89
   0  11  15   46.18    6.26
   0  11  16    9.16    3.19
   0  11  16    6.18    3.12
   0  11  16    7.35    2.34
   0  11  17    3.60    2.67
   0  11  18    2.50    2.21
   0  11  19    9.59    2.74
   0  11  19    8.74    2.59
   0  11  20    3.71    1.59
   0  11  20    2.99    1.71
   0  12 -15   33.71    3.33
   0  12 -14   47.29    4.51
   0  12 -14   44.18    3.79
   0  12 -13    6.59    1.93
   0  12 -13    7.05    2.45
   0  12 -12   38.57    4.42
   0  12 -12   34.08    4.69
   0  12 -11   24.49    4.41
   0  12 -11   30.40    4.37
   0  12 -10   16.30    3.60
   0  12 -10   20.28    4.47
   0  12  -9   18.83    3.99
   0  12  -9   14.98    3.45
   0  12  -9   16.62    4.31
   0  12  -8   12.07    2.70
   0  12  -8   10.99    3.28
   0  12  -8   10.39    2.81
   0  12  -8   11.68    3.96
   0  12  -8   12.20    3.44
   0  12  -7   36.32    4.79
   0  12  -7   34.96    4.61
   0  12  -7   37.97    5.60
   0  12  -7   38.99    5.60
   0  12  -7   37.75    5.78
   0  12  -6    0.26    1.88
   0  12  -6    6.16    2.48
   0  12  -6    4.15    2.65
   0  12  -6    1.63    2.71
   0  12  -5    2.59    2.06
   0  12  -5    3.25    2.36
   0  12  -5    4.78    2.74
   0  12  -5    1.95    2.84
   0  12  -4   58.36    6.62
   0  12  -4   59.29    7.21
   0  12  -4   51.13    6.01
   0  12  -4   52.34    6.52
   0  12  -3  272.81   16.63
   0  12  -3  279.60   17.54
   0  12  -3  290.25   17.19
   0  12  -3  295.29   16.74
   0  12  -2  135.24   10.35
   0  12  -2  126.96   10.90
   0  12  -2  113.09    8.82
   0  12  -2  117.34    9.99
   0  12  -2  135.33   10.75
   0  12  -1   62.91    7.07
   0  12  -1   53.38    5.87
   0  12  -1   66.61    8.14
   0  12  -1   62.03    7.32
   0  12   0  113.37    8.95
   0  12   0  114.04    9.97
   0  12   0  130.18   11.16
   0  12   0  118.22   10.41
   0  12   1  574.08   27.79
   0  12   1  627.55   29.93
   0  12   1  649.98   30.81
   0  12   1  605.62   30.80
   0  12   2  446.10   24.25
   0  12   2  434.83   23.85
   0  12   2  389.00   21.06
   0  12   2  450.20   23.29
   0  12   3  224.76   14.50
   0  12   3  279.57   17.74
   0  12   3  247.52   16.66
   0  12   4   38.20    6.46
   0  12   4   41.70    5.55
   0  12   4   41.36    6.64
   0  12   5    7.24    3.72
   0  12   5   12.41    3.47
   0  12   5    9.02    2.49
   0  12   5    7.74    3.65
   0  12   6    0.94    1.63
   0  12   6    2.33    2.93
   0  12   6    0.91    2.37
   0  12   6    0.76    2.82
   0  12   7   83.76    9.10
   0  12   7   79.56    7.33
   0  12   7   81.67    9.34
   0  12   8  154.95   12.75
   0  12   8  129.08   10.12
   0  12   8  131.54   11.80
   0  12   9   79.36    7.86
   0  12   9   84.66    7.59
   0  12   9   73.16    8.65
   0  12   9   80.22    9.06
   0  12  10   70.18    7.57
   0  12  10   74.51    7.58
   0  12  10   89.55    9.36
   0  12  10   70.21    7.16
   0  12  10   79.88    8.88
   0  12  11  115.74   10.68
   0  12  11  106.00    9.01
   0  12  11  115.77   10.07
   0  12  11  114.73    9.42
   0  12  12  213.97   13.52
   0  12  12  213.69   14.24
   0  12  13   76.26    7.61
   0  12  13   68.03    7.77
   0  12  14    0.57    2.04
   0  12  14    2.90    2.81
   0  12  15    2.92    2.24
   0  12  15    6.33    2.71
   0  12  15    4.33    2.73
   0  12  16    0.77    1.82
   0  12  16    0.39    1.42
   0  12  16    1.15    2.37
   0  12  17    3.38    2.45
   0  12  17    4.81    2.23
   0  12  18    0.19    1.29
   0  12  18   -0.66    1.82
   0  13 -13    2.57    1.00
   0  13 -13    2.77    1.42
   0  13 -12    4.58    1.51
   0  13 -12    3.96    1.84
   0  13 -11    3.20    1.66
   0  13 -11    3.93    2.02
   0  13 -10    1.58    2.03
   0  13 -10    1.53    1.74
   0  13  -9   11.65    3.06
   0  13  -9   13.13    3.41
   0  13  -8   76.22    6.45
   0  13  -8   88.83    7.70
   0  13  -8   93.01    8.37
   0  13  -7  167.28   11.33
   0  13  -7  166.74   11.93
   0  13  -7  141.00    9.98
   0  13  -6  233.15   14.79
   0  13  -6  237.82   14.29
   0  13  -6  195.20   12.82
   0  13  -5  182.87   13.12
   0  13  -5  173.64   12.13
   0  13  -5  166.37   11.61
   0  13  -4    9.50    3.23
   0  13  -4    7.66    3.20
   0  13  -4   14.37    4.12
   0  13  -3   57.26    6.64
   0  13  -3   48.68    6.63
   0  13  -3   48.04    6.23
   0  13  -2   43.59    6.19
   0  13  -2   33.71    5.29
   0  13  -2   32.55    5.27
   0  13  -1    7.67    2.50
   0  13  -1   10.36    3.81
   0  13  -1   17.28    4.12
   0  13  -1   17.36    4.33
   0  13   0   68.14    7.82
   0  13   0   64.78    8.00
   0  13   0   71.07    7.81
   0  13   0   64.22    6.48
   0  13   1  241.58   15.80
   0  13   1  252.79   16.69
   0  13   1  258.61   16.29
   0  13   1  220.72   13.94
   0  13   2  304.79   17.39
   0  13   2  337.63   20.15
   0  13   2  331.87   19.69
   0  13   3   98.06    8.46
   0  13   3   99.16    9.94
   0  13   3  106.10   10.50
   0  13   4    3.29    2.22
   0  13   4    1.93    3.21
   0  13   4    0.75    2.88
   0  13   5   25.65    4.44
   0  13   5   30.09    5.66
   0  13   5   25.68    5.61
   0  13   6  101.22   10.29
   0  13   6   84.90    9.33
   0  13   7   93.38    9.81
   0  13   7   77.71    9.06
   0  13   7   83.79    7.27
   0  13   8   67.63    8.22
   0  13   8   64.91    6.56
   0  13   8   75.05    8.74
   0  13   9   22.59    4.69
   0  13   9   23.87    4.19
   0  13   9   21.27    4.88
   0  13   9   24.73    5.22
   0  13  10  152.19   11.61
   0  13  10  172.62   11.75
   0  13  10  156.82   12.76
   0  13  10  163.06   13.11
   0  13  11   58.54    6.63
   0  13  11   84.70    7.90
   0  13  12    8.38    3.01
   0  13  12    8.24    2.57
   0  13  12    6.89    2.48
   0  13  13   53.11    6.29
   0  13  13   48.82    5.45
   0  13  14  158.54   10.18
   0  13  14  134.15   10.34
   0  13  14  158.96   11.28
   0  13  15  163.87   10.15
   0  13  15  143.44    9.96
   0  13  15  167.26   11.39
   0  13  16   28.43    3.63
   0  13  16   27.25    3.42
   0  13  16   32.14    4.54
   0  13  17   -0.20    1.61
   0  13  17    1.09    1.13
   0  13  18    9.64    2.14
   0  14 -12    3.74    1.26
   0  14 -11   15.45    2.43
   0  14 -11   11.00    1.71
   0  14 -10   26.14    3.49
   0  14 -10   23.55    2.82
   0  14  -9    5.40    1.84
   0  14  -9    9.49    2.65
   0  14  -8   52.31    5.54
   0  14  -8   47.18    4.93
   0  14  -7  177.05   11.94
   0  14  -7  197.93   11.66
   0  14  -6  289.50   16.24
   0  14  -6  297.97   15.74
   0  14  -6  256.88   14.58
   0  14  -5  264.28   15.04
   0  14  -5  246.28   14.37
   0  14  -5  263.60   15.64
   0  14  -4   84.65    7.76
   0  14  -4   83.93    7.72
   0  14  -4   87.20    8.24
   0  14  -3    4.53    2.71
   0  14  -3    7.43    2.78
   0  14  -3    5.23    3.02
   0  14  -2    1.38    2.12
   0  14  -2    1.20    2.68
   0  14  -2    0.84    2.19
   0  14  -1    3.72    2.53
   0  14  -1    2.16    2.69
   0  14   0   13.09    3.48
   0  14   0   12.11    3.81
   0  14   1    7.37    2.48
   0  14   1    5.27    2.78
   0  14   1    5.93    3.52
   0  14   2    3.28    2.05
   0  14   2    8.15    3.92
   0  14   2    7.06    3.13
   0  14   3   29.31    4.38
   0  14   3   20.54    4.98
   0  14   3   28.19    5.13
   0  14   4    2.38    2.91
   0  14   4    1.06    2.96
   0  14   5   46.83    6.85
   0  14   5   44.14    6.45
   0  14   6  113.30   10.64
   0  14   6  118.64   10.53
   0  14   7  152.99   12.39
   0  14   7  147.18   11.99
   0  14   8  145.52   11.30
   0  14   8  129.21    9.18
   0  14   8  148.49   11.90
   0  14   8  152.44   12.13
   0  14   9   12.11    4.01
   0  14   9    8.09    2.62
   0  14   9   10.09    3.68
   0  14   9    6.09    3.65
   0  14  10   18.25    4.47
   0  14  10   17.56    3.31
   0  14  10   11.88    3.52
   0  14  11    4.56    2.15
   0  14  11    4.10    2.27
   0  14  12   24.20    3.89
   0  14  12   23.39    3.65
   0  14  13  150.78   10.10
   0  14  14  193.30   11.98
   0  14  14  211.20   12.07
   0  14  15  120.10    7.96
   0  14  15  104.90    7.24
   0  14  16   23.78    3.08
   0  15 -10   38.25    3.29
   0  15  -9   20.58    2.76
   0  15  -8    1.87    1.49
   0  15  -8    0.12    0.85
   0  15  -7   53.43    4.62
   0  15  -7   56.79    5.32
   0  15  -6   92.95    6.82
   0  15  -6   99.81    7.62
   0  15  -5  114.85    8.12
   0  15  -5  122.44    8.91
   0  15  -4   40.74    5.17
   0  15  -4   40.87    4.77
   0  15  -4   44.35    4.14
   0  15  -3    1.95    2.38
   0  15  -3    3.49    2.20
   0  15  -3    1.87    1.65
   0  15  -2    1.78    2.31
   0  15  -2    4.13    2.24
   0  15  -1    7.42    2.70
   0  15  -1    5.53    2.89
   0  15   0    2.72    2.65
   0  15   0    4.22    2.68
   0  15   1   10.02    2.95
   0  15   1    7.84    3.19
   0  15   2   83.76    7.84
   0  15   2   85.67    8.19
   0  15   3   66.52    7.47
   0  15   3   73.31    7.31
   0  15   4   21.56    4.52
   0  15   4   27.66    4.64
   0  15   5   71.55    7.32
   0  15   5   64.46    7.03
   0  15   5   60.08    7.07
   0  15   6  316.11   17.41
   0  15   6  301.59   17.53
   0  15   6  308.20   17.92
   0  15   7  378.95   20.24
   0  15   7  367.97   19.51
   0  15   7  348.77   19.47
   0  15   8  256.99   15.59
   0  15   8  266.82   15.97
   0  15   8  260.54   15.29
   0  15   9  120.18    9.13
   0  15   9  121.11    9.59
   0  15  10   13.87    3.10
   0  15  11    0.54    1.53
   0  15  12   29.57    3.37
   0  15  13   26.23    3.62
   0  15  13   22.88    2.88
   0  15  14    4.53    1.66
   0  16  -7    5.98    1.51
   0  16  -6   -0.67    1.17
   0  16  -5    2.31    1.47
   0  16  -5    1.62    1.05
   0  16  -4    2.04    1.31
   0  16  -4    5.80    2.15
   0  16  -3   16.58    3.03
   0  16  -3   17.07    2.41
   0  16  -3   14.52    2.52
   0  16  -2   49.87    5.17
   0  16  -2   50.23    4.78
   0  16  -2   50.83    4.47
   0  16  -1   65.10    5.65
   0  16  -1   69.15    6.27
   0  16  -1   64.20    5.51
   0  16   0   12.39    2.78
   0  16   0   19.64    3.45
   0  16   0   13.24    3.27
   0  16   1   12.68    2.93
   0  16   1   11.09    2.62
   0  16   1   12.49    3.21
   0  16   2   20.36    3.57
   0  16   2   16.01    3.37
   0  16   2   13.54    2.90
   0  16   3   44.35    5.13
   0  16   3   41.37    5.13
   0  16   3   49.12    5.07
   0  16   4    3.43    2.09
   0  16   4    1.77    2.18
   0  16   5   48.71    5.53
   0  16   5   47.08    5.16
   0  16   6  127.54    9.19
   0  16   6  132.55    9.13
   0  16   6  123.90    8.75
   0  16   7  134.16    9.32
   0  16   7  140.84    9.24
   0  16   7  119.40    8.59
   0  16   8   49.77    5.06
   0  16   9   17.97    2.99
   0  16  10    3.33    1.64
   0  16  11    2.97    1.18
   0  16  11    5.26    1.86
   0  16  12   -0.52    1.01
   0  17  -3    1.11    1.09
   0  17  -2   22.01    2.75
   0  17  -1   45.07    3.51
   0  17  -1   41.50    3.96
   0  17   0   36.15    3.82
   0  17   0   31.33    3.07
   0  17   1    2.85    1.53
   0  17   1    0.81    1.00
   0  17   1    2.76    1.56
   0  17   2    4.60    1.43
   0  17   2    7.17    1.97
   0  17   2    7.38    2.07
   0  17   3    5.78    1.96
   0  17   3    7.94    2.08
   0  17   3    7.67    1.71
   0  17   4    3.97    1.81
   0  17   4    5.50    1.92
   0  17   4    3.72    1.35
   0  17   5   11.54    2.36
   0  17   5   10.14    1.91
   0  17   6    0.42    1.29
   0  17   7   16.60    2.56
   0  17   8   45.21    3.89
   0  17   8   54.22    4.32
   0  17   9   28.98    2.97
  -1  17   6    5.99    1.53
  -1  17   5   11.27    2.00
  -1  17   4    2.22    1.26
  -1  17   3    1.06    1.13
  -1  17   3    1.49    1.13
  -1  17   2   18.84    2.45
  -1  17   2   13.91    2.21
  -1  17   1   29.68    3.12
  -1  17   1   35.60    3.14
  -1  17   0   23.40    2.67
  -1  17  -1   10.37    1.82
  -1  16  11    0.54    0.91
  -1  16   9    6.61    1.71
  -1  16   8    4.06    1.71
  -1  16   7    4.39    1.91
  -1  16   7    4.86    1.78
  -1  16   6    5.53    1.94
  -1  16   6    3.21    1.91
  -1  16   6    3.26    1.94
  -1  16   5    5.51    2.12
  -1  16   5    4.45    1.85
  -1  16   5    3.71    1.95
  -1  16   4    6.88    2.16
  -1  16   4    5.46    2.26
  -1  16   3   22.48    3.34
  -1  16   3   26.82    3.79
  -1  16   3   30.43    3.97
  -1  16   2   89.75    6.71
  -1  16   2   70.00    6.21
  -1  16   2   74.29    6.05
  -1  16   1   78.35    6.17
  -1  16   1   74.87    6.41
  -1  16   1   89.53    6.62
  -1  16   0   58.28    5.10
  -1  16   0   50.32    4.76
  -1  16   0   51.73    5.14
  -1  16  -1   11.92    2.69
  -1  16  -1   10.80    2.34
  -1  16  -1    8.29    2.12
  -1  16  -2   10.66    2.19
  -1  16  -2   11.35    2.50
  -1  16  -2   11.95    2.11
  -1  16  -3    1.09    1.52
  -1  16  -3    1.84    1.25
  -1  16  -3   -0.46    1.00
  -1  16  -4    0.85    1.32
  -1  16  -4    0.23    0.90
  -1  16  -5    5.93    1.34
  -1  16  -5    7.81    1.85
  -1  16  -6    1.17    0.99
  -1  15  13    3.00    1.35
  -1  15  12    8.77    2.11
  -1  15  12    7.04    1.60
  -1  15  11    0.13    1.09
  -1  15  10   10.16    2.38
  -1  15   9   19.09    3.38
  -1  15   9   15.35    3.33
  -1  15   8   43.67    5.49
  -1  15   8   41.46    5.03
  -1  15   8   46.66    5.41
  -1  15   7  118.71    9.02
  -1  15   7  114.34    9.05
  -1  15   7  109.43    8.59
  -1  15   6   96.01    8.38
  -1  15   6  107.47    8.58
  -1  15   6  106.39    8.53
  -1  15   5   21.63    4.04
  -1  15   5   20.92    4.09
  -1  15   4   26.75    4.56
  -1  15   4   27.37    4.36
  -1  15   3   53.12    5.93
  -1  15   3   53.92    6.25
  -1  15   2  115.83    9.20
  -1  15   2  107.73    8.60
  -1  15   1   79.06    7.14
  -1  15   1   80.34    7.56
  -1  15   0   18.21    3.95
  -1  15   0   13.92    3.22
  -1  15  -1   20.78    3.84
  -1  15  -1   19.31    3.46
  -1  15  -2    1.87    1.81
  -1  15  -2    1.15    2.09
  -1  15  -3    9.75    2.32
  -1  15  -3    8.69    2.47
  -1  15  -3    9.90    2.84
  -1  15  -4   22.43    3.72
  -1  15  -4   19.25    2.71
  -1  15  -4   23.31    3.43
  -1  15  -5   25.48    3.77
  -1  15  -5   22.78    3.31
  -1  15  -6   10.47    2.28
  -1  15  -6   12.79    2.72
  -1  15  -7   11.90    2.42
  -1  15  -7    9.39    1.93
  -1  15  -8    1.84    1.35
  -1  15  -8    1.11    0.85
  -1  15  -9    8.21    1.67
  -1  14  15   43.88    3.98
  -1  14  14  107.94    7.30
  -1  14  14  105.35    7.15
  -1  14  13  137.49    8.92
  -1  14  12   18.19    3.27
  -1  14  11   16.73    3.16
  -1  14  11   23.39    3.71
  -1  14  10   52.90    5.79
  -1  14  10   51.85    5.38
  -1  14  10   53.23    6.42
  -1  14   9   35.68    5.68
  -1  14   9   36.41    5.25
  -1  14   9   36.65    5.63
  -1  14   9   35.14    4.42
  -1  14   8   14.60    3.98
  -1  14   8    9.11    2.68
  -1  14   8   11.65    3.95
  -1  14   8   11.68    3.74
  -1  14   7   70.57    7.72
  -1  14   7   66.14    7.57
  -1  14   6  148.80   11.81
  -1  14   6  148.95   11.55
  -1  14   5   49.23    6.67
  -1  14   5   56.69    6.82
  -1  14   4    0.31    2.51
  -1  14   4    0.32    2.64
  -1  14   3   23.13    4.54
  -1  14   3   18.17    4.40
  -1  14   2   11.93    3.64
  -1  14   2   11.56    3.44
  -1  14   1   15.65    4.14
  -1  14   1   13.46    3.59
  -1  14   0   27.21    4.84
  -1  14   0   21.05    4.08
  -1  14  -1   13.07    3.67
  -1  14  -1   10.70    3.23
  -1  14  -2    9.86    3.16
  -1  14  -2   11.88    3.16
  -1  14  -3    8.71    3.22
  -1  14  -3    8.71    2.88
  -1  14  -4   23.31    4.26
  -1  14  -4   20.26    3.82
  -1  14  -5   57.58    6.09
  -1  14  -5   67.40    6.88
  -1  14  -6  141.92    9.58
  -1  14  -6  141.73   10.14
  -1  14  -7   73.91    6.39
  -1  14  -7   85.48    7.16
  -1  14  -8   13.82    2.87
  -1  14  -8   15.73    2.85
  -1  14  -9    1.87    1.71
  -1  14  -9    1.29    1.31
  -1  14 -10    8.93    1.78
  -1  14 -10   11.29    2.28
  -1  14 -11    5.24    1.42
  -1  13  17    3.03    1.54
  -1  13  16   43.23    4.77
  -1  13  16   41.55    3.94
  -1  13  15  148.73   10.02
  -1  13  15  132.00    8.53
  -1  13  15  145.02    8.89
  -1  13  14  244.07   14.12
  -1  13  14  221.35   12.65
  -1  13  14  227.61   13.29
  -1  13  13  190.33   12.54
  -1  13  13  186.84   11.49
  -1  13  12    9.86    2.75
  -1  13  12   11.64    3.34
  -1  13  11   95.32    8.34
  -1  13  11  119.27    8.79
  -1  13  11  126.29    9.81
  -1  13  10  450.83   23.21
  -1  13  10  414.33   21.07
  -1  13   9   81.26    8.77
  -1  13   9   77.18    8.47
  -1  13   9   82.85    7.69
  -1  13   9   74.22    7.84
  -1  13   8    4.71    3.29
  -1  13   8    6.30    3.67
  -1  13   8    3.93    2.29
  -1  13   7   84.18    7.40
  -1  13   7   85.36    9.29
  -1  13   7   72.68    8.72
  -1  13   6   98.46    9.85
  -1  13   6  101.46   10.04
  -1  13   6   98.86    7.98
  -1  13   5   41.94    6.53
  -1  13   5   31.30    5.68
  -1  13   4   79.15    8.69
  -1  13   4   76.70    8.70
  -1  13   3  149.28   12.02
  -1  13   3  135.23   11.90
  -1  13   2  361.80   20.57
  -1  13   2  366.70   20.23
  -1  13   1  249.07   16.00
  -1  13   1  243.29   16.34
  -1  13   0   38.90    6.48
  -1  13   0   43.71    6.03
  -1  13  -1   17.81    4.42
  -1  13  -1   13.86    3.92
  -1  13  -2  136.86   10.68
  -1  13  -2  128.83   10.82
  -1  13  -3  144.81   11.28
  -1  13  -3  146.57   10.94
  -1  13  -3  126.97   10.32
  -1  13  -4    4.81    3.21
  -1  13  -4    3.86    2.86
  -1  13  -4    4.86    2.65
  -1  13  -5   20.58    3.85
  -1  13  -5   25.73    4.93
  -1  13  -5   26.74    4.55
  -1  13  -6  134.22   10.04
  -1  13  -6  126.63   10.25
  -1  13  -7  213.58   13.08
  -1  13  -7  203.89   13.45
  -1  13  -8  158.41   10.60
  -1  13  -8  158.12   11.11
  -1  13  -9   35.49    4.87
  -1  13  -9   31.29    4.29
  -1  13 -10   23.97    3.47
  -1  13 -11   13.19    2.42
  -1  13 -12   12.26    2.05
  -1  12  18    7.64    1.96
  -1  12  17   19.57    3.57
  -1  12  17   13.83    2.92
  -1  12  16    8.65    2.79
  -1  12  16    6.08    2.67
  -1  12  15   64.22    6.03
  -1  12  15   67.34    6.79
  -1  12  15   63.82    7.08
  -1  12  14  119.47    9.75
  -1  12  14  127.40   10.46
  -1  12  13   55.05    6.49
  -1  12  13   56.92    7.01
  -1  12  12   -0.30    2.23
  -1  12  12   -1.34    2.83
  -1  12  11   69.00    7.81
  -1  12  11   75.31    7.68
  -1  12  11   60.46    6.68
  -1  12  11   84.29    9.05
  -1  12  10  113.47   10.07
  -1  12  10  118.54   10.85
  -1  12  10  115.83   10.87
  -1  12  10  122.89    9.86
  -1  12  10   99.71    9.23
  -1  12   9   17.92    4.06
  -1  12   9   11.72    4.32
  -1  12   9   17.07    4.80
  -1  12   9   13.54    3.41
  -1  12   8  205.68   13.70
  -1  12   8  208.67   15.36
  -1  12   8  199.10   14.80
  -1  12   7   99.45   10.27
  -1  12   7  114.58    9.34
  -1  12   7  123.89   11.20
  -1  12   6   55.86    6.05
  -1  12   6   52.44    7.30
  -1  12   6   53.35    7.42
  -1  12   5   27.63    4.17
  -1  12   5   29.67    5.81
  -1  12   5   36.28    6.21
  -1  12   4   31.83    6.14
  -1  12   4   33.76    4.98
  -1  12   4   33.84    6.40
  -1  12   3  173.07   13.76
  -1  12   3  177.56   11.72
  -1  12   3  177.19   13.61
  -1  12   2  952.85   41.24
  -1  12   2  943.38   41.34
  -1  12   1 1140.01   48.27
  -1  12   1 1226.13   52.23
  -1  12   1 1270.67   52.29
  -1  12   0  414.40   22.39
  -1  12   0  423.26   23.25
  -1  12   0  416.40   22.81
  -1  12  -1   23.12    4.90
  -1  12  -1   22.44    5.24
  -1  12  -1   28.25    5.15
  -1  12  -2  232.79   14.96
  -1  12  -2  231.73   14.92
  -1  12  -2  215.98   14.36
  -1  12  -2  233.50   15.58
  -1  12  -3  382.20   21.42
  -1  12  -3  367.03   20.14
  -1  12  -3  391.98   20.89
  -1  12  -3  382.12   20.77
  -1  12  -4   82.52    8.04
  -1  12  -4   72.90    8.03
  -1  12  -4   77.77    7.76
  -1  12  -4   68.62    7.19
  -1  12  -5    5.13    2.47
  -1  12  -5    3.92    2.70
  -1  12  -5    2.55    3.03
  -1  12  -5    5.82    2.90
  -1  12  -6   52.45    5.97
  -1  12  -6   45.57    6.41
  -1  12  -6   41.02    5.72
  -1  12  -6   40.05    5.12
  -1  12  -7   43.33    5.69
  -1  12  -7   40.52    5.15
  -1  12  -7   35.92    4.57
  -1  12  -8  113.88    9.27
  -1  12  -8  106.27    8.24
  -1  12  -9  193.05   12.49
  -1  12  -9  192.43   11.25
  -1  12 -10  250.50   14.35
  -1  12 -11  292.76   15.40
  -1  12 -12   92.60    6.90
  -1  12 -13   16.21    2.56
  -1  12 -14   30.95    3.01
  -1  11  19    2.94    1.71
  -1  11  19    2.16    1.66
  -1  11  18   12.56    3.03
  -1  11  17   74.62    7.36
  -1  11  16   22.18    4.33
  -1  11  16   21.88    4.52
  -1  11  15   13.46    3.18
  -1  11  15   21.58    4.69
  -1  11  15   20.29    4.46
  -1  11  14   53.14    6.87
  -1  11  14   64.88    7.75
  -1  11  13   25.85    5.48
  -1  11  13   24.37    5.06
  -1  11  12    5.73    3.38
  -1  11  12    8.40    3.49
  -1  11  11   10.28    3.55
  -1  11  11    9.63    3.59
  -1  11  11   10.06    2.92
  -1  11  11   13.42    4.34
  -1  11  10   25.70    5.16
  -1  11  10   16.48    4.06
  -1  11  10   25.05    5.28
  -1  11  10   27.98    5.05
  -1  11   9  284.84   18.15
  -1  11   9  266.44   17.71
  -1  11   9  275.12   17.21
  -1  11   8  559.99   28.62
  -1  11   8  557.11   27.41
  -1  11   8  527.28   28.27
  -1  11   7  310.81   19.45
  -1  11   7  314.08   19.52
  -1  11   7  316.70   17.96
  -1  11   6  122.92   11.13
  -1  11   6  119.57   11.05
  -1  11   6  144.49   10.37
  -1  11   5   34.97    6.08
  -1  11   5   31.82    5.75
  -1  11   5   35.49    5.18
  -1  11   5   37.05    4.84
  -1  11   4   45.55    6.72
  -1  11   4   52.07    7.01
  -1  11   4   48.21    5.74
  -1  11   4   47.18    5.18
  -1  11   3   19.31    4.50
  -1  11   3   18.51    3.65
  -1  11   3   18.81    4.48
  -1  11   2  158.47   11.55
  -1  11   2  118.30    9.32
  -1  11   2  148.89   11.93
  -1  11   2  141.45   11.61
  -1  11   1  373.77   19.28
  -1  11   1  418.04   21.55
  -1  11   1  386.14   21.68
  -1  11   1  395.54   22.08
  -1  11   1  400.16   22.09
  -1  11   0  144.88   11.25
  -1  11   0  143.78    9.97
  -1  11   0  163.01   12.39
  -1  11   0  173.51   12.63
  -1  11   0  181.52   12.84
  -1  11  -1   54.30    6.69
  -1  11  -1   51.19    6.78
  -1  11  -1   51.29    6.57
  -1  11  -1   43.63    5.87
  -1  11  -2   45.36    5.75
  -1  11  -2   42.08    6.11
  -1  11  -2   40.71    5.95
  -1  11  -2   44.56    5.99
  -1  11  -3   63.17    6.88
  -1  11  -3   70.01    7.41
  -1  11  -3   63.94    7.50
  -1  11  -3   64.66    7.15
  -1  11  -4   19.12    4.57
  -1  11  -4   13.67    3.87
  -1  11  -4   15.73    3.79
  -1  11  -4   15.27    3.61
  -1  11  -5    4.11    2.30
  -1  11  -5    5.54    2.68
  -1  11  -5    4.76    2.74
  -1  11  -6    1.99    2.18
  -1  11  -6    1.48    1.65
  -1  11  -6    3.60    2.89
  -1  11  -7    4.65    2.39
  -1  11  -7    6.04    2.88
  -1  11  -7    5.21    2.77
  -1  11  -7    6.08    2.38
  -1  11  -8   21.85    4.58
  -1  11  -8   16.73    3.62
  -1  11  -8   20.09    3.78
  -1  11  -9   19.89    3.79
  -1  11  -9   23.55    3.76
  -1  11  -9   14.02    3.83
  -1  11 -10  129.91    9.77
  -1  11 -10  154.85   11.14
  -1  11 -10  151.29    9.69
  -1  11 -11  558.62   26.51
  -1  11 -12  317.35   16.87
  -1  11 -13   39.86    4.65
  -1  11 -14    4.60    1.97
  -1  11 -15   83.59    5.73
  -1  10  20   55.30    5.00
  -1  10  20   61.33    5.53
  -1  10  19   46.77    5.29
  -1  10  19   48.56    5.54
  -1  10  18   44.95    5.76
  -1  10  18   47.86    5.83
  -1  10  17   14.49    3.68
  -1  10  17   14.92    3.78
  -1  10  16   27.09    5.03
  -1  10  15   87.37    7.62
  -1  10  15   99.07    9.36
  -1  10  14  110.26   10.09
  -1  10  14  111.54   10.36
  -1  10  13   12.80    3.91
  -1  10  13   14.96    4.37
  -1  10  12   20.21    4.85
  -1  10  12   19.69    4.52
  -1  10  11   44.60    6.14
  -1  10  11   34.62    5.95
  -1  10  11   35.63    5.88
  -1  10  11   36.53    4.71
  -1  10  10   10.65    3.54
  -1  10  10   12.38    4.03
  -1  10  10   14.03    4.37
  -1  10   9  150.90   12.10
  -1  10   9  149.05   11.96
  -1  10   9  146.82   11.43
   1 -10  -9  130.89    9.97
  -1  10   8  171.98   13.07
  -1  10   8  177.57   12.52
  -1  10   8  172.98   13.16
  -1  10   7  496.60   24.78
  -1  10   7  541.83   26.74
  -1  10   7  480.73   26.03
  -1  10   6    6.84    2.92
  -1  10   6    6.46    2.41
  -1  10   6    4.00    2.70
  -1  10   5   47.46    5.38
  -1  10   5   48.74    6.50
  -1  10   5   58.84    7.07
  -1  10   5   53.35    6.14
  -1  10   4   88.96    8.85
  -1  10   4   89.97    7.81
  -1  10   4   93.69    9.03
  -1  10   4   91.50    7.38
  -1  10   3   69.54    6.06
  -1  10   3   67.03    6.47
  -1  10   3   74.20    7.83
  -1  10   3   72.37    7.74
  -1  10   3   73.59    7.55
  -1  10   2   27.34    4.79
  -1  10   2   19.64    3.41
  -1  10   2   24.72    4.54
  -1  10   2   21.48    4.18
  -1  10   2   21.63    4.17
  -1  10   1   55.18    6.63
  -1  10   1   43.23    6.00
  -1  10   1   46.29    5.97
  -1  10   1   43.82    5.58
  -1  10   1   39.50    4.68
  -1  10   0   36.60    5.07
  -1  10   0   46.91    6.09
  -1  10   0   43.23    5.92
  -1  10   0   47.30    6.15
  -1  10   0   41.79    4.68
  -1  10  -1   70.39    7.54
  -1  10  -1   81.20    7.42
  -1  10  -1   72.53    7.71
  -1  10  -1   83.74    8.11
  -1  10  -2   28.85    4.47
  -1  10  -2   31.32    4.95
  -1  10  -2   26.55    4.95
  -1  10  -2   37.09    5.38
  -1  10  -3   24.08    4.10
  -1  10  -3   26.78    4.61
  -1  10  -3   26.94    4.58
  -1  10  -4   47.00    5.87
  -1  10  -4   42.86    5.60
  -1  10  -4   36.05    4.88
  -1  10  -4   46.27    5.84
  -1  10  -5   35.99    5.25
  -1  10  -5   46.66    5.44
  -1  10  -5   52.41    6.29
  -1  10  -5   43.61    5.68
  -1  10  -6   24.17    4.26
  -1  10  -6   24.07    3.99
  -1  10  -6   19.93    4.08
  -1  10  -6   24.78    4.60
  -1  10  -7  121.73    9.99
  -1  10  -7   94.34    8.06
  -1  10  -7  125.72    9.64
  -1  10  -7  106.42    9.27
  -1  10  -8   13.63    3.37
  -1  10  -8   16.09    3.21
  -1  10  -8   17.45    4.18
  -1  10  -8   16.76    3.59
  -1  10  -9   82.90    8.00
  -1  10  -9  103.84    9.28
  -1  10  -9   92.26    7.99
  -1  10 -10   10.27    2.83
  -1  10 -10    8.89    2.83
  -1  10 -10    6.18    2.99
  -1  10 -11   69.12    6.69
  -1  10 -11   66.37    6.10
  -1  10 -11   71.64    7.52
  -1  10 -12   70.56    6.56
  -1  10 -12   85.42    7.98
  -1  10 -13   51.48    5.82
  -1  10 -13   43.72    4.72
  -1  10 -14    6.93    2.53
  -1  10 -15   24.85    3.56
  -1  10 -16   15.78    2.57
  -1  10 -17   18.79    2.30
  -1   9  21  181.21   10.37
   1  -9 -20  220.29   11.97
  -1   9  20  234.35   12.85
  -1   9  20  242.52   13.65
  -1   9  19  127.79    9.78
  -1   9  19  132.55    9.62
  -1   9  18    8.05    3.05
  -1   9  18    8.76    3.01
  -1   9  17   23.41    4.47
  -1   9  17   20.55    4.52
  -1   9  16  125.78   10.58
  -1   9  16  134.93   10.98
  -1   9  15  102.74    8.31
  -1   9  15  112.07    9.96
  -1   9  14   73.15    7.93
  -1   9  13  116.69   10.11
  -1   9  12   48.03    6.23
  -1   9  12   33.05    5.38
  -1   9  11  176.35   12.53
  -1   9  11  157.58   12.53
  -1   9  10    9.49    3.60
   1  -9 -10    8.43    2.76
  -1   9  10   15.34    3.72
  -1   9  10   11.37    3.58
  -1   9   9  194.33   12.91
   1  -9  -9  202.19   12.58
  -1   9   9  181.47   13.12
  -1   9   9  174.35   13.16
  -1   9   8   69.09    7.44
   1  -9  -8   69.30    6.55
  -1   9   8   72.72    7.17
  -1   9   8   58.93    6.90
  -1   9   7  483.38   24.25
  -1   9   7  487.09   23.23
  -1   9   7  471.52   24.45
   1  -9  -7  445.03   21.77
  -1   9   6  353.15   20.01
  -1   9   6  361.60   20.25
  -1   9   6  364.70   19.01
  -1   9   5  417.24   21.20
  -1   9   5  449.52   23.08
  -1   9   5  435.62   22.98
  -1   9   4  167.69   12.06
  -1   9   4  199.45   12.02
  -1   9   4  186.94   12.55
  -1   9   4  167.66   10.64
  -1   9   3   78.76    6.81
  -1   9   3   75.16    7.30
  -1   9   3   77.37    6.28
  -1   9   3   78.98    7.57
  -1   9   3   83.68    7.76
  -1   9   3   86.97    7.99
  -1   9   2    8.41    2.80
  -1   9   2    5.90    2.48
  -1   9   2    7.76    2.83
  -1   9   2    3.59    1.54
  -1   9   2   11.04    3.03
  -1   9   2    5.22    2.05
  -1   9   1   16.40    3.65
  -1   9   1    9.46    2.39
  -1   9   1   12.02    3.22
  -1   9   1   10.12    2.97
  -1   9   1    7.93    2.65
  -1   9   0   11.05    3.18
  -1   9   0   12.71    2.55
  -1   9   0    9.86    3.14
  -1   9   0   13.52    3.38
  -1   9   0   10.55    2.78
  -1   9  -1  242.74   14.81
  -1   9  -1  227.17   13.49
  -1   9  -1  249.05   14.88
  -1   9  -2  205.77   13.25
  -1   9  -2  222.16   13.67
  -1   9  -2  190.60   12.11
  -1   9  -2  201.56   12.60
  -1   9  -3  214.42   13.08
  -1   9  -3  220.73   13.62
  -1   9  -3  245.01   14.50
  -1   9  -3  249.66   14.62
  -1   9  -4   15.99    3.17
  -1   9  -4   22.97    3.95
  -1   9  -4   19.67    3.79
  -1   9  -4   22.70    4.06
  -1   9  -5   44.92    5.16
  -1   9  -5   50.24    5.87
  -1   9  -5   45.75    5.69
  -1   9  -5   50.05    5.74
  -1   9  -6   29.28    4.66
  -1   9  -6   21.28    3.63
  -1   9  -6   20.05    3.97
  -1   9  -7   17.37    3.31
  -1   9  -7   25.40    4.41
  -1   9  -7   22.57    4.18
  -1   9  -8  178.18   12.38
  -1   9  -8  140.04    9.97
  -1   9  -8  157.24   11.33
  -1   9  -9   49.21    6.18
  -1   9  -9   55.02    6.72
  -1   9 -10   60.61    6.70
  -1   9 -10   66.17    7.48
  -1   9 -11   88.91    8.71
  -1   9 -11   81.06    7.68
  -1   9 -12    6.40    3.01
  -1   9 -12    3.52    2.13
  -1   9 -13    6.02    2.92
  -1   9 -13    7.95    2.57
  -1   9 -14    9.66    3.01
  -1   9 -14   11.35    2.72
  -1   9 -15    3.93    2.49
  -1   9 -16    1.38    1.79
  -1   9 -17    4.60    2.24
  -1   9 -17    4.93    1.91
  -1   9 -18    4.87    1.73
  -1   9 -18    7.50    1.67
  -1   8  21   93.09    6.46
  -1   8  20  161.54   10.32
   1  -8 -20  155.03    9.84
  -1   8  19   76.55    7.52
  -1   8  19   74.31    7.12
  -1   8  18   13.95    4.00
  -1   8  18   11.13    3.33
  -1   8  17   47.21    6.42
  -1   8  17   51.54    6.44
  -1   8  16   16.15    4.25
  -1   8  16   16.68    4.19
  -1   8  15   40.35    6.03
  -1   8  15   47.39    6.60
  -1   8  14   15.77    4.21
  -1   8  14   13.95    3.88
  -1   8  13    8.98    3.29
  -1   8  12   83.43    7.97
  -1   8  11   50.52    6.47
   1  -8 -11   40.48    5.41
  -1   8  11   46.38    5.81
  -1   8  10   49.18    6.43
   1  -8 -10   42.79    5.42
  -1   8  10   55.11    6.42
  -1   8  10   56.36    6.16
  -1   8   9  703.32   30.94
  -1   8   9  678.87   31.90
   1  -8  -9  663.28   30.50
  -1   8   9  692.19   31.58
  -1   8   8 1990.77   77.44
   1  -8  -8 1910.59   75.39
  -1   8   8 1982.63   76.18
  -1   8   8 2027.51   77.19
  -1   8   7 1166.83   47.73
  -1   8   7 1184.54   46.46
  -1   8   7 1182.85   47.51
   1  -8  -7 1052.64   45.31
  -1   8   6 1036.38   42.30
  -1   8   6 1050.72   43.74
   1  -8  -6  920.97   41.03
  -1   8   6 1055.06   43.58
  -1   8   5  534.50   23.81
  -1   8   5  455.07   21.83
  -1   8   5  468.80   23.05
  -1   8   5  478.02   23.35
  -1   8   4  100.54    8.31
  -1   8   4  102.64    8.35
  -1   8   4  101.66    7.39
  -1   8   4  122.10    8.55
  -1   8   3  122.97    9.29
  -1   8   3  122.58    9.28
  -1   8   3  151.38   10.09
  -1   8   3  140.79    9.09
  -1   8   3  120.75    8.14
  -1   8   2   24.63    3.93
  -1   8   2   31.13    4.29
  -1   8   2   33.92    3.98
  -1   8   2   31.50    4.34
  -1   8   2   30.27    4.25
  -1   8   1   40.54    5.02
  -1   8   1   46.93    4.98
  -1   8   1   41.68    5.44
   1  -8  -1   39.13    5.77
  -1   8   1   41.86    5.06
  -1   8   0  271.14   16.39
  -1   8   0  285.69   16.16
  -1   8   0  294.94   15.27
   1  -8   0  304.51   18.05
  -1   8   0  306.90   16.40
  -1   8  -1   29.99    3.89
  -1   8  -1   29.41    4.31
  -1   8  -1   21.71    3.49
  -1   8  -2   69.70    6.10
  -1   8  -2   79.17    7.08
  -1   8  -2   84.91    7.43
  -1   8  -2   69.29    6.38
  -1   8  -3  273.68   15.14
  -1   8  -3  266.55   14.51
  -1   8  -3  307.65   16.26
  -1   8  -4  594.38   26.91
  -1   8  -4  623.23   28.24
  -1   8  -4  626.30   27.79
  -1   8  -5  418.19   20.86
  -1   8  -5  411.42   20.05
  -1   8  -5  430.67   21.40
  -1   8  -6  183.74   11.93
  -1   8  -6  179.59   12.09
  -1   8  -6  185.63   11.29
  -1   8  -7   99.08    7.91
  -1   8  -7  120.43    9.49
  -1   8  -7  122.21    9.31
  -1   8  -8  105.70    8.94
  -1   8  -8  115.07    9.46
  -1   8  -9  194.63   12.90
  -1   8  -9  195.08   13.32
  -1   8 -10   29.60    4.70
  -1   8 -10   37.94    5.65
  -1   8 -11   34.13    5.44
  -1   8 -11   31.74    4.84
  -1   8 -12   10.22    3.01
  -1   8 -12    7.93    3.34
  -1   8 -13   22.20    4.41
  -1   8 -13   22.38    3.91
  -1   8 -14   53.79    6.51
  -1   8 -14   46.94    5.37
  -1   8 -15    7.82    3.12
  -1   8 -15   10.16    2.54
  -1   8 -16   43.20    5.35
  -1   8 -16   37.80    5.47
  -1   8 -17    6.02    2.59
  -1   8 -17    5.59    2.36
  -1   8 -18   10.97    2.70
  -1   8 -18    9.84    2.36
  -1   8 -19   18.81    2.75
  -1   8 -19   18.64    2.45
  -1   7  22    3.84    1.69
  -1   7  21   45.80    4.46
  -1   7  21   49.15    5.34
   1  -7 -21   46.89    4.52
  -1   7  20   28.37    4.13
   1  -7 -20   39.71    4.68
  -1   7  20   28.20    4.61
  -1   7  19   11.00    3.13
  -1   7  18   37.68    5.31
  -1   7  17   40.42    5.68
  -1   7  16  289.80   17.08
  -1   7  16  288.01   17.49
  -1   7  15  915.99   40.44
  -1   7  15  899.42   39.79
  -1   7  14  565.40   26.73
  -1   7  14  528.20   26.77
  -1   7  13   93.38    8.31
  -1   7  13   83.23    8.08
   1  -7 -12   52.53    6.15
  -1   7  12   52.09    5.95
  -1   7  12   51.93    6.00
  -1   7  11  216.36   13.78
   1  -7 -11  205.25   13.04
  -1   7  10    7.35    2.79
  -1   7  10    7.73    2.72
   1  -7 -10   15.02    3.21
  -1   7   9  412.87   21.33
  -1   7   9  493.64   22.84
   1  -7  -9  500.16   22.21
  -1   7   9  438.74   22.45
  -1   7   8 1034.37   43.83
   1  -7  -8 1084.44   42.90
  -1   7   8 1017.73   42.79
  -1   7   8 1107.65   43.96
   1  -7  -7  728.53   30.78
  -1   7   7  717.48   31.01
  -1   7   7  736.16   32.14
  -1   7   7  765.91   32.13
  -1   7   6  273.30   14.82
  -1   7   6  296.03   16.30
  -1   7   6  244.48   13.52
  -1   7   6  263.20   14.49
  -1   7   6  241.69   14.22
  -1   7   6  322.65   16.06
  -1   7   5   26.40    3.34
  -1   7   5   28.67    3.91
  -1   7   5   28.66    3.92
  -1   7   5   34.04    4.35
  -1   7   5   32.46    4.55
  -1   7   5   25.57    3.70
  -1   7   4  120.55    9.08
  -1   7   4   95.39    7.50
  -1   7   4  112.70    7.92
   1  -7  -4   85.10    8.09
   1  -7  -4   97.91    8.65
  -1   7   4  109.51    8.22
   1  -7  -3  337.53   18.77
  -1   7   3  328.67   18.03
   1  -7  -3  342.36   18.83
  -1   7   3  394.29   19.22
   1  -7  -2  368.94   19.45
  -1   7   2  365.20   19.54
   1  -7  -2  359.78   19.40
  -1   7   2  379.54   19.44
   1  -7  -2  392.68   20.56
  -1   7   2  396.77   20.02
   1  -7  -1   47.51    5.68
  -1   7   1   31.82    4.66
   1  -7  -1   35.60    5.16
  -1   7   1   35.44    4.62
  -1   7   1   40.56    5.06
  -1   7   0  331.22   18.39
  -1   7   0  333.32   17.85
   1  -7   0  364.91   19.00
   1  -7   0  354.94   19.39
  -1   7   0  308.07   17.50
  -1   7  -1  492.58   24.68
  -1   7  -1  539.00   24.66
   1  -7   1  488.32   25.27
  -1   7  -1  523.09   25.36
   1  -7   1  540.64   25.79
  -1   7  -2  664.00   29.83
   1  -7   2  689.45   31.39
   1  -7   2  702.12   31.19
  -1   7  -2  684.24   30.31
   1  -7   3  325.22   16.66
  -1   7  -3  302.24   15.51
  -1   7  -3  304.43   16.19
  -1   7  -3  294.56   16.02
  -1   7  -4  905.25   36.47
  -1   7  -4  848.39   35.63
  -1   7  -4  820.47   34.80
  -1   7  -5 1676.20   65.93
  -1   7  -5 1804.01   67.14
  -1   7  -5 1728.13   67.26
  -1   7  -6  693.11   29.67
  -1   7  -6  694.60   30.81
  -1   7  -6  694.84   30.27
  -1   7  -6  695.58   30.60
  -1   7  -7  647.23   29.05
  -1   7  -7  635.95   28.13
  -1   7  -7  646.80   29.37
  -1   7  -7  660.95   28.98
  -1   7  -8  105.08    8.33
  -1   7  -8  118.19    9.16
  -1   7  -8  103.60    8.49
  -1   7  -9    3.28    2.07
  -1   7  -9    3.40    2.06
  -1   7  -9    6.41    2.72
  -1   7 -10   72.17    7.14
  -1   7 -10   70.53    6.73
  -1   7 -10   72.40    7.53
  -1   7 -11   12.01    2.94
  -1   7 -11    8.57    2.93
  -1   7 -11   11.33    3.52
  -1   7 -12  126.93    9.31
  -1   7 -12  132.34   10.10
  -1   7 -12  125.53   10.49
  -1   7 -13   99.60    8.65
  -1   7 -13  113.27    9.75
  -1   7 -13  106.36   10.12
  -1   7 -14   18.04    4.33
  -1   7 -14   16.94    4.10
  -1   7 -14   21.69    3.91
  -1   7 -15   16.81    4.04
  -1   7 -15   12.66    3.00
  -1   7 -15    9.64    3.67
  -1   7 -16   89.15    8.56
  -1   7 -16   84.54    7.93
  -1   7 -17  138.08    9.92
  -1   7 -17  123.27   10.08
  -1   7 -18   50.87    5.90
  -1   7 -18   65.70    6.07
  -1   7 -19   44.09    4.70
  -1   7 -19   37.10    4.17
  -1   7 -20   18.28    2.43
  -1   7 -20   23.09    2.90
  -1   6  22   28.48    3.77
  -1   6  21   52.78    4.78
   1  -6 -21   47.19    4.79
  -1   6  21   53.95    5.77
   1  -6 -20    5.82    2.43
  -1   6  20    1.34    2.34
  -1   6  20    3.70    1.95
  -1   6  19   16.75    3.57
  -1   6  19   20.87    4.29
  -1   6  18   37.62    5.90
  -1   6  18   41.63    5.55
  -1   6  17   25.34    4.46
  -1   6  16  662.92   30.83
  -1   6  15 1251.21   51.74
  -1   6  14  942.98   40.47
  -1   6  13   38.10    5.22
  -1   6  13   38.54    5.06
  -1   6  12  137.93    9.99
  -1   6  12  133.20    9.70
   1  -6 -12  153.16   10.51
  -1   6  11  546.56   25.81
   1  -6 -11  599.84   26.55
   1  -6 -10  242.78   12.93
  -1   6  10  188.65   11.91
  -1   6   9    4.27    2.11
   1  -6  -9    5.54    1.93
  -1   6   8   27.89    4.04
  -1   6   8   31.21    3.77
   1  -6  -8   34.09    3.88
  -1   6   8   32.05    4.04
  -1   6   8   33.14    4.26
   1  -6  -7  143.52   10.93
  -1   6   7  173.98    9.71
  -1   6   7  177.23   10.25
  -1   6   7  169.97   10.87
  -1   6   7  156.62   10.00
   1  -6  -6  463.42   23.10
  -1   6   6  484.76   22.79
  -1   6   6  482.70   21.57
   1  -6  -6  515.84   24.08
  -1   6   5  124.44    8.74
   1  -6  -5  122.27    9.26
  -1   6   5  124.63    8.01
   1  -6  -5  114.89    8.76
   1  -6  -4   68.87    6.32
  -1   6   4   55.07    5.16
  -1   6   4   61.05    5.79
   1  -6  -4   74.57    6.69
   1  -6  -3 1543.63   60.24
  -1   6   3 1426.31   58.69
  -1   6   3 1483.70   59.92
  -1   6   3 1632.72   60.20
   1  -6  -3 1589.90   60.49
  -1   6   2 1809.82   65.15
  -1   6   2 1720.79   64.92
   1  -6  -2 1530.89   64.63
  -1   6   2 1608.37   64.02
   1  -6  -1  704.20   33.75
  -1   6   1  901.32   34.92
   1  -6  -1  770.25   34.85
  -1   6   1  809.18   34.45
  -1   6   1  892.81   35.12
   1  -6   0   54.09    5.72
   1  -6   0   44.38    5.58
  -1   6   0   47.01    5.13
  -1   6   0   44.41    4.93
  -1   6   0   38.96    4.69
   1  -6   1  146.11   10.58
  -1   6  -1  166.95   10.56
   1  -6   1  135.44   10.04
  -1   6  -1  163.83   10.21
   1  -6   1  122.28    9.31
  -1   6  -1  164.74   10.44
  -1   6  -2  442.49   22.61
  -1   6  -2  444.29   21.86
   1  -6   2  518.63   23.32
   1  -6   2  439.74   22.86
   1  -6   2  555.14   23.84
  -1   6  -3   14.32    3.04
  -1   6  -3   16.36    2.89
   1  -6   3   21.67    3.38
   1  -6   3   22.62    3.63
  -1   6  -4  225.13   13.23
   1  -6   4  201.52   13.08
   1  -6   4  205.82   13.60
   1  -6   4  196.77   11.62
  -1   6  -4  234.93   12.50
  -1   6  -5  451.94   20.73
   1  -6   5  408.56   22.53
  -1   6  -5  434.67   21.69
   1  -6   5  414.24   19.69
  -1   6  -5  447.37   20.42
  -1   6  -6  176.20   10.91
  -1   6  -6  181.66   10.90
  -1   6  -6  181.39   10.76
  -1   6  -7   18.91    3.26
  -1   6  -7   15.96    3.09
  -1   6  -7   17.71    3.28
  -1   6  -8   17.41    3.50
  -1   6  -8   23.19    3.53
  -1   6  -8   15.81    3.19
  -1   6  -8   17.96    3.30
  -1   6  -9   50.78    6.11
  -1   6  -9   63.50    6.28
  -1   6  -9   60.86    6.37
  -1   6  -9   59.18    5.89
  -1   6 -10   60.61    6.56
  -1   6 -10   63.23    7.07
  -1   6 -10   74.50    6.83
  -1   6 -10   64.54    6.46
  -1   6 -11   44.62    5.77
  -1   6 -11   41.20    5.18
  -1   6 -11   46.24    5.37
  -1   6 -11   48.89    6.24
  -1   6 -12   18.47    4.36
  -1   6 -12   15.16    3.76
  -1   6 -12    9.44    2.81
  -1   6 -12   12.82    3.05
  -1   6 -13  290.47   17.79
  -1   6 -13  285.85   17.15
  -1   6 -13  285.49   15.72
  -1   6 -13  275.69   16.17
  -1   6 -14  318.42   17.68
  -1   6 -14  339.86   19.85
  -1   6 -14  323.65   18.88
  -1   6 -15   88.96    8.52
  -1   6 -15   79.26    7.36
  -1   6 -15   93.38    9.23
  -1   6 -16   61.04    7.38
  -1   6 -16   68.37    7.40
  -1   6 -17  195.01   12.95
  -1   6 -17  188.68   13.16
  -1   6 -18  122.84    9.76
  -1   6 -18  115.38    9.19
  -1   6 -19   30.46    4.51
  -1   6 -19   27.96    4.11
  -1   6 -20   12.72    2.81
  -1   6 -20   13.87    2.60
  -1   6 -21    3.36    1.37
  -1   5  22   86.54    6.84
  -1   5  21   56.77    5.87
   1  -5 -21   43.78    4.82
   1  -5 -20    0.93    1.81
  -1   5  20    1.36    1.98
  -1   5  20    0.42    1.36
  -1   5  19   15.73    3.86
  -1   5  19   12.96    3.15
  -1   5  18   26.59    4.44
  -1   5  18   25.09    4.80
  -1   5  17   13.70    3.99
  -1   5  17   10.69    3.26
  -1   5  16   87.50    8.54
  -1   5  16   71.59    7.31
  -1   5  15  225.81   14.51
  -1   5  15  231.84   14.11
  -1   5  14  228.39   13.86
  -1   5  13   89.58    7.59
   1  -5 -12  332.17   17.34
  -1   5  12  316.64   16.72
   1  -5 -11  386.15   18.73
  -1   5  11  360.02   18.13
   1  -5 -10  351.78   16.91
  -1   5  10  318.63   16.30
  -1   5   9  124.81    8.25
   1  -5  -9  141.77    8.69
   1  -5  -8  215.10   13.27
   1  -5  -8  234.09   13.66
   1  -5  -7 1214.19   48.22
   1  -5  -7 1169.16   45.17
   1  -5  -6 2067.78   76.11
  -1   5   6 2203.71   76.47
  -1   5   6 2074.49   77.65
   1  -5  -6 2177.38   79.07
  -1   5   5  459.74   20.89
   1  -5  -5  457.86   21.29
   1  -5  -5  435.52   19.65
  -1   5   5  489.19   20.04
   1  -5  -5  482.52   21.88
  -1   5   4  211.60   11.29
  -1   5   4  188.07   10.20
   1  -5  -4  198.33   11.39
   1  -5  -4  217.58   12.00
  -1   5   3 3364.90  130.85
  -1   5   3 3696.63  132.45
   1  -5  -3 3730.95  132.71
  -1   5   3 3669.00  131.98
   1  -5  -3 3745.05  132.53
  -1   5   2 4479.98  156.63
  -1   5   2 4194.02  155.74
  -1   5   2 4531.66  156.93
   1  -5  -2 4096.64  156.53
  -1   5   1 4828.87  174.90
  -1   5   1 4589.76  174.98
   1  -5  -1 4565.56  175.41
  -1   5   0  176.24   10.50
   1  -5   0  158.62   10.32
  -1   5   0  189.87   10.80
  -1   5   0  202.81   11.14
   1  -5   0  186.97   11.34
  -1   5  -1  171.56   10.10
  -1   5  -1  158.31    9.57
   1  -5   1  154.09    9.63
   1  -5   1  152.54    9.68
   1  -5   1  186.78   11.02
  -1   5  -2  375.58   19.13
   1  -5   2  448.37   20.40
   1  -5   2  452.60   20.76
  -1   5  -2  425.96   20.33
  -1   5  -3  181.15   10.65
   1  -5   3  162.51   10.06
   1  -5   3  177.15   10.86
  -1   5  -3  195.49   10.82
   1  -5   4   11.75    2.78
  -1   5  -4    1.84    1.52
   1  -5   4    9.37    2.02
  -1   5  -4    2.40    1.57
   1  -5   5   23.39    3.11
  -1   5  -5   43.56    4.81
  -1   5  -5   50.66    5.07
   1  -5   5   26.54    4.29
   1  -5   6  485.58   26.64
   1  -5   6  537.62   26.71
  -1   5  -6  568.30   26.03
   1  -5   7 1086.10   46.16
  -1   5  -7  989.21   41.20
  -1   5  -7 1044.67   43.28
  -1   5  -8  580.48   25.43
  -1   5  -8  567.85   26.03
  -1   5  -8  624.47   26.95
  -1   5  -8  570.77   25.92
  -1   5  -9   71.04    6.67
  -1   5  -9   66.07    6.28
  -1   5  -9   59.15    5.96
  -1   5  -9   62.87    5.71
  -1   5 -10  334.24   17.87
  -1   5 -10  330.12   17.68
  -1   5 -10  368.09   18.51
  -1   5 -10  319.68   16.92
  -1   5 -11  417.73   20.70
  -1   5 -11  404.31   21.41
  -1   5 -11  472.31   22.12
  -1   5 -12   40.61    4.98
  -1   5 -12   28.37    4.67
  -1   5 -12   43.16    5.32
  -1   5 -13  329.96   17.70
  -1   5 -13  330.78   17.83
  -1   5 -13  329.65   18.65
  -1   5 -14  272.69   15.60
  -1   5 -14  270.79   16.49
  -1   5 -15  325.83   18.55
  -1   5 -15  300.13   16.79
  -1   5 -16   36.72    4.82
  -1   5 -16   41.69    5.88
  -1   5 -16   36.86    5.85
  -1   5 -17   49.28    6.61
  -1   5 -17   48.77    6.33
  -1   5 -18   42.72    5.80
  -1   5 -18   44.61    6.04
  -1   5 -19   23.62    4.14
  -1   5 -19   21.76    4.33
  -1   5 -20    2.32    2.06
  -1   5 -20    3.56    1.97
  -1   5 -21    7.94    2.12
  -1   5 -21    8.49    2.09
   1  -4 -23    1.90    1.39
  -1   4  22    5.84    2.06
  -1   4  21   25.79    4.16
   1  -4 -21   23.09    3.55
  -1   4  20   35.38    5.17
   1  -4 -20   39.75    4.99
  -1   4  19   44.77    5.18
   1  -4 -19   54.93    6.13
  -1   4  19   46.97    6.20
  -1   4  18   33.89    5.51
  -1   4  18   36.41    4.89
  -1   4  17   60.64    6.39
  -1   4  17   65.33    7.29
  -1   4  16   68.51    7.39
  -1   4  16   69.08    6.79
  -1   4  15   54.88    6.00
  -1   4  15   61.41    6.70
  -1   4  14  192.32   12.03
  -1   4  14  194.27   12.59
  -1   4  13  679.44   29.85
  -1   4  13  675.12   30.44
  -1   4  12  499.79   23.25
  -1   4  12  485.31   22.63
  -1   4  11  206.21   11.67
  -1   4  10  187.18   11.51
  -1   4  10  159.09    9.79
   1  -4 -10  178.08   10.43
   1  -4  -9  121.13    8.84
  -1   4   9  108.97    8.40
  -1   4   9  105.52    7.11
  -1   4   9  106.76    8.03
   1  -4  -9  118.07    7.63
   1  -4  -9  105.00    8.54
   1  -4  -8  198.44   11.78
   1  -4  -8  191.75    9.08
   1  -4  -8  194.92   11.90
   1  -4  -7  148.86    9.76
   1  -4  -7  162.27    9.95
   1  -4  -7  154.03    7.75
   1  -4  -6 1039.70   40.94
   1  -4  -6 1010.90   38.48
   1  -4  -5 1074.82   40.40
  -1   4   5 1068.58   40.47
   1  -4  -5 1070.92   42.35
  -1   4   4  176.01    9.41
   1  -4  -4  175.37    8.66
   1  -4  -4  177.73    9.94
  -1   4   4  173.49    8.64
   1  -4  -4  163.82    9.44
   1  -4  -3  869.57   34.58
  -1   4   3  902.81   35.41
   1  -4  -3  905.78   35.94
  -1   4   3  928.65   36.03
  -1   4   3  928.56   34.68
   1  -4  -3  874.14   35.59
  -1   4   2 3694.45  132.78
   1  -4  -2 3745.07  132.85
  -1   4   2 3573.33  131.76
  -1   4   2 3677.94  132.47
   1  -4  -1 2885.29  105.79
  -1   4   1 2993.49  105.81
  -1   4   1 2824.81  105.07
  -1   4   1 2876.49  105.60
  -1   4   0  163.01    9.75
  -1   4   0  170.43    9.72
  -1   4   0  207.65   10.73
   1  -4   0  214.34   10.71
   1  -4   0  191.39   10.61
  -1   4  -1 1123.67   46.83
  -1   4  -1 1352.28   48.09
   1  -4   1 1254.45   48.38
   1  -4   1 1334.11   47.78
  -1   4  -1 1099.55   46.58
   1  -4   1 1203.85   47.31
  -1   4  -2 1394.93   55.05
  -1   4  -2 1535.40   55.82
   1  -4   2 1438.99   55.07
   1  -4   2 1360.25   55.25
   1  -4   3  849.60   36.22
   1  -4   3  884.61   35.41
  -1   4  -3  833.66   35.53
  -1   4  -4  496.79   22.08
   1  -4   4  493.13   23.03
   1  -4   4  456.24   20.87
   1  -4   5  590.41   25.78
  -1   4  -5  620.45   25.37
   1  -4   5  522.11   25.87
  -1   4  -5  704.78   26.74
   1  -4   5  483.45   23.04
  -1   4  -6 2940.51  112.13
   1  -4   6 2881.09  114.23
  -1   4  -6 3273.52  113.47
   1  -4   6 3032.92  113.39
  -1   4  -7 3743.61  142.80
  -1   4  -7 3892.65  143.79
   1  -4   7 4005.84  144.49
  -1   4  -7 3941.97  145.14
   1  -4   7 3935.67  146.64
  -1   4  -8 1041.88   46.16
  -1   4  -8 1115.28   45.27
  -1   4  -8  991.39   42.35
   1  -4   8 1171.19   49.44
   1  -4   8 1131.29   46.03
  -1   4  -8 1081.39   44.33
  -1   4  -8 1075.25   42.88
  -1   4  -9   67.03    6.61
  -1   4  -9   63.52    5.83
  -1   4  -9   76.99    6.92
  -1   4  -9   75.75    6.32
  -1   4  -9   67.04    5.58
  -1   4 -10  948.85   40.36
  -1   4 -10  978.57   41.31
  -1   4 -10 1011.18   41.62
  -1   4 -11  853.32   36.11
  -1   4 -11  945.06   38.38
  -1   4 -11  916.38   37.55
   1  -4  11  791.01   35.52
  -1   4 -11  891.98   37.19
  -1   4 -12  180.45   11.82
  -1   4 -12  195.21   12.18
  -1   4 -12  171.45   11.41
   1  -4  12  145.53   10.08
  -1   4 -12  156.88   10.40
  -1   4 -13  440.42   21.49
  -1   4 -13  481.31   22.88
   1  -4  13  401.04   20.91
  -1   4 -13  469.22   22.71
  -1   4 -14  302.28   17.19
  -1   4 -14  326.55   18.17
  -1   4 -14  310.54   16.72
  -1   4 -15  169.49   12.22
  -1   4 -15  161.02   10.97
  -1   4 -16  158.62   11.87
  -1   4 -16  148.21   10.36
  -1   4 -17   73.17    7.80
  -1   4 -18  126.67   10.33
  -1   4 -19  155.96   11.50
  -1   4 -19  151.83   11.06
  -1   4 -20   59.13    6.37
  -1   4 -20   60.09    6.16
  -1   4 -21    3.41    1.93
  -1   4 -21    4.48    2.10
  -1   4 -22   53.51    4.33
  -1   4 -22   56.30    4.63
   1  -3 -23   43.07    4.21
  -1   3  22   66.04    5.73
   1  -3 -21  141.71    9.37
  -1   3  21  149.48   10.06
   1  -3 -20   90.10    7.71
  -1   3  20   96.46    8.33
  -1   3  19  109.89    9.39
   1  -3 -19  115.60    9.25
  -1   3  18   11.69    2.85
  -1   3  18   13.59    3.63
   1  -3 -18    7.42    2.79
  -1   3  17   26.64    4.12
  -1   3  17   31.23    5.10
  -1   3  16  143.97   10.08
  -1   3  16  149.62   11.00
  -1   3  15  254.42   14.96
  -1   3  15  235.96   13.82
  -1   3  14  267.02   15.33
  -1   3  14  265.43   14.54
  -1   3  13  240.67   13.28
  -1   3  13  237.43   13.89
  -1   3  12  177.30   11.05
  -1   3  12  177.72   10.58
   1  -3 -11  146.20    9.43
  -1   3  11  143.60    9.25
  -1   3  11  144.43    8.97
  -1   3  11  156.39   10.66
   1  -3 -10   45.18    4.53
  -1   3  10   38.53    3.98
  -1   3  10   47.86    5.12
   1  -3  -9  230.61   13.68
  -1   3   9  275.05   13.89
  -1   3   9  236.78   13.70
   1  -3  -9  235.02   13.65
   1  -3  -8   74.46    6.33
  -1   3   8   57.12    5.53
  -1   3   8   63.59    5.58
   1  -3  -8   73.61    3.96
   1  -3  -7   95.44    4.90
  -1   3   7   98.17    6.90
   1  -3  -7   85.84    6.72
   1  -3  -7   98.05    6.93
   1  -3  -6  225.47    9.90
  -1   3   6  226.51   11.84
   1  -3  -6  244.67   12.15
   1  -3  -6  250.27   12.29
   1  -3  -5   24.99    2.87
  -1   3   5    1.07    0.77
  -1   3   5    8.69    1.79
   1  -3  -5   22.95    1.88
   1  -3  -5   22.78    2.74
   1  -3  -4  953.88   38.34
  -1   3   4 1021.05   36.91
   1  -3  -4  987.61   36.82
   1  -3  -3 1354.06   46.26
   1  -3  -3 1250.44   47.30
  -1   3   3 1255.89   46.03
  -1   3   2   47.74    3.32
   1  -3  -2   55.02    4.05
   1  -3  -2   57.59    3.70
  -1   3   2   38.11    3.44
  -1   3   2   34.83    3.40
  -1   3   1   78.85    4.77
  -1   3   1   75.04    4.44
  -1   3   1   66.19    4.53
   1  -3   0 2557.57   84.43
  -1   3   0 2061.89   83.39
   1  -3   0 2081.52   83.79
  -1   3   0 2696.36   84.68
  -1   3   0 2224.16   83.43
   1  -3   1 2208.77   85.68
  -1   3  -1 2198.63   86.14
   1  -3   1 2253.95   86.93
   1  -3   1 2436.56   86.31
   1  -3   2 1006.66   40.87
  -1   3  -2 1091.62   41.73
   1  -3   3  117.25    7.45
   1  -3   3  120.46    6.75
  -1   3  -3  115.97    7.69
   1  -3   4   68.10    5.97
  -1   3  -4   72.67    5.58
   1  -3   4   74.11    4.98
   1  -3   4   77.92    5.87
  -1   3  -4   74.28    5.89
  -1   3  -5  493.81   21.42
   1  -3   5  463.75   21.31
   1  -3   5  477.93   22.72
   1  -3   6 2851.54  105.12
  -1   3  -6 2660.56  101.67
   1  -3   6 2810.24  102.45
   1  -3   7 2898.00  104.22
  -1   3  -7 2739.01  100.76
   1  -3   7 2771.20  100.14
  -1   3  -7 2595.94   99.06
  -1   3  -7 2494.95   99.09
  -1   3  -8 1674.63   65.87
  -1   3  -8 1706.12   67.50
   1  -3   8 1765.57   67.21
  -1   3  -8 1716.93   66.32
   1  -3   9   89.44    7.72
  -1   3  -9   84.15    7.09
  -1   3  -9   76.76    7.49
  -1   3  -9   70.26    6.46
  -1   3 -10   50.21    4.91
  -1   3 -10   60.11    4.91
  -1   3 -10   61.46    5.94
   1  -3  11  470.17   21.45
  -1   3 -11  492.97   22.64
  -1   3 -11  472.88   21.50
  -1   3 -12  218.97   12.83
   1  -3  12  186.94   11.35
  -1   3 -12  196.73   11.53
   1  -3  13   90.59    7.42
  -1   3 -13   93.02    8.35
  -1   3 -13  101.14    7.71
  -1   3 -13  114.16    8.87
  -1   3 -14  271.03   14.71
  -1   3 -14  265.60   15.52
  -1   3 -14  250.54   15.36
   1  -3  14  251.58   14.44
  -1   3 -15   75.34    7.41
  -1   3 -15   84.30    8.16
  -1   3 -15   84.47    7.24
   1  -3  15   69.14    6.73
  -1   3 -16   66.43    6.40
   1  -3  16   61.97    6.34
  -1   3 -16   56.30    6.96
   1  -3  17   55.52    5.99
  -1   3 -17   56.24    6.85
  -1   3 -18  154.62   11.76
  -1   3 -19  309.60   17.70
  -1   3 -20  435.95   21.30
  -1   3 -20  399.99   21.23
  -1   3 -21    0.41    1.70
  -1   3 -21    1.28    1.99
  -1   3 -22   13.80    2.58
  -1   3 -22   12.47    2.48
   1  -2 -23   32.80    3.64
  -1   2  22  165.39    9.68
  -1   2  21  179.93   11.58
   1  -2 -21  218.63   11.86
   1  -2 -20  192.14   12.15
  -1   2  20  195.85   12.46
  -1   2  19   37.24    5.30
   1  -2 -19   46.20    5.59
  -1   2  18    2.55    2.37
   1  -2 -18    7.93    2.87
  -1   2  17  104.23    7.99
  -1   2  17  119.21    9.52
   1  -2 -17   99.35    8.93
  -1   2  16  236.60   14.46
  -1   2  16  227.61   13.15
  -1   2  15   38.75    5.08
  -1   2  15   39.25    4.50
  -1   2  14   99.09    7.92
  -1   2  14   87.13    6.96
  -1   2  13   84.42    6.55
  -1   2  13   82.40    7.01
  -1   2  12  312.10   15.93
  -1   2  12  312.19   15.25
  -1   2  11    9.50    2.00
  -1   2  11    7.24    1.99
  -1   2  10   14.53    2.83
   1  -2 -10   14.91    2.87
  -1   2  10   11.68    2.25
   1  -2 -10   16.06    2.64
  -1   2  10   13.05    2.83
  -1   2   9 1182.47   45.89
   1  -2  -9 1110.65   45.81
  -1   2   9 1141.04   46.24
   1  -2  -8  704.31   25.80
  -1   2   8  755.66   29.73
   1  -2  -8  757.67   29.94
  -1   2   8  706.50   29.80
   1  -2  -8  667.56   26.22
   1  -2  -7  159.46    6.86
  -1   2   7  185.29    9.86
   1  -2  -7  156.42    9.31
   1  -2  -7  179.17    9.74
  -1   2   7  160.17    9.18
   1  -2  -6  358.54   15.73
   1  -2  -6  331.02   13.09
   1  -2  -6  361.77   15.85
  -1   2   6  339.16   15.66
  -1   2   5   93.78    5.98
   1  -2  -5  103.88    6.22
   1  -2  -5   97.75    4.52
   1  -2  -5   97.76    6.08
   1  -2  -4   32.73    3.00
  -1   2   4   23.62    1.83
  -1   2   4   21.08    2.56
   1  -2  -4   35.82    2.11
   1  -2  -4   38.12    3.17
  -1   2   3  116.16    5.48
  -1   2   3  101.57    6.17
   1  -2  -2 1968.31   70.06
  -1   2   2 1936.43   69.89
  -1   2   1    6.01    1.15
  -1   2   1    3.50    0.99
  -1   2   1    3.49    1.07
  -1   2   0 2679.83   94.37
   1  -2   0 2477.38   94.33
  -1   2   0 2512.83   94.57
   1  -2   0 2514.68   94.69
   1  -2   1 2339.84   75.45
  -1   2  -1 2270.84   75.18
   1  -2   2   19.48    2.49
  -1   2  -2   27.05    3.33
   1  -2   3   88.94    5.44
   1  -2   3   70.51    4.69
  -1   2  -3   76.19    5.27
   1  -2   3   76.81    5.59
   1  -2   4   91.28    5.33
   1  -2   4   99.93    6.93
   1  -2   4   94.59    5.97
  -1   2  -4   84.06    5.60
   1  -2   5  120.02    8.46
  -1   2  -5  115.99    6.74
   1  -2   5  104.84    6.82
  -1   2  -6   20.05    2.99
  -1   2  -6   21.04    2.67
   1  -2   6   18.90    2.77
  -1   2  -7  621.31   24.77
  -1   2  -7  577.77   25.60
   1  -2   7  549.46   25.02
  -1   2  -8  379.48   19.86
   1  -2   8  444.46   20.18
  -1   2  -8  434.99   19.25
   1  -2   9  516.85   23.55
  -1   2  -9  498.40   23.89
  -1   2  -9  486.49   22.38
   1  -2  10   37.22    4.85
  -1   2 -10   45.58    4.85
  -1   2 -10   43.90    5.42
  -1   2 -11   20.44    3.20
  -1   2 -11   22.02    3.04
   1  -2  11   14.48    2.59
  -1   2 -12   20.28    3.37
   1  -2  12   24.47    3.46
  -1   2 -12   22.47    3.29
  -1   2 -13   86.12    6.87
  -1   2 -13   98.73    7.83
   1  -2  13   75.84    6.62
  -1   2 -14   58.88    6.16
   1  -2  14   49.58    5.37
  -1   2 -14   46.95    5.14
   1  -2  15    9.19    2.78
  -1   2 -15    8.86    2.63
  -1   2 -16   24.97    3.88
   1  -2  16   12.99    3.13
  -1   2 -17   26.35    4.07
   1  -2  17   26.38    4.22
  -1   2 -17   26.97    5.00
  -1   2 -18    3.36    3.01
   1  -2  18    4.12    2.15
  -1   2 -19  103.75    9.05
   1  -2  19   77.72    7.13
  -1   2 -20  142.29   10.56
  -1   2 -21  118.73    8.90
  -1   2 -22   24.42    3.66
  -1   2 -22   29.89    3.77
  -1   2 -23    5.49    1.62
  -1   2 -23    4.14    1.49
   1  -1 -23    3.61    1.63
  -1   1  22   54.71    4.78
   1  -1 -22   74.28    6.18
  -1   1  21   56.86    5.53
   1  -1 -21   65.83    5.73
  -1   1  20    5.37    2.52
   1  -1 -20    7.40    2.59
   1  -1 -19    2.29    2.25
  -1   1  19    1.55    2.02
  -1   1  18   67.68    7.05
   1  -1 -18   82.63    7.74
   1  -1 -17  194.40   13.05
  -1   1  17  188.45   12.59
   1  -1 -16  139.42   10.64
  -1   1  16  148.02   10.55
  -1   1  15  114.99    8.93
  -1   1  14  156.61    9.57
  -1   1  14  157.81   10.44
  -1   1  13  957.79   39.98
  -1   1  13  990.23   39.01
  -1   1  12  449.76   20.63
  -1   1  12  448.27   19.77
  -1   1  11  422.83   19.10
   1  -1 -11  417.74   20.95
  -1   1  10  948.65   41.07
   1  -1 -10 1017.58   40.68
  -1   1   9 1841.64   69.16
   1  -1  -9 1780.84   64.33
   1  -1  -9 1915.54   69.18
  -1   1   9 1823.70   69.44
   1  -1  -8 1823.90   64.83
  -1   1   8 1811.45   68.97
   1  -1  -8 1887.62   68.67
   1  -1  -8 1757.73   65.22
  -1   1   8 1962.97   69.13
  -1   1   7  167.31    8.57
   1  -1  -7  126.29    7.67
  -1   1   7  177.47    8.86
   1  -1  -7  114.36    5.64
   1  -1  -7  125.61    5.41
  -1   1   6  869.90   34.39
   1  -1  -6  877.72   31.68
   1  -1  -6  882.17   32.12
  -1   1   6  888.09   34.46
   1  -1  -6  901.97   34.59
   1  -1  -6  862.31   34.16
   1  -1  -5  458.75   17.06
   1  -1  -5  480.59   19.43
   1  -1  -5  462.80   19.13
  -1   1   5  507.82   19.51
  -1   1   5  454.70   19.30
   1  -1  -4  308.84   13.03
  -1   1   4  321.00   13.18
   1  -1  -4  300.58   11.27
  -1   1   3   37.98    1.94
   1  -1  -3   42.47    2.96
   1  -1  -3   43.39    2.01
  -1   1   2   61.50    2.80
   1  -1  -2   61.81    2.90
   1  -1  -2   60.54    3.54
  -1   1   1 2686.81   95.24
  -1   1   0  917.36   38.44
   1  -1   0 1141.17   38.10
  -1   1  -1  813.63   30.98
   1  -1   1  773.52   30.49
   1  -1   2    5.60    1.09
  -1   1  -2    8.36    1.46
  -1   1  -2    8.74    1.33
  -1   1  -2    8.17    1.38
   1  -1   2    5.92    1.24
  -1   1  -3 2428.19   89.49
   1  -1   3 2392.70   89.92
   1  -1   3 2373.72   88.60
  -1   1  -3 2589.84   88.86
   1  -1   3 2552.97   89.01
  -1   1  -4  386.17   16.08
  -1   1  -4  406.84   16.92
   1  -1   4  398.51   17.60
   1  -1   4  382.27   16.16
   1  -1   5  161.57    8.60
  -1   1  -5  187.81    9.43
  -1   1  -5  174.70    8.60
   1  -1   6   28.16    2.96
  -1   1  -6   22.49    2.58
  -1   1  -6   24.00    3.01
  -1   1  -6   20.49    2.71
  -1   1  -7   30.10    3.55
  -1   1  -7   32.89    3.69
   1  -1   7   29.70    3.36
  -1   1  -7   34.69    3.40
   1  -1   8   95.20    7.09
  -1   1  -8  101.52    7.24
  -1   1  -8  106.63    6.84
  -1   1  -8   94.77    7.10
   1  -1   8   95.47    6.86
   1  -1   9    0.76    1.03
   1  -1   9    0.42    1.10
  -1   1  -9    3.95    1.52
   1  -1  10   35.43    4.50
  -1   1 -10   25.14    3.89
   1  -1  10   39.72    4.51
  -1   1 -10   27.13    3.65
  -1   1 -11   60.28    5.81
   1  -1  11   58.29    5.00
  -1   1 -12    8.46    2.24
   1  -1  12    3.95    1.64
  -1   1 -12    4.70    1.81
  -1   1 -13   59.91    5.73
   1  -1  13   52.12    5.30
  -1   1 -13   51.79    5.12
   1  -1  14   21.61    3.52
  -1   1 -14   19.50    3.27
  -1   1 -14   21.81    3.65
   1  -1  15   52.79    5.74
  -1   1 -15   53.08    5.50
  -1   1 -16   91.51    7.52
   1  -1  16   84.90    7.71
   1  -1  17   97.14    8.36
  -1   1 -17  100.26    7.98
   1  -1  18  107.11    8.78
  -1   1 -19   53.55    6.67
   1  -1  19   60.72    6.28
   1  -1  20    6.63    2.26
  -1   1 -20    7.05    3.23
   1  -1  21    2.64    1.79
  -1   1 -21    0.47    2.25
  -1   1 -22   17.92    3.21
  -1   1 -23    4.56    1.75
  -1   1 -23    3.25    1.65
   1   0 -23   12.54    2.24
   1   0 -22    8.34    2.44
   1   0 -21   32.18    4.55
   1   0 -21   29.42    3.76
  -1   0  21   27.12    3.60
   1   0 -20  233.27   13.34
  -1   0  20  221.38   12.99
  -1   0  19   76.01    7.10
   1   0 -19   82.38    7.50
   1   0 -18   22.35    4.13
  -1   0  18   16.28    3.58
   1   0 -17  177.77   12.33
  -1   0  17  181.96   12.02
  -1   0  16  825.41   36.36
   1   0 -16  862.70   37.46
   1   0 -15  341.73   17.93
  -1   0  15  297.40   16.67
  -1   0  14    8.62    2.48
  -1   0  13  500.43   22.85
  -1   0  12  495.24   22.08
  -1   0  11   76.96    5.89
   1   0 -11  101.35    7.65
   1   0 -10   89.93    6.87
  -1   0  10   80.52    7.16
   1   0  -9  533.04   23.29
   1   0  -9  553.39   20.51
  -1   0   9  477.23   23.68
   1   0  -9  529.25   20.18
   1   0  -8   65.11    5.20
  -1   0   8   69.43    5.75
  -1   0   7  204.41   10.67
  -1   0   7  189.16   10.48
   1   0  -7  203.05   10.12
  -1   0   6   57.60    4.58
  -1   0   6   57.49    4.54
   1   0  -6   68.06    4.50
  -1   0   5  364.98   15.43
   1   0  -5  373.90   13.63
   1   0  -5  365.21   14.90
  -1   0   4  374.81   14.90
   1   0  -4  364.82   14.35
   1   0  -4  344.96   13.17
  -1   0   3  117.32    5.80
   1   0  -3  115.63    5.47
   1   0  -2   85.79    4.05
   1   0  -1 6057.69  221.32
  -1   0   1 5902.27  221.32
  -1   0   0 8921.72  181.49
   1   0   0 9999.00  180.89
   1   0   1 7416.33  253.82
  -1   0  -1 7003.53  253.83
  -1   0  -2 3984.26  136.28
  -1   0  -2 3684.17  135.53
   1   0   2 3870.30  135.39
  -1   0  -3   87.78    4.30
  -1   0  -3  100.84    5.03
  -1   0  -4  422.22   17.16
  -1   0  -4  460.23   18.03
  -1   0  -4  424.14   17.19
  -1   0  -5  880.84   33.98
  -1   0  -5  874.38   33.35
  -1   0  -6  279.07   13.16
  -1   0  -6  319.14   13.84
   1   0   6  286.51   13.20
  -1   0  -7   24.05    2.93
  -1   0  -7   23.02    2.70
  -1   0  -7   22.22    2.76
   1   0   7   18.80    2.61
  -1   0  -8  192.55   10.09
  -1   0  -8  190.59   10.36
  -1   0  -8  200.75   10.37
   1   0   9   25.37    3.43
  -1   0  -9   25.79    3.28
  -1   0  -9   23.70    3.21
  -1   0 -10  136.28    8.76
  -1   0 -10  133.45    8.63
   1   0  10  119.41    8.79
   1   0  10  126.50    8.50
   1   0  11   97.34    7.55
   1   0  11   93.66    6.51
  -1   0 -11   85.00    7.16
   1   0  12  367.97   17.56
   1   0  12  379.78   18.41
   1   0  13  476.90   22.80
  -1   0 -13  530.04   22.89
   1   0  14   70.70    6.61
  -1   0 -14   91.27    7.00
   1   0  15   28.87    4.21
  -1   0 -15   13.05    2.98
   1   0  16    1.55    2.05
  -1   0 -16    2.03    1.76
   1   0  17  130.01    9.88
  -1   0 -17  120.73    9.06
   1   0  18   48.84    5.89
   1   0  19  117.64    9.30
   1   0  20   28.09    4.28
  -1   0 -20   21.44    4.47
   1   0  21    0.84    1.83
  -1   0 -21   -0.24    2.24
   1   0  22   -0.32    1.31
  -1   0 -22    1.23    1.93
  -1   0 -23    2.21    1.51
  -1   0 -23    2.61    1.62
   1   1 -23    4.93    1.49
   1   1 -22   28.08    3.60
   1   1 -21  160.59   10.55
   1   1 -20  244.11   13.83
   1   1 -20  261.40   15.13
   1   1 -19  216.14   13.11
  -1  -1  19  207.58   12.63
  -1  -1  18   22.68    3.90
   1   1 -18   34.93    4.92
  -1  -1  17   89.23    7.86
   1   1 -17  111.85    9.12
   1   1 -16  344.37   18.57
  -1  -1  16  310.87   17.21
   1   1 -15  842.75   35.93
  -1  -1  15  770.79   34.34
   1   1 -14   11.80    3.05
  -1  -1  14   20.98    3.41
   1   1 -14   13.55    2.91
   1   1 -13  121.01    8.65
  -1  -1  13  114.05    8.10
   1   1 -13  128.51    9.09
   1   1 -12  123.76    8.46
   1   1 -12  114.07    8.06
  -1  -1  12  112.34    7.66
  -1  -1  11  235.95   12.03
   1   1 -10   22.47    3.13
   1   1 -10   25.04    3.13
  -1  -1  10   16.40    3.21
   1   1  -9  380.17   15.54
  -1  -1   9  354.84   18.36
   1   1  -9  379.58   17.27
  -1  -1   8 1315.49   55.15
   1   1  -8 1491.05   52.73
  -1  -1   7 3031.31  111.47
   1   1  -7 3059.01  109.22
   1   1  -6 7803.92  275.48
   1   1  -5  765.30   29.24
   1   1  -5  721.57   27.40
  -1  -1   4  308.01   12.90
   1   1  -4  278.84   12.67
   1   1  -4  290.19   11.56
  -1  -1   4  292.51   12.31
  -1  -1   3  288.15   11.51
   1   1  -3  279.09   10.91
   1   1  -2 1366.73   48.66
   1   1  -1 2335.57   83.56
  -1  -1   1 2322.18   83.15
   1   1  -1 2393.78   83.13
   1   1   0 5080.63  172.78
  -1  -1   0 4982.13  172.79
  -1  -1   0 4872.66  172.60
   1   1   0 4720.54  172.84
  -1  -1  -2 2616.00   91.11
   1   1   2 2568.60   91.11
  -1  -1  -2 2561.46   90.87
  -1  -1  -3  273.75   10.36
   1   1   3  258.61   10.51
  -1  -1  -4  237.28   10.01
   1   1   4  253.15   10.32
   1   1   5   98.52    5.39
  -1  -1  -6  439.87   17.33
   1   1   6  363.15   16.48
   1   1   7   67.50    5.03
  -1  -1  -7   82.55    5.52
   1   1   8  424.13   20.37
  -1  -1  -8  539.66   21.06
   1   1   9  834.13   34.80
  -1  -1  -9  867.97   34.34
   1   1  10  647.68   28.54
  -1  -1 -10  658.61   27.56
  -1  -1 -11  282.58   15.80
   1   1  11  326.19   16.86
   1   1  11  309.44   14.76
   1   1  12 2326.69   86.17
   1   1  12 2288.91   85.28
   1   1  13 2044.06   77.02
   1   1  13 2073.53   78.17
   1   1  14 1160.18   47.08
  -1  -1 -14 1203.29   46.74
   1   1  14 1124.61   45.81
   1   1  15   61.56    6.16
  -1  -1 -15   49.16    5.30
   1   1  15   47.17    4.92
   1   1  16   12.12    3.21
  -1  -1 -16   16.43    3.25
   1   1  16   10.03    2.56
   1   1  17   29.25    4.66
  -1  -1 -17   37.66    4.84
   1   1  18   53.41    6.34
  -1  -1 -18   48.31    5.37
   1   1  19  111.05    9.14
   1   1  20   34.00    4.86
   1   1  21    9.65    2.78
   1   1  22   -0.37    1.54
  -1  -1 -22   -0.21    1.98
  -1  -1 -23   11.68    2.50
   1   2 -22   14.74    2.65
   1   2 -21   53.71    5.51
   1   2 -20  155.45   10.69
   1   2 -20  141.52    9.42
   1   2 -19   97.42    8.13
   1   2 -19  113.81    9.38
   1   2 -18    3.60    2.86
   1   2 -18    1.81    2.02
   1   2 -17    7.85    2.98
  -1  -2  17    9.60    2.65
  -1  -2  16   54.28    5.85
   1   2 -16   60.60    6.64
  -1  -2  15   44.45    5.16
   1   2 -15   49.30    5.90
   1   2 -15   52.79    6.15
   1   2 -14   10.16    2.98
   1   2 -14   13.04    3.22
  -1  -2  14   10.87    2.57
   1   2 -13  105.89    8.27
   1   2 -13  119.76    8.75
  -1  -2  13   94.16    7.28
   1   2 -12   41.39    4.73
   1   2 -12   45.75    4.88
  -1  -2  12   36.69    4.04
  -1  -2  11    8.82    1.92
   1   2 -11    6.21    1.96
   1   2 -10   74.10    5.79
   1   2  -9  296.29   13.88
   1   2  -9  304.57   14.55
  -1  -2   8 2540.83   98.50
   1   2  -8 2705.22   95.94
   1   2  -8 2641.19   96.22
   1   2  -7 8809.12  303.97
   1   2  -7 8604.38  303.96
   1   2  -7 8176.26  306.13
  -1  -2   6 7183.57  283.71
   1   2  -6 8174.96  281.46
   1   2  -6 7881.80  283.63
   1   2  -6 8220.23  281.74
   1   2  -5 1659.83   57.74
   1   2  -5 1701.51   58.27
   1   2  -5 1405.96   59.19
  -1  -2   5 1487.77   59.72
  -1  -2   4  238.87   12.00
   1   2  -4  267.11   11.26
   1   2  -4  277.50   10.73
   1   2  -3  901.04   31.68
   1   2  -3  907.51   32.56
   1   2  -2 3544.69  124.89
   1   2  -2 3841.17  125.70
   1   2  -2 3652.88  126.21
  -1  -2   1  857.93   31.54
   1   2  -1  861.63   31.51
   1   2   0 1488.90   54.82
  -1  -2   0 1592.97   54.25
  -1  -2   0 1458.05   54.66
   1   2   1   46.43    2.16
  -1  -2  -1   31.23    2.00
   1   2   2  207.89    8.48
  -1  -2  -2  213.69    8.24
   1   2   2  196.31    7.72
  -1  -2  -2  200.75    8.39
  -1  -2  -3 3104.67  110.82
  -1  -2  -3 3179.75  110.75
   1   2   3 3067.99  110.87
  -1  -2  -4    8.72    1.31
   1   2   4   44.20    2.15
   1   2   4   42.90    2.53
  -1  -2  -4    6.56    1.15
  -1  -2  -5  668.07   27.11
   1   2   5  767.84   26.87
   1   2   5  730.34   27.38
  -1  -2  -5  679.94   26.80
  -1  -2  -6 2263.42   79.31
   1   2   6 2195.69   79.34
   1   2   6 2110.34   79.91
   1   2   7 1738.03   66.33
  -1  -2  -7 1826.04   65.34
  -1  -2  -8  184.56    8.93
   1   2   8  182.42   10.08
  -1  -2  -9 1109.22   41.97
   1   2   9 1086.00   43.92
  -1  -2  -9 1126.44   43.32
  -1  -2 -10  676.34   26.90
  -1  -2 -10  652.19   27.90
   1   2  10  698.30   29.58
   1   2  11   12.50    2.78
   1   2  11    9.84    2.06
   1   2  12 1519.23   57.28
   1   2  12 1444.02   56.38
   1   2  13 1737.44   67.17
   1   2  13 1807.05   68.19
   1   2  14  629.20   27.35
   1   2  14  626.50   28.28
   1   2  15  181.95   11.20
   1   2  15  188.32   12.14
  -1  -2 -16   25.27    3.90
   1   2  16   14.60    3.05
   1   2  16   17.96    3.74
   1   2  17   90.92    7.68
  -1  -2 -17  120.20    8.85
   1   2  17  103.67    9.04
  -1  -2 -18   60.94    6.09
   1   2  18   50.23    5.46
   1   2  18   56.09    6.64
   1   2  19  105.87    9.20
   1   2  20   19.94    4.00
   1   2  21   53.58    5.82
   1   2  22   46.36    4.96
   1   2  23    3.77    1.52
   1   3 -22   22.57    2.86
   1   3 -21   22.36    3.48
   1   3 -20   31.42    4.60
   1   3 -20   19.65    3.20
   1   3 -19   16.18    3.69
   1   3 -19   14.53    3.22
   1   3 -18   19.85    3.74
   1   3 -18   21.94    4.45
   1   3 -17    8.55    2.96
   1   3 -17    3.04    2.72
   1   3 -16   18.22    4.05
   1   3 -16   11.42    3.39
   1   3 -15   85.54    8.35
   1   3 -15  124.14    9.90
   1   3 -14  223.30   13.92
   1   3 -14  187.68   12.65
   1   3 -13  214.04   13.19
   1   3 -13  232.04   13.93
   1   3 -12   18.72    3.38
   1   3 -12   17.34    3.25
   1   3 -11   44.22    4.88
   1   3 -11   48.06    4.98
   1   3 -10   13.65    2.55
   1   3 -10   13.81    2.53
   1   3  -9  311.44   14.00
  -1  -3   9  274.31   15.91
   1   3  -9  283.10   16.30
  -1  -3   9  261.96   15.41
   1   3  -8  734.62   29.49
   1   3  -8  771.40   29.95
   1   3  -8  697.00   32.01
   1   3  -7 2430.18   86.34
  -1  -3   7 2327.64   90.00
   1   3  -7 2408.95   85.71
   1   3  -7 2154.87   88.15
   1   3  -6 1282.18   48.01
  -1  -3   6 1271.05   51.33
   1   3  -6 1322.22   48.83
   1   3  -5  273.71   11.74
  -1  -3   5  254.86   13.50
   1   3  -5  288.05   12.59
   1   3  -4  183.90    7.97
  -1  -3   4  140.62    8.66
   1   3  -4  141.50    8.77
   1   3  -4  188.67    8.58
  -1  -3   3 2228.21   88.84
   1   3  -3 2416.11   89.26
   1   3  -3 2410.10   88.63
  -1  -3   2  125.41    5.74
  -1  -3   2  117.29    6.87
  -1  -3   2  131.34    7.06
  -1  -3   1    5.84    1.27
  -1  -3   1    8.26    1.40
  -1  -3   1    5.15    1.15
   1   3  -1   10.73    1.50
   1   3  -1    8.64    0.92
  -1  -3   0  109.30    5.31
  -1  -3   0   86.03    4.34
  -1  -3  -1   94.10    4.67
   1   3   1   91.08    4.59
  -1  -3  -1   82.31    4.34
   1   3   2  767.06   29.43
  -1  -3  -2  725.99   29.19
  -1  -3  -2  712.65   29.18
   1   3   3  100.69    4.91
  -1  -3  -3  108.69    5.48
   1   3   3  113.49    5.64
  -1  -3  -3  112.22    5.58
  -1  -3  -4   99.80    5.60
  -1  -3  -4  102.17    5.77
  -1  -3  -5 2789.01  100.38
   1   3   5 2701.74  100.44
  -1  -3  -5 2857.20  100.00
   1   3   6 6802.18  248.40
   1   3   6 7236.45  247.57
  -1  -3  -6 6947.56  247.58
  -1  -3  -6 6922.99  248.30
   1   3   7 2102.35   77.13
   1   3   7 1963.22   77.99
  -1  -3  -7 2206.92   78.06
  -1  -3  -7 2180.42   76.99
  -1  -3  -8   61.53    4.32
   1   3   8   59.54    5.11
   1   3   9  290.89   15.17
  -1  -3  -9  307.77   13.51
  -1  -3 -10  687.77   27.81
  -1  -3 -10  692.69   30.95
   1   3  10  735.97   30.87
  -1  -3 -10  701.91   29.28
   1   3  11  104.13    7.02
   1   3  11  116.56    8.88
   1   3  12   12.09    2.48
   1   3  12   12.68    2.66
   1   3  13  161.26   10.01
   1   3  13  165.12   10.56
   1   3  14   28.08    3.93
   1   3  14   25.43    4.14
   1   3  15   42.01    4.90
   1   3  15   41.10    5.34
   1   3  16   27.64    4.60
   1   3  16   31.56    4.37
  -1  -3 -17   76.58    6.98
   1   3  17   77.00    7.06
   1   3  17   70.47    7.52
  -1  -3 -18  281.84   15.67
   1   3  18  270.15   15.37
   1   3  18  276.89   16.85
   1   3  19  274.83   16.64
   1   3  19  277.40   15.20
   1   3  20   28.13    4.60
   1   3  21   59.66    6.33
   1   3  22  136.67    9.37
   1   3  23   45.40    4.48
   1   4 -22   31.31    3.54
   1   4 -21   10.51    2.38
   1   4 -21   14.60    3.07
   1   4 -20    5.00    2.24
   1   4 -20    4.78    2.69
   1   4 -19    8.28    2.94
   1   4 -19    6.35    2.31
   1   4 -18    6.88    2.95
   1   4 -18    5.60    2.36
   1   4 -17   12.32    3.56
   1   4 -17    9.23    2.96
   1   4 -16   57.48    6.86
   1   4 -16   61.05    6.76
   1   4 -16   58.71    6.97
   1   4 -15   27.26    5.11
   1   4 -15   24.64    4.40
   1   4 -15   18.93    4.18
   1   4 -14   12.91    3.45
   1   4 -14   12.75    3.30
   1   4 -14    9.96    3.61
   1   4 -13   53.43    5.89
   1   4 -13   50.94    5.84
   1   4 -13   55.76    6.56
   1   4 -12    6.15    2.35
   1   4 -12    9.93    2.69
   1   4 -11   35.17    4.46
   1   4 -11   47.62    5.24
   1   4 -10   28.08    3.78
   1   4 -10   29.28    3.51
   1   4 -10   27.09    3.82
   1   4  -9   99.37    7.19
   1   4  -9  106.61    7.50
  -1  -4   8   38.71    5.75
  -1  -4   8   32.63    4.56
   1   4  -8   50.75    4.65
   1   4  -7    8.22    2.03
   1   4  -7    7.05    1.85
  -1  -4   7   10.99    2.82
   1   4  -6   22.84    2.99
  -1  -4   6   27.35    3.97
   1   4  -6   30.26    3.25
   1   4  -5  205.89   10.68
   1   4  -5  227.35   10.63
  -1  -4   5  197.23   11.51
   1   4  -5  200.31   11.69
   1   4  -4   60.01    4.55
   1   4  -4   63.90    5.24
  -1  -4   4   39.34    4.31
  -1  -4   4   39.47    4.14
   1   4  -4   66.46    4.08
  -1  -4   3  478.94   18.13
   1   4  -3  510.95   20.22
   1   4  -3  448.47   18.33
  -1  -4   3  488.58   20.50
   1   4  -2   25.84    2.76
   1   4  -2   26.71    2.01
  -1  -4   2   23.75    2.06
  -1  -4   2   25.15    2.85
   1   4  -1   31.90    2.35
  -1  -4   1   38.50    3.42
  -1  -4   1   33.87    3.11
  -1  -4   1   34.83    3.24
   1   4  -1   32.93    3.11
   1   4   0  133.75    6.51
   1   4   0  143.99    7.36
  -1  -4   0  130.16    6.65
  -1  -4  -1   14.39    1.95
  -1  -4  -1   13.75    1.88
  -1  -4  -1   13.29    1.67
   1   4   1   14.72    2.01
  -1  -4  -2  811.01   32.88
  -1  -4  -2  847.02   33.06
   1   4   2  826.93   33.12
   1   4   3  113.24    6.19
  -1  -4  -3  106.97    6.23
  -1  -4  -3  101.46    6.09
   1   4   3  118.64    5.90
  -1  -4  -3  108.25    5.99
  -1  -4  -4  109.94    5.70
  -1  -4  -4  108.18    6.17
  -1  -4  -4  106.35    5.94
   1   4   4   81.82    5.31
   1   4   4   77.51    4.80
  -1  -4  -5 1449.62   53.73
  -1  -4  -5 1472.29   54.29
  -1  -4  -5 1437.15   54.90
  -1  -4  -6 1657.13   58.06
  -1  -4  -6 1614.49   58.66
   1   4   7  799.14   30.43
  -1  -4  -7  802.84   30.48
  -1  -4  -7  809.14   31.46
   1   4   7  704.94   31.09
  -1  -4  -8   87.62    5.46
   1   4   8   90.60    5.66
   1   4   8   75.32    6.00
  -1  -4  -8   87.16    6.22
  -1  -4  -9  342.06   18.30
  -1  -4  -9  363.29   16.02
   1   4   9  383.25   16.69
   1   4   9  367.56   17.93
   1   4  10  612.68   25.01
   1   4  10  569.89   24.90
   1   4  10  583.83   26.76
   1   4  11  545.40   23.67
   1   4  11  539.41   23.89
   1   4  12   70.84    5.95
   1   4  13  143.94    9.58
   1   4  14   93.73    7.62
   1   4  15  118.58    8.96
   1   4  15  110.97    9.30
   1   4  16   73.44    7.46
   1   4  16   65.17    6.62
   1   4  17   43.04    5.45
   1   4  17   41.06    5.89
  -1  -4 -18  371.14   19.39
   1   4  18  410.87   21.41
   1   4  18  371.49   19.73
   1   4  19  377.07   19.40
  -1  -4 -19  368.77   18.95
   1   4  19  389.11   20.86
   1   4  20   86.94    8.19
   1   4  20   84.99    7.19
   1   4  21   10.39    3.12
   1   4  22  123.56    8.91
   1   4  23   93.26    6.84
   1   5 -21    0.67    1.19
   1   5 -21    1.72    1.64
   1   5 -20    0.19    1.72
   1   5 -20   -0.45    1.86
   1   5 -19    3.87    2.09
   1   5 -19    3.00    2.66
   1   5 -19    3.30    2.32
   1   5 -18    6.75    2.52
   1   5 -18    8.90    3.12
   1   5 -18    8.93    3.59
   1   5 -17   22.71    4.23
   1   5 -17   19.70    3.85
   1   5 -16    9.02    3.01
   1   5 -16    9.89    3.24
   1   5 -15  118.92   10.01
   1   5 -15  130.80   10.89
   1   5 -15  110.98    9.50
   1   5 -14  432.48   22.51
   1   5 -14  449.34   23.74
   1   5 -14  422.44   22.19
   1   5 -13  541.88   26.13
   1   5 -13  478.54   24.39
   1   5 -13  503.58   24.79
   1   5 -12   65.38    6.66
   1   5 -12   71.97    6.98
   1   5 -12   77.55    7.55
   1   5 -11   34.54    4.19
   1   5 -11   35.77    4.81
   1   5 -11   34.15    4.78
   1   5 -11   31.08    4.41
   1   5 -10   22.18    3.56
   1   5 -10   26.02    3.98
   1   5 -10   24.16    3.75
   1   5 -10   24.22    3.46
   1   5  -9   44.37    4.76
   1   5  -9   36.30    4.43
   1   5  -9   46.80    4.58
   1   5  -9   42.04    4.80
  -1  -5   8  219.58   15.37
   1   5  -8  232.92   12.85
   1   5  -8  229.85   12.55
   1   5  -8  239.65   12.63
   1   5  -8  213.60   12.21
  -1  -5   7  177.18   11.98
   1   5  -7  147.32    9.60
   1   5  -6  225.46   12.24
  -1  -5   6  215.68   13.35
  -1  -5   6  222.55   13.30
   1   5  -6  217.75   10.41
   1   5  -6  260.10   14.56
   1   5  -5  117.47    6.39
  -1  -5   5  119.64    8.84
   1   5  -5  136.57    8.40
  -1  -5   5  134.19    9.09
   1   5  -5  147.12    9.82
   1   5  -4    4.04    0.97
  -1  -5   4    3.36    1.91
  -1  -5   4    3.45    1.60
   1   5  -4    4.13    1.62
  -1  -5   3   60.50    5.27
   1   5  -3   57.25    4.80
   1   5  -3   50.67    3.39
  -1  -5   3   54.33    3.46
   1   5  -2   92.03    6.29
   1   5  -2   87.37    4.89
  -1  -5   2   86.45    5.29
  -1  -5   2   95.32    6.76
  -1  -5   1  155.37    9.01
  -1  -5   1  161.15    9.13
  -1  -5   1  182.02    9.61
   1   5  -1  149.10    7.64
   1   5  -1  158.33    8.95
  -1  -5   0   43.19    4.03
  -1  -5   0   38.25    3.53
   1   5   1  114.34    6.52
  -1  -5  -1   89.23    5.69
  -1  -5  -1  100.35    6.33
   1   5   1  105.33    6.39
  -1  -5  -1   96.55    6.16
  -1  -5  -2   70.03    4.81
   1   5   2   51.13    4.31
  -1  -5  -2   70.68    4.61
   1   5   2   55.88    4.33
   1   5   3  255.56   12.88
  -1  -5  -3  289.58   13.21
  -1  -5  -3  282.15   13.54
   1   5   3  295.64   13.10
  -1  -5  -3  303.88   13.24
  -1  -5  -4  124.33    7.24
   1   5   4  143.01    7.35
   1   5   4  135.63    7.64
  -1  -5  -4  129.93    7.82
  -1  -5  -4  127.94    7.71
  -1  -5  -5   43.22    4.14
  -1  -5  -5   43.15    3.81
  -1  -5  -5   47.11    4.43
  -1  -5  -6 1048.92   42.06
  -1  -5  -6 1094.55   40.68
   1   5   6 1015.82   40.15
  -1  -5  -6 1074.86   41.42
  -1  -5  -7  929.93   38.79
  -1  -5  -7  978.28   37.03
  -1  -5  -7  931.70   37.90
  -1  -5  -8  258.64   13.28
   1   5   8  238.27   11.92
  -1  -5  -8  254.72   12.15
  -1  -5  -9  205.82   10.61
  -1  -5  -9  210.17   12.00
   1   5  10  285.70   14.07
   1   5  10  269.21   13.92
   1   5  11  316.60   15.83
   1   5  11  318.84   16.07
   1   5  12  154.42    9.80
   1   5  12  148.15    9.92
   1   5  13   88.76    7.29
   1   5  13   84.20    7.32
   1   5  14  162.71   10.91
   1   5  15  286.30   16.21
   1   5  16   91.34    8.16
   1   5  17   45.60    5.75
   1   5  18   36.81    5.81
   1   5  18   45.41    5.72
   1   5  19   82.22    7.51
   1   5  19   77.08    8.08
  -1  -5 -19   76.68    6.93
   1   5  20   26.79    4.58
   1   5  20   21.29    3.76
   1   5  21   11.73    2.65
   1   5  21   15.46    3.67
   1   5  22   72.60    6.66
   1   5  23   65.71    5.60
   1   6 -21   30.68    3.42
   1   6 -20    4.01    1.62
   1   6 -20    3.51    2.10
   1   6 -19   14.96    3.03
   1   6 -19   12.14    2.45
   1   6 -19   16.65    3.59
   1   6 -18   26.45    4.06
   1   6 -18   36.53    4.94
   1   6 -18   37.04    5.36
   1   6 -17    9.46    2.80
   1   6 -17   10.96    3.25
   1   6 -17   10.35    3.66
   1   6 -16   36.10    5.10
   1   6 -16   43.36    6.30
   1   6 -16   31.81    5.03
   1   6 -15  245.81   15.41
   1   6 -15  238.85   14.96
   1   6 -14  971.39   42.09
   1   6 -14  907.55   40.45
   1   6 -14  892.44   40.20
   1   6 -13  726.23   33.50
   1   6 -13  674.52   31.79
   1   6 -13  693.76   32.23
   1   6 -12  723.21   32.71
   1   6 -12  724.74   33.34
   1   6 -12  690.15   32.17
   1   6 -11  108.19    8.38
   1   6 -11  110.96    8.95
   1   6 -11  114.39    9.47
   1   6 -11  115.49    9.21
   1   6 -10   64.50    6.66
   1   6 -10   62.73    6.45
   1   6 -10   62.00    5.96
   1   6 -10   70.61    6.72
   1   6  -9   25.89    3.92
   1   6  -9   25.58    3.68
   1   6  -9   23.56    3.80
   1   6  -8    8.77    2.37
   1   6  -8    3.85    1.82
   1   6  -8    3.71    1.83
   1   6  -7   13.47    2.77
  -1  -6   7    7.82    2.74
   1   6  -7    9.56    2.43
   1   6  -7   10.57    2.47
   1   6  -7   11.49    2.62
   1   6  -6  107.07    8.00
   1   6  -6  111.98    7.65
   1   6  -6  119.26    9.94
  -1  -6   6   97.94    8.68
  -1  -6   6   96.20    8.70
   1   6  -5  165.01   10.45
  -1  -6   5  154.72   11.20
  -1  -6   5  176.45   11.77
  -1  -6   4   71.57    6.65
  -1  -6   4   65.92    6.44
   1   6  -4   58.34    3.86
   1   6  -4   59.02    5.49
   1   6  -3  114.19    7.79
  -1  -6   3  122.09    8.72
   1   6  -3   92.94    5.62
  -1  -6   3  113.23    6.05
  -1  -6   3  107.69    8.47
   1   6  -2  487.52   21.95
  -1  -6   2  448.57   20.26
   1   6  -2  494.01   19.82
  -1  -6   1 1951.35   72.37
  -1  -6   1 1969.53   72.77
   1   6  -1 1874.15   72.18
   1   6  -1 1887.29   70.15
  -1  -6   0 1507.14   58.21
  -1  -6   0 1559.28   58.74
   1   6   1  219.57   11.29
   1   6   1  223.63   11.63
  -1  -6  -1  213.77   11.06
  -1  -6  -1  225.04   11.77
  -1  -6  -1  201.46   11.11
  -1  -6  -2   60.56    4.80
   1   6   2   28.54    3.48
  -1  -6  -2   62.16    4.67
   1   6   2   30.30    3.45
  -1  -6  -3  283.78   14.36
  -1  -6  -3  302.89   14.75
  -1  -6  -3  279.09   15.07
   1   6   3  336.78   15.12
   1   6   3  368.47   15.14
   1   6   4  477.29   20.77
  -1  -6  -4  469.43   20.59
  -1  -6  -4  405.50   20.37
  -1  -6  -4  481.24   21.64
   1   6   5 2459.30   93.59
  -1  -6  -5 2638.13   94.91
   1   6   5 2582.60   93.29
  -1  -6  -5 2442.20   94.14
  -1  -6  -5 2595.08   93.55
   1   6   6 2748.59  100.37
   1   6   6 2794.10   99.74
  -1  -6  -6 2781.50  101.24
  -1  -6  -6 2527.18  100.99
  -1  -6  -6 2738.40   99.88
  -1  -6  -7  372.78   18.40
   1   6   7  399.25   17.47
  -1  -6  -7  349.77   18.65
  -1  -6  -7  397.57   17.59
  -1  -6  -8   82.07    7.27
  -1  -6  -8   80.55    6.72
  -1  -6  -8   77.01    5.85
   1   6   9  175.15    9.90
  -1  -6  -9  179.61    9.98
  -1  -6  -9  169.27   10.96
   1   6   9  171.18   10.14
   1   6   9  158.56    9.73
   1   6  10   43.25    4.58
   1   6  10   36.23    4.18
   1   6  11   75.51    6.50
   1   6  12   63.40    6.09
   1   6  12   67.06    6.32
   1   6  13   10.38    2.79
   1   6  13   16.07    3.31
   1   6  14    4.25    2.25
   1   6  14    7.34    2.56
   1   6  15    9.54    3.25
   1   6  15   11.97    3.27
   1   6  16   45.25    5.91
   1   6  16   46.35    6.25
   1   6  17   66.73    7.17
   1   6  18   29.59    4.89
   1   6  19   79.42    7.67
   1   6  20    0.72    1.71
   1   6  20    2.48    2.62
   1   6  21   17.54    3.19
   1   6  21   20.71    3.94
   1   6  22   22.62    3.71
   1   6  22   18.40    2.85
   1   6  23    8.86    2.22
   1   7 -20   84.21    6.05
   1   7 -20   65.73    4.73
   1   7 -19    2.51    1.80
   1   7 -19    2.98    1.63
   1   7 -18   34.49    4.46
   1   7 -18   32.55    4.00
   1   7 -18   32.57    4.90
   1   7 -17   41.71    5.03
   1   7 -17   37.70    5.07
   1   7 -17   35.93    5.46
   1   7 -16   51.51    5.98
   1   7 -16   50.78    6.58
   1   7 -16   53.63    6.24
   1   7 -15   82.69    8.18
   1   7 -15   79.95    7.83
   1   7 -15   81.94    8.79
   1   7 -14  363.79   20.25
   1   7 -14  359.79   20.08
   1   7 -14  384.44   21.65
   1   7 -13  305.74   17.87
   1   7 -13  291.07   17.55
   1   7 -13  307.50   18.64
   1   7 -12   60.32    7.51
   1   7 -12   66.50    7.38
   1   7 -12   72.39    7.79
   1   7 -12   61.55    7.10
   1   7 -11  307.65   17.06
   1   7 -11  312.08   18.81
   1   7 -11  310.45   17.82
   1   7 -11  310.52   18.25
   1   7 -11  342.75   18.62
   1   7 -10  295.22   16.34
   1   7 -10  294.72   17.64
   1   7 -10  285.73   16.69
   1   7 -10  307.22   17.26
   1   7  -9   34.40    4.85
   1   7  -9   36.27    4.86
   1   7  -9   30.59    4.36
   1   7  -9   28.93    4.96
   1   7  -8   49.20    5.63
   1   7  -8   48.33    5.80
   1   7  -8   48.54    5.33
   1   7  -8   45.67    5.41
   1   7  -8   44.59    5.40
   1   7  -7   20.38    3.60
   1   7  -7   22.71    3.75
   1   7  -7   16.37    3.27
   1   7  -7   18.78    3.56
   1   7  -7   18.66    3.69
   1   7  -6  793.74   34.38
   1   7  -6  837.26   34.62
   1   7  -6  819.37   34.70
   1   7  -6  850.11   34.68
   1   7  -6  774.00   34.77
   1   7  -5 1268.52   52.20
   1   7  -5 1316.66   52.12
   1   7  -5 1348.72   51.78
   1   7  -5 1273.68   51.78
   1   7  -5 1360.54   52.12
   1   7  -4  841.43   36.64
  -1  -7   4  919.60   38.64
  -1  -7   4  844.25   38.32
   1   7  -3   24.77    3.81
  -1  -7   3   37.08    4.90
  -1  -7   3   28.10    2.90
  -1  -7   3   28.57    4.90
  -1  -7   2 2413.75   86.34
   1   7  -2 2223.68   85.09
  -1  -7   2 2230.04   82.88
   1   7  -2 2186.23   81.91
   1   7  -1 3418.66  132.06
  -1  -7   1 3668.29  131.93
  -1  -7   1 3685.64  132.68
  -1  -7   0 3083.12  112.91
  -1  -7   0 3002.36  112.64
  -1  -7  -1 1219.93   50.96
   1   7   1 1377.32   52.27
  -1  -7  -1 1283.15   51.33
   1   7   1 1346.75   51.26
  -1  -7  -1 1359.86   52.29
   1   7   2  234.49   12.89
   1   7   2  232.59   12.22
  -1  -7  -2  228.60   12.76
  -1  -7  -2  225.17   12.38
  -1  -7  -3  234.13   13.99
  -1  -7  -3  264.92   13.76
   1   7   3  294.12   13.61
  -1  -7  -3  228.39   13.13
   1   7   3  269.59   13.86
  -1  -7  -4  360.55   18.40
  -1  -7  -4  420.26   18.97
   1   7   4  384.12   18.67
   1   7   4  417.52   18.47
  -1  -7  -4  406.15   19.97
  -1  -7  -5 1390.63   49.76
   1   7   5 1280.41   48.93
  -1  -7  -5 1368.94   51.33
  -1  -7  -5 1156.55   49.24
   1   7   5 1124.07   48.91
  -1  -7  -6  701.67   30.31
  -1  -7  -6  641.51   29.47
  -1  -7  -6  667.29   28.65
   1   7   6  720.83   28.73
   1   7   6  639.74   28.78
  -1  -7  -7    4.46    1.84
  -1  -7  -7    1.68    1.33
   1   7   7    3.69    1.57
   1   7   7    5.30    1.72
   1   7   7    3.73    1.72
  -1  -7  -7    5.12    1.91
   1   7   7    6.47    2.28
   1   7   8   72.98    5.97
  -1  -7  -8   93.54    6.83
  -1  -7  -8   88.51    7.54
   1   7   8   76.31    6.21
   1   7   8   82.21    6.63
   1   7   9   62.53    5.42
   1   7   9   55.88    5.33
   1   7   9   63.68    5.87
  -1  -7  -9   49.22    4.94
   1   7  10   15.03    3.08
   1   7  10   13.23    2.69
   1   7  10   12.75    2.84
   1   7  10   14.63    2.75
   1   7  11   28.14    3.90
   1   7  11   23.52    3.72
   1   7  12  122.95    9.05
   1   7  13   43.75    5.29
   1   7  13   45.67    5.46
   1   7  14   50.17    5.86
   1   7  14   50.45    5.32
   1   7  14   55.34    6.21
   1   7  15   21.65    4.17
   1   7  15   18.40    4.02
   1   7  16    5.66    2.82
   1   7  16    5.29    3.02
   1   7  17    9.27    3.46
   1   7  17    8.28    3.28
   1   7  18  249.91   14.99
   1   7  18  227.07   15.02
   1   7  19   86.74    8.46
   1   7  19   97.52    8.42
   1   7  20   19.54    3.69
   1   7  21   -0.21    1.53
   1   7  22    0.80    1.20
   1   7  23    9.60    2.15
   1   8 -19   43.58    4.42
   1   8 -19   36.01    3.36
   1   8 -18    3.37    1.77
   1   8 -18    4.08    2.32
   1   8 -17    3.08    2.33
   1   8 -17    3.42    1.92
   1   8 -17    5.71    2.40
   1   8 -16   14.25    3.25
   1   8 -16   13.57    3.30
   1   8 -16   14.49    3.89
   1   8 -15   21.43    4.15
   1   8 -15   19.26    4.54
   1   8 -15   20.23    3.97
   1   8 -14    7.68    3.66
   1   8 -14    5.19    3.03
   1   8 -14    6.80    3.01
   1   8 -13   33.13    5.31
   1   8 -13   38.40    5.67
   1   8 -13   38.59    6.49
   1   8 -12   34.78    5.98
   1   8 -12   39.12    5.92
   1   8 -12   42.74    5.99
   1   8 -11   44.88    6.16
   1   8 -11   43.05    5.32
   1   8 -11   44.70    6.65
   1   8 -11   45.55    6.21
   1   8 -10  118.64   10.70
   1   8 -10  117.48    9.42
   1   8 -10  121.61   10.27
   1   8 -10  124.72   10.34
   1   8 -10  137.17   10.66
   1   8  -9  720.41   32.96
   1   8  -9  706.33   32.83
   1   8  -9  768.80   33.22
   1   8  -9  678.78   31.60
   1   8  -9  661.32   33.06
   1   8  -8 1112.45   48.02
   1   8  -8 1154.47   47.68
   1   8  -8 1194.58   48.49
   1   8  -8 1165.39   48.40
   1   8  -8 1128.83   48.95
   1   8  -7  470.13   22.76
   1   8  -7  454.83   23.41
   1   8  -7  457.30   22.90
   1   8  -7  464.94   23.15
   1   8  -7  458.52   22.89
   1   8  -6   56.63    6.41
   1   8  -6   64.04    6.39
   1   8  -6   69.19    6.60
   1   8  -6   57.03    6.06
   1   8  -6   57.05    6.36
   1   8  -5  882.02   39.69
   1   8  -5  932.14   39.72
   1   8  -5  904.18   39.30
   1   8  -5  983.81   39.56
   1   8  -5  969.06   39.33
   1   8  -4  874.20   39.92
   1   8  -4  953.27   39.14
   1   8  -4  956.71   40.04
   1   8  -4  973.37   40.07
   1   8  -4  992.26   39.83
   1   8  -3   10.49    2.74
   1   8  -3   11.85    2.98
   1   8  -3   13.77    2.87
   1   8  -3    9.74    2.88
   1   8  -3    9.63    2.39
   1   8  -2  361.87   17.76
   1   8  -2  350.86   18.55
  -1  -8   2  337.02   19.04
   1   8  -2  357.81   17.98
   1   8  -1 1535.96   61.17
  -1  -8   1 1445.69   61.25
   1   8  -1 1629.03   60.16
   1   8   0  770.47   34.91
  -1  -8   0  805.37   34.75
  -1  -8   0  803.78   34.64
  -1  -8  -1  627.31   29.14
   1   8   1  678.58   30.02
  -1  -8  -2   67.16    6.54
   1   8   2   67.47    5.96
   1   8   2   66.20    6.52
   1   8   3  323.25   16.16
  -1  -8  -3  316.24   16.58
  -1  -8  -3  348.78   17.39
   1   8   3  295.59   16.64
   1   8   3  308.73   15.75
  -1  -8  -3  314.72   17.66
  -1  -8  -4  250.24   14.96
  -1  -8  -4  250.45   13.84
   1   8   4  240.13   12.83
   1   8   4  247.75   13.38
   1   8   4  206.75   13.08
   1   8   4  250.52   13.17
   1   8   4  226.83   13.24
  -1  -8  -4  206.75   13.12
   1   8   5  115.10    8.01
  -1  -8  -5  128.43   10.01
   1   8   5   98.77    8.24
   1   8   5  113.87    8.49
   1   8   5  114.94    8.42
  -1  -8  -5  114.31    8.78
   1   8   5  125.09    8.77
  -1  -8  -6   59.26    6.32
   1   8   6   31.01    4.38
   1   8   6   27.72    3.48
   1   8   6   37.66    4.58
  -1  -8  -6   52.42    5.30
   1   8   6   30.05    4.21
   1   8   6   34.33    4.47
   1   8   6   29.80    3.83
   1   8   7  628.14   27.20
   1   8   7  688.28   29.62
   1   8   7  612.15   28.35
   1   8   7  615.04   27.60
  -1  -8  -7  664.37   28.79
   1   8   8 1405.78   24.09
   1   8   8 1419.66   27.17
   1   8   8 1428.54   25.35
   1   8   9  779.13   34.59
   1   8   9  803.91   34.07
   1   8   9  800.69   33.66
   1   8  10   61.67    6.18
   1   8  10   60.23    5.92
   1   8  10   60.72    6.41
   1   8  10   58.54    5.65
   1   8  10   52.97    4.81
   1   8  11  133.18    9.50
   1   8  11  151.64   10.45
   1   8  11  133.40    9.67
   1   8  12  462.71   22.56
   1   8  12  461.26   22.65
   1   8  13  252.74   14.95
   1   8  14    5.78    2.86
   1   8  15   22.52    3.92
   1   8  15   23.44    4.48
   1   8  15   27.80    4.78
   1   8  16   43.91    6.00
   1   8  16   43.98    6.03
   1   8  17   27.63    4.81
   1   8  17   21.72    4.47
   1   8  18   43.69    5.95
   1   8  18   47.69    5.93
   1   8  19   16.17    3.57
   1   8  19   20.22    4.05
   1   8  20    9.90    2.87
   1   8  20   10.81    2.96
   1   8  21   47.37    4.99
   1   8  21   46.68    5.35
   1   8  22   10.30    2.17
   1   8  22   15.93    3.02
   1   9 -19    3.30    1.28
   1   9 -18    1.84    1.65
   1   9 -18    2.78    1.28
   1   9 -17    5.82    1.69
   1   9 -17    9.06    2.28
   1   9 -17    7.44    2.44
   1   9 -16   21.40    3.50
   1   9 -16   22.18    4.12
   1   9 -16   17.85    3.17
   1   9 -15    3.27    2.17
   1   9 -15    0.72    1.82
   1   9 -15    3.43    2.81
   1   9 -14   39.98    5.43
   1   9 -14   45.52    6.30
   1   9 -14   44.86    5.66
   1   9 -13  208.34   14.81
   1   9 -13  223.79   14.45
   1   9 -13  218.75   14.34
   1   9 -12  360.77   19.79
   1   9 -12  318.57   19.02
   1   9 -12  340.25   20.23
   1   9 -11  347.64   19.90
   1   9 -11  378.73   21.26
   1   9 -11  310.97   17.81
   1   9 -11  368.08   20.27
   1   9 -10   32.18    5.42
   1   9 -10   28.61    5.53
   1   9 -10   22.38    4.13
   1   9  -9  500.42   26.07
   1   9  -9  495.13   24.86
   1   9  -9  510.98   26.88
   1   9  -9  544.46   26.47
   1   9  -8  778.45   35.63
   1   9  -8  796.89   36.78
   1   9  -8  849.07   36.96
   1   9  -8  817.66   37.35
   1   9  -7  629.32   29.58
   1   9  -7  601.76   28.60
   1   9  -7  629.31   29.27
   1   9  -7  589.30   29.76
   1   9  -6   84.44    8.35
   1   9  -6   91.07    8.10
   1   9  -6   81.77    6.66
   1   9  -6   90.15    8.20
   1   9  -6   91.18    8.30
   1   9  -5  160.56   11.28
   1   9  -5  167.04   11.83
   1   9  -5  167.53   12.00
   1   9  -5  184.64   12.01
   1   9  -5  159.52   10.09
   1   9  -4   41.24    5.27
   1   9  -4   41.20    5.16
   1   9  -4   38.81    5.30
   1   9  -4   38.59    4.45
   1   9  -4   47.70    5.86
   1   9  -3  245.64   15.33
   1   9  -3  261.67   15.34
   1   9  -3  260.42   14.77
   1   9  -3  274.46   15.41
   1   9  -3  245.01   13.70
   1   9  -2    8.73    2.60
   1   9  -2    6.03    2.49
   1   9  -2    6.34    2.26
   1   9  -2    5.86    2.45
   1   9  -2    6.46    2.11
   1   9  -1  113.85    9.10
   1   9  -1  104.41    7.79
   1   9  -1  107.86    9.00
   1   9  -1  105.99    8.31
   1   9   0  112.60    9.13
   1   9   0  115.55    8.45
   1   9   0  113.86    9.02
   1   9   0   97.74    7.62
   1   9   1  826.78   34.67
   1   9   1  875.46   36.81
   1   9   1  825.07   35.95
   1   9   1  795.16   34.31
   1   9   2  312.40   16.02
   1   9   2  331.91   17.36
   1   9   2  323.89   17.77
   1   9   2  317.10   16.36
  -1  -9  -3  124.52   10.09
   1   9   3  141.98    9.81
   1   9   3  155.59   10.78
   1   9   3  149.55   10.02
   1   9   3  139.76    9.50
   1   9   4  446.05   21.90
   1   9   4  448.17   21.41
   1   9   4  424.26   20.76
   1   9   4  397.46   18.85
   1   9   4  441.03   20.88
   1   9   5  347.01   19.01
   1   9   5  361.58   18.11
   1   9   5  357.98   18.43
   1   9   5  391.66   19.15
   1   9   5  331.46   16.59
   1   9   6   38.21    4.81
   1   9   6   43.63    5.64
   1   9   6   40.67    4.37
   1   9   6   39.72    5.46
   1   9   6   46.33    5.78
   1   9   7  697.55   31.38
   1   9   7  741.81   32.94
   1   9   7  715.77   30.78
   1   9   7  739.62   33.11
   1   9   8 1339.43   56.62
   1   9   8 1384.59   55.04
   1   9   8 1389.93   55.69
   1   9   8 1480.97   57.93
   1   9   9  633.33   30.09
   1   9   9  653.47   29.26
   1   9   9  634.28   28.63
   1   9  10  173.19   11.49
   1   9  10  162.06   10.56
   1   9  10  161.46   11.84
   1   9  10  159.50   10.83
   1   9  10  141.85    9.39
   1   9  11   22.06    4.02
   1   9  11   21.14    4.21
   1   9  11   21.32    3.35
   1   9  11   23.84    4.11
   1   9  12  187.56   12.43
   1   9  12  177.81   12.01
   1   9  13  107.74    9.13
   1   9  13  118.03    9.67
   1   9  14    8.40    3.21
   1   9  14    6.84    2.72
   1   9  15   35.14    4.80
   1   9  15   35.99    5.31
   1   9  16   10.60    3.56
   1   9  16    6.46    2.50
   1   9  17   16.06    3.97
   1   9  17   19.49    4.25
   1   9  18    0.55    1.73
   1   9  18    0.28    2.41
   1   9  19   13.48    3.28
   1   9  19    9.47    3.08
   1   9  20  140.97    9.89
   1   9  20  122.69    9.19
   1   9  21  172.59   10.79
   1   9  21  175.75   10.50
   1   9  22   70.53    5.62
   1  10 -18    7.28    1.60
   1  10 -17    6.27    2.16
   1  10 -17    4.66    1.35
   1  10 -16   21.38    3.60
   1  10 -16   15.07    2.52
   1  10 -16   16.83    2.74
   1  10 -15    3.38    1.83
   1  10 -15    3.15    2.36
   1  10 -15    4.49    2.01
   1  10 -14   10.22    2.88
   1  10 -14   14.97    3.71
   1  10 -14   12.07    2.98
   1  10 -13   69.56    7.55
   1  10 -13   58.22    6.53
   1  10 -13   68.01    6.92
   1  10 -12  351.76   19.78
   1  10 -12  380.23   21.33
   1  10 -12  374.56   20.25
   1  10 -11  163.40   11.90
   1  10 -11  124.44    9.41
   1  10 -11  142.93   11.25
   1  10 -11  157.15   12.29
   1  10 -10   26.46    4.96
   1  10 -10   29.01    5.08
   1  10 -10   21.42    4.94
   1  10 -10   13.43    3.12
   1  10  -9   13.53    4.24
   1  10  -9    8.12    3.48
   1  10  -9   10.55    3.06
   1  10  -9    9.91    3.58
   1  10  -8   24.82    4.86
   1  10  -8   20.42    4.05
   1  10  -8   21.56    4.93
   1  10  -8   21.67    4.52
   1  10  -7   23.42    4.58
   1  10  -7   19.79    4.55
   1  10  -7   24.43    4.91
   1  10  -7   20.92    4.15
   1  10  -6   23.53    4.80
   1  10  -6   27.12    4.58
   1  10  -6   24.93    4.52
   1  10  -6   31.91    5.30
   1  10  -6   22.49    3.51
   1  10  -5  113.65    9.78
   1  10  -5  106.14    9.26
   1  10  -5  101.54    8.85
   1  10  -5   99.36    7.79
   1  10  -5  113.27    9.59
   1  10  -4   82.90    7.79
   1  10  -4   88.08    8.14
   1  10  -4   79.54    7.96
   1  10  -4   82.48    6.99
   1  10  -4   82.42    8.27
   1  10  -3   13.84    3.88
   1  10  -3   13.62    3.43
   1  10  -3   10.40    2.61
   1  10  -3   13.96    3.39
   1  10  -3   13.34    3.47
   1  10  -2  285.27   16.24
   1  10  -2  287.05   15.59
   1  10  -2  278.79   17.16
   1  10  -2  309.30   17.35
   1  10  -2  274.97   16.44
   1  10  -1  668.25   29.49
   1  10  -1  663.15   30.97
   1  10  -1  658.54   29.26
   1  10  -1  622.35   29.81
   1  10  -1  689.83   31.65
   1  10  -1  633.46   29.66
   1  10   0 2095.71   81.64
   1  10   0 2087.96   79.86
   1  10   0 2098.15   79.17
   1  10   0 1997.17   78.99
   1  10   0 2041.70   80.92
   1  10   1 1964.42   74.84
   1  10   1 1846.81   72.14
   1  10   1 1831.28   72.05
   1  10   1 1862.87   72.69
   1  10   1 1837.57   73.74
   1  10   2 1110.59   46.03
   1  10   2 1011.41   43.19
   1  10   2 1050.18   44.88
   1  10   3   26.63    4.41
   1  10   3   22.43    4.27
   1  10   3   19.93    3.74
   1  10   3   24.53    4.72
   1  10   4  428.63   21.41
   1  10   4  417.11   22.63
   1  10   4  429.85   21.81
   1  10   4  426.96   21.76
   1  10   5  772.01   32.95
   1  10   5  818.04   35.82
   1  10   5  772.04   34.99
   1  10   5  838.66   36.95
   1  10   5  812.99   35.43
   1  10   6  240.18   14.83
   1  10   6  251.63   15.83
   1  10   6  245.59   14.63
   1  10   6  226.00   13.00
   1  10   7   36.74    4.55
   1  10   7   36.63    5.03
   1  10   7   28.26    5.13
   1  10   7   30.65    5.34
   1  10   8  404.30   21.13
   1  10   8  364.91   18.74
   1  10   8  342.40   19.15
   1  10   8  348.17   20.25
   1  10   9  111.63    8.81
   1  10   9   98.88    8.04
   1  10   9  110.08    9.12
   1  10   9  110.16    9.87
   1  10  10   22.05    3.85
   1  10  10   20.40    4.09
   1  10  10   18.93    3.80
   1  10  10   30.25    5.03
   1  10  11   30.05    4.12
   1  10  11   37.84    5.35
   1  10  11   37.35    5.62
   1  10  11   36.09    4.93
   1  10  12   89.68    8.13
   1  10  12   81.24    6.89
   1  10  12   92.68    8.57
   1  10  13  176.49   12.81
   1  10  13  193.57   12.95
   1  10  14  212.43   14.14
   1  10  14  202.63   13.64
   1  10  15  163.08   11.85
   1  10  15  151.61   11.78
   1  10  15  150.32   10.75
   1  10  16   10.64    3.37
   1  10  16   10.41    2.81
   1  10  17   15.83    3.80
   1  10  18   12.84    3.49
   1  10  18   16.52    3.72
   1  10  19   14.05    3.50
   1  10  19   13.30    3.35
   1  10  20   54.21    5.62
   1  10  20   53.84    5.67
   1  10  21  159.96    9.67
   1  10  21  171.83   10.10
   1  11 -16    1.04    1.41
   1  11 -16    1.23    0.87
   1  11 -15    1.48    1.26
   1  11 -15    0.38    1.80
   1  11 -15    1.53    1.20
   1  11 -14   31.32    4.51
   1  11 -14   33.14    3.96
   1  11 -14   28.35    3.78
   1  11 -13   61.19    6.69
   1  11 -13   58.16    5.79
   1  11 -13   59.30    5.90
   1  11 -12   30.90    4.71
   1  11 -12   47.45    6.22
   1  11 -12   46.47    5.51
   1  11 -11   79.10    7.93
   1  11 -11   96.96    9.21
   1  11 -11  101.20    8.64
   1  11 -10   56.02    7.16
   1  11 -10   53.83    6.74
   1  11 -10   50.37    5.58
   1  11 -10   63.00    7.03
   1  11  -9    2.49    2.14
   1  11  -9    4.68    2.87
   1  11  -9    3.49    3.24
   1  11  -9    1.85    2.41
   1  11  -8  103.36    9.37
   1  11  -8  109.36    9.73
   1  11  -8   88.29    8.24
   1  11  -8  111.62   10.29
   1  11  -7  269.67   17.20
   1  11  -7  254.11   16.01
   1  11  -7  300.56   18.22
   1  11  -7  304.03   17.51
   1  11  -6  470.45   23.11
   1  11  -6  393.02   21.66
   1  11  -6  433.43   23.01
   1  11  -6  389.83   19.94
   1  11  -6  433.40   23.48
   1  11  -5  185.55   11.81
   1  11  -5  201.78   13.34
   1  11  -5  220.34   14.02
   1  11  -5  199.58   13.82
   1  11  -5  194.49   13.90
   1  11  -4   76.92    6.94
   1  11  -4   94.03    8.55
   1  11  -4   77.85    8.03
   1  11  -4   86.75    8.09
   1  11  -4   81.40    8.48
   1  11  -3    4.22    2.49
   1  11  -3    7.75    3.07
   1  11  -3    8.35    3.20
   1  11  -3    6.88    2.37
   1  11  -3    5.57    2.69
   1  11  -2   29.18    4.42
   1  11  -2   31.23    4.95
   1  11  -2   26.13    4.76
   1  11  -2   25.91    4.12
   1  11  -2   27.90    4.66
   1  11  -2   29.84    4.88
   1  11  -1  254.41   16.27
   1  11  -1  238.18   14.48
   1  11  -1  250.33   15.15
   1  11  -1  266.82   16.14
   1  11  -1  232.49   14.27
   1  11   0  500.60   24.74
   1  11   0  521.13   25.09
   1  11   0  530.53   26.66
   1  11   0  543.60   27.19
   1  11   0  514.85   25.65
   1  11   1  377.56   21.30
   1  11   1  395.24   22.10
   1  11   1  382.03   20.44
   1  11   1  376.78   19.73
   1  11   2   97.66    9.65
   1  11   2   94.21    9.05
   1  11   2   93.50    8.14
   1  11   3  100.22    9.41
   1  11   3  110.96   10.29
   1  11   3  109.36    8.83
   1  11   4  119.00   10.85
   1  11   4  136.51   10.63
   1  11   4  125.63   10.43
   1  11   4  119.10    9.70
   1  11   5  215.82   14.76
   1  11   5  215.83   12.41
   1  11   5  251.18   15.47
   1  11   5  249.21   16.23
   1  11   5  227.28   14.51
   1  11   6   82.28    6.87
   1  11   6   89.03    8.43
   1  11   6   89.49    9.27
   1  11   6   81.95    8.04
   1  11   7   26.00    4.58
   1  11   7   20.50    4.30
   1  11   7   18.89    3.37
   1  11   7   28.68    5.20
   1  11   8    5.00    2.39
   1  11   8    3.62    2.91
   1  11   8    4.66    2.67
   1  11   8    4.94    3.12
   1  11   9   33.37    5.36
   1  11   9   32.70    4.48
   1  11   9   26.50    5.19
   1  11   9   32.58    4.83
   1  11  10   18.25    3.62
   1  11  10   22.79    4.59
   1  11  10   17.46    4.70
   1  11  10   18.36    3.96
   1  11  10   17.92    3.54
   1  11  11  165.97   12.11
   1  11  11  173.63   12.67
   1  11  11  155.65   11.25
   1  11  11  155.34   10.73
   1  11  12  370.95   19.70
   1  11  12  382.53   20.56
   1  11  12  334.21   18.11
   1  11  13  716.11   33.66
   1  11  13  706.63   32.73
   1  11  14  737.14   33.86
   1  11  14  696.19   32.87
   1  11  15  327.60   18.30
   1  11  15  310.54   18.51
   1  11  15  301.63   17.24
   1  11  16   34.07    5.34
   1  11  16   34.47    5.21
   1  11  16   27.06    4.28
   1  11  17   12.64    3.59
   1  11  17   11.63    3.34
   1  11  18   18.46    3.76
   1  11  19   20.25    3.67
   1  11  20    5.24    2.13
   1  11  20    5.62    2.31
   1  12 -15   45.21    4.10
   1  12 -14   43.41    3.75
   1  12 -14   47.50    4.70
   1  12 -13   42.92    4.99
   1  12 -13   46.35    4.43
   1  12 -13   46.35    4.55
   1  12 -12   47.25    4.93
   1  12 -12   42.76    4.87
   1  12 -12   44.69    5.47
   1  12 -11   30.29    4.45
   1  12 -11   30.62    4.36
   1  12 -11   31.75    5.02
   1  12 -10   32.09    4.13
   1  12 -10   37.71    5.15
   1  12 -10   35.47    5.43
   1  12 -10   38.94    5.23
   1  12  -9   90.78    8.13
   1  12  -9   68.89    6.54
   1  12  -9   71.40    7.53
   1  12  -9   84.16    8.42
   1  12  -8   68.39    7.31
   1  12  -8   77.85    8.36
   1  12  -8   51.73    6.08
   1  12  -8   63.73    7.26
   1  12  -7  183.63   12.65
   1  12  -7  170.80   12.59
   1  12  -7  172.76   13.08
   1  12  -7  163.91   11.64
   1  12  -6   87.88    8.25
   1  12  -6   75.62    6.94
   1  12  -6   76.37    7.63
   1  12  -6   72.36    6.43
   1  12  -6   79.34    8.53
   1  12  -6   71.22    7.98
   1  12  -5   41.11    5.92
   1  12  -5   47.21    6.01
   1  12  -5   37.46    4.70
   1  12  -5   50.83    6.60
   1  12  -5   46.58    6.07
   1  12  -5   35.21    4.91
   1  12  -4   24.91    3.96
   1  12  -4   27.08    5.01
   1  12  -4   23.12    4.39
   1  12  -4   22.51    3.97
   1  12  -4   27.33    4.75
   1  12  -4   31.39    5.26
   1  12  -3   12.21    3.00
   1  12  -3   18.58    4.02
   1  12  -3   12.33    3.51
   1  12  -3   10.26    2.96
   1  12  -3   11.92    4.02
   1  12  -2   16.48    3.44
   1  12  -2   17.44    4.13
   1  12  -2   15.42    4.17
   1  12  -2   14.55    3.80
   1  12  -2   15.92    3.52
   1  12  -1   19.90    3.74
   1  12  -1   19.35    4.25
   1  12  -1   25.06    4.62
   1  12  -1   22.28    4.57
   1  12   0    2.10    2.69
   1  12   0    3.88    2.38
   1  12   0    4.24    2.86
   1  12   0    5.05    2.85
   1  12   1   13.52    4.07
   1  12   1   16.03    3.57
   1  12   1   15.54    4.01
   1  12   1   13.89    4.03
   1  12   2   71.88    7.30
   1  12   2   82.51    9.10
   1  12   2   78.77    8.56
   1  12   3   54.24    6.41
   1  12   3   53.07    7.02
   1  12   3   58.67    7.76
   1  12   4   47.55    6.52
   1  12   4   67.41    8.24
   1  12   4   46.26    6.73
   1  12   4   51.09    6.29
   1  12   5  102.04   10.40
   1  12   5   97.39    8.92
   1  12   5   93.60    9.38
   1  12   6   40.45    6.12
   1  12   6   35.65    5.62
   1  12   6   47.09    7.15
   1  12   6   36.12    4.42
   1  12   7   16.50    4.23
   1  12   7   20.87    4.79
   1  12   7   20.24    3.57
   1  12   7   24.48    5.54
   1  12   8   42.62    5.29
   1  12   8   47.96    7.13
   1  12   8   37.31    6.05
   1  12   9   21.68    5.05
   1  12   9   18.78    3.86
   1  12   9   18.87    4.21
   1  12   9   23.80    4.80
   1  12  10   68.89    7.18
   1  12  10   72.19    6.86
   1  12  10   68.41    7.90
   1  12  10   72.91    7.49
   1  12  10   72.14    8.66
   1  12  11  120.04    9.98
   1  12  11  116.09   10.45
   1  12  11  121.12    9.27
   1  12  11  111.95    9.18
   1  12  12  378.85   21.07
   1  12  12  402.50   20.36
   1  12  12  362.80   19.47
   1  12  13  351.48   20.08
   1  12  13  362.01   19.34
   1  12  14  246.40   15.54
   1  12  14  229.73   14.46
   1  12  15  111.78    9.17
   1  12  15  112.70    9.83
   1  12  15  108.60    8.96
   1  12  16    2.70    1.98
   1  12  16    1.31    1.86
   1  12  16    2.95    2.53
   1  12  17   15.59    2.85
   1  12  17   17.47    3.55
   1  12  17   18.57    3.95
   1  12  18   17.28    3.50
   1  12  18   13.86    2.95
   1  12  19   10.02    2.76
   1  12  19    9.20    2.20
   1  13 -14   50.24    3.97
   1  13 -13   17.27    2.78
   1  13 -12    5.57    1.63
   1  13 -12    8.70    2.46
   1  13 -11   20.00    3.59
   1  13 -11   17.32    2.88
   1  13 -10   41.84    5.26
   1  13 -10   40.51    4.66
   1  13  -9   11.24    3.06
   1  13  -9    9.52    2.48
   1  13  -9   11.72    3.51
   1  13  -8   23.73    4.14
   1  13  -8   23.44    4.71
   1  13  -8   16.60    3.28
   1  13  -7   -0.24    1.81
   1  13  -7    1.88    2.37
   1  13  -7    1.53    2.60
   1  13  -6   68.53    7.21
   1  13  -6   76.46    8.12
   1  13  -6   71.31    7.15
   1  13  -5   86.82    8.68
   1  13  -5   76.74    7.85
   1  13  -5   87.63    8.28
   1  13  -4    6.86    2.52
   1  13  -4    7.07    2.81
   1  13  -4    4.61    2.75
   1  13  -4    7.43    3.35
   1  13  -3   30.02    4.99
   1  13  -3   29.07    4.34
   1  13  -3   34.70    5.60
   1  13  -3   28.38    4.80
   1  13  -2    4.99    2.64
   1  13  -2    4.68    3.03
   1  13  -2    4.19    2.15
   1  13  -2    3.66    3.10
   1  13  -1    5.91    3.16
   1  13  -1    6.19    3.20
   1  13  -1    4.84    2.82
   1  13  -1    6.34    2.64
   1  13   0   22.21    4.68
   1  13   0   22.09    4.53
   1  13   0   19.32    3.82
   1  13   0   18.53    4.65
   1  13   1   31.11    5.64
   1  13   1   32.72    5.49
   1  13   1   29.84    4.72
   1  13   1   26.66    5.39
   1  13   2   38.26    5.43
   1  13   2   34.19    6.09
   1  13   2   36.75    5.92
   1  13   2   34.92    5.77
   1  13   3    3.14    2.75
   1  13   3   -0.37    2.50
   1  13   3    1.19    2.87
   1  13   4   71.19    8.78
   1  13   4   64.33    7.22
   1  13   4   60.40    7.78
   1  13   5    4.49    3.03
   1  13   5    6.09    2.87
   1  13   5    9.38    3.93
   1  13   6  100.53   10.63
   1  13   6  106.51    9.60
   1  13   6  102.59   10.11
   1  13   7   33.18    4.34
   1  13   7   42.67    6.54
   1  13   7   32.16    6.07
   1  13   8   43.08    6.67
   1  13   8   38.52    4.88
   1  13   8   44.04    6.08
   1  13   8   42.22    6.54
   1  13   9   18.19    4.19
   1  13   9   25.71    4.10
   1  13   9   25.56    5.11
   1  13   9   29.12    5.81
   1  13  10    2.39    2.28
   1  13  10    4.10    2.89
   1  13  10    3.43    3.18
   1  13  10    2.84    2.96
   1  13  11   38.35    5.28
   1  13  11   35.30    5.21
   1  13  12   23.91    4.16
   1  13  12   27.19    4.67
   1  13  13    3.48    2.53
   1  13  13    1.37    1.56
   1  13  14   22.62    4.28
   1  13  14   17.83    3.96
   1  13  14   20.32    3.55
   1  13  15   22.15    3.93
   1  13  15   25.51    4.53
   1  13  15   25.85    3.82
   1  13  16    1.03    2.02
   1  13  16    1.37    1.53
   1  13  16    0.40    1.63
   1  13  17    2.16    1.60
   1  13  17    4.62    2.39
   1  13  18    2.89    1.71
   1  14 -12    9.05    1.85
   1  14 -11   25.28    3.35
   1  14 -10   43.07    4.67
   1  14 -10   36.69    3.64
   1  14  -9   27.79    4.17
   1  14  -9   27.96    3.54
   1  14  -8    8.79    2.33
   1  14  -8   15.58    3.52
   1  14  -8   17.07    3.21
   1  14  -7  108.96    8.13
   1  14  -7  124.09    9.60
   1  14  -7  115.23    8.55
   1  14  -6  218.82   13.90
   1  14  -6  199.62   12.71
   1  14  -6  231.82   13.42
   1  14  -5  216.10   13.92
   1  14  -5  258.28   14.69
   1  14  -5  246.50   15.14
   1  14  -4   88.06    8.32
   1  14  -4   66.51    7.21
   1  14  -4   76.37    6.33
   1  14  -4   81.18    7.64
   1  14  -3   19.58    4.13
   1  14  -3   12.79    2.89
   1  14  -3   15.22    3.72
   1  14  -3   22.38    4.37
   1  14  -2    3.16    2.21
   1  14  -2    5.62    3.10
   1  14  -2    9.76    3.36
   1  14  -2    3.57    2.00
   1  14  -1    0.61    2.78
   1  14  -1    2.99    2.38
   1  14  -1   -0.33    2.21
   1  14  -1    2.12    1.84
   1  14   0   17.86    4.41
   1  14   0   16.81    3.95
   1  14   0   12.30    3.12
   1  14   0   17.38    4.38
   1  14   1   27.65    5.33
   1  14   1   29.72    4.64
   1  14   1   26.20    4.91
   1  14   1   32.82    5.47
   1  14   2    2.01    2.58
   1  14   2   -0.36    2.53
   1  14   2   -0.53    1.85
   1  14   3   37.84    6.24
   1  14   3   30.37    5.39
   1  14   3   35.25    5.06
   1  14   4   22.41    4.26
   1  14   4   16.56    4.27
   1  14   4   20.69    4.93
   1  14   5   13.75    3.70
   1  14   5    6.97    3.53
   1  14   5   10.68    3.71
   1  14   6    5.80    3.18
   1  14   6    3.92    2.98
   1  14   7   32.12    5.78
   1  14   7   35.77    5.68
   1  14   7   32.98    5.57
   1  14   8   37.89    6.01
   1  14   8   43.76    6.18
   1  14   8   45.80    6.79
   1  14   9   18.32    4.61
   1  14   9   21.32    4.27
   1  14   9   21.94    3.57
   1  14   9   25.86    5.04
   1  14  10    9.79    3.55
   1  14  10    6.08    2.33
   1  14  10    7.73    3.52
   1  14  11    5.36    2.35
   1  14  11    5.32    2.63
   1  14  12   25.36    4.07
   1  14  12   20.15    3.78
   1  14  13   72.91    6.83
   1  14  14  160.73   10.61
   1  14  14  152.57   10.80
   1  14  15   49.52    5.35
   1  14  15   56.95    5.70
   1  14  16   23.64    3.46
   1  14  16   17.09    2.73
   1  14  17    2.90    1.54
   1  15 -10   78.07    5.34
   1  15  -9   52.94    4.69
   1  15  -8    5.31    2.09
   1  15  -8    5.66    1.62
   1  15  -7   57.32    4.95
   1  15  -7   65.26    6.05
   1  15  -6  183.15   10.70
   1  15  -6  191.36   11.90
   1  15  -5  183.07   11.48
   1  15  -5  202.88   12.56
   1  15  -5  197.42   11.55
   1  15  -4   46.24    5.65
   1  15  -4   37.94    5.07
   1  15  -4   44.75    5.06
   1  15  -3    2.73    2.42
   1  15  -3    3.24    2.10
   1  15  -3    3.71    2.50
   1  15  -3    0.71    1.50
   1  15  -2    3.71    2.67
   1  15  -2    4.96    2.66
   1  15  -2    5.12    2.33
   1  15  -2    4.80    2.18
   1  15  -1   13.76    3.33
   1  15  -1   16.91    3.37
   1  15  -1   14.83    3.72
   1  15   0   13.28    3.63
   1  15   0   15.49    3.04
   1  15   0   18.84    3.83
   1  15   1    1.11    1.70
   1  15   1    0.28    1.74
   1  15   1    0.31    2.39
   1  15   2   18.48    3.83
   1  15   2   24.87    4.76
   1  15   2   22.55    3.88
   1  15   3   61.39    6.78
   1  15   3   55.18    6.91
   1  15   3   60.12    6.17
   1  15   4   17.57    4.12
   1  15   4   11.33    3.41
   1  15   4   12.17    4.05
   1  15   5    3.31    3.04
   1  15   5    4.22    2.67
   1  15   6  243.92   15.77
   1  15   6  220.40   14.66
   1  15   6  233.62   14.73
   1  15   7  318.94   18.89
   1  15   7  304.07   18.05
   1  15   7  330.66   18.20
   1  15   8  288.22   17.43
   1  15   8  318.82   17.63
   1  15   8  301.34   18.21
   1  15   9  116.61    9.38
   1  15   9  102.49    9.52
   1  15   9  107.73    9.35
   1  15  10   36.26    5.07
   1  15  11   20.33    3.61
   1  15  12   13.52    2.59
   1  15  12    9.98    2.52
   1  15  13   39.66    4.02
   1  15  13   35.73    4.70
   1  15  14   16.84    3.11
   1  15  14   20.90    2.84
   1  15  15   12.31    2.33
   1  16  -8   10.31    1.78
   1  16  -7    1.72    1.23
   1  16  -6   10.49    2.38
   1  16  -5    0.89    1.52
   1  16  -4    8.75    2.59
   1  16  -4    7.39    1.93
   1  16  -3   29.27    3.16
   1  16  -3   27.88    4.09
   1  16  -3   23.05    3.31
   1  16  -2  127.22    7.93
   1  16  -2  124.91    9.04
   1  16  -2  117.17    8.11
   1  16  -1  224.68   13.54
   1  16  -1  212.65   12.43
   1  16  -1  257.63   12.96
   1  16   0  129.64    9.19
   1  16   0  143.76   10.29
   1  16   1   43.90    5.63
   1  16   1   53.13    5.46
   1  16   2    8.94    3.06
   1  16   2    8.62    2.60
   1  16   2   14.13    3.19
   1  16   3   28.67    4.36
   1  16   3   21.68    4.20
   1  16   3   23.60    3.83
   1  16   4    7.43    2.87
   1  16   4    2.29    2.34
   1  16   4    2.24    1.98
   1  16   5   73.69    7.24
   1  16   5   67.78    6.48
   1  16   6  168.64   11.67
   1  16   6  194.30   11.94
   1  16   6  167.69   11.06
   1  16   7  314.45   16.38
   1  16   7  285.00   16.36
   1  16   7  289.76   15.79
   1  16   8  163.40   11.17
   1  16   8  183.11   11.29
   1  16   8  165.21   10.70
   1  16   9   31.46    4.33
   1  16  10    4.60    2.00
   1  16  11    6.27    1.95
   1  16  11   10.39    2.73
   1  16  12    9.76    2.42
   1  16  13   -0.14    1.19
   1  17  -4   21.59    2.70
   1  17  -3    5.19    1.74
   1  17  -2  113.19    7.38
   1  17  -1  299.61   13.75
   1  17  -1  305.56   14.85
   1  17   0  309.22   15.98
   1  17   0  364.25   15.85
   1  17   1  127.51    7.80
   1  17   1  139.95    8.94
   1  17   2   29.43    3.83
   1  17   2   26.65    3.16
   1  17   3    7.89    2.33
   1  17   3    5.22    1.79
   1  17   3    9.05    2.39
   1  17   4    9.11    2.48
   1  17   4    9.15    2.07
   1  17   4   11.51    2.65
   1  17   5    0.69    1.72
   1  17   5    0.14    1.22
   1  17   6    7.66    2.38
   1  17   6    4.59    1.60
   1  17   6    6.93    2.18
   1  17   7    2.43    1.78
   1  17   8   11.05    2.42
   1  17   9   29.00    3.29
   1  17   9   31.69    3.59
   1  17  10   26.29    3.11
   1  17  10   23.07    2.58
   1  18   2    3.84    1.23
   1  18   3    2.26    1.16
   1  18   4   10.79    1.89
   1  18   5    5.18    1.51
   1  18   6   35.62    3.22
  -2  16   8    1.13    0.94
  -2  16   7   28.54    3.02
  -2  16   6   13.03    2.29
  -2  16   6   13.37    2.32
  -2  16   5    5.23    1.80
  -2  16   5    4.20    1.78
  -2  16   5    7.17    1.95
  -2  16   4    1.40    1.38
  -2  16   4    1.07    1.48
  -2  16   3   11.33    2.41
  -2  16   3    8.82    2.25
  -2  16   3   10.27    2.15
  -2  16   2   50.37    4.77
  -2  16   2   55.13    4.80
  -2  16   2   55.20    4.64
  -2  16   1   88.24    6.04
  -2  16   1   95.47    6.33
  -2  16   1   78.83    6.15
  -2  16   0   73.77    5.35
  -2  16   0   68.50    5.58
  -2  16   0   78.53    5.44
  -2  16  -1   36.77    3.88
  -2  16  -1   36.58    3.52
  -2  16  -1   40.63    3.56
  -2  16  -2   10.47    1.92
  -2  16  -2   11.40    1.75
  -2  16  -3    3.12    1.18
  -2  15  12   19.98    2.43
  -2  15  10    5.38    1.52
  -2  15   9    0.84    1.35
  -2  15   8    2.44    1.74
  -2  15   8    4.24    2.08
  -2  15   7   -0.62    1.88
  -2  15   7    0.54    1.59
  -2  15   7    0.80    1.67
  -2  15   6   11.16    2.98
  -2  15   6   11.92    2.78
  -2  15   6   10.40    2.75
  -2  15   5   25.25    4.08
  -2  15   5   25.45    3.96
  -2  15   5   23.12    3.74
  -2  15   4   28.72    4.32
  -2  15   4   23.60    3.83
  -2  15   3   41.61    5.23
  -2  15   3   48.27    5.26
  -2  15   2   81.19    6.91
  -2  15   1   84.95    6.97
  -2  15   0   32.85    4.28
  -2  15  -1   24.92    3.74
  -2  15  -2    0.73    1.47
  -2  15  -3    2.75    1.73
  -2  15  -3    1.19    1.38
  -2  15  -4    2.46    1.23
  -2  15  -4    4.30    1.79
  -2  15  -5   25.79    3.16
  -2  15  -6   13.77    2.20
  -2  15  -7    2.18    1.07
  -2  14  14   18.11    2.39
  -2  14  13   15.59    2.58
  -2  14  13   19.41    2.75
  -2  14  12    5.94    1.97
  -2  14  11   33.51    3.94
  -2  14  10   60.75    5.52
  -2  14  10   65.29    5.68
  -2  14   9   71.17    6.46
  -2  14   9   76.30    6.24
  -2  14   9   77.09    7.31
  -2  14   8   31.46    3.95
  -2  14   8   36.88    4.86
  -2  14   8   26.67    4.58
  -2  14   8   29.51    4.76
  -2  14   7    5.17    3.04
  -2  14   7    7.37    2.87
  -2  14   6   20.45    4.19
  -2  14   6   19.53    4.26
  -2  14   5   15.52    3.75
  -2  14   4    3.86    2.66
  -2  14   3   15.79    3.83
  -2  14   2   26.71    4.57
  -2  14   1   30.42    4.68
  -2  14   0   51.05    5.98
  -2  14  -1   25.71    4.21
  -2  14  -2   26.96    4.29
  -2  14  -3    4.09    2.26
  -2  14  -4   10.16    2.85
  -2  14  -5    3.06    1.94
  -2  14  -6   -0.56    1.61
  -2  14  -7    3.55    1.84
  -2  14  -8    5.14    1.78
  -2  14  -9    4.15    1.39
  -2  14 -10    5.79    1.34
  -2  13  16   11.34    2.21
  -2  13  15   67.74    5.75
  -2  13  15   64.60    4.88
  -2  13  14   99.15    7.65
  -2  13  14  100.80    6.85
  -2  13  14   92.45    6.68
  -2  13  13   79.72    7.11
  -2  13  13   82.03    6.49
  -2  13  12    8.07    2.69
  -2  13  12    5.11    2.11
  -2  13  11   95.94    7.48
  -2  13  11   94.61    8.13
  -2  13  11   82.12    6.93
  -2  13  10  300.95   16.31
  -2  13  10  242.56   14.94
  -2  13  10  290.32   17.11
  -2  13  10  267.77   14.86
  -2  13   9  232.73   14.05
  -2  13   9  233.38   15.01
  -2  13   9  245.39   15.46
  -2  13   9  193.02   13.40
  -2  13   8   60.22    6.37
  -2  13   8   49.05    6.79
  -2  13   8   61.95    7.28
  -2  13   7    2.26    2.00
  -2  13   7    1.99    2.96
  -2  13   6    8.41    2.70
  -2  13   6   10.66    3.70
  -2  13   5    2.66    2.82
  -2  13   4   36.24    5.84
  -2  13   3   98.54    9.46
  -2  13   2  123.22   10.50
  -2  13   1   83.65    8.40
  -2  13   0    5.31    2.81
  -2  13  -1   66.54    7.19
  -2  13  -2  200.74   13.28
  -2  13  -3  227.48   14.18
  -2  13  -4   14.30    3.71
  -2  13  -5    9.00    3.12
  -2  13  -6   21.98    4.12
  -2  13  -7   65.65    6.41
  -2  13  -8   23.53    3.79
  -2  13  -9    9.10    2.47
  -2  13 -10    9.50    2.59
  -2  13 -10   10.94    2.38
  -2  13 -11    4.59    1.82
  -2  13 -11    5.02    1.62
  -2  13 -12    3.08    1.33
  -2  13 -12    2.28    1.05
  -2  12  17   42.83    4.09
  -2  12  17   40.48    4.45
  -2  12  16   29.95    4.26
  -2  12  16   31.36    3.98
  -2  12  15   13.45    2.46
  -2  12  15   12.25    3.35
  -2  12  15   14.32    3.32
  -2  12  14  107.26    8.75
  -2  12  14  106.82    9.14
  -2  12  13  124.85   10.29
  -2  12  13  126.04    9.96
  -2  12  12   43.20    5.71
  -2  12  12   47.27    6.36
  -2  12  11   34.32    5.28
  -2  12  11   38.62    5.95
  -2  12  11   45.03    6.42
  -2  12  11   29.25    4.48
  -2  12  10   45.51    6.41
  -2  12  10   48.62    6.75
  -2  12  10   47.38    6.12
  -2  12  10   45.43    5.90
  -2  12   9    6.39    3.68
  -2  12   9    3.55    2.69
  -2  12   8   34.56    5.27
  -2  12   8   34.16    6.00
  -2  12   7   10.15    4.02
  -2  12   7    9.20    3.03
  -2  12   6   39.62    6.42
  -2  12   6   40.88    5.47
  -2  12   5    2.90    3.37
  -2  12   5    7.87    2.67
  -2  12   4   20.04    3.67
  -2  12   4   20.36    5.02
  -2  12   3  160.11   12.78
  -2  12   2  578.53   29.15
  -2  12   1  502.47   26.08
  -2  12   0  302.79   18.29
  -2  12  -1   10.89    3.76
  -2  12  -1    8.96    3.55
  -2  12  -2  266.53   16.54
  -2  12  -2  269.27   16.41
  -2  12  -3  155.44   11.72
  -2  12  -3  156.91   11.67
  -2  12  -4   68.27    7.26
  -2  12  -4   74.53    7.61
  -2  12  -5    5.65    2.85
  -2  12  -5    9.28    3.35
  -2  12  -6    4.02    2.49
  -2  12  -6    2.76    2.59
  -2  12  -7   27.66    4.66
  -2  12  -7   30.89    4.54
  -2  12  -8   97.23    8.38
  -2  12  -8   99.87    7.92
  -2  12  -9  114.37    8.81
  -2  12  -9  110.37    7.91
  -2  12  -9  111.46    9.23
  -2  12 -10  271.08   13.92
  -2  12 -10  291.83   15.97
  -2  12 -10  315.07   15.82
  -2  12 -11  233.94   13.79
  -2  12 -11  274.57   13.86
  -2  12 -12   70.42    5.97
  -2  12 -12   72.69    5.71
  -2  12 -13   36.00    3.85
  -2  12 -13   39.71    3.69
  -2  12 -14   25.87    2.85
  -2  12 -14   24.69    2.47
  -2  11  18   22.91    3.54
  -2  11  18   26.09    3.64
  -2  11  17  110.18    8.52
  -2  11  16   65.53    6.88
  -2  11  15    3.11    2.86
  -2  11  15    7.17    2.95
  -2  11  15    7.76    2.19
  -2  11  14  164.23   12.19
  -2  11  14  140.74   11.64
  -2  11  13  189.98   14.21
  -2  11  13  198.25   14.07
  -2  11  12  168.71   12.97
  -2  11  12  164.16   13.13
  -2  11  11   35.09    5.95
  -2  11  11   30.76    5.66
  -2  11  11   33.10    5.72
  -2  11  11   19.04    3.67
  -2  11  10   45.40    6.71
  -2  11  10   43.87    6.63
  -2  11   9  196.03   14.48
  -2  11   9  191.50   14.20
  -2  11   8  234.64   15.67
  -2  11   8  235.71   16.17
  -2  11   7  240.47   15.44
  -2  11   7  218.63   15.80
  -2  11   6   63.20    7.85
  -2  11   6   57.63    6.68
  -2  11   5   26.31    5.38
  -2  11   5   24.65    4.35
  -2  11   4  315.56   17.31
  -2  11   4  320.86   19.56
  -2  11   3   40.20    4.96
  -2  11   3   43.23    5.18
  -2  11   3   44.23    6.62
  -2  11   2  165.69   12.73
  -2  11   1  388.57   21.87
  -2  11   1  390.60   21.81
  -2  11   0  440.17   23.71
  -2  11   0  436.68   23.46
  -2  11  -1  144.80   10.93
  -2  11  -1  141.57   11.31
  -2  11  -1  137.77   11.25
  -2  11  -2    3.79    3.15
  -2  11  -2    6.41    3.07
  -2  11  -2    5.20    2.92
  -2  11  -3   11.72    3.23
  -2  11  -3    9.96    3.49
  -2  11  -3   11.72    3.46
  -2  11  -4   16.49    3.56
  -2  11  -4   15.50    4.01
  -2  11  -4   19.05    4.15
  -2  11  -5   66.52    6.67
  -2  11  -5   74.78    7.74
  -2  11  -5   73.62    7.75
  -2  11  -6   49.55    6.21
  -2  11  -6   43.28    5.13
  -2  11  -6   54.72    6.45
  -2  11  -6   41.77    6.21
  -2  11  -7    9.90    3.17
  -2  11  -7    9.09    3.37
  -2  11  -7   11.13    3.71
  -2  11  -8    6.88    2.77
  -2  11  -8    3.11    2.97
  -2  11  -8    3.75    2.81
  -2  11  -9   35.28    4.75
  -2  11  -9   37.76    5.64
  -2  11  -9   35.14    5.20
  -2  11 -10  421.01   21.08
  -2  11 -10  396.11   19.61
  -2  11 -10  402.69   21.44
  -2  11 -11  606.62   27.20
  -2  11 -11  663.71   30.02
  -2  11 -11  687.89   29.55
  -2  11 -12  489.06   22.77
  -2  11 -12  484.93   23.36
  -2  11 -13   71.60    6.31
  -2  11 -13   66.91    5.89
  -2  11 -14   12.69    2.68
  -2  11 -14   13.53    2.51
  -2  11 -15   73.55    5.47
  -2  11 -15   81.21    5.32
  -2  10  19    5.94    2.23
  -2  10  19    3.98    1.85
  -2  10  18   20.82    3.95
  -2  10  18   25.70    4.15
  -2  10  17   23.42    4.43
  -2  10  17   22.02    4.43
  -2  10  16    7.10    3.62
  -2  10  16    7.79    3.42
  -2  10  15  119.92   10.58
  -2  10  14  330.47   19.86
  -2  10  13  135.19   11.98
  -2  10  13  150.07   12.25
  -2  10  12  126.18   11.34
  -2  10  12  114.06   10.65
  -2  10  11   60.50    7.60
  -2  10  11   63.73    7.88
  -2  10  10   63.94    7.88
  -2  10  10   74.47    8.39
   2 -10 -10   59.16    6.92
  -2  10   9  169.01   13.01
  -2  10   9  171.50   13.14
   2 -10  -9  161.14   11.74
  -2  10   8  326.70   19.08
  -2  10   8  318.20   19.13
   2 -10  -8  289.98   16.95
  -2  10   7  611.15   29.79
  -2  10   7  617.28   30.51
  -2  10   6   17.71    4.38
  -2  10   6   15.76    3.81
  -2  10   5  198.28   12.90
  -2  10   5  190.98   13.80
  -2  10   4  335.37   18.02
  -2  10   4  330.97   19.53
  -2  10   4  341.93   18.03
  -2  10   3   75.26    6.75
  -2  10   3   73.92    6.75
  -2  10   3   78.49    8.30
  -2  10   2   43.13    4.93
  -2  10   2   31.78    5.71
  -2  10   1  213.80   14.45
  -2  10   1  186.21   13.54
  -2  10   1  207.17   13.50
  -2  10   0  145.43   11.06
  -2  10   0  121.11    9.76
  -2  10   0  128.99   10.73
  -2  10  -1  100.21    8.56
  -2  10  -1  108.78    9.41
  -2  10  -1  108.21    9.61
  -2  10  -2   52.69    6.44
  -2  10  -2   59.26    6.87
  -2  10  -2   51.86    5.94
  -2  10  -3  144.39   10.47
  -2  10  -3  166.89   11.88
  -2  10  -3  151.05   11.33
  -2  10  -3  144.58   11.71
  -2  10  -4  437.74   22.16
  -2  10  -4  385.96   20.29
  -2  10  -4  416.45   21.68
  -2  10  -4  384.01   21.90
  -2  10  -5  417.07   21.59
  -2  10  -5  448.48   23.15
  -2  10  -5  421.19   23.59
  -2  10  -6   25.78    5.10
  -2  10  -6   32.12    5.20
  -2  10  -6   33.41    5.19
  -2  10  -6   28.23    4.16
  -2  10  -7   24.09    5.01
  -2  10  -7   22.64    4.40
  -2  10  -7   22.22    4.61
  -2  10  -7   19.32    3.70
  -2  10  -8  234.81   14.76
  -2  10  -8  183.99   12.66
  -2  10  -8  215.93   14.98
  -2  10  -8  225.51   14.03
  -2  10  -9  101.27    8.51
  -2  10  -9   92.14    7.87
  -2  10  -9   95.08    8.88
  -2  10  -9   94.82    9.24
  -2  10 -10   33.22    5.31
  -2  10 -10   32.68    4.49
  -2  10 -10   35.65    4.87
  -2  10 -10   32.23    5.66
  -2  10 -11  260.94   15.58
  -2  10 -11  244.84   13.98
  -2  10 -11  251.32   15.86
  -2  10 -12  185.51   10.92
  -2  10 -12  196.30   12.56
  -2  10 -12  181.16   12.79
  -2  10 -13  163.16   10.94
  -2  10 -13  167.99   11.53
  -2  10 -14    4.86    2.76
  -2  10 -14    4.42    2.19
  -2  10 -15    2.18    1.77
  -2  10 -15    1.11    1.77
  -2  10 -16    0.74    1.28
  -2  10 -16    0.40    1.17
  -2  10 -17    4.01    1.29
  -2   9  20    9.11    2.48
  -2   9  20    6.58    1.89
   2  -9 -20   10.74    2.14
  -2   9  19    5.50    2.63
  -2   9  19    5.08    2.31
  -2   9  18    1.54    2.21
  -2   9  18    3.05    2.51
  -2   9  17   12.82    3.60
  -2   9  17   16.86    4.04
  -2   9  16  102.57    9.59
  -2   9  16   88.57    8.82
  -2   9  15  303.59   18.42
  -2   9  15  280.32   17.88
  -2   9  14  164.00   12.87
  -2   9  13  302.57   18.68
  -2   9  12   12.75    4.10
  -2   9  12   13.19    4.09
   2  -9 -11   47.00    6.43
  -2   9  11   49.25    6.84
  -2   9  10    3.07    2.93
   2  -9 -10    0.96    2.13
   2  -9  -9   20.54    4.07
  -2   9   9   27.29    4.84
   2  -9  -8   94.78    8.33
  -2   9   8   94.71    9.18
  -2   9   8  108.74    9.49
  -2   9   7   17.49    3.84
   2  -9  -7   12.05    3.01
  -2   9   6  102.74    9.08
  -2   9   6   82.05    7.92
   2  -9  -6   98.51    7.81
  -2   9   5   85.55    7.65
  -2   9   5   75.31    7.83
  -2   9   4  222.23   14.50
  -2   9   4  225.72   13.54
  -2   9   4  240.84   13.84
  -2   9   3    5.22    2.50
  -2   9   3    7.90    2.43
  -2   9   3    8.77    2.52
  -2   9   2   62.78    5.87
  -2   9   2   62.01    5.74
  -2   9   2   62.78    6.75
  -2   9   2   80.78    7.63
  -2   9   1   74.89    7.64
  -2   9   1   86.73    8.34
  -2   9   1   83.58    7.62
  -2   9   1   89.96    6.86
  -2   9   1   90.92    8.20
  -2   9   0   79.83    7.70
  -2   9   0   86.11    7.96
  -2   9   0   78.04    7.96
  -2   9   0   90.98    7.71
  -2   9  -1   34.10    5.03
  -2   9  -1   31.21    4.91
  -2   9  -1   38.69    4.75
  -2   9  -1   37.83    5.38
  -2   9  -2   14.67    3.57
  -2   9  -2   11.66    3.41
  -2   9  -2   12.68    3.43
  -2   9  -2   13.98    2.95
  -2   9  -3   54.21    6.20
  -2   9  -3   54.77    6.51
  -2   9  -3   59.80    6.59
  -2   9  -3   45.46    5.23
  -2   9  -4  310.94   17.24
  -2   9  -4  312.19   17.23
  -2   9  -4  289.24   17.37
  -2   9  -4  275.87   15.59
  -2   9  -4  281.82   16.02
  -2   9  -5  317.24   17.47
  -2   9  -5  342.92   19.15
  -2   9  -5  348.43   18.62
  -2   9  -5  294.24   16.55
  -2   9  -5  343.51   18.59
  -2   9  -6   38.67    4.84
  -2   9  -6   61.29    7.22
  -2   9  -6   46.61    5.56
  -2   9  -6   55.17    6.44
  -2   9  -7   74.31    7.71
  -2   9  -7   72.45    8.01
  -2   9  -7   61.89    6.60
  -2   9  -8   65.75    6.71
  -2   9  -8   78.42    7.96
  -2   9  -8   63.21    7.69
  -2   9  -9  433.11   22.78
  -2   9  -9  389.99   20.88
  -2   9  -9  443.53   23.62
  -2   9 -10   92.85    9.28
  -2   9 -10   82.97    7.67
  -2   9 -10   95.75    9.16
  -2   9 -11    3.64    3.51
  -2   9 -11    5.12    2.30
  -2   9 -11    7.43    3.31
  -2   9 -12   31.33    4.24
  -2   9 -12   28.18    3.95
  -2   9 -12   38.16    5.65
  -2   9 -12   42.89    6.00
  -2   9 -13   22.31    3.37
  -2   9 -13   19.78    4.14
  -2   9 -13   23.15    4.70
  -2   9 -14   11.94    3.31
  -2   9 -14   10.51    3.41
  -2   9 -15    9.46    2.99
  -2   9 -15   10.22    2.83
  -2   9 -16   39.31    4.66
  -2   9 -16   36.84    4.28
  -2   9 -17   67.48    5.65
  -2   9 -17   77.37    5.69
  -2   9 -18   16.34    2.31
  -2   9 -18   15.20    2.06
  -2   8  21    4.16    1.83
   2  -8 -20    4.64    1.97
  -2   8  20    4.07    1.94
  -2   8  19    3.68    2.22
  -2   8  18    9.13    3.47
  -2   8  18   13.18    3.45
  -2   8  17   22.44    4.46
  -2   8  17   28.46    5.12
  -2   8  16    7.49    3.19
  -2   8  16   15.50    4.27
  -2   8  15   14.21    4.22
  -2   8  15   14.79    4.47
  -2   8  14  151.66   12.00
  -2   8  14  154.54   12.33
  -2   8  13   26.13    5.13
  -2   8  13   31.59    5.44
   2  -8 -12  185.53   13.53
   2  -8 -11   63.42    7.24
  -2   8  10   81.21    8.03
   2  -8 -10   82.01    8.01
  -2   8   9  149.19   11.03
   2  -8  -9  148.72   10.84
   2  -8  -8   61.55    6.29
  -2   8   8   51.82    6.16
   2  -8  -7   94.94    7.75
  -2   8   7   91.97    8.02
  -2   8   6  166.51   11.15
   2  -8  -6  163.89   10.56
  -2   8   5   47.09    5.27
  -2   8   5   44.18    5.48
   2  -8  -5   31.06    4.07
  -2   8   4   78.46    7.29
  -2   8   4   71.91    7.03
  -2   8   4   72.29    6.55
  -2   8   4   85.31    7.05
  -2   8   3   43.41    5.42
  -2   8   3   50.93    5.21
  -2   8   3   46.62    5.50
  -2   8   3   56.79    5.39
  -2   8   3   45.31    5.40
  -2   8   2   40.32    5.05
  -2   8   2   39.81    4.46
  -2   8   2   47.16    5.45
  -2   8   2   40.07    4.35
  -2   8   2   41.84    5.15
  -2   8   1   75.31    6.99
  -2   8   1   82.66    7.14
  -2   8   1   80.65    7.30
  -2   8   1   81.43    6.43
  -2   8   0   26.04    3.98
  -2   8   0   21.93    3.98
  -2   8   0   19.76    3.46
  -2   8   0   22.51    3.80
  -2   8  -1   40.64    5.18
  -2   8  -1   31.45    4.62
  -2   8  -1   35.94    4.35
  -2   8  -1   40.13    4.97
  -2   8  -2   14.57    3.23
  -2   8  -2   15.57    2.87
  -2   8  -2   15.81    3.30
  -2   8  -2   18.06    3.60
  -2   8  -3   53.00    6.00
  -2   8  -3   54.32    5.87
  -2   8  -3   41.02    4.67
  -2   8  -3   48.00    5.18
  -2   8  -4    9.82    2.82
  -2   8  -4    8.03    2.23
  -2   8  -4    4.53    2.02
  -2   8  -4   11.48    3.26
  -2   8  -5   13.31    3.39
  -2   8  -5    8.84    2.29
  -2   8  -5   11.40    2.67
  -2   8  -6    5.59    2.90
  -2   8  -6    4.64    2.36
  -2   8  -6    2.73    2.21
  -2   8  -6    2.95    1.69
  -2   8  -7   35.80    5.42
  -2   8  -7   32.02    4.49
  -2   8  -7   40.14    5.57
  -2   8  -8  289.37   17.90
  -2   8  -8  294.42   16.40
  -2   8  -8  296.96   17.38
  -2   8  -9  221.02   14.91
  -2   8  -9  216.39   14.31
  -2   8  -9  194.72   12.85
  -2   8 -10   18.52    4.78
  -2   8 -10   16.72    3.64
  -2   8 -10   22.18    4.58
  -2   8 -11    0.25    1.72
  -2   8 -11    0.96    2.54
  -2   8 -11    2.04    2.56
  -2   8 -12    1.34    2.53
  -2   8 -12    3.15    2.96
  -2   8 -12    0.71    1.53
  -2   8 -13   16.68    4.17
  -2   8 -13   18.49    4.38
  -2   8 -14    2.14    2.43
  -2   8 -14    1.99    2.51
  -2   8 -15    1.30    2.38
  -2   8 -15    0.84    2.40
  -2   8 -16   12.62    3.15
  -2   8 -16   11.81    3.26
  -2   8 -17   39.26    4.83
  -2   8 -17   41.59    4.80
  -2   8 -18   41.43    4.21
  -2   8 -18   46.02    4.51
  -2   8 -19    4.65    1.36
  -2   8 -19    4.39    1.37
   2  -7 -21    3.08    1.48
  -2   7  21    2.83    1.16
  -2   7  21    2.31    1.74
   2  -7 -20    3.18    2.02
  -2   7  20    4.17    2.01
  -2   7  20    2.42    2.11
  -2   7  19    4.30    2.20
  -2   7  19    4.46    2.84
  -2   7  18   15.27    3.51
  -2   7  17   28.74    4.97
  -2   7  16  189.33   13.16
  -2   7  15  293.01   18.11
  -2   7  15  302.86   17.83
  -2   7  14  477.50   24.56
  -2   7  14  442.02   23.63
  -2   7  13   62.37    7.23
  -2   7  13   75.11    7.68
  -2   7  12   18.60    3.96
   2  -7 -12   15.19    3.86
   2  -7 -11  106.13    9.13
   2  -7 -10   29.21    4.58
  -2   7   9   44.25    5.43
   2  -7  -9   61.80    6.21
   2  -7  -8  329.44   17.27
  -2   7   8  331.66   17.49
  -2   7   7  186.50   11.51
   2  -7  -7  199.38   11.59
  -2   7   7  163.99   11.50
  -2   7   6   76.20    6.58
  -2   7   6   69.12    6.66
   2  -7  -6   75.07    6.31
   2  -7  -5   18.44    3.03
  -2   7   5   28.15    4.04
  -2   7   5   25.00    3.64
  -2   7   5   30.20    4.16
  -2   7   4  288.58   15.65
  -2   7   4  273.72   15.28
  -2   7   4  319.30   18.02
  -2   7   4  280.46   16.53
  -2   7   4  297.97   15.41
  -2   7   3  350.48   17.63
  -2   7   3  335.24   17.01
  -2   7   3  316.59   17.34
  -2   7   3  350.66   19.36
   2  -7  -3  377.26   19.06
  -2   7   3  408.32   20.51
  -2   7   2  634.62   30.24
  -2   7   2  635.92   29.80
   2  -7  -2  723.03   31.92
  -2   7   2  679.00   32.58
  -2   7   2  748.50   33.93
  -2   7   2  777.23   31.14
  -2   7   2  751.79   32.89
   2  -7  -2  713.90   33.83
  -2   7   1   21.92    3.47
  -2   7   1   25.23    3.58
  -2   7   1   18.85    3.27
  -2   7   1   24.65    4.14
   2  -7  -1   13.31    3.65
  -2   7   1   21.81    4.15
   2  -7  -1    9.73    3.26
  -2   7   0   31.94    4.15
  -2   7   0   35.15    4.63
   2  -7   0   37.56    5.63
  -2   7   0   35.53    4.05
  -2   7   0   31.16    4.19
  -2   7   0   33.69    5.18
   2  -7   1  175.74   12.74
  -2   7  -1  167.67   10.77
  -2   7  -1  166.76   10.04
  -2   7  -1  168.12   11.09
  -2   7  -1  183.25   11.18
  -2   7  -1  175.46   12.50
  -2   7  -2   68.30    5.69
   2  -7   2   57.65    6.71
  -2   7  -2   65.54    5.74
  -2   7  -2   69.32    6.40
  -2   7  -2   75.14    6.63
  -2   7  -2   78.16    7.56
  -2   7  -3  139.76    9.17
  -2   7  -3  144.91    8.96
  -2   7  -3  143.52    9.93
   2  -7   3  155.85   11.12
  -2   7  -3  145.42   10.15
  -2   7  -4  294.35   15.35
  -2   7  -4  303.89   16.67
  -2   7  -4  314.22   16.42
  -2   7  -4  287.22   14.77
  -2   7  -5  214.16   12.34
  -2   7  -5  240.36   13.28
  -2   7  -5  255.51   14.28
  -2   7  -5  257.25   14.72
  -2   7  -6  136.11    9.57
  -2   7  -6  131.08    9.12
  -2   7  -6  136.98   10.14
  -2   7  -6  118.39    9.27
  -2   7  -7   66.96    7.02
  -2   7  -7   73.24    6.79
  -2   7  -7   59.60    5.94
  -2   7  -7   58.88    6.32
  -2   7  -8   14.86    3.60
  -2   7  -8   14.41    3.00
  -2   7  -8   11.10    3.34
  -2   7  -8   13.50    3.26
  -2   7  -9   55.95    6.50
  -2   7  -9   49.38    6.54
  -2   7  -9   54.57    5.89
  -2   7  -9   48.71    5.84
  -2   7 -10  191.02   13.01
  -2   7 -10  178.23   12.01
  -2   7 -10  174.73   13.08
  -2   7 -10  178.50   11.79
  -2   7 -11    4.50    2.06
  -2   7 -11    7.51    3.15
  -2   7 -11    8.63    2.72
  -2   7 -11    8.26    3.43
  -2   7 -12   10.35    2.90
  -2   7 -12   13.00    3.99
  -2   7 -12   17.44    4.38
  -2   7 -12   15.38    3.33
  -2   7 -13   70.26    7.75
  -2   7 -13   69.68    6.54
  -2   7 -13   60.92    6.22
  -2   7 -13   68.17    7.97
  -2   7 -14   49.76    6.75
  -2   7 -14   43.12    6.07
  -2   7 -15   16.64    4.20
  -2   7 -15   20.27    4.27
  -2   7 -16   27.16    4.62
  -2   7 -16   31.93    5.04
  -2   7 -17    8.23    2.98
  -2   7 -17    8.74    2.80
  -2   7 -18    2.99    2.03
  -2   7 -18    2.51    1.95
  -2   7 -19   20.99    3.07
  -2   7 -19   16.48    2.88
  -2   7 -20   54.22    4.06
  -2   7 -20   54.14    4.15
  -2   6  22    6.56    1.85
  -2   6  21   12.08    2.91
   2  -6 -21    5.45    2.01
  -2   6  20    4.80    1.94
  -2   6  20    8.90    2.98
   2  -6 -20    3.27    2.15
  -2   6  19    1.91    1.96
  -2   6  19    2.88    2.71
  -2   6  18    9.97    3.15
  -2   6  18    8.66    3.40
  -2   6  17   42.95    6.28
  -2   6  17   38.43    5.47
  -2   6  16  368.71   21.17
  -2   6  16  391.05   20.67
  -2   6  15  987.67   42.67
  -2   6  14 1065.13   45.27
  -2   6  13  493.25   24.42
   2  -6 -13  506.99   25.21
   2  -6 -12   10.20    3.18
  -2   6  12   14.18    3.33
  -2   6  11  336.01   17.76
  -2   6  11  294.68   16.59
   2  -6 -11  304.19   17.09
  -2   6  10  222.56   13.22
  -2   6  10  223.25   13.58
   2  -6 -10  229.55   13.48
   2  -6  -9    4.07    1.82
  -2   6   9    2.52    1.85
  -2   6   9    0.69    1.67
  -2   6   8    9.46    2.54
   2  -6  -8    5.68    1.94
  -2   6   8    4.32    2.07
  -2   6   7   29.34    4.02
  -2   6   7   26.55    4.17
   2  -6  -7   32.50    3.84
  -2   6   7   24.58    3.50
  -2   6   6    7.87    2.26
  -2   6   6   11.82    2.80
  -2   6   6   12.25    2.42
   2  -6  -5   28.70    4.50
   2  -6  -5   34.82    4.88
   2  -6  -5   49.66    5.05
  -2   6   5   35.79    4.24
  -2   6   5   37.33    4.19
  -2   6   5   41.83    5.09
   2  -6  -4  442.99   22.34
   2  -6  -4  450.18   20.67
   2  -6  -4  451.76   22.16
  -2   6   4  409.29   21.27
  -2   6   4  394.85   19.97
   2  -6  -3 3595.35  137.56
   2  -6  -3 3656.16  135.49
   2  -6  -3 3597.55  136.85
  -2   6   3 3933.80  137.27
  -2   6   3 3787.89  138.15
  -2   6   3 3578.22  135.63
  -2   6   2 2194.72   84.15
   2  -6  -2 2090.24   83.93
  -2   6   2 2396.89   85.22
  -2   6   2 2363.46   86.23
   2  -6  -2 2143.12   85.53
   2  -6  -2 2070.82   83.13
  -2   6   1 1728.13   66.35
   2  -6  -1 1610.56   65.07
  -2   6   1 1772.26   66.33
  -2   6   1 1766.69   67.53
  -2   6   0  101.72    8.66
   2  -6   0  135.92   10.39
  -2   6   0   91.47    8.14
  -2   6   0  106.71    9.18
   2  -6   0  148.64    9.89
  -2   6  -1   25.91    4.13
   2  -6   1   41.79    5.21
  -2   6  -1   41.47    5.29
  -2   6  -1   33.40    4.71
   2  -6   1   43.74    5.62
  -2   6  -2  182.79   12.63
   2  -6   2  200.07   12.94
  -2   6  -2  219.82   13.43
  -2   6  -2  224.03   13.65
   2  -6   2  208.86   13.56
   2  -6   2  238.86   14.28
   2  -6   3  104.99    8.55
  -2   6  -3   92.27    7.95
  -2   6  -3   89.64    8.19
   2  -6   3  103.27    8.59
   2  -6   3  101.47    8.94
  -2   6  -4  101.69    7.65
  -2   6  -4  112.16    8.69
  -2   6  -4  105.99    8.00
   2  -6   4   93.18    7.97
  -2   6  -4  106.06    7.86
  -2   6  -5  103.67    8.02
   2  -6   5   97.52    7.91
  -2   6  -5  107.53    7.93
  -2   6  -5   99.24    7.62
  -2   6  -6   19.12    3.34
  -2   6  -6   14.94    2.75
  -2   6  -6   15.84    2.99
  -2   6  -6   21.14    3.57
  -2   6  -7   13.63    2.75
  -2   6  -7   15.57    3.07
  -2   6  -7   20.19    3.52
  -2   6  -7    8.59    2.68
  -2   6  -8   21.89    3.87
  -2   6  -8   26.95    4.22
  -2   6  -8   19.89    3.33
  -2   6  -8   25.55    4.12
  -2   6  -9  119.77    9.50
  -2   6  -9  119.75    9.75
  -2   6  -9  136.04    9.84
  -2   6  -9  116.78    8.76
  -2   6 -10  641.94   29.57
  -2   6 -10  649.73   31.27
  -2   6 -10  681.61   31.08
  -2   6 -10  694.80   30.67
  -2   6 -11  188.22   12.82
  -2   6 -11  191.13   12.26
  -2   6 -11  171.99   12.87
  -2   6 -11  167.79   11.37
  -2   6 -12    7.39    3.31
  -2   6 -12    7.59    2.59
  -2   6 -12    8.97    2.71
  -2   6 -12    6.11    2.95
  -2   6 -13   20.18    3.62
  -2   6 -13   22.78    4.77
  -2   6 -13   20.39    4.71
  -2   6 -13   24.19    3.98
  -2   6 -14   22.09    4.73
  -2   6 -14   22.49    3.71
  -2   6 -14   23.75    4.80
  -2   6 -15   78.69    8.28
  -2   6 -15   66.16    6.18
  -2   6 -15   80.75    8.11
  -2   6 -16  146.11   11.52
  -2   6 -16  155.01   11.46
  -2   6 -17  175.78   12.53
  -2   6 -17  195.16   12.69
  -2   6 -18   73.66    7.15
  -2   6 -18   79.20    7.28
  -2   6 -19    8.11    2.51
  -2   6 -19   12.03    2.95
  -2   6 -20   26.61    3.36
  -2   6 -20   23.85    3.24
  -2   5  22  122.90    7.88
   2  -5 -21  121.04    8.30
  -2   5  21  121.50    8.79
  -2   5  20   37.40    5.07
  -2   5  20   31.04    3.87
   2  -5 -20   31.33    4.46
  -2   5  19   12.20    3.57
  -2   5  19   17.96    3.43
  -2   5  18   42.04    6.03
  -2   5  18   41.57    5.28
  -2   5  17   25.54    4.45
  -2   5  17   34.58    5.67
  -2   5  16  109.49    9.70
  -2   5  16  104.82    9.04
  -2   5  15  418.11   22.41
  -2   5  15  424.41   21.72
  -2   5  14  404.72   21.37
  -2   5  14  397.85   20.69
  -2   5  13  147.43   10.43
   2  -5 -12   20.60    3.79
  -2   5  12   12.96    3.09
  -2   5  11   83.89    7.23
   2  -5 -11  102.05    8.00
   2  -5 -10   54.98    5.51
  -2   5  10   51.73    5.39
  -2   5  10   44.28    4.99
  -2   5   9   92.04    7.17
  -2   5   9   95.79    7.13
  -2   5   9   92.39    7.27
   2  -5  -9   77.59    6.62
  -2   5   8  117.13    7.99
  -2   5   8  104.62    7.78
  -2   5   8  111.58    7.58
   2  -5  -8  118.65    7.81
   2  -5  -7  493.65   23.43
  -2   5   7  467.97   21.10
  -2   5   7  455.56   21.09
  -2   5   6  523.60   22.66
   2  -5  -6  572.00   25.79
  -2   5   6  496.79   24.34
   2  -5  -6  578.66   23.45
   2  -5  -5  127.85    7.58
   2  -5  -5  101.90    7.91
  -2   5   5   77.62    6.84
  -2   5   5   71.34    5.69
   2  -5  -5  103.08    7.99
  -2   5   4  495.27   21.77
  -2   5   4  496.41   23.84
   2  -5  -4  541.59   22.52
   2  -5  -4  492.49   23.56
  -2   5   4  506.96   23.21
   2  -5  -4  474.71   23.45
   2  -5  -3 3584.89  136.59
  -2   5   3 3568.78  135.11
   2  -5  -3 4042.87  136.03
  -2   5   3 3748.30  137.50
  -2   5   3 3671.77  136.30
   2  -5  -3 3701.47  137.31
  -2   5   2 7024.12  245.43
  -2   5   2 6985.41  246.48
  -2   5   2 6541.41  244.43
   2  -5  -2 6596.32  246.06
   2  -5  -2 6973.41  244.62
  -2   5   1 1503.06   58.58
   2  -5  -1 1594.53   58.18
  -2   5   1 1371.72   57.72
   2  -5  -1 1495.52   59.54
  -2   5   1 1490.82   59.33
  -2   5   0 1318.71   53.15
  -2   5   0 1326.10   53.99
   2  -5   0 1356.04   53.01
  -2   5   0 1391.21   53.50
   2  -5   0 1304.51   54.29
  -2   5  -1  398.81   19.43
   2  -5   1  408.65   20.53
  -2   5  -1  391.48   19.28
   2  -5   1  378.85   19.21
  -2   5  -1  366.44   19.41
   2  -5   2  705.14   30.70
  -2   5  -2  674.59   30.00
   2  -5   2  651.36   29.84
  -2   5  -2  684.14   29.90
  -2   5  -2  665.33   29.54
   2  -5   2  636.04   29.38
  -2   5  -3   58.83    6.07
   2  -5   3   61.44    6.13
  -2   5  -3   59.53    6.07
  -2   5  -4   10.61    2.74
   2  -5   4    9.61    2.82
  -2   5  -4   16.93    3.20
   2  -5   4   13.85    2.80
   2  -5   5   74.75    6.45
   2  -5   5   76.41    7.71
  -2   5  -5   81.35    7.45
  -2   5  -5   85.39    7.40
   2  -5   5   68.54    6.81
  -2   5  -6  218.44   13.51
  -2   5  -6  197.62   11.93
   2  -5   6  207.80   12.10
   2  -5   6  231.26   15.22
  -2   5  -7  161.71   10.42
  -2   5  -7  148.35   10.01
  -2   5  -8   10.03    2.63
  -2   5  -8   13.34    3.05
  -2   5  -8    9.38    2.63
  -2   5  -8    7.63    2.06
   2  -5   8    6.37    2.04
  -2   5  -9  446.21   22.08
  -2   5  -9  438.36   20.79
  -2   5  -9  432.37   21.61
   2  -5   9  412.28   20.83
  -2   5 -10  878.22   38.44
  -2   5 -10  861.37   36.63
  -2   5 -10  986.20   38.93
  -2   5 -10  859.62   37.84
   2  -5  10  841.78   36.99
  -2   5 -11 1227.13   50.31
  -2   5 -11 1356.23   52.22
  -2   5 -11 1202.51   52.05
  -2   5 -11 1250.42   51.77
  -2   5 -12   70.12    7.33
  -2   5 -12   66.96    6.42
  -2   5 -12   70.55    7.05
  -2   5 -12   68.31    7.57
  -2   5 -13   10.76    3.56
  -2   5 -13    6.44    2.71
  -2   5 -13    3.15    2.75
  -2   5 -14   34.60    5.52
  -2   5 -14   31.42    4.57
  -2   5 -14   28.91    5.21
  -2   5 -15   22.88    3.84
  -2   5 -15   26.04    4.79
  -2   5 -15   23.42    4.93
  -2   5 -16   54.61    5.63
  -2   5 -16   63.99    7.51
  -2   5 -16   76.80    7.80
  -2   5 -17  142.21   10.97
  -2   5 -17  135.91   10.96
  -2   5 -18   48.88    5.98
  -2   5 -18   43.27    5.89
  -2   5 -19    6.48    2.61
  -2   5 -19    5.92    2.71
  -2   5 -20    2.30    1.87
  -2   5 -20    3.40    2.05
  -2   5 -21    0.28    1.23
  -2   5 -21    1.11    1.33
  -2   4  22  134.10    8.28
   2  -4 -22  128.44    7.71
  -2   4  21  160.36   10.50
   2  -4 -21  167.61   10.31
  -2   4  20   22.36    4.03
   2  -4 -20   18.23    3.72
  -2   4  19   47.26    6.01
  -2   4  19   38.65    4.63
   2  -4 -19   51.63    6.17
  -2   4  18  282.95   17.08
  -2   4  18  279.12   15.65
  -2   4  17  199.05   13.63
   2  -4 -17  198.79   12.63
  -2   4  17  199.41   12.71
  -2   4  16   10.04    3.39
  -2   4  16   12.75    3.16
  -2   4  15   30.87    4.47
  -2   4  15   36.91    5.35
  -2   4  14   49.54    6.06
  -2   4  14   53.90    5.89
  -2   4  13  163.85   10.75
  -2   4  13  154.88   11.03
  -2   4  12   28.10    4.03
  -2   4  12   34.60    4.57
  -2   4  11   18.49    3.17
   2  -4 -10  463.60   22.38
  -2   4  10  524.35   22.48
   2  -4  -9 1347.76   53.10
  -2   4   9 1484.73   56.10
  -2   4   9 1390.90   52.97
  -2   4   9 1307.96   52.99
   2  -4  -8 1218.90   50.80
   2  -4  -8 1312.67   51.53
   2  -4  -7   11.64    2.76
   2  -4  -7   12.94    2.82
   2  -4  -6 1120.12   48.38
  -2   4   6 1294.60   45.99
   2  -4  -6 1231.79   48.96
   2  -4  -6 1215.34   46.39
   2  -4  -5  769.17   32.51
   2  -4  -5  853.36   34.74
  -2   4   5  880.21   32.34
  -2   4   4   29.94    3.62
  -2   4   4   30.05    3.03
  -2   4   4   22.63    3.52
  -2   4   3 1426.62   54.31
   2  -4  -3 1496.15   55.03
  -2   4   3 1434.61   56.28
  -2   4   3 1397.42   55.48
   2  -4  -3 1494.95   56.41
   2  -4  -2 2148.46   82.32
  -2   4   2 2111.78   80.85
  -2   4   2 2123.02   82.40
   2  -4  -2 2370.29   81.54
  -2   4   2 2189.14   81.60
  -2   4   1 2452.32   93.25
  -2   4   1 2555.85   94.37
   2  -4  -1 2743.50   93.43
   2  -4  -1 2404.70   94.02
  -2   4   1 2439.58   92.97
   2  -4   0  124.36    9.00
  -2   4   0  123.72    8.86
   2  -4   0  135.57    8.49
  -2   4   0  114.08    8.11
  -2   4  -1   44.61    4.67
   2  -4   1   50.25    4.97
  -2   4  -1   40.61    4.72
   2  -4   1   47.01    5.23
  -2   4  -1   45.73    4.72
   2  -4   1   34.34    4.24
  -2   4  -2  474.48   22.21
   2  -4   2  498.14   22.71
   2  -4   2  508.82   22.02
  -2   4  -2  468.18   21.44
   2  -4   3   59.64    5.72
  -2   4  -3   45.87    5.22
   2  -4   4   11.41    2.84
  -2   4  -4   10.62    2.64
   2  -4   4   10.24    2.46
   2  -4   4   19.21    3.01
  -2   4  -4    8.35    2.39
   2  -4   5  520.50   25.33
  -2   4  -5  563.52   24.65
   2  -4   5  461.06   22.40
  -2   4  -5  551.16   24.82
   2  -4   5  492.84   23.67
   2  -4   6 1523.36   63.34
  -2   4  -6 1637.49   62.13
   2  -4   6 1437.72   60.87
  -2   4  -6 1605.61   61.76
  -2   4  -7 1808.01   71.04
   2  -4   7 1824.98   73.97
   2  -4   7 1704.72   70.79
  -2   4  -7 1892.59   71.79
  -2   4  -8  246.21   15.34
  -2   4  -8  241.55   14.01
  -2   4  -9  214.25   11.65
   2  -4   9  193.55   11.74
  -2   4 -10 2733.84  102.06
   2  -4  10 2578.37  102.45
  -2   4 -11 1539.82   60.42
   2  -4  11 1464.40   60.78
  -2   4 -12  572.01   25.63
   2  -4  12  550.23   24.25
   2  -4  13   14.87    3.18
  -2   4 -13   15.01    3.53
  -2   4 -13   15.70    3.83
   2  -4  14   50.86    5.80
  -2   4 -14   62.18    6.61
  -2   4 -14   59.06    6.85
  -2   4 -15  185.52   12.02
   2  -4  15  163.25   11.41
  -2   4 -15  170.80   12.47
   2  -4  16   27.18    4.33
  -2   4 -16   28.91    4.32
  -2   4 -16   33.95    5.49
  -2   4 -17   18.74    4.36
  -2   4 -17   13.47    3.95
  -2   4 -18   65.00    7.20
  -2   4 -18   64.70    7.35
  -2   4 -19  176.40   11.67
  -2   4 -19  157.43   11.46
  -2   4 -20   60.70    6.14
  -2   4 -20   61.37    6.18
  -2   4 -21    8.28    2.22
  -2   4 -21    3.95    1.86
  -2   4 -22   22.12    2.64
  -2   4 -22   22.23    2.68
   2  -3 -23   -0.24    1.03
  -2   3  22    3.23    1.52
   2  -3 -22    3.12    1.46
   2  -3 -21    4.56    2.12
  -2   3  21    5.16    2.25
   2  -3 -20   71.17    6.84
  -2   3  20   72.20    6.98
  -2   3  19  157.31   11.50
   2  -3 -19  175.52   11.90
  -2   3  18  151.26   11.34
  -2   3  18  145.43    9.85
  -2   3  17   64.23    7.17
  -2   3  17   57.81    5.92
   2  -3 -17   48.39    5.65
  -2   3  16   52.33    5.63
  -2   3  16   52.20    6.28
  -2   3  15   29.38    4.69
  -2   3  15   31.20    4.30
  -2   3  14  112.59    9.13
  -2   3  14  116.41    8.56
  -2   3  13  149.04   10.50
  -2   3  13  161.37   10.19
  -2   3  12   46.99    4.94
  -2   3  12   53.38    5.55
   2  -3 -12   61.49    6.06
  -2   3  11    2.53    1.65
   2  -3 -11    4.73    1.96
  -2   3  10  480.29   21.90
  -2   3  10  521.83   24.68
   2  -3 -10  507.87   22.60
   2  -3  -9 1420.27   59.05
  -2   3   9 1435.67   59.21
   2  -3  -9 1460.34   57.79
  -2   3   8 1383.96   54.82
   2  -3  -8 1348.58   54.59
   2  -3  -8 1429.94   55.17
   2  -3  -7   57.30    3.28
  -2   3   7   47.94    4.86
   2  -3  -7   43.20    4.65
   2  -3  -7   51.31    5.11
   2  -3  -6  117.70    7.93
   2  -3  -6  125.96    6.29
   2  -3  -6  111.35    7.65
   2  -3  -5 1339.32   55.21
   2  -3  -5 1482.68   57.40
   2  -3  -4 2528.02   98.28
  -2   3   4 2667.24   96.28
   2  -3  -4 2807.60   97.05
   2  -3  -3  204.79    9.65
  -2   3   3  182.60    8.88
  -2   3   2   56.77    4.77
  -2   3   2   62.56    4.55
  -2   3   2   62.52    5.27
  -2   3   1  396.59   17.32
  -2   3   1  397.69   17.45
   2  -3  -1  400.88   18.15
  -2   3   0  921.91   38.32
  -2   3   0  997.81   37.67
  -2   3   0 1013.19   37.77
   2  -3   0  974.97   37.46
   2  -3   1  125.19    8.78
  -2   3  -1  125.38    7.89
   2  -3   1  131.76    7.99
  -2   3  -1  123.84    8.68
  -2   3  -2  274.81   14.40
   2  -3   2  254.73   13.91
   2  -3   2  242.66   13.06
  -2   3  -3  589.49   27.08
   2  -3   3  593.77   26.94
   2  -3   3  648.67   27.18
  -2   3  -4  442.12   20.53
   2  -3   4  441.26   21.22
   2  -3   4  476.15   20.49
   2  -3   4  417.98   19.63
  -2   3  -4  426.89   20.86
   2  -3   5    5.99    2.28
  -2   3  -5   10.50    2.67
   2  -3   5    8.46    2.25
   2  -3   5    6.12    1.66
  -2   3  -6 1826.09   74.20
   2  -3   6 2001.59   74.43
   2  -3   6 2020.10   77.22
   2  -3   7 4730.45  168.14
  -2   3  -7 4450.96  167.68
  -2   3  -8 1345.59   55.64
  -2   3  -8 1365.96   56.27
   2  -3   8 1450.17   56.64
  -2   3  -9  350.76   16.75
  -2   3  -9  337.20   18.51
  -2   3  -9  311.76   17.96
   2  -3  10   22.24    3.23
  -2   3 -11 1143.56   47.50
   2  -3  11 1151.48   46.01
  -2   3 -12   71.42    7.25
   2  -3  12   76.08    6.60
   2  -3  13   24.20    3.89
  -2   3 -13   26.07    4.52
   2  -3  14   26.88    4.16
  -2   3 -14   22.11    4.21
   2  -3  15    5.50    2.41
  -2   3 -15    7.07    2.91
   2  -3  16   28.58    4.46
  -2   3 -16   22.00    4.25
   2  -3  17   59.72    6.36
  -2   3 -17   61.92    6.33
  -2   3 -17   56.40    7.12
   2  -3  18  124.18    9.60
  -2   3 -18  151.28   11.23
  -2   3 -19  485.38   23.96
  -2   3 -19  463.24   23.90
  -2   3 -20  465.81   23.25
  -2   3 -20  492.51   23.42
  -2   3 -21   33.97    4.33
  -2   3 -21   33.68    4.37
  -2   3 -22   23.03    3.06
  -2   3 -22   20.89    2.94
   2  -2 -23    1.48    1.16
  -2   2  22   32.70    3.54
   2  -2 -22   40.02    3.90
   2  -2 -22   46.58    4.58
   2  -2 -21  103.71    7.64
  -2   2  21   89.02    7.03
   2  -2 -20  333.11   17.05
  -2   2  20  279.21   16.04
  -2   2  19  123.54    9.81
   2  -2 -19  147.08   10.62
  -2   2  18    2.78    2.40
   2  -2 -18    8.56    3.13
  -2   2  17   57.12    6.52
  -2   2  16   21.11    4.00
  -2   2  16   18.54    3.31
   2  -2 -16   19.89    3.71
  -2   2  15   18.50    3.22
  -2   2  15   16.92    3.52
  -2   2  14   38.09    4.90
  -2   2  14   38.38    4.39
  -2   2  13   31.06    4.28
  -2   2  13   29.17    3.80
  -2   2  12   35.03    4.35
   2  -2 -12   25.49    3.93
  -2   2  12   34.49    3.88
  -2   2  11   10.34    2.17
   2  -2 -11    4.61    1.70
   2  -2 -11   10.38    2.45
  -2   2  11   12.89    2.58
   2  -2 -10    0.49    1.17
  -2   2  10    2.06    1.59
   2  -2 -10    0.70    1.26
   2  -2  -9   26.09    3.75
  -2   2   9   30.08    4.16
  -2   2   9   25.76    3.79
   2  -2  -8  108.84    7.86
  -2   2   8  125.42    8.47
  -2   2   8  109.72    8.10
   2  -2  -8  116.24    8.30
   2  -2  -7  195.11   11.02
   2  -2  -7  178.42   10.42
  -2   2   7  196.98   10.99
  -2   2   6 1032.30   40.24
   2  -2  -6 1001.93   36.44
   2  -2  -6 1094.36   40.26
   2  -2  -5  290.38   11.39
   2  -2  -5  273.31   13.31
  -2   2   4 1042.85   42.72
   2  -2  -4 1033.74   42.43
  -2   2   4 1119.36   40.49
  -2   2   3 2092.37   75.19
  -2   2   3 1954.63   77.00
   2  -2  -3 1983.87   76.91
   2  -2  -2  433.65   17.87
   2  -2  -2  447.07   17.36
  -2   2   2  407.05   16.93
  -2   2   1  146.84    8.23
  -2   2   1  144.08    8.12
  -2   2   0 3307.67  119.24
   2  -2   0 3443.89  117.74
  -2   2  -1 2686.81   93.30
   2  -2   1 2428.30   92.60
   2  -2   1 2420.51   90.76
   2  -2   2   49.53    5.01
   2  -2   2   47.65    4.50
   2  -2   2   63.87    5.07
  -2   2  -2   54.79    5.40
  -2   2  -2   59.72    4.86
  -2   2  -3  153.31    9.14
  -2   2  -3  161.84    8.83
   2  -2   3  140.26    8.32
  -2   2  -4 2048.95   78.75
   2  -2   4 2139.76   79.97
   2  -2   4 2335.22   78.94
  -2   2  -4 2089.45   79.34
   2  -2   4 1995.32   77.83
   2  -2   5  818.19   30.66
  -2   2  -5  728.62   30.07
  -2   2  -5  683.75   30.77
   2  -2   5  666.18   29.05
   2  -2   5  778.97   32.48
  -2   2  -6  293.25   15.45
  -2   2  -6  275.39   14.35
   2  -2   6  292.11   14.63
  -2   2  -7 1565.92   61.09
  -2   2  -7 1509.69   62.27
   2  -2   7 1689.00   61.86
  -2   2  -8 3294.66  128.44
  -2   2  -8 3403.91  127.85
  -2   2  -9 1746.52   71.58
   2  -2   9 1916.08   71.97
  -2   2  -9 1862.19   71.35
   2  -2  10  292.18   14.62
  -2   2 -10  291.45   16.35
  -2   2 -10  311.68   15.34
   2  -2  11   83.83    6.42
  -2   2 -11   72.03    6.36
   2  -2  12   66.72    6.05
   2  -2  13  394.10   19.53
   2  -2  14   15.71    3.21
  -2   2 -15   81.38    7.97
   2  -2  15   66.99    6.76
   2  -2  16  184.13   12.47
  -2   2 -16  209.33   13.71
  -2   2 -17   72.56    7.36
   2  -2  17   63.07    6.81
   2  -2  18   13.67    3.29
   2  -2  19  356.28   18.68
   2  -2  20  382.71   18.97
  -2   2 -21  223.22   13.24
  -2   2 -21  243.33   13.72
  -2   2 -22    1.20    1.61
  -2   2 -22    2.41    1.70
  -2   2 -23    4.66    1.41
   2  -1 -23    1.08    1.06
   2  -1 -22   28.20    3.61
   2  -1 -22   16.89    2.59
  -2   1  21   56.50    5.20
   2  -1 -21   61.39    5.66
  -2   1  20  105.32    8.07
   2  -1 -20  109.38    8.61
   2  -1 -19   73.69    7.43
  -2   1  19   75.46    7.05
   2  -1 -18   49.47    6.08
  -2   1  18   33.02    4.83
   2  -1 -17   90.45    8.40
  -2   1  17   77.16    7.49
  -2   1  16    0.52    1.86
   2  -1 -16    7.77    2.60
  -2   1  15   53.17    5.83
   2  -1 -15   51.66    5.72
  -2   1  14   33.24    4.44
   2  -1 -14   32.97    4.50
  -2   1  13   26.63    3.86
  -2   1  13   27.39    3.44
  -2   1  12   15.90    2.59
  -2   1  12   20.68    3.29
  -2   1  11   16.56    2.43
  -2   1  11   13.00    2.48
   2  -1 -11    9.40    2.22
   2  -1 -11   12.71    2.59
  -2   1  10   31.97    3.68
   2  -1 -10   59.64    5.58
  -2   1  10   37.38    4.84
   2  -1 -10   62.74    5.03
  -2   1   9  508.09   22.71
   2  -1  -9  445.95   21.37
  -2   1   9  461.91   22.27
  -2   1   8  700.09   30.42
   2  -1  -8  671.20   29.53
  -2   1   7 1144.62   42.17
   2  -1  -7 1079.53   41.21
   2  -1  -6 1220.42   46.97
  -2   1   6 1251.42   47.69
   2  -1  -5  987.43   37.88
   2  -1  -4  527.32   22.38
   2  -1  -4  585.30   22.47
   2  -1  -3   43.58    3.60
  -2   1   3   67.32    2.74
   2  -1  -3   49.50    3.74
   2  -1  -3   47.97    2.71
  -2   1   3   60.61    4.02
  -2   1   3   67.24    4.26
   2  -1  -2    3.84    1.13
  -2   1   2    3.94    1.20
  -2   1   2    3.11    1.01
   2  -1  -2    1.86    0.88
   2  -1  -2    0.81    0.56
  -2   1   2    3.22    0.79
   2  -1  -1 1276.51   49.57
   2  -1  -1 1257.37   50.39
   2  -1   0 1057.53   40.49
  -2   1   0 1143.12   41.08
  -2   1  -1   16.79    2.16
   2  -1   1    3.46    1.17
  -2   1  -1   19.47    2.09
   2  -1   1    3.75    1.24
  -2   1  -2   40.59    3.81
   2  -1   2   34.73    3.43
  -2   1  -3  612.75   26.19
   2  -1   3  611.14   26.03
  -2   1  -3  682.77   26.28
  -2   1  -3  639.83   26.68
  -2   1  -4   46.10    3.90
   2  -1   4   53.37    4.14
  -2   1  -4   56.40    4.65
   2  -1   5    3.38    1.34
  -2   1  -5    4.90    1.73
   2  -1   6  256.67   13.09
  -2   1  -6  293.07   14.48
  -2   1  -6  282.94   13.39
  -2   1  -7  837.11   35.98
  -2   1  -7  963.75   37.38
  -2   1  -7  887.60   35.90
   2  -1   7  911.70   36.01
  -2   1  -8  516.30   22.98
   2  -1   8  538.39   23.29
  -2   1  -8  543.88   24.26
  -2   1  -8  482.57   23.04
  -2   1  -9 1062.48   44.59
  -2   1  -9 1089.87   44.21
  -2   1  -9 1133.05   45.48
   2  -1   9 1156.59   44.68
   2  -1   9 1062.79   44.59
  -2   1 -10  509.57   22.30
  -2   1 -10  439.71   22.39
   2  -1  10  464.17   22.01
  -2   1 -10  436.76   22.21
   2  -1  10  436.38   22.23
  -2   1 -11  216.46   12.15
  -2   1 -11  217.11   13.31
   2  -1  11  227.87   12.02
   2  -1  12  288.93   14.96
   2  -1  13  270.75   14.77
   2  -1  14   18.69    3.43
   2  -1  15  101.58    8.38
   2  -1  16  246.92   14.78
   2  -1  17  277.80   16.18
  -2   1 -18  124.63    9.96
   2  -1  18  128.11    9.88
   2  -1  19   24.68    4.28
   2  -1  20  164.28   10.97
   2  -1  21   90.61    7.09
  -2   1 -22  163.00   10.14
  -2   1 -23   23.08    2.93
   2   0 -22    1.15    1.41
   2   0 -21    6.46    2.41
   2   0 -21    6.87    2.20
  -2   0  20   18.22    3.21
   2   0 -20   13.03    3.12
   2   0 -19   28.94    4.79
  -2   0  19   30.23    4.24
  -2   0  18   43.06    5.35
   2   0 -18   49.43    6.14
  -2   0  17  143.24   10.22
   2   0 -17  129.35   10.63
  -2   0  16  618.49   29.25
   2   0 -16  686.50   31.09
  -2   0  15  365.60   19.23
   2   0 -15  383.19   19.44
   2   0 -15  412.77   21.11
   2   0 -14  293.71   15.84
  -2   0  14  290.22   15.58
   2   0 -13    8.30    2.46
  -2   0  13    7.88    2.29
  -2   0  12    8.82    2.27
   2   0 -11    5.65    1.98
  -2   0  11    3.60    1.52
   2   0 -10  103.48    7.63
  -2   0   9  154.12   10.01
   2   0  -9  134.72    8.79
  -2   0   9  155.26   10.07
  -2   0   8  106.88    7.68
   2   0  -8  100.07    6.82
   2   0  -7  196.36    9.72
  -2   0   7  159.63    9.94
   2   0  -6  252.37   11.56
  -2   0   6  234.41   12.20
  -2   0   5  897.35   33.86
   2   0  -5  830.39   32.78
   2   0  -4 2289.88   83.83
  -2   0   4 2310.49   84.22
   2   0  -4 2383.81   84.49
   2   0  -3 1842.85   63.63
   2   0  -3 1620.51   63.06
  -2   0   3 1785.02   63.40
  -2   0   3 1769.14   63.52
  -2   0   2  417.63   16.48
  -2   0   2  460.13   16.63
  -2   0   2  401.36   15.49
   2   0  -2  401.58   16.49
   2   0  -2  446.43   16.59
   2   0  -1   39.27    2.21
  -2   0   1   15.81    1.84
  -2   0   1   18.97    1.69
  -2   0   1   18.37    1.62
   2   0  -1   34.56    2.63
   2   0   0  115.08    6.79
   2   0   0   93.76    4.48
  -2   0   0  102.76    6.30
  -2   0   0  105.17    5.24
  -2   0  -1  242.22    9.98
  -2   0  -1  202.90    9.10
  -2   0  -2  538.72   21.17
   2   0   2  548.01   21.14
  -2   0  -3   77.56    4.67
   2   0   3   93.02    5.21
  -2   0  -3   78.70    4.95
  -2   0  -3   84.55    5.52
  -2   0  -4  852.07   32.24
   2   0   4  819.43   31.04
  -2   0  -4  779.40   31.20
  -2   0  -5   34.67    3.01
  -2   0  -5   31.33    3.34
  -2   0  -6  100.49    6.94
  -2   0  -6  103.77    6.31
  -2   0  -6  112.13    6.65
   2   0   6  102.61    6.15
   2   0   7  466.82   19.54
  -2   0  -7  455.95   19.96
  -2   0  -7  454.32   20.67
  -2   0  -7  448.78   19.76
   2   0   8  161.07    9.56
  -2   0  -8  165.26   10.22
  -2   0  -8  167.67    9.72
  -2   0  -8  173.98    9.87
   2   0   8  180.71    9.65
  -2   0  -9  243.72   13.07
  -2   0  -9  225.78   12.80
   2   0   9  251.23   13.17
  -2   0  -9  235.42   13.36
   2   0   9  250.60   12.75
  -2   0 -10  272.08   14.68
   2   0  10  241.24   14.14
  -2   0 -10  289.94   15.09
   2   0  10  248.55   13.80
  -2   0 -10  286.35   14.79
   2   0  11   24.61    3.20
   2   0  11   25.89    3.72
  -2   0 -11   22.11    3.61
   2   0  11   23.98    3.82
   2   0  12   18.19    2.68
   2   0  12   19.69    3.16
   2   0  13   17.64    3.21
   2   0  13   17.71    2.80
   2   0  14    7.71    2.41
   2   0  14    8.59    2.15
   2   0  15    2.97    2.15
   2   0  16   77.64    7.38
   2   0  17   11.02    3.17
   2   0  18   61.15    6.68
  -2   0 -19    6.31    2.69
   2   0  19   12.95    3.34
   2   0  20   12.26    3.20
   2   0  21   59.57    5.90
   2   0  22   26.67    3.50
  -2   0 -23   95.55    6.65
   2   1 -23    0.91    1.18
   2   1 -22    0.92    1.35
   2   1 -21   32.17    3.95
   2   1 -21   31.76    4.18
   2   1 -20  117.91    9.07
   2   1 -20  114.21    8.60
   2   1 -19  141.40   10.43
  -2  -1  18   15.75    3.28
   2   1 -18   22.00    4.30
   2   1 -17  124.96   10.06
  -2  -1  17  110.85    8.76
   2   1 -16  796.20   36.04
  -2  -1  16  783.82   34.32
  -2  -1  15  972.28   41.35
   2   1 -15 1088.29   43.81
   2   1 -15  964.30   41.33
   2   1 -14  349.69   17.24
  -2  -1  14  300.23   16.33
   2   1 -14  309.49   16.96
   2   1 -14  342.65   18.14
  -2  -1  13  112.87    8.22
   2   1 -13  133.43    9.03
   2   1 -13  134.55    9.62
   2   1 -13  128.82    8.99
   2   1 -12   22.25    3.32
  -2  -1  12   14.95    2.60
   2   1 -11   11.25    2.33
  -2  -1  11    7.04    1.85
   2   1 -10   13.97    2.62
   2   1 -10   16.07    2.69
   2   1  -9  275.69   13.67
   2   1  -8  769.43   28.80
   2   1  -8  691.35   25.28
  -2  -1   7 3104.50  110.00
   2   1  -7 2947.93  108.00
   2   1  -7 2977.83  105.41
  -2  -1   6 2445.68   91.73
   2   1  -6 2474.61   90.09
   2   1  -6 2502.46   88.02
  -2  -1   5   31.22    3.26
   2   1  -5   48.79    3.28
   2   1  -5   47.96    2.12
  -2  -1   5   31.47    3.39
  -2  -1   4  351.17   12.84
   2   1  -4  308.82   13.39
   2   1  -4  328.14   12.28
  -2  -1   3 3044.88  107.57
   2   1  -3 3061.85  105.85
   2   1  -3 2831.90  106.71
  -2  -1   2  279.92    9.99
  -2  -1   2  264.98   10.84
  -2  -1   2  280.92   10.49
   2   1  -2  256.61   10.54
   2   1  -1  806.94   30.38
   2   1  -1  835.54   29.06
  -2  -1   1  736.54   29.09
  -2  -1   1  801.96   28.97
  -2  -1   1  798.27   28.68
  -2  -1   0   25.68    2.29
  -2  -1   0   28.33    1.64
   2   1   0   39.68    1.77
   2   1   0   42.70    2.55
   2   1   1    6.89    1.04
  -2  -1  -1   24.01    1.74
   2   1   2 1984.54   75.62
  -2  -1  -2 2355.78   76.01
   2   1   3   37.09    2.41
   2   1   4   58.24    3.44
   2   1   4   60.29    3.43
   2   1   5  192.96    8.63
  -2  -1  -5  192.35    9.42
  -2  -1  -5  199.65    8.80
   2   1   5  194.29    8.82
   2   1   6  188.62    9.15
   2   1   6  191.58    9.52
  -2  -1  -6  211.34    9.56
   2   1   7    8.91    1.70
  -2  -1  -7    7.19    1.52
   2   1   7    9.86    1.61
  -2  -1  -7    9.29    2.06
  -2  -1  -7    6.66    1.65
  -2  -1  -8   88.56    6.80
   2   1   8  101.54    6.59
  -2  -1  -8  100.02    6.39
  -2  -1  -8  105.04    6.96
   2   1   8   98.21    6.12
   2   1   9  104.23    6.71
  -2  -1  -9   98.78    7.39
   2   1   9  103.41    7.20
  -2  -1  -9  107.00    7.48
  -2  -1 -10    8.28    2.19
   2   1  10    8.55    1.86
   2   1  10    8.77    2.09
  -2  -1 -10   10.46    2.31
   2   1  11  392.21   18.16
   2   1  11  398.98   18.86
   2   1  11  379.43   19.57
  -2  -1 -11  409.64   20.07
   2   1  12  511.61   22.23
   2   1  12  511.41   22.95
   2   1  13  578.14   25.67
   2   1  13  563.91   24.73
   2   1  14  109.45    7.81
   2   1  14  115.81    8.64
   2   1  15   26.86    3.75
   2   1  15   29.31    4.32
   2   1  16   45.22    5.65
   2   1  16   40.76    4.78
   2   1  17   11.31    2.75
   2   1  17   10.66    3.28
   2   1  18    0.57    2.27
   2   1  19   40.42    5.49
   2   1  20   14.36    3.47
   2   1  21    6.29    2.65
   2   1  22   10.11    2.58
   2   1  23    0.28    1.02
   2   2 -22    9.08    2.00
   2   2 -22   11.13    2.46
   2   2 -21   22.86    3.51
   2   2 -21   23.32    3.21
   2   2 -20  158.94   10.45
   2   2 -20  133.94    9.50
   2   2 -19  111.45    8.87
   2   2 -19  102.87    8.84
   2   2 -18   50.33    6.21
   2   2 -17   25.36    4.76
   2   2 -16   93.63    8.43
  -2  -2  16   89.43    7.61
   2   2 -15  290.80   16.74
  -2  -2  15  278.17   15.48
   2   2 -15  318.15   17.81
   2   2 -14   13.17    3.04
   2   2 -14   16.22    3.58
  -2  -2  14   17.11    3.17
   2   2 -14   14.79    3.96
   2   2 -13    4.81    2.13
   2   2 -13    2.25    1.63
  -2  -2  13    2.43    1.44
   2   2 -13    1.69    1.89
  -2  -2  12    4.17    1.56
   2   2 -12    8.23    2.54
   2   2 -12    7.42    2.17
  -2  -2  11   20.13    2.78
   2   2 -11   26.68    3.47
   2   2 -11   26.81    3.76
   2   2 -10  219.73   12.21
   2   2  -9 1370.77   51.78
   2   2  -9 1369.72   52.14
   2   2  -8 2609.75   92.57
   2   2  -8 2540.92   94.08
   2   2  -7 5457.83  186.27
   2   2  -7 5326.30  187.31
   2   2  -6 2976.29  102.82
  -2  -2   6 2893.95  105.43
   2   2  -6 2835.23  103.34
  -2  -2   6 2766.62  104.40
   2   2  -5 4148.64  140.89
  -2  -2   5 3711.89  142.31
  -2  -2   5 4087.94  143.15
   2   2  -5 3881.79  141.04
  -2  -2   4  878.75   31.66
  -2  -2   4  819.43   30.94
   2   2  -4  805.84   29.80
   2   2  -4  785.11   29.69
   2   2  -3  452.58   16.73
   2   2  -3  486.80   18.74
   2   2  -3  488.68   17.22
  -2  -2   3  447.92   18.50
   2   2  -2 3134.20  114.88
   2   2  -2 3362.67  113.62
  -2  -2   2 3164.23  114.90
   2   2  -2 3190.67  113.86
  -2  -2   2 3112.64  113.99
  -2  -2   1 1734.81   60.78
   2   2  -1 1642.57   60.24
   2   2  -1 1673.99   60.69
  -2  -2   1 1698.08   60.38
  -2  -2   0  235.03    9.11
  -2  -2   0  237.05    9.57
  -2  -2   0  249.48    9.47
   2   2   0  225.93    9.52
  -2  -2  -1   53.57    2.43
  -2  -2  -2  116.33    4.52
   2   2   3   43.63    2.43
  -2  -2  -3   48.65    2.41
   2   2   4   85.83    3.85
   2   2   4   90.21    4.40
   2   2   5 3530.60  125.88
   2   2   6 3521.83  126.17
   2   2   7  690.30   27.46
   2   2   8  275.50   13.31
  -2  -2  -9   85.98    6.85
   2   2   9  101.26    6.90
   2   2  10  355.72   16.79
  -2  -2 -10  401.27   18.63
   2   2  10  381.51   18.34
   2   2  11  197.63   10.97
   2   2  11  203.96   10.70
   2   2  11  210.75   12.54
   2   2  12  804.82   33.17
   2   2  12  792.23   32.56
   2   2  13  744.90   31.74
   2   2  13  734.76   30.98
   2   2  14  189.44   11.36
   2   2  14  202.26   12.30
   2   2  15   63.64    6.61
   2   2  15   66.37    6.11
   2   2  16   12.62    3.30
   2   2  16   15.17    3.02
   2   2  17   17.80    3.39
   2   2  17   19.91    4.07
   2   2  18  154.50   11.37
   2   2  18  137.50    9.83
   2   2  19  159.09   11.68
   2   2  20   38.85    5.40
   2   2  21    0.73    1.88
   2   2  22    3.96    2.17
  -2  -2 -22    3.71    2.22
  -2  -2 -23    6.21    2.15
   2   2  23    6.51    1.96
  -2  -2 -24   27.85    3.04
   2   3 -22   29.75    3.61
   2   3 -22   23.21    2.70
   2   3 -21    6.01    1.87
   2   3 -21    7.71    2.19
   2   3 -20   66.30    6.26
   2   3 -20   60.37    5.70
   2   3 -19  102.79    8.40
   2   3 -19  110.49    8.91
   2   3 -18   20.47    4.02
   2   3 -18   18.44    3.94
   2   3 -17   40.77    5.44
   2   3 -17   32.15    5.11
   2   3 -17   38.27    5.51
   2   3 -16   41.53    5.76
   2   3 -16   38.50    5.52
   2   3 -15  535.78   27.09
   2   3 -15  583.70   27.70
   2   3 -14  550.68   25.72
   2   3 -14  611.63   27.94
   2   3 -14  551.31   27.11
   2   3 -13  266.52   15.17
   2   3 -13  247.52   14.72
   2   3 -13  239.95   13.74
   2   3 -12   26.49    3.70
   2   3 -12   17.16    3.33
   2   3 -12   21.08    3.64
   2   3 -11   79.59    6.38
   2   3 -11   81.80    6.87
   2   3 -10   16.20    2.81
   2   3 -10   19.88    2.91
   2   3  -9  358.75   16.83
   2   3  -9  343.37   16.60
  -2  -3   8 1706.04   69.41
   2   3  -8 1802.39   66.29
   2   3  -8 1783.23   66.23
   2   3  -8 1882.77   66.42
  -2  -3   7 2301.20   85.80
   2   3  -7 2352.70   83.04
   2   3  -7 2255.40   82.44
   2   3  -7 2301.90   82.55
  -2  -3   7 2156.98   85.93
   2   3  -6 2007.12   70.88
   2   3  -6 1982.17   70.08
  -2  -3   6 1963.66   73.43
   2   3  -6 1858.16   69.88
   2   3  -5  112.77    5.30
   2   3  -5  108.74    5.17
   2   3  -5  116.14    6.17
   2   3  -5  100.15    7.07
   2   3  -4  126.17    5.14
   2   3  -4  121.91    5.30
   2   3  -4  119.45    7.34
   2   3  -4  137.43    6.50
   2   3  -3 5591.83  187.92
   2   3  -3 5586.33  186.71
   2   3  -2   61.76    4.10
   2   3  -2   66.20    3.76
   2   3  -1   31.88    2.50
   2   3  -1   31.40    2.40
  -2  -3   1   25.64    2.28
   2   3   0  924.14   33.87
  -2  -3   0  919.24   33.90
   2   3   0  891.71   33.45
  -2  -3  -1  225.75    9.06
   2   3   1  226.11    8.93
  -2  -3  -2   69.32    3.43
  -2  -3  -2   59.76    3.83
  -2  -3  -2   68.44    2.97
  -2  -3  -3  333.64   13.99
  -2  -3  -3  344.14   13.23
   2   3   4  510.90   18.55
  -2  -3  -4  543.63   19.63
  -2  -3  -4  548.39   20.42
   2   3   5 5885.06  207.82
  -2  -3  -5 5778.32  208.16
  -2  -3  -5 5908.70  207.57
   2   3   6 8838.05  311.20
  -2  -3  -6 8752.60  311.27
   2   3   7 4248.87  148.77
  -2  -3  -7 4044.61  148.34
   2   3   8  484.03   20.73
  -2  -3  -8  467.76   19.97
   2   3   9  304.87   14.21
  -2  -3  -9  243.85   12.54
  -2  -3 -10  516.05   22.43
  -2  -3 -10  530.51   24.14
   2   3  10  544.24   24.19
   2   3  11  112.07    8.46
   2   3  11   97.24    6.73
   2   3  12   91.65    6.67
   2   3  13  254.75   13.68
   2   3  13  256.49   14.18
   2   3  14   17.95    3.18
   2   3  14   15.84    3.40
   2   3  15    3.62    1.95
   2   3  15    3.66    2.25
   2   3  16   81.52    7.24
   2   3  16   78.44    7.68
   2   3  17   73.02    7.59
   2   3  17   63.25    6.45
   2   3  18  525.77   25.76
   2   3  18  485.58   23.95
   2   3  19  629.14   28.95
   2   3  19  553.18   26.53
   2   3  20  104.58    7.94
   2   3  20  103.72    9.03
   2   3  21    0.76    2.15
  -2  -3 -22   12.57    3.01
   2   3  22   10.48    2.90
   2   3  23   10.20    2.48
  -2  -3 -23   11.95    2.59
  -2  -3 -24    9.04    1.90
   2   4 -22    8.46    1.98
   2   4 -21   36.45    4.32
   2   4 -21   31.91    3.57
   2   4 -20   28.50    3.94
   2   4 -20   26.86    3.67
   2   4 -20   28.78    4.39
   2   4 -19    6.55    2.62
   2   4 -19    5.00    2.25
   2   4 -18   17.52    3.72
   2   4 -18   18.47    3.75
   2   4 -17   44.25    5.67
   2   4 -17   38.09    5.56
   2   4 -17   41.53    5.71
   2   4 -16  165.24   12.20
   2   4 -16  185.42   13.09
   2   4 -16  175.61   12.39
   2   4 -15  429.92   22.32
   2   4 -15  429.74   22.82
   2   4 -15  397.68   21.60
   2   4 -14 1116.77   47.86
   2   4 -14 1185.29   49.71
   2   4 -13  652.38   29.46
   2   4 -13  616.14   28.65
   2   4 -13  582.92   27.21
   2   4 -12   38.31    4.97
   2   4 -12   30.17    4.48
   2   4 -12   37.26    4.39
   2   4 -11   13.88    2.68
   2   4 -11   12.06    2.90
   2   4 -11   15.59    3.15
   2   4 -10  469.01   22.00
   2   4 -10  484.36   22.14
   2   4 -10  461.05   21.32
   2   4  -9  460.55   21.11
  -2  -4   8    4.68    1.87
   2   4  -8    3.98    1.34
   2   4  -7  468.89   18.10
   2   4  -7  450.27   18.78
  -2  -4   7  425.07   21.52
   2   4  -7  397.65   16.62
   2   4  -6  431.85   17.38
  -2  -4   6  392.36   18.91
   2   4  -6  373.54   18.80
   2   4  -6  376.09   14.90
   2   4  -6  398.64   16.07
   2   4  -5  573.91   24.07
  -2  -4   5  578.58   23.82
   2   4  -5  616.15   22.70
   2   4  -5  558.18   20.12
   2   4  -4    9.40    1.66
   2   4  -4   11.17    2.12
   2   4  -3  867.63   34.82
   2   4  -3  902.11   34.12
  -2  -4   2  135.13    7.42
   2   4  -2  128.62    7.32
  -2  -4   2  143.82    7.48
   2   4  -2  128.75    7.02
  -2  -4   1 1497.25   53.01
  -2  -4   1 1412.89   52.66
  -2  -4   1 1360.61   51.29
   2   4  -1 1493.06   52.74
   2   4   0  393.32   15.64
  -2  -4   0  407.11   15.78
  -2  -4   0  376.09   15.39
  -2  -4  -1  379.72   14.63
  -2  -4  -1  334.81   14.00
  -2  -4  -2 1106.19   41.11
  -2  -4  -2 1109.63   40.63
  -2  -4  -2 1080.44   39.98
   2   4   3   31.53    2.90
   2   4   3   31.20    2.00
  -2  -4  -3   28.24    2.43
  -2  -4  -3   28.60    2.71
  -2  -4  -4  128.42    7.27
  -2  -4  -4  119.95    6.76
   2   4   5 2791.52   98.66
  -2  -4  -5 2840.47  100.52
   2   4   5 2706.36   98.71
  -2  -4  -5 2844.54   99.96
  -2  -4  -6 2799.01   97.54
  -2  -4  -6 2834.81   97.92
   2   4   6 2731.59   96.08
   2   4   7 3611.22  128.23
  -2  -4  -7 3797.71  128.00
   2   4   7 3300.45  126.19
  -2  -4  -7 3720.01  128.03
  -2  -4  -8  137.69    8.09
   2   4   8  165.09    9.05
   2   4   9   83.51    6.71
  -2  -4  -9  116.17    6.84
   2   4  10  160.50   10.13
  -2  -4 -10  138.48    8.43
   2   4  10  140.99    8.44
   2   4  10  156.69    8.81
   2   4  11   28.36    3.50
   2   4  11   23.08    3.16
   2   4  11   23.75    3.81
   2   4  12   30.29    3.97
   2   4  12   35.18    4.01
   2   4  13    8.10    2.33
   2   4  14   13.84    3.04
   2   4  15    5.80    2.44
   2   4  16    9.30    3.05
   2   4  16    5.39    2.45
   2   4  17  189.54   13.08
   2   4  17  172.72   11.93
   2   4  18  694.30   32.76
   2   4  18  804.05   34.90
   2   4  19  691.16   31.48
   2   4  19  724.90   33.18
   2   4  20  193.87   13.08
   2   4  20  183.61   11.67
   2   4  21    5.01    2.03
   2   4  21    8.27    2.86
   2   4  22   52.53    5.70
  -2  -4 -23   66.08    5.68
   2   4  23   56.19    5.34
  -2  -4 -24   20.16    2.68
   2   5 -21   27.66    2.92
   2   5 -21   33.54    3.85
   2   5 -20   28.22    3.68
   2   5 -20   36.15    3.90
   2   5 -20   32.55    4.47
   2   5 -19    5.71    2.25
   2   5 -19    5.50    2.20
   2   5 -18    9.00    2.90
   2   5 -18    4.99    2.47
   2   5 -17    1.38    2.08
   2   5 -17    2.81    2.41
   2   5 -16   39.71    5.58
   2   5 -16   38.72    5.51
   2   5 -16   51.70    6.70
   2   5 -15   24.21    4.64
   2   5 -15   21.39    4.70
   2   5 -15   26.78    4.74
   2   5 -14   46.01    6.11
   2   5 -14   47.27    6.04
   2   5 -14   53.39    6.94
   2   5 -13  108.82    8.97
   2   5 -13  103.42    9.11
   2   5 -13  108.34    9.62
   2   5 -13  105.52    8.41
   2   5 -12   19.97    3.74
   2   5 -12   19.32    3.40
   2   5 -12   23.79    4.27
   2   5 -12   18.54    3.86
   2   5 -11   30.56    4.34
   2   5 -11   36.33    4.87
   2   5 -11   29.19    4.03
   2   5 -11   27.44    4.21
   2   5 -10   44.30    5.11
   2   5 -10   51.00    5.06
   2   5 -10   49.61    5.45
   2   5 -10   47.28    5.17
   2   5  -9  235.17   12.99
   2   5  -9  226.66   12.44
   2   5  -9  222.76   12.73
   2   5  -9  229.01   12.90
   2   5  -8   48.00    4.83
  -2  -5   8   60.38    6.99
   2   5  -8   51.48    5.03
   2   5  -7  106.37    7.25
  -2  -5   7  114.97    8.75
   2   5  -7   98.54    8.51
  -2  -5   7  100.04    8.60
  -2  -5   6   30.65    4.13
  -2  -5   6   35.82    4.38
   2   5  -6   30.19    3.47
   2   5  -6   25.00    3.87
   2   5  -5  225.15   11.28
  -2  -5   5  206.01   11.96
   2   5  -5  212.08   12.32
  -2  -5   5  189.98   11.74
   2   5  -4  141.23    9.03
   2   5  -4  137.76    8.16
  -2  -5   4  135.49    8.73
  -2  -5   3  692.83   29.39
   2   5  -3  726.65   29.02
   2   5  -3  722.60   29.70
  -2  -5   2 2561.38   88.89
  -2  -5   2 2549.07   89.03
  -2  -5   2 2327.16   85.31
   2   5  -2 2504.13   88.50
  -2  -5   1 5401.91  182.03
   2   5  -1 5222.73  181.63
  -2  -5   1 5316.04  181.85
   2   5   0  610.38   24.24
  -2  -5   0  597.21   24.30
  -2  -5   0  659.04   24.60
  -2  -5  -1  264.30   11.73
  -2  -5  -1  243.77   10.90
  -2  -5  -2 1332.59   48.95
  -2  -5  -2 1384.06   49.69
  -2  -5  -2 1264.94   48.59
   2   5   2 1306.89   49.56
  -2  -5  -3  723.63   30.05
  -2  -5  -3  754.02   30.35
   2   5   3  851.28   30.93
  -2  -5  -3  728.88   30.11
   2   5   3  810.24   29.20
  -2  -5  -4 1175.82   46.01
  -2  -5  -4 1214.34   45.89
   2   5   4 1222.17   44.48
  -2  -5  -4 1236.51   45.79
   2   5   4 1197.19   46.16
   2   5   5   29.81    2.42
  -2  -5  -5   29.40    2.98
  -2  -5  -5   30.66    3.39
  -2  -5  -5   29.54    3.11
  -2  -5  -6  786.94   30.35
  -2  -5  -6  761.15   31.30
  -2  -5  -6  754.54   29.94
   2   5   6  740.20   28.56
  -2  -5  -7   80.87    6.46
  -2  -5  -7   78.97    5.53
   2   5   7   73.62    4.35
  -2  -5  -7   84.92    5.68
   2   5   7   70.01    4.40
  -2  -5  -8   35.40    3.56
  -2  -5  -8   30.63    3.46
   2   5   8   34.37    2.79
  -2  -5  -8   36.58    4.45
  -2  -5  -9   22.27    2.89
  -2  -5  -9   21.49    3.01
   2   5  10  518.82   21.29
  -2  -5 -10  495.97   21.20
   2   5  11  151.46    9.52
   2   5  11  165.73    9.70
   2   5  11  155.98   10.86
   2   5  12  469.20   21.43
   2   5  12  455.85   21.48
   2   5  12  452.52   20.21
   2   5  13   27.81    4.02
   2   5  13   22.66    3.64
   2   5  14  243.57   14.49
   2   5  14  271.06   15.17
   2   5  15  470.90   24.41
   2   5  15  534.03   24.71
   2   5  16   44.33    5.63
   2   5  17   68.57    7.14
   2   5  18  139.79   10.59
   2   5  19  235.24   15.08
   2   5  19  215.56   13.79
   2   5  20   13.07    3.66
   2   5  20   17.88    3.53
   2   5  21   15.41    3.07
   2   5  21   17.69    3.73
   2   5  22   31.54    4.46
  -2  -5 -23   70.61    5.92
   2   5  23   74.29    6.16
   2   6 -21    2.48    1.43
   2   6 -20   12.42    2.22
   2   6 -20   17.27    3.19
   2   6 -19   11.76    2.70
   2   6 -19   15.90    3.60
   2   6 -19   15.55    2.93
   2   6 -18    5.82    2.40
   2   6 -18    4.20    2.26
   2   6 -18    8.19    3.15
   2   6 -17    7.41    2.80
   2   6 -17    9.37    3.28
   2   6 -17    4.00    2.42
   2   6 -16    5.73    2.70
   2   6 -16    3.13    2.34
   2   6 -15   32.61    5.20
   2   6 -15   41.29    5.80
   2   6 -15   42.00    6.24
   2   6 -14   45.34    6.05
   2   6 -14   52.37    6.85
   2   6 -14   53.15    6.56
   2   6 -13  178.20   12.85
   2   6 -13  161.29   11.78
   2   6 -13  154.58   10.99
   2   6 -13  168.27   12.13
   2   6 -12  187.12   12.51
   2   6 -12  188.12   13.00
   2   6 -12  179.49   11.82
   2   6 -12  169.96   12.21
   2   6 -11   66.69    6.38
   2   6 -11   74.55    7.16
   2   6 -11   68.46    6.99
   2   6 -11   64.74    6.98
   2   6 -10    1.98    1.87
   2   6 -10    2.03    1.85
   2   6 -10    3.07    1.80
   2   6 -10    1.21    1.82
   2   6  -9   73.58    6.43
   2   6  -9   74.06    6.75
   2   6  -9   73.51    6.73
   2   6  -8   68.76    6.42
   2   6  -8   83.19    6.80
   2   6  -8   80.33    6.48
   2   6  -7  258.50   13.61
   2   6  -7  242.17   13.55
  -2  -6   7  245.67   15.67
   2   6  -7  274.55   14.31
   2   6  -7  258.53   13.67
  -2  -6   6   50.56    5.81
   2   6  -6   64.68    6.73
   2   6  -6   65.42    5.68
  -2  -6   5   56.43    5.91
  -2  -6   5   53.09    5.80
   2   6  -5   74.50    5.99
   2   6  -5   64.66    6.45
  -2  -6   4  159.62   10.98
   2   6  -4  182.41   11.35
   2   6  -4  179.72   10.48
  -2  -6   4  180.75   11.19
   2   6  -3  225.50   12.49
  -2  -6   3  212.01   12.31
   2   6  -3  212.31   11.78
  -2  -6   2   67.08    5.69
   2   6  -2   46.04    4.69
  -2  -6   2   51.91    5.19
  -2  -6   2   62.17    3.47
  -2  -6   1   99.06    7.14
  -2  -6   1   97.94    7.22
  -2  -6   1  119.07    6.67
   2   6  -1   93.17    6.83
   2   6   0   56.77    4.90
  -2  -6   0   53.34    4.86
  -2  -6   0   58.57    4.28
  -2  -6   0   63.50    5.13
  -2  -6  -1  218.39   10.65
  -2  -6  -1  245.10   11.63
  -2  -6  -2 2409.04   84.81
   2   6   2 2387.64   84.76
  -2  -6  -2 2260.44   83.46
  -2  -6  -2 2162.06   83.44
  -2  -6  -3 1043.71   42.90
  -2  -6  -3 1044.54   42.33
   2   6   3 1147.01   43.31
  -2  -6  -3 1103.30   42.94
   2   6   3 1182.56   41.79
   2   6   4 1129.45   44.00
   2   6   4 1119.60   45.70
  -2  -6  -4 1174.64   45.65
  -2  -6  -4 1286.07   46.22
  -2  -6  -4 1252.75   45.91
  -2  -6  -5 1661.36   61.57
  -2  -6  -5 1635.65   61.67
   2   6   5 1624.33   59.82
  -2  -6  -5 1619.29   61.99
   2   6   5 1611.16   61.76
   2   6   6 1264.44   46.09
  -2  -6  -6 1174.64   48.42
  -2  -6  -6 1219.56   47.54
  -2  -6  -6 1242.83   47.64
  -2  -6  -7   24.16    3.49
  -2  -6  -7   27.81    3.16
  -2  -6  -7   24.16    3.00
   2   6   7    3.09    0.92
   2   6   7    3.03    0.97
  -2  -6  -8  139.50    8.82
  -2  -6  -8  145.68   10.08
  -2  -6  -8  145.08    8.77
  -2  -6  -9  196.55   11.49
   2   6   9  202.06   10.84
   2   6   9  198.64   10.76
   2   6   9  201.52   10.74
  -2  -6  -9  207.22   11.23
   2   6  10  243.73   12.79
   2   6  10  241.73   12.69
   2   6  11  756.11   31.84
   2   6  12  418.41   20.59
   2   6  12  450.54   21.02
   2   6  13   51.91    5.57
   2   6  13   46.89    4.76
   2   6  13   51.61    5.50
   2   6  14   81.29    7.24
   2   6  14   84.24    7.47
   2   6  14   67.97    6.05
   2   6  15  311.64   17.83
   2   6  15  328.86   17.84
   2   6  16  288.54   16.60
   2   6  16  268.29   16.57
   2   6  17  299.86   17.82
   2   6  17  302.58   17.37
   2   6  18  131.75   10.24
   2   6  19   96.75    8.51
   2   6  20   12.85    3.14
   2   6  21   52.87    6.07
   2   6  21   54.77    5.55
   2   6  22    7.09    2.64
   2   6  22    6.20    2.13
   2   6  23    6.86    2.16
   2   7 -20   86.93    6.32
   2   7 -19    3.32    1.54
   2   7 -19    5.41    1.76
   2   7 -19    3.52    2.08
   2   7 -18    2.60    1.86
   2   7 -18   -0.25    2.01
   2   7 -18    2.48    1.82
   2   7 -17   14.43    3.38
   2   7 -17   20.56    3.80
   2   7 -17   18.23    4.07
   2   7 -16   19.88    4.49
   2   7 -16   23.38    4.37
   2   7 -16   24.69    4.29
   2   7 -15   11.95    3.90
   2   7 -15    9.50    3.12
   2   7 -15   10.05    3.32
   2   7 -14   14.66    3.90
   2   7 -14   14.49    4.40
   2   7 -14   18.45    4.13
   2   7 -14   16.31    4.58
   2   7 -13   40.93    6.00
   2   7 -13   42.07    6.35
   2   7 -13   43.31    5.97
   2   7 -13   46.32    5.65
   2   7 -13   52.73    7.05
   2   7 -12   74.90    8.04
   2   7 -12   84.39    8.20
   2   7 -12   85.33    7.78
   2   7 -12   76.10    7.96
   2   7 -12   86.90    8.83
   2   7 -11  156.10   11.75
   2   7 -11  172.44   11.86
   2   7 -11  146.04   10.73
   2   7 -11  153.94   11.54
   2   7 -10  148.54   10.85
   2   7 -10  140.77   10.31
   2   7 -10  144.66   10.80
   2   7  -9   18.02    3.69
   2   7  -9   16.51    3.49
   2   7  -9   22.62    3.84
   2   7  -8    9.22    2.72
   2   7  -8   12.62    2.99
   2   7  -8    7.96    2.77
   2   7  -8    6.14    2.49
   2   7  -8   11.35    2.80
   2   7  -7  116.68    8.76
   2   7  -7  119.59    8.80
   2   7  -7  118.71    8.86
   2   7  -7  123.60    8.85
   2   7  -7  124.12    9.33
   2   7  -6   86.04    7.00
   2   7  -6   70.80    6.31
   2   7  -6   77.89    6.87
   2   7  -6   77.65    6.62
   2   7  -6   81.31    6.76
  -2  -7   5    9.55    3.04
   2   7  -5   16.84    2.83
   2   7  -5   17.96    3.08
   2   7  -5   20.28    3.39
   2   7  -5   22.41    3.39
   2   7  -5   22.91    3.56
   2   7  -4    5.80    2.03
   2   7  -4    4.70    2.06
  -2  -7   4    6.89    2.67
  -2  -7   4    6.43    2.37
  -2  -7   3   29.22    4.52
   2   7  -3   39.55    4.61
   2   7  -3   35.23    4.58
   2   7  -2  850.67   35.34
  -2  -7   2  789.89   31.59
  -2  -7   1 1221.14   48.69
   2   7  -1 1306.60   50.71
  -2  -7   1 1229.42   50.92
  -2  -7   1 1380.23   51.25
  -2  -7   0 1094.92   43.28
  -2  -7   0 1083.68   44.17
   2   7   0 1150.04   44.63
  -2  -7  -1  897.89   35.75
  -2  -7  -1  822.93   35.95
[truncated: 1,066,973 more chars]
