# Supplementary material for: Stepwise Amplification of Circularly Polarized Luminescence in Chiral Metal Cluster Ensembles
Source: Adv Sci (Weinh). 2023 Feb 25;10(13):2207660. doi: 10.1002/advs.202207660 (PMC10161016; doi:10.1002/advs.202207660)
Supplement: Supplementary file 2 — Supporting Information [file ADVS-10-2207660-s002.zip › 3b.cif]

data_3b
_audit_creation_date               2022-11-10
_audit_creation_method
;
Olex2 1.2
(compiled 2018.05.29 svn.r3508 for OlexSys, GUI svn.r5506)
;
_shelx_SHELXL_version_number       '2016/6'
_audit_contact_author_address      ?
_audit_contact_author_email        ?
_audit_contact_author_name         ''
_audit_contact_author_phone        ?
_publ_contact_author_id_orcid      ?
_publ_section_references
;
Bourhis, L.J., Dolomanov, O.V., Gildea, R.J., Howard, J.A.K., Puschmann, H.
 (2015). Acta Cryst. A71, 59-75.

Dolomanov, O.V., Bourhis, L.J., Gildea, R.J, Howard, J.A.K. & Puschmann, H.
 (2009), J. Appl. Cryst. 42, 339-341.

Sheldrick, G.M. (2015). Acta Cryst. C71, 3-8.
;
_chemical_name_common              ?
_chemical_name_systematic          ?
_chemical_formula_moiety           'C162 H192 Ag12 N6 O24 S12, 2(H2 O)'
_chemical_formula_sum              'C162 H196 Ag12 N6 O26 S12'
_chemical_formula_weight           4322.40
_chemical_absolute_configuration   ad
_chemical_melting_point            ?
_chemical_oxdiff_formula           'C H O N Cl Ag'
_chemical_oxdiff_usercomment       ' '
loop_
  _atom_type_symbol
  _atom_type_description
  _atom_type_scat_dispersion_real
  _atom_type_scat_dispersion_imag
  _atom_type_scat_source
 'C' 'C' 0.0181 0.0091 'International Tables Vol C Tables 4.2.6.8 and 6.1.1.4'
 'H' 'H' 0.0000 0.0000 'International Tables Vol C Tables 4.2.6.8 and 6.1.1.4'
 'Ag' 'Ag' 0.1306 4.2820 'International Tables Vol C Tables 4.2.6.8 and 6.1.1.4'
 'N' 'N' 0.0311 0.0180 'International Tables Vol C Tables 4.2.6.8 and 6.1.1.4'
 'O' 'O' 0.0492 0.0322 'International Tables Vol C Tables 4.2.6.8 and 6.1.1.4'
 'S' 'S' 0.3331 0.5567 'International Tables Vol C Tables 4.2.6.8 and 6.1.1.4'

_shelx_space_group_comment
;
The symmetry employed for this shelxl refinement is uniquely defined
by the following loop, which should always be used as a source of
symmetry information in preference to the above space-group names.
They are only intended as comments.
;
_space_group_crystal_system        'triclinic'
_space_group_IT_number             1
_space_group_name_H-M_alt          'P 1'
_space_group_name_Hall             'P 1'
loop_
  _space_group_symop_operation_xyz
 'x, y, z'

_cell_length_a                     15.3536(3)
_cell_length_b                     15.6214(3)
_cell_length_c                     19.4032(3)
_cell_angle_alpha                  80.3770(10)
_cell_angle_beta                   81.9290(10)
_cell_angle_gamma                  66.006(2)
_cell_volume                       4178.22(15)
_cell_formula_units_Z              1
_cell_measurement_reflns_used      39748
_cell_measurement_temperature      200
_cell_measurement_theta_max        73.1760
_cell_measurement_theta_min        2.4120
_shelx_estimated_absorpt_T_max     0.563
_shelx_estimated_absorpt_T_min     0.112
_exptl_absorpt_coefficient_mu      12.964
_exptl_absorpt_correction_T_max    1.00000
_exptl_absorpt_correction_T_min    0.00737
_exptl_absorpt_correction_type     multi-scan
_exptl_absorpt_process_details
;
CrysAlisPro 1.171.39.28b (Rigaku Oxford Diffraction, 2015)
Empirical absorption correction using spherical harmonics,
 implemented in SCALE3 ABSPACK scaling algorithm.
;
_exptl_absorpt_special_details     ?
_exptl_crystal_colour              orange
_exptl_crystal_colour_primary      orange
_exptl_crystal_density_diffrn      1.718
_exptl_crystal_density_meas        ?
_exptl_crystal_density_method      ?
_exptl_crystal_description         block
_exptl_crystal_F_000               2174
_exptl_crystal_size_max            0.3
_exptl_crystal_size_mid            0.15
_exptl_crystal_size_min            0.05
_exptl_transmission_factor_max     ?
_exptl_transmission_factor_min     ?
_diffrn_reflns_av_R_equivalents    0.0857
_diffrn_reflns_av_unetI/netI       0.0665
_diffrn_reflns_Laue_measured_fraction_full  0.994
_diffrn_reflns_Laue_measured_fraction_max  0.959
_diffrn_reflns_limit_h_max         19
_diffrn_reflns_limit_h_min         -19
_diffrn_reflns_limit_k_max         19
_diffrn_reflns_limit_k_min         -19
_diffrn_reflns_limit_l_max         24
_diffrn_reflns_limit_l_min         -24
_diffrn_reflns_number              102113
_diffrn_reflns_point_group_measured_fraction_full  0.922
_diffrn_reflns_point_group_measured_fraction_max  0.880
_diffrn_reflns_theta_full          67.684
_diffrn_reflns_theta_max           75.255
_diffrn_reflns_theta_min           2.317
_diffrn_ambient_environment        N~2~
_diffrn_ambient_temperature        200
_diffrn_detector                   'CCD plate'
_diffrn_detector_area_resol_mean   ?
_diffrn_measured_fraction_theta_full  0.994
_diffrn_measured_fraction_theta_max  0.959
_diffrn_measurement_details
;
List of Runs (angles in degrees, time in seconds):

  # Type    Start    End  Width  t~exp~   \w     \q     \k     \f   Frames
--------------------------------------------------------------------------
  1  \w    -28.00  25.00   0.50    0.50    --    0.00  38.00 150.00  106
  2  \w     44.00  70.00   0.50    0.50    --    0.00  19.00  30.00   52
  3  \w    -43.00  29.00   0.50    0.50    --    0.00 -38.00 120.00  144
  4  \w    -88.00 -60.00   0.50    0.50    --    0.00 -38.00 120.00   56
  5  \w     49.00  88.00   0.50    0.50    --    0.00  38.00 150.00   78
  6  \w    -79.00 -10.00   0.50    0.50    --    0.00 -77.00 150.00  138
  7  \w    -29.00  -4.00   0.50    0.50    --    0.00 -82.00  90.00   50
  8  \w    -22.00  28.00   0.50    0.50    --    0.00 -57.00-120.00  100
  9  \w    -84.00 -23.00   0.50    0.50    --    0.00 -38.00-180.00  122
 10  \w    -85.00 -60.00   0.50    0.50    --    0.00 -77.00   0.00   50
 11  \w    -67.00 -41.00   0.50    0.50    --    0.00 -82.00  90.00   52
 12  \w      8.00  35.00   0.50    0.50    --    0.00  19.00  30.00   54
 13  \w     22.00  50.00   0.50    0.50    --    0.00  19.00 150.00   56
 14  \w    -45.00  -3.00   0.50    0.50    --    0.00  19.00 150.00   84
 15  \w    -45.00  -3.00   0.50    0.50    --    0.00  19.00  30.00   84
 16  \w      1.00  37.00   0.50    0.50    --    0.00 -82.00  90.00   72
 17  \w      0.00  26.00   0.50    0.50    --    0.00 -77.00 150.00   52
 18  \w    -88.00 -53.00   0.50    0.50    --    0.00 -57.00-120.00   70
 19  \w     60.00  88.00   0.50    0.50    --    0.00  38.00 -60.00   56
 20  \w    -11.00  27.00   0.50    0.50    --    0.00 -38.00-180.00   76
 21  \w    -29.00  21.00   0.50    0.50    --    0.00  38.00 -60.00  100
 22  \w    -29.00  35.00   0.50    0.50    --    0.00 -77.00   0.00  128
 23  \w    135.00 179.00   0.50    1.30    --   98.80  78.00-137.30   88
 24  \w     62.00  88.00   0.50    1.30    --   98.80  78.00-137.30   52
 25  \w     69.00  96.00   0.50    1.30    --   98.80  58.00 -39.00   54
 26  \w     61.00  87.00   0.50    1.30    --   98.80  82.00 -60.00   52
 27  \w     61.00  87.00   0.50    1.30    --   98.80  82.00 -90.00   52
 28  \w    116.00 142.00   0.50    1.30    --   98.80  82.00 -90.00   52
 29  \w     61.00  87.00   0.50    1.30    --   98.80  82.00 120.00   52
 30  \w    118.00 184.00   0.50    1.30    --   98.80  82.00 120.00  132
 31  \w     55.00 136.00   0.50    1.30    --   98.80 -82.00  30.00  162
 32  \w    123.00 149.00   0.50    1.30    --   98.80  82.00 103.80   52
 33  \w     63.00  88.00   0.50    1.30    --   98.80  77.00  30.00   50
 34  \w     63.00  88.00   0.50    1.30    --   98.80  77.00 -30.00   50
 35  \w     61.00  88.00   0.50    1.30    --   98.80  82.00 103.80   54
 36  \w     65.00 182.00   0.50    1.30    --   98.80  72.00  87.13  234
 37  \w     66.00 186.00   0.50    1.30    --   98.80  68.00-118.04  240
 38  \w     28.00 135.00   0.50    1.30    --   98.80 -82.00-180.00  214
 39  \w    114.00 185.00   0.50    1.30    --   98.80  82.00-180.00  142
 40  \w     64.00  89.00   0.50    1.30    --   98.80  74.00 -95.18   50
 41  \w     70.00 124.00   0.50    1.30    --   98.80  45.00-150.00  108
 42  \w     61.00  88.00   0.50    1.30    --   98.80  82.00-180.00   54
 43  \w     71.00 145.00   0.50    1.30    --   98.80  45.00   0.00  148
 44  \w     63.00  88.00   0.50    1.30    --   98.80  77.00  90.00   50
 45  \w     61.00  88.00   0.50    1.30    --   98.80  82.00 -30.00   54
 46  \w    159.00 188.00   0.50    1.30    --   98.80  82.00 -30.00   58
 47  \w     61.00  91.00   0.50    1.30    --   98.80  82.00 150.00   60
 48  \w     63.00  88.00   0.50    1.30    --   98.80  77.00 -60.00   50
 49  \w     61.00  87.00   0.50    1.30    --   98.80  82.00-150.00   52
 50  \w    162.00 187.00   0.50    1.30    --   98.80  82.00-150.00   50
 51  \w     61.00  88.00   0.50    1.30    --   98.80  82.00  60.00   54
 52  \w     70.00 110.00   0.50    1.30    --   98.80  45.00  60.00   80
 53  \w    150.00 181.00   0.50    1.30    --   98.80  68.00  63.24   62
 54  \w     71.00  97.00   0.50    1.30    --   98.80  45.00 -30.00   52
 55  \w     68.00 188.00   0.50    1.30    --   98.80  61.00 -90.00  240
 56  \w     54.00 120.00   0.50    1.30    --   98.80 -82.00 120.00  132
 57  \w     63.00  89.00   0.50    1.30    --   98.80  77.00-120.00   52
 58  \w    150.00 188.00   0.50    1.30    --   98.80  77.00 -95.89   76
 59  \w     68.00 187.00   0.50    1.30    --   98.80  62.00 163.07  238
 60  \w     70.00  97.00   0.50    1.30    --   98.80  61.00-150.00   54
 61  \w     62.00  87.00   0.50    1.30    --   98.80  82.00   0.00   50
 62  \w     72.00 144.00   0.50    1.30    --   98.80  45.00-120.00  144
 63  \w     66.00  92.00   0.50    1.30    --   98.80  68.00  63.24   52
 64  \w     48.00 136.00   0.50    1.30    --   98.80 -82.00-120.00  176
 65  \w    113.00 185.00   0.50    1.30    --   98.80  82.00  30.00  144
 66  \w     62.00 186.00   0.50    1.30    --   98.80  78.00  98.56  248
 67  \w     63.00  89.00   0.50    1.30    --   98.80  77.00 -95.89   52
 68  \w     61.00  87.00   0.50    1.30    --   98.80  82.00  30.00   52
 69  \w     68.00  95.00   0.50    1.30    --   98.80  61.00 150.00   54
 70  \w     70.00 159.00   0.50    1.30    --   98.80  45.00  90.00  178
 71  \w     63.00  88.00   0.50    1.30    --   98.80  77.00-150.00   50
 72  \w    125.00 154.00   0.50    1.30    --   98.80  75.00 149.13   58
 73  \w     63.00  88.00   0.50    1.30    --   98.80  77.00 120.00   50
 74  \w     63.00  88.00   0.50    1.30    --   98.80  77.00  60.00   50
 75  \w     61.00  87.00   0.50    1.30    --   98.80  82.00-120.00   52
 76  \w     65.00 124.00   0.50    1.30    --   98.80 -82.00 -30.00  118
 77  \w    128.00 186.00   0.50    1.30    --   98.80  61.00 -30.00  116
 78  \w     68.00  94.00   0.50    1.30    --   98.80  61.00 -30.00   52
 79  \w     63.00  89.00   0.50    1.30    --   98.80  77.00-180.00   52
 80  \w     64.00  90.00   0.50    1.30    --   98.80  75.00 149.13   52
 81  \w    107.00 183.00   0.50    1.30    --   98.80  58.00 -39.00  152
 82  \w     65.00 101.00   0.50    1.30    --   98.80  69.00   0.14   72
 83  \w     65.00 185.00   0.50    1.30    --   98.80  69.00  14.54  240
 84  \w     66.00  92.00   0.50    1.30    --   98.80  33.00 -17.57   52
;
_diffrn_measurement_device         'four-circle diffractometer'
_diffrn_measurement_device_type    'XtaLAB AFC12 (RINC): Kappa single'
_diffrn_measurement_method         '\w scans'
_diffrn_orient_matrix_type        
 'CrysAlisPro convention (1999,Acta A55,543-557)'
_diffrn_orient_matrix_UB_11        -0.1038799000
_diffrn_orient_matrix_UB_12        0.0123953000
_diffrn_orient_matrix_UB_13        -0.0046940000
_diffrn_orient_matrix_UB_21        -0.0248256000
_diffrn_orient_matrix_UB_22        0.0222532000
_diffrn_orient_matrix_UB_23        0.0764661000
_diffrn_orient_matrix_UB_31        -0.0270841000
_diffrn_orient_matrix_UB_32        0.1057295000
_diffrn_orient_matrix_UB_33        -0.0256559000
_diffrn_radiation_monochromator    graphite
_diffrn_radiation_probe            x-ray
_diffrn_radiation_type             CuK\a
_diffrn_radiation_wavelength       1.54184
_diffrn_source                     'fine-focus sealed X-ray tube'
_diffrn_source_type                'Enhance (Cu) X-ray Source'
_reflns_Friedel_coverage           0.835
_reflns_Friedel_fraction_full      0.849
_reflns_Friedel_fraction_max       0.801
_reflns_number_gt                  24486
_reflns_number_total               30451
_reflns_odcompleteness_completeness  99.50
_reflns_odcompleteness_iscentric   1
_reflns_odcompleteness_theta       66.97
_reflns_special_details
;
 Reflections were merged by SHELXL according to the crystal
 class for the calculation of statistics and refinement.
 
 _reflns_Friedel_fraction is defined as the number of unique
 Friedel pairs measured divided by the number that would be
 possible theoretically, ignoring centric projections and
 systematic absences.
;
_reflns_threshold_expression       'I > 2\s(I)'
_computing_cell_refinement         'CrysAlisPro 1.171.39.28b (Rigaku OD, 2015)'
_computing_data_collection         'CrysAlisPro 1.171.39.28b (Rigaku OD, 2015)'
_computing_data_reduction          'CrysAlisPro 1.171.39.28b (Rigaku OD, 2015)'
_computing_molecular_graphics      'Olex2 (Dolomanov et al., 2009)'
_computing_publication_material    'Olex2 (Dolomanov et al., 2009)'
_computing_structure_refinement    'ShelXL (Sheldrick, 2015)'
_computing_structure_solution      'olex2.solve (Bourhis et al., 2015)'
_refine_diff_density_max           2.671
_refine_diff_density_min           -2.017
_refine_diff_density_rms           0.159
_refine_ls_abs_structure_details
;
 Flack x determined using 8701 quotients [(I+)-(I-)]/[(I+)+(I-)]
 (Parsons, Flack and Wagner, Acta Cryst. B69 (2013) 249-259).
;
_refine_ls_abs_structure_Flack     0.190(9)
_refine_ls_extinction_coef         .
_refine_ls_extinction_method       none
_refine_ls_goodness_of_fit_ref     1.086
_refine_ls_hydrogen_treatment      constr
_refine_ls_matrix_type             full
_refine_ls_number_parameters       2385
_refine_ls_number_reflns           30451
_refine_ls_number_restraints       1906
_refine_ls_R_factor_all            0.0966
_refine_ls_R_factor_gt             0.0830
_refine_ls_restrained_S_all        1.084
_refine_ls_shift/su_max            0.001
_refine_ls_shift/su_mean           0.000
_refine_ls_structure_factor_coef   Fsqd
_refine_ls_weighting_details      
 'w=1/[\s^2^(Fo^2^)+(0.1352P)^2^+14.3792P] where P=(Fo^2^+2Fc^2^)/3'
_refine_ls_weighting_scheme        calc
_refine_ls_wR_factor_gt            0.2299
_refine_ls_wR_factor_ref           0.2416
_refine_special_details            ?
_olex2_refinement_description
;
1. Fixed Uiso
 At 1.2 times of:
  All C(H) groups, All C(H,H) groups
 At 1.5 times of:
  All C(H,H,H) groups, All O(H,H) groups
2. Restrained distances
 C129-C31
 1.3 with sigma of 0.02
 C120-C107 = C117-C107
 1.53 with sigma of 0.02
 C128-C105
 1.53 with sigma of 0.02
 C105-C127
 1.53 with sigma of 0.02
 C122-C79 = C112-C79
 1.53 with sigma of 0.01
 C129-C73
 1.48 with sigma of 0.02
 C135-C129 = C130-C73
 1.5 with sigma of 0.02
 C74-C75 = C74-C73 = C137-C73 = C136-C137 = N6-C136 = N6-C75
 1.39 with sigma of 0.01
 C129-C31 = C130-C31
 1.35 with sigma of 0.02
 C144-C141 = C138-C141 = C142-C141 = C140-C139 = C144-C139 = C138-C140 = C143-
 C139 = C143-C142
 1.39 with sigma of 0.01
 C140-C139 = C138-C140 = C143-C142 = C144-C141 = C142-C141 = C138-C141 = C144-
 C139
 1.51 with sigma of 0.01
 C139-C143
 1.51 with sigma of 0.01
 C118-C110 = C118-C104
 1.5 with sigma of 0.02
 C36-C42 = C36-C41
 1.53 with sigma of 0.02
 C119-C111 = C119-C115
 1.5 with sigma of 0.02
 C151-C149 = C147-C151
 1.5 with sigma of 0.01
 C44-C46 = C47-C44 = C44-C45 = C45-C48 = C48-C50 = C47-C50
 1.51 with sigma of 0.01
 C49-C50
 1.5 with sigma of 0.02
 C49-C46
 1.5 with sigma of 0.02
 C47-C50 = C47-C44 = C44-C45 = C44-C46 = C48-C50 = C45-C48 = C49-C50 = C49-C46
 1.5 with sigma of 0.02
 C51-C45 = C45-C52
 1.53 with sigma of 0.01
 C154-C149 = C154-C150 = C150-C155 = C147-C155 = C151-C149 = C147-C151 = C157-
 C149
 1.5 with sigma of 0.01
 C157-C156 = C157-C152
 1.53 with sigma of 0.01
 S12-C148
 1.8 with sigma of 0.02
 C148-C149
 1.5 with sigma of 0.02
 S11-C43
 1.8 with sigma of 0.02
 C43-C44
 1.5 with sigma of 0.02
 C163-C162 = C186-C162 = C163-C188 = C187-C188 = C187-C186 = C164-C186 = C164-
 C165 = C163-C165
 1.5 with sigma of 0.02
 C191-C190 = C190-C196 = C193-C196 = C193-C198 = C198-C197 = C191-C197 = C198-
 C192 = C192-C190
 1.5 with sigma of 0.02
 S10-C160 = S10-C161
 1.8 with sigma of 0.02
 O18-C138
 1.2 with sigma of 0.02
 C46-O6
 1.2 with sigma of 0.02
 O23-C154
 1.25 with sigma of 0.01
 O28-C187
 1.2 with sigma of 0.02
 O22-C110
 1.25 with sigma of 0.02
 C107-C104 = C123-C104
 2.4 with sigma of 0.02
 C109-C104 = C118-C104 = C118-C107 = C118-C110
 1.5 with sigma of 0.01
 C124-C72
 1.35 with sigma of 0.01
 C100-C62 = C62-C59
 1.53 with sigma of 0.01
 C194-C192 = C192-C195
 1.53 with sigma of 0.02
 C144-C145 = C144-C146
 1.53 with sigma of 0.01
 C76-C71
 1.5 with sigma of 0.02
 S13-C166
 1.8 with sigma of 0.02
 S14-C167
 1.8 with sigma of 0.02
 C168-C167 = C169-C166
 1.5 with sigma of 0.02
 C171-C168 = C171-C174 = C172-C174 = C172-C177 = C175-C177 = C175-C168 = C172-
 C173 = C173-C168
 1.5 with sigma of 0.02
 C173-C170 = C176-C173
 1.53 with sigma of 0.01
 C182-C179 = C182-C181 = C182-C178 = C178-C184 = C169-C184 = C181-C180 = C169-
 C179 = C180-C169
 1.5 with sigma of 0.02
 O36-C184
 1.2 with sigma of 0.02
 C180-C179 = C180-C166
 2.5 with sigma of 0.02
 C183-C179 = C185-C179
 1.53 with sigma of 0.01
 C141-C139
 2.4 with sigma of 0.04
 C140-C144
 2.4 with sigma of 0.04
 C144-C142
 2.4 with sigma of 0.04
 C143-C144
 2.4 with sigma of 0.04
 C120-C123
 2.4 with sigma of 0.04
 C49-C47
 2.4 with sigma of 0.04
 C48-C49
 2.4 with sigma of 0.04
 C48-C52
 2.4 with sigma of 0.04
 C51-C48
 2.4 with sigma of 0.04
 C158-C109
 2.4 with sigma of 0.04
 C140-C143
 2.4 with sigma of 0.04
 C186-C163
 2.5 with sigma of 0.04
 C162-C188
 2.5 with sigma of 0.04
 C165-C162
 2.5 with sigma of 0.04
 C190-C198
 2.5 with sigma of 0.04
 O16-O15
 2 with sigma of 0.04
 C197-C193
 2.5 with sigma of 0.04
 C194-C195
 2.5 with sigma of 0.04
 C145-C146
 2.5 with sigma of 0.04
 C171-C172
 2.5 with sigma of 0.04
 C168-C172
 2.5 with sigma of 0.04
 C171-C173
 2.5 with sigma of 0.04
 C167-C176
 2.5 with sigma of 0.04
 C175-C167
 2.5 with sigma of 0.04
 H17H-H16L
 2.2 with sigma of 0.04
 O31_$1-H0AB
 2 with sigma of 0.04
 S12-O19 \\sim S12-O12 \\sim S11-O12 \\sim S11-O20 \\sim S12-O11 \\sim S11-O21
 with sigma of 0.02
 S10-O4 \\sim S10-O25 \\sim S10-O24
 with sigma of 0.02
 S10-O26 \\sim S10-O24 \\sim S10-O27 \\sim S10-O25 \\sim S10-O4
 with sigma of 0.02
 S7-O15 \\sim S7-O17 \\sim S7-O7 \\sim S7-O13
 with sigma of 0.02
 S13-O32 \\sim S13-O31 \\sim S14-O29 \\sim S14-O33 \\sim S14-O30 \\sim S13-O30
 with sigma of 0.02
 O29-O33 \\sim O29-O34 \\sim O33-O34
 with sigma of 0.02
3. Restrained planarity
 N6, C73, C74, C75, C136, C137
 with sigma of 0.1
4. Rigid bond restraints
 N6, C73, C74, C75, C131, C132, C133, C134, C135, C136, C137
 with sigma for 1-2 distances of 0.01 and sigma for 1-3 distances of 0.01
 C110, C123, C158
 with sigma for 1-2 distances of 0.01 and sigma for 1-3 distances of 0.01
 C105, C127, C128
 with sigma for 1-2 distances of 0.01 and sigma for 1-3 distances of 0.01
 S7, O7, O13, O14, O15, O16, O17
 with sigma for 1-2 distances of 0.01 and sigma for 1-3 distances of 0.01
 C104, C109, C118, C123
 with sigma for 1-2 distances of 0.01 and sigma for 1-3 distances of 0.01
 C59, C62, C100
 with sigma for 1-2 distances of 0.01 and sigma for 1-3 distances of 0.01
5. Uiso/Uaniso restraints and constraints
O6 \\sim O23 \\sim C43 \\sim C44 \\sim C45 \\sim C46 \\sim C47 \\sim C48 \\sim
C49 \\sim C50 \\sim C51 \\sim C52 \\sim C147 \\sim C148 \\sim C149 \\sim C150
\\sim C151 \\sim C152 \\sim C154 \\sim C155 \\sim C156 \\sim C157: within 2A
with sigma of 0.01 and sigma for terminal atoms of 0.01
S10 \\sim O4 \\sim O24 \\sim O25 \\sim O26 \\sim O27 \\sim O28 \\sim O37 \\sim
C159 \\sim C160 \\sim C161 \\sim C162 \\sim C163 \\sim C164 \\sim C165 \\sim
C186 \\sim C187 \\sim C188 \\sim C189 \\sim C190 \\sim C191 \\sim C192 \\sim
C193 \\sim C194 \\sim C195 \\sim C196 \\sim C197 \\sim C198: within 2A with
sigma of 0.01 and sigma for terminal atoms of 0.01
O18 \\sim C61 \\sim C138 \\sim C139 \\sim C140 \\sim C141 \\sim C142 \\sim C143
\\sim C144 \\sim C145 \\sim C146: within 2A with sigma of 0.01 and sigma for
terminal atoms of 0.01
O35 \\sim C167 \\sim C168 \\sim C170 \\sim C171 \\sim C172 \\sim C173 \\sim
C174 \\sim C175 \\sim C176 \\sim C177: within 2A with sigma of 0.01 and sigma
for terminal atoms of 0.01
S13 \\sim S14 \\sim O29 \\sim O30 \\sim O31 \\sim O32 \\sim O33 \\sim O34 \\sim
C166 \\sim C167 \\sim C168 \\sim C169: within 2A with sigma of 0.01 and sigma
for terminal atoms of 0.01
O7 \\sim O14 \\sim S7 \\sim O13 \\sim O16 \\sim O17 \\sim O15: within 2A with
sigma of 0.01 and sigma for terminal atoms of 0.01
O36 \\sim C166 \\sim C169 \\sim C178 \\sim C179 \\sim C180 \\sim C181 \\sim
C182 \\sim C183 \\sim C184 \\sim C185: within 2A with sigma of 0.01 and sigma
for terminal atoms of 0.01
Uanis(C117) \\sim Ueq, Uanis(C120) \\sim Ueq, Uanis(C123) \\sim Ueq,
Uanis(C109) \\sim Ueq: with sigma of 0.01 and sigma for terminal atoms of 0.02
Uanis(C127) \\sim Ueq, Uanis(C128) \\sim Ueq: with sigma of 0.01 and sigma for
terminal atoms of 0.02
Uanis(C86) \\sim Ueq, Uanis(C81) \\sim Ueq, Uanis(C82) \\sim Ueq, Uanis(C21)
\\sim Ueq, Uanis(C101) \\sim Ueq, Uanis(C108) \\sim Ueq, Uanis(C70) \\sim Ueq,
Uanis(C8) \\sim Ueq: with sigma of 0.01 and sigma for terminal atoms of 0.02
Uanis(C54) \\sim Ueq: with sigma of 0.01 and sigma for terminal atoms of 0.02
Uanis(C92) \\sim Ueq: with sigma of 0.01 and sigma for terminal atoms of 0.02
Uanis(S7) \\sim Ueq: with sigma of 0.01 and sigma for terminal atoms of 0.02
Uanis(C133) \\sim Ueq, Uanis(C136) \\sim Ueq, Uanis(C134) \\sim Ueq,
Uanis(C137) \\sim Ueq, Uanis(C135) \\sim Ueq, Uanis(C73) \\sim Ueq, Uanis(C131)
\\sim Ueq, Uanis(C132) \\sim Ueq, Uanis(C75) \\sim Ueq, Uanis(C74) \\sim Ueq:
with sigma of 0.01 and sigma for terminal atoms of 0.02
Uanis(C96) \\sim Ueq, Uanis(C95) \\sim Ueq, Uanis(C98) \\sim Ueq, Uanis(C97)
\\sim Ueq: with sigma of 0.01 and sigma for terminal atoms of 0.02
Uanis(C112) \\sim Ueq, Uanis(C79) \\sim Ueq, Uanis(C122) \\sim Ueq: with sigma
of 0.01 and sigma for terminal atoms of 0.02
Uanis(C130) \\sim Ueq, Uanis(C125) \\sim Ueq: with sigma of 0.01 and sigma for
terminal atoms of 0.02
Uanis(C105) \\sim Ueq, Uanis(C128) \\sim Ueq: with sigma of 0.01 and sigma for
terminal atoms of 0.02
Uanis(C110) \\sim Ueq: with sigma of 0.01 and sigma for terminal atoms of 0.02
Uanis(C42) \\sim Ueq, Uanis(C41) \\sim Ueq, Uanis(C39) \\sim Ueq, Uanis(C34)
\\sim Ueq: with sigma of 0.01 and sigma for terminal atoms of 0.02
Uanis(C119) \\sim Ueq, Uanis(C111) \\sim Ueq, Uanis(C115) \\sim Ueq: with sigma
of 0.01 and sigma for terminal atoms of 0.02
Uanis(C129) \\sim Ueq: with sigma of 0.01 and sigma for terminal atoms of 0.02
Uanis(C158) \\sim Ueq: with sigma of 0.01 and sigma for terminal atoms of 0.02
Uanis(O19) \\sim Ueq, Uanis(O20) \\sim Ueq, Uanis(O21) \\sim Ueq, Uanis(O11)
\\sim Ueq: with sigma of 0.01 and sigma for terminal atoms of 0.02
Uanis(O24) \\sim Ueq, Uanis(O25) \\sim Ueq: with sigma of 0.01 and sigma for
terminal atoms of 0.02
Uanis(O27) \\sim Ueq, Uanis(O25) \\sim Ueq: with sigma of 0.01 and sigma for
terminal atoms of 0.02
Uanis(O5) \\sim Ueq: with sigma of 0.01 and sigma for terminal atoms of 0.02
Uanis(O16) \\sim Ueq, Uanis(O13) \\sim Ueq, Uanis(O14) \\sim Ueq, Uanis(O7)
\\sim Ueq, Uanis(O15) \\sim Ueq, Uanis(O17) \\sim Ueq: with sigma of 0.01 and
sigma for terminal atoms of 0.02
Uanis(C104) \\sim Ueq: with sigma of 0.01 and sigma for terminal atoms of 0.02
Uanis(C100) \\sim Ueq, Uanis(C62) \\sim Ueq, Uanis(C59) \\sim Ueq: with sigma
of 0.01 and sigma for terminal atoms of 0.02
Uanis(O1) \\sim Ueq, Uanis(C111) \\sim Ueq, Uanis(C121) \\sim Ueq: with sigma
of 0.01 and sigma for terminal atoms of 0.02
Uanis(S13) \\sim Ueq, Uanis(S14) \\sim Ueq: with sigma of 0.01 and sigma for
terminal atoms of 0.02
Uanis(S13) \\sim Ueq, Uanis(O32) \\sim Ueq, Uanis(O31) \\sim Ueq, Uanis(O29)
\\sim Ueq, Uanis(S14) \\sim Ueq, Uanis(O30) \\sim Ueq, Uanis(O33) \\sim Ueq:
with sigma of 0.01 and sigma for terminal atoms of 0.02
Uanis(C69) \\sim Ueq, Uanis(C54) \\sim Ueq: with sigma of 0.01 and sigma for
terminal atoms of 0.02
: with sigma of 0.01 and sigma for terminal atoms of 0.02
Uanis(O1AA) \\sim Ueq: with sigma of 0.01 and sigma for terminal atoms of 0.02
6. Others
 Sof(O14)=Sof(O16)=Sof(O17)=1-FVAR(1)
 Sof(O7)=Sof(O13)=Sof(O15)=FVAR(1)
 Sof(S12)=Sof(O11)=Sof(O19)=Sof(O23)=Sof(C147)=Sof(H14M)=Sof(H14N)=Sof(C148)=
 Sof(H14O)=Sof(H14P)=Sof(C149)=Sof(C150)=Sof(H15A)=Sof(H15B)=Sof(C151)=
 Sof(H15C)=Sof(H15D)=Sof(C152)=Sof(H15E)=Sof(H15F)=Sof(H15G)=Sof(C154)=
 Sof(C155)=Sof(H155)=Sof(C156)=Sof(H15J)=Sof(H15K)=Sof(H15L)=Sof(C157)=1-FVAR(2)
 Sof(S11)=Sof(O6)=Sof(O20)=Sof(O21)=Sof(C43)=Sof(H43A)=Sof(H43B)=Sof(C44)=
 Sof(C45)=Sof(C46)=Sof(C47)=Sof(H47A)=Sof(H47B)=Sof(C48)=Sof(H48A)=Sof(H48B)=
 Sof(C49)=Sof(H49A)=Sof(H49B)=Sof(C50)=Sof(H50)=Sof(C51)=Sof(H51A)=Sof(H51B)=
 Sof(H51C)=Sof(C52)=Sof(H52A)=Sof(H52B)=Sof(H52C)=FVAR(2)
 Sof(O37)=Sof(C161)=Sof(H16C)=Sof(H16D)=Sof(C190)=Sof(C191)=Sof(C192)=
 Sof(C193)=Sof(H19A)=Sof(H19B)=Sof(C194)=Sof(H19C)=Sof(H19D)=Sof(H19E)=
 Sof(C195)=Sof(H19F)=Sof(H19G)=Sof(H19H)=Sof(C196)=Sof(H19I)=Sof(H19J)=
 Sof(C197)=Sof(H19K)=Sof(H19L)=Sof(C198)=Sof(H198)=1-FVAR(3)
 Sof(O28)=Sof(C159)=Sof(H15O)=Sof(H15P)=Sof(H15Q)=Sof(C160)=Sof(H16A)=
 Sof(H16B)=Sof(C162)=Sof(C163)=Sof(H163)=Sof(C164)=Sof(H16E)=Sof(H16F)=
 Sof(C165)=Sof(H16G)=Sof(H16H)=Sof(C186)=Sof(C187)=Sof(C188)=Sof(H18K)=
 Sof(H18L)=Sof(C189)=Sof(H18M)=Sof(H18N)=Sof(H18O)=FVAR(3)
 Fixed Sof: S13(0.5) S14(0.5) O24(0.5) O25(0.5) O26(0.5) O27(0.5) O29(0.5)
 O30(0.5) O31(0.5) O32(0.5) O33(0.5) O34(0.5) O35(0.5) O36(0.5) H31(0.5)
 H31A(0.5) C73(0.5) C74(0.5) H74(0.5) C75(0.5) H75(0.5) C129(0.5) H129(0.5)
 C130(0.5) H130(0.5) C131(0.5) H131(0.5) C132(0.5) H132(0.5) C133(0.5)
 H133(0.5) C134(0.5) H134(0.5) C135(0.5) C136(0.5) H136(0.5) C137(0.5)
 H137(0.5) C166(0.5) H16I(0.5) H16J(0.5) C167(0.5) H16K(0.5) H16L(0.5)
 C168(0.5) C169(0.5) C170(0.5) H17A(0.5) H17B(0.5) H17C(0.5) C171(0.5)
 C172(0.5) H172(0.5) C173(0.5) C174(0.5) H17D(0.5) H17E(0.5) C175(0.5)
 H17F(0.5) H17G(0.5) C176(0.5) H17H(0.5) H17I(0.5) H17J(0.5) C177(0.5)
 H17K(0.5) H17L(0.5) C178(0.5) H17M(0.5) H17N(0.5) C179(0.5) C180(0.5)
 H18A(0.5) H18B(0.5) C181(0.5) H18C(0.5) H18D(0.5) C182(0.5) H182(0.5)
 C183(0.5) H18E(0.5) H18F(0.5) H18G(0.5) C184(0.5) C185(0.5) H18H(0.5)
 H18I(0.5) H18J(0.5)
7.a Riding coordinates:
 C100(H10A,H10B,H10C), C145(H14G,H14H,H14I), C159(H15O,H15P,H15Q), C183(H18E,
 H18F,H18G), C195(H19F,H19G,H19H), O1AA(H1AA,H1AB), O0AA(H0AA,H0AB)
7.b Ternary CH refined with riding coordinates:
 C24(H24), C39(H39), C50(H50), C62(H62), C79(H79), C103(H103), C105(H105),
 C119(H119), C123(H123), C139(H139), C155(H155), C163(H163), C172(H172),
 C182(H182), C198(H198)
7.c Secondary CH2 refined with riding coordinates:
 C34(H34A,H34B), C38(H38A,H38B), C40(H40A,H40B), C43(H43A,H43B), C47(H47A,
 H47B), C48(H48A,H48B), C49(H49A,H49B), C61(H61A,H61B), C66(H66A,H66B),
 C104(H10D,H10E), C109(H10F,H10G), C140(H14A,H14B), C142(H14C,H14D), C143(H14E,
 H14F), C147(H14M,H14N), C148(H14O,H14P), C150(H15A,H15B), C151(H15C,H15D),
 C153(H15H,H15I), C158(H15M,H15N), C160(H16A,H16B), C161(H16C,H16D), C164(H16E,
 H16F), C165(H16G,H16H), C166(H16I,H16J), C167(H16K,H16L), C174(H17D,H17E),
 C175(H17F,H17G), C177(H17K,H17L), C178(H17M,H17N), C180(H18A,H18B), C181(H18C,
 H18D), C188(H18K,H18L), C193(H19A,H19B), C196(H19I,H19J), C197(H19K,H19L)
7.d Aromatic/amide H refined with riding coordinates:
 C4(H4), C5(H5), C7(H7), C8(H8), C2(H2), C9(H9), C10(H10), C12(H12), C14(H14),
 C15(H15), C17(H17), C19(H19), C20(H20), C21(H21), C22(H22), C23(H23), C26(H26),
  C30(H30), C31(H31), C31(H31A), C33(H33), C55(H55), C56(H56), C57(H57),
 C58(H58), C60(H60), C63(H63), C64(H64), C65(H65), C67(H67), C68(H68), C70(H70),
  C71(H71), C72(H72), C74(H74), C75(H75), C77(H77), C78(H78), C80(H80),
 C81(H81), C82(H82), C85(H85), C86(H86), C87(H87), C88(H88), C90(H90), C91(H91),
  C93(H93), C94(H94), C95(H95), C96(H96), C97(H97), C98(H98), C101(H101),
 C102(H102), C108(H108), C114(H114), C124(H124), C129(H129), C130(H130),
 C131(H131), C132(H132), C133(H133), C134(H134), C136(H136), C137(H137)
7.e Fitted hexagon refined as free rotating group:
 N2(C4,C5,C6,C7,C8), C81(C82,C83,C84,C85,C86), C87(C88,C89,C90,C91,N4),
 C95(C96,N5,C97,C98,C99), C131(C132,N6,C133,C134,C135)
7.f Idealised Me refined as rotating group:
 C41(H41A,H41B,H41C), C42(H42A,H42B,H42C), C51(H51A,H51B,H51C), C52(H52A,H52B,
 H52C), C54(H54A,H54B,H54C), C59(H59A,H59B,H59C), C69(H69A,H69B,H69C), C92(H92A,
 H92B,H92C), C111(H11A,H11B,H11C), C112(H11D,H11E,H11F), C115(H11G,H11H,H11I),
 C117(H11J,H11K,H11L), C120(H12A,H12B,H12C), C121(H12D,H12E,H12F), C122(H12G,
 H12H,H12I), C127(H12J,H12K,H12L), C128(H12M,H12N,H12O), C146(H14J,H14K,H14L),
 C152(H15E,H15F,H15G), C156(H15J,H15K,H15L), C170(H17A,H17B,H17C), C176(H17H,
 H17I,H17J), C185(H18H,H18I,H18J), C189(H18M,H18N,H18O), C194(H19C,H19D,H19E)
;
_atom_sites_solution_hydrogens     mixed
_atom_sites_solution_primary       iterative
_atom_sites_solution_secondary     ?
loop_
  _atom_site_label
  _atom_site_type_symbol
  _atom_site_fract_x
  _atom_site_fract_y
  _atom_site_fract_z
  _atom_site_U_iso_or_equiv
  _atom_site_adp_type
  _atom_site_occupancy
  _atom_site_site_symmetry_order
  _atom_site_calc_flag
  _atom_site_refinement_flags_posn
  _atom_site_refinement_flags_adp
  _atom_site_refinement_flags_occupancy
  _atom_site_disorder_assembly
  _atom_site_disorder_group
 Ag1 Ag 0.63582(10) 0.80374(11) 0.57314(8) 0.0537(4) Uani 1 1 d . . . . .
 Ag2 Ag 0.66284(10) 0.62252(11) 0.65372(8) 0.0495(3) Uani 1 1 d . . . . .
 Ag3 Ag 0.59813(11) 0.62379(11) 0.51096(8) 0.0560(4) Uani 1 1 d . . . . .
 Ag4 Ag 0.55984(11) 0.52781(13) 0.75688(9) 0.0621(4) Uani 1 1 d . . . . .
 Ag5 Ag 0.38584(12) 0.76857(13) 0.50420(9) 0.0612(4) Uani 1 1 d . . . . .
 Ag6 Ag 0.42665(14) 0.53679(13) 0.60428(9) 0.0693(5) Uani 1 1 d . . . . .
 Ag7 Ag 0.43285(10) 0.93763(11) 0.55946(9) 0.0569(4) Uani 1 1 d . . . . .
 Ag8 Ag 0.33106(12) 0.84080(12) 0.65825(9) 0.0583(4) Uani 1 1 d . . . . .
 Ag9 Ag 0.56119(15) 0.92666(15) 0.71053(12) 0.0897(8) Uani 1 1 d . . . . .
 Ag10 Ag 0.35446(14) 0.66412(14) 0.74380(9) 0.0715(5) Uani 1 1 d . . . . .
 Ag11 Ag 0.38892(15) 0.84070(16) 0.80399(11) 0.0816(7) Uani 1 1 d . . . . .
 Ag12 Ag 0.60589(16) 0.69793(19) 0.81365(13) 0.0866(7) Uani 1 1 d . . . . .
 S1 S 0.5309(4) 0.8014(4) 0.4889(2) 0.0469(10) Uani 1 1 d . . . . .
 S2 S 0.3939(4) 0.9480(4) 0.6870(3) 0.0647(16) Uani 1 1 d . . . . .
 S3 S 0.6723(3) 0.7539(4) 0.7002(3) 0.0513(12) Uani 1 1 d . . . . .
 S4 S 0.3885(4) 0.4263(4) 0.7689(3) 0.0590(14) Uani 1 1 d . . . . .
 S5 S 0.3182(4) 0.7090(4) 0.6134(3) 0.0537(12) Uani 1 1 d . . . . .
 S6 S 0.8254(4) 0.6173(4) 0.5181(3) 0.0595(13) Uani 1 1 d . . . . .
 S7 S 0.2663(4) 0.8001(5) 0.3558(3) 0.0679(14) Uani 1 1 d D U . . .
 S8 S 0.4623(5) 0.6650(5) 0.8273(3) 0.0664(16) Uani 1 1 d . . . . .
 S9 S 0.5913(4) 0.5189(4) 0.6264(3) 0.0550(12) Uani 1 1 d . . . . .
 S10 S 0.1627(5) 0.8456(7) 0.8019(5) 0.093(2) Uani 1 1 d D U . . .
 S11 S 0.6095(11) 1.0367(13) 0.5408(9) 0.061(4) Uani 0.547(12) 1 d D . P A 1
 S12 S 0.5833(12) 1.0496(14) 0.5622(9) 0.053(5) Uani 0.453(12) 1 d D . P A 2
 S13 S 0.7030(14) 0.6627(16) 0.9645(10) 0.107(4) Uani 0.5 1 d D U P B 1
 S14 S 0.7613(15) 0.6479(15) 0.9390(10) 0.109(4) Uani 0.5 1 d D U P C 2
 O1 O 0.3373(14) 0.5189(15) 0.7320(11) 0.090(6) Uani 1 1 d . U . . .
 O2 O 0.4719(9) 0.4205(12) 0.7973(8) 0.061(4) Uani 1 1 d . . . . .
 O3 O 0.405(2) 0.367(2) 0.7180(13) 0.137(11) Uani 1 1 d . . . . .
 O4 O 0.2027(16) 0.7440(14) 0.7970(13) 0.096(5) Uani 1 1 d D U . . .
 O5 O 0.2647(13) 0.5475(12) 0.2741(10) 0.087(5) Uani 1 1 d . U . . .
 O6 O 0.756(2) 1.162(2) 0.3561(15) 0.080(5) Uani 0.547(12) 1 d D U P A 1
 O7 O 0.289(2) 0.859(2) 0.2946(13) 0.073(5) Uani 0.72(3) 1 d D U P D 1
 O8 O 0.8009(12) 0.7183(12) 0.5181(9) 0.069(4) Uani 1 1 d . . . . .
 O9 O 0.8242(11) 0.5653(11) 0.5901(8) 0.068(4) Uani 1 1 d . . . . .
 O10 O 0.7712(11) 0.5968(14) 0.4718(10) 0.077(5) Uani 1 1 d . . . . .
 O11 O 0.6405(17) 0.9549(17) 0.5944(15) 0.044(6) Uani 0.453(12) 1 d D U P A 2
 O12 O 0.5204(12) 1.0482(13) 0.5123(9) 0.070(5) Uani 1 1 d D . . . .
 O13 O 0.3518(14) 0.7591(14) 0.3967(10) 0.065(4) Uani 0.72(3) 1 d D U P D 2
 O14 O 0.262(6) 0.878(6) 0.302(4) 0.070(6) Uani 0.28(3) 1 d . U P D 2
 O15 O 0.1741(15) 0.8536(19) 0.3935(12) 0.075(4) Uani 0.72(3) 1 d D U P D 1
 O16 O 0.293(4) 0.757(4) 0.427(3) 0.072(5) Uani 0.28(3) 1 d D U P D 1
 O17 O 0.196(4) 0.838(5) 0.414(3) 0.074(6) Uani 0.28(3) 1 d D U P D 2
 O18 O 0.235(2) 0.323(2) 0.9471(14) 0.140(7) Uani 1 1 d D U . . .
 O19 O 0.519(2) 1.115(2) 0.6125(15) 0.068(8) Uani 0.453(12) 1 d D U P A 2
 O20 O 0.5854(19) 1.1098(19) 0.5899(15) 0.060(7) Uani 0.547(12) 1 d D U P A 1
 O21 O 0.673(2) 0.9355(18) 0.5514(19) 0.080(8) Uani 0.547(12) 1 d D U P A 1
 O22 O 1.022(2) 0.5130(17) 0.3436(11) 0.123(8) Uani 1 1 d D . . . .
 O23 O 0.696(3) 1.191(3) 0.3817(18) 0.082(6) Uani 0.453(12) 1 d D U P A 2
 O24 O 0.212(3) 0.878(3) 0.843(2) 0.096(6) Uani 0.5 1 d D U P E 1
 O25 O 0.210(2) 0.903(2) 0.764(2) 0.092(5) Uani 0.5 1 d D U P E 2
 O26 O 0.163(2) 0.882(3) 0.7270(14) 0.088(6) Uani 0.5 1 d D U P E 1
 O27 O 0.170(3) 0.852(3) 0.8748(15) 0.102(7) Uani 0.5 1 d D U P E 2
 O28 O -0.145(3) 0.891(3) 0.868(2) 0.105(9) Uani 0.468(15) 1 d D U P E 1
 O29 O 0.759(3) 0.573(3) 0.9934(18) 0.115(6) Uani 0.5 1 d D U P C 2
 O30 O 0.710(3) 0.667(4) 0.8891(16) 0.114(6) Uani 0.5 1 d D U P B 1
 O31 O 0.625(3) 0.644(3) 1.0013(19) 0.116(7) Uani 0.5 1 d D U P B 1
 O32 O 0.654(3) 0.758(2) 0.962(2) 0.112(5) Uani 0.5 1 d D U P B 1
 O33 O 0.840(2) 0.622(3) 0.8873(17) 0.107(6) Uani 0.5 1 d D U P C 2
 O34 O 0.669(3) 0.713(3) 0.915(2) 0.115(6) Uani 0.5 1 d D U P C 2
 O35 O 0.937(3) 0.517(3) 1.053(2) 0.104(8) Uani 0.5 1 d . U P C 2
 O36 O 0.774(4) 0.909(3) 1.015(3) 0.129(10) Uani 0.5 1 d D U P B 1
 O37 O 0.032(3) 1.028(3) 0.665(2) 0.111(8) Uani 0.532(15) 1 d . U P E 2
 N1 N 0.4108(13) 0.4529(13) 0.5273(10) 0.058(5) Uani 1 1 d . . . . .
 N2 N 1.3162(9) 0.0324(9) 1.4843(6) 0.055(4) Uani 1 1 d . . . . .
 C4 C 1.3360(10) 0.0989(10) 1.4348(8) 0.077(7) Uani 1 1 d G . . . .
 H4 H 1.385995 0.117393 1.440585 0.092 Uiso 1 1 calc R . . . .
 C5 C 1.2825(11) 0.1382(10) 1.3769(7) 0.074(7) Uani 1 1 d G . . . .
 H5 H 1.295968 0.183553 1.343097 0.088 Uiso 1 1 calc R . . . .
 C6 C 1.2093(10) 0.1110(10) 1.3685(6) 0.054(5) Uani 1 1 d G . . . .
 C7 C 1.1895(9) 0.0446(11) 1.4180(7) 0.057(5) Uani 1 1 d G . . . .
 H7 H 1.139475 0.026048 1.412271 0.069 Uiso 1 1 calc R . . . .
 C8 C 1.2430(10) 0.0053(10) 1.4759(6) 0.067(6) Uani 1 1 d G U . . .
 H8 H 1.229501 -0.040113 1.509760 0.081 Uiso 1 1 calc R . . . .
 N3 N 0.5772(15) 0.0127(14) -0.2144(10) 0.068(6) Uani 1 1 d . . . . .
 C1 C 0.4044(15) 0.2504(16) 0.2562(10) 0.049(5) Uani 1 1 d . . . . .
 C2 C 0.5686(13) 0.1819(13) -0.0606(10) 0.042(4) Uani 1 1 d . . . . .
 H2 H 0.556177 0.245651 -0.078985 0.051 Uiso 1 1 calc R . . . .
 C3 C 0.6786(12) 0.2396(13) 0.1444(8) 0.039(4) Uani 1 1 d . . . . .
 C9 C 0.5698(15) 0.1366(15) 0.2756(10) 0.049(5) Uani 1 1 d . . . . .
 H9 H 0.575674 0.178203 0.303481 0.059 Uiso 1 1 calc R . . . .
 C10 C 0.7583(16) 0.213(2) 0.1792(13) 0.065(6) Uani 1 1 d . . . . .
 H10 H 0.761803 0.251191 0.211416 0.077 Uiso 1 1 calc R . . . .
 C11 C 0.6005(14) 0.3214(16) 0.1589(10) 0.051(5) Uani 1 1 d . . . . .
 C12 C 0.2442(17) 0.3662(14) 0.2267(12) 0.056(5) Uani 1 1 d . . . . .
 H12 H 0.248434 0.409136 0.254145 0.067 Uiso 1 1 calc R . . . .
 C13 C 0.4812(15) 0.1049(15) 0.1952(10) 0.049(4) Uani 1 1 d . . . . .
 C14 C 0.3982(13) 0.3132(14) 0.3078(11) 0.045(4) Uani 1 1 d . . . . .
 H14 H 0.371049 0.379569 0.294809 0.054 Uiso 1 1 calc R . . . .
 C15 C 0.3945(13) 0.4912(15) 0.4619(10) 0.047(5) Uani 1 1 d . . . . .
 H15 H 0.377882 0.557270 0.451424 0.057 Uiso 1 1 calc R . . . .
 C16 C 0.9550(14) 0.2663(17) 1.0897(10) 0.058(5) Uani 1 1 d . . . . .
 C17 C 0.8983(18) 0.320(2) 1.0294(15) 0.079(8) Uani 1 1 d . . . . .
 H17 H 0.899791 0.379885 1.011730 0.095 Uiso 1 1 calc R . . . .
 C18 C 0.4194(11) 0.3419(12) 0.4265(9) 0.038(4) Uani 1 1 d . . . . .
 C19 C 0.6455(16) 0.0498(16) 0.2647(12) 0.065(6) Uani 1 1 d . . . . .
 H19 H 0.700134 0.027661 0.290695 0.078 Uiso 1 1 calc R . . . .
 C20 C 0.4302(11) 0.3020(13) 0.4947(9) 0.038(3) Uani 1 1 d . . . . .
 H20 H 0.439979 0.237651 0.508293 0.045 Uiso 1 1 calc R . . . .
 C21 C 1.0624(18) 0.127(2) 1.0316(13) 0.077(6) Uani 1 1 d . U . . .
 H21 H 1.031413 0.154884 0.989588 0.093 Uiso 1 1 calc R . . . .
 C22 C 0.1645(15) 0.3863(14) 0.1936(10) 0.049(5) Uani 1 1 d . . . . .
 H22 H 0.109078 0.440382 0.203968 0.059 Uiso 1 1 calc R . . . .
 C23 C 0.3999(16) 0.4414(14) 0.4076(9) 0.048(5) Uani 1 1 d . . . . .
 H23 H 0.391385 0.470744 0.360698 0.057 Uiso 1 1 calc R . . . .
 C24 C 0.1906(17) 0.7318(17) 0.6156(12) 0.062(6) Uani 1 1 d . . . . .
 H24 H 0.165000 0.719615 0.664907 0.075 Uiso 1 1 calc R . . . .
 C25 C 0.5087(12) 0.2975(14) 0.0674(10) 0.045(4) Uani 1 1 d . . . . .
 C26 C 0.3485(16) 0.4703(15) 0.0987(10) 0.054(5) Uani 1 1 d . . . . .
 H26 H 0.295520 0.527334 0.107055 0.065 Uiso 1 1 calc R . . . .
 C27 C 0.3245(13) 0.2739(15) 0.2177(10) 0.048(4) Uani 1 1 d . . . . .
 C28 C 0.4832(16) 0.1602(14) 0.2430(8) 0.047(5) Uani 1 1 d . . . . .
 C29 C 1.0281(14) 0.177(2) 1.0897(12) 0.069(6) Uani 1 1 d . . . . .
 C30 C 0.8460(16) 0.291(2) 0.9984(13) 0.068(6) Uani 1 1 d . . . . .
 H30 H 0.842130 0.232421 1.017109 0.081 Uiso 1 1 calc R . . . .
 C31 C 0.5978(15) 0.3833(16) 0.2076(11) 0.067(7) Uani 1 1 d D . . . .
 H31 H 0.574843 0.448237 0.189341 0.080 Uiso 0.5 1 calc R . P F 1
 H31A H 0.615652 0.342941 0.250147 0.080 Uiso 0.5 1 calc R . P G 2
 C32 C 0.6728(14) 0.1829(15) 0.0940(9) 0.045(4) Uani 1 1 d . . . . .
 C33 C 0.5564(13) 0.1023(15) -0.2296(11) 0.054(5) Uani 1 1 d . . . . .
 H33 H 0.546552 0.130198 -0.276765 0.064 Uiso 1 1 calc R . . . .
 C34 C 0.2551(16) 0.7037(16) 0.3294(13) 0.072(6) Uani 1 1 d . U . . .
 H34A H 0.320415 0.658765 0.316166 0.086 Uiso 1 1 calc R . . . .
 H34B H 0.230190 0.672068 0.371210 0.086 Uiso 1 1 calc R . . . .
 C35 C 0.1935(16) 0.7175(14) 0.2699(11) 0.065(5) Uani 1 1 d . . . . .
 C36 C 0.0860(19) 0.7752(15) 0.2691(12) 0.076(6) Uani 1 1 d D . . . .
 C37 C 0.2022(17) 0.6176(15) 0.2551(13) 0.065(6) Uani 1 1 d . . . . .
 C38 C 0.2307(19) 0.7571(17) 0.1933(11) 0.077(7) Uani 1 1 d . . . . .
 H38A H 0.239228 0.816313 0.194578 0.093 Uiso 1 1 calc R . . . .
 H38B H 0.290821 0.709679 0.174057 0.093 Uiso 1 1 calc R . . . .
 C39 C 0.0759(17) 0.7419(19) 0.2050(13) 0.078(6) Uani 1 1 d . U . . .
 H39 H 0.008556 0.769333 0.191490 0.093 Uiso 1 1 calc R . . . .
 C40 C 0.143(2) 0.774(2) 0.1517(12) 0.094(9) Uani 1 1 d . . . . .
 H40A H 0.111128 0.841860 0.133926 0.112 Uiso 1 1 calc R . . . .
 H40B H 0.163842 0.736856 0.111573 0.112 Uiso 1 1 calc R . . . .
 C41 C 0.0377(19) 0.7370(19) 0.3345(14) 0.092(8) Uani 1 1 d D U . . .
 H41A H 0.032439 0.771693 0.373600 0.138 Uiso 1 1 calc GR . . . .
 H41B H 0.076073 0.669813 0.346903 0.138 Uiso 1 1 calc GR . . . .
 H41C H -0.026332 0.745270 0.324655 0.138 Uiso 1 1 calc GR . . . .
 C42 C 0.0512(19) 0.8805(16) 0.2673(17) 0.086(7) Uani 1 1 d D U . . .
 H42A H 0.106205 0.898595 0.261169 0.128 Uiso 1 1 calc GR . . . .
 H42B H 0.013773 0.899669 0.311372 0.128 Uiso 1 1 calc GR . . . .
 H42C H 0.011090 0.911885 0.228050 0.128 Uiso 1 1 calc GR . . . .
 C43 C 0.672(2) 1.076(3) 0.4678(17) 0.066(5) Uani 0.547(12) 1 d D U P A 1
 H43A H 0.664329 1.050537 0.426730 0.080 Uiso 0.547(12) 1 calc R . P A 1
 H43B H 0.637814 1.145938 0.459076 0.080 Uiso 0.547(12) 1 calc R . P A 1
 C44 C 0.775(2) 1.056(3) 0.4684(15) 0.073(4) Uani 0.547(12) 1 d D U P A 1
 C45 C 0.815(2) 1.068(2) 0.5313(15) 0.076(5) Uani 0.547(12) 1 d D U P A 1
 C46 C 0.804(3) 1.110(3) 0.4037(19) 0.077(5) Uani 0.547(12) 1 d D U P A 1
 C47 C 0.853(2) 0.961(2) 0.456(2) 0.080(5) Uani 0.547(12) 1 d D U P A 1
 H47A H 0.853676 0.942366 0.409594 0.096 Uiso 0.547(12) 1 calc R . P A 1
 H47B H 0.854072 0.909930 0.493941 0.096 Uiso 0.547(12) 1 calc R . P A 1
 C48 C 0.923(2) 1.035(3) 0.5279(17) 0.087(6) Uani 0.547(12) 1 d D U P A 1
 H48A H 0.945122 1.087270 0.523713 0.105 Uiso 0.547(12) 1 calc R . P A 1
 H48B H 0.953249 0.984898 0.565761 0.105 Uiso 0.547(12) 1 calc R . P A 1
 C49 C 0.908(2) 1.086(3) 0.406(2) 0.088(6) Uani 0.547(12) 1 d D U P A 1
 H49A H 0.920505 1.136331 0.422499 0.105 Uiso 0.547(12) 1 calc R . P A 1
 H49B H 0.944602 1.070905 0.360071 0.105 Uiso 0.547(12) 1 calc R . P A 1
 C50 C 0.928(3) 1.000(3) 0.4594(17) 0.085(5) Uani 0.547(12) 1 d D U P A 1
 H50 H 0.993280 0.951123 0.448859 0.102 Uiso 0.547(12) 1 calc R . P A 1
 C51 C 0.786(3) 1.172(2) 0.538(2) 0.083(7) Uani 0.547(12) 1 d D U P A 1
 H51A H 0.829458 1.196194 0.506751 0.124 Uiso 0.547(12) 1 calc GR . P A 1
 H51B H 0.789658 1.179747 0.586463 0.124 Uiso 0.547(12) 1 calc GR . P A 1
 H51C H 0.720425 1.208228 0.524655 0.124 Uiso 0.547(12) 1 calc GR . P A 1
 C52 C 0.815(3) 1.009(3) 0.6029(16) 0.073(6) Uani 0.547(12) 1 d D U P A 1
 H52A H 0.760146 1.044013 0.633396 0.110 Uiso 0.547(12) 1 calc GR . P A 1
 H52B H 0.874422 0.995090 0.624393 0.110 Uiso 0.547(12) 1 calc GR . P A 1
 H52C H 0.811651 0.949325 0.596757 0.110 Uiso 0.547(12) 1 calc GR . P A 1
 C53 C 0.5699(15) 0.1209(16) -0.1098(11) 0.053(5) Uani 1 1 d . . . . .
 C54 C 0.185(3) 0.660(3) 0.569(2) 0.109(11) Uani 1 1 d . U . . .
 H54A H 0.192385 0.682964 0.519394 0.164 Uiso 1 1 calc GR . . . .
 H54B H 0.123223 0.654430 0.579806 0.164 Uiso 1 1 calc GR . . . .
 H54C H 0.236646 0.597878 0.579567 0.164 Uiso 1 1 calc GR . . . .
 C55 C 0.8369(15) 0.1265(17) 0.1659(11) 0.056(5) Uani 1 1 d . . . . .
 H55 H 0.893141 0.107060 0.189643 0.067 Uiso 1 1 calc R . . . .
 C56 C 0.5625(18) 0.0234(18) 0.1843(13) 0.062(6) Uani 1 1 d . . . . .
 H56 H 0.561774 -0.015480 0.151793 0.075 Uiso 1 1 calc R . . . .
 C57 C 0.5928(15) 0.0270(17) -0.0951(14) 0.064(6) Uani 1 1 d . . . . .
 H57 H 0.610184 -0.003896 -0.049631 0.077 Uiso 1 1 calc R . . . .
 C58 C 0.4260(17) 0.3602(15) 0.5435(13) 0.059(6) Uani 1 1 d . . . . .
 H58 H 0.434420 0.333235 0.590968 0.070 Uiso 1 1 calc R . . . .
 C59 C 0.506(2) 0.555(2) 0.9539(15) 0.105(10) Uani 1 1 d D U . . .
 H59A H 0.513993 0.499008 0.932886 0.158 Uiso 1 1 calc GR . . . .
 H59B H 0.491931 0.544245 1.004758 0.158 Uiso 1 1 calc GR . . . .
 H59C H 0.564866 0.566375 0.944271 0.158 Uiso 1 1 calc GR . . . .
 C60 C 0.383(2) 0.091(2) 0.0460(14) 0.077(7) Uani 1 1 d . . . . .
 H60 H 0.376368 0.154153 0.028742 0.092 Uiso 1 1 calc R . . . .
 C61 C 0.322(2) 0.396(3) 0.8421(15) 0.105(7) Uani 1 1 d . U . . .
 H61A H 0.364461 0.335797 0.866522 0.126 Uiso 1 1 calc R . . . .
 H61B H 0.305536 0.444758 0.874296 0.126 Uiso 1 1 calc R . . . .
 C62 C 0.4235(18) 0.640(2) 0.9228(16) 0.097(8) Uani 1 1 d D U . . .
 H62 H 0.413053 0.695636 0.947047 0.116 Uiso 1 1 calc R . . . .
 C63 C 0.1597(15) 0.3293(17) 0.1431(11) 0.054(5) Uani 1 1 d . . . . .
 H63 H 0.104383 0.348321 0.118343 0.064 Uiso 1 1 calc R . . . .
 C64 C 0.6408(16) -0.0020(18) 0.2176(13) 0.063(6) Uani 1 1 d . . . . .
 H64 H 0.694483 -0.057860 0.207923 0.075 Uiso 1 1 calc R . . . .
 C65 C 0.5828(13) 0.1591(14) 0.0075(10) 0.043(4) Uani 1 1 d . . . . .
 H65 H 0.590808 0.096291 0.025960 0.051 Uiso 1 1 calc R . . . .
 C66 C 0.9455(14) 0.5786(18) 0.4779(13) 0.068(6) Uani 1 1 d . . . . .
 H66A H 0.944138 0.614905 0.430802 0.082 Uiso 1 1 calc R . . . .
 H66B H 0.984032 0.595484 0.505869 0.082 Uiso 1 1 calc R . . . .
 C67 C 0.3443(14) 0.4100(15) 0.0522(10) 0.051(5) Uani 1 1 d . . . . .
 H67 H 0.286026 0.424410 0.032449 0.062 Uiso 1 1 calc R . . . .
 C68 C 0.4327(16) 0.4427(16) 0.1311(11) 0.056(5) Uani 1 1 d . . . . .
 H68 H 0.437240 0.482928 0.160929 0.068 Uiso 1 1 calc R . . . .
 C69 C 0.134(2) 0.834(2) 0.585(2) 0.097(9) Uani 1 1 d . U . . .
 H69A H 0.145316 0.877065 0.610502 0.146 Uiso 1 1 calc GR U . . .
 H69B H 0.065577 0.846280 0.590274 0.146 Uiso 1 1 calc GR . . . .
 H69C H 0.154713 0.843095 0.535435 0.146 Uiso 1 1 calc GR . . . .
 C70 C 1.1544(15) 0.0398(18) 1.1473(12) 0.064(5) Uani 1 1 d . U . . .
 H70 H 1.189970 0.008642 1.186940 0.076 Uiso 1 1 calc R . . . .
 C71 C 0.400(2) 0.065(2) 0.1089(14) 0.093(9) Uani 1 1 d D . . . .
 H71 H 0.411337 0.000806 0.126326 0.112 Uiso 1 1 calc R . . . .
 C72 C 1.1539(14) 0.1541(16) 1.3047(11) 0.058(5) Uani 1 1 d D . . . .
 H72 H 1.159364 0.209938 1.280297 0.069 Uiso 1 1 calc R . . . .
 C73 C 0.582(2) 0.492(3) 0.2934(16) 0.066(8) Uani 0.5 1 d D U P H 2
 C74 C 0.535(3) 0.589(3) 0.2966(19) 0.072(9) Uani 0.5 1 d D U P H 2
 H74 H 0.499437 0.635722 0.261741 0.087 Uiso 0.5 1 calc R . P H 2
 C75 C 0.551(3) 0.601(3) 0.3627(15) 0.077(10) Uani 0.5 1 d D U P H 2
 H75 H 0.517380 0.665214 0.371147 0.092 Uiso 0.5 1 calc R . P H 2
 C76 C 0.4019(15) 0.1289(13) 0.1600(10) 0.048(4) Uani 1 1 d D . . . .
 C77 C 0.8328(16) 0.0715(18) 0.1203(15) 0.069(7) Uani 1 1 d . . . . .
 H77 H 0.882984 0.011888 0.114205 0.083 Uiso 1 1 calc R . . . .
 C78 C 0.5480(17) 0.1590(19) -0.1786(12) 0.067(6) Uani 1 1 d . . . . .
 H78 H 0.526807 0.225353 -0.191032 0.080 Uiso 1 1 calc R . . . .
 C79 C 0.3057(14) 1.0733(14) 0.6875(12) 0.077(6) Uani 1 1 d D U . . .
 H79 H 0.290675 1.087632 0.737201 0.092 Uiso 1 1 calc R . . . .
 C80 C 0.4209(14) 0.3340(16) 0.0364(11) 0.049(5) Uani 1 1 d . . . . .
 H80 H 0.416044 0.301305 0.000976 0.059 Uiso 1 1 calc R . . . .
 C81 C 0.8664(12) 0.3899(13) 1.2796(8) 0.088(8) Uani 1 1 d . U . . .
 H81 H 0.845109 0.417724 1.321997 0.106 Uiso 1 1 calc R . . . .
 C82 C 0.9421(12) 0.3023(13) 1.2785(7) 0.085(7) Uani 1 1 d G U . . .
 H82 H 0.972538 0.270317 1.320135 0.102 Uiso 1 1 calc R . . . .
 C83 C 0.9733(10) 0.2615(10) 1.2164(9) 0.074(7) Uani 1 1 d G . . . .
 C84 C 0.9288(11) 0.3083(12) 1.1554(7) 0.070(7) Uani 1 1 d G . . . .
 C85 C 0.8531(12) 0.3959(12) 1.1565(8) 0.081(8) Uani 1 1 d G . . . .
 H85 H 0.822709 0.427839 1.114868 0.097 Uiso 1 1 calc R . . . .
 C86 C 0.8219(11) 0.4366(10) 1.2186(10) 0.096(9) Uani 1 1 d G U . . .
 H86 H 0.770193 0.496487 1.219362 0.115 Uiso 1 1 calc R . . . .
 C87 C 0.6692(9) 0.3564(11) 0.8695(7) 0.075(8) Uani 1 1 d . . . . .
 H87 H 0.622291 0.335434 0.860622 0.090 Uiso 1 1 calc R . . . .
 C88 C 0.7257(10) 0.3115(10) 0.9253(7) 0.056(5) Uani 1 1 d G . . . .
 H88 H 0.717325 0.259823 0.954614 0.067 Uiso 1 1 calc R . . . .
 C89 C 0.7944(10) 0.3422(11) 0.9382(7) 0.061(5) Uani 1 1 d G . . . .
 C90 C 0.8067(11) 0.4179(11) 0.8953(9) 0.090(10) Uani 1 1 d G . . . .
 H90 H 0.853610 0.438851 0.904162 0.108 Uiso 1 1 calc R . . . .
 C91 C 0.7502(10) 0.4628(10) 0.8395(8) 0.078(8) Uani 1 1 d G . . . .
 H91 H 0.758577 0.514462 0.810170 0.093 Uiso 1 1 calc R . . . .
 N4 N 0.6815(9) 0.4321(10) 0.8266(6) 0.062(5) Uani 1 1 d G . . . .
 C92 C 0.856(2) 0.642(2) 0.7271(19) 0.096(9) Uani 1 1 d . U . . .
 H92A H 0.823393 0.625653 0.771119 0.144 Uiso 1 1 calc GR . . . .
 H92B H 0.919468 0.636944 0.735968 0.144 Uiso 1 1 calc GR . . . .
 H92C H 0.863252 0.598768 0.693529 0.144 Uiso 1 1 calc GR . . . .
 C93 C 0.7517(13) 0.1062(16) 0.0826(10) 0.049(5) Uani 1 1 d . . . . .
 H93 H 0.752813 0.072409 0.045875 0.059 Uiso 1 1 calc R . . . .
 C94 C 0.591(2) -0.0243(17) -0.1458(15) 0.069(7) Uani 1 1 d . . . . .
 H94 H 0.599418 -0.088342 -0.132429 0.083 Uiso 1 1 calc R . . . .
 C95 C 0.4223(16) -0.0637(13) 0.0066(9) 0.098(9) Uani 1 1 d . U . . .
 H95 H 0.453250 -0.090936 0.048708 0.117 Uiso 1 1 calc R . . . .
 C96 C 0.4260(17) -0.1211(10) -0.0422(11) 0.138(14) Uani 1 1 d G U . . .
 H96 H 0.459562 -0.187567 -0.033509 0.165 Uiso 1 1 calc R . . . .
 N5 N 0.3806(17) -0.0813(13) -0.1038(9) 0.099(9) Uani 1 1 d G . . . .
 C97 C 0.3315(16) 0.0160(14) -0.1165(8) 0.119(11) Uani 1 1 d G U . . .
 H97 H 0.300541 0.043177 -0.158600 0.143 Uiso 1 1 calc R . . . .
 C98 C 0.3278(14) 0.0734(10) -0.0677(10) 0.086(7) Uani 1 1 d G U . . .
 H98 H 0.294227 0.139809 -0.076385 0.104 Uiso 1 1 calc R . . . .
 C99 C 0.3731(14) 0.0335(13) -0.0061(8) 0.077(7) Uani 1 1 d G . . . .
 C100 C 0.331(2) 0.623(3) 0.932(2) 0.139(14) Uani 1 1 d D U . . .
 H10A H 0.290519 0.646185 0.893978 0.209 Uiso 1 1 d R . . . .
 H10B H 0.301999 0.662515 0.969158 0.209 Uiso 1 1 d R . . . .
 H10C H 0.338889 0.559605 0.949398 0.209 Uiso 1 1 d R . . . .
 C101 C 1.1351(19) 0.043(2) 1.0303(14) 0.088(7) Uani 1 1 d . U . . .
 H101 H 1.155588 0.014554 0.988015 0.105 Uiso 1 1 calc R . . . .
 C102 C 0.4293(16) 0.2800(17) 0.3721(10) 0.053(5) Uani 1 1 d . . . . .
 H102 H 0.459293 0.213548 0.383748 0.064 Uiso 1 1 calc R . . . .
 C103 C 0.8022(16) 0.7351(19) 0.6992(14) 0.069(7) Uani 1 1 d . . . . .
 H103 H 0.826769 0.743973 0.649161 0.083 Uiso 1 1 calc R . . . .
 C104 C 0.9455(14) 0.4070(15) 0.4738(15) 0.086(6) Uani 1 1 d D U . . .
 H10D H 0.917382 0.414046 0.429209 0.103 Uiso 1 1 calc R . . . .
 H10E H 0.894322 0.419555 0.512532 0.103 Uiso 1 1 calc R . . . .
 C105 C 0.708(3) 0.404(2) 0.607(2) 0.117(10) Uani 1 1 d D U . . .
 H105 H 0.740956 0.407646 0.559375 0.141 Uiso 1 1 calc R . . . .
 C106 C 0.5147(14) 0.3537(16) 0.1210(10) 0.053(5) Uani 1 1 d . . . . .
 C107 C 1.0813(13) 0.4175(18) 0.5137(13) 0.094(9) Uani 1 1 d D . . . .
 C108 C 1.1805(18) -0.003(2) 1.0906(14) 0.083(7) Uani 1 1 d . U . . .
 H108 H 1.229538 -0.064840 1.091021 0.100 Uiso 1 1 calc R . . . .
 C109 C 1.0246(19) 0.3105(17) 0.4878(18) 0.098(7) Uani 1 1 d D U . . .
 H10F H 1.012741 0.280494 0.535344 0.118 Uiso 1 1 calc R . . . .
 H10G H 1.026914 0.269519 0.453218 0.118 Uiso 1 1 calc R . . . .
 C110 C 1.044(2) 0.451(2) 0.3964(10) 0.102(8) Uani 1 1 d D U . . .
 C111 C 0.6572(19) 0.809(2) 0.3764(16) 0.099(9) Uani 1 1 d D U . . .
 H11A H 0.692916 0.766136 0.415030 0.149 Uiso 1 1 calc GR . . . .
 H11B H 0.688777 0.851641 0.355419 0.149 Uiso 1 1 calc GR . . . .
 H11C H 0.655309 0.772223 0.340781 0.149 Uiso 1 1 calc GR . . . .
 C112 C 0.2125(13) 1.0856(18) 0.6587(14) 0.079(7) Uani 1 1 d D U . . .
 H11D H 0.222384 1.085716 0.607681 0.119 Uiso 1 1 calc GR . . . .
 H11E H 0.161717 1.145567 0.670077 0.119 Uiso 1 1 calc GR . . . .
 H11F H 0.193892 1.033406 0.679956 0.119 Uiso 1 1 calc GR . . . .
 C113 C 0.3264(15) 0.2153(17) 0.1676(11) 0.054(5) Uani 1 1 d . . . . .
 C114 C 0.2324(15) 0.2525(17) 0.1331(10) 0.054(5) Uani 1 1 d . . . . .
 H114 H 0.227190 0.215265 0.101068 0.064 Uiso 1 1 calc R . . . .
 C115 C 0.485(2) 0.885(2) 0.3537(13) 0.083(8) Uani 1 1 d D U . . .
 H11G H 0.479012 0.825787 0.349303 0.124 Uiso 1 1 calc GR . . . .
 H11H H 0.504965 0.910942 0.307729 0.124 Uiso 1 1 calc GR . . . .
 H11I H 0.423208 0.930093 0.371096 0.124 Uiso 1 1 calc GR . . . .
 C116 C 0.5878(14) 0.2166(15) 0.0577(9) 0.043(4) Uani 1 1 d . . . . .
 C117 C 1.159(2) 0.458(3) 0.4978(19) 0.111(10) Uani 1 1 d D U . . .
 H11J H 1.162359 0.481451 0.447781 0.167 Uiso 1 1 calc GR . . . .
 H11K H 1.220574 0.408855 0.509949 0.167 Uiso 1 1 calc GR . . . .
 H11L H 1.142398 0.510478 0.525528 0.167 Uiso 1 1 calc GR . . . .
 C118 C 0.9987(11) 0.4710(13) 0.4693(9) 0.069(5) Uani 1 1 d D U . . .
 C119 C 0.5577(14) 0.8654(19) 0.4037(10) 0.071(6) Uani 1 1 d D U . . .
 H119 H 0.555261 0.927371 0.413116 0.086 Uiso 1 1 calc R . . . .
 C120 C 1.054(3) 0.390(3) 0.5909(14) 0.134(13) Uani 1 1 d D U . . .
 H12A H 0.990135 0.388553 0.595342 0.201 Uiso 1 1 calc GR . . . .
 H12B H 1.053694 0.436264 0.619386 0.201 Uiso 1 1 calc GR . . . .
 H12C H 1.100579 0.327293 0.607260 0.201 Uiso 1 1 calc GR . . . .
 C121 C 0.811(2) 0.804(2) 0.7348(17) 0.086(8) Uani 1 1 d . U . . .
 H12D H 0.783403 0.866926 0.708027 0.129 Uiso 1 1 calc GR . . . .
 H12E H 0.879210 0.788651 0.739053 0.129 Uiso 1 1 calc GR . . . .
 H12F H 0.777798 0.804888 0.781718 0.129 Uiso 1 1 calc GR . . . .
 C122 C 0.3463(17) 1.1432(17) 0.6452(14) 0.080(6) Uani 1 1 d D U . . .
 H12G H 0.410676 1.127573 0.658687 0.119 Uiso 1 1 calc GR . . . .
 H12H H 0.304741 1.207515 0.654976 0.119 Uiso 1 1 calc GR . . . .
 H12I H 0.349281 1.139073 0.595038 0.119 Uiso 1 1 calc GR . . . .
 C123 C 1.1110(16) 0.322(2) 0.4826(15) 0.096(6) Uani 1 1 d D U . . .
 H123 H 1.165897 0.267014 0.503289 0.115 Uiso 1 1 calc R . . . .
 C124 C 1.097(2) 0.123(2) 1.2783(14) 0.083(8) Uani 1 1 d D . . . .
 H124 H 1.085600 0.069965 1.302775 0.099 Uiso 1 1 calc R . . . .
 C125 C 1.0534(17) 0.169(2) 1.2117(14) 0.072(6) Uani 1 1 d . U . . .
 C126 C 1.0786(15) 0.1276(19) 1.1548(13) 0.068(6) Uani 1 1 d . . . . .
 C127 C 0.661(3) 0.332(3) 0.621(3) 0.151(14) Uani 1 1 d D U . . .
 H12J H 0.645460 0.320705 0.671628 0.227 Uiso 1 1 calc GR . . . .
 H12K H 0.705014 0.273157 0.603709 0.227 Uiso 1 1 calc GR . . . .
 H12L H 0.602235 0.357867 0.596798 0.227 Uiso 1 1 calc GR . . . .
 C128 C 0.770(3) 0.391(4) 0.667(2) 0.154(16) Uani 1 1 d D U . . .
 H12M H 0.743093 0.366648 0.710587 0.230 Uiso 1 1 calc GR . . . .
 H12N H 0.770492 0.452227 0.671888 0.230 Uiso 1 1 calc GR . . . .
 H12O H 0.835207 0.346598 0.655692 0.230 Uiso 1 1 calc GR . . . .
 C129 C 0.621(2) 0.366(2) 0.2721(13) 0.044(7) Uani 0.5 1 d D U P H 1
 H129 H 0.653466 0.302364 0.290914 0.053 Uiso 0.5 1 calc R . P H 1
 C130 C 0.583(3) 0.466(2) 0.2223(18) 0.062(9) Uani 0.5 1 d D U P H 2
 H130 H 0.572179 0.514893 0.184293 0.074 Uiso 0.5 1 calc R . P H 2
 C131 C 0.565(2) 0.539(2) 0.3046(9) 0.057(8) Uani 0.5 1 d . U P H 1
 H131 H 0.541490 0.570125 0.260560 0.069 Uiso 0.5 1 calc R . P H 1
 C132 C 0.566(2) 0.5921(12) 0.3554(10) 0.062(9) Uani 0.5 1 d G U P H 1
 H132 H 0.542606 0.658930 0.346085 0.075 Uiso 0.5 1 calc R . P H 1
 N6 N 0.6010(13) 0.5470(11) 0.4198(8) 0.070(5) Uani 1 1 d DG U . . .
 C133 C 0.6352(19) 0.4492(11) 0.4334(11) 0.070(9) Uani 0.5 1 d G U P H 1
 H133 H 0.659103 0.418362 0.477413 0.084 Uiso 0.5 1 calc R . P H 1
 C134 C 0.635(2) 0.3964(11) 0.3826(15) 0.062(8) Uani 0.5 1 d G U P H 1
 H134 H 0.657988 0.329555 0.391889 0.075 Uiso 0.5 1 calc R . P H 1
 C135 C 0.600(2) 0.4415(19) 0.3182(13) 0.053(8) Uani 0.5 1 d DG U P H 1
 C136 C 0.638(3) 0.4566(18) 0.402(2) 0.081(10) Uani 0.5 1 d D U P H 2
 H136 H 0.672543 0.409999 0.437791 0.098 Uiso 0.5 1 calc R . P H 2
 C137 C 0.635(3) 0.421(3) 0.3420(19) 0.067(9) Uani 0.5 1 d D U P H 2
 H137 H 0.665651 0.356032 0.335172 0.081 Uiso 0.5 1 calc R . P H 2
 C138 C 0.186(2) 0.356(3) 0.8987(15) 0.134(6) Uani 1 1 d D U . . .
 C139 C 0.086(2) 0.395(3) 0.8179(16) 0.145(7) Uani 1 1 d D U . . .
 H139 H 0.019912 0.425796 0.801483 0.174 Uiso 1 1 calc R . . . .
 C140 C 0.088(2) 0.371(3) 0.8935(16) 0.146(7) Uani 1 1 d D U . . .
 H14A H 0.041896 0.423082 0.919199 0.175 Uiso 1 1 calc R . . . .
 H14B H 0.075931 0.312701 0.909868 0.175 Uiso 1 1 calc R . . . .
 C141 C 0.2278(18) 0.386(2) 0.8318(14) 0.125(6) Uani 1 1 d D U . . .
 C142 C 0.240(2) 0.304(2) 0.800(2) 0.138(7) Uani 1 1 d D U . . .
 H14C H 0.279285 0.301741 0.754715 0.166 Uiso 1 1 calc R . . . .
 H14D H 0.272407 0.245543 0.831072 0.166 Uiso 1 1 calc R . . . .
 C143 C 0.146(2) 0.309(3) 0.788(2) 0.157(8) Uani 1 1 d D U . . .
 H14E H 0.133675 0.253623 0.812357 0.188 Uiso 1 1 calc R . . . .
 H14F H 0.138303 0.314756 0.736923 0.188 Uiso 1 1 calc R . . . .
 C144 C 0.141(2) 0.4547(19) 0.8016(16) 0.151(7) Uani 1 1 d D U . . .
 C145 C 0.102(3) 0.541(3) 0.843(2) 0.151(9) Uani 1 1 d D U . . .
 H14G H 0.111679 0.592853 0.814589 0.226 Uiso 1 1 d R . . . .
 H14H H 0.135329 0.524083 0.884459 0.226 Uiso 1 1 d R . . . .
 H14I H 0.034599 0.557743 0.855869 0.226 Uiso 1 1 d R . . . .
 C146 C 0.150(3) 0.496(3) 0.7254(16) 0.157(10) Uani 1 1 d D U . . .
 H14J H 0.195841 0.446705 0.698116 0.235 Uiso 1 1 calc GR . . . .
 H14K H 0.173898 0.546544 0.723121 0.235 Uiso 1 1 calc GR . . . .
 H14L H 0.087998 0.522472 0.705921 0.235 Uiso 1 1 calc GR . . . .
 C147 C 0.841(3) 0.915(3) 0.409(2) 0.076(6) Uani 0.453(12) 1 d D U P A 2
 H14M H 0.870618 0.850081 0.432356 0.091 Uiso 0.453(12) 1 calc R . P A 2
 H14N H 0.840262 0.913796 0.358157 0.091 Uiso 0.453(12) 1 calc R . P A 2
 C148 C 0.667(3) 1.100(3) 0.523(2) 0.073(6) Uani 0.453(12) 1 d D U P A 2
 H14O H 0.629853 1.161990 0.496498 0.087 Uiso 0.453(12) 1 calc R . P A 2
 H14P H 0.693859 1.113386 0.561035 0.087 Uiso 0.453(12) 1 calc R . P A 2
 C149 C 0.750(3) 1.047(3) 0.4733(18) 0.073(5) Uani 0.453(12) 1 d D U P A 2
 C150 C 0.853(3) 1.067(3) 0.375(2) 0.080(6) Uani 0.453(12) 1 d D U P A 2
 H15A H 0.850767 1.057629 0.326359 0.096 Uiso 0.453(12) 1 calc R . P A 2
 H15B H 0.891864 1.105013 0.374739 0.096 Uiso 0.453(12) 1 calc R . P A 2
 C151 C 0.743(3) 0.968(3) 0.442(2) 0.072(5) Uani 0.453(12) 1 d D U P A 2
 H15C H 0.695671 0.993655 0.406348 0.087 Uiso 0.453(12) 1 calc R . P A 2
 H15D H 0.723582 0.925618 0.478791 0.087 Uiso 0.453(12) 1 calc R . P A 2
 C152 C 0.865(4) 0.909(3) 0.542(2) 0.077(6) Uani 0.453(12) 1 d D U P A 2
 H15E H 0.826323 0.924522 0.586395 0.116 Uiso 0.453(12) 1 calc GR . P A 2
 H15F H 0.932487 0.875233 0.551091 0.116 Uiso 0.453(12) 1 calc GR . P A 2
 H15G H 0.844359 0.868312 0.520491 0.116 Uiso 0.453(12) 1 calc GR . P A 2
 C153 C 0.1174(17) 0.6371(17) 0.2154(15) 0.080(7) Uani 1 1 d . . . . .
 H15H H 0.137176 0.610542 0.170138 0.096 Uiso 1 1 calc R . . . .
 H15I H 0.071978 0.611806 0.243286 0.096 Uiso 1 1 calc R . . . .
 C154 C 0.754(3) 1.114(3) 0.410(2) 0.076(5) Uani 0.453(12) 1 d D U P A 2
 C155 C 0.892(4) 0.975(3) 0.421(3) 0.080(5) Uani 0.453(12) 1 d D U P A 2
 H155 H 0.963269 0.942823 0.416614 0.096 Uiso 0.453(12) 1 calc R . P A 2
 C156 C 0.886(4) 1.071(4) 0.512(3) 0.082(6) Uani 0.453(12) 1 d D U P A 2
 H15J H 0.953255 1.054648 0.495558 0.124 Uiso 0.453(12) 1 calc GR . P A 2
 H15K H 0.878077 1.070657 0.563071 0.124 Uiso 0.453(12) 1 calc GR . P A 2
 H15L H 0.847590 1.134677 0.490000 0.124 Uiso 0.453(12) 1 calc GR . P A 2
 C157 C 0.852(3) 1.000(3) 0.492(3) 0.081(5) Uani 0.453(12) 1 d D U P A 2
 C158 C 1.128(3) 0.359(3) 0.4026(17) 0.116(9) Uani 1 1 d D U . . .
 H15M H 1.189441 0.367179 0.393063 0.139 Uiso 1 1 calc R . . . .
 H15N H 1.126725 0.315851 0.370915 0.139 Uiso 1 1 calc R . . . .
 C159 C 0.063(5) 1.067(6) 0.827(6) 0.098(7) Uani 0.468(15) 1 d . U P E 1
 H15O H 0.065278 1.099697 0.780399 0.147 Uiso 0.468(15) 1 d R . P E 1
 H15P H 0.117808 1.008217 0.830539 0.147 Uiso 0.468(15) 1 d R . P E 1
 H15Q H 0.063288 1.105087 0.860589 0.147 Uiso 0.468(15) 1 d R . P E 1
 C160 C 0.038(2) 0.864(5) 0.824(4) 0.095(7) Uani 0.468(15) 1 d D U P E 1
 H16A H 0.021007 0.831491 0.791725 0.113 Uiso 0.468(15) 1 calc R . P E 1
 H16B H 0.032690 0.832572 0.871798 0.113 Uiso 0.468(15) 1 calc R . P E 1
 C161 C 0.037(2) 0.916(4) 0.797(4) 0.097(6) Uani 0.532(15) 1 d D U P E 2
 H16C H 0.018826 0.901811 0.754207 0.116 Uiso 0.532(15) 1 calc R . P E 2
 H16D H 0.003504 0.891394 0.837343 0.116 Uiso 0.532(15) 1 calc R . P E 2
 C162 C -0.042(3) 1.051(4) 0.842(3) 0.102(5) Uani 0.468(15) 1 d D U P E 1
 C163 C -0.142(3) 1.112(3) 0.815(3) 0.106(6) Uani 0.468(15) 1 d D U P E 1
 H163 H -0.166994 1.180809 0.821592 0.128 Uiso 0.468(15) 1 calc R . P E 1
 C164 C -0.053(4) 0.993(4) 0.745(3) 0.102(5) Uani 0.468(15) 1 d D U P E 1
 H16E H 0.006668 0.991126 0.716656 0.122 Uiso 0.468(15) 1 calc R . P E 1
 H16F H -0.075795 0.950950 0.727378 0.122 Uiso 0.468(15) 1 calc R . P E 1
 C165 C -0.127(4) 1.092(4) 0.739(3) 0.107(6) Uani 0.468(15) 1 d D U P E 1
 H16G H -0.186252 1.095131 0.721901 0.128 Uiso 0.468(15) 1 calc R . P E 1
 H16H H -0.102920 1.135586 0.707035 0.128 Uiso 0.468(15) 1 calc R . P E 1
 C166 C 0.810(3) 0.677(4) 0.973(3) 0.107(5) Uani 0.5 1 d D U P B 1
 H16I H 0.840621 0.619552 1.006117 0.129 Uiso 0.5 1 calc R . P B 1
 H16J H 0.843812 0.660520 0.927159 0.129 Uiso 0.5 1 calc R . P B 1
 C167 C 0.781(4) 0.729(3) 0.983(2) 0.109(5) Uani 0.5 1 d D U P C 2
 H16K H 0.828513 0.751128 0.954880 0.131 Uiso 0.5 1 calc R . P C 2
 H16L H 0.720400 0.784811 0.989585 0.131 Uiso 0.5 1 calc DR . P C 2
 C168 C 0.817(3) 0.679(3) 1.053(2) 0.104(5) Uani 0.5 1 d D U P C 2
 C169 C 0.858(3) 0.739(3) 0.990(2) 0.104(5) Uani 0.5 1 d D U P B 1
 C170 C 0.943(4) 0.749(5) 1.032(3) 0.095(9) Uani 0.5 1 d D U P C 2
 H17A H 0.997942 0.690421 1.045480 0.142 Uiso 0.5 1 calc GR . P C 2
 H17B H 0.955409 0.803162 1.040022 0.142 Uiso 0.5 1 calc GR . P C 2
 H17C H 0.933639 0.753043 0.982880 0.142 Uiso 0.5 1 calc GR . P C 2
 C171 C 0.901(4) 0.586(3) 1.074(3) 0.103(7) Uani 0.5 1 d D U P C 2
 C172 C 0.858(3) 0.707(4) 1.155(2) 0.100(7) Uani 0.5 1 d D U P C 2
 H172 H 0.878199 0.738049 1.187919 0.120 Uiso 0.5 1 calc R . P C 2
 C173 C 0.853(3) 0.748(3) 1.078(2) 0.102(7) Uani 0.5 1 d D U P C 2
 C174 C 0.927(4) 0.610(4) 1.138(3) 0.104(8) Uani 0.5 1 d D U P C 2
 H17D H 0.924804 0.562654 1.178733 0.125 Uiso 0.5 1 calc R . P C 2
 H17E H 0.992581 0.608094 1.130605 0.125 Uiso 0.5 1 calc R . P C 2
 C175 C 0.734(4) 0.678(4) 1.107(2) 0.097(7) Uani 0.5 1 d D U P C 2
 H17F H 0.672357 0.726970 1.092365 0.117 Uiso 0.5 1 calc R . P C 2
 H17G H 0.729861 0.615301 1.114406 0.117 Uiso 0.5 1 calc R . P C 2
 C176 C 0.766(4) 0.840(3) 1.062(3) 0.102(10) Uani 0.5 1 d D U P C 2
 H17H H 0.781866 0.876996 1.020290 0.153 Uiso 0.5 1 calc DGR . P C 2
 H17I H 0.748478 0.876150 1.102242 0.153 Uiso 0.5 1 calc GR . P C 2
 H17J H 0.712303 0.825109 1.054338 0.153 Uiso 0.5 1 calc GR . P C 2
 C177 C 0.763(4) 0.699(5) 1.172(2) 0.105(8) Uani 0.5 1 d D U P C 2
 H17K H 0.714384 0.758623 1.187058 0.126 Uiso 0.5 1 calc R . P C 2
 H17L H 0.767600 0.647563 1.210703 0.126 Uiso 0.5 1 calc R . P C 2
 C178 C 0.930(4) 0.818(4) 1.049(4) 0.108(8) Uani 0.5 1 d D U P B 1
 H17M H 0.916033 0.832447 1.097926 0.129 Uiso 0.5 1 calc R . P B 1
 H17N H 0.962473 0.857055 1.021284 0.129 Uiso 0.5 1 calc R . P B 1
 C179 C 0.911(3) 0.677(3) 1.053(2) 0.101(7) Uani 0.5 1 d D U P B 1
 C180 C 0.933(4) 0.741(5) 0.929(2) 0.116(8) Uani 0.5 1 d D U P B 1
 H18A H 0.946037 0.690791 0.898871 0.139 Uiso 0.5 1 calc R . P B 1
 H18B H 0.912709 0.803063 0.899685 0.139 Uiso 0.5 1 calc R . P B 1
 C181 C 1.016(4) 0.722(5) 0.969(3) 0.108(8) Uani 0.5 1 d D U P B 1
 H18C H 1.038413 0.774928 0.955144 0.130 Uiso 0.5 1 calc R . P B 1
 H18D H 1.069788 0.663548 0.956227 0.130 Uiso 0.5 1 calc R . P B 1
 C182 C 0.990(3) 0.714(4) 1.046(3) 0.106(7) Uani 0.5 1 d D U P B 1
 H182 H 1.043028 0.681614 1.077647 0.127 Uiso 0.5 1 calc R . P B 1
 C183 C 0.865(4) 0.667(5) 1.128(2) 0.107(10) Uani 0.5 1 d D U P B 1
 H18E H 0.855414 0.721298 1.150950 0.161 Uiso 0.5 1 d R . P B 1
 H18F H 0.906853 0.608908 1.154010 0.161 Uiso 0.5 1 d R . P B 1
 H18G H 0.803044 0.663478 1.125380 0.161 Uiso 0.5 1 d R . P B 1
 C184 C 0.840(4) 0.832(3) 1.017(4) 0.116(7) Uani 0.5 1 d D U P B 1
 C185 C 0.966(4) 0.582(4) 1.026(4) 0.102(9) Uani 0.5 1 d D U P B 1
 H18H H 1.003683 0.536357 1.062703 0.153 Uiso 0.5 1 calc GR . P B 1
 H18I H 1.008880 0.588696 0.984888 0.153 Uiso 0.5 1 calc GR . P B 1
 H18J H 0.920751 0.558876 1.012553 0.153 Uiso 0.5 1 calc GR . P B 1
 C186 C -0.031(3) 0.958(3) 0.821(3) 0.100(5) Uani 0.468(15) 1 d D U P E 1
 C187 C -0.129(3) 0.961(3) 0.851(4) 0.105(6) Uani 0.468(15) 1 d D U P E 1
 C188 C -0.202(3) 1.060(4) 0.853(4) 0.108(6) Uani 0.468(15) 1 d D U P E 1
 H18K H -0.224316 1.076213 0.901391 0.130 Uiso 0.468(15) 1 calc R . P E 1
 H18L H -0.258225 1.072006 0.827121 0.130 Uiso 0.468(15) 1 calc R . P E 1
 C189 C -0.030(5) 1.000(6) 0.935(4) 0.104(8) Uani 0.468(15) 1 d . U P E 1
 H18M H 0.038206 0.970344 0.943196 0.157 Uiso 0.468(15) 1 calc GR . P E 1
 H18N H -0.057842 0.952758 0.945246 0.157 Uiso 0.468(15) 1 calc GR . P E 1
 H18O H -0.062889 1.050279 0.964856 0.157 Uiso 0.468(15) 1 calc GR . P E 1
 C190 C -0.001(3) 1.014(3) 0.795(3) 0.100(5) Uani 0.532(15) 1 d D U P E 2
 C191 C -0.011(4) 1.062(4) 0.720(3) 0.102(6) Uani 0.532(15) 1 d D U P E 2
 C192 C -0.104(3) 1.078(3) 0.811(3) 0.104(5) Uani 0.532(15) 1 d D U P E 2
 C193 C -0.025(3) 1.175(4) 0.824(3) 0.096(7) Uani 0.532(15) 1 d D U P E 2
 H19A H 0.001417 1.221571 0.800871 0.115 Uiso 0.532(15) 1 calc R . P E 2
 H19B H -0.043878 1.184427 0.874368 0.115 Uiso 0.532(15) 1 calc R . P E 2
 C194 C -0.178(4) 1.059(5) 0.777(3) 0.107(6) Uani 0.532(15) 1 d D U P E 2
 H19C H -0.149252 1.031284 0.733465 0.161 Uiso 0.532(15) 1 calc GR . P E 2
 H19D H -0.233250 1.118241 0.766781 0.161 Uiso 0.532(15) 1 calc GR . P E 2
 H19E H -0.200003 1.014706 0.809436 0.161 Uiso 0.532(15) 1 calc GR . P E 2
 C195 C -0.119(4) 1.049(5) 0.890(2) 0.109(6) Uani 0.532(15) 1 d D U P E 2
 H19F H -0.135951 1.107110 0.908739 0.164 Uiso 0.532(15) 1 d R . P E 2
 H19G H -0.060131 1.003300 0.907009 0.164 Uiso 0.532(15) 1 d R . P E 2
 H19H H -0.168841 1.025640 0.904029 0.164 Uiso 0.532(15) 1 d R . P E 2
 C196 C 0.043(4) 1.075(4) 0.816(5) 0.098(7) Uani 0.532(15) 1 d D U P E 2
 H19I H 0.072244 1.045208 0.860210 0.117 Uiso 0.532(15) 1 calc R . P E 2
 H19J H 0.094573 1.077200 0.779469 0.117 Uiso 0.532(15) 1 calc R . P E 2
 C197 C -0.068(3) 1.166(4) 0.712(2) 0.106(7) Uani 0.532(15) 1 d D U P E 2
 H19K H -0.119313 1.185501 0.680405 0.127 Uiso 0.532(15) 1 calc R . P E 2
 H19L H -0.026354 1.201806 0.695407 0.127 Uiso 0.532(15) 1 calc R . P E 2
 C198 C -0.105(3) 1.176(3) 0.787(2) 0.104(6) Uani 0.532(15) 1 d D U P E 2
 H198 H -0.168534 1.229619 0.794764 0.125 Uiso 0.532(15) 1 calc R . P E 2
 O1AA O 0.448(2) 0.823(2) 0.1891(13) 0.139(9) Uani 1 1 d . U . . .
 H1AA H 0.405117 0.818351 0.222458 0.209 Uiso 1 1 d R . . . .
 H1AB H 0.465727 0.771291 0.169418 0.209 Uiso 1 1 d R . . . .
 O0AA O 0.526(4) 0.660(4) 0.107(3) 0.26(2) Uiso 1 1 d . U . . .
 H0AA H 0.548445 0.614569 0.080683 0.395 Uiso 1 1 d R . . . .
 H0AB H 0.538955 0.707699 0.085683 0.395 Uiso 1 1 d DR . . . .

loop_
  _atom_site_aniso_label
  _atom_site_aniso_U_11
  _atom_site_aniso_U_22
  _atom_site_aniso_U_33
  _atom_site_aniso_U_23
  _atom_site_aniso_U_13
  _atom_site_aniso_U_12
 Ag1 0.0506(7) 0.0505(9) 0.0578(8) -0.0040(7) -0.0204(6) -0.0134(6)
 Ag2 0.0590(8) 0.0498(9) 0.0518(8) 0.0004(6) -0.0195(6) -0.0314(7)
 Ag3 0.0674(9) 0.0492(9) 0.0605(9) -0.0169(7) -0.0179(7) -0.0241(7)
 Ag4 0.0578(9) 0.0633(11) 0.0663(10) 0.0195(8) -0.0276(7) -0.0281(8)
 Ag5 0.0680(10) 0.0634(11) 0.0608(9) 0.0024(8) -0.0226(8) -0.0328(8)
 Ag6 0.0931(12) 0.0624(11) 0.0740(11) -0.0123(9) -0.0376(9) -0.0412(9)
 Ag7 0.0512(8) 0.0438(9) 0.0744(10) -0.0027(7) -0.0252(7) -0.0125(6)
 Ag8 0.0687(9) 0.0527(10) 0.0581(9) -0.0044(7) -0.0228(7) -0.0236(7)
 Ag9 0.0842(12) 0.0766(14) 0.1069(16) -0.0517(12) -0.0445(11) -0.0029(10)
 Ag10 0.0892(12) 0.0692(13) 0.0691(11) 0.0209(9) -0.0439(10) -0.0435(10)
 Ag11 0.0839(13) 0.0895(16) 0.0731(12) -0.0419(12) -0.0137(10) -0.0213(11)
 Ag12 0.0851(14) 0.1031(19) 0.0906(15) -0.0139(13) -0.0157(11) -0.0526(13)
 S1 0.056(2) 0.046(3) 0.042(2) 0.005(2) -0.0146(19) -0.023(2)
 S2 0.064(3) 0.051(3) 0.071(3) -0.025(3) -0.033(3) 0.001(2)
 S3 0.050(2) 0.056(3) 0.054(3) -0.019(2) -0.016(2) -0.019(2)
 S4 0.055(3) 0.065(4) 0.064(3) 0.008(3) -0.028(2) -0.028(3)
 S5 0.060(3) 0.054(3) 0.057(3) 0.006(2) -0.032(2) -0.028(2)
 S6 0.044(2) 0.068(4) 0.062(3) -0.023(3) 0.000(2) -0.014(2)
 S7 0.088(3) 0.073(3) 0.061(3) -0.007(2) -0.027(2) -0.044(3)
 S8 0.078(4) 0.092(5) 0.039(3) 0.000(3) -0.017(2) -0.042(3)
 S9 0.071(3) 0.033(3) 0.073(3) -0.001(2) -0.023(3) -0.029(2)
 S10 0.061(3) 0.096(5) 0.114(5) -0.008(4) 0.004(3) -0.028(3)
 S11 0.079(10) 0.056(9) 0.066(9) 0.014(6) -0.029(7) -0.046(8)
 S12 0.055(7) 0.040(7) 0.065(10) 0.006(7) -0.027(7) -0.016(6)
 S13 0.114(6) 0.136(7) 0.097(6) -0.031(5) -0.044(5) -0.059(6)
 S14 0.120(6) 0.130(7) 0.114(6) -0.026(5) -0.053(5) -0.069(6)
 O1 0.084(9) 0.086(11) 0.101(11) 0.018(9) -0.025(8) -0.040(8)
 O2 0.041(7) 0.077(11) 0.074(9) 0.007(8) -0.020(6) -0.034(7)
 O3 0.14(2) 0.23(3) 0.095(15) -0.051(18) -0.028(14) -0.11(2)
 O4 0.095(10) 0.085(10) 0.113(11) -0.019(9) 0.003(9) -0.040(8)
 O5 0.092(10) 0.062(10) 0.107(12) -0.025(8) -0.053(9) -0.011(8)
 O6 0.079(9) 0.090(10) 0.058(8) 0.004(8) -0.007(8) -0.026(9)
 O7 0.087(10) 0.078(9) 0.065(7) -0.005(7) -0.025(7) -0.039(8)
 O8 0.073(9) 0.055(10) 0.074(9) -0.004(8) 0.002(8) -0.024(7)
 O9 0.063(8) 0.060(10) 0.069(8) -0.015(7) -0.003(7) -0.010(7)
 O10 0.054(7) 0.088(12) 0.091(10) -0.045(9) -0.002(7) -0.020(7)
 O11 0.033(9) 0.041(11) 0.053(11) 0.007(9) -0.011(8) -0.010(8)
 O12 0.083(11) 0.070(12) 0.064(9) -0.009(8) -0.031(8) -0.027(9)
 O13 0.082(7) 0.073(7) 0.060(7) -0.008(6) -0.036(6) -0.041(6)
 O14 0.087(11) 0.076(10) 0.059(9) -0.006(8) -0.026(9) -0.040(9)
 O15 0.095(7) 0.076(8) 0.068(7) -0.013(7) -0.022(6) -0.041(6)
 O16 0.089(7) 0.076(7) 0.064(7) -0.008(6) -0.024(7) -0.040(7)
 O17 0.089(8) 0.077(9) 0.065(8) -0.005(8) -0.021(8) -0.039(8)
 O18 0.149(14) 0.197(18) 0.126(14) 0.019(13) -0.038(11) -0.127(13)
 O19 0.048(14) 0.073(18) 0.056(14) -0.010(13) 0.010(12) -0.001(12)
 O20 0.055(13) 0.056(14) 0.066(14) -0.025(12) -0.006(11) -0.011(10)
 O21 0.077(13) 0.076(14) 0.092(14) 0.007(11) -0.021(11) -0.038(10)
 O22 0.18(2) 0.112(19) 0.077(12) -0.010(12) 0.007(13) -0.063(17)
 O23 0.077(10) 0.089(11) 0.063(10) 0.003(9) -0.011(9) -0.019(10)
 O24 0.077(8) 0.096(9) 0.110(9) -0.010(8) 0.004(8) -0.034(7)
 O25 0.071(8) 0.094(8) 0.110(9) -0.010(8) 0.000(7) -0.035(7)
 O26 0.055(9) 0.094(11) 0.109(11) -0.009(10) 0.008(9) -0.029(9)
 O27 0.084(10) 0.098(10) 0.120(10) -0.009(10) -0.004(9) -0.033(9)
 O28 0.080(14) 0.114(16) 0.112(16) -0.026(15) 0.001(13) -0.026(13)
 O29 0.127(10) 0.135(10) 0.104(9) -0.023(9) -0.042(9) -0.059(9)
 O30 0.122(8) 0.132(8) 0.109(8) -0.024(7) -0.045(7) -0.057(7)
 O31 0.123(11) 0.140(11) 0.102(11) -0.021(10) -0.039(10) -0.056(10)
 O32 0.120(8) 0.137(9) 0.108(8) -0.021(8) -0.048(8) -0.065(8)
 O33 0.119(9) 0.126(9) 0.111(9) -0.023(8) -0.049(8) -0.068(8)
 O34 0.121(9) 0.134(9) 0.112(9) -0.025(8) -0.045(8) -0.059(8)
 O35 0.108(16) 0.108(17) 0.112(16) -0.010(15) -0.021(14) -0.055(14)
 O36 0.141(18) 0.120(18) 0.146(18) -0.007(17) -0.053(16) -0.061(15)
 O37 0.088(14) 0.116(16) 0.135(16) -0.016(14) -0.009(13) -0.045(13)
 N1 0.058(9) 0.053(11) 0.070(11) -0.020(9) -0.012(8) -0.023(8)
 N2 0.062(10) 0.043(10) 0.076(11) -0.004(8) -0.018(8) -0.034(8)
 C4 0.097(17) 0.059(15) 0.095(16) 0.000(12) -0.054(14) -0.040(13)
 C5 0.075(13) 0.077(16) 0.084(15) 0.022(12) -0.044(12) -0.045(12)
 C6 0.061(11) 0.056(12) 0.051(10) -0.006(9) -0.005(8) -0.031(9)
 C7 0.050(10) 0.061(14) 0.069(13) 0.019(11) -0.024(9) -0.034(10)
 C8 0.065(10) 0.083(12) 0.072(11) -0.005(9) -0.024(8) -0.043(9)
 N3 0.090(13) 0.060(13) 0.063(11) -0.034(10) -0.037(10) -0.018(10)
 C1 0.062(11) 0.048(13) 0.041(10) 0.005(8) -0.005(8) -0.029(10)
 C2 0.046(9) 0.032(10) 0.058(11) -0.005(8) -0.012(8) -0.022(7)
 C3 0.044(8) 0.044(10) 0.031(7) -0.014(7) -0.004(6) -0.016(7)
 C9 0.064(12) 0.039(11) 0.044(10) -0.011(8) -0.001(9) -0.018(9)
 C10 0.055(12) 0.090(19) 0.062(13) -0.010(12) -0.009(10) -0.041(12)
 C11 0.048(9) 0.069(14) 0.044(10) -0.020(9) 0.001(7) -0.028(9)
 C12 0.080(13) 0.031(10) 0.064(12) 0.004(8) -0.031(10) -0.024(9)
 C13 0.067(12) 0.041(11) 0.045(10) 0.004(8) -0.003(8) -0.031(9)
 C14 0.041(8) 0.040(10) 0.065(11) -0.020(9) -0.004(8) -0.021(7)
 C15 0.046(9) 0.057(12) 0.047(10) -0.018(9) -0.021(8) -0.018(8)
 C16 0.054(10) 0.080(15) 0.057(10) 0.003(10) -0.026(8) -0.042(10)
 C17 0.073(14) 0.088(19) 0.097(18) 0.029(14) -0.042(13) -0.055(14)
 C18 0.035(7) 0.033(9) 0.046(9) 0.001(7) -0.022(7) -0.011(6)
 C19 0.059(12) 0.045(13) 0.064(13) -0.001(10) 0.023(10) -0.004(9)
 C20 0.035(7) 0.037(9) 0.043(8) -0.013(7) -0.005(6) -0.014(6)
 C21 0.074(10) 0.080(12) 0.074(10) 0.007(9) -0.018(9) -0.028(9)
 C22 0.064(11) 0.038(10) 0.051(10) -0.001(8) -0.031(9) -0.020(8)
 C23 0.086(13) 0.041(11) 0.038(9) -0.002(8) -0.023(9) -0.042(10)
 C24 0.077(14) 0.066(15) 0.066(13) 0.024(10) -0.040(11) -0.051(12)
 C25 0.038(8) 0.049(11) 0.054(10) -0.031(9) 0.007(7) -0.017(7)
 C26 0.069(12) 0.050(12) 0.041(10) -0.024(9) -0.012(9) -0.011(9)
 C27 0.045(9) 0.043(11) 0.048(10) -0.002(8) -0.001(8) -0.012(8)
 C28 0.088(13) 0.046(11) 0.023(7) 0.004(7) -0.008(8) -0.046(10)
 C29 0.042(9) 0.109(19) 0.063(12) 0.001(12) -0.020(8) -0.037(11)
 C30 0.062(12) 0.081(17) 0.074(14) -0.002(12) -0.013(10) -0.043(12)
 C31 0.056(10) 0.084(16) 0.075(14) -0.059(13) 0.000(10) -0.025(10)
 C32 0.064(11) 0.054(12) 0.038(9) -0.005(8) -0.013(8) -0.041(10)
 C33 0.047(9) 0.055(13) 0.057(11) -0.024(9) -0.031(8) -0.004(8)
 C34 0.076(10) 0.064(11) 0.083(10) -0.010(8) -0.036(8) -0.025(8)
 C35 0.089(13) 0.045(11) 0.074(12) -0.005(9) -0.041(10) -0.029(10)
 C36 0.104(17) 0.051(13) 0.073(13) -0.013(11) -0.016(12) -0.026(12)
 C37 0.087(14) 0.041(11) 0.082(14) -0.006(10) -0.039(11) -0.029(10)
 C38 0.112(17) 0.068(15) 0.058(11) -0.006(10) -0.043(12) -0.030(12)
 C39 0.079(10) 0.082(12) 0.083(11) -0.004(9) -0.034(9) -0.037(9)
 C40 0.14(2) 0.11(2) 0.062(13) -0.005(13) -0.054(15) -0.069(19)
 C41 0.089(15) 0.076(16) 0.118(18) -0.027(14) -0.014(13) -0.032(12)
 C42 0.084(14) 0.071(15) 0.112(17) 0.007(13) -0.023(12) -0.043(12)
 C43 0.065(9) 0.081(10) 0.055(8) -0.004(8) -0.017(8) -0.028(8)
 C44 0.068(7) 0.086(9) 0.061(7) 0.002(6) -0.016(6) -0.028(7)
 C45 0.070(8) 0.092(9) 0.069(8) -0.005(7) -0.021(7) -0.032(8)
 C46 0.073(8) 0.089(9) 0.061(7) 0.001(7) -0.012(7) -0.025(8)
 C47 0.074(8) 0.090(9) 0.066(8) 0.001(7) -0.014(7) -0.023(7)
 C48 0.076(10) 0.099(11) 0.081(9) 0.002(9) -0.017(9) -0.029(9)
 C49 0.077(9) 0.097(10) 0.071(9) 0.005(9) -0.006(8) -0.021(9)
 C50 0.073(8) 0.098(10) 0.073(8) 0.004(8) -0.015(7) -0.025(8)
 C51 0.070(11) 0.099(13) 0.078(11) -0.006(11) -0.018(10) -0.030(11)
 C52 0.069(11) 0.093(13) 0.064(11) -0.005(10) -0.028(10) -0.033(10)
 C53 0.062(11) 0.051(13) 0.057(12) -0.021(10) 0.009(9) -0.033(10)
 C54 0.107(18) 0.13(2) 0.14(2) -0.056(17) -0.023(15) -0.075(16)
 C55 0.051(10) 0.069(14) 0.050(10) -0.011(10) -0.015(8) -0.021(10)
 C56 0.075(14) 0.063(15) 0.067(13) -0.030(12) 0.015(11) -0.043(12)
 C57 0.051(11) 0.055(14) 0.077(15) -0.023(12) -0.008(10) -0.005(9)
 C58 0.086(14) 0.033(11) 0.081(14) -0.005(10) -0.023(11) -0.043(10)
 C59 0.098(13) 0.12(2) 0.071(14) 0.017(14) 0.015(12) -0.039(13)
 C60 0.101(18) 0.088(19) 0.075(14) -0.015(13) -0.018(13) -0.065(15)
 C61 0.095(12) 0.181(18) 0.079(12) 0.018(12) -0.043(10) -0.097(12)
 C62 0.103(12) 0.112(14) 0.090(13) -0.003(10) -0.027(10) -0.055(10)
 C63 0.061(11) 0.070(14) 0.050(10) -0.010(10) -0.004(9) -0.045(11)
 C64 0.050(11) 0.058(15) 0.065(13) 0.001(11) 0.003(10) -0.012(10)
 C65 0.048(9) 0.039(10) 0.044(9) -0.011(8) -0.005(7) -0.017(7)
 C66 0.059(10) 0.087(17) 0.075(13) -0.030(12) 0.003(9) -0.040(11)
 C67 0.062(11) 0.055(12) 0.052(10) -0.014(9) -0.020(9) -0.031(9)
 C68 0.070(13) 0.055(13) 0.045(10) -0.007(9) -0.021(9) -0.021(10)
 C69 0.064(13) 0.084(18) 0.13(2) 0.015(15) -0.044(14) -0.014(12)
 C70 0.056(8) 0.072(11) 0.066(10) -0.003(8) -0.012(7) -0.028(8)
 C71 0.10(2) 0.13(3) 0.067(16) -0.006(16) -0.014(14) -0.06(2)
 C72 0.059(11) 0.060(13) 0.063(11) 0.010(9) -0.038(9) -0.029(9)
 C73 0.063(14) 0.063(12) 0.067(12) -0.001(10) -0.003(11) -0.024(11)
 C74 0.080(15) 0.069(12) 0.068(12) -0.016(11) -0.014(11) -0.025(11)
 C75 0.089(16) 0.090(14) 0.065(13) -0.014(10) -0.015(12) -0.044(11)
 C76 0.070(11) 0.027(9) 0.046(9) 0.000(7) -0.009(8) -0.020(8)
 C77 0.053(12) 0.051(14) 0.095(18) -0.002(12) 0.002(11) -0.018(10)
 C78 0.079(14) 0.079(16) 0.063(12) -0.012(11) -0.037(11) -0.041(12)
 C79 0.075(10) 0.057(10) 0.089(11) -0.036(9) -0.005(9) -0.007(8)
 C80 0.054(10) 0.057(14) 0.047(10) -0.009(9) -0.010(8) -0.029(10)
 C81 0.082(12) 0.091(14) 0.101(13) -0.016(10) -0.018(10) -0.039(10)
 C82 0.073(11) 0.094(13) 0.097(13) 0.001(10) -0.027(9) -0.040(10)
 C83 0.078(15) 0.10(2) 0.075(14) -0.002(13) -0.021(12) -0.066(15)
 C84 0.065(12) 0.083(17) 0.076(14) 0.011(12) -0.040(11) -0.042(12)
 C85 0.090(17) 0.10(2) 0.085(16) -0.013(14) -0.033(13) -0.059(16)
 C86 0.092(12) 0.103(14) 0.114(14) -0.018(11) -0.034(10) -0.051(11)
 C87 0.043(9) 0.102(19) 0.075(13) 0.056(13) -0.034(9) -0.040(11)
 C88 0.050(9) 0.063(13) 0.061(10) 0.014(9) -0.021(8) -0.032(9)
 C89 0.050(10) 0.056(13) 0.080(14) 0.017(10) -0.033(9) -0.026(9)
 C90 0.082(17) 0.09(2) 0.12(2) 0.037(18) -0.066(17) -0.053(16)
 C91 0.056(11) 0.057(14) 0.110(19) 0.054(13) -0.044(12) -0.024(10)
 N4 0.042(8) 0.074(13) 0.060(10) 0.030(9) -0.032(7) -0.018(8)
 C92 0.064(13) 0.101(19) 0.121(19) -0.026(16) -0.033(13) -0.016(13)
 C93 0.043(9) 0.073(14) 0.046(9) -0.030(9) 0.009(7) -0.033(9)
 C94 0.096(17) 0.039(13) 0.089(17) -0.006(12) -0.028(14) -0.038(12)
 C95 0.108(14) 0.107(15) 0.091(13) -0.014(11) -0.015(11) -0.052(11)
 C96 0.153(19) 0.140(19) 0.137(18) -0.043(13) -0.019(13) -0.063(13)
 N5 0.18(3) 0.091(17) 0.053(11) -0.049(11) 0.006(13) -0.066(17)
 C97 0.138(16) 0.115(16) 0.116(16) -0.024(12) -0.020(12) -0.055(12)
 C98 0.106(13) 0.081(12) 0.081(11) -0.035(10) -0.011(10) -0.036(10)
 C99 0.066(13) 0.067(16) 0.082(16) 0.003(12) 0.000(11) -0.016(11)
 C100 0.106(15) 0.16(3) 0.15(2) 0.04(2) -0.006(16) -0.069(17)
 C101 0.080(11) 0.095(13) 0.074(11) -0.003(10) -0.004(9) -0.022(9)
 C102 0.067(12) 0.070(15) 0.037(9) -0.021(9) -0.001(8) -0.037(11)
 C103 0.054(11) 0.089(19) 0.082(16) -0.049(14) -0.002(11) -0.031(12)
 C104 0.091(10) 0.084(11) 0.088(12) -0.019(10) -0.006(10) -0.035(8)
 C105 0.136(16) 0.092(15) 0.131(16) -0.018(12) -0.022(11) -0.047(11)
 C106 0.050(10) 0.074(14) 0.039(9) -0.035(10) -0.003(8) -0.018(9)
 C107 0.058(12) 0.09(2) 0.12(2) -0.040(17) -0.017(13) -0.004(12)
 C108 0.071(10) 0.084(12) 0.084(11) 0.020(10) -0.011(9) -0.029(9)
 C109 0.102(11) 0.079(10) 0.112(14) -0.005(10) -0.003(11) -0.037(9)
 C110 0.106(13) 0.104(12) 0.097(12) -0.022(10) -0.019(11) -0.036(9)
 C111 0.100(17) 0.101(19) 0.077(14) 0.018(13) 0.003(13) -0.033(14)
 C112 0.049(10) 0.059(13) 0.092(14) 0.001(11) -0.002(9) 0.012(9)
 C113 0.052(10) 0.067(14) 0.051(11) -0.008(10) 0.001(8) -0.031(10)
 C114 0.064(12) 0.066(14) 0.038(9) -0.016(9) -0.010(8) -0.027(10)
 C115 0.100(15) 0.089(16) 0.058(11) 0.006(11) -0.039(11) -0.030(12)
 C116 0.059(11) 0.053(12) 0.032(8) -0.015(8) -0.006(7) -0.033(9)
 C117 0.082(15) 0.13(2) 0.13(2) -0.030(17) -0.026(14) -0.042(15)
 C118 0.048(9) 0.065(11) 0.076(13) -0.002(10) 0.018(9) -0.015(8)
 C119 0.067(9) 0.087(12) 0.050(8) 0.003(8) -0.022(7) -0.020(8)
 C120 0.112(19) 0.16(3) 0.12(2) 0.012(19) -0.044(17) -0.045(18)
 C121 0.078(13) 0.092(17) 0.107(17) -0.019(13) -0.046(12) -0.039(12)
 C122 0.072(12) 0.057(13) 0.110(16) 0.013(12) -0.022(11) -0.030(10)
 C123 0.085(9) 0.090(12) 0.099(10) -0.027(9) -0.009(10) -0.015(9)
 C124 0.12(2) 0.091(19) 0.078(15) 0.024(13) -0.046(14) -0.085(18)
 C125 0.069(10) 0.088(12) 0.076(11) -0.009(9) -0.021(8) -0.043(9)
 C126 0.051(10) 0.087(17) 0.077(14) 0.023(12) -0.024(10) -0.044(11)
 C127 0.17(3) 0.10(2) 0.20(3) -0.02(2) 0.00(2) -0.069(18)
 C128 0.14(2) 0.15(3) 0.16(2) -0.02(2) -0.042(18) -0.041(19)
 C129 0.042(11) 0.047(13) 0.044(12) -0.010(10) 0.004(10) -0.019(10)
 C130 0.066(14) 0.064(15) 0.061(14) -0.019(11) -0.018(11) -0.023(11)
 C131 0.068(14) 0.055(11) 0.061(12) -0.035(9) -0.008(11) -0.026(10)
 C132 0.079(16) 0.075(13) 0.054(12) -0.031(9) -0.014(11) -0.040(11)
 N6 0.095(13) 0.076(10) 0.064(9) -0.010(8) -0.013(9) -0.057(10)
 C133 0.088(15) 0.070(11) 0.061(12) -0.045(9) -0.020(11) -0.021(11)
 C134 0.078(14) 0.070(12) 0.053(12) -0.027(9) -0.021(11) -0.030(11)
 C135 0.059(13) 0.058(11) 0.053(11) -0.019(10) -0.015(10) -0.026(10)
 C136 0.089(16) 0.085(12) 0.067(13) -0.020(11) -0.005(12) -0.028(11)
 C137 0.072(15) 0.062(12) 0.062(13) -0.010(9) 0.001(12) -0.021(10)
 C138 0.127(11) 0.196(15) 0.129(12) 0.017(12) -0.036(10) -0.121(11)
 C139 0.122(11) 0.207(16) 0.145(12) 0.013(12) -0.050(11) -0.105(12)
 C140 0.127(12) 0.204(17) 0.144(13) 0.020(13) -0.032(12) -0.112(12)
 C141 0.110(10) 0.196(15) 0.116(10) 0.016(10) -0.043(9) -0.109(10)
 C142 0.133(12) 0.201(17) 0.133(13) 0.002(13) -0.045(11) -0.116(12)
 C143 0.141(13) 0.211(18) 0.144(14) 0.010(14) -0.044(12) -0.098(13)
 C144 0.127(11) 0.208(16) 0.142(12) 0.010(12) -0.044(11) -0.090(12)
 C145 0.138(16) 0.20(2) 0.139(17) -0.017(16) -0.036(15) -0.082(16)
 C146 0.122(15) 0.21(2) 0.150(17) 0.025(17) -0.058(14) -0.085(15)
 C147 0.074(10) 0.086(11) 0.061(10) -0.003(9) -0.013(9) -0.025(10)
 C148 0.066(10) 0.085(11) 0.061(10) 0.003(9) -0.012(9) -0.026(9)
 C149 0.070(8) 0.086(9) 0.061(7) 0.000(7) -0.016(7) -0.028(7)
 C150 0.074(9) 0.091(10) 0.060(9) 0.005(8) -0.008(8) -0.023(9)
 C151 0.070(9) 0.085(10) 0.059(8) -0.001(8) -0.016(8) -0.028(8)
 C152 0.069(10) 0.092(11) 0.070(10) 0.002(10) -0.025(9) -0.030(10)
 C153 0.080(14) 0.071(16) 0.101(17) -0.029(13) -0.026(12) -0.028(12)
 C154 0.074(8) 0.088(9) 0.058(8) 0.002(7) -0.014(7) -0.024(8)
 C155 0.073(8) 0.092(9) 0.066(8) 0.001(7) -0.013(7) -0.025(7)
 C156 0.070(9) 0.097(10) 0.075(9) 0.001(8) -0.020(8) -0.028(9)
 C157 0.072(8) 0.094(9) 0.071(7) 0.001(7) -0.018(7) -0.026(7)
 C158 0.119(14) 0.114(13) 0.107(12) -0.027(11) 0.001(11) -0.035(10)
 C159 0.070(10) 0.098(11) 0.128(12) -0.024(10) 0.006(10) -0.037(9)
 C160 0.062(9) 0.099(10) 0.117(10) -0.018(10) 0.009(9) -0.029(9)
 C161 0.066(8) 0.100(9) 0.121(9) -0.020(9) 0.006(8) -0.031(8)
 C162 0.072(8) 0.103(10) 0.128(10) -0.022(9) 0.008(8) -0.033(8)
 C163 0.075(9) 0.106(10) 0.130(10) -0.020(9) 0.009(8) -0.031(8)
 C164 0.071(8) 0.104(10) 0.126(10) -0.019(9) 0.007(8) -0.033(8)
 C165 0.075(9) 0.107(10) 0.131(10) -0.018(9) 0.008(8) -0.032(8)
 C166 0.119(8) 0.126(8) 0.110(8) -0.023(7) -0.051(7) -0.066(7)
 C167 0.119(8) 0.129(8) 0.111(8) -0.023(7) -0.051(7) -0.064(8)
 C168 0.118(9) 0.118(9) 0.107(9) -0.017(8) -0.047(8) -0.063(8)
 C169 0.121(9) 0.116(9) 0.117(9) -0.018(8) -0.058(8) -0.072(8)
 C170 0.118(17) 0.108(18) 0.096(17) -0.024(15) -0.048(15) -0.065(15)
 C171 0.111(12) 0.112(13) 0.109(13) -0.011(12) -0.038(11) -0.059(12)
 C172 0.116(13) 0.111(14) 0.102(13) -0.010(12) -0.049(12) -0.061(12)
 C173 0.119(12) 0.115(13) 0.100(12) -0.016(11) -0.046(11) -0.061(11)
 C174 0.113(14) 0.113(15) 0.109(14) -0.009(13) -0.043(13) -0.058(13)
 C175 0.115(13) 0.110(14) 0.101(13) -0.016(12) -0.052(12) -0.064(12)
 C176 0.120(17) 0.117(18) 0.091(17) -0.017(16) -0.044(15) -0.057(16)
 C177 0.120(14) 0.113(15) 0.101(14) -0.008(13) -0.053(13) -0.054(13)
 C178 0.127(14) 0.115(15) 0.125(15) -0.013(13) -0.065(13) -0.075(13)
 C179 0.118(12) 0.106(13) 0.122(13) -0.006(11) -0.061(11) -0.073(11)
 C180 0.131(14) 0.120(14) 0.125(14) -0.015(13) -0.052(13) -0.064(13)
 C181 0.126(15) 0.114(15) 0.128(15) -0.015(14) -0.055(13) -0.077(13)
 C182 0.123(13) 0.112(14) 0.126(13) -0.011(12) -0.061(12) -0.077(12)
 C183 0.122(17) 0.103(18) 0.123(18) 0.009(17) -0.060(16) -0.064(15)
 C184 0.131(13) 0.118(14) 0.128(13) -0.012(12) -0.060(12) -0.064(12)
 C185 0.124(17) 0.101(17) 0.123(18) -0.009(16) -0.058(16) -0.073(15)
 C186 0.069(8) 0.103(9) 0.124(9) -0.021(9) 0.007(8) -0.031(8)
 C187 0.075(9) 0.108(11) 0.124(11) -0.021(10) 0.007(9) -0.030(9)
 C188 0.077(9) 0.109(11) 0.128(11) -0.021(10) 0.009(9) -0.028(9)
 C189 0.078(12) 0.107(13) 0.124(13) -0.027(13) 0.007(12) -0.032(12)
 C190 0.070(8) 0.102(9) 0.126(9) -0.022(8) 0.006(8) -0.033(7)
 C191 0.073(9) 0.106(11) 0.129(11) -0.019(10) 0.001(9) -0.038(9)
 C192 0.074(8) 0.105(10) 0.128(9) -0.020(8) 0.007(8) -0.032(7)
 C193 0.067(11) 0.097(12) 0.129(12) -0.025(11) 0.008(11) -0.038(10)
 C194 0.075(9) 0.108(10) 0.129(10) -0.019(9) 0.010(9) -0.030(8)
 C195 0.078(9) 0.110(11) 0.128(10) -0.022(9) 0.010(9) -0.028(9)
 C196 0.069(10) 0.098(11) 0.129(12) -0.024(10) 0.006(10) -0.036(9)
 C197 0.075(10) 0.107(12) 0.131(12) -0.016(11) 0.007(10) -0.033(10)
 C198 0.074(9) 0.104(10) 0.130(10) -0.019(9) 0.007(9) -0.034(8)
 O1AA 0.22(2) 0.123(17) 0.100(14) -0.034(12) -0.007(14) -0.081(16)

_geom_special_details
;
 All esds (except the esd in the dihedral angle between two l.s. planes)
 are estimated using the full covariance matrix.  The cell esds are taken
 into account individually in the estimation of esds in distances, angles
 and torsion angles; correlations between esds in cell parameters are only
 used when they are defined by crystal symmetry.  An approximate (isotropic)
 treatment of cell esds is used for estimating esds involving l.s. planes.
;
loop_
  _geom_bond_atom_site_label_1
  _geom_bond_atom_site_label_2
  _geom_bond_distance
  _geom_bond_site_symmetry_2
  _geom_bond_publ_flag
 Ag1 Ag2 2.895(2) . ?
 Ag1 Ag7 2.984(2) . ?
 Ag1 Ag9 3.342(2) . ?
 Ag1 S1 2.465(5) . ?
 Ag1 S3 2.528(5) . ?
 Ag1 O8 2.513(16) . ?
 Ag1 O11 2.50(3) . ?
 Ag1 O21 2.31(3) . ?
 Ag2 Ag3 3.066(2) . ?
 Ag2 Ag4 2.953(2) . ?
 Ag2 Ag12 3.377(3) . ?
 Ag2 S3 2.438(5) . ?
 Ag2 S9 2.450(5) . ?
 Ag2 O9 2.484(16) . ?
 Ag3 Ag5 3.128(2) . ?
 Ag3 S1 2.519(5) . ?
 Ag3 S9 2.561(6) . ?
 Ag3 O10 2.539(16) . ?
 Ag3 N6 2.284(12) . ?
 Ag4 Ag10 3.021(3) . ?
 Ag4 S8 2.549(7) . ?
 Ag4 S9 2.526(6) . ?
 Ag4 O2 2.520(15) . ?
 Ag4 N4 2.305(9) . ?
 Ag5 Ag7 3.370(2) . ?
 Ag5 Ag8 3.250(2) . ?
 Ag5 S1 2.451(5) . ?
 Ag5 S5 2.437(6) . ?
 Ag5 O13 2.262(16) . ?
 Ag5 O16 2.28(5) . ?
 Ag6 S5 2.544(6) . ?
 Ag6 S9 2.519(6) . ?
 Ag6 N1 2.242(16) . ?
 Ag7 Ag8 2.918(3) . ?
 Ag7 S1 2.542(5) . ?
 Ag7 S2 2.480(6) . ?
 Ag7 O12 2.577(19) . ?
 Ag7 N2 2.319(10) 1_464 ?
 Ag8 Ag10 2.886(3) . ?
 Ag8 Ag11 3.080(2) . ?
 Ag8 S2 2.412(6) . ?
 Ag8 S5 2.452(5) . ?
 Ag8 O25 2.59(4) . ?
 Ag9 S2 2.550(6) . ?
 Ag9 S3 2.564(6) . ?
 Ag9 O11 2.47(3) . ?
 Ag9 N3 2.239(14) 1_566 ?
 Ag10 S5 2.586(5) . ?
 Ag10 S8 2.479(6) . ?
 Ag10 O1 2.44(2) . ?
 Ag10 O4 2.33(2) . ?
 Ag11 Ag12 3.178(3) . ?
 Ag11 S2 2.598(8) . ?
 Ag11 S8 2.494(8) . ?
 Ag11 O24 2.56(4) . ?
 Ag11 N5 2.29(3) 1_566 ?
 Ag12 S3 2.470(6) . ?
 Ag12 S8 2.431(7) . ?
 Ag12 O30 2.17(4) . ?
 Ag12 O34 2.39(4) . ?
 S1 C119 1.87(2) . ?
 S2 C79 1.87(2) . ?
 S3 C103 1.89(2) . ?
 S4 O1 1.45(2) . ?
 S4 O2 1.428(12) . ?
 S4 O3 1.39(2) . ?
 S4 C61 1.74(3) . ?
 S5 C24 1.84(2) . ?
 S6 O8 1.466(17) . ?
 S6 O9 1.496(17) . ?
 S6 O10 1.457(15) . ?
 S6 C66 1.79(2) . ?
 S7 O7 1.47(2) . ?
 S7 O13 1.486(15) . ?
 S7 O14 1.45(8) . ?
 S7 O15 1.480(18) . ?
 S7 O16 1.48(5) . ?
 S7 O17 1.47(2) . ?
 S7 C34 1.75(2) . ?
 S8 C62 1.89(3) . ?
 S9 C105 2.00(4) . ?
 S10 O4 1.464(19) . ?
 S10 O24 1.43(2) . ?
 S10 O25 1.43(2) . ?
 S10 O26 1.47(2) . ?
 S10 O27 1.46(2) . ?
 S10 C160 1.81(3) . ?
 S10 C161 1.80(3) . ?
 S11 O12 1.480(18) . ?
 S11 O20 1.507(19) . ?
 S11 O21 1.48(2) . ?
 S11 C43 1.76(2) . ?
 S12 O11 1.46(2) . ?
 S12 O12 1.468(18) . ?
 S12 O19 1.49(2) . ?
 S12 C148 1.79(3) . ?
 S13 O30 1.45(3) . ?
 S13 O31 1.41(3) . ?
 S13 O32 1.37(3) . ?
 S13 C166 1.78(2) . ?
 S14 O29 1.45(3) . ?
 S14 O33 1.42(3) . ?
 S14 O34 1.46(5) . ?
 S14 C167 1.78(3) . ?
 O5 C37 1.17(3) . ?
 O6 C46 1.23(2) . ?
 O18 C138 1.19(2) . ?
 O22 C110 1.26(2) . ?
 O23 C154 1.254(14) . ?
 O28 C187 1.21(3) . ?
 O35 C171 1.11(6) . ?
 O36 C184 1.22(3) . ?
 O37 C191 1.26(6) . ?
 N1 C15 1.32(3) . ?
 N1 C58 1.36(3) . ?
 N2 C4 1.3900 . ?
 N2 C8 1.3900 . ?
 C4 H4 0.9500 . ?
 C4 C5 1.3900 . ?
 C5 H5 0.9500 . ?
 C5 C6 1.3900 . ?
 C6 C7 1.3900 . ?
 C6 C72 1.50(2) . ?
 C7 H7 0.9500 . ?
 C7 C8 1.3900 . ?
 C8 H8 0.9500 . ?
 N3 C33 1.29(3) . ?
 N3 C94 1.37(3) . ?
 C1 C14 1.48(3) . ?
 C1 C27 1.41(3) . ?
 C1 C28 1.47(3) . ?
 C2 H2 0.9500 . ?
 C2 C53 1.45(2) . ?
 C2 C65 1.33(3) . ?
 C3 C10 1.36(3) . ?
 C3 C11 1.39(3) . ?
 C3 C32 1.46(2) . ?
 C9 H9 0.9500 . ?
 C9 C19 1.41(3) . ?
 C9 C28 1.44(3) . ?
 C10 H10 0.9500 . ?
 C10 C55 1.43(3) . ?
 C11 C31 1.45(2) . ?
 C11 C106 1.46(3) . ?
 C12 H12 0.9500 . ?
 C12 C22 1.36(3) . ?
 C12 C27 1.49(3) . ?
 C13 C28 1.38(3) . ?
 C13 C56 1.39(3) . ?
 C13 C76 1.37(3) . ?
 C14 H14 0.9500 . ?
 C14 C102 1.34(3) . ?
 C15 H15 0.9500 . ?
 C15 C23 1.38(2) . ?
 C16 C17 1.48(3) . ?
 C16 C29 1.38(3) . ?
 C16 C84 1.46(2) . ?
 C17 H17 0.9500 . ?
 C17 C30 1.31(3) . ?
 C18 C20 1.37(2) . ?
 C18 C23 1.45(3) . ?
 C18 C102 1.50(2) . ?
 C19 H19 0.9500 . ?
 C19 C64 1.34(4) . ?
 C20 H20 0.9500 . ?
 C20 C58 1.40(2) . ?
 C21 H21 0.9500 . ?
 C21 C29 1.40(4) . ?
 C21 C101 1.34(4) . ?
 C22 H22 0.9500 . ?
 C22 C63 1.46(3) . ?
 C23 H23 0.9500 . ?
 C24 H24 1.0000 . ?
 C24 C54 1.59(3) . ?
 C24 C69 1.53(4) . ?
 C25 C80 1.41(3) . ?
 C25 C106 1.50(2) . ?
 C25 C116 1.37(3) . ?
 C26 H26 0.9500 . ?
 C26 C67 1.43(2) . ?
 C26 C68 1.39(3) . ?
 C27 C113 1.43(3) . ?
 C29 C126 1.50(3) . ?
 C30 H30 0.9500 . ?
 C30 C89 1.44(3) . ?
 C31 H31 0.9500 . ?
 C31 H31A 0.9500 . ?
 C31 C129 1.303(19) . ?
 C31 C130 1.29(2) . ?
 C32 C93 1.34(3) . ?
 C32 C116 1.43(3) . ?
 C33 H33 0.9500 . ?
 C33 C78 1.40(3) . ?
 C34 H34A 0.9900 . ?
 C34 H34B 0.9900 . ?
 C34 C35 1.53(2) . ?
 C35 C36 1.53(3) . ?
 C35 C37 1.58(3) . ?
 C35 C38 1.63(3) . ?
 C36 C39 1.48(3) . ?
 C36 C41 1.54(2) . ?
 C36 C42 1.50(2) . ?
 C37 C153 1.50(3) . ?
 C38 H38A 0.9900 . ?
 C38 H38B 0.9900 . ?
 C38 C40 1.57(3) . ?
 C39 H39 1.0000 . ?
 C39 C40 1.53(4) . ?
 C39 C153 1.49(3) . ?
 C40 H40A 0.9900 . ?
 C40 H40B 0.9900 . ?
 C41 H41A 0.9800 . ?
 C41 H41B 0.9800 . ?
 C41 H41C 0.9800 . ?
 C42 H42A 0.9800 . ?
 C42 H42B 0.9800 . ?
 C42 H42C 0.9800 . ?
 C43 H43A 0.9900 . ?
 C43 H43B 0.9900 . ?
 C43 C44 1.49(3) . ?
 C44 C45 1.513(13) . ?
 C44 C46 1.513(13) . ?
 C44 C47 1.507(13) . ?
 C45 C48 1.514(13) . ?
 C45 C51 1.533(14) . ?
 C45 C52 1.533(14) . ?
 C46 C49 1.49(2) . ?
 C47 H47A 0.9900 . ?
 C47 H47B 0.9900 . ?
 C47 C50 1.512(13) . ?
 C48 H48A 0.9900 . ?
 C48 H48B 0.9900 . ?
 C48 C50 1.504(13) . ?
 C49 H49A 0.9900 . ?
 C49 H49B 0.9900 . ?
 C49 C50 1.509(19) . ?
 C50 H50 1.0000 . ?
 C51 H51A 0.9800 . ?
 C51 H51B 0.9800 . ?
 C51 H51C 0.9800 . ?
 C52 H52A 0.9800 . ?
 C52 H52B 0.9800 . ?
 C52 H52C 0.9800 . ?
 C53 C57 1.35(3) . ?
 C53 C78 1.39(3) . ?
 C54 H54A 0.9800 . ?
 C54 H54B 0.9800 . ?
 C54 H54C 0.9800 . ?
 C55 H55 0.9500 . ?
 C55 C77 1.36(3) . ?
 C56 H56 0.9500 . ?
 C56 C64 1.33(3) . ?
 C57 H57 0.9500 . ?
 C57 C94 1.38(3) . ?
 C58 H58 0.9500 . ?
 C59 H59A 0.9800 . ?
 C59 H59B 0.9800 . ?
 C59 H59C 0.9800 . ?
 C59 C62 1.523(14) . ?
 C60 H60 0.9500 . ?
 C60 C71 1.25(4) . ?
 C60 C99 1.52(2) . ?
 C61 H61A 0.9900 . ?
 C61 H61B 0.9900 . ?
 C61 C141 1.56(3) . ?
 C62 H62 1.0000 . ?
 C62 C100 1.529(14) . ?
 C63 H63 0.9500 . ?
 C63 C114 1.29(3) . ?
 C64 H64 0.9500 . ?
 C65 H65 0.9500 . ?
 C65 C116 1.46(2) . ?
 C66 H66A 0.9900 . ?
 C66 H66B 0.9900 . ?
 C66 C118 1.57(3) . ?
 C67 H67 0.9500 . ?
 C67 C80 1.33(3) . ?
 C68 H68 0.9500 . ?
 C68 C106 1.47(3) . ?
 C69 H69A 0.9800 . ?
 C69 H69B 0.9800 . ?
 C69 H69C 0.9800 . ?
 C70 H70 0.9500 . ?
 C70 C108 1.31(4) . ?
 C70 C126 1.41(3) . ?
 C71 H71 0.9500 . ?
 C71 C76 1.54(2) . ?
 C72 H72 0.9500 . ?
 C72 C124 1.346(13) . ?
 C73 C74 1.397(14) . ?
 C73 C130 1.50(3) . ?
 C73 C137 1.385(14) . ?
 C74 H74 0.9500 . ?
 C74 C75 1.397(14) . ?
 C75 H75 0.9500 . ?
 C75 N6 1.391(14) . ?
 C76 C113 1.39(3) . ?
 C77 H77 0.9500 . ?
 C77 C93 1.40(3) . ?
 C78 H78 0.9500 . ?
 C79 H79 1.0000 . ?
 C79 C112 1.537(13) . ?
 C79 C122 1.538(14) . ?
 C80 H80 0.9500 . ?
 C81 H81 0.9500 . ?
 C81 C82 1.3900 . ?
 C81 C86 1.3900 . ?
 C82 H82 0.9500 . ?
 C82 C83 1.3900 . ?
 C83 C84 1.3900 . ?
 C83 C125 1.47(3) . ?
 C84 C85 1.3900 . ?
 C85 H85 0.9500 . ?
 C85 C86 1.3900 . ?
 C86 H86 0.9500 . ?
 C87 H87 0.9500 . ?
 C87 C88 1.3900 . ?
 C87 N4 1.3900 . ?
 C88 H88 0.9500 . ?
 C88 C89 1.3900 . ?
 C89 C90 1.3900 . ?
 C90 H90 0.9500 . ?
 C90 C91 1.3900 . ?
 C91 H91 0.9500 . ?
 C91 N4 1.3900 . ?
 C92 H92A 0.9800 . ?
 C92 H92B 0.9800 . ?
 C92 H92C 0.9800 . ?
 C92 C103 1.41(4) . ?
 C93 H93 0.9500 . ?
 C94 H94 0.9500 . ?
 C95 H95 0.9500 . ?
 C95 C96 1.3900 . ?
 C95 C99 1.3900 . ?
 C96 H96 0.9500 . ?
 C96 N5 1.3900 . ?
 N5 C97 1.3900 . ?
 C97 H97 0.9500 . ?
 C97 C98 1.3900 . ?
 C98 H98 0.9500 . ?
 C98 C99 1.3900 . ?
 C100 H10A 0.9598 . ?
 C100 H10B 0.9600 . ?
 C100 H10C 0.9602 . ?
 C101 H101 0.9500 . ?
 C101 C108 1.38(4) . ?
 C102 H102 0.9500 . ?
 C103 H103 1.0000 . ?
 C103 C121 1.44(3) . ?
 C104 H10D 0.9900 . ?
 C104 H10E 0.9900 . ?
 C104 C109 1.513(14) . ?
 C104 C118 1.513(12) . ?
 C105 H105 1.0000 . ?
 C105 C127 1.53(3) . ?
 C105 C128 1.53(3) . ?
 C107 C117 1.54(2) . ?
 C107 C118 1.501(13) . ?
 C107 C120 1.54(2) . ?
 C107 C123 1.57(4) . ?
 C108 H108 0.9500 . ?
 C109 H10F 0.9900 . ?
 C109 H10G 0.9900 . ?
 C109 C123 1.40(4) . ?
 C110 C118 1.507(12) . ?
 C110 C158 1.50(4) . ?
 C111 H11A 0.9800 . ?
 C111 H11B 0.9800 . ?
 C111 H11C 0.9800 . ?
 C111 C119 1.49(2) . ?
 C112 H11D 0.9800 . ?
 C112 H11E 0.9800 . ?
 C112 H11F 0.9800 . ?
 C113 C114 1.53(3) . ?
 C114 H114 0.9500 . ?
 C115 H11G 0.9800 . ?
 C115 H11H 0.9800 . ?
 C115 H11I 0.9800 . ?
 C115 C119 1.49(2) . ?
 C117 H11J 0.9800 . ?
 C117 H11K 0.9800 . ?
 C117 H11L 0.9800 . ?
 C119 H119 1.0000 . ?
 C120 H12A 0.9800 . ?
 C120 H12B 0.9800 . ?
 C120 H12C 0.9800 . ?
 C121 H12D 0.9800 . ?
 C121 H12E 0.9800 . ?
 C121 H12F 0.9800 . ?
 C122 H12G 0.9800 . ?
 C122 H12H 0.9800 . ?
 C122 H12I 0.9800 . ?
 C123 H123 1.0000 . ?
 C123 C158 1.59(4) . ?
 C124 H124 0.9500 . ?
 C124 C125 1.48(3) . ?
 C125 C126 1.31(4) . ?
 C127 H12J 0.9800 . ?
 C127 H12K 0.9800 . ?
 C127 H12L 0.9800 . ?
 C128 H12M 0.9800 . ?
 C128 H12N 0.9800 . ?
 C128 H12O 0.9800 . ?
 C129 H129 0.9500 . ?
 C129 C135 1.50(2) . ?
 C130 H130 0.9500 . ?
 C131 H131 0.9500 . ?
 C131 C132 1.3900 . ?
 C131 C135 1.3900 . ?
 C132 H132 0.9500 . ?
 C132 N6 1.3900 . ?
 N6 C133 1.3900 . ?
 N6 C136 1.373(14) . ?
 C133 H133 0.9500 . ?
 C133 C134 1.3900 . ?
 C134 H134 0.9500 . ?
 C134 C135 1.3900 . ?
 C136 H136 0.9500 . ?
 C136 C137 1.392(14) . ?
 C137 H137 0.9500 . ?
 C138 C140 1.453(10) . ?
 C138 C141 1.454(10) . ?
 C139 H139 1.0000 . ?
 C139 C140 1.454(10) . ?
 C139 C143 1.457(10) . ?
 C139 C144 1.460(10) . ?
 C140 H14A 0.9900 . ?
 C140 H14B 0.9900 . ?
 C141 C142 1.460(10) . ?
 C141 C144 1.459(10) . ?
 C142 H14C 0.9900 . ?
 C142 H14D 0.9900 . ?
 C142 C143 1.456(10) . ?
 C143 H14E 0.9900 . ?
 C143 H14F 0.9900 . ?
 C144 C145 1.539(14) . ?
 C144 C146 1.527(14) . ?
 C145 H14G 0.9601 . ?
 C145 H14H 0.9601 . ?
 C145 H14I 0.9600 . ?
 C146 H14J 0.9800 . ?
 C146 H14K 0.9800 . ?
 C146 H14L 0.9800 . ?
 C147 H14M 0.9900 . ?
 C147 H14N 0.9900 . ?
 C147 C151 1.504(10) . ?
 C147 C155 1.499(14) . ?
 C148 H14O 0.9900 . ?
 C148 H14P 0.9900 . ?
 C148 C149 1.52(3) . ?
 C149 C151 1.501(10) . ?
 C149 C154 1.497(14) . ?
 C149 C157 1.503(14) . ?
 C150 H15A 0.9900 . ?
 C150 H15B 0.9900 . ?
 C150 C154 1.505(14) . ?
 C150 C155 1.503(14) . ?
 C151 H15C 0.9900 . ?
 C151 H15D 0.9900 . ?
 C152 H15E 0.9800 . ?
 C152 H15F 0.9800 . ?
 C152 H15G 0.9800 . ?
 C152 C157 1.536(14) . ?
 C153 H15H 0.9900 . ?
 C153 H15I 0.9900 . ?
 C155 H155 1.0000 . ?
 C155 C157 1.48(7) . ?
 C156 H15J 0.9800 . ?
 C156 H15K 0.9800 . ?
 C156 H15L 0.9800 . ?
 C156 C157 1.533(14) . ?
 C158 H15M 0.9900 . ?
 C158 H15N 0.9900 . ?
 C159 H15O 0.9599 . ?
 C159 H15P 0.9599 . ?
 C159 H15Q 0.9600 . ?
 C159 C162 1.71(9) . ?
 C160 H16A 0.9900 . ?
 C160 H16B 0.9900 . ?
 C160 C186 1.42(8) . ?
 C161 H16C 0.9900 . ?
 C161 H16D 0.9900 . ?
 C161 C190 1.40(7) . ?
 C162 C163 1.54(3) . ?
 C162 C186 1.51(3) . ?
 C162 C189 1.85(10) . ?
 C163 H163 1.0000 . ?
 C163 C165 1.54(3) . ?
 C163 C188 1.51(3) . ?
 C164 H16E 0.9900 . ?
 C164 H16F 0.9900 . ?
 C164 C165 1.50(3) . ?
 C164 C186 1.51(3) . ?
 C165 H16G 0.9900 . ?
 C165 H16H 0.9900 . ?
 C166 H16I 0.9900 . ?
 C166 H16J 0.9900 . ?
 C166 C169 1.54(3) . ?
 C167 H16K 0.9900 . ?
 C167 H16L 0.9900 . ?
 C167 C168 1.51(3) . ?
 C168 C171 1.54(3) . ?
 C168 C173 1.55(3) . ?
 C168 C175 1.53(3) . ?
 C169 C179 1.53(3) . ?
 C169 C180 1.53(3) . ?
 C169 C184 1.54(3) . ?
 C170 H17A 0.9800 . ?
 C170 H17B 0.9800 . ?
 C170 H17C 0.9800 . ?
 C170 C173 1.536(14) . ?
 C171 C174 1.51(3) . ?
 C172 H172 1.0000 . ?
 C172 C173 1.54(3) . ?
 C172 C174 1.51(3) . ?
 C172 C177 1.50(3) . ?
 C173 C176 1.531(14) . ?
 C174 H17D 0.9900 . ?
 C174 H17E 0.9900 . ?
 C175 H17F 0.9900 . ?
 C175 H17G 0.9900 . ?
 C175 C177 1.52(3) . ?
 C176 H17H 0.9800 . ?
 C176 H17I 0.9800 . ?
 C176 H17J 0.9800 . ?
 C177 H17K 0.9900 . ?
 C177 H17L 0.9900 . ?
 C178 H17M 0.9900 . ?
 C178 H17N 0.9900 . ?
 C178 C182 1.51(3) . ?
 C178 C184 1.50(3) . ?
 C179 C182 1.52(3) . ?
 C179 C183 1.528(14) . ?
 C179 C185 1.527(14) . ?
 C180 H18A 0.9900 . ?
 C180 H18B 0.9900 . ?
 C180 C181 1.49(3) . ?
 C181 H18C 0.9900 . ?
 C181 H18D 0.9900 . ?
 C181 C182 1.49(3) . ?
 C182 H182 1.0000 . ?
 C183 H18E 0.9798 . ?
 C183 H18F 0.9800 . ?
 C183 H18G 0.9801 . ?
 C185 H18H 0.9800 . ?
 C185 H18I 0.9800 . ?
 C185 H18J 0.9800 . ?
 C186 C187 1.51(3) . ?
 C187 C188 1.50(3) . ?
 C188 H18K 0.9900 . ?
 C188 H18L 0.9900 . ?
 C189 H18M 0.9800 . ?
 C189 H18N 0.9800 . ?
 C189 H18O 0.9800 . ?
 C190 C191 1.51(3) . ?
 C190 C192 1.51(3) . ?
 C190 C196 1.51(3) . ?
 C191 C197 1.49(3) . ?
 C192 C194 1.54(3) . ?
 C192 C195 1.53(3) . ?
 C192 C198 1.52(3) . ?
 C193 H19A 0.9900 . ?
 C193 H19B 0.9900 . ?
 C193 C196 1.50(3) . ?
 C193 C198 1.51(3) . ?
 C194 H19C 0.9800 . ?
 C194 H19D 0.9800 . ?
 C194 H19E 0.9800 . ?
 C195 H19F 0.9601 . ?
 C195 H19G 0.9600 . ?
 C195 H19H 0.9599 . ?
 C196 H19I 0.9900 . ?
 C196 H19J 0.9900 . ?
 C197 H19K 0.9900 . ?
 C197 H19L 0.9900 . ?
 C197 C198 1.50(3) . ?
 C198 H198 1.0000 . ?
 O1AA H1AA 0.8699 . ?
 O1AA H1AB 0.8701 . ?
 O0AA H0AA 0.8698 . ?
 O0AA H0AB 0.8700 . ?

loop_
  _geom_angle_atom_site_label_1
  _geom_angle_atom_site_label_2
  _geom_angle_atom_site_label_3
  _geom_angle
  _geom_angle_site_symmetry_1
  _geom_angle_site_symmetry_3
  _geom_angle_publ_flag
 Ag2 Ag1 Ag7 115.48(7) . . ?
 Ag2 Ag1 Ag9 95.67(7) . . ?
 Ag7 Ag1 Ag9 71.31(6) . . ?
 S1 Ag1 Ag2 97.72(13) . . ?
 S1 Ag1 Ag7 54.61(13) . . ?
 S1 Ag1 Ag9 124.82(13) . . ?
 S1 Ag1 S3 141.74(18) . . ?
 S1 Ag1 O8 103.3(4) . . ?
 S1 Ag1 O11 121.2(5) . . ?
 S3 Ag1 Ag2 52.92(13) . . ?
 S3 Ag1 Ag7 111.54(13) . . ?
 S3 Ag1 Ag9 49.45(12) . . ?
 O8 Ag1 Ag2 84.7(4) . . ?
 O8 Ag1 Ag7 150.1(4) . . ?
 O8 Ag1 Ag9 131.2(4) . . ?
 O8 Ag1 S3 98.1(4) . . ?
 O11 Ag1 Ag2 136.4(6) . . ?
 O11 Ag1 Ag7 78.1(5) . . ?
 O11 Ag1 Ag9 47.3(7) . . ?
 O11 Ag1 S3 83.5(6) . . ?
 O11 Ag1 O8 102.8(7) . . ?
 O21 Ag1 Ag2 148.8(8) . . ?
 O21 Ag1 Ag7 86.3(7) . . ?
 O21 Ag1 Ag9 69.4(9) . . ?
 O21 Ag1 S1 113.3(8) . . ?
 O21 Ag1 S3 99.5(9) . . ?
 O21 Ag1 O8 85.5(9) . . ?
 Ag1 Ag2 Ag3 72.18(5) . . ?
 Ag1 Ag2 Ag4 141.28(8) . . ?
 Ag1 Ag2 Ag12 96.98(7) . . ?
 Ag3 Ag2 Ag12 148.37(8) . . ?
 Ag4 Ag2 Ag3 105.31(6) . . ?
 Ag4 Ag2 Ag12 64.38(6) . . ?
 S3 Ag2 Ag1 55.80(14) . . ?
 S3 Ag2 Ag3 127.59(15) . . ?
 S3 Ag2 Ag4 110.87(15) . . ?
 S3 Ag2 Ag12 46.93(15) . . ?
 S3 Ag2 S9 158.24(19) . . ?
 S3 Ag2 O9 98.0(4) . . ?
 S9 Ag2 Ag1 122.83(14) . . ?
 S9 Ag2 Ag3 53.95(14) . . ?
 S9 Ag2 Ag4 54.80(15) . . ?
 S9 Ag2 Ag12 118.12(15) . . ?
 S9 Ag2 O9 103.6(4) . . ?
 O9 Ag2 Ag1 85.6(4) . . ?
 O9 Ag2 Ag3 82.9(4) . . ?
 O9 Ag2 Ag4 133.0(4) . . ?
 O9 Ag2 Ag12 126.8(4) . . ?
 Ag2 Ag3 Ag5 107.89(6) . . ?
 S1 Ag3 Ag2 92.33(11) . . ?
 S1 Ag3 Ag5 50.03(12) . . ?
 S1 Ag3 S9 128.21(17) . . ?
 S1 Ag3 O10 97.0(5) . . ?
 S9 Ag3 Ag2 50.66(11) . . ?
 S9 Ag3 Ag5 102.42(14) . . ?
 O10 Ag3 Ag2 82.0(4) . . ?
 O10 Ag3 Ag5 144.8(5) . . ?
 O10 Ag3 S9 109.3(5) . . ?
 N6 Ag3 Ag2 150.6(4) . . ?
 N6 Ag3 Ag5 96.6(4) . . ?
 N6 Ag3 S1 116.2(4) . . ?
 N6 Ag3 S9 109.0(4) . . ?
 N6 Ag3 O10 87.3(6) . . ?
 Ag2 Ag4 Ag10 101.65(7) . . ?
 S8 Ag4 Ag2 98.48(16) . . ?
 S8 Ag4 Ag10 52.02(13) . . ?
 S9 Ag4 Ag2 52.42(11) . . ?
 S9 Ag4 Ag10 92.79(14) . . ?
 S9 Ag4 S8 131.76(19) . . ?
 O2 Ag4 Ag2 155.4(4) . . ?
 O2 Ag4 Ag10 78.5(3) . . ?
 O2 Ag4 S8 100.6(4) . . ?
 O2 Ag4 S9 103.0(4) . . ?
 N4 Ag4 Ag2 100.1(3) . . ?
 N4 Ag4 Ag10 149.5(4) . . ?
 N4 Ag4 S8 103.8(4) . . ?
 N4 Ag4 S9 117.4(4) . . ?
 N4 Ag4 O2 90.3(4) . . ?
 Ag3 Ag5 Ag7 92.65(5) . . ?
 Ag3 Ag5 Ag8 103.57(6) . . ?
 Ag8 Ag5 Ag7 52.27(5) . . ?
 S1 Ag5 Ag3 51.99(13) . . ?
 S1 Ag5 Ag7 48.69(12) . . ?
 S1 Ag5 Ag8 91.20(12) . . ?
 S5 Ag5 Ag3 98.68(14) . . ?
 S5 Ag5 Ag7 100.50(13) . . ?
 S5 Ag5 Ag8 48.53(13) . . ?
 S5 Ag5 S1 126.41(16) . . ?
 O13 Ag5 Ag3 102.5(5) . . ?
 O13 Ag5 Ag7 129.5(5) . . ?
 O13 Ag5 Ag8 153.7(5) . . ?
 O13 Ag5 S1 107.5(6) . . ?
 O13 Ag5 S5 123.7(6) . . ?
 O16 Ag5 Ag3 119.5(13) . . ?
 O16 Ag5 Ag7 138.5(14) . . ?
 O16 Ag5 Ag8 130.9(16) . . ?
 O16 Ag5 S1 133.1(17) . . ?
 O16 Ag5 S5 99.7(17) . . ?
 S9 Ag6 S5 106.15(17) . . ?
 N1 Ag6 S5 123.3(5) . . ?
 N1 Ag6 S9 119.5(5) . . ?
 Ag1 Ag7 Ag5 89.89(6) . . ?
 Ag8 Ag7 Ag1 101.54(7) . . ?
 Ag8 Ag7 Ag5 61.75(5) . . ?
 S1 Ag7 Ag1 52.25(11) . . ?
 S1 Ag7 Ag5 46.41(12) . . ?
 S1 Ag7 Ag8 97.47(13) . . ?
 S1 Ag7 O12 99.0(4) . . ?
 S2 Ag7 Ag1 94.89(13) . . ?
 S2 Ag7 Ag5 113.51(17) . . ?
 S2 Ag7 Ag8 52.32(16) . . ?
 S2 Ag7 S1 132.98(18) . . ?
 S2 Ag7 O12 107.2(4) . . ?
 O12 Ag7 Ag1 79.3(4) . . ?
 O12 Ag7 Ag5 138.6(4) . . ?
 O12 Ag7 Ag8 159.5(4) . . ?
 N2 Ag7 Ag1 146.9(4) 1_464 . ?
 N2 Ag7 Ag5 81.0(3) 1_464 . ?
 N2 Ag7 Ag8 101.9(3) 1_464 . ?
 N2 Ag7 S1 101.5(4) 1_464 . ?
 N2 Ag7 S2 118.0(4) 1_464 . ?
 N2 Ag7 O12 86.7(4) 1_464 . ?
 Ag7 Ag8 Ag5 65.98(6) . . ?
 Ag7 Ag8 Ag11 105.43(8) . . ?
 Ag10 Ag8 Ag5 99.47(7) . . ?
 Ag10 Ag8 Ag7 143.33(8) . . ?
 Ag10 Ag8 Ag11 69.84(7) . . ?
 Ag11 Ag8 Ag5 150.14(8) . . ?
 S2 Ag8 Ag5 119.80(17) . . ?
 S2 Ag8 Ag7 54.45(17) . . ?
 S2 Ag8 Ag10 122.34(16) . . ?
 S2 Ag8 Ag11 54.83(17) . . ?
 S2 Ag8 S5 162.2(2) . . ?
 S2 Ag8 O25 81.8(7) . . ?
 S5 Ag8 Ag5 48.14(14) . . ?
 S5 Ag8 Ag7 113.74(16) . . ?
 S5 Ag8 Ag10 57.26(13) . . ?
 S5 Ag8 Ag11 126.92(14) . . ?
 S5 Ag8 O25 114.3(7) . . ?
 O25 Ag8 Ag5 152.1(8) . . ?
 O25 Ag8 Ag7 128.7(6) . . ?
 O25 Ag8 Ag10 80.2(7) . . ?
 O25 Ag8 Ag11 55.9(9) . . ?
 S2 Ag9 Ag1 85.42(13) . . ?
 S2 Ag9 S3 107.65(18) . . ?
 S3 Ag9 Ag1 48.51(12) . . ?
 O11 Ag9 Ag1 48.0(7) . . ?
 O11 Ag9 S2 105.4(6) . . ?
 O11 Ag9 S3 83.3(6) . . ?
 N3 Ag9 Ag1 153.1(6) 1_566 . ?
 N3 Ag9 S2 119.2(6) 1_566 . ?
 N3 Ag9 S3 123.8(5) 1_566 . ?
 N3 Ag9 O11 110.2(9) 1_566 . ?
 Ag8 Ag10 Ag4 114.54(8) . . ?
 S5 Ag10 Ag4 110.36(15) . . ?
 S5 Ag10 Ag8 52.90(13) . . ?
 S8 Ag10 Ag4 54.14(17) . . ?
 S8 Ag10 Ag8 98.95(18) . . ?
 S8 Ag10 S5 142.3(2) . . ?
 O1 Ag10 Ag4 81.1(5) . . ?
 O1 Ag10 Ag8 137.1(5) . . ?
 O1 Ag10 S5 84.4(5) . . ?
 O1 Ag10 S8 120.8(5) . . ?
 O4 Ag10 Ag4 149.4(6) . . ?
 O4 Ag10 Ag8 86.7(6) . . ?
 O4 Ag10 S5 100.0(6) . . ?
 O4 Ag10 S8 102.9(6) . . ?
 O4 Ag10 O1 98.5(7) . . ?
 Ag8 Ag11 Ag12 107.70(7) . . ?
 S2 Ag11 Ag8 49.39(13) . . ?
 S2 Ag11 Ag12 103.09(15) . . ?
 S8 Ag11 Ag8 93.72(13) . . ?
 S8 Ag11 Ag12 48.95(16) . . ?
 S8 Ag11 S2 128.61(18) . . ?
 S8 Ag11 O24 102.3(11) . . ?
 O24 Ag11 Ag8 84.2(8) . . ?
 O24 Ag11 Ag12 148.3(11) . . ?
 O24 Ag11 S2 106.7(11) . . ?
 N5 Ag11 Ag8 150(6) 1_566 . ?
 N5 Ag11 Ag12 97(7) 1_566 . ?
 N5 Ag11 S2 109(7) 1_566 . ?
 N5 Ag11 S8 115(6) 1_566 . ?
 N5 Ag11 O24 84(8) 1_566 . ?
 Ag11 Ag12 Ag2 102.16(7) . . ?
 S3 Ag12 Ag2 46.14(12) . . ?
 S3 Ag12 Ag11 98.35(15) . . ?
 S8 Ag12 Ag2 90.44(15) . . ?
 S8 Ag12 Ag11 50.68(19) . . ?
 S8 Ag12 S3 123.70(19) . . ?
 O30 Ag12 Ag2 123.7(12) . . ?
 O30 Ag12 Ag11 133.3(12) . . ?
 O30 Ag12 S3 106.8(12) . . ?
 O30 Ag12 S8 128.9(12) . . ?
 O34 Ag12 Ag2 144.7(10) . . ?
 O34 Ag12 Ag11 111.0(11) . . ?
 O34 Ag12 S3 115.1(10) . . ?
 O34 Ag12 S8 119.7(10) . . ?
 Ag1 S1 Ag3 89.64(16) . . ?
 Ag1 S1 Ag7 73.14(14) . . ?
 Ag3 S1 Ag7 136.6(2) . . ?
 Ag5 S1 Ag1 132.4(2) . . ?
 Ag5 S1 Ag3 77.98(16) . . ?
 Ag5 S1 Ag7 84.90(17) . . ?
 C119 S1 Ag1 107.2(7) . . ?
 C119 S1 Ag3 121.8(8) . . ?
 C119 S1 Ag5 118.5(6) . . ?
 C119 S1 Ag7 101.5(8) . . ?
 Ag7 S2 Ag9 94.7(2) . . ?
 Ag7 S2 Ag11 140.2(2) . . ?
 Ag8 S2 Ag7 73.23(14) . . ?
 Ag8 S2 Ag9 132.5(2) . . ?
 Ag8 S2 Ag11 75.8(2) . . ?
 Ag9 S2 Ag11 88.12(18) . . ?
 C79 S2 Ag7 101.5(7) . . ?
 C79 S2 Ag8 114.9(6) . . ?
 C79 S2 Ag9 112.5(6) . . ?
 C79 S2 Ag11 114.1(7) . . ?
 Ag1 S3 Ag9 82.05(18) . . ?
 Ag2 S3 Ag1 71.28(13) . . ?
 Ag2 S3 Ag9 135.6(2) . . ?
 Ag2 S3 Ag12 86.9(2) . . ?
 Ag12 S3 Ag1 140.7(2) . . ?
 Ag12 S3 Ag9 92.56(19) . . ?
 C103 S3 Ag1 104.2(9) . . ?
 C103 S3 Ag2 109.2(7) . . ?
 C103 S3 Ag9 111.3(8) . . ?
 C103 S3 Ag12 113.9(9) . . ?
 O1 S4 C61 113.2(16) . . ?
 O2 S4 O1 112.5(11) . . ?
 O2 S4 C61 103.4(10) . . ?
 O3 S4 O1 102.3(17) . . ?
 O3 S4 O2 115.3(14) . . ?
 O3 S4 C61 110.5(17) . . ?
 Ag5 S5 Ag6 94.7(2) . . ?
 Ag5 S5 Ag8 83.33(18) . . ?
 Ag5 S5 Ag10 137.9(2) . . ?
 Ag6 S5 Ag10 83.52(17) . . ?
 Ag8 S5 Ag6 135.4(2) . . ?
 Ag8 S5 Ag10 69.84(14) . . ?
 C24 S5 Ag5 115.3(7) . . ?
 C24 S5 Ag6 112.8(8) . . ?
 C24 S5 Ag8 108.1(8) . . ?
 C24 S5 Ag10 103.8(8) . . ?
 O8 S6 O9 113.3(10) . . ?
 O8 S6 C66 101.8(11) . . ?
 O9 S6 C66 109.8(11) . . ?
 O10 S6 O8 113.9(12) . . ?
 O10 S6 O9 112.0(12) . . ?
 O10 S6 C66 105.2(9) . . ?
 O7 S7 O15 111.2(15) . . ?
 O7 S7 O16 142(3) . . ?
 O7 S7 C34 110.5(16) . . ?
 O13 S7 C34 105.3(11) . . ?
 O14 S7 O13 116(4) . . ?
 O14 S7 O17 108(4) . . ?
 O14 S7 C34 117(4) . . ?
 O15 S7 C34 106.9(14) . . ?
 O16 S7 O15 83(2) . . ?
 O16 S7 C34 97(2) . . ?
 O17 S7 O13 97(3) . . ?
 O17 S7 C34 112(3) . . ?
 Ag10 S8 Ag4 73.84(17) . . ?
 Ag10 S8 Ag11 86.9(2) . . ?
 Ag11 S8 Ag4 136.9(2) . . ?
 Ag12 S8 Ag4 85.8(2) . . ?
 Ag12 S8 Ag10 133.7(3) . . ?
 Ag12 S8 Ag11 80.4(2) . . ?
 C62 S8 Ag4 119.6(10) . . ?
 C62 S8 Ag10 114.5(8) . . ?
 C62 S8 Ag11 103.4(10) . . ?
 C62 S8 Ag12 111.8(8) . . ?
 Ag2 S9 Ag3 75.40(15) . . ?
 Ag2 S9 Ag4 72.78(15) . . ?
 Ag2 S9 Ag6 136.0(2) . . ?
 Ag4 S9 Ag3 140.3(2) . . ?
 Ag6 S9 Ag3 89.56(18) . . ?
 Ag6 S9 Ag4 97.1(2) . . ?
 C105 S9 Ag2 101.0(9) . . ?
 C105 S9 Ag3 99.1(11) . . ?
 C105 S9 Ag4 109.6(11) . . ?
 C105 S9 Ag6 122.4(9) . . ?
 O4 S10 O26 100(2) . . ?
 O4 S10 C160 99(3) . . ?
 O4 S10 C161 121(2) . . ?
 O24 S10 O4 116(2) . . ?
 O24 S10 O26 115(3) . . ?
 O24 S10 C160 122(3) . . ?
 O25 S10 O4 119.9(18) . . ?
 O25 S10 O27 103(3) . . ?
 O25 S10 C161 106(3) . . ?
 O26 S10 C160 102(3) . . ?
 O27 S10 O4 104(2) . . ?
 O27 S10 C161 99(3) . . ?
 O12 S11 O20 108.5(16) . . ?
 O12 S11 C43 103.0(16) . . ?
 O20 S11 C43 103(2) . . ?
 O21 S11 O12 109.8(17) . . ?
 O21 S11 O20 128(2) . . ?
 O21 S11 C43 101(2) . . ?
 O11 S12 O12 112.4(18) . . ?
 O11 S12 O19 115(2) . . ?
 O11 S12 C148 106(2) . . ?
 O12 S12 O19 105.5(18) . . ?
 O12 S12 C148 113(2) . . ?
 O19 S12 C148 105(2) . . ?
 O30 S13 C166 99(3) . . ?
 O31 S13 O30 116(3) . . ?
 O31 S13 C166 145(3) . . ?
 O32 S13 O30 93(3) . . ?
 O32 S13 O31 93(3) . . ?
 O32 S13 C166 89(3) . . ?
 O29 S14 O34 115.4(18) . . ?
 O29 S14 C167 105(2) . . ?
 O33 S14 O29 116(3) . . ?
 O33 S14 O34 117.0(17) . . ?
 O33 S14 C167 104(3) . . ?
 O34 S14 C167 96(3) . . ?
 S4 O1 Ag10 125.8(12) . . ?
 S4 O2 Ag4 125.7(10) . . ?
 S10 O4 Ag10 123.1(13) . . ?
 S6 O8 Ag1 113.2(9) . . ?
 S6 O9 Ag2 112.3(8) . . ?
 S6 O10 Ag3 118.1(9) . . ?
 Ag9 O11 Ag1 84.7(8) . . ?
 S12 O11 Ag1 126.4(17) . . ?
 S12 O11 Ag9 108.3(16) . . ?
 S11 O12 Ag7 121.6(12) . . ?
 S12 O12 Ag7 112.9(13) . . ?
 S7 O13 Ag5 136.3(13) . . ?
 S7 O16 Ag5 136(4) . . ?
 S11 O21 Ag1 130.0(19) . . ?
 S10 O24 Ag11 116(2) . . ?
 S10 O25 Ag8 119(2) . . ?
 S13 O30 Ag12 134(3) . . ?
 S14 O34 Ag12 124(3) . . ?
 C15 N1 Ag6 119.8(15) . . ?
 C15 N1 C58 117.7(18) . . ?
 C58 N1 Ag6 122.2(15) . . ?
 C4 N2 Ag7 117.9(6) . 1_646 ?
 C4 N2 C8 120.0 . . ?
 C8 N2 Ag7 119.5(6) . 1_646 ?
 N2 C4 H4 120.0 . . ?
 C5 C4 N2 120.0 . . ?
 C5 C4 H4 120.0 . . ?
 C4 C5 H5 120.0 . . ?
 C4 C5 C6 120.0 . . ?
 C6 C5 H5 120.0 . . ?
 C5 C6 C72 118.4(11) . . ?
 C7 C6 C5 120.0 . . ?
 C7 C6 C72 121.5(11) . . ?
 C6 C7 H7 120.0 . . ?
 C8 C7 C6 120.0 . . ?
 C8 C7 H7 120.0 . . ?
 N2 C8 H8 120.0 . . ?
 C7 C8 N2 120.0 . . ?
 C7 C8 H8 120.0 . . ?
 C33 N3 Ag9 122.1(13) . 1_544 ?
 C33 N3 C94 116.9(16) . . ?
 C94 N3 Ag9 119.7(16) . 1_544 ?
 C27 C1 C14 118.4(19) . . ?
 C27 C1 C28 114.1(17) . . ?
 C28 C1 C14 127.4(18) . . ?
 C53 C2 H2 116.1 . . ?
 C65 C2 H2 116.1 . . ?
 C65 C2 C53 127.8(19) . . ?
 C10 C3 C11 118.6(18) . . ?
 C10 C3 C32 121.7(19) . . ?
 C11 C3 C32 119.7(16) . . ?
 C19 C9 H9 121.2 . . ?
 C19 C9 C28 118(2) . . ?
 C28 C9 H9 121.2 . . ?
 C3 C10 H10 121.0 . . ?
 C3 C10 C55 118(2) . . ?
 C55 C10 H10 121.0 . . ?
 C3 C11 C31 124.8(18) . . ?
 C3 C11 C106 120.3(16) . . ?
 C31 C11 C106 114.8(18) . . ?
 C22 C12 H12 121.6 . . ?
 C22 C12 C27 116.8(18) . . ?
 C27 C12 H12 121.6 . . ?
 C28 C13 C56 118(2) . . ?
 C76 C13 C28 121(2) . . ?
 C76 C13 C56 121.1(19) . . ?
 C1 C14 H14 118.7 . . ?
 C102 C14 C1 123(2) . . ?
 C102 C14 H14 118.7 . . ?
 N1 C15 H15 117.9 . . ?
 N1 C15 C23 124(2) . . ?
 C23 C15 H15 117.9 . . ?
 C29 C16 C17 125(2) . . ?
 C29 C16 C84 117.4(18) . . ?
 C84 C16 C17 117(2) . . ?
 C16 C17 H17 117.5 . . ?
 C30 C17 C16 125(2) . . ?
 C30 C17 H17 117.5 . . ?
 C20 C18 C23 120.4(15) . . ?
 C20 C18 C102 118.3(17) . . ?
 C23 C18 C102 121.3(16) . . ?
 C9 C19 H19 119.9 . . ?
 C64 C19 C9 120(2) . . ?
 C64 C19 H19 119.9 . . ?
 C18 C20 H20 121.5 . . ?
 C18 C20 C58 117.0(18) . . ?
 C58 C20 H20 121.5 . . ?
 C29 C21 H21 117.3 . . ?
 C101 C21 H21 117.3 . . ?
 C101 C21 C29 125(2) . . ?
 C12 C22 H22 118.3 . . ?
 C12 C22 C63 123(2) . . ?
 C63 C22 H22 118.3 . . ?
 C15 C23 C18 116.3(17) . . ?
 C15 C23 H23 121.9 . . ?
 C18 C23 H23 121.9 . . ?
 S5 C24 H24 110.0 . . ?
 C54 C24 S5 106(2) . . ?
 C54 C24 H24 110.0 . . ?
 C69 C24 S5 110.5(17) . . ?
 C69 C24 H24 110.0 . . ?
 C69 C24 C54 111(2) . . ?
 C80 C25 C106 115.2(16) . . ?
 C116 C25 C80 129.6(16) . . ?
 C116 C25 C106 115.2(16) . . ?
 C67 C26 H26 121.1 . . ?
 C68 C26 H26 121.1 . . ?
 C68 C26 C67 117.8(19) . . ?
 C1 C27 C12 116.5(18) . . ?
 C1 C27 C113 120.7(18) . . ?
 C113 C27 C12 122.5(18) . . ?
 C9 C28 C1 116.6(16) . . ?
 C13 C28 C1 123.2(19) . . ?
 C13 C28 C9 120(2) . . ?
 C16 C29 C21 125(2) . . ?
 C16 C29 C126 121(2) . . ?
 C21 C29 C126 114(2) . . ?
 C17 C30 H30 117.8 . . ?
 C17 C30 C89 124(2) . . ?
 C89 C30 H30 117.8 . . ?
 C11 C31 H31 114.1 . . ?
 C11 C31 H31A 104.4 . . ?
 C129 C31 C11 132(2) . . ?
 C129 C31 H31 114.1 . . ?
 C130 C31 C11 151(3) . . ?
 C130 C31 H31A 104.4 . . ?
 C93 C32 C3 115.6(16) . . ?
 C93 C32 C116 125.8(16) . . ?
 C116 C32 C3 118.5(18) . . ?
 N3 C33 H33 119.1 . . ?
 N3 C33 C78 122(2) . . ?
 C78 C33 H33 119.1 . . ?
 S7 C34 H34A 107.2 . . ?
 S7 C34 H34B 107.2 . . ?
 H34A C34 H34B 106.8 . . ?
 C35 C34 S7 120.7(16) . . ?
 C35 C34 H34A 107.2 . . ?
 C35 C34 H34B 107.2 . . ?
 C34 C35 C37 109.0(17) . . ?
 C34 C35 C38 115.1(19) . . ?
 C36 C35 C34 126.2(19) . . ?
 C36 C35 C37 101.9(16) . . ?
 C36 C35 C38 100.4(16) . . ?
 C37 C35 C38 100.9(17) . . ?
 C35 C36 C41 107(2) . . ?
 C39 C36 C35 95.1(17) . . ?
 C39 C36 C41 112(2) . . ?
 C39 C36 C42 116(2) . . ?
 C42 C36 C35 118(2) . . ?
 C42 C36 C41 109(2) . . ?
 O5 C37 C35 122.3(18) . . ?
 O5 C37 C153 132.1(19) . . ?
 C153 C37 C35 105.6(17) . . ?
 C35 C38 H38A 112.0 . . ?
 C35 C38 H38B 112.0 . . ?
 H38A C38 H38B 109.7 . . ?
 C40 C38 C35 99(2) . . ?
 C40 C38 H38A 112.0 . . ?
 C40 C38 H38B 112.0 . . ?
 C36 C39 H39 113.0 . . ?
 C36 C39 C40 101.3(18) . . ?
 C36 C39 C153 108(2) . . ?
 C40 C39 H39 113.0 . . ?
 C153 C39 H39 113.0 . . ?
 C153 C39 C40 108(2) . . ?
 C38 C40 H40A 110.8 . . ?
 C38 C40 H40B 110.8 . . ?
 C39 C40 C38 104.9(19) . . ?
 C39 C40 H40A 110.8 . . ?
 C39 C40 H40B 110.8 . . ?
 H40A C40 H40B 108.8 . . ?
 C36 C41 H41A 109.5 . . ?
 C36 C41 H41B 109.5 . . ?
 C36 C41 H41C 109.5 . . ?
 H41A C41 H41B 109.5 . . ?
 H41A C41 H41C 109.5 . . ?
 H41B C41 H41C 109.5 . . ?
 C36 C42 H42A 109.5 . . ?
 C36 C42 H42B 109.5 . . ?
 C36 C42 H42C 109.5 . . ?
 H42A C42 H42B 109.5 . . ?
 H42A C42 H42C 109.5 . . ?
 H42B C42 H42C 109.5 . . ?
 S11 C43 H43A 107.2 . . ?
 S11 C43 H43B 107.2 . . ?
 H43A C43 H43B 106.8 . . ?
 C44 C43 S11 121(2) . . ?
 C44 C43 H43A 107.2 . . ?
 C44 C43 H43B 107.2 . . ?
 C43 C44 C45 122(3) . . ?
 C43 C44 C46 108(3) . . ?
 C43 C44 C47 123(3) . . ?
 C46 C44 C45 109(3) . . ?
 C47 C44 C45 96(3) . . ?
 C47 C44 C46 95(3) . . ?
 C44 C45 C48 116(3) . . ?
 C44 C45 C51 111(3) . . ?
 C44 C45 C52 123(3) . . ?
 C48 C45 C51 99(2) . . ?
 C48 C45 C52 91(2) . . ?
 C51 C45 C52 112(3) . . ?
 O6 C46 C44 129(3) . . ?
 O6 C46 C49 124(3) . . ?
 C49 C46 C44 106(2) . . ?
 C44 C47 H47A 113.6 . . ?
 C44 C47 H47B 113.6 . . ?
 C44 C47 C50 90(3) . . ?
 H47A C47 H47B 110.9 . . ?
 C50 C47 H47A 113.6 . . ?
 C50 C47 H47B 113.6 . . ?
 C45 C48 H48A 114.0 . . ?
 C45 C48 H48B 114.0 . . ?
 H48A C48 H48B 111.2 . . ?
 C50 C48 C45 88(3) . . ?
 C50 C48 H48A 114.0 . . ?
 C50 C48 H48B 114.0 . . ?
 C46 C49 H49A 112.4 . . ?
 C46 C49 H49B 112.4 . . ?
 C46 C49 C50 97(3) . . ?
 H49A C49 H49B 110.0 . . ?
 C50 C49 H49A 112.4 . . ?
 C50 C49 H49B 112.4 . . ?
 C47 C50 H50 110.2 . . ?
 C48 C50 C47 114(3) . . ?
 C48 C50 C49 104(3) . . ?
 C48 C50 H50 110.2 . . ?
 C49 C50 C47 108(3) . . ?
 C49 C50 H50 110.2 . . ?
 C45 C51 H51A 109.5 . . ?
 C45 C51 H51B 109.5 . . ?
 C45 C51 H51C 109.5 . . ?
 H51A C51 H51B 109.5 . . ?
 H51A C51 H51C 109.5 . . ?
 H51B C51 H51C 109.5 . . ?
 C45 C52 H52A 109.5 . . ?
 C45 C52 H52B 109.5 . . ?
 C45 C52 H52C 109.5 . . ?
 H52A C52 H52B 109.5 . . ?
 H52A C52 H52C 109.5 . . ?
 H52B C52 H52C 109.5 . . ?
 C57 C53 C2 125(2) . . ?
 C57 C53 C78 115(2) . . ?
 C78 C53 C2 120(2) . . ?
 C24 C54 H54A 109.5 . . ?
 C24 C54 H54B 109.5 . . ?
 C24 C54 H54C 109.5 . . ?
 H54A C54 H54B 109.5 . . ?
 H54A C54 H54C 109.5 . . ?
 H54B C54 H54C 109.5 . . ?
 C10 C55 H55 119.2 . . ?
 C77 C55 C10 122(2) . . ?
 C77 C55 H55 119.2 . . ?
 C13 C56 H56 118.7 . . ?
 C64 C56 C13 123(2) . . ?
 C64 C56 H56 118.7 . . ?
 C53 C57 H57 119.8 . . ?
 C53 C57 C94 120(2) . . ?
 C94 C57 H57 119.8 . . ?
 N1 C58 C20 124(2) . . ?
 N1 C58 H58 118.0 . . ?
 C20 C58 H58 118.0 . . ?
 H59A C59 H59B 109.5 . . ?
 H59A C59 H59C 109.5 . . ?
 H59B C59 H59C 109.5 . . ?
 C62 C59 H59A 109.5 . . ?
 C62 C59 H59B 109.5 . . ?
 C62 C59 H59C 109.5 . . ?
 C71 C60 H60 116.6 . . ?
 C71 C60 C99 127(3) . . ?
 C99 C60 H60 116.6 . . ?
 S4 C61 H61A 107.5 . . ?
 S4 C61 H61B 107.5 . . ?
 H61A C61 H61B 107.0 . . ?
 C141 C61 S4 119.1(18) . . ?
 C141 C61 H61A 107.5 . . ?
 C141 C61 H61B 107.5 . . ?
 S8 C62 H62 108.7 . . ?
 C59 C62 S8 107(2) . . ?
 C59 C62 H62 108.7 . . ?
 C59 C62 C100 112(3) . . ?
 C100 C62 S8 112(2) . . ?
 C100 C62 H62 108.7 . . ?
 C22 C63 H63 120.9 . . ?
 C114 C63 C22 118.1(19) . . ?
 C114 C63 H63 120.9 . . ?
 C19 C64 H64 119.4 . . ?
 C56 C64 C19 121(2) . . ?
 C56 C64 H64 119.4 . . ?
 C2 C65 H65 115.3 . . ?
 C2 C65 C116 129.4(19) . . ?
 C116 C65 H65 115.3 . . ?
 S6 C66 H66A 107.9 . . ?
 S6 C66 H66B 107.9 . . ?
 H66A C66 H66B 107.2 . . ?
 C118 C66 S6 117.4(15) . . ?
 C118 C66 H66A 107.9 . . ?
 C118 C66 H66B 107.9 . . ?
 C26 C67 H67 119.5 . . ?
 C80 C67 C26 121.0(18) . . ?
 C80 C67 H67 119.5 . . ?
 C26 C68 H68 118.8 . . ?
 C26 C68 C106 122.4(18) . . ?
 C106 C68 H68 118.8 . . ?
 C24 C69 H69A 109.5 . . ?
 C24 C69 H69B 109.5 . . ?
 C24 C69 H69C 109.5 . . ?
 H69A C69 H69B 109.5 . . ?
 H69A C69 H69C 109.5 . . ?
 H69B C69 H69C 109.5 . . ?
 C108 C70 H70 117.0 . . ?
 C108 C70 C126 126(2) . . ?
 C126 C70 H70 117.0 . . ?
 C60 C71 H71 117.9 . . ?
 C60 C71 C76 124(3) . . ?
 C76 C71 H71 117.9 . . ?
 C6 C72 H72 116.3 . . ?
 C124 C72 C6 127(2) . . ?
 C124 C72 H72 116.3 . . ?
 C74 C73 C130 112(3) . . ?
 C137 C73 C74 130(3) . . ?
 C137 C73 C130 117(3) . . ?
 C73 C74 H74 127.8 . . ?
 C73 C74 C75 104(4) . . ?
 C75 C74 H74 127.8 . . ?
 C74 C75 H75 110.8 . . ?
 N6 C75 C74 138(5) . . ?
 N6 C75 H75 110.8 . . ?
 C13 C76 C71 120(2) . . ?
 C13 C76 C113 118.7(17) . . ?
 C113 C76 C71 121(2) . . ?
 C55 C77 H77 121.4 . . ?
 C55 C77 C93 117(2) . . ?
 C93 C77 H77 121.4 . . ?
 C33 C78 C53 122(2) . . ?
 C33 C78 H78 119.1 . . ?
 C53 C78 H78 119.1 . . ?
 S2 C79 H79 108.2 . . ?
 C112 C79 S2 110.0(14) . . ?
 C112 C79 H79 108.2 . . ?
 C112 C79 C122 110(2) . . ?
 C122 C79 S2 111.8(15) . . ?
 C122 C79 H79 108.2 . . ?
 C25 C80 H80 117.0 . . ?
 C67 C80 C25 126.1(17) . . ?
 C67 C80 H80 117.0 . . ?
 C82 C81 H81 120.0 . . ?
 C82 C81 C86 120.0 . . ?
 C86 C81 H81 120.0 . . ?
 C81 C82 H82 120.0 . . ?
 C81 C82 C83 120.0 . . ?
 C83 C82 H82 120.0 . . ?
 C82 C83 C84 120.0 . . ?
 C82 C83 C125 122.6(14) . . ?
 C84 C83 C125 117.4(14) . . ?
 C83 C84 C16 122.3(14) . . ?
 C85 C84 C16 117.7(14) . . ?
 C85 C84 C83 120.0 . . ?
 C84 C85 H85 120.0 . . ?
 C84 C85 C86 120.0 . . ?
 C86 C85 H85 120.0 . . ?
 C81 C86 H86 120.0 . . ?
 C85 C86 C81 120.0 . . ?
 C85 C86 H86 120.0 . . ?
 C88 C87 H87 120.0 . . ?
 C88 C87 N4 120.0 . . ?
 N4 C87 H87 120.0 . . ?
 C87 C88 H88 120.0 . . ?
 C87 C88 C89 120.0 . . ?
 C89 C88 H88 120.0 . . ?
 C88 C89 C30 114.2(13) . . ?
 C90 C89 C30 125.8(13) . . ?
 C90 C89 C88 120.0 . . ?
 C89 C90 H90 120.0 . . ?
 C91 C90 C89 120.0 . . ?
 C91 C90 H90 120.0 . . ?
 C90 C91 H91 120.0 . . ?
 C90 C91 N4 120.0 . . ?
 N4 C91 H91 120.0 . . ?
 C87 N4 Ag4 117.2(6) . . ?
 C91 N4 Ag4 120.5(7) . . ?
 C91 N4 C87 120.0 . . ?
 H92A C92 H92B 109.5 . . ?
 H92A C92 H92C 109.5 . . ?
 H92B C92 H92C 109.5 . . ?
 C103 C92 H92A 109.5 . . ?
 C103 C92 H92B 109.5 . . ?
 C103 C92 H92C 109.5 . . ?
 C32 C93 C77 125.4(18) . . ?
 C32 C93 H93 117.3 . . ?
 C77 C93 H93 117.3 . . ?
 N3 C94 C57 123(2) . . ?
 N3 C94 H94 118.4 . . ?
 C57 C94 H94 118.4 . . ?
 C96 C95 H95 120.0 . . ?
 C96 C95 C99 120.0 . . ?
 C99 C95 H95 120.0 . . ?
 C95 C96 H96 120.0 . . ?
 N5 C96 C95 120.0 . . ?
 N5 C96 H96 120.0 . . ?
 C96 N5 Ag11 126.2(11) . 1_544 ?
 C96 N5 C97 120.0 . . ?
 C97 N5 Ag11 113.6(11) . 1_544 ?
 N5 C97 H97 120.0 . . ?
 C98 C97 N5 120.0 . . ?
 C98 C97 H97 120.0 . . ?
 C97 C98 H98 120.0 . . ?
 C97 C98 C99 120.0 . . ?
 C99 C98 H98 120.0 . . ?
 C95 C99 C60 116.1(17) . . ?
 C98 C99 C60 123.5(17) . . ?
 C98 C99 C95 120.0 . . ?
 C62 C100 H10A 118.0 . . ?
 C62 C100 H10B 95.0 . . ?
 C62 C100 H10C 114.2 . . ?
 H10A C100 H10B 109.5 . . ?
 H10A C100 H10C 109.5 . . ?
 H10B C100 H10C 109.4 . . ?
 C21 C101 H101 120.0 . . ?
 C21 C101 C108 120(3) . . ?
 C108 C101 H101 120.0 . . ?
 C14 C102 C18 124(2) . . ?
 C14 C102 H102 118.2 . . ?
 C18 C102 H102 118.2 . . ?
 S3 C103 H103 107.6 . . ?
 C92 C103 S3 110(2) . . ?
 C92 C103 H103 107.6 . . ?
 C92 C103 C121 113(2) . . ?
 C121 C103 S3 110.8(17) . . ?
 C121 C103 H103 107.6 . . ?
 H10D C104 H10E 109.3 . . ?
 C109 C104 H10D 111.4 . . ?
 C109 C104 H10E 111.4 . . ?
 C118 C104 H10D 111.4 . . ?
 C118 C104 H10E 111.4 . . ?
 C118 C104 C109 101.7(17) . . ?
 S9 C105 H105 114.4 . . ?
 C127 C105 S9 98(3) . . ?
 C127 C105 H105 114.4 . . ?
 C128 C105 S9 103(3) . . ?
 C128 C105 H105 114.4 . . ?
 C128 C105 C127 111(4) . . ?
 C11 C106 C25 120.5(17) . . ?
 C11 C106 C68 122.5(16) . . ?
 C68 C106 C25 117.0(16) . . ?
 C117 C107 C120 118(2) . . ?
 C117 C107 C123 113(2) . . ?
 C118 C107 C117 112(2) . . ?
 C118 C107 C120 115(2) . . ?
 C118 C107 C123 94.8(16) . . ?
 C120 C107 C123 101(2) . . ?
 C70 C108 C101 119(3) . . ?
 C70 C108 H108 120.6 . . ?
 C101 C108 H108 120.6 . . ?
 C104 C109 H10F 110.1 . . ?
 C104 C109 H10G 110.1 . . ?
 H10F C109 H10G 108.4 . . ?
 C123 C109 C104 108(2) . . ?
 C123 C109 H10F 110.1 . . ?
 C123 C109 H10G 110.1 . . ?
 O22 C110 C118 123(2) . . ?
 O22 C110 C158 128(2) . . ?
 C158 C110 C118 108(2) . . ?
 H11A C111 H11B 109.5 . . ?
 H11A C111 H11C 109.5 . . ?
 H11B C111 H11C 109.5 . . ?
 C119 C111 H11A 109.5 . . ?
 C119 C111 H11B 109.5 . . ?
 C119 C111 H11C 109.5 . . ?
 C79 C112 H11D 109.5 . . ?
 C79 C112 H11E 109.5 . . ?
 C79 C112 H11F 109.5 . . ?
 H11D C112 H11E 109.5 . . ?
 H11D C112 H11F 109.5 . . ?
 H11E C112 H11F 109.5 . . ?
 C27 C113 C114 112.1(18) . . ?
 C76 C113 C27 121.8(19) . . ?
 C76 C113 C114 125.6(19) . . ?
 C63 C114 C113 126.3(18) . . ?
 C63 C114 H114 116.9 . . ?
 C113 C114 H114 116.9 . . ?
 H11G C115 H11H 109.5 . . ?
 H11G C115 H11I 109.5 . . ?
 H11H C115 H11I 109.5 . . ?
 C119 C115 H11G 109.5 . . ?
 C119 C115 H11H 109.5 . . ?
 C119 C115 H11I 109.5 . . ?
 C25 C116 C32 125.6(15) . . ?
 C25 C116 C65 116.4(16) . . ?
 C32 C116 C65 117.9(17) . . ?
 C107 C117 H11J 109.5 . . ?
 C107 C117 H11K 109.5 . . ?
 C107 C117 H11L 109.5 . . ?
 H11J C117 H11K 109.5 . . ?
 H11J C117 H11L 109.5 . . ?
 H11K C117 H11L 109.5 . . ?
 C104 C118 C66 121.9(15) . . ?
 C107 C118 C66 115.2(17) . . ?
 C107 C118 C104 105.4(14) . . ?
 C107 C118 C110 102.6(18) . . ?
 C110 C118 C66 114.2(19) . . ?
 C110 C118 C104 94(2) . . ?
 S1 C119 H119 108.0 . . ?
 C111 C119 S1 108.1(17) . . ?
 C111 C119 H119 108.0 . . ?
 C115 C119 S1 111.1(19) . . ?
 C115 C119 C111 113(2) . . ?
 C115 C119 H119 108.0 . . ?
 C107 C120 H12A 109.5 . . ?
 C107 C120 H12B 109.5 . . ?
 C107 C120 H12C 109.5 . . ?
 H12A C120 H12B 109.5 . . ?
 H12A C120 H12C 109.5 . . ?
 H12B C120 H12C 109.5 . . ?
 C103 C121 H12D 109.5 . . ?
 C103 C121 H12E 109.5 . . ?
 C103 C121 H12F 109.5 . . ?
 H12D C121 H12E 109.5 . . ?
 H12D C121 H12F 109.5 . . ?
 H12E C121 H12F 109.5 . . ?
 C79 C122 H12G 109.5 . . ?
 C79 C122 H12H 109.5 . . ?
 C79 C122 H12I 109.5 . . ?
 H12G C122 H12H 109.5 . . ?
 H12G C122 H12I 109.5 . . ?
 H12H C122 H12I 109.5 . . ?
 C107 C123 H123 116.0 . . ?
 C107 C123 C158 98(2) . . ?
 C109 C123 C107 102.7(18) . . ?
 C109 C123 H123 116.0 . . ?
 C109 C123 C158 106(2) . . ?
 C158 C123 H123 116.0 . . ?
 C72 C124 H124 119.6 . . ?
 C72 C124 C125 121(2) . . ?
 C125 C124 H124 119.6 . . ?
 C83 C125 C124 115(2) . . ?
 C126 C125 C83 123(2) . . ?
 C126 C125 C124 122(3) . . ?
 C70 C126 C29 115(2) . . ?
 C125 C126 C29 119(3) . . ?
 C125 C126 C70 125(2) . . ?
 C105 C127 H12J 109.5 . . ?
 C105 C127 H12K 109.5 . . ?
 C105 C127 H12L 109.5 . . ?
 H12J C127 H12K 109.5 . . ?
 H12J C127 H12L 109.5 . . ?
 H12K C127 H12L 109.5 . . ?
 C105 C128 H12M 109.5 . . ?
 C105 C128 H12N 109.5 . . ?
 C105 C128 H12O 109.5 . . ?
 H12M C128 H12N 109.5 . . ?
 H12M C128 H12O 109.5 . . ?
 H12N C128 H12O 109.5 . . ?
 C31 C129 H129 118.1 . . ?
 C31 C129 C135 124(2) . . ?
 C135 C129 H129 118.1 . . ?
 C31 C130 C73 126(3) . . ?
 C31 C130 H130 116.8 . . ?
 C73 C130 H130 116.8 . . ?
 C132 C131 H131 120.0 . . ?
 C132 C131 C135 120.0 . . ?
 C135 C131 H131 120.0 . . ?
 C131 C132 H132 120.0 . . ?
 C131 C132 N6 120.0 . . ?
 N6 C132 H132 120.0 . . ?
 C75 N6 Ag3 117(2) . . ?
 C132 N6 Ag3 124.2(10) . . ?
 C133 N6 Ag3 115.7(10) . . ?
 C133 N6 C132 120.0 . . ?
 C136 N6 Ag3 139(2) . . ?
 C136 N6 C75 104(3) . . ?
 N6 C133 H133 120.0 . . ?
 C134 C133 N6 120.0 . . ?
 C134 C133 H133 120.0 . . ?
 C133 C134 H134 120.0 . . ?
 C133 C134 C135 120.0 . . ?
 C135 C134 H134 120.0 . . ?
 C131 C135 C129 132(2) . . ?
 C134 C135 C129 107(2) . . ?
 C134 C135 C131 120.0 . . ?
 N6 C136 H136 114.2 . . ?
 N6 C136 C137 132(4) . . ?
 C137 C136 H136 114.1 . . ?
 C73 C137 C136 111(4) . . ?
 C73 C137 H137 124.4 . . ?
 C136 C137 H137 124.4 . . ?
 O18 C138 C140 130(3) . . ?
 O18 C138 C141 119(3) . . ?
 C140 C138 C141 111(2) . . ?
 C140 C139 H139 113.9 . . ?
 C140 C139 C143 106(3) . . ?
 C140 C139 C144 103(2) . . ?
 C143 C139 H139 113.9 . . ?
 C143 C139 C144 105(2) . . ?
 C144 C139 H139 113.9 . . ?
 C138 C140 C139 98(2) . . ?
 C138 C140 H14A 112.2 . . ?
 C138 C140 H14B 112.2 . . ?
 C139 C140 H14A 112.2 . . ?
 C139 C140 H14B 112.2 . . ?
 H14A C140 H14B 109.8 . . ?
 C138 C141 C61 110(2) . . ?
 C138 C141 C142 94(3) . . ?
 C138 C141 C144 99(2) . . ?
 C142 C141 C61 116(3) . . ?
 C144 C141 C61 131(3) . . ?
 C144 C141 C142 100(2) . . ?
 C141 C142 H14C 109.8 . . ?
 C141 C142 H14D 109.8 . . ?
 H14C C142 H14D 108.2 . . ?
 C143 C142 C141 109(2) . . ?
 C143 C142 H14C 109.8 . . ?
 C143 C142 H14D 109.8 . . ?
 C139 C143 H14E 111.9 . . ?
 C139 C143 H14F 111.9 . . ?
 C142 C143 C139 99(3) . . ?
 C142 C143 H14E 111.9 . . ?
 C142 C143 H14F 111.9 . . ?
 H14E C143 H14F 109.6 . . ?
 C139 C144 C145 114(3) . . ?
 C139 C144 C146 118(3) . . ?
 C141 C144 C139 96.7(17) . . ?
 C141 C144 C145 108(3) . . ?
 C141 C144 C146 117(3) . . ?
 C146 C144 C145 104(2) . . ?
 C144 C145 H14G 109.7 . . ?
 C144 C145 H14H 108.7 . . ?
 C144 C145 H14I 110.0 . . ?
 H14G C145 H14H 109.5 . . ?
 H14G C145 H14I 109.5 . . ?
 H14H C145 H14I 109.5 . . ?
 C144 C146 H14J 109.5 . . ?
 C144 C146 H14K 109.5 . . ?
 C144 C146 H14L 109.5 . . ?
 H14J C146 H14K 109.5 . . ?
 H14J C146 H14L 109.5 . . ?
 H14K C146 H14L 109.5 . . ?
 H14M C147 H14N 109.4 . . ?
 C151 C147 H14M 111.7 . . ?
 C151 C147 H14N 111.7 . . ?
 C155 C147 H14M 111.7 . . ?
 C155 C147 H14N 111.7 . . ?
 C155 C147 C151 101(4) . . ?
 S12 C148 H14O 107.4 . . ?
 S12 C148 H14P 107.4 . . ?
 H14O C148 H14P 106.9 . . ?
 C149 C148 S12 120(3) . . ?
 C149 C148 H14O 107.4 . . ?
 C149 C148 H14P 107.4 . . ?
 C151 C149 C148 118(3) . . ?
 C151 C149 C157 100(3) . . ?
 C154 C149 C148 107(3) . . ?
 C154 C149 C151 102(4) . . ?
 C154 C149 C157 103(3) . . ?
 C157 C149 C148 124(4) . . ?
 H15A C150 H15B 109.2 . . ?
 C154 C150 H15A 111.4 . . ?
 C154 C150 H15B 111.4 . . ?
 C155 C150 H15A 111.4 . . ?
 C155 C150 H15B 111.4 . . ?
 C155 C150 C154 102(3) . . ?
 C147 C151 H15C 110.5 . . ?
 C147 C151 H15D 110.5 . . ?
 C149 C151 C147 106(3) . . ?
 C149 C151 H15C 110.5 . . ?
 C149 C151 H15D 110.5 . . ?
 H15C C151 H15D 108.7 . . ?
 H15E C152 H15F 109.5 . . ?
 H15E C152 H15G 109.5 . . ?
 H15F C152 H15G 109.5 . . ?
 C157 C152 H15E 109.5 . . ?
 C157 C152 H15F 109.5 . . ?
 C157 C152 H15G 109.5 . . ?
 C37 C153 H15H 111.6 . . ?
 C37 C153 H15I 111.6 . . ?
 C39 C153 C37 100.8(17) . . ?
 C39 C153 H15H 111.6 . . ?
 C39 C153 H15I 111.6 . . ?
 H15H C153 H15I 109.4 . . ?
 O23 C154 C149 135(4) . . ?
 O23 C154 C150 120(3) . . ?
 C149 C154 C150 104(3) . . ?
 C147 C155 C150 108(4) . . ?
 C147 C155 H155 114.0 . . ?
 C150 C155 H155 114.0 . . ?
 C157 C155 C147 102(4) . . ?
 C157 C155 C150 104(4) . . ?
 C157 C155 H155 114.0 . . ?
 H15J C156 H15K 109.5 . . ?
 H15J C156 H15L 109.5 . . ?
 H15K C156 H15L 109.5 . . ?
 C157 C156 H15J 109.5 . . ?
 C157 C156 H15K 109.5 . . ?
 C157 C156 H15L 109.5 . . ?
 C149 C157 C152 109(3) . . ?
 C149 C157 C156 111(4) . . ?
 C155 C157 C149 95(3) . . ?
 C155 C157 C152 109(4) . . ?
 C155 C157 C156 110(4) . . ?
 C156 C157 C152 119(4) . . ?
 C110 C158 C123 100(2) . . ?
 C110 C158 H15M 111.7 . . ?
 C110 C158 H15N 111.7 . . ?
 C123 C158 H15M 111.7 . . ?
 C123 C158 H15N 111.7 . . ?
 H15M C158 H15N 109.5 . . ?
 H15O C159 H15P 109.5 . . ?
 H15O C159 H15Q 109.5 . . ?
 H15P C159 H15Q 109.5 . . ?
 C162 C159 H15O 108.2 . . ?
 C162 C159 H15P 112.4 . . ?
 C162 C159 H15Q 107.8 . . ?
 S10 C160 H16A 107.7 . . ?
 S10 C160 H16B 107.7 . . ?
 H16A C160 H16B 107.1 . . ?
 C186 C160 S10 119(4) . . ?
 C186 C160 H16A 107.7 . . ?
 C186 C160 H16B 107.7 . . ?
 S10 C161 H16C 106.7 . . ?
 S10 C161 H16D 106.7 . . ?
 H16C C161 H16D 106.6 . . ?
 C190 C161 S10 122(4) . . ?
 C190 C161 H16C 106.7 . . ?
 C190 C161 H16D 106.7 . . ?
 C159 C162 C189 97(5) . . ?
 C163 C162 C159 131(5) . . ?
 C163 C162 C189 121(4) . . ?
 C186 C162 C159 111(4) . . ?
 C186 C162 C163 99(3) . . ?
 C186 C162 C189 91(4) . . ?
 C162 C163 H163 115.2 . . ?
 C165 C163 C162 102(3) . . ?
 C165 C163 H163 115.2 . . ?
 C188 C163 C162 103(3) . . ?
 C188 C163 H163 115.2 . . ?
 C188 C163 C165 105(5) . . ?
 H16E C164 H16F 108.1 . . ?
 C165 C164 H16E 109.5 . . ?
 C165 C164 H16F 109.5 . . ?
 C165 C164 C186 111(4) . . ?
 C186 C164 H16E 109.5 . . ?
 C186 C164 H16F 109.5 . . ?
 C163 C165 H16G 111.7 . . ?
 C163 C165 H16H 111.7 . . ?
 C164 C165 C163 101(4) . . ?
 C164 C165 H16G 111.7 . . ?
 C164 C165 H16H 111.7 . . ?
 H16G C165 H16H 109.4 . . ?
 S13 C166 H16I 99.4 . . ?
 S13 C166 H16J 99.4 . . ?
 H16I C166 H16J 104.0 . . ?
 C169 C166 S13 149(4) . . ?
 C169 C166 H16I 99.4 . . ?
 C169 C166 H16J 99.4 . . ?
 S14 C167 H16K 110.1 . . ?
 S14 C167 H16L 110.1 . . ?
 H16K C167 H16L 108.4 . . ?
 C168 C167 S14 108(3) . . ?
 C168 C167 H16K 110.1 . . ?
 C168 C167 H16L 110.1 . . ?
 C167 C168 C171 132(4) . . ?
 C167 C168 C173 102(3) . . ?
 C167 C168 C175 111(3) . . ?
 C171 C168 C173 98(2) . . ?
 C175 C168 C171 105(4) . . ?
 C175 C168 C173 105(3) . . ?
 C166 C169 C184 144(4) . . ?
 C179 C169 C166 100(3) . . ?
 C179 C169 C180 108(2) . . ?
 C179 C169 C184 94(3) . . ?
 C180 C169 C166 107(2) . . ?
 C180 C169 C184 99(5) . . ?
 H17A C170 H17B 109.5 . . ?
 H17A C170 H17C 109.5 . . ?
 H17B C170 H17C 109.5 . . ?
 C173 C170 H17A 109.5 . . ?
 C173 C170 H17B 109.5 . . ?
 C173 C170 H17C 109.5 . . ?
 O35 C171 C168 134(4) . . ?
 O35 C171 C174 126(5) . . ?
 C174 C171 C168 100(3) . . ?
 C173 C172 H172 118.2 . . ?
 C174 C172 H172 118.2 . . ?
 C174 C172 C173 93(3) . . ?
 C177 C172 H172 118.2 . . ?
 C177 C172 C173 101(4) . . ?
 C177 C172 C174 104(5) . . ?
 C170 C173 C168 111(3) . . ?
 C170 C173 C172 121(4) . . ?
 C172 C173 C168 97(2) . . ?
 C176 C173 C168 98(3) . . ?
 C176 C173 C170 112(5) . . ?
 C176 C173 C172 115(4) . . ?
 C171 C174 H17D 109.3 . . ?
 C171 C174 H17E 109.3 . . ?
 C172 C174 C171 111(3) . . ?
 C172 C174 H17D 109.3 . . ?
 C172 C174 H17E 109.3 . . ?
 H17D C174 H17E 108.0 . . ?
 C168 C175 H17F 111.5 . . ?
 C168 C175 H17G 111.5 . . ?
 H17F C175 H17G 109.3 . . ?
 C177 C175 C168 101(4) . . ?
 C177 C175 H17F 111.5 . . ?
 C177 C175 H17G 111.5 . . ?
 C173 C176 H17H 109.5 . . ?
 C173 C176 H17I 109.5 . . ?
 C173 C176 H17J 109.5 . . ?
 H17H C176 H17I 109.5 . . ?
 H17H C176 H17J 109.5 . . ?
 H17I C176 H17J 109.5 . . ?
 C172 C177 C175 109(4) . . ?
 C172 C177 H17K 109.8 . . ?
 C172 C177 H17L 109.8 . . ?
 C175 C177 H17K 109.8 . . ?
 C175 C177 H17L 109.8 . . ?
 H17K C177 H17L 108.3 . . ?
 H17M C178 H17N 109.1 . . ?
 C182 C178 H17M 111.2 . . ?
 C182 C178 H17N 111.2 . . ?
 C184 C178 H17M 111.2 . . ?
 C184 C178 H17N 111.2 . . ?
 C184 C178 C182 103(4) . . ?
 C169 C179 C183 125(4) . . ?
 C169 C179 C185 103(4) . . ?
 C182 C179 C169 97(3) . . ?
 C182 C179 C183 116(4) . . ?
 C182 C179 C185 100(4) . . ?
 C185 C179 C183 112(5) . . ?
 C169 C180 H18A 111.8 . . ?
 C169 C180 H18B 111.8 . . ?
 H18A C180 H18B 109.5 . . ?
 C181 C180 C169 100(3) . . ?
 C181 C180 H18A 111.8 . . ?
 C181 C180 H18B 111.8 . . ?
 C180 C181 H18C 109.5 . . ?
 C180 C181 H18D 109.5 . . ?
 C180 C181 C182 111(4) . . ?
 H18C C181 H18D 108.1 . . ?
 C182 C181 H18C 109.5 . . ?
 C182 C181 H18D 109.5 . . ?
 C178 C182 C179 99(4) . . ?
 C178 C182 H182 118.0 . . ?
 C179 C182 H182 118.0 . . ?
 C181 C182 C178 96(5) . . ?
 C181 C182 C179 104(4) . . ?
 C181 C182 H182 118.0 . . ?
 C179 C183 H18E 109.7 . . ?
 C179 C183 H18F 109.4 . . ?
 C179 C183 H18G 109.4 . . ?
 H18E C183 H18F 109.5 . . ?
 H18E C183 H18G 109.5 . . ?
 H18F C183 H18G 109.5 . . ?
 O36 C184 C169 133(4) . . ?
 O36 C184 C178 120(4) . . ?
 C178 C184 C169 107(3) . . ?
 C179 C185 H18H 109.5 . . ?
 C179 C185 H18I 109.5 . . ?
 C179 C185 H18J 109.5 . . ?
 H18H C185 H18I 109.5 . . ?
 H18H C185 H18J 109.5 . . ?
 H18I C185 H18J 109.5 . . ?
 C160 C186 C162 138(5) . . ?
 C160 C186 C164 108(5) . . ?
 C160 C186 C187 112(4) . . ?
 C162 C186 C164 97(4) . . ?
 C162 C186 C187 97(4) . . ?
 C164 C186 C187 99(5) . . ?
 O28 C187 C186 123(4) . . ?
 O28 C187 C188 125(4) . . ?
 C188 C187 C186 113(4) . . ?
 C163 C188 H18K 112.1 . . ?
 C163 C188 H18L 112.1 . . ?
 C187 C188 C163 98(4) . . ?
 C187 C188 H18K 112.1 . . ?
 C187 C188 H18L 112.1 . . ?
 H18K C188 H18L 109.7 . . ?
 C162 C189 H18M 109.5 . . ?
 C162 C189 H18N 109.5 . . ?
 C162 C189 H18O 109.5 . . ?
 H18M C189 H18N 109.5 . . ?
 H18M C189 H18O 109.5 . . ?
 H18N C189 H18O 109.5 . . ?
 C161 C190 C191 111(5) . . ?
 C161 C190 C192 128(4) . . ?
 C161 C190 C196 128(4) . . ?
 C192 C190 C191 87(4) . . ?
 C192 C190 C196 97(4) . . ?
 C196 C190 C191 94(5) . . ?
 O37 C191 C190 128(5) . . ?
 O37 C191 C197 115(4) . . ?
 C197 C191 C190 116(4) . . ?
 C190 C192 C194 115(4) . . ?
 C190 C192 C195 102(4) . . ?
 C190 C192 C198 103(3) . . ?
 C195 C192 C194 105(3) . . ?
 C198 C192 C194 113(4) . . ?
 C198 C192 C195 118(4) . . ?
 H19A C193 H19B 109.9 . . ?
 C196 C193 H19A 112.3 . . ?
 C196 C193 H19B 112.3 . . ?
 C196 C193 C198 97(4) . . ?
 C198 C193 H19A 112.3 . . ?
 C198 C193 H19B 112.3 . . ?
 C192 C194 H19C 109.5 . . ?
 C192 C194 H19D 109.5 . . ?
 C192 C194 H19E 109.5 . . ?
 H19C C194 H19D 109.5 . . ?
 H19C C194 H19E 109.5 . . ?
 H19D C194 H19E 109.5 . . ?
 C192 C195 H19F 102.0 . . ?
 C192 C195 H19G 109.7 . . ?
 C192 C195 H19H 116.3 . . ?
 H19F C195 H19G 109.5 . . ?
 H19F C195 H19H 109.5 . . ?
 H19G C195 H19H 109.5 . . ?
 C190 C196 H19I 108.4 . . ?
 C190 C196 H19J 108.4 . . ?
 C193 C196 C190 115(4) . . ?
 C193 C196 H19I 108.4 . . ?
 C193 C196 H19J 108.4 . . ?
 H19I C196 H19J 107.5 . . ?
 C191 C197 H19K 112.2 . . ?
 C191 C197 H19L 112.2 . . ?
 C191 C197 C198 98(4) . . ?
 H19K C197 H19L 109.8 . . ?
 C198 C197 H19K 112.2 . . ?
 C198 C197 H19L 112.2 . . ?
 C192 C198 H198 115.6 . . ?
 C193 C198 C192 102(4) . . ?
 C193 C198 H198 115.6 . . ?
 C197 C198 C192 100(4) . . ?
 C197 C198 C193 106(3) . . ?
 C197 C198 H198 115.6 . . ?
 H1AA O1AA H1AB 104.5 . . ?
 H0AA O0AA H0AB 109.5 . . ?

loop_
  _geom_torsion_atom_site_label_1
  _geom_torsion_atom_site_label_2
  _geom_torsion_atom_site_label_3
  _geom_torsion_atom_site_label_4
  _geom_torsion
  _geom_torsion_site_symmetry_1
  _geom_torsion_site_symmetry_2
  _geom_torsion_site_symmetry_3
  _geom_torsion_site_symmetry_4
  _geom_torsion_publ_flag
 Ag1 S1 C119 C111 66(2) . . . . ?
 Ag1 S1 C119 C115 -168.6(17) . . . . ?
 Ag1 S3 C103 C92 -121.6(19) . . . . ?
 Ag1 S3 C103 C121 113(2) . . . . ?
 Ag2 S3 C103 C92 -47(2) . . . . ?
 Ag2 S3 C103 C121 -172(2) . . . . ?
 Ag3 S1 C119 C111 -34(2) . . . . ?
 Ag3 S1 C119 C115 90.8(18) . . . . ?
 Ag3 N6 C133 C134 176.3(12) . . . . ?
 Ag3 N6 C136 C137 -178(3) . . . . ?
 Ag4 S8 C62 C59 38(2) . . . . ?
 Ag4 S8 C62 C100 -85(3) . . . . ?
 Ag5 S1 C119 C111 -127.5(19) . . . . ?
 Ag5 S1 C119 C115 -2(2) . . . . ?
 Ag5 S5 C24 C54 75(2) . . . . ?
 Ag5 S5 C24 C69 -45(2) . . . . ?
 Ag6 S5 C24 C54 -32(2) . . . . ?
 Ag6 S5 C24 C69 -151.9(19) . . . . ?
 Ag6 N1 C15 C23 168.3(16) . . . . ?
 Ag6 N1 C58 C20 -170.6(15) . . . . ?
 Ag7 S1 C119 C111 142(2) . . . . ?
 Ag7 S1 C119 C115 -92.9(19) . . . . ?
 Ag7 S2 C79 C112 68.6(16) . . . . ?
 Ag7 S2 C79 C122 -54.4(16) . . . . ?
 Ag7 N2 C4 C5 161.8(9) 1_646 . . . ?
 Ag7 N2 C8 C7 -161.5(9) 1_646 . . . ?
 Ag8 S2 C79 C112 -8.1(19) . . . . ?
 Ag8 S2 C79 C122 -131.1(14) . . . . ?
 Ag8 S5 C24 C54 166.1(18) . . . . ?
 Ag8 S5 C24 C69 46(2) . . . . ?
 Ag9 S2 C79 C112 168.6(14) . . . . ?
 Ag9 S2 C79 C122 45.6(17) . . . . ?
 Ag9 S3 C103 C92 151.5(18) . . . . ?
 Ag9 S3 C103 C121 26(2) . . . . ?
 Ag9 N3 C33 C78 167.0(17) 1_544 . . . ?
 Ag9 N3 C94 C57 -174.0(19) 1_544 . . . ?
 Ag10 S5 C24 C54 -121.0(19) . . . . ?
 Ag10 S5 C24 C69 119(2) . . . . ?
 Ag10 S8 C62 C59 123(2) . . . . ?
 Ag10 S8 C62 C100 0(3) . . . . ?
 Ag11 S2 C79 C112 -93.0(16) . . . . ?
 Ag11 S2 C79 C122 144.0(14) . . . . ?
 Ag11 S8 C62 C59 -144(2) . . . . ?
 Ag11 S8 C62 C100 93(3) . . . . ?
 Ag11 N5 C97 C98 -174.5(13) 1_544 . . . ?
 Ag12 S3 C103 C92 48(2) . . . . ?
 Ag12 S3 C103 C121 -77(2) . . . . ?
 Ag12 S8 C62 C59 -60(2) . . . . ?
 Ag12 S8 C62 C100 178(2) . . . . ?
 S4 C61 C141 C138 177(3) . . . . ?
 S4 C61 C141 C142 71(4) . . . . ?
 S4 C61 C141 C144 -60(5) . . . . ?
 S6 C66 C118 C104 18(3) . . . . ?
 S6 C66 C118 C107 -111.9(18) . . . . ?
 S6 C66 C118 C110 130(2) . . . . ?
 S7 C34 C35 C36 -62(3) . . . . ?
 S7 C34 C35 C37 176.7(18) . . . . ?
 S7 C34 C35 C38 64(3) . . . . ?
 S10 C160 C186 C162 -42(11) . . . . ?
 S10 C160 C186 C164 81(6) . . . . ?
 S10 C160 C186 C187 -171(5) . . . . ?
 S10 C161 C190 C191 95(6) . . . . ?
 S10 C161 C190 C192 -161(4) . . . . ?
 S10 C161 C190 C196 -18(10) . . . . ?
 S11 C43 C44 C45 -45(5) . . . . ?
 S11 C43 C44 C46 -172(3) . . . . ?
 S11 C43 C44 C47 78(4) . . . . ?
 S12 C148 C149 C151 18(5) . . . . ?
 S12 C148 C149 C154 133(4) . . . . ?
 S12 C148 C149 C157 -107(4) . . . . ?
 S13 C166 C169 C179 119(7) . . . . ?
 S13 C166 C169 C180 -128(7) . . . . ?
 S13 C166 C169 C184 8(13) . . . . ?
 S14 C167 C168 C171 54(6) . . . . ?
 S14 C167 C168 C173 167(3) . . . . ?
 S14 C167 C168 C175 -81(4) . . . . ?
 O1 S4 O2 Ag4 -21.1(17) . . . . ?
 O1 S4 C61 C141 63(3) . . . . ?
 O2 S4 O1 Ag10 -18.2(19) . . . . ?
 O2 S4 C61 C141 -175(3) . . . . ?
 O3 S4 O1 Ag10 -142.6(16) . . . . ?
 O3 S4 O2 Ag4 95.8(18) . . . . ?
 O3 S4 C61 C141 -51(3) . . . . ?
 O4 S10 O24 Ag11 58(3) . . . . ?
 O4 S10 O25 Ag8 20(3) . . . . ?
 O4 S10 C160 C186 -169(6) . . . . ?
 O4 S10 C161 C190 -174(4) . . . . ?
 O5 C37 C153 C39 -175(3) . . . . ?
 O6 C46 C49 C50 -162(5) . . . . ?
 O7 S7 O16 Ag5 10(7) . . . . ?
 O7 S7 C34 C35 -49(2) . . . . ?
 O8 S6 O9 Ag2 62.6(12) . . . . ?
 O8 S6 O10 Ag3 -75.3(15) . . . . ?
 O8 S6 C66 C118 179.1(16) . . . . ?
 O9 S6 O8 Ag1 -61.0(12) . . . . ?
 O9 S6 O10 Ag3 55.0(14) . . . . ?
 O9 S6 C66 C118 58.7(18) . . . . ?
 O10 S6 O8 Ag1 68.6(13) . . . . ?
 O10 S6 O9 Ag2 -67.9(11) . . . . ?
 O10 S6 C66 C118 -62(2) . . . . ?
 O11 S12 O12 Ag7 45(2) . . . . ?
 O11 S12 C148 C149 52(4) . . . . ?
 O12 S11 O21 Ag1 -27(3) . . . . ?
 O12 S11 C43 C44 -165(3) . . . . ?
 O12 S12 O11 Ag1 -1(3) . . . . ?
 O12 S12 O11 Ag9 -98.2(17) . . . . ?
 O12 S12 C148 C149 -72(4) . . . . ?
 O13 S7 C34 C35 -163(2) . . . . ?
 O14 S7 O13 Ag5 102(4) . . . . ?
 O14 S7 C34 C35 -32(4) . . . . ?
 O15 S7 O16 Ag5 -105(4) . . . . ?
 O15 S7 C34 C35 72(2) . . . . ?
 O16 S7 C34 C35 157(3) . . . . ?
 O17 S7 O13 Ag5 -12(4) . . . . ?
 O17 S7 C34 C35 94(4) . . . . ?
 O18 C138 C140 C139 -169(5) . . . . ?
 O18 C138 C141 C61 -17(6) . . . . ?
 O18 C138 C141 C142 103(5) . . . . ?
 O18 C138 C141 C144 -157(4) . . . . ?
 O19 S12 O11 Ag1 119(2) . . . . ?
 O19 S12 O11 Ag9 22(3) . . . . ?
 O19 S12 O12 Ag7 -81.0(19) . . . . ?
 O19 S12 C148 C149 174(3) . . . . ?
 O20 S11 O12 Ag7 -101.9(18) . . . . ?
 O20 S11 O21 Ag1 108(3) . . . . ?
 O20 S11 C43 C44 82(4) . . . . ?
 O21 S11 O12 Ag7 42(2) . . . . ?
 O21 S11 C43 C44 -52(4) . . . . ?
 O22 C110 C118 C66 -16(4) . . . . ?
 O22 C110 C118 C104 112(3) . . . . ?
 O22 C110 C118 C107 -142(3) . . . . ?
 O22 C110 C158 C123 178(3) . . . . ?
 O24 S10 O4 Ag10 -64(3) . . . . ?
 O24 S10 C160 C186 63(7) . . . . ?
 O25 S10 O4 Ag10 10(3) . . . . ?
 O25 S10 C161 C190 -33(6) . . . . ?
 O26 S10 O4 Ag10 61(2) . . . . ?
 O26 S10 O24 Ag11 -58(3) . . . . ?
 O26 S10 C160 C186 -66(6) . . . . ?
 O27 S10 O4 Ag10 -104(2) . . . . ?
 O27 S10 O25 Ag8 135(2) . . . . ?
 O27 S10 C161 C190 73(6) . . . . ?
 O28 C187 C188 C163 -170(7) . . . . ?
 O29 S14 O34 Ag12 -96(3) . . . . ?
 O29 S14 C167 C168 17(4) . . . . ?
 O30 S13 C166 C169 109(8) . . . . ?
 O31 S13 O30 Ag12 25(6) . . . . ?
 O31 S13 C166 C169 -77(10) . . . . ?
 O32 S13 O30 Ag12 -70(4) . . . . ?
 O32 S13 C166 C169 16(8) . . . . ?
 O33 S14 O34 Ag12 45(4) . . . . ?
 O33 S14 C167 C168 -105(4) . . . . ?
 O34 S14 C167 C168 135(4) . . . . ?
 O35 C171 C174 C172 -175(7) . . . . ?
 O37 C191 C197 C198 -180(5) . . . . ?
 N1 C15 C23 C18 4(3) . . . . ?
 N2 C4 C5 C6 0.0 . . . . ?
 C4 N2 C8 C7 0.0 . . . . ?
 C4 C5 C6 C7 0.0 . . . . ?
 C4 C5 C6 C72 -179.2(16) . . . . ?
 C5 C6 C7 C8 0.0 . . . . ?
 C5 C6 C72 C124 163(3) . . . . ?
 C6 C7 C8 N2 0.0 . . . . ?
 C6 C72 C124 C125 -175(2) . . . . ?
 C7 C6 C72 C124 -16(3) . . . . ?
 C8 N2 C4 C5 0.0 . . . . ?
 N3 C33 C78 C53 6(4) . . . . ?
 C1 C14 C102 C18 -176.8(17) . . . . ?
 C1 C27 C113 C76 7(3) . . . . ?
 C1 C27 C113 C114 179.0(19) . . . . ?
 C2 C53 C57 C94 179(2) . . . . ?
 C2 C53 C78 C33 174(2) . . . . ?
 C2 C65 C116 C25 59(3) . . . . ?
 C2 C65 C116 C32 -123(2) . . . . ?
 C3 C10 C55 C77 0(4) . . . . ?
 C3 C11 C31 C129 -49(4) . . . . ?
 C3 C11 C31 C130 126(5) . . . . ?
 C3 C11 C106 C25 2(3) . . . . ?
 C3 C11 C106 C68 -176(2) . . . . ?
 C3 C32 C93 C77 8(3) . . . . ?
 C3 C32 C116 C25 -2(3) . . . . ?
 C3 C32 C116 C65 -179.9(17) . . . . ?
 C9 C19 C64 C56 -5(4) . . . . ?
 C10 C3 C11 C31 2(3) . . . . ?
 C10 C3 C11 C106 178(2) . . . . ?
 C10 C3 C32 C93 -2(3) . . . . ?
 C10 C3 C32 C116 -178(2) . . . . ?
 C10 C55 C77 C93 5(4) . . . . ?
 C11 C3 C10 C55 177(2) . . . . ?
 C11 C3 C32 C93 179.1(19) . . . . ?
 C11 C3 C32 C116 4(3) . . . . ?
 C11 C31 C129 C135 -171(3) . . . . ?
 C11 C31 C130 C73 172(4) . . . . ?
 C12 C22 C63 C114 5(3) . . . . ?
 C12 C27 C113 C76 -180(2) . . . . ?
 C12 C27 C113 C114 -8(3) . . . . ?
 C13 C56 C64 C19 1(4) . . . . ?
 C13 C76 C113 C27 -8(3) . . . . ?
 C13 C76 C113 C114 -179(2) . . . . ?
 C14 C1 C27 C12 7(3) . . . . ?
 C14 C1 C27 C113 -179.5(19) . . . . ?
 C14 C1 C28 C9 -10(3) . . . . ?
 C14 C1 C28 C13 177.8(19) . . . . ?
 C15 N1 C58 C20 3(3) . . . . ?
 C16 C17 C30 C89 -177(2) . . . . ?
 C16 C29 C126 C70 -177(2) . . . . ?
 C16 C29 C126 C125 0(3) . . . . ?
 C16 C84 C85 C86 176.5(16) . . . . ?
 C17 C16 C29 C21 3(4) . . . . ?
 C17 C16 C29 C126 -177.6(19) . . . . ?
 C17 C16 C84 C83 176.0(15) . . . . ?
 C17 C16 C84 C85 0(2) . . . . ?
 C17 C30 C89 C88 -164(2) . . . . ?
 C17 C30 C89 C90 14(4) . . . . ?
 C18 C20 C58 N1 1(3) . . . . ?
 C19 C9 C28 C1 178.8(18) . . . . ?
 C19 C9 C28 C13 -9(3) . . . . ?
 C20 C18 C23 C15 1(3) . . . . ?
 C20 C18 C102 C14 163.2(18) . . . . ?
 C21 C29 C126 C70 2(3) . . . . ?
 C21 C29 C126 C125 179(2) . . . . ?
 C21 C101 C108 C70 -4(4) . . . . ?
 C22 C12 C27 C1 -176(2) . . . . ?
 C22 C12 C27 C113 11(3) . . . . ?
 C22 C63 C114 C113 -2(4) . . . . ?
 C23 C18 C20 C58 -3(3) . . . . ?
 C23 C18 C102 C14 -17(3) . . . . ?
 C26 C67 C80 C25 8(4) . . . . ?
 C26 C68 C106 C11 -175(2) . . . . ?
 C26 C68 C106 C25 7(3) . . . . ?
 C27 C1 C14 C102 136(2) . . . . ?
 C27 C1 C28 C9 174.5(17) . . . . ?
 C27 C1 C28 C13 2(3) . . . . ?
 C27 C12 C22 C63 -9(3) . . . . ?
 C27 C113 C114 C63 3(3) . . . . ?
 C28 C1 C14 C102 -39(3) . . . . ?
 C28 C1 C27 C12 -177.5(17) . . . . ?
 C28 C1 C27 C113 -4(3) . . . . ?
 C28 C9 C19 C64 9(3) . . . . ?
 C28 C13 C56 C64 0(3) . . . . ?
 C28 C13 C76 C71 -178(2) . . . . ?
 C28 C13 C76 C113 7(3) . . . . ?
 C29 C16 C17 C30 60(4) . . . . ?
 C29 C16 C84 C83 -1(2) . . . . ?
 C29 C16 C84 C85 -177.7(14) . . . . ?
 C29 C21 C101 C108 3(5) . . . . ?
 C30 C89 C90 C91 -178(2) . . . . ?
 C31 C11 C106 C25 179(2) . . . . ?
 C31 C11 C106 C68 1(3) . . . . ?
 C31 C129 C135 C131 -9(5) . . . . ?
 C31 C129 C135 C134 180(3) . . . . ?
 C32 C3 C10 C55 -1(3) . . . . ?
 C32 C3 C11 C31 -180(2) . . . . ?
 C32 C3 C11 C106 -4(3) . . . . ?
 C33 N3 C94 C57 -7(4) . . . . ?
 C34 S7 O13 Ag5 -126.9(18) . . . . ?
 C34 S7 O16 Ag5 148(4) . . . . ?
 C34 C35 C36 C39 -170(2) . . . . ?
 C34 C35 C36 C41 -55(3) . . . . ?
 C34 C35 C36 C42 67(3) . . . . ?
 C34 C35 C37 O5 -18(4) . . . . ?
 C34 C35 C37 C153 161(2) . . . . ?
 C34 C35 C38 C40 -172.4(19) . . . . ?
 C35 C36 C39 C40 -60(2) . . . . ?
 C35 C36 C39 C153 54(2) . . . . ?
 C35 C37 C153 C39 6(3) . . . . ?
 C35 C38 C40 C39 -2(3) . . . . ?
 C36 C35 C37 O5 -154(3) . . . . ?
 C36 C35 C37 C153 26(2) . . . . ?
 C36 C35 C38 C40 -34(2) . . . . ?
 C36 C39 C40 C38 38(3) . . . . ?
 C36 C39 C153 C37 -38(3) . . . . ?
 C37 C35 C36 C39 -46(2) . . . . ?
 C37 C35 C36 C41 69(2) . . . . ?
 C37 C35 C36 C42 -168(2) . . . . ?
 C37 C35 C38 C40 70(2) . . . . ?
 C38 C35 C36 C39 58.0(19) . . . . ?
 C38 C35 C36 C41 172.7(17) . . . . ?
 C38 C35 C36 C42 -65(2) . . . . ?
 C38 C35 C37 O5 103(3) . . . . ?
 C38 C35 C37 C153 -77(2) . . . . ?
 C40 C39 C153 C37 71(2) . . . . ?
 C41 C36 C39 C40 -171(2) . . . . ?
 C41 C36 C39 C153 -57(3) . . . . ?
 C42 C36 C39 C40 64(3) . . . . ?
 C42 C36 C39 C153 178(2) . . . . ?
 C43 S11 O12 Ag7 149.0(18) . . . . ?
 C43 S11 O21 Ag1 -135(3) . . . . ?
 C43 C44 C45 C48 174(3) . . . . ?
 C43 C44 C45 C51 -73(4) . . . . ?
 C43 C44 C45 C52 65(5) . . . . ?
 C43 C44 C46 O6 -1(7) . . . . ?
 C43 C44 C46 C49 -179(4) . . . . ?
 C43 C44 C47 C50 176(3) . . . . ?
 C44 C45 C48 C50 -4(3) . . . . ?
 C44 C46 C49 C50 16(4) . . . . ?
 C44 C47 C50 C48 60(3) . . . . ?
 C44 C47 C50 C49 -56(3) . . . . ?
 C45 C44 C46 O6 -135(5) . . . . ?
 C45 C44 C46 C49 47(5) . . . . ?
 C45 C44 C47 C50 -50(3) . . . . ?
 C45 C48 C50 C47 -35(3) . . . . ?
 C45 C48 C50 C49 82(3) . . . . ?
 C46 C44 C45 C48 -59(4) . . . . ?
 C46 C44 C45 C51 54(4) . . . . ?
 C46 C44 C45 C52 -169(3) . . . . ?
 C46 C44 C47 C50 60(3) . . . . ?
 C46 C49 C50 C47 25(4) . . . . ?
 C46 C49 C50 C48 -97(4) . . . . ?
 C47 C44 C45 C48 39(4) . . . . ?
 C47 C44 C45 C51 152(3) . . . . ?
 C47 C44 C45 C52 -71(4) . . . . ?
 C47 C44 C46 O6 126(6) . . . . ?
 C47 C44 C46 C49 -52(4) . . . . ?
 C51 C45 C48 C50 -124(3) . . . . ?
 C52 C45 C48 C50 124(3) . . . . ?
 C53 C2 C65 C116 175.8(19) . . . . ?
 C53 C57 C94 N3 8(4) . . . . ?
 C55 C77 C93 C32 -9(4) . . . . ?
 C56 C13 C28 C1 176.4(19) . . . . ?
 C56 C13 C28 C9 5(3) . . . . ?
 C56 C13 C76 C71 2(3) . . . . ?
 C56 C13 C76 C113 -174(2) . . . . ?
 C57 C53 C78 C33 -5(3) . . . . ?
 C58 N1 C15 C23 -6(3) . . . . ?
 C60 C71 C76 C13 -124(3) . . . . ?
 C60 C71 C76 C113 52(4) . . . . ?
 C61 S4 O1 Ag10 98.6(16) . . . . ?
 C61 S4 O2 Ag4 -143.5(17) . . . . ?
 C61 C141 C142 C143 -175(3) . . . . ?
 C61 C141 C144 C139 -174(3) . . . . ?
 C61 C141 C144 C145 -57(4) . . . . ?
 C61 C141 C144 C146 60(4) . . . . ?
 C65 C2 C53 C57 -5(3) . . . . ?
 C65 C2 C53 C78 176(2) . . . . ?
 C66 S6 O8 Ag1 -178.8(10) . . . . ?
 C66 S6 O9 Ag2 175.7(9) . . . . ?
 C66 S6 O10 Ag3 174.2(12) . . . . ?
 C67 C26 C68 C106 -2(4) . . . . ?
 C68 C26 C67 C80 -5(4) . . . . ?
 C71 C60 C99 C95 -27(4) . . . . ?
 C71 C60 C99 C98 160(3) . . . . ?
 C71 C76 C113 C27 176(2) . . . . ?
 C71 C76 C113 C114 5(3) . . . . ?
 C72 C6 C7 C8 179.2(17) . . . . ?
 C72 C124 C125 C83 -74(4) . . . . ?
 C72 C124 C125 C126 112(3) . . . . ?
 C73 C74 C75 N6 4(4) . . . . ?
 C74 C73 C130 C31 -160(3) . . . . ?
 C74 C73 C137 C136 0(4) . . . . ?
 C74 C75 N6 Ag3 177(3) . . . . ?
 C74 C75 N6 C136 -5(4) . . . . ?
 C75 N6 C136 C137 3(4) . . . . ?
 C76 C13 C28 C1 -4(3) . . . . ?
 C76 C13 C28 C9 -175.8(19) . . . . ?
 C76 C13 C56 C64 180(2) . . . . ?
 C76 C113 C114 C63 175(2) . . . . ?
 C78 C53 C57 C94 -2(3) . . . . ?
 C80 C25 C106 C11 178(2) . . . . ?
 C80 C25 C106 C68 -4(3) . . . . ?
 C80 C25 C116 C32 -177(2) . . . . ?
 C80 C25 C116 C65 1(3) . . . . ?
 C81 C82 C83 C84 0.0 . . . . ?
 C81 C82 C83 C125 179.7(18) . . . . ?
 C82 C81 C86 C85 0.0 . . . . ?
 C82 C83 C84 C16 -176.3(16) . . . . ?
 C82 C83 C84 C85 0.0 . . . . ?
 C82 C83 C125 C124 1(3) . . . . ?
 C82 C83 C125 C126 175.1(18) . . . . ?
 C83 C84 C85 C86 0.0 . . . . ?
 C83 C125 C126 C29 3(3) . . . . ?
 C83 C125 C126 C70 180(2) . . . . ?
 C84 C16 C17 C30 -117(3) . . . . ?
 C84 C16 C29 C21 -180(2) . . . . ?
 C84 C16 C29 C126 -1(3) . . . . ?
 C84 C83 C125 C124 -179.7(15) . . . . ?
 C84 C83 C125 C126 -5(3) . . . . ?
 C84 C85 C86 C81 0.0 . . . . ?
 C86 C81 C82 C83 0.0 . . . . ?
 C87 C88 C89 C30 178.6(18) . . . . ?
 C87 C88 C89 C90 0.0 . . . . ?
 C88 C87 N4 Ag4 -162.9(11) . . . . ?
 C88 C87 N4 C91 0.0 . . . . ?
 C88 C89 C90 C91 0.0 . . . . ?
 C89 C90 C91 N4 0.0 . . . . ?
 C90 C91 N4 Ag4 162.4(11) . . . . ?
 C90 C91 N4 C87 0.0 . . . . ?
 N4 C87 C88 C89 0.0 . . . . ?
 C93 C32 C116 C25 -177(2) . . . . ?
 C93 C32 C116 C65 5(3) . . . . ?
 C94 N3 C33 C78 0(3) . . . . ?
 C95 C96 N5 Ag11 173.7(15) . . . 1_544 ?
 C95 C96 N5 C97 0.0 . . . . ?
 C96 C95 C99 C60 -172.8(19) . . . . ?
 C96 C95 C99 C98 0.0 . . . . ?
 C96 N5 C97 C98 0.0 . . . . ?
 N5 C97 C98 C99 0.0 . . . . ?
 C97 C98 C99 C60 172(2) . . . . ?
 C97 C98 C99 C95 0.0 . . . . ?
 C99 C60 C71 C76 -175(2) . . . . ?
 C99 C95 C96 N5 0.0 . . . . ?
 C101 C21 C29 C16 178(3) . . . . ?
 C101 C21 C29 C126 -2(4) . . . . ?
 C102 C18 C20 C58 176.4(17) . . . . ?
 C102 C18 C23 C15 -178.5(18) . . . . ?
 C104 C109 C123 C107 36(3) . . . . ?
 C104 C109 C123 C158 -66(3) . . . . ?
 C106 C11 C31 C129 135(3) . . . . ?
 C106 C11 C31 C130 -50(6) . . . . ?
 C106 C25 C80 C67 -3(3) . . . . ?
 C106 C25 C116 C32 0(3) . . . . ?
 C106 C25 C116 C65 178.2(18) . . . . ?
 C107 C123 C158 C110 -42(3) . . . . ?
 C108 C70 C126 C29 -4(3) . . . . ?
 C108 C70 C126 C125 180(3) . . . . ?
 C109 C104 C118 C66 -161(2) . . . . ?
 C109 C104 C118 C107 -27(3) . . . . ?
 C109 C104 C118 C110 77(2) . . . . ?
 C109 C123 C158 C110 63(3) . . . . ?
 C116 C25 C80 C67 175(2) . . . . ?
 C116 C25 C106 C11 0(3) . . . . ?
 C116 C25 C106 C68 178(2) . . . . ?
 C116 C32 C93 C77 -177(2) . . . . ?
 C117 C107 C118 C66 -60(3) . . . . ?
 C117 C107 C118 C104 163(2) . . . . ?
 C117 C107 C118 C110 65(3) . . . . ?
 C117 C107 C123 C109 -166(2) . . . . ?
 C117 C107 C123 C158 -58(3) . . . . ?
 C118 C104 C109 C123 -7(3) . . . . ?
 C118 C107 C123 C109 -50(2) . . . . ?
 C118 C107 C123 C158 58(2) . . . . ?
 C118 C110 C158 C123 11(3) . . . . ?
 C120 C107 C118 C66 79(3) . . . . ?
 C120 C107 C118 C104 -59(3) . . . . ?
 C120 C107 C118 C110 -157(3) . . . . ?
 C120 C107 C123 C109 67(3) . . . . ?
 C120 C107 C123 C158 175(2) . . . . ?
 C123 C107 C118 C66 -176.5(18) . . . . ?
 C123 C107 C118 C104 46(2) . . . . ?
 C123 C107 C118 C110 -52(2) . . . . ?
 C124 C125 C126 C29 178(2) . . . . ?
 C124 C125 C126 C70 -6(4) . . . . ?
 C125 C83 C84 C16 3.9(18) . . . . ?
 C125 C83 C84 C85 -179.7(17) . . . . ?
 C126 C70 C108 C101 5(4) . . . . ?
 C130 C73 C74 C75 -173(3) . . . . ?
 C130 C73 C137 C136 172(3) . . . . ?
 C131 C132 N6 Ag3 -175.9(13) . . . . ?
 C131 C132 N6 C133 0.0 . . . . ?
 C132 C131 C135 C129 -170(3) . . . . ?
 C132 C131 C135 C134 0.0 . . . . ?
 C132 N6 C133 C134 0.0 . . . . ?
 N6 C133 C134 C135 0.0 . . . . ?
 N6 C136 C137 C73 -2(5) . . . . ?
 C133 C134 C135 C129 172(2) . . . . ?
 C133 C134 C135 C131 0.0 . . . . ?
 C135 C131 C132 N6 0.0 . . . . ?
 C137 C73 C74 C75 -1(3) . . . . ?
 C137 C73 C130 C31 27(5) . . . . ?
 C138 C141 C142 C143 70(3) . . . . ?
 C138 C141 C144 C139 -47(3) . . . . ?
 C138 C141 C144 C145 70(3) . . . . ?
 C138 C141 C144 C146 -173(3) . . . . ?
 C140 C138 C141 C61 165(4) . . . . ?
 C140 C138 C141 C142 -76(4) . . . . ?
 C140 C138 C141 C144 25(4) . . . . ?
 C140 C139 C143 C142 -74(3) . . . . ?
 C140 C139 C144 C141 57(3) . . . . ?
 C140 C139 C144 C145 -56(3) . . . . ?
 C140 C139 C144 C146 -178(3) . . . . ?
 C141 C138 C140 C139 9(4) . . . . ?
 C141 C142 C143 C139 -3(4) . . . . ?
 C142 C141 C144 C139 49(3) . . . . ?
 C142 C141 C144 C145 166(3) . . . . ?
 C142 C141 C144 C146 -77(3) . . . . ?
 C143 C139 C140 C138 70(3) . . . . ?
 C143 C139 C144 C141 -54(3) . . . . ?
 C143 C139 C144 C145 -167(3) . . . . ?
 C143 C139 C144 C146 71(4) . . . . ?
 C144 C139 C140 C138 -40(4) . . . . ?
 C144 C139 C143 C142 35(3) . . . . ?
 C144 C141 C142 C143 -30(4) . . . . ?
 C147 C155 C157 C149 -59(4) . . . . ?
 C147 C155 C157 C152 54(4) . . . . ?
 C147 C155 C157 C156 -173(4) . . . . ?
 C148 S12 O11 Ag1 -125(2) . . . . ?
 C148 S12 O11 Ag9 137.8(18) . . . . ?
 C148 S12 O12 Ag7 164.6(17) . . . . ?
 C148 C149 C151 C147 -168(4) . . . . ?
 C148 C149 C154 O23 -22(8) . . . . ?
 C148 C149 C154 C150 162(4) . . . . ?
 C148 C149 C157 C152 75(5) . . . . ?
 C148 C149 C157 C155 -173(4) . . . . ?
 C148 C149 C157 C156 -59(5) . . . . ?
 C150 C155 C157 C149 54(4) . . . . ?
 C150 C155 C157 C152 166(4) . . . . ?
 C150 C155 C157 C156 -61(5) . . . . ?
 C151 C147 C155 C150 -70(5) . . . . ?
 C151 C147 C155 C157 39(4) . . . . ?
 C151 C149 C154 O23 103(7) . . . . ?
 C151 C149 C154 C150 -73(5) . . . . ?
 C151 C149 C157 C152 -58(5) . . . . ?
 C151 C149 C157 C155 54(3) . . . . ?
 C151 C149 C157 C156 168(4) . . . . ?
 C153 C39 C40 C38 -75(2) . . . . ?
 C154 C149 C151 C147 74(4) . . . . ?
 C154 C149 C157 C152 -163(4) . . . . ?
 C154 C149 C157 C155 -51(4) . . . . ?
 C154 C149 C157 C156 63(5) . . . . ?
 C154 C150 C155 C147 71(5) . . . . ?
 C154 C150 C155 C157 -36(5) . . . . ?
 C155 C147 C151 C149 -4(5) . . . . ?
 C155 C150 C154 O23 -174(5) . . . . ?
 C155 C150 C154 C149 3(5) . . . . ?
 C157 C149 C151 C147 -32(4) . . . . ?
 C157 C149 C154 O23 -154(7) . . . . ?
 C157 C149 C154 C150 30(5) . . . . ?
 C158 C110 C118 C66 152(2) . . . . ?
 C158 C110 C118 C104 -80(3) . . . . ?
 C158 C110 C118 C107 26(3) . . . . ?
 C159 C162 C163 C165 75(7) . . . . ?
 C159 C162 C163 C188 -176(7) . . . . ?
 C159 C162 C186 C160 38(10) . . . . ?
 C159 C162 C186 C164 -89(6) . . . . ?
 C159 C162 C186 C187 171(6) . . . . ?
 C160 S10 O4 Ag10 164(3) . . . . ?
 C160 S10 O24 Ag11 179(3) . . . . ?
 C160 C186 C187 O28 -8(10) . . . . ?
 C160 C186 C187 C188 177(6) . . . . ?
 C161 S10 O4 Ag10 145(3) . . . . ?
 C161 S10 O25 Ag8 -122(3) . . . . ?
 C161 C190 C191 O37 -21(8) . . . . ?
 C161 C190 C191 C197 169(4) . . . . ?
 C161 C190 C192 C194 -47(8) . . . . ?
 C161 C190 C192 C195 67(7) . . . . ?
 C161 C190 C192 C198 -170(6) . . . . ?
 C161 C190 C196 C193 -165(6) . . . . ?
 C162 C163 C165 C164 30(5) . . . . ?
 C162 C163 C188 C187 -36(6) . . . . ?
 C162 C186 C187 O28 -157(7) . . . . ?
 C162 C186 C187 C188 28(7) . . . . ?
 C163 C162 C186 C160 178(7) . . . . ?
 C163 C162 C186 C164 52(4) . . . . ?
 C163 C162 C186 C187 -48(5) . . . . ?
 C164 C186 C187 O28 105(8) . . . . ?
 C164 C186 C187 C188 -70(7) . . . . ?
 C165 C163 C188 C187 70(5) . . . . ?
 C165 C164 C186 C160 179(5) . . . . ?
 C165 C164 C186 C162 -35(6) . . . . ?
 C165 C164 C186 C187 63(6) . . . . ?
 C166 S13 O30 Ag12 -159(4) . . . . ?
 C166 C169 C179 C182 155(4) . . . . ?
 C166 C169 C179 C183 -77(5) . . . . ?
 C166 C169 C179 C185 52(4) . . . . ?
 C166 C169 C180 C181 -133(5) . . . . ?
 C166 C169 C184 O36 -30(15) . . . . ?
 C166 C169 C184 C178 153(6) . . . . ?
 C167 S14 O34 Ag12 154(3) . . . . ?
 C167 C168 C171 O35 -33(11) . . . . ?
 C167 C168 C171 C174 149(5) . . . . ?
 C167 C168 C173 C170 -70(5) . . . . ?
 C167 C168 C173 C172 164(4) . . . . ?
 C167 C168 C173 C176 47(5) . . . . ?
 C167 C168 C175 C177 -139(4) . . . . ?
 C168 C171 C174 C172 3(7) . . . . ?
 C168 C175 C177 C172 -2(6) . . . . ?
 C169 C179 C182 C178 57(4) . . . . ?
 C169 C179 C182 C181 -41(5) . . . . ?
 C169 C180 C181 C182 -1(6) . . . . ?
 C171 C168 C173 C170 67(5) . . . . ?
 C171 C168 C173 C172 -60(4) . . . . ?
 C171 C168 C173 C176 -176(4) . . . . ?
 C171 C168 C175 C177 75(5) . . . . ?
 C173 C168 C171 O35 -148(9) . . . . ?
 C173 C168 C171 C174 34(5) . . . . ?
 C173 C168 C175 C177 -29(5) . . . . ?
 C173 C172 C174 C171 -39(6) . . . . ?
 C173 C172 C177 C175 32(6) . . . . ?
 C174 C172 C173 C168 58(4) . . . . ?
 C174 C172 C173 C170 -61(5) . . . . ?
 C174 C172 C173 C176 161(4) . . . . ?
 C174 C172 C177 C175 -63(6) . . . . ?
 C175 C168 C171 O35 104(9) . . . . ?
 C175 C168 C171 C174 -75(5) . . . . ?
 C175 C168 C173 C170 175(4) . . . . ?
 C175 C168 C173 C172 48(4) . . . . ?
 C175 C168 C173 C176 -68(4) . . . . ?
 C177 C172 C173 C168 -47(4) . . . . ?
 C177 C172 C173 C170 -166(5) . . . . ?
 C177 C172 C173 C176 56(5) . . . . ?
 C177 C172 C174 C171 64(6) . . . . ?
 C179 C169 C180 C181 -26(5) . . . . ?
 C179 C169 C184 O36 -144(10) . . . . ?
 C179 C169 C184 C178 40(6) . . . . ?
 C180 C169 C179 C182 43(4) . . . . ?
 C180 C169 C179 C183 171(5) . . . . ?
 C180 C169 C179 C185 -60(4) . . . . ?
 C180 C169 C184 O36 107(10) . . . . ?
 C180 C169 C184 C178 -69(6) . . . . ?
 C180 C181 C182 C178 -73(5) . . . . ?
 C180 C181 C182 C179 28(6) . . . . ?
 C182 C178 C184 O36 177(7) . . . . ?
 C182 C178 C184 C169 -6(8) . . . . ?
 C183 C179 C182 C178 -78(6) . . . . ?
 C183 C179 C182 C181 -176(5) . . . . ?
 C184 C169 C179 C182 -59(4) . . . . ?
 C184 C169 C179 C183 70(5) . . . . ?
 C184 C169 C179 C185 -161(4) . . . . ?
 C184 C169 C180 C181 71(5) . . . . ?
 C184 C178 C182 C179 -31(6) . . . . ?
 C184 C178 C182 C181 74(6) . . . . ?
 C185 C179 C182 C178 162(5) . . . . ?
 C185 C179 C182 C181 63(5) . . . . ?
 C186 C162 C163 C165 -53(5) . . . . ?
 C186 C162 C163 C188 56(5) . . . . ?
 C186 C164 C165 C163 3(6) . . . . ?
 C186 C187 C188 C163 5(8) . . . . ?
 C188 C163 C165 C164 -76(5) . . . . ?
 C189 C162 C163 C165 -150(5) . . . . ?
 C189 C162 C163 C188 -41(6) . . . . ?
 C189 C162 C186 C160 -60(8) . . . . ?
 C189 C162 C186 C164 173(4) . . . . ?
 C189 C162 C186 C187 73(4) . . . . ?
 C190 C191 C197 C198 -9(5) . . . . ?
 C190 C192 C198 C193 -52(4) . . . . ?
 C190 C192 C198 C197 56(4) . . . . ?
 C191 C190 C192 C194 69(5) . . . . ?
 C191 C190 C192 C195 -178(4) . . . . ?
 C191 C190 C192 C198 -55(4) . . . . ?
 C191 C190 C196 C193 73(7) . . . . ?
 C191 C197 C198 C192 -26(4) . . . . ?
 C191 C197 C198 C193 79(4) . . . . ?
 C192 C190 C191 O37 -151(6) . . . . ?
 C192 C190 C191 C197 40(5) . . . . ?
 C192 C190 C196 C193 -14(8) . . . . ?
 C194 C192 C198 C193 -177(4) . . . . ?
 C194 C192 C198 C197 -69(4) . . . . ?
 C195 C192 C198 C193 59(4) . . . . ?
 C195 C192 C198 C197 168(4) . . . . ?
 C196 C190 C191 O37 112(6) . . . . ?
 C196 C190 C191 C197 -57(5) . . . . ?
 C196 C190 C192 C194 162(5) . . . . ?
 C196 C190 C192 C195 -85(5) . . . . ?
 C196 C190 C192 C198 39(5) . . . . ?
 C196 C193 C198 C192 39(5) . . . . ?
 C196 C193 C198 C197 -65(6) . . . . ?
 C198 C193 C196 C190 -16(8) . . . . ?

_shelx_res_file
;
TITL exp_11729_b.res in P1
    4b.res
    created by SHELXL-2016/6 at 17:02:11 on 10-Nov-2022
REM Old TITL exp_11729 in P-1
REM SHELXT solution in P1
REM R1 0.196, Rweak 0.028, Alpha 0.000, Orientation as input
REM Flack x = 0.422 ( 0.006 ) from Parsons' quotients
REM Formula found by SHELXT: C118 N28 O15 S11 Ag12
CELL 1.54184 15.3536 15.6214 19.4032 80.377 81.929 66.006
ZERR 1 0.0003 0.0003 0.0003 0.001 0.001 0.002
LATT -1
SFAC C H Ag N O S
UNIT 162 196 12 6 26 12
EQIV $1 +X,+Y,-1+Z
DFIX 1.3 C129 C31
DFIX 1.53 C120 C107 C117 C107
DFIX 1.53 C128 C105
DFIX 1.53 C105 C127
DFIX 1.53 0.01 C122 C79 C112 C79
DFIX 1.48 C129 C73
DFIX 1.5 C135 C129 C130 C73
DFIX 1.39 0.01 C74 C75 C74 C73 C137 C73 C136 C137 N6 C136 N6 C75
DFIX 1.35 C129 C31 C130 C31
DFIX 1.39 0.01 C144 C141 C138 C141 C142 C141 C140 C139 C144 C139 C138 C140 =
 C143 C139 C143 C142
DFIX 1.51 0.01 C140 C139 C138 C140 C143 C142 C144 C141 C142 C141 C138 C141 =
 C144 C139
DFIX 1.51 0.01 C139 C143
DFIX 1.5 C118 C110 C118 C104
DFIX 1.53 C36 C42 C36 C41
DFIX 1.5 C119 C111 C119 C115
DFIX 1.5 0.01 C151 C149 C147 C151
DFIX 1.51 0.01 C44 C46 C47 C44 C44 C45 C45 C48 C48 C50 C47 C50
DFIX 1.5 C49 C50
DFIX 1.5 C49 C46
DFIX 1.5 C47 C50 C47 C44 C44 C45 C44 C46 C48 C50 C45 C48 C49 C50 C49 C46
DFIX 1.53 0.01 C51 C45 C45 C52
DFIX 1.5 0.01 C154 C149 C154 C150 C150 C155 C147 C155 C151 C149 C147 C151 =
 C157 C149
DFIX 1.53 0.01 C157 C156 C157 C152
DFIX 1.8 S12 C148
DFIX 1.5 C148 C149
DFIX 1.8 S11 C43
DFIX 1.5 C43 C44
DFIX 1.5 C163 C162 C186 C162 C163 C188 C187 C188 C187 C186 C164 C186 C164 =
 C165 C163 C165
DFIX 1.5 C191 C190 C190 C196 C193 C196 C193 C198 C198 C197 C191 C197 C198 =
 C192 C192 C190
DFIX 1.8 S10 C160 S10 C161
DFIX 1.2 O18 C138
DFIX 1.2 C46 O6
DFIX 1.25 0.01 O23 C154
DFIX 1.2 O28 C187
DFIX 1.25 O22 C110
DFIX 2.4 C107 C104 C123 C104
DFIX 1.5 0.01 C109 C104 C118 C104 C118 C107 C118 C110
DFIX 1.35 0.01 C124 C72
DFIX 1.53 0.01 C100 C62 C62 C59
DFIX 1.53 C194 C192 C192 C195
DFIX 1.53 0.01 C144 C145 C144 C146
DFIX 1.5 C76 C71
DFIX 1.8 S13 C166
DFIX 1.8 S14 C167
DFIX 1.5 C168 C167 C169 C166
DFIX 1.5 C171 C168 C171 C174 C172 C174 C172 C177 C175 C177 C175 C168 C172 =
 C173 C173 C168
DFIX 1.53 0.01 C173 C170 C176 C173
DFIX 1.5 C182 C179 C182 C181 C182 C178 C178 C184 C169 C184 C181 C180 C169 =
 C179 C180 C169
DFIX 1.2 O36 C184
DFIX 2.5 C180 C179 C180 C166
DFIX 1.53 0.01 C183 C179 C185 C179
SADI S12 O19 S12 O12 S11 O12 S11 O20 S12 O11 S11 O21
SADI S10 O4 S10 O25 S10 O24
SADI S10 O26 S10 O24 S10 O27 S10 O25 S10 O4
SADI S7 O15 S7 O17 S7 O7 S7 O13
SADI S13 O32 S13 O31 S14 O29 S14 O33 S14 O30 S13 O30
SADI O29 O33 O29 O34 O33 O34
DANG 2.4 C141 C139
DANG 2.4 C140 C144
DANG 2.4 C144 C142
DANG 2.4 C143 C144
DANG 2.4 C120 C123
DANG 2.4 C49 C47
DANG 2.4 C48 C49
DANG 2.4 C48 C52
DANG 2.4 C51 C48
DANG 2.4 C158 C109
DANG 2.4 C140 C143
DANG 2.5 C186 C163
DANG 2.5 C162 C188
DANG 2.5 C165 C162
DANG 2.5 C190 C198
DANG 2 O16 O15
DANG 2.5 C197 C193
DANG 2.5 C194 C195
DANG 2.5 C145 C146
DANG 2.5 C171 C172
DANG 2.5 C168 C172
DANG 2.5 C171 C173
DANG 2.5 C167 C176
DANG 2.5 C175 C167
DANG 2.2 H17h H16l
DANG 2 O31_$1 H0Ab
FLAT N6 C73 C74 C75 C136 C137
DELU N6 C73 C74 C75 C131 C132 C133 > C137
DELU C110 C123 C158
DELU C105 C127 C128
DELU S7 O7 O13 > O17
DELU C104 C109 C118 C123
DELU C59 C62 C100
SIMU 0.01 0.01 2 O6 O23 C43 > C52 C147 > C152 C154 > C157
SIMU 0.01 0.01 2 S10 O4 O24 > O28 O37 C159 > C165 C186 > C198
SIMU 0.01 0.01 2 O18 C61 C138 > C146
SIMU 0.01 0.01 2 O35 C167 C168 C170 > C177
SIMU 0.01 0.01 2 S13 S14 O29 > O34 C166 > C169
SIMU 0.01 0.01 2 O7 O14 S7 O13 O16 O17 O15
SIMU 0.01 0.01 2 O36 C166 C169 C178 > C185
ISOR 0.01 0.02 C117 C120 C123 C109
ISOR 0.01 0.02 C127 C128
ISOR 0.01 0.02 C86 C81 C82 C21 C101 C108 C70 C8
ISOR 0.01 0.02 C54
ISOR 0.01 0.02 C92
ISOR 0.01 0.02 S7
ISOR 0.01 0.02 C133 C136 C134 C137 C135 C73 C131 C132 C75 C74
ISOR 0.01 0.02 C96 C95 C98 C97
ISOR 0.01 0.02 C112 C79 C122
ISOR 0.01 0.02 C130 C125
ISOR 0.01 0.02 C105 C128
ISOR 0.01 0.02 C110
ISOR 0.01 0.02 C42 C41 C39 C34
ISOR 0.01 0.02 C119 C111 C115
ISOR 0.01 0.02 C129
ISOR 0.01 0.02 C158
ISOR 0.01 0.02 O19 O20 O21 O11
ISOR 0.01 0.02 O24 O25
ISOR 0.01 0.02 O27 O25
ISOR 0.01 0.02 O5
ISOR 0.01 0.02 O16 O13 O14 O7 O15 O17
ISOR 0.01 0.02 C104
ISOR 0.01 0.02 C100 C62 C59
ISOR 0.01 0.02 O1 C111 C121
ISOR 0.01 0.02 S13 S14
ISOR 0.01 0.02 S13 O32 O31 O29 S14 O30 O33
ISOR 0.01 0.02 H69a C69 C54
ISOR 0.01 0.02 O0AA
ISOR 0.01 0.02 O1AA

L.S. 15
PLAN  50
SIZE 0.05 0.15 0.3
TEMP -73.15
BOND $H
LIST 6
MORE -1
CONF
fmap 2
ACTA
REM <olex2.extras>
REM <HklSrc "%.\\4b.hkl">
REM </olex2.extras>

WGHT    0.135200   14.379200
FVAR       0.21769   0.72487   0.54655   0.46816
AG1   3    0.635822    0.803740    0.573140    11.00000    0.05057    0.05050 =
         0.05775   -0.00401   -0.02039   -0.01336
AG2   3    0.662836    0.622517    0.653725    11.00000    0.05899    0.04977 =
         0.05180    0.00041   -0.01950   -0.03138
AG3   3    0.598131    0.623790    0.510960    11.00000    0.06744    0.04919 =
         0.06049   -0.01693   -0.01785   -0.02407
AG4   3    0.559842    0.527806    0.756882    11.00000    0.05783    0.06333 =
         0.06626    0.01946   -0.02756   -0.02812
AG5   3    0.385839    0.768572    0.504197    11.00000    0.06800    0.06339 =
         0.06075    0.00242   -0.02260   -0.03283
AG6   3    0.426654    0.536790    0.604283    11.00000    0.09312    0.06240 =
         0.07401   -0.01228   -0.03760   -0.04117
AG7   3    0.432847    0.937630    0.559461    11.00000    0.05120    0.04381 =
         0.07437   -0.00274   -0.02517   -0.01253
AG8   3    0.331056    0.840797    0.658250    11.00000    0.06874    0.05267 =
         0.05806   -0.00442   -0.02282   -0.02357
AG9   3    0.561187    0.926664    0.710529    11.00000    0.08421    0.07662 =
         0.10688   -0.05174   -0.04451   -0.00293
AG10  3    0.354456    0.664120    0.743797    11.00000    0.08918    0.06924 =
         0.06910    0.02086   -0.04388   -0.04350
AG11  3    0.388922    0.840696    0.803994    11.00000    0.08395    0.08948 =
         0.07306   -0.04187   -0.01370   -0.02134
AG12  3    0.605891    0.697927    0.813652    11.00000    0.08506    0.10314 =
         0.09064   -0.01395   -0.01568   -0.05255
S1    6    0.530913    0.801432    0.488865    11.00000    0.05560    0.04553 =
         0.04188    0.00535   -0.01459   -0.02295
S2    6    0.393853    0.947951    0.687019    11.00000    0.06448    0.05050 =
         0.07138   -0.02518   -0.03265    0.00064
S3    6    0.672343    0.753901    0.700196    11.00000    0.04956    0.05647 =
         0.05404   -0.01918   -0.01578   -0.01861
S4    6    0.388502    0.426265    0.768949    11.00000    0.05460    0.06451 =
         0.06361    0.00834   -0.02812   -0.02802
S5    6    0.318241    0.708990    0.613379    11.00000    0.05998    0.05403 =
         0.05679    0.00610   -0.03164   -0.02840
S6    6    0.825425    0.617283    0.518117    11.00000    0.04448    0.06820 =
         0.06191   -0.02271    0.00041   -0.01411
S7    6    0.266264    0.800098    0.355752    11.00000    0.08806    0.07316 =
         0.06097   -0.00724   -0.02660   -0.04435
S8    6    0.462279    0.665012    0.827304    11.00000    0.07773    0.09227 =
         0.03877   -0.00030   -0.01719   -0.04194
S9    6    0.591314    0.518898    0.626409    11.00000    0.07069    0.03268 =
         0.07344   -0.00108   -0.02258   -0.02900
S10   6    0.162731    0.845579    0.801861    11.00000    0.06150    0.09627 =
         0.11406   -0.00847    0.00430   -0.02839
PART 1
S11   6    0.609511    1.036742    0.540785    31.00000    0.07945    0.05596 =
         0.06572    0.01380   -0.02913   -0.04614
PART 0
PART 2
S12   6    0.583254    1.049586    0.562165   -31.00000    0.05499    0.03992 =
         0.06493    0.00588   -0.02707   -0.01630
PART 0
PART 1
S13   6    0.702992    0.662695    0.964520    10.50000    0.11368    0.13599 =
         0.09716   -0.03067   -0.04437   -0.05890
PART 0
PART 2
S14   6    0.761323    0.647892    0.939016    10.50000    0.11998    0.12998 =
         0.11373   -0.02580   -0.05301   -0.06873
PART 0
O1    5    0.337260    0.518931    0.731956    11.00000    0.08426    0.08638 =
         0.10063    0.01814   -0.02474   -0.04008
O2    5    0.471910    0.420524    0.797297    11.00000    0.04125    0.07723 =
         0.07406    0.00656   -0.02029   -0.03413
O3    5    0.405245    0.366914    0.718044    11.00000    0.14289    0.23217 =
         0.09451   -0.05068   -0.02797   -0.11407
O4    5    0.202734    0.744034    0.797036    11.00000    0.09481    0.08458 =
         0.11271   -0.01855    0.00342   -0.03995
O5    5    0.264706    0.547533    0.274091    11.00000    0.09232    0.06228 =
         0.10731   -0.02502   -0.05308   -0.01079
PART 1
O6    5    0.755986    1.161816    0.356095    31.00000    0.07926    0.09011 =
         0.05788    0.00404   -0.00746   -0.02571
O7    5    0.289202    0.859159    0.294643    21.00000    0.08690    0.07796 =
         0.06457   -0.00475   -0.02515   -0.03851
PART 0
O8    5    0.800927    0.718310    0.518092    11.00000    0.07304    0.05495 =
         0.07418   -0.00419    0.00211   -0.02371
O9    5    0.824217    0.565272    0.590143    11.00000    0.06343    0.05954 =
         0.06935   -0.01452   -0.00257   -0.01025
O10   5    0.771228    0.596829    0.471835    11.00000    0.05447    0.08819 =
         0.09055   -0.04471   -0.00158   -0.02001
PART 2
O11   5    0.640514    0.954939    0.594436   -31.00000    0.03311    0.04110 =
         0.05252    0.00667   -0.01145   -0.00989
PART 0
O12   5    0.520377    1.048219    0.512268    11.00000    0.08258    0.06952 =
         0.06433   -0.00893   -0.03050   -0.02735
PART 2
O13   5    0.351837    0.759059    0.396731    21.00000    0.08187    0.07259 =
         0.05989   -0.00784   -0.03610   -0.04106
O14   5    0.261918    0.878269    0.302111   -21.00000    0.08667    0.07635 =
         0.05922   -0.00591   -0.02607   -0.03979
PART 0
PART 1
O15   5    0.174067    0.853578    0.393487    21.00000    0.09457    0.07622 =
         0.06833   -0.01349   -0.02186   -0.04068
O16   5    0.293038    0.756815    0.427343   -21.00000    0.08870    0.07600 =
         0.06369   -0.00827   -0.02370   -0.03953
PART 0
PART 2
O17   5    0.195824    0.837749    0.414259   -21.00000    0.08881    0.07721 =
         0.06474   -0.00464   -0.02142   -0.03908
PART 0
O18   5    0.234540    0.323162    0.947081    11.00000    0.14925    0.19719 =
         0.12554    0.01903   -0.03825   -0.12669
PART 2
O19   5    0.519419    1.115239    0.612468   -31.00000    0.04837    0.07318 =
         0.05646   -0.01035    0.01012   -0.00130
PART 0
PART 1
O20   5    0.585365    1.109836    0.589921    31.00000    0.05486    0.05620 =
         0.06572   -0.02549   -0.00594   -0.01125
O21   5    0.672968    0.935470    0.551383    31.00000    0.07727    0.07611 =
         0.09245    0.00735   -0.02101   -0.03812
PART 0
O22   5    1.022124    0.512996    0.343565    11.00000    0.18017    0.11217 =
         0.07731   -0.01042    0.00678   -0.06341
PART 2
O23   5    0.696364    1.190639    0.381666   -31.00000    0.07730    0.08869 =
         0.06295    0.00281   -0.01122   -0.01923
PART 0
PART 1
O24   5    0.212010    0.877585    0.842614    10.50000    0.07681    0.09610 =
         0.10968   -0.01006    0.00432   -0.03375
PART 0
PART 2
O25   5    0.210294    0.902875    0.763751    10.50000    0.07098    0.09397 =
         0.10978   -0.01003    0.00023   -0.03455
PART 0
PART 1
O26   5    0.162772    0.881946    0.727046    10.50000    0.05502    0.09411 =
         0.10924   -0.00922    0.00838   -0.02891
PART 0
PART 2
O27   5    0.170332    0.851767    0.874797    10.50000    0.08361    0.09761 =
         0.12049   -0.00917   -0.00448   -0.03258
PART 0
PART 1
O28   5   -0.145364    0.891015    0.867663    41.00000    0.08012    0.11373 =
         0.11192   -0.02647    0.00138   -0.02583
PART 0
PART 2
O29   5    0.758664    0.573159    0.993440    10.50000    0.12710    0.13490 =
         0.10382   -0.02267   -0.04224   -0.05907
PART 0
PART 1
O30   5    0.709612    0.666731    0.889104    10.50000    0.12184    0.13225 =
         0.10919   -0.02426   -0.04464   -0.05660
O31   5    0.625254    0.644142    1.001292    10.50000    0.12250    0.14000 =
         0.10174   -0.02146   -0.03940   -0.05588
O32   5    0.654317    0.758371    0.962483    10.50000    0.11952    0.13700 =
         0.10757   -0.02060   -0.04844   -0.06504
PART 0
PART 2
O33   5    0.839747    0.621930    0.887349    10.50000    0.11909    0.12607 =
         0.11104   -0.02297   -0.04869   -0.06837
O34   5    0.668875    0.713087    0.914908    10.50000    0.12125    0.13445 =
         0.11210   -0.02540   -0.04528   -0.05853
O35   5    0.936590    0.517284    1.052644    10.50000    0.10822    0.10753 =
         0.11232   -0.00999   -0.02069   -0.05503
PART 0
PART 1
O36   5    0.773939    0.909425    1.014508    10.50000    0.14091    0.12016 =
         0.14597   -0.00693   -0.05255   -0.06092
PART 0
PART 2
O37   5    0.032128    1.028274    0.664906   -41.00000    0.08809    0.11591 =
         0.13504   -0.01639   -0.00879   -0.04457
PART 0
N1    4    0.410777    0.452898    0.527252    11.00000    0.05764    0.05250 =
         0.07044   -0.01952   -0.01185   -0.02295
AFIX  66
N2    4    1.316213    0.032420    1.484338    11.00000    0.06248    0.04324 =
         0.07567   -0.00449   -0.01783   -0.03421
C4    1    1.335954    0.098850    1.434838    11.00000    0.09728    0.05883 =
         0.09476   -0.00047   -0.05440   -0.04030
AFIX  43
H4    2    1.385995    0.117393    1.440585    11.00000   -1.20000
AFIX  65
C5    1    1.282476    0.138150    1.376928    11.00000    0.07544    0.07704 =
         0.08355    0.02161   -0.04430   -0.04507
AFIX  43
H5    2    1.295968    0.183553    1.343097    11.00000   -1.20000
AFIX  65
C6    1    1.209258    0.111020    1.368519    11.00000    0.06079    0.05600 =
         0.05127   -0.00566   -0.00461   -0.03056
C7    1    1.189516    0.044590    1.418019    11.00000    0.05046    0.06106 =
         0.06893    0.01900   -0.02402   -0.03439
AFIX  43
H7    2    1.139475    0.026048    1.412271    11.00000   -1.20000
AFIX  65
C8    1    1.242993    0.005289    1.475929    11.00000    0.06527    0.08321 =
         0.07180   -0.00476   -0.02405   -0.04321
AFIX  43
H8    2    1.229501   -0.040113    1.509760    11.00000   -1.20000
AFIX   0
N3    4    0.577203    0.012685   -0.214397    11.00000    0.08965    0.06013 =
         0.06264   -0.03448   -0.03733   -0.01834
C1    1    0.404438    0.250402    0.256198    11.00000    0.06164    0.04845 =
         0.04117    0.00515   -0.00526   -0.02908
C2    1    0.568630    0.181857   -0.060570    11.00000    0.04628    0.03213 =
         0.05764   -0.00477   -0.01204   -0.02208
AFIX  43
H2    2    0.556177    0.245651   -0.078985    11.00000   -1.20000
AFIX   0
C3    1    0.678602    0.239571    0.144360    11.00000    0.04420    0.04415 =
         0.03052   -0.01401   -0.00438   -0.01616
C9    1    0.569751    0.136643    0.275568    11.00000    0.06395    0.03917 =
         0.04390   -0.01072   -0.00052   -0.01843
AFIX  43
H9    2    0.575674    0.178203    0.303481    11.00000   -1.20000
AFIX   0
C10   1    0.758318    0.213256    0.179245    11.00000    0.05539    0.08991 =
         0.06205   -0.00970   -0.00941   -0.04072
AFIX  43
H10   2    0.761803    0.251191    0.211416    11.00000   -1.20000
AFIX   0
C11   1    0.600500    0.321402    0.158892    11.00000    0.04824    0.06912 =
         0.04429   -0.02009    0.00063   -0.02831
C12   1    0.244238    0.366214    0.226657    11.00000    0.07959    0.03098 =
         0.06404    0.00441   -0.03141   -0.02436
AFIX  43
H12   2    0.248434    0.409136    0.254145    11.00000   -1.20000
AFIX   0
C13   1    0.481224    0.104884    0.195170    11.00000    0.06654    0.04061 =
         0.04488    0.00438   -0.00318   -0.03127
C14   1    0.398165    0.313203    0.307756    11.00000    0.04133    0.03992 =
         0.06456   -0.01998   -0.00383   -0.02114
AFIX  43
H14   2    0.371049    0.379569    0.294809    11.00000   -1.20000
AFIX   0
C15   1    0.394463    0.491186    0.461918    11.00000    0.04626    0.05664 =
         0.04692   -0.01815   -0.02099   -0.01765
AFIX  43
H15   2    0.377882    0.557270    0.451424    11.00000   -1.20000
AFIX   0
C16   1    0.954999    0.266268    1.089739    11.00000    0.05372    0.07995 =
         0.05748    0.00277   -0.02584   -0.04228
C17   1    0.898273    0.319962    1.029394    11.00000    0.07274    0.08803 =
         0.09655    0.02903   -0.04220   -0.05523
AFIX  43
H17   2    0.899791    0.379885    1.011730    11.00000   -1.20000
AFIX   0
C18   1    0.419398    0.341903    0.426467    11.00000    0.03542    0.03279 =
         0.04634    0.00109   -0.02164   -0.01144
C19   1    0.645505    0.049769    0.264684    11.00000    0.05914    0.04469 =
         0.06395   -0.00086    0.02347   -0.00371
AFIX  43
H19   2    0.700134    0.027661    0.290695    11.00000   -1.20000
AFIX   0
C20   1    0.430151    0.302019    0.494698    11.00000    0.03523    0.03727 =
         0.04314   -0.01267   -0.00512   -0.01368
AFIX  43
H20   2    0.439979    0.237651    0.508293    11.00000   -1.20000
AFIX   0
C21   1    1.062436    0.126934    1.031587    11.00000    0.07364    0.08016 =
         0.07354    0.00702   -0.01817   -0.02775
AFIX  43
H21   2    1.031413    0.154884    0.989588    11.00000   -1.20000
AFIX   0
C22   1    0.164543    0.386322    0.193618    11.00000    0.06414    0.03820 =
         0.05073   -0.00064   -0.03073   -0.02049
AFIX  43
H22   2    0.109078    0.440382    0.203968    11.00000   -1.20000
AFIX   0
C23   1    0.399927    0.441360    0.407646    11.00000    0.08584    0.04081 =
         0.03803   -0.00156   -0.02326   -0.04155
AFIX  43
H23   2    0.391385    0.470744    0.360698    11.00000   -1.20000
AFIX   0
C24   1    0.190601    0.731796    0.615611    11.00000    0.07676    0.06589 =
         0.06643    0.02357   -0.04043   -0.05121
AFIX  13
H24   2    0.165000    0.719615    0.664907    11.00000   -1.20000
AFIX   0
C25   1    0.508653    0.297468    0.067399    11.00000    0.03827    0.04863 =
         0.05380   -0.03131    0.00726   -0.01667
C26   1    0.348479    0.470350    0.098688    11.00000    0.06867    0.04981 =
         0.04123   -0.02426   -0.01221   -0.01097
AFIX  43
H26   2    0.295520    0.527334    0.107055    11.00000   -1.20000
AFIX   0
C27   1    0.324474    0.273868    0.217709    11.00000    0.04467    0.04325 =
         0.04788   -0.00222   -0.00059   -0.01241
C28   1    0.483240    0.160162    0.242968    11.00000    0.08844    0.04614 =
         0.02320    0.00417   -0.00846   -0.04596
C29   1    1.028121    0.177487    1.089707    11.00000    0.04231    0.10882 =
         0.06305    0.00082   -0.02047   -0.03658
C30   1    0.846015    0.291095    0.998411    11.00000    0.06225    0.08118 =
         0.07414   -0.00207   -0.01263   -0.04291
AFIX  43
H30   2    0.842130    0.232421    1.017109    11.00000   -1.20000
AFIX   0
C31   1    0.597768    0.383329    0.207638    11.00000    0.05602    0.08393 =
         0.07455   -0.05904    0.00010   -0.02492
PART 1
AFIX  43
H31   2    0.574843    0.448237    0.189341    10.50000   -1.20000
AFIX  43
PART 0
PART 2
H31A  2    0.615652    0.342941    0.250147    10.50000   -1.20000
AFIX   0
PART 0
C32   1    0.672793    0.182937    0.094016    11.00000    0.06357    0.05416 =
         0.03810   -0.00477   -0.01335   -0.04061
C33   1    0.556396    0.102271   -0.229597    11.00000    0.04736    0.05470 =
         0.05710   -0.02382   -0.03096   -0.00359
AFIX  43
H33   2    0.546552    0.130198   -0.276765    11.00000   -1.20000
AFIX   0
C34   1    0.255094    0.703692    0.329430    11.00000    0.07608    0.06390 =
         0.08295   -0.00999   -0.03591   -0.02470
AFIX  23
H34A  2    0.320415    0.658765    0.316166    11.00000   -1.20000
H34B  2    0.230190    0.672068    0.371210    11.00000   -1.20000
AFIX   0
C35   1    0.193546    0.717452    0.269881    11.00000    0.08885    0.04452 =
         0.07375   -0.00512   -0.04055   -0.02867
C36   1    0.086034    0.775225    0.269088    11.00000    0.10372    0.05134 =
         0.07282   -0.01273   -0.01644   -0.02641
C37   1    0.202193    0.617624    0.255140    11.00000    0.08670    0.04069 =
         0.08231   -0.00644   -0.03885   -0.02944
C38   1    0.230692    0.757117    0.193294    11.00000    0.11163    0.06816 =
         0.05791   -0.00571   -0.04309   -0.03032
AFIX  23
H38A  2    0.239228    0.816313    0.194578    11.00000   -1.20000
H38B  2    0.290821    0.709679    0.174057    11.00000   -1.20000
AFIX   0
C39   1    0.075917    0.741924    0.204991    11.00000    0.07925    0.08175 =
         0.08344   -0.00416   -0.03383   -0.03713
AFIX  13
H39   2    0.008556    0.769333    0.191490    11.00000   -1.20000
AFIX   0
C40   1    0.143058    0.774226    0.151718    11.00000    0.14150    0.10922 =
         0.06209   -0.00495   -0.05393   -0.06906
AFIX  23
H40A  2    0.111128    0.841860    0.133926    11.00000   -1.20000
H40B  2    0.163842    0.736856    0.111573    11.00000   -1.20000
AFIX   0
C41   1    0.037677    0.737045    0.334479    11.00000    0.08929    0.07611 =
         0.11799   -0.02748   -0.01398   -0.03202
AFIX 137
H41A  2    0.032439    0.771693    0.373600    11.00000   -1.50000
H41B  2    0.076073    0.669813    0.346903    11.00000   -1.50000
H41C  2   -0.026332    0.745270    0.324655    11.00000   -1.50000
AFIX   0
C42   1    0.051243    0.880520    0.267260    11.00000    0.08386    0.07112 =
         0.11160    0.00702   -0.02268   -0.04255
AFIX 137
H42A  2    0.106205    0.898595    0.261169    11.00000   -1.50000
H42B  2    0.013773    0.899669    0.311372    11.00000   -1.50000
H42C  2    0.011090    0.911885    0.228050    11.00000   -1.50000
AFIX   0
PART 1
C43   1    0.671505    1.076484    0.467791    31.00000    0.06540    0.08060 =
         0.05452   -0.00372   -0.01700   -0.02799
AFIX  23
H43A  2    0.664329    1.050537    0.426730    31.00000   -1.20000
H43B  2    0.637814    1.145938    0.459076    31.00000   -1.20000
AFIX   0
C44   1    0.774917    1.055611    0.468449    31.00000    0.06849    0.08640 =
         0.06147    0.00229   -0.01582   -0.02824
C45   1    0.815171    1.067736    0.531315    31.00000    0.06982    0.09172 =
         0.06870   -0.00491   -0.02079   -0.03160
C46   1    0.804045    1.109841    0.403728    31.00000    0.07293    0.08869 =
         0.06073    0.00150   -0.01231   -0.02471
C47   1    0.852974    0.961221    0.455975    31.00000    0.07394    0.09045 =
         0.06566    0.00127   -0.01419   -0.02347
AFIX  23
H47A  2    0.853676    0.942366    0.409594    31.00000   -1.20000
H47B  2    0.854072    0.909930    0.493941    31.00000   -1.20000
AFIX   0
C48   1    0.922858    1.035239    0.527916    31.00000    0.07561    0.09871 =
         0.08123    0.00174   -0.01686   -0.02898
AFIX  23
H48A  2    0.945122    1.087270    0.523713    31.00000   -1.20000
H48B  2    0.953249    0.984898    0.565761    31.00000   -1.20000
AFIX   0
C49   1    0.908263    1.085989    0.405862    31.00000    0.07694    0.09676 =
         0.07114    0.00538   -0.00581   -0.02133
AFIX  23
H49A  2    0.920505    1.136331    0.422499    31.00000   -1.20000
H49B  2    0.944602    1.070905    0.360071    31.00000   -1.20000
AFIX   0
C50   1    0.927914    0.999696    0.459437    31.00000    0.07315    0.09768 =
         0.07327    0.00444   -0.01480   -0.02532
AFIX  13
H50   2    0.993280    0.951123    0.448859    31.00000   -1.20000
AFIX   0
C51   1    0.786053    1.172413    0.537889    31.00000    0.07020    0.09861 =
         0.07807   -0.00589   -0.01774   -0.02955
AFIX 137
H51A  2    0.829458    1.196194    0.506751    31.00000   -1.50000
H51B  2    0.789658    1.179747    0.586463    31.00000   -1.50000
H51C  2    0.720425    1.208228    0.524655    31.00000   -1.50000
AFIX   0
C52   1    0.815365    1.008716    0.602927    31.00000    0.06868    0.09304 =
         0.06400   -0.00520   -0.02846   -0.03282
AFIX 137
H52A  2    0.760146    1.044013    0.633396    31.00000   -1.50000
H52B  2    0.874422    0.995090    0.624393    31.00000   -1.50000
H52C  2    0.811651    0.949325    0.596757    31.00000   -1.50000
AFIX   0
PART 0
C53   1    0.569937    0.120938   -0.109833    11.00000    0.06155    0.05072 =
         0.05739   -0.02130    0.00917   -0.03255
C54   1    0.185197    0.659897    0.569156    11.00000    0.10702    0.12711 =
         0.14125   -0.05631   -0.02300   -0.07473
AFIX 137
H54A  2    0.192385    0.682964    0.519394    11.00000   -1.50000
H54B  2    0.123223    0.654430    0.579806    11.00000   -1.50000
H54C  2    0.236646    0.597878    0.579567    11.00000   -1.50000
AFIX   0
C55   1    0.836866    0.126478    0.165908    11.00000    0.05093    0.06855 =
         0.05047   -0.01108   -0.01477   -0.02128
AFIX  43
H55   2    0.893141    0.107060    0.189643    11.00000   -1.20000
AFIX   0
C56   1    0.562469    0.023409    0.184308    11.00000    0.07482    0.06313 =
         0.06718   -0.03024    0.01453   -0.04329
AFIX  43
H56   2    0.561774   -0.015480    0.151793    11.00000   -1.20000
AFIX   0
C57   1    0.592753    0.026951   -0.095132    11.00000    0.05100    0.05461 =
         0.07667   -0.02337   -0.00804   -0.00456
AFIX  43
H57   2    0.610184   -0.003896   -0.049631    11.00000   -1.20000
AFIX   0
C58   1    0.426030    0.360191    0.543477    11.00000    0.08592    0.03253 =
         0.08076   -0.00506   -0.02256   -0.04251
AFIX  43
H58   2    0.434420    0.333235    0.590968    11.00000   -1.20000
AFIX   0
C59   1    0.505913    0.554853    0.953948    11.00000    0.09805    0.12495 =
         0.07117    0.01710    0.01472   -0.03932
AFIX 137
H59A  2    0.513993    0.499008    0.932886    11.00000   -1.50000
H59B  2    0.491931    0.544245    1.004758    11.00000   -1.50000
H59C  2    0.564866    0.566375    0.944271    11.00000   -1.50000
AFIX   0
C60   1    0.383240    0.091317    0.045987    11.00000    0.10126    0.08778 =
         0.07486   -0.01512   -0.01810   -0.06547
AFIX  43
H60   2    0.376368    0.154153    0.028742    11.00000   -1.20000
AFIX   0
C61   1    0.322083    0.396454    0.842144    11.00000    0.09503    0.18144 =
         0.07929    0.01847   -0.04289   -0.09698
AFIX  23
H61A  2    0.364461    0.335797    0.866522    11.00000   -1.20000
H61B  2    0.305536    0.444758    0.874296    11.00000   -1.20000
AFIX   0
C62   1    0.423488    0.640201    0.922762    11.00000    0.10343    0.11215 =
         0.09004   -0.00253   -0.02650   -0.05541
AFIX  13
H62   2    0.413053    0.695636    0.947047    11.00000   -1.20000
AFIX   0
C63   1    0.159713    0.329265    0.143116    11.00000    0.06054    0.07023 =
         0.05033   -0.01021   -0.00431   -0.04549
AFIX  43
H63   2    0.104383    0.348321    0.118343    11.00000   -1.20000
AFIX   0
C64   1    0.640771   -0.002011    0.217583    11.00000    0.05002    0.05765 =
         0.06522    0.00079    0.00268   -0.01174
AFIX  43
H64   2    0.694483   -0.057860    0.207923    11.00000   -1.20000
AFIX   0
C65   1    0.582809    0.159072    0.007458    11.00000    0.04836    0.03905 =
         0.04417   -0.01079   -0.00507   -0.01748
AFIX  43
H65   2    0.590808    0.096291    0.025960    11.00000   -1.20000
AFIX   0
C66   1    0.945456    0.578588    0.477906    11.00000    0.05862    0.08730 =
         0.07478   -0.03042    0.00328   -0.03962
AFIX  23
H66A  2    0.944138    0.614905    0.430802    11.00000   -1.20000
H66B  2    0.984032    0.595484    0.505869    11.00000   -1.20000
AFIX   0
C67   1    0.344313    0.409972    0.052235    11.00000    0.06202    0.05497 =
         0.05221   -0.01438   -0.01983   -0.03078
AFIX  43
H67   2    0.286026    0.424410    0.032449    11.00000   -1.20000
AFIX   0
C68   1    0.432685    0.442715    0.131124    11.00000    0.07028    0.05527 =
         0.04547   -0.00661   -0.02101   -0.02084
AFIX  43
H68   2    0.437240    0.482928    0.160929    11.00000   -1.20000
AFIX   0
C69   1    0.133956    0.833728    0.585222    11.00000    0.06418    0.08401 =
         0.13055    0.01466   -0.04428   -0.01415
AFIX 137
H69A  2    0.145316    0.877065    0.610502    11.00000   -1.50000
H69B  2    0.065577    0.846280    0.590274    11.00000   -1.50000
H69C  2    0.154713    0.843095    0.535435    11.00000   -1.50000
AFIX   0
C70   1    1.154377    0.039755    1.147333    11.00000    0.05572    0.07200 =
         0.06617   -0.00276   -0.01200   -0.02799
AFIX  43
H70   2    1.189970    0.008642    1.186940    11.00000   -1.20000
AFIX   0
C71   1    0.399589    0.064763    0.108926    11.00000    0.09950    0.13082 =
         0.06693   -0.00582   -0.01385   -0.06406
AFIX  43
H71   2    0.411337    0.000806    0.126326    11.00000   -1.20000
AFIX   0
C72   1    1.153873    0.154130    1.304749    11.00000    0.05928    0.06038 =
         0.06306    0.01048   -0.03786   -0.02911
AFIX  43
H72   2    1.159364    0.209938    1.280297    11.00000   -1.20000
AFIX   0
PART 2
C73   1    0.582105    0.491828    0.293405    10.50000    0.06308    0.06338 =
         0.06659   -0.00146   -0.00288   -0.02352
C74   1    0.534635    0.588786    0.296632    10.50000    0.08025    0.06937 =
         0.06829   -0.01558   -0.01377   -0.02519
AFIX  43
H74   2    0.499437    0.635722    0.261741    10.50000   -1.20000
AFIX   0
C75   1    0.550560    0.601223    0.362730    10.50000    0.08879    0.09018 =
         0.06502   -0.01357   -0.01529   -0.04418
AFIX  43
H75   2    0.517380    0.665214    0.371147    10.50000   -1.20000
AFIX   0
PART 0
C76   1    0.401925    0.128855    0.160009    11.00000    0.06982    0.02703 =
         0.04613   -0.00045   -0.00860   -0.01956
C77   1    0.832802    0.071501    0.120296    11.00000    0.05340    0.05120 =
         0.09517   -0.00235    0.00225   -0.01808
AFIX  43
H77   2    0.882984    0.011888    0.114205    11.00000   -1.20000
AFIX   0
C78   1    0.548016    0.159004   -0.178592    11.00000    0.07850    0.07934 =
         0.06259   -0.01218   -0.03735   -0.04070
AFIX  43
H78   2    0.526807    0.225353   -0.191032    11.00000   -1.20000
AFIX   0
C79   1    0.305689    1.073310    0.687525    11.00000    0.07494    0.05726 =
         0.08940   -0.03577   -0.00479   -0.00737
AFIX  13
H79   2    0.290675    1.087632    0.737201    11.00000   -1.20000
AFIX   0
C80   1    0.420920    0.333989    0.036430    11.00000    0.05383    0.05716 =
         0.04715   -0.00920   -0.00988   -0.02896
AFIX  43
H80   2    0.416044    0.301305    0.000976    11.00000   -1.20000
AFIX  66
C81   1    0.866429    0.389855    1.279574    11.00000    0.08202    0.09101 =
         0.10108   -0.01567   -0.01769   -0.03947
AFIX  43
H81   2    0.845109    0.417724    1.321997    11.00000   -1.20000
AFIX  65
C82   1    0.942123    0.302293    1.278468    11.00000    0.07323    0.09412 =
         0.09678    0.00127   -0.02663   -0.03985
AFIX  43
H82   2    0.972538    0.270317    1.320135    11.00000   -1.20000
AFIX  65
C83   1    0.973318    0.261516    1.216396    11.00000    0.07799    0.10156 =
         0.07460   -0.00206   -0.02101   -0.06576
C84   1    0.928818    0.308302    1.155431    11.00000    0.06517    0.08285 =
         0.07640    0.01102   -0.04024   -0.04191
C85   1    0.853123    0.395864    1.156536    11.00000    0.08975    0.09785 =
         0.08541   -0.01287   -0.03327   -0.05853
AFIX  43
H85   2    0.822709    0.427839    1.114868    11.00000   -1.20000
AFIX  65
C86   1    0.821927    0.436642    1.218607    11.00000    0.09166    0.10324 =
         0.11398   -0.01796   -0.03395   -0.05080
AFIX  43
H86   2    0.770193    0.496487    1.219362    11.00000   -1.20000
AFIX  66
C87   1    0.669247    0.356427    0.869460    11.00000    0.04328    0.10212 =
         0.07481    0.05574   -0.03398   -0.03987
AFIX  43
H87   2    0.622291    0.335434    0.860622    11.00000   -1.20000
AFIX  65
C88   1    0.725699    0.311513    0.925293    11.00000    0.05008    0.06338 =
         0.06079    0.01445   -0.02055   -0.03247
AFIX  43
H88   2    0.717325    0.259823    0.954614    11.00000   -1.20000
AFIX  65
C89   1    0.794402    0.342229    0.938225    11.00000    0.05026    0.05615 =
         0.07975    0.01738   -0.03343   -0.02581
C90   1    0.806654    0.417858    0.895324    11.00000    0.08250    0.09158 =
         0.11508    0.03690   -0.06618   -0.05270
AFIX  43
H90   2    0.853610    0.438851    0.904162    11.00000   -1.20000
AFIX  65
C91   1    0.750203    0.462773    0.839491    11.00000    0.05559    0.05708 =
         0.11004    0.05386   -0.04415   -0.02422
AFIX  43
H91   2    0.758577    0.514462    0.810170    11.00000   -1.20000
AFIX  65
N4    4    0.681499    0.432058    0.826558    11.00000    0.04237    0.07421 =
         0.05988    0.02998   -0.03207   -0.01835
AFIX   0
C92   1    0.856151    0.642081    0.727065    11.00000    0.06389    0.10093 =
         0.12051   -0.02582   -0.03302   -0.01597
AFIX 137
H92A  2    0.823393    0.625653    0.771119    11.00000   -1.50000
H92B  2    0.919468    0.636944    0.735968    11.00000   -1.50000
H92C  2    0.863252    0.598768    0.693529    11.00000   -1.50000
AFIX   0
C93   1    0.751748    0.106173    0.082629    11.00000    0.04294    0.07287 =
         0.04623   -0.02964    0.00919   -0.03295
AFIX  43
H93   2    0.752813    0.072409    0.045875    11.00000   -1.20000
AFIX   0
C94   1    0.590846   -0.024251   -0.145777    11.00000    0.09645    0.03879 =
         0.08903   -0.00621   -0.02821   -0.03756
AFIX  43
H94   2    0.599418   -0.088342   -0.132429    11.00000   -1.20000
AFIX  66
C95   1    0.422251   -0.063712    0.006626    11.00000    0.10802    0.10744 =
         0.09061   -0.01449   -0.01472   -0.05240
AFIX  43
H95   2    0.453250   -0.090936    0.048708    11.00000   -1.20000
AFIX  65
C96   1    0.426001   -0.121112   -0.042212    11.00000    0.15300    0.14037 =
         0.13668   -0.04278   -0.01929   -0.06252
AFIX  43
H96   2    0.459562   -0.187567   -0.033509    11.00000   -1.20000
AFIX  65
N5    4    0.380645   -0.081280   -0.103784    11.00000    0.17766    0.09131 =
         0.05289   -0.04885    0.00649   -0.06638
C97   1    0.331539    0.015954   -0.116518    11.00000    0.13829    0.11484 =
         0.11562   -0.02361   -0.02027   -0.05461
AFIX  43
H97   2    0.300541    0.043177   -0.158600    11.00000   -1.20000
AFIX  65
C98   1    0.327789    0.073355   -0.067681    11.00000    0.10626    0.08110 =
         0.08112   -0.03486   -0.01091   -0.03553
AFIX  43
H98   2    0.294227    0.139809   -0.076385    11.00000   -1.20000
AFIX  65
C99   1    0.373144    0.033523   -0.006109    11.00000    0.06567    0.06651 =
         0.08180    0.00312   -0.00005   -0.01621
AFIX   0
C100  1    0.330899    0.623445    0.932158    11.00000    0.10586    0.16061 =
         0.14510    0.03915   -0.00620   -0.06920
AFIX   3
H10A  2    0.290519    0.646185    0.893978    11.00000   -1.50000
H10B  2    0.301999    0.662515    0.969158    11.00000   -1.50000
H10C  2    0.338889    0.559605    0.949398    11.00000   -1.50000
AFIX   0
C101  1    1.135102    0.042756    1.030319    11.00000    0.07958    0.09493 =
         0.07387   -0.00257   -0.00436   -0.02244
AFIX  43
H101  2    1.155588    0.014554    0.988015    11.00000   -1.20000
AFIX   0
C102  1    0.429309    0.279985    0.372068    11.00000    0.06670    0.07002 =
         0.03697   -0.02108   -0.00110   -0.03679
AFIX  43
H102  2    0.459293    0.213548    0.383748    11.00000   -1.20000
AFIX   0
C103  1    0.802158    0.735100    0.699221    11.00000    0.05384    0.08918 =
         0.08204   -0.04947   -0.00190   -0.03148
AFIX  13
H103  2    0.826769    0.743973    0.649161    11.00000   -1.20000
AFIX   0
C104  1    0.945503    0.407037    0.473753    11.00000    0.09101    0.08353 =
         0.08834   -0.01918   -0.00620   -0.03547
AFIX  23
H10D  2    0.917382    0.414046    0.429209    11.00000   -1.20000
H10E  2    0.894322    0.419555    0.512532    11.00000   -1.20000
AFIX   0
C105  1    0.708368    0.403764    0.607485    11.00000    0.13567    0.09245 =
         0.13102   -0.01795   -0.02223   -0.04676
AFIX  13
H105  2    0.740956    0.407646    0.559375    11.00000   -1.20000
AFIX   0
C106  1    0.514698    0.353750    0.120982    11.00000    0.05042    0.07387 =
         0.03884   -0.03529   -0.00312   -0.01776
C107  1    1.081282    0.417515    0.513737    11.00000    0.05813    0.09070 =
         0.12228   -0.03971   -0.01736   -0.00442
C108  1    1.180455   -0.003278    1.090591    11.00000    0.07075    0.08358 =
         0.08367    0.02015   -0.01094   -0.02873
AFIX  43
H108  2    1.229538   -0.064840    1.091021    11.00000   -1.20000
AFIX   0
C109  1    1.024568    0.310486    0.487833    11.00000    0.10168    0.07869 =
         0.11187   -0.00489   -0.00326   -0.03655
AFIX  23
H10F  2    1.012741    0.280494    0.535344    11.00000   -1.20000
H10G  2    1.026914    0.269519    0.453218    11.00000   -1.20000
AFIX   0
C110  1    1.043830    0.451405    0.396370    11.00000    0.10630    0.10417 =
         0.09730   -0.02165   -0.01897   -0.03586
C111  1    0.657206    0.809015    0.376384    11.00000    0.10021    0.10106 =
         0.07708    0.01796    0.00304   -0.03344
AFIX 137
H11A  2    0.692916    0.766136    0.415030    11.00000   -1.50000
H11B  2    0.688777    0.851641    0.355419    11.00000   -1.50000
H11C  2    0.655309    0.772223    0.340781    11.00000   -1.50000
AFIX   0
C112  1    0.212472    1.085615    0.658697    11.00000    0.04856    0.05942 =
         0.09216    0.00070   -0.00182    0.01238
AFIX 137
H11D  2    0.222384    1.085716    0.607681    11.00000   -1.50000
H11E  2    0.161717    1.145567    0.670077    11.00000   -1.50000
H11F  2    0.193892    1.033406    0.679956    11.00000   -1.50000
AFIX   0
C113  1    0.326393    0.215284    0.167614    11.00000    0.05238    0.06687 =
         0.05052   -0.00811    0.00067   -0.03149
C114  1    0.232443    0.252457    0.133073    11.00000    0.06425    0.06581 =
         0.03760   -0.01636   -0.00962   -0.02707
AFIX  43
H114  2    0.227190    0.215265    0.101068    11.00000   -1.20000
AFIX   0
C115  1    0.485031    0.884701    0.353698    11.00000    0.09953    0.08864 =
         0.05768    0.00600   -0.03865   -0.02955
AFIX 137
H11G  2    0.479012    0.825787    0.349303    11.00000   -1.50000
H11H  2    0.504965    0.910942    0.307729    11.00000   -1.50000
H11I  2    0.423208    0.930093    0.371096    11.00000   -1.50000
AFIX   0
C116  1    0.587840    0.216634    0.057728    11.00000    0.05914    0.05290 =
         0.03239   -0.01500   -0.00589   -0.03334
C117  1    1.158651    0.458260    0.497808    11.00000    0.08216    0.13482 =
         0.12681   -0.03025   -0.02558   -0.04225
AFIX 137
H11J  2    1.162359    0.481451    0.447781    11.00000   -1.50000
H11K  2    1.220574    0.408855    0.509949    11.00000   -1.50000
H11L  2    1.142398    0.510478    0.525528    11.00000   -1.50000
AFIX   0
C118  1    0.998727    0.471014    0.469288    11.00000    0.04798    0.06497 =
         0.07645   -0.00196    0.01835   -0.01517
C119  1    0.557655    0.865419    0.403672    11.00000    0.06716    0.08739 =
         0.05030    0.00327   -0.02192   -0.01966
AFIX  13
H119  2    0.555261    0.927371    0.413116    11.00000   -1.20000
AFIX   0
C120  1    1.053949    0.389908    0.590916    11.00000    0.11188    0.16002 =
         0.12164    0.01169   -0.04432   -0.04490
AFIX 137
H12A  2    0.990135    0.388553    0.595342    11.00000   -1.50000
H12B  2    1.053694    0.436264    0.619386    11.00000   -1.50000
H12C  2    1.100579    0.327293    0.607260    11.00000   -1.50000
AFIX   0
C121  1    0.811378    0.804427    0.734849    11.00000    0.07841    0.09229 =
         0.10674   -0.01902   -0.04568   -0.03893
AFIX 137
H12D  2    0.783403    0.866926    0.708027    11.00000   -1.50000
H12E  2    0.879210    0.788651    0.739053    11.00000   -1.50000
H12F  2    0.777798    0.804888    0.781718    11.00000   -1.50000
AFIX   0
C122  1    0.346277    1.143205    0.645221    11.00000    0.07203    0.05667 =
         0.11016    0.01264   -0.02166   -0.02960
AFIX 137
H12G  2    0.410676    1.127573    0.658687    11.00000   -1.50000
H12H  2    0.304741    1.207515    0.654976    11.00000   -1.50000
H12I  2    0.349281    1.139073    0.595038    11.00000   -1.50000
AFIX   0
C123  1    1.110963    0.321892    0.482560    11.00000    0.08477    0.09021 =
         0.09893   -0.02733   -0.00881   -0.01458
AFIX  13
H123  2    1.165897    0.267014    0.503289    11.00000   -1.20000
AFIX   0
C124  1    1.097365    0.122691    1.278315    11.00000    0.12158    0.09059 =
         0.07822    0.02425   -0.04647   -0.08529
AFIX  43
H124  2    1.085600    0.069965    1.302775    11.00000   -1.20000
AFIX   0
C125  1    1.053388    0.169169    1.211712    11.00000    0.06874    0.08822 =
         0.07575   -0.00941   -0.02126   -0.04315
C126  1    1.078625    0.127618    1.154769    11.00000    0.05104    0.08695 =
         0.07678    0.02323   -0.02426   -0.04398
C127  1    0.661004    0.332452    0.621134    11.00000    0.16645    0.10412 =
         0.19670   -0.02144   -0.00192   -0.06919
AFIX 137
H12J  2    0.645460    0.320705    0.671628    11.00000   -1.50000
H12K  2    0.705014    0.273157    0.603709    11.00000   -1.50000
H12L  2    0.602235    0.357867    0.596798    11.00000   -1.50000
AFIX   0
C128  1    0.769777    0.391185    0.666705    11.00000    0.14278    0.15336 =
         0.15678   -0.01823   -0.04173   -0.04103
AFIX 137
H12M  2    0.743093    0.366648    0.710587    11.00000   -1.50000
H12N  2    0.770492    0.452227    0.671888    11.00000   -1.50000
H12O  2    0.835207    0.346598    0.655692    11.00000   -1.50000
AFIX   0
PART 1
C129  1    0.621039    0.366251    0.272079    10.50000    0.04188    0.04669 =
         0.04393   -0.01049    0.00365   -0.01862
AFIX  43
H129  2    0.653466    0.302364    0.290914    10.50000   -1.20000
AFIX   0
PART 0
PART 2
C130  1    0.583254    0.465762    0.222335    10.50000    0.06626    0.06437 =
         0.06074   -0.01853   -0.01761   -0.02317
AFIX  43
H130  2    0.572179    0.514893    0.184293    10.50000   -1.20000
AFIX  66
PART 0
PART 1
C131  1    0.565364    0.539318    0.304580    10.50000    0.06805    0.05510 =
         0.06144   -0.03493   -0.00774   -0.02578
AFIX  43
H131  2    0.541490    0.570125    0.260560    10.50000   -1.20000
AFIX  65
C132  1    0.566028    0.592070    0.355383    10.50000    0.07877    0.07537 =
         0.05431   -0.03105   -0.01424   -0.04019
AFIX  43
H132  2    0.542606    0.658930    0.346085    10.50000   -1.20000
AFIX  65
PART 0
N6    4    0.600960    0.546995    0.419790    11.00000    0.09472    0.07579 =
         0.06447   -0.01050   -0.01252   -0.05697
PART 1
C133  1    0.635229    0.449169    0.433394    10.50000    0.08756    0.06995 =
         0.06141   -0.04452   -0.01988   -0.02083
AFIX  43
H133  2    0.659103    0.418362    0.477413    10.50000   -1.20000
AFIX  65
C134  1    0.634566    0.396416    0.382591    10.50000    0.07756    0.06991 =
         0.05279   -0.02695   -0.02089   -0.02953
AFIX  43
H134  2    0.657988    0.329555    0.391889    10.50000   -1.20000
AFIX  65
C135  1    0.599634    0.441489    0.318184    10.50000    0.05924    0.05813 =
         0.05290   -0.01910   -0.01497   -0.02556
AFIX   0
PART 0
PART 2
C136  1    0.638347    0.456592    0.402312    10.50000    0.08857    0.08542 =
         0.06746   -0.01960   -0.00500   -0.02754
AFIX  43
H136  2    0.672543    0.409999    0.437791    10.50000   -1.20000
AFIX   0
C137  1    0.635251    0.420788    0.342039    10.50000    0.07214    0.06221 =
         0.06207   -0.01000    0.00084   -0.02134
AFIX  43
H137  2    0.665651    0.356032    0.335172    10.50000   -1.20000
AFIX   0
PART 0
C138  1    0.186415    0.356361    0.898702    11.00000    0.12713    0.19621 =
         0.12930    0.01746   -0.03560   -0.12100
C139  1    0.085810    0.395209    0.817907    11.00000    0.12153    0.20697 =
         0.14507    0.01250   -0.04969   -0.10468
AFIX  13
H139  2    0.019912    0.425796    0.801483    11.00000   -1.20000
AFIX   0
C140  1    0.087767    0.370838    0.893530    11.00000    0.12721    0.20450 =
         0.14378    0.02022   -0.03155   -0.11171
AFIX  23
H14A  2    0.041896    0.423082    0.919199    11.00000   -1.20000
H14B  2    0.075931    0.312701    0.909868    11.00000   -1.20000
AFIX   0
C141  1    0.227833    0.386319    0.831829    11.00000    0.10970    0.19577 =
         0.11564    0.01584   -0.04282   -0.10861
C142  1    0.239544    0.303791    0.799732    11.00000    0.13274    0.20107 =
         0.13269    0.00248   -0.04497   -0.11555
AFIX  23
H14C  2    0.279285    0.301741    0.754715    11.00000   -1.20000
H14D  2    0.272407    0.245543    0.831072    11.00000   -1.20000
AFIX   0
C143  1    0.146057    0.308805    0.787524    11.00000    0.14138    0.21149 =
         0.14425    0.01035   -0.04442   -0.09776
AFIX  23
H14E  2    0.133675    0.253623    0.812357    11.00000   -1.20000
H14F  2    0.138303    0.314756    0.736923    11.00000   -1.20000
AFIX   0
C144  1    0.140547    0.454698    0.801621    11.00000    0.12668    0.20815 =
         0.14174    0.01028   -0.04392   -0.09006
C145  1    0.101709    0.540523    0.842919    11.00000    0.13753    0.19722 =
         0.13949   -0.01729   -0.03553   -0.08204
AFIX   3
H14G  2    0.111679    0.592853    0.814589    11.00000   -1.50000
H14H  2    0.135329    0.524083    0.884459    11.00000   -1.50000
H14I  2    0.034599    0.557743    0.855869    11.00000   -1.50000
AFIX   0
C146  1    0.150458    0.496332    0.725368    11.00000    0.12199    0.21351 =
         0.14972    0.02544   -0.05770   -0.08476
AFIX 137
H14J  2    0.195841    0.446705    0.698116    11.00000   -1.50000
H14K  2    0.173898    0.546544    0.723121    11.00000   -1.50000
H14L  2    0.087998    0.522472    0.705921    11.00000   -1.50000
AFIX   0
PART 2
C147  1    0.841321    0.915376    0.408819   -31.00000    0.07356    0.08643 =
         0.06131   -0.00283   -0.01273   -0.02483
AFIX  23
H14M  2    0.870618    0.850081    0.432356   -31.00000   -1.20000
H14N  2    0.840262    0.913796    0.358157   -31.00000   -1.20000
AFIX   0
C148  1    0.666617    1.100259    0.522646   -31.00000    0.06636    0.08465 =
         0.06144    0.00266   -0.01173   -0.02626
AFIX  23
H14O  2    0.629853    1.161990    0.496498   -31.00000   -1.20000
H14P  2    0.693859    1.113386    0.561035   -31.00000   -1.20000
AFIX   0
C149  1    0.749644    1.046528    0.473304   -31.00000    0.06985    0.08575 =
         0.06088    0.00017   -0.01594   -0.02801
C150  1    0.853141    1.067420    0.375057   -31.00000    0.07444    0.09134 =
         0.06014    0.00456   -0.00789   -0.02294
AFIX  23
H15A  2    0.850767    1.057629    0.326359   -31.00000   -1.20000
H15B  2    0.891864    1.105013    0.374739   -31.00000   -1.20000
AFIX   0
C151  1    0.743072    0.967968    0.441994   -31.00000    0.07010    0.08530 =
         0.05933   -0.00096   -0.01623   -0.02770
AFIX  23
H15C  2    0.695671    0.993655    0.406348   -31.00000   -1.20000
H15D  2    0.723582    0.925618    0.478791   -31.00000   -1.20000
AFIX   0
C152  1    0.864888    0.908726    0.542066   -31.00000    0.06898    0.09199 =
         0.06995    0.00249   -0.02528   -0.02963
AFIX 137
H15E  2    0.826323    0.924522    0.586395   -31.00000   -1.50000
H15F  2    0.932487    0.875233    0.551091   -31.00000   -1.50000
H15G  2    0.844359    0.868312    0.520491   -31.00000   -1.50000
AFIX   0
PART 0
C153  1    0.117360    0.637065    0.215413    11.00000    0.08016    0.07079 =
         0.10103   -0.02924   -0.02586   -0.02816
AFIX  23
H15H  2    0.137176    0.610542    0.170138    11.00000   -1.20000
H15I  2    0.071978    0.611806    0.243286    11.00000   -1.20000
AFIX   0
PART 2
C154  1    0.754252    1.114054    0.409742   -31.00000    0.07353    0.08794 =
         0.05817    0.00202   -0.01433   -0.02409
C155  1    0.891940    0.975054    0.421219   -31.00000    0.07305    0.09192 =
         0.06564    0.00150   -0.01292   -0.02480
AFIX  13
H155  2    0.963269    0.942823    0.416614   -31.00000   -1.20000
AFIX   0
C156  1    0.885698    1.071398    0.512003   -31.00000    0.07038    0.09699 =
         0.07531    0.00056   -0.01993   -0.02818
AFIX 137
H15J  2    0.953255    1.054648    0.495558   -31.00000   -1.50000
H15K  2    0.878077    1.070657    0.563071   -31.00000   -1.50000
H15L  2    0.847590    1.134677    0.490000   -31.00000   -1.50000
AFIX   0
C157  1    0.851559    0.999792    0.492266   -31.00000    0.07238    0.09354 =
         0.07072    0.00084   -0.01781   -0.02577
PART 0
C158  1    1.128196    0.358709    0.402584    11.00000    0.11851    0.11435 =
         0.10689   -0.02662    0.00130   -0.03545
AFIX  23
H15M  2    1.189441    0.367179    0.393063    11.00000   -1.20000
H15N  2    1.126725    0.315851    0.370915    11.00000   -1.20000
AFIX   0
PART 1
C159  1    0.063048    1.066937    0.826679    41.00000    0.06997    0.09831 =
         0.12821   -0.02369    0.00555   -0.03687
AFIX   3
H15O  2    0.065278    1.099697    0.780399    41.00000   -1.50000
H15P  2    0.117808    1.008217    0.830539    41.00000   -1.50000
H15Q  2    0.063288    1.105087    0.860589    41.00000   -1.50000
AFIX   0
C160  1    0.038258    0.864252    0.823721    41.00000    0.06204    0.09926 =
         0.11679   -0.01821    0.00883   -0.02913
AFIX  23
H16A  2    0.021007    0.831491    0.791725    41.00000   -1.20000
H16B  2    0.032690    0.832572    0.871798    41.00000   -1.20000
AFIX   0
PART 0
PART 2
C161  1    0.037162    0.915757    0.796656   -41.00000    0.06565    0.10038 =
         0.12106   -0.01986    0.00612   -0.03127
AFIX  23
H16C  2    0.018826    0.901811    0.754207   -41.00000   -1.20000
H16D  2    0.003504    0.891394    0.837343   -41.00000   -1.20000
AFIX   0
PART 0
PART 1
C162  1   -0.042487    1.051387    0.841518    41.00000    0.07233    0.10309 =
         0.12759   -0.02150    0.00801   -0.03251
C163  1   -0.142155    1.112481    0.815206    41.00000    0.07520    0.10620 =
         0.12972   -0.02007    0.00938   -0.03082
AFIX  13
H163  2   -0.166994    1.180809    0.821592    41.00000   -1.20000
AFIX   0
C164  1   -0.052595    0.992960    0.745321    41.00000    0.07107    0.10438 =
         0.12610   -0.01935    0.00694   -0.03303
AFIX  23
H16E  2    0.006668    0.991126    0.716656    41.00000   -1.20000
H16F  2   -0.075795    0.950950    0.727378    41.00000   -1.20000
AFIX   0
C165  1   -0.126865    1.091846    0.738703    41.00000    0.07539    0.10684 =
         0.13068   -0.01800    0.00839   -0.03200
AFIX  23
H16G  2   -0.186252    1.095131    0.721901    41.00000   -1.20000
H16H  2   -0.102920    1.135586    0.707035    41.00000   -1.20000
AFIX   0
C166  1    0.809727    0.676925    0.973388    10.50000    0.11895    0.12581 =
         0.11042   -0.02301   -0.05067   -0.06589
AFIX  23
H16I  2    0.840621    0.619552    1.006117    10.50000   -1.20000
H16J  2    0.843812    0.660520    0.927159    10.50000   -1.20000
AFIX   0
PART 0
PART 2
C167  1    0.780831    0.729207    0.982995    10.50000    0.11941    0.12852 =
         0.11089   -0.02291   -0.05081   -0.06406
AFIX  23
H16K  2    0.828513    0.751128    0.954880    10.50000   -1.20000
H16L  2    0.720400    0.784811    0.989585    10.50000   -1.20000
AFIX   0
C168  1    0.817004    0.679112    1.053448    10.50000    0.11762    0.11789 =
         0.10708   -0.01721   -0.04686   -0.06278
PART 0
PART 1
C169  1    0.858383    0.738824    0.990132    10.50000    0.12084    0.11607 =
         0.11725   -0.01822   -0.05817   -0.07197
PART 0
PART 2
C170  1    0.943157    0.748705    1.032443    10.50000    0.11756    0.10837 =
         0.09618   -0.02450   -0.04845   -0.06507
AFIX 137
H17A  2    0.997942    0.690421    1.045480    10.50000   -1.50000
H17B  2    0.955409    0.803162    1.040022    10.50000   -1.50000
H17C  2    0.933639    0.753043    0.982880    10.50000   -1.50000
AFIX   0
C171  1    0.901471    0.585719    1.073993    10.50000    0.11122    0.11151 =
         0.10937   -0.01121   -0.03772   -0.05943
C172  1    0.858469    0.706897    1.155499    10.50000    0.11594    0.11090 =
         0.10236   -0.01041   -0.04926   -0.06128
AFIX  13
H172  2    0.878199    0.738049    1.187919    10.50000   -1.20000
AFIX   0
C173  1    0.853031    0.747907    1.077799    10.50000    0.11926    0.11492 =
         0.09989   -0.01566   -0.04629   -0.06149
C174  1    0.926668    0.610166    1.138433    10.50000    0.11302    0.11341 =
         0.10906   -0.00859   -0.04294   -0.05789
AFIX  23
H17D  2    0.924804    0.562654    1.178733    10.50000   -1.20000
H17E  2    0.992581    0.608094    1.130605    10.50000   -1.20000
AFIX   0
C175  1    0.734157    0.677774    1.106899    10.50000    0.11514    0.11007 =
         0.10110   -0.01582   -0.05167   -0.06379
AFIX  23
H17F  2    0.672357    0.726970    1.092365    10.50000   -1.20000
H17G  2    0.729861    0.615301    1.114406    10.50000   -1.20000
AFIX   0
C176  1    0.766100    0.839807    1.062271    10.50000    0.11968    0.11694 =
         0.09133   -0.01689   -0.04377   -0.05659
AFIX 137
H17H  2    0.781866    0.876996    1.020290    10.50000   -1.50000
H17I  2    0.748478    0.876150    1.102242    10.50000   -1.50000
H17J  2    0.712303    0.825109    1.054338    10.50000   -1.50000
AFIX   0
C177  1    0.763185    0.698839    1.171963    10.50000    0.11988    0.11323 =
         0.10147   -0.00838   -0.05260   -0.05446
AFIX  23
H17K  2    0.714384    0.758623    1.187058    10.50000   -1.20000
H17L  2    0.767600    0.647563    1.210703    10.50000   -1.20000
AFIX   0
PART 0
PART 1
C178  1    0.930059    0.817562    1.048926    10.50000    0.12693    0.11488 =
         0.12517   -0.01325   -0.06498   -0.07503
AFIX  23
H17M  2    0.916033    0.832447    1.097926    10.50000   -1.20000
H17N  2    0.962473    0.857055    1.021284    10.50000   -1.20000
AFIX   0
C179  1    0.911013    0.677196    1.053221    10.50000    0.11816    0.10617 =
         0.12223   -0.00635   -0.06119   -0.07339
C180  1    0.932746    0.740873    0.928814    10.50000    0.13072    0.11964 =
         0.12543   -0.01474   -0.05222   -0.06400
AFIX  23
H18A  2    0.946037    0.690791    0.898871    10.50000   -1.20000
H18B  2    0.912709    0.803063    0.899685    10.50000   -1.20000
AFIX   0
C181  1    1.016490    0.722496    0.968503    10.50000    0.12643    0.11352 =
         0.12790   -0.01549   -0.05478   -0.07665
AFIX  23
H18C  2    1.038413    0.774928    0.955144    10.50000   -1.20000
H18D  2    1.069788    0.663548    0.956227    10.50000   -1.20000
AFIX   0
C182  1    0.990148    0.713649    1.045742    10.50000    0.12333    0.11224 =
         0.12581   -0.01054   -0.06130   -0.07670
AFIX  13
H182  2    1.043028    0.681614    1.077647    10.50000   -1.20000
AFIX   0
C183  1    0.864944    0.666848    1.127560    10.50000    0.12189    0.10345 =
         0.12292    0.00880   -0.05989   -0.06435
AFIX   3
H18E  2    0.855414    0.721298    1.150950    10.50000   -1.50000
H18F  2    0.906853    0.608908    1.154010    10.50000   -1.50000
H18G  2    0.803044    0.663478    1.125380    10.50000   -1.50000
AFIX   0
C184  1    0.840452    0.832153    1.017298    10.50000    0.13051    0.11812 =
         0.12838   -0.01240   -0.06024   -0.06437
C185  1    0.966009    0.581728    1.025893    10.50000    0.12358    0.10110 =
         0.12252   -0.00853   -0.05783   -0.07295
AFIX 137
H18H  2    1.003683    0.536357    1.062703    10.50000   -1.50000
H18I  2    1.008880    0.588696    0.984888    10.50000   -1.50000
H18J  2    0.920751    0.558876    1.012553    10.50000   -1.50000
AFIX   0
C186  1   -0.031056    0.958107    0.821044    41.00000    0.06892    0.10275 =
         0.12360   -0.02073    0.00703   -0.03148
C187  1   -0.128666    0.961382    0.851302    41.00000    0.07528    0.10846 =
         0.12359   -0.02066    0.00694   -0.02988
C188  1   -0.202462    1.060428    0.852905    41.00000    0.07695    0.10872 =
         0.12813   -0.02101    0.00893   -0.02770
AFIX  23
H18K  2   -0.224316    1.076213    0.901391    41.00000   -1.20000
H18L  2   -0.258225    1.072006    0.827121    41.00000   -1.20000
AFIX   0
C189  1   -0.029753    1.000157    0.934678    41.00000    0.07795    0.10673 =
         0.12446   -0.02702    0.00728   -0.03199
AFIX 137
H18M  2    0.038206    0.970344    0.943196    41.00000   -1.50000
H18N  2   -0.057842    0.952758    0.945246    41.00000   -1.50000
H18O  2   -0.062889    1.050279    0.964856    41.00000   -1.50000
AFIX   0
PART 0
PART 2
C190  1   -0.001350    1.014022    0.794611   -41.00000    0.07018    0.10200 =
         0.12590   -0.02177    0.00555   -0.03342
C191  1   -0.011456    1.062113    0.720222   -41.00000    0.07275    0.10588 =
         0.12862   -0.01905    0.00139   -0.03827
C192  1   -0.104008    1.077916    0.811127   -41.00000    0.07391    0.10464 =
         0.12839   -0.01987    0.00726   -0.03236
C193  1   -0.024831    1.174847    0.824431   -41.00000    0.06750    0.09660 =
         0.12897   -0.02502    0.00788   -0.03765
AFIX  23
H19A  2    0.001417    1.221571    0.800871   -41.00000   -1.20000
H19B  2   -0.043878    1.184427    0.874368   -41.00000   -1.20000
AFIX   0
C194  1   -0.178431    1.058788    0.777091   -41.00000    0.07542    0.10784 =
         0.12886   -0.01861    0.00959   -0.02972
AFIX 137
H19C  2   -0.149252    1.031284    0.733465   -41.00000   -1.50000
H19D  2   -0.233250    1.118241    0.766781   -41.00000   -1.50000
H19E  2   -0.200003    1.014706    0.809436   -41.00000   -1.50000
AFIX   0
C195  1   -0.119221    1.048920    0.889839   -41.00000    0.07786    0.10984 =
         0.12808   -0.02153    0.00990   -0.02797
AFIX   3
H19F  2   -0.135951    1.107110    0.908739   -41.00000   -1.50000
H19G  2   -0.060131    1.003300    0.907009   -41.00000   -1.50000
H19H  2   -0.168841    1.025640    0.904029   -41.00000   -1.50000
AFIX   0
C196  1    0.042694    1.075292    0.815500   -41.00000    0.06859    0.09838 =
         0.12878   -0.02415    0.00601   -0.03600
AFIX  23
H19I  2    0.072244    1.045208    0.860210   -41.00000   -1.20000
H19J  2    0.094573    1.077200    0.779469   -41.00000   -1.20000
AFIX   0
C197  1   -0.067506    1.166245    0.712016   -41.00000    0.07459    0.10691 =
         0.13084   -0.01632    0.00729   -0.03341
AFIX  23
H19K  2   -0.119313    1.185501    0.680405   -41.00000   -1.20000
H19L  2   -0.026354    1.201806    0.695407   -41.00000   -1.20000
AFIX   0
C198  1   -0.105454    1.176212    0.787110   -41.00000    0.07381    0.10389 =
         0.13020   -0.01850    0.00735   -0.03352
AFIX  13
H198  2   -0.168534    1.229619    0.794764   -41.00000   -1.20000
AFIX   0

PART 0
O1AA  5    0.447877    0.822601    0.189068    11.00000    0.21513    0.12298 =
         0.09992   -0.03385   -0.00704   -0.08058
AFIX   3
H1AA  2    0.405117    0.818351    0.222458    11.00000   -1.50000
H1AB  2    0.465727    0.771291    0.169418    11.00000   -1.50000
AFIX   0

O0AA  5    0.526305    0.659979    0.107033    11.00000    0.26359
AFIX   3
H0AA  2    0.548445    0.614569    0.080683    11.00000   -1.50000
H0AB  2    0.538955    0.707699    0.085683    11.00000   -1.50000
AFIX   0
HKLF 4


REM  exp_11729_b.res in P1
REM R1 =  0.0830 for   24486 Fo > 4sig(Fo)  and  0.0966 for all   30451 data
REM   2385 parameters refined using   1906 restraints

END

WGHT      0.1351     14.3332

REM Highest difference peak  2.671,  deepest hole -2.017,  1-sigma level  0.159
Q1    1   0.7038  0.7667  0.5441  11.00000  0.05    2.67
Q2    1   0.6544  0.5768  0.4901  11.00000  0.05    2.64
Q3    1   0.3613  0.5752  0.6269  11.00000  0.05    2.59
Q4    1   0.7231  0.5830  0.6261  11.00000  0.05    2.52
Q5    1   0.4951  0.8965  0.5291  11.00000  0.05    2.52
Q6    1   0.2749  0.8830  0.6860  11.00000  0.05    2.46
Q7    1   0.5400  0.6459  0.5396  11.00000  0.05    2.42
Q8    1   0.6206  0.8983  0.6906  11.00000  0.05    2.39
Q9    1   0.5002  0.5698  0.7836  11.00000  0.05    2.38
Q10   1   0.4575  0.8218  0.7723  11.00000  0.05    2.38
Q11   1   0.2924  0.6999  0.7694  11.00000  0.05    2.29
Q12   1   0.5963  0.6596  0.6780  11.00000  0.05    2.13
Q13   1   0.3404  0.8941  0.8195  11.00000  0.05    2.12
Q14   1   0.3264  0.8050  0.5356  11.00000  0.05    2.08
Q15   1   0.4034  0.8091  0.6330  11.00000  0.05    1.92
Q16   1   0.6597  0.6739  0.7812  11.00000  0.05    1.79
Q17   1   0.4563  0.7241  0.4795  11.00000  0.05    1.76
Q18   1   0.6267  0.5042  0.7333  11.00000  0.05    1.72
Q19   1   0.3615  0.9775  0.5853  11.00000  0.05    1.67
Q20   1   0.5427  0.7458  0.8225  11.00000  0.05    1.51
Q21   1   0.4936  0.4846  0.5673  11.00000  0.05    1.18
Q22   1   0.6775  0.7197  0.9608  11.00000  0.05    1.18
Q23   1   0.5610  0.8546  0.6119  11.00000  0.05    1.13
Q24   1   0.6277  0.7388  1.2166  11.00000  0.05    1.09
Q25   1   0.4372  0.7995  0.4730  11.00000  0.05    1.07
Q26   1   0.5015  0.9830  0.7450  11.00000  0.05    1.00
Q27   1   0.7874  0.6253  1.3220  11.00000  0.05    0.97
Q28   1   0.3201  0.7465  0.3504  11.00000  0.05    0.94
Q29   1   0.2622  0.7426  0.6408  11.00000  0.05    0.90
Q30   1   0.2524  0.9043  0.6374  11.00000  0.05    0.89
Q31   1   0.5803  0.7809  0.6076  11.00000  0.05    0.89
Q32   1   0.7388  0.5635  0.6765  11.00000  0.05    0.89
Q33   1   0.1222  0.5618  0.9059  11.00000  0.05    0.88
Q34   1   0.2126  0.8396  0.9924  11.00000  0.05    0.87
Q35   1   0.5559  0.7772  0.2047  11.00000  0.05    0.86
Q36   1   0.5336  0.6984  0.4771  11.00000  0.05    0.85
Q37   1   0.4346  0.6069  0.6967  11.00000  0.05    0.85
Q38   1   0.4132  0.6959  0.1065  11.00000  0.05    0.85
Q39   1   0.3603  0.7428  0.0983  11.00000  0.05    0.85
Q40   1   0.7214  0.7331  0.6744  11.00000  0.05    0.85
Q41   1   0.6006  0.4718  0.6933  11.00000  0.05    0.84
Q42   1   0.4650  0.8548  0.5237  11.00000  0.05    0.84
Q43   1   0.5625  0.6653  0.8385  11.00000  0.05    0.84
Q44   1   0.4347  0.5805  0.7599  11.00000  0.05    0.82
Q45   1   0.4217  0.5924  0.7770  11.00000  0.05    0.81
Q46   1   0.3248  0.8257  0.8382  11.00000  0.05    0.80
Q47   1   0.6748  0.6369  0.4814  11.00000  0.05    0.79
Q48   1   0.4205  0.6835  0.7081  11.00000  0.05    0.79
Q49   1   0.5561  0.8775  0.5510  11.00000  0.05    0.78
Q50   1   0.6341  0.6195  1.1091  11.00000  0.05    0.76
;
_shelx_res_checksum                90243
_shelx_hkl_file
;
   0   0  -1 2167.91  563.18
   0   0  -1 7430.04  542.44
   0   0  -2  732.97   55.91
   0   0  -2  731.58   55.86
   0   0   2  807.65   55.93
   0   0  -2  805.05   55.98
   0   0   3 1910.31  129.21
   0   0  -3 1763.53  119.44
   0   0  -3 1660.57  119.59
   0   0  -3 1478.62  119.24
   0   0   3 1746.60  119.35
   0   0   4 1111.93   73.34
   0   0  -4  838.14   72.75
   0   0  -4 1101.72   73.05
   0   0  -4 1091.63   73.31
   0   0   4 1076.30   72.92
   0   0   4  933.22   80.12
   0   0  -5  381.33   27.64
   0   0  -5  370.90   27.93
   0   0   5  370.03   27.49
   0   0   5  321.69   27.86
   0   0   5  384.75   35.14
   0   0   5  400.90   28.04
   0   0  -6  241.35   18.13
   0   0   6  230.15   17.94
   0   0   6  214.54   18.50
   0   0   6  268.67   18.64
   0   0  -6  235.69   18.50
   0   0   7  598.38   46.37
   0   0  -7  707.71   47.21
   0   0   7  653.12   49.15
   0   0  -7  663.90   46.67
   0   0   7  607.59   47.00
   0   0   7  626.15   47.00
   0   0   7  557.58   47.00
   0   0   8  152.84   12.17
   0   0   8  136.91   14.48
   0   0   8  130.39   11.33
   0   0   8  126.13   12.08
   0   0  -8  160.19   11.78
   0   0  -8  143.73   12.17
   0   0   8  168.40   12.35
   0   0   9  371.72   31.98
   0   0   9  430.10   32.07
   0   0   9  440.57   32.07
   0   0  -9  391.55   32.00
   0   0   9  455.70   31.30
   0   0 -10  115.50   10.60
   0   0  10  123.96   10.55
   0   0  10  106.67   10.50
   0   0 -10  121.79    9.63
   0   0  10  118.14   10.47
   0   0  10  126.80    9.67
   0   0 -11   62.15    5.14
   0   0 -11   53.38    5.14
   0   0  11   13.04   12.90
   0   0  11   36.92    6.98
   0   0  11   57.51    8.71
   0   0 -11   55.07    4.96
   0   0  11   59.16    5.68
   0   0  11   29.75    9.34
   0   0  11   46.44    6.35
   0   0 -12  254.06   19.77
   0   0  12  284.77   24.03
   0   0 -12  256.78   20.04
   0   0  12  239.31   19.93
   0   0 -12  319.22   20.18
   0   0  12  174.19   21.46
   0   0 -12  258.30   21.55
   0   0 -12  301.36   20.13
   0   0  12  148.88   23.50
   0   0  12  141.23   28.27
   0   0  12  234.38   20.83
   0   0  13  391.95   46.93
   0   0 -13  440.89   33.73
   0   0  13  391.32   34.38
   0   0 -13  453.88   33.46
   0   0  13  435.17   33.62
   0   0  13  463.01   38.58
   0   0 -13  436.92   35.35
   0   0 -13  538.02   33.94
   0   0  13  328.90   36.22
   0   0  13  301.97   40.12
   0   0 -13  495.80   33.81
   0   0 -14  100.99    8.54
   0   0  14   91.63    8.63
   0   0  14  108.52   21.28
   0   0 -14   86.82   10.34
   0   0 -14  115.38    9.12
   0   0 -14  103.96    8.87
   0   0  14   83.26   20.21
   0   0  14   75.88    9.58
   0   0 -14   91.54    8.79
   0   0  14   39.73   38.37
   0   0  14   54.95   42.04
   0   0  15   16.03   26.67
   0   0  15   17.49    3.38
   0   0  15  -16.17   50.38
   0   0  15   22.70   48.88
   0   0 -15   17.88    3.44
   0   0 -15   17.34    5.29
   0   0 -15   20.68    3.35
   0   0 -15   24.98    3.52
   0   0  15  -21.69   49.96
   0   0 -15   22.42    3.85
   0   0  15   14.92    4.47
   0   0  16   -2.55   54.71
   0   0  16   31.36    4.18
   0   0  16   51.40   61.49
   0   0 -16   18.37    3.68
   0   0 -16   20.80    3.71
   0   0  16   28.56    5.15
   0   0  16  -12.83   31.92
   0   0 -16   20.99    4.12
   0   0 -16   23.81    3.93
   0   0  17   15.14    4.28
   0   0  17   26.15   29.34
   0   0  17   20.63    3.45
   0   0 -17   17.96    3.34
   0   0  17  -24.53   52.51
   0   0 -17   10.31    3.10
   0   0  17   10.17   60.75
   0   0 -17   14.03    3.38
   0   0 -17   14.04    4.06
   0   0  18   27.14   44.57
   0   0  18  -32.78   55.12
   0   0 -18    8.96    3.58
   0   0  18    7.30    3.63
   0   0  18  -16.47   29.94
   0   0 -18    4.19    2.58
   0   0  18   11.51    2.79
   0   0 -18    8.81    3.12
   0   0 -18    8.81    2.91
   0   0  18   16.29   23.66
   0   0 -19   24.10    4.74
   0   0 -19   23.71    4.07
   0   0 -19   27.37    4.01
   0   0  19   34.07    4.02
   0   0  19   11.29   38.67
   0   0 -19   21.27    4.29
   0   0  19   35.94    4.77
   0   0 -20  116.95    8.87
   0   0 -20   87.06    9.02
   0   0 -20   75.80    8.55
   0   0  20  105.58    9.10
   0   0  21   54.97    5.36
   0   0 -21   58.19    5.22
   0   0 -21   47.59    5.42
   0   0  22   11.73    2.33
   0   0 -22   12.72    2.32
   0   0 -23    9.72    2.40
   0   0  23    7.60    2.39
   0   0  23    4.14    1.54
   0   1 -23   12.85    2.27
   0  -1  23    6.74    2.35
   0  -1  23   10.32    2.07
   0  -1  23    8.69    1.83
   0   1 -22   26.43    2.98
   0  -1  22   23.52    3.34
   0   1 -22   26.78    3.57
   0  -1  21   20.85    3.82
   0   1 -21   24.98    3.34
   0  -1  21   18.65    3.00
   0   1 -20   31.83    4.75
   0  -1  20   36.71    4.57
   0   1 -20   39.69    4.70
   0  -1  20   40.91    5.59
   0  -1  20   37.71   27.06
   0   1 -19   27.71    4.89
   0   1 -19   40.86    4.61
   0  -1  19   30.22    5.66
   0   1 -19   29.80    4.59
   0  -1  19   34.17    4.68
   0   1 -18    4.91    2.79
   0  -1  18    5.90    2.99
   0  -1  18  -37.17   67.30
   0   1 -18    1.65    2.63
   0   1 -18    5.41    3.56
   0  -1  18   -0.62   33.08
   0  -1  18    7.66    5.20
   0   1 -18    0.95    2.74
   0  -1  18   -6.68   38.58
   0   1 -17    4.73    3.42
   0   1 -17    5.13    2.77
   0  -1  17    4.28    3.34
   0  -1  17    3.70    2.27
   0   1 -17    6.81    5.73
   0  -1  17    2.19   69.04
   0  -1  17   -0.18    5.08
   0   1 -17    4.47    2.90
   0   1 -17    0.41    2.66
   0   1 -16   13.71    3.38
   0   1 -16   15.02    4.05
   0  -1  16   13.54    6.23
   0   1 -16   16.21    3.52
   0  -1  16   15.43    4.06
   0   1 -16   13.07    3.26
   0   1 -16    8.67    5.34
   0  -1  16   12.28    2.94
   0   1 -15    8.32    2.90
   0  -1  15    2.82    5.51
   0   1 -15    7.07    3.02
   0  -1  15    2.07    3.68
   0  -1  15   12.85   20.13
   0  -1  15    6.45    2.37
   0  -1  15    4.52   49.59
   0   1 -15    7.23    2.62
   0   1 -15   10.49    4.55
   0   1 -15    6.41    2.64
   0  -1  15   47.79   50.34
   0  -1  14    4.17    4.09
   0   1 -14    3.59    2.35
   0   1 -14    5.25    3.86
   0  -1  14   -7.06   16.56
   0   1 -14    5.59    2.48
   0  -1  14   -0.49    4.40
   0   1 -14    4.29    2.14
   0  -1  14    7.82   28.29
   0   1 -14    6.11    2.25
   0  -1  14    2.04    1.96
   0  -1  14   -4.32   36.64
   0  -1  13   46.70    5.05
   0  -1  13   54.30    6.67
   0  -1  13   56.13   12.97
   0   1 -13   55.69    5.33
   0  -1  13   39.38    6.31
   0   1 -13   49.81    5.10
   0   1 -13   51.09    7.34
   0   1 -13   48.14    5.39
   0   1 -13   53.59    5.41
   0  -1  12    3.90    6.86
   0  -1  12   11.54    4.03
   0   1 -12   13.88    2.60
   0  -1  12   11.61    2.44
   0   1 -12   16.78    2.58
   0   1 -12   16.18    2.63
   0  -1  12    7.04    3.57
   0   1 -12   13.58    2.45
   0   1 -12   15.06    4.36
   0   1 -11   45.90    6.17
   0   1 -11   45.30    4.44
   0  -1  11   38.65    5.32
   0  -1  11   53.14    5.07
   0   1 -11   41.47    4.57
   0  -1  11   36.23    7.01
   0   1 -11   48.46    4.48
   0   1 -11   46.43    4.48
   0  -1  10   48.97    5.29
   0   1 -10   41.91    6.58
   0   1 -10   36.55    5.13
   0  -1  10   45.20    5.26
   0  -1  10   40.26    7.29
   0  -1  10   50.55    4.86
   0   1  -9  361.85   28.17
   0   1  -9  365.05   26.60
   0  -1   9  279.27   25.99
   0   1  -9  397.05   26.22
   0  -1   9  350.62   26.27
   0  -1   9  345.34   25.31
   0   1  -9  313.22   25.22
   0  -1   9  272.98   27.74
   0  -1   8  852.60   65.24
   0  -1   8  855.32   66.08
   0   1  -8  986.11   66.51
   0  -1   8  747.42   65.92
   0   1  -8 1147.82   66.73
   0  -1   8  564.57   70.32
   0   1  -8 1001.07   67.93
   0   1  -8  886.68   65.31
   0   1  -7 2824.08  207.58
   0  -1   7 2845.74  207.53
   0   1  -7 2863.88  208.43
   0  -1   7 2817.84  208.25
   0  -1   7 2491.21  208.17
   0   1  -7 3105.72  209.76
   0   1  -7 4334.76  209.47
   0  -1   7 1127.54  210.62
   0   1  -6 2019.03  171.84
   0   1  -6 2681.48  173.16
   0  -1   6 2326.65  171.85
   0  -1   6 2308.05  171.24
   0  -1   6 1997.38  171.75
   0   1  -6 2304.28  171.29
   0  -1   5   29.42    2.70
   0  -1   5   27.58   15.86
   0  -1   5   30.50    2.79
   0   1  -5   35.88    3.05
   0  -1   5   31.35    3.42
   0   1  -5   40.96    2.94
   0   1  -5   50.80    4.74
   0   1  -5   31.79    4.44
   0  -1   4  619.53   52.00
   0   1  -4  707.76   52.20
   0   1  -4  744.31   52.10
   0  -1   4  712.65   52.05
   0   1  -4  684.58   52.53
   0  -1   4  700.98   52.47
   0   1  -4  811.31   53.37
   0  -1   3   59.57    3.81
   0  -1   3   60.88    3.29
   0   1  -3   39.30    4.14
   0   1  -3   31.77    3.22
   0   1  -3   29.77    3.55
   0  -1   3   67.55    4.07
   0   1  -3   30.86    3.29
   0  -1   2   20.08    1.92
   0   1  -2   25.99    1.92
   0   1  -2   32.47    2.54
   0  -1   2   20.84    2.15
   0  -1   2   21.64    2.29
   0   1  -2   30.31    2.84
   0   1  -2   27.82    2.26
   0  -1   1 6027.42  410.70
   0   1  -1 6294.93  410.94
   0   1  -1 5665.52  410.83
   0   1  -1 4823.66  410.75
   0  -1   1 5053.14  410.79
   0  -1   1 5847.68  410.77
   0  -1   1 5273.13  410.80
   0   1  -1 5895.47  410.71
   0   1   0 5244.57  405.53
   0  -1   0 5354.03  405.48
   0   1   0 5396.63  405.48
   0   1   0 5778.37  405.41
   0  -1   0 5646.54  405.43
   0   1   0 5526.21  405.44
   0  -1  -1 5748.77  440.92
   0   1   1 6374.05  440.91
   0  -1  -1 6310.72  440.99
   0  -1  -1 6114.89  440.96
   0   1   1 5428.00  440.96
   0   1   1 6338.75  440.97
   0   1   1 5841.04  440.95
   0  -1  -2  255.20   18.11
   0   1   2  223.74   18.05
   0   1   2  239.70   17.74
   0   1   2  230.50   17.75
   0   1   2  240.29   17.69
   0   1   3   41.17    3.10
   0   1   3   24.44    4.44
   0   1   3   37.71    3.29
   0  -1  -3   32.36    3.02
   0  -1  -3    9.66    6.13
   0   1   3   47.32    3.29
   0   1   3   28.35    3.23
   0   1   4  428.79   38.98
   0  -1  -4  552.25   38.99
   0   1   4  536.51   40.57
   0  -1  -4  560.62   38.91
   0  -1  -4  422.27   44.93
   0  -1  -4  507.93   38.78
   0   1   4  518.41   39.04
   0   1   4  553.00   39.01
   0   1   4  545.87   38.81
   0   1   5  303.23   24.08
   0  -1  -5  294.82   21.41
   0  -1  -5  311.10   21.58
   0  -1  -5  312.82   21.71
   0   1   5  291.50   21.44
   0   1   5  317.82   21.78
   0   1   6  172.51   11.50
   0  -1  -6  160.27   11.16
   0   1   6  147.16   14.52
   0   1   6  146.68   11.46
   0  -1  -6  173.38   11.49
   0   1   6  138.67   10.96
   0   1   7  110.01    9.35
   0  -1  -7  105.96    8.98
   0   1   7  113.50    8.88
   0  -1  -7  113.17    9.30
   0   1   7  101.19   12.41
   0  -1  -7  107.27    8.58
   0   1   7  114.64    9.35
   0   1   8 1172.39   83.03
   0  -1  -8 1080.62   83.45
   0   1   8 1187.03   83.54
   0  -1  -8 1068.25   82.64
   0   1   8  955.85   86.25
   0  -1  -8 1178.71   83.22
   0   1   8  996.76   83.39
   0  -1  -9  972.48   71.89
   0  -1  -9  870.44   72.15
   0   1   9  965.62   72.25
   0   1   9  744.81   74.73
   0   1   9 1038.61   71.73
   0  -1  -9 1148.34   74.25
   0   1   9  935.58   73.57
   0   1  10  519.56   36.12
   0   1  10  414.25   36.60
   0  -1 -10  556.67   38.83
   0  -1 -10  459.94   36.72
   0  -1 -10  482.77   36.28
   0   1  10  527.97   36.86
   0   1  10  330.45   38.98
   0   1  10  444.96   37.87
   0  -1 -11  142.07   11.50
   0   1  11  112.09   17.63
   0   1  11  141.32   12.03
   0   1  11  163.37   12.64
   0   1  11  132.02   12.71
   0   1  11  109.65   23.32
   0   1  11  152.18   11.98
   0   1  11  125.11   13.64
   0   1  11  123.22   14.22
   0   1  11  130.43   12.55
   0  -1 -11  162.34   11.70
   0  -1 -11  161.29   11.74
   0   1  11  147.13   16.30
   0   1  12  764.57   69.40
   0  -1 -12  903.79   64.92
   0   1  12  820.17   65.72
   0   1  12  893.33   65.09
   0   1  12  737.44   66.82
   0  -1 -12 1012.34   64.97
   0   1  12  726.18   65.57
   0  -1 -12  952.76   64.94
   0   1  12  916.30   72.67
   0  -1 -12  870.32   64.68
   0   1  12  967.05   68.26
   0   1  13 1334.31  124.96
   0  -1 -13 1702.50  124.17
   0   1  13 1514.16  126.58
   0  -1 -13 1840.86  124.47
   0   1  13 1594.21  125.21
   0   1  13 1433.94  129.50
   0   1  13 1821.57  132.15
   0  -1 -13 1736.22  124.44
   0   1  13 1883.40  127.76
   0   1  13 1763.25  124.59
   0  -1 -13 1928.04  124.54
   0   1  14  346.13   26.70
   0  -1 -14  343.77   26.55
   0   1  14  278.36   34.66
   0   1  14  307.79   27.37
   0  -1 -14  360.51   26.63
   0  -1 -14  331.19   26.27
   0   1  14  275.12   45.96
   0  -1 -14  320.50   26.47
   0   1  15   23.72    3.87
   0  -1 -15   31.22    4.00
   0   1  15   20.82    4.63
   0  -1 -15   21.34    3.41
   0   1  15    9.07   44.45
   0   1  15   16.19    6.53
   0   1  15   33.45   24.97
   0  -1 -15   21.89    3.61
   0  -1 -15   20.71    3.40
   0   1  15   17.62   42.20
   0   1  16   56.05   50.72
   0   1  16   92.51   44.96
   0  -1 -16   83.62    8.02
   0   1  16   80.14    9.18
   0  -1 -16   95.27    8.57
   0   1  16   56.18   26.64
   0   1  16   63.03   10.14
   0  -1 -16   80.50    8.14
   0  -1 -16   86.48    8.30
   0   1  16  107.67    8.69
   0   1  17   55.79    9.47
   0  -1 -17   84.14    7.55
   0   1  17   44.26   22.38
   0   1  17   94.03    8.04
   0  -1 -17   82.73    8.12
   0   1  17   24.12   39.77
   0  -1 -17   63.05    7.43
   0   1  17   39.48   46.36
   0  -1 -17   78.79    7.73
   0   1  18    8.74   29.57
   0  -1 -18   14.80    3.13
   0   1  18    9.47    4.03
   0   1  18   15.96    5.37
   0  -1 -18   18.11    3.34
   0  -1 -18   13.02    3.33
   0   1  18   15.49    3.50
   0  -1 -18   14.71    3.69
   0   1  19   19.09    5.20
   0   1  19   24.81    3.79
   0  -1 -19   19.60    4.25
   0  -1 -19   20.38    3.93
   0  -1 -19   25.29    3.68
   0   1  19   21.26    4.47
   0  -1 -20   51.68    6.38
   0   1  20   56.98    7.27
   0  -1 -20   50.93    5.65
   0   1  20   53.98    6.42
   0  -1 -20   46.45    6.02
   0   1  20   69.07    6.09
   0  -1 -21   11.63    3.32
   0   1  21   17.41    3.51
   0   1  21   14.77    4.36
   0  -1 -21   14.75    2.91
   0  -1 -22    2.63    2.19
   0   1  22    2.45    2.70
   0  -1 -22    1.84    1.68
   0   1  22    3.43    2.12
   0   1  23    2.97    2.05
   0   1  23    1.82    1.36
   0   1  23    0.89    2.14
   0  -2  23    8.98    1.85
   0  -2  23   10.43    1.78
   0  -2  22   11.74    2.19
   0   2 -22   15.86    2.40
   0   2 -22   14.16    2.86
   0  -2  22   16.30    2.69
   0   2 -21    2.56    2.81
   0  -2  21    5.73    2.58
   0   2 -21    0.70    2.03
   0  -2  20    1.21    2.86
   0  -2  20  -29.95   20.05
   0  -2  20  -22.64   30.83
   0   2 -20   -0.18    2.40
   0  -2  20    3.12    2.02
   0  -2  19   11.24   29.00
   0  -2  19   -4.18   50.75
   0  -2  19    0.96    2.19
   0  -2  19   19.50   17.33
   0  -2  19    2.99    3.52
   0   2 -19    3.10    2.64
   0  -2  19    2.93   31.84
   0   2 -19    0.53    2.81
   0   2 -19   -0.71    4.45
   0  -2  18   12.46   29.02
   0   2 -18    8.23    5.78
   0  -2  18    1.37    2.42
   0   2 -18    1.77    2.63
   0   2 -18    0.97    2.79
   0  -2  18    0.16    4.20
   0  -2  18   17.44   67.59
   0   2 -18    0.84    2.93
   0   2 -17    5.85    2.98
   0  -2  17   -1.85    5.14
   0  -2  17   15.46   69.97
   0   2 -17    3.24    2.86
   0   2 -17    2.28    2.64
   0   2 -17    5.23    5.10
   0   2 -17    3.39    3.39
   0   2 -17    2.32    2.63
   0  -2  17    4.28    2.87
   0  -2  16    2.21    5.34
   0   2 -16    7.46    2.90
   0   2 -16    3.08    5.23
   0   2 -16    4.90    3.44
   0   2 -16   -0.42    3.02
   0  -2  16    7.60    3.45
   0   2 -16    9.51    3.11
   0  -2  16  -25.94   47.34
   0   2 -16    6.91    2.92
   0  -2  16   10.25   27.46
   0  -2  15   13.47   32.59
   0  -2  15    5.28   36.93
   0  -2  15   -0.25   18.00
   0   2 -15    3.36    3.07
   0   2 -15    4.33    4.48
   0   2 -15    3.54    2.55
   0  -2  15   40.87   43.15
   0  -2  15    3.11    3.73
   0   2 -15    4.03    2.74
   0  -2  15    5.94    5.20
   0  -2  15    0.46   17.97
   0   2 -15    1.20    2.56
   0   2 -15    1.48    2.25
   0  -2  14   -1.70    3.96
   0  -2  14   -6.86   17.32
   0  -2  14    1.93   13.28
   0   2 -14    3.78    2.60
   0   2 -14    0.30    2.36
   0   2 -14    1.00    2.46
   0   2 -14    3.14    2.23
   0   2 -14   -0.51    4.35
   0  -2  14  -22.40   27.73
   0  -2  14    3.90    3.77
   0  -2  13    0.69    8.05
   0  -2  13   17.43    8.54
   0   2 -13    3.85    2.25
   0   2 -13    3.82    1.99
   0  -2  13   -0.27    3.49
   0   2 -13    5.29    2.39
   0  -2  13    3.22    3.54
   0   2 -13    3.25    2.18
   0   2 -13    4.88    4.34
   0  -2  12    4.29    3.12
   0   2 -12    3.63    1.75
   0   2 -12    5.23    4.91
   0   2 -12    4.57    2.18
   0   2 -12    6.03    2.04
   0   2 -12    3.97    1.97
   0  -2  12    6.46    5.48
   0   2 -11   13.69    2.58
   0   2 -11   15.99    5.20
   0  -2  11   14.16    3.11
   0   2 -11   15.36    2.27
   0  -2  11    9.67    4.86
   0   2 -11   14.50    2.40
   0   2 -11   12.86    2.34
   0  -2  11    3.89    8.58
   0   2 -10   45.84    4.60
   0  -2  10   33.04   10.23
   0  -2  10   48.12    4.62
   0  -2  10   38.80    4.94
   0   2 -10   46.55    4.34
   0  -2  10   39.82    4.98
   0  -2   9   71.82    5.86
   0   2  -9   63.01    5.85
   0  -2   9   72.84    6.98
   0  -2   9   90.78    7.68
   0  -2   9   77.23    7.01
   0   2  -9   86.62    9.11
   0  -2   8  768.52   59.84
   0  -2   8  935.28   58.98
   0   2  -8  714.49   59.17
   0   2  -8  886.59   61.76
   0   2  -8  716.49   58.89
   0  -2   8  993.83   60.59
   0  -2   8  885.95   60.00
   0   2  -7 2167.49  143.55
   0   2  -7 1795.31  141.53
   0   2  -7 1721.98  141.04
   0  -2   7 2130.95  141.05
   0  -2   7 1641.91  152.30
   0  -2   7 1690.18  141.73
   0  -2   7 1982.02  141.90
   0  -2   7 2298.11  142.45
   0  -2   6 1797.68  117.49
   0   2  -6 1377.37  117.48
   0  -2   6 1488.76  117.46
   0   2  -6 1690.03  118.20
   0  -2   6 1703.08  118.24
   0  -2   6 1818.73  118.65
   0   2  -6 1797.00  119.54
   0  -2   5  131.97   10.78
   0  -2   5  132.10   10.47
   0  -2   5  166.79   10.98
   0   2  -5  133.30   10.57
   0   2  -5  145.83   11.65
   0   2  -5  106.83    9.88
   0   2  -5  127.57   10.73
   0  -2   5  142.57    9.84
   0   2  -4  206.90   15.75
   0  -2   4  201.20   15.62
   0   2  -4  227.64   16.58
   0   2  -4  205.58   15.95
   0   2  -4  191.50   15.69
   0  -2   4  232.18   15.97
   0  -2   4  206.21   15.93
   0  -2   4  199.30   15.09
   0   2  -3   59.40    5.44
   0   2  -3   53.18    5.48
   0  -2   3   69.91    5.44
   0   2  -3   67.98    6.24
   0  -2   3   82.96    6.06
   0   2  -3   60.99    5.70
   0  -2   3   72.53    5.68
   0  -2   3   73.90    5.76
   0   2  -2  188.72   11.77
   0  -2   2  151.15   11.81
   0  -2   2  165.99   11.68
   0   2  -2  193.79   12.39
   0   2  -2  158.61   11.86
   0  -2   2  159.04   11.93
   0  -2   2  150.55   11.39
   0  -2   2  132.90   11.44
   0  -2   2  154.45   12.00
   0   2  -2  168.85   12.03
   0   2  -1 1021.11   87.52
   0  -2   1 1223.64   87.30
   0  -2   1 1285.48   87.56
   0  -2   1 1200.04   87.57
   0   2  -1 1179.78   87.32
   0  -2   1 1095.37   87.58
   0  -2   1 1214.71   87.44
   0  -2   1 1159.88   87.31
   0  -2   1 1220.86   87.23
   0   2  -1 1205.06   87.71
   0  -2   1 1212.26   87.57
   0   2   0   19.84    1.90
   0  -2   0   26.34    2.30
   0  -2   0   28.95    2.22
   0  -2   0   32.24    2.01
   0  -2   0   28.68    2.32
   0  -2   0   24.21    1.84
   0  -2   0   29.19    1.84
   0  -2   0   26.12    2.02
   0   2   0   20.69    1.97
   0   2   0   20.66    2.22
   0   2   0   18.14    1.88
   0   2   0   15.43    1.77
   0   2   0   22.02    2.24
   0  -2  -1 1061.65   78.02
   0  -2  -1 1038.07   77.82
   0   2   1 1005.12   78.22
   0  -2  -1 1112.18   78.01
   0  -2  -1 1073.26   77.91
   0   2   1 1084.43   78.01
   0   2   2  172.21   11.44
   0   2   2  186.71   11.22
   0   2   2  150.43   11.41
   0   2   2  165.70   11.33
   0   2   2  142.64   11.39
   0  -2  -2  109.71   11.26
   0  -2  -2  132.73   11.33
   0  -2  -2  134.07   11.41
   0   2   3   59.18    3.56
   0  -2  -3   13.47    3.69
   0   2   3   49.04    3.68
   0  -2  -3   23.38    3.37
   0   2   3   51.13    3.75
   0   2   3   53.04    4.06
   0   2   3   44.16    3.71
   0   2   3   48.45    3.62
   0   2   4   34.86    3.35
   0   2   4   37.30    3.57
   0   2   4   39.12    3.33
   0   2   4   33.72    3.25
   0   2   4   40.55    4.61
   0  -2  -4   37.31    3.25
   0   2   4   33.05    4.41
   0   2   4   33.50    3.49
   0   2   5   93.73    8.15
   0   2   5  113.23    9.57
   0   2   5  109.51    8.17
   0   2   5  102.95    8.07
   0  -2  -5   96.30    7.99
   0   2   5  111.19   10.20
   0   2   5   99.66    8.37
   0  -2  -5   85.10   14.15
   0   2   5   93.45    8.33
   0  -2  -6  165.63   14.44
   0  -2  -6  186.41   14.48
   0  -2  -6  223.10   28.16
   0   2   6  212.59   14.50
   0   2   6  200.79   16.00
   0   2   6  178.19   14.51
   0   2   6  170.44   14.69
   0  -2  -6  186.34   14.32
   0   2   6  245.38   18.23
   0   2   6  175.57   14.66
   0   2   7   77.16    6.84
   0   2   7   91.10    8.95
   0  -2  -7   73.83    6.99
   0  -2  -7   83.57    6.97
   0   2   7   72.66    7.28
   0   2   7   83.00    7.35
   0   2   7   83.79    7.10
   0   2   8  491.77   38.20
   0   2   8  432.89   36.85
   0   2   8  482.25   36.64
   0  -2  -8  458.22   35.95
   0   2   8  703.31   43.64
   0  -2  -8  514.08   36.75
   0  -2  -8  475.10   36.48
   0   2   8  503.73   36.43
   0   2   8  474.20   36.83
   0  -2  -8  633.51   38.64
   0   2   8  424.68   36.67
   0   2   9 1499.61  101.71
   0  -2  -9 1277.19  100.74
   0  -2  -9 1699.97  103.71
   0  -2  -9 1361.86  101.42
   0   2   9 1358.32  101.80
   0  -2  -9 1329.04  101.57
   0   2   9 1278.95  101.86
   0   2   9 1413.19  103.19
   0   2   9 1778.81  107.58
   0   2   9 1156.99  101.54
   0   2   9 1496.71  101.33
   0   2  10  386.84   26.97
   0   2  10  371.49   26.67
   0  -2 -10  304.26   26.42
   0   2  10  327.18   27.95
   0   2  10  331.09   26.66
   0   2  10  405.17   26.76
   0   2  10  288.44   26.48
   0  -2 -10  304.04   25.50
   0   2  10  297.09   26.71
   0  -2 -10  408.54   28.68
   0   2  10  404.13   33.32
   0  -2 -10  336.42   26.30
   0   2  10  363.62   26.18
   0   2  11   11.67    4.30
   0   2  11   11.18    2.62
   0   2  11    5.35   25.20
   0   2  11   12.44    2.27
   0   2  11   15.24    2.85
   0   2  11  -16.09   25.52
   0   2  11    7.16   12.12
   0   2  11   19.22   21.20
   0  -2 -11   14.13    2.04
   0  -2 -11   13.35    2.10
   0   2  11    9.31    3.41
   0  -2 -11   14.69    2.07
   0   2  11   13.68    2.94
   0  -2 -11    9.23    2.50
   0   2  11   12.59    3.73
   0  -2 -12  882.67   61.99
   0   2  12  756.01   62.87
   0  -2 -12  894.07   61.93
   0  -2 -12  824.34   61.81
   0   2  12  874.03   69.95
   0  -2 -12  865.14   61.94
   0  -2 -12  881.95   62.08
   0   2  12  688.61   62.82
   0   2  12  804.81   62.28
   0   2  12  574.78   69.31
   0   2  12  750.31   65.10
   0   2  13  803.63   76.27
   0  -2 -13  985.41   68.30
   0   2  13  662.28   76.03
   0  -2 -13  899.88   67.94
   0   2  13  849.94   69.06
   0  -2 -13  949.11   68.21
   0   2  13  920.15   68.51
   0  -2 -13  964.45   68.11
   0  -2 -13  975.73   68.19
   0   2  13  772.94   71.67
   0   2  13  775.85   69.01
   0  -2 -14  584.91   42.98
   0  -2 -14  613.49   43.23
   0   2  14  397.79   55.32
   0   2  14  512.37   43.89
   0   2  14  625.99   43.53
   0   2  14  440.43   54.79
   0   2  14  406.98   47.54
   0  -2 -14  568.51   43.05
   0  -2 -14  585.12   42.88
   0   2  14  483.02   43.92
   0  -2 -14  602.87   43.12
   0   2  15    6.13    3.09
   0  -2 -15    6.34    2.31
   0   2  15    1.42    3.49
   0  -2 -15    7.04    2.43
   0   2  15   -5.41   33.35
   0   2  15    0.92    4.27
   0  -2 -15    6.38    2.29
   0  -2 -15    6.93    2.43
   0   2  15  -10.70   18.76
   0   2  15    4.42   32.48
   0   2  16   79.84    9.62
   0  -2 -16  100.04    8.78
   0  -2 -16  101.49    8.82
   0   2  16   44.00   17.10
   0  -2 -16  106.27    8.56
   0   2  16   52.17   31.40
   0   2  16  102.04    9.18
   0   2  16   69.19   30.21
   0   2  16   61.09    9.81
   0   2  17   49.98    8.11
   0  -2 -17   81.46    7.03
   0   2  17   82.14    7.68
   0   2  17   33.99   25.93
   0   2  17   58.32    8.02
   0  -2 -17   66.60    7.14
   0  -2 -17   70.48    7.21
   0  -2 -18    7.03    2.64
   0   2  18    9.04    4.47
   0  -2 -18    8.50    3.03
   0   2  18    7.87    4.16
   0  -2 -18    8.51    3.13
   0   2  18    7.78    3.44
   0  -2 -19    3.31    2.61
   0  -2 -19    1.52    2.26
   0   2  19    3.08    2.97
   0  -2 -19   -0.83    2.84
   0   2  19    0.96    4.06
   0   2  19   -0.67    3.55
   0  -2 -20    3.22    2.90
   0   2  20    2.46    3.76
   0  -2 -20    0.28    2.21
   0   2  20    4.79    2.72
   0  -2 -20    0.81    2.92
   0   2  20    5.49    3.40
   0   2  21   12.83    4.32
   0   2  21   21.24    4.06
   0  -2 -21   17.57    3.68
   0  -2 -21   17.99    3.70
   0  -2 -21   18.99    2.96
   0   2  22   26.00    3.58
   0  -2 -22   18.36    3.54
   0   2  22   14.23    3.81
   0  -2 -23    0.70    1.78
   0   2  23    4.98    1.76
   0   2  23    1.40    2.15
   0   2  23   -0.23    1.95
   0  -3  22    3.95    1.73
   0  -3  22    3.60    1.60
   0   3 -22    9.17    2.23
   0   3 -22    6.36    1.81
   0  -3  22    3.00    2.06
   0   3 -21    1.27    2.44
   0  -3  21    2.60    9.99
   0   3 -21    1.32    1.91
   0  -3  21    1.87    2.03
   0  -3  20   12.99    3.20
   0  -3  20   47.38   30.32
   0  -3  20    5.24   17.51
   0   3 -20   20.67    3.87
   0   3 -20   11.37    2.97
   0  -3  20   12.91   21.01
   0  -3  20   14.02   19.92
   0   3 -20    7.30    3.71
   0  -3  19   31.62   35.01
   0  -3  19    2.89   17.36
   0  -3  19    3.31   31.40
   0  -3  19    7.49    3.43
   0   3 -19    3.97    2.77
   0  -3  19   -3.11   27.74
   0   3 -19    0.66    4.68
   0   3 -19    8.01    3.75
   0   3 -19    4.69    3.01
   0  -3  19  -13.75   48.00
   0   3 -18    6.06    4.85
   0  -3  18   -0.72    3.77
   0  -3  18   -3.31   25.52
   0   3 -18    0.45    3.11
   0   3 -18    6.56    2.90
   0   3 -18    0.98    2.95
   0  -3  18  -13.38   64.11
   0  -3  18    0.97    2.06
   0  -3  17   12.41    3.09
   0  -3  17   23.47   28.34
   0   3 -17   11.03    3.63
   0   3 -17   17.84    3.62
   0  -3  17    9.89    5.28
   0   3 -17   11.59    3.47
   0   3 -17   22.48    5.91
   0  -3  16    1.09   22.17
   0  -3  16    8.20    3.11
   0  -3  16   20.85   16.94
   0   3 -16    2.01    4.93
   0   3 -16    4.93    3.24
   0   3 -16    4.57    2.95
   0  -3  16    6.86   41.71
   0  -3  16  -17.41   38.57
   0   3 -16    5.29    3.16
   0  -3  16    7.28    5.15
   0  -3  15   27.62   33.43
   0   3 -15   17.53    4.14
   0  -3  15   19.56   13.47
   0  -3  15   18.91    5.40
   0   3 -15   22.45    3.98
   0  -3  15    8.02   22.53
   0  -3  15   21.17    4.23
   0   3 -15   16.13    4.39
   0   3 -15   21.98    5.94
   0   3 -15   19.53    3.71
   0  -3  15   15.37   15.22
   0  -3  14   35.10    9.07
   0  -3  14   15.01   20.88
   0  -3  14   43.50    6.23
   0  -3  14   26.20   13.97
   0   3 -14   44.85    5.79
   0   3 -14   40.71    5.45
   0  -3  14   41.43    5.74
   0  -3  14   54.30   11.22
   0   3 -14   49.62    5.29
   0   3 -14   53.06    7.59
   0  -3  13   -0.44    5.60
   0  -3  13    0.89    2.78
   0   3 -13    1.96    2.35
   0   3 -13    2.13    5.08
   0  -3  13    1.33    3.08
   0   3 -13    0.14    2.39
   0   3 -13    0.10    2.20
   0  -3  12    3.56    5.03
   0   3 -12   10.75    5.73
   0   3 -12    6.28    2.31
   0  -3  12    4.70    8.95
   0   3 -12    6.31    2.50
   0  -3  12    9.77    2.86
   0   3 -12    4.24    2.36
   0  -3  11    4.45    4.48
   0   3 -11    4.67    2.00
   0   3 -11    6.01    2.24
   0   3 -11    4.29    5.04
   0   3 -11    5.74    2.15
   0  -3  11    7.96    2.47
   0   3 -10   37.51    5.94
   0   3 -10   44.93    4.27
   0   3 -10   38.06    4.42
   0  -3  10   40.89    4.86
   0   3 -10   35.58    4.36
   0  -3   9   15.51    2.86
   0  -3   9   19.12    3.38
   0   3  -9   19.16    4.76
   0  -3   9   10.04   10.53
   0   3  -9   15.80    2.48
   0   3  -9   22.62    3.66
   0   3  -8    7.04    2.33
   0  -3   8    4.43    0.81
   0  -3   8    2.33    1.64
   0   3  -8    7.02    1.35
   0  -3   8    4.46    1.23
   0   3  -8    6.17    3.29
   0  -3   8    1.84    1.96
   0  -3   8    5.88   14.52
   0   3  -7   21.91    4.37
   0  -3   7   16.11    1.91
   0  -3   7   25.91    3.41
   0  -3   7   21.99    2.88
   0  -3   7   31.16    3.19
   0   3  -7   20.76    3.32
   0   3  -7   19.46    2.35
   0  -3   6   29.36    3.53
   0  -3   6   29.47    3.17
   0   3  -6   43.00    4.05
   0   3  -6   36.71    3.07
   0  -3   6   28.86    3.56
   0   3  -6   43.47    5.30
   0  -3   6   23.39    2.04
   0   3  -5  549.81   47.63
   0  -3   5  721.96   48.28
   0   3  -5  641.08   48.28
   0  -3   5  713.85   48.38
   0   3  -5  687.83   49.17
   0  -3   4  669.67   47.86
   0   3  -4  541.31   47.38
   0   3  -4  676.67   47.56
   0   3  -4  632.35   47.87
   0  -3   4  685.33   47.76
   0   3  -4  697.34   48.64
   0   3  -3  523.45   40.36
   0  -3   3  578.74   40.57
   0   3  -3  430.70   40.39
   0  -3   3  646.64   41.10
   0  -3   3  576.75   39.92
   0  -3   3  586.17   40.77
   0  -3   3  578.01   40.61
   0  -3   3  521.55   39.91
   0   3  -3  491.65   40.68
   0   3  -3  539.23   41.23
   0  -3   2   66.60    4.88
   0   3  -2   43.93    4.68
   0  -3   2   54.40    4.87
   0   3  -2   59.26    5.42
   0  -3   2   53.45    4.15
   0  -3   2   60.10    4.87
   0   3  -2   53.73    4.39
   0  -3   2   48.24    4.30
   0  -3   2   54.29    4.57
   0  -3   2   54.85    4.76
   0  -3   1 1200.48   85.28
   0   3  -1 1018.91   85.61
   0  -3   1 1210.12   85.70
   0  -3   1 1145.46   85.31
   0   3  -1 1191.76   85.24
   0  -3   1 1234.77   85.64
   0  -3   1 1233.35   85.90
   0  -3   1 1125.72   85.36
   0   3  -1 1145.32   85.96
   0  -3   1 1066.47   85.70
   0  -3   0  480.40   33.20
   0  -3   0  487.67   33.42
   0   3   0  438.00   33.00
   0  -3   0  450.58   32.95
   0  -3   0  446.71   33.39
   0  -3   0  421.90   32.85
   0  -3   0  474.48   33.30
   0   3   0  447.15   33.41
   0   3   0  426.15   32.94
   0  -3   0  466.10   33.07
   0   3   1   16.42    1.51
   0   3   1    4.92    1.18
   0  -3  -1   13.59    1.86
   0  -3  -1   12.92    1.01
   0  -3  -1   13.74    1.43
   0   3   1    5.87    1.20
   0   3   1    7.65    1.44
   0   3   1    9.54    1.35
   0   3   1    6.36    1.77
   0  -3  -1   12.42    1.54
   0  -3  -1   13.28    1.23
   0  -3  -2 1259.90   90.76
   0  -3  -2 1137.19   90.74
   0   3   2 1350.09   90.79
   0  -3  -2 1234.54   90.64
   0   3   2 1301.59   90.79
   0  -3  -2 1285.15   90.78
   0  -3  -2 1059.20   91.03
   0   3   2 1161.58   91.15
   0   3   3 1361.43  111.47
   0   3   3 1643.46  111.57
   0   3   3 1531.06  111.40
   0  -3  -3 1623.66  111.73
   0  -3  -3 1473.19  111.67
   0  -3  -3 1581.42  111.54
   0  -3  -3 1639.98  111.60
   0   3   3 1455.62  111.48
   0   3   3 1459.75  111.17
   0   3   4  407.46   33.37
   0   3   4  490.41   33.56
   0   3   4  418.95   33.23
   0  -3  -4  509.46   33.45
   0  -3  -4  329.53   33.51
   0   3   4  490.94   33.46
   0   3   4  479.40   33.08
   0   3   4  423.92   33.38
   0   3   5  858.10   63.79
   0   3   5  839.24   63.63
   0   3   5  907.59   63.63
   0   3   5  928.16   63.32
   0  -3  -5 1022.18   63.68
   0   3   5  915.92   64.50
   0   3   5  819.40   63.45
   0   3   5  946.40   63.73
   0   3   6  521.85   35.44
   0   3   6  447.53   34.59
   0   3   6  483.41   34.45
   0  -3  -6  463.18   40.83
   0   3   6  475.73   35.70
   0   3   6  403.06   34.36
   0   3   6  477.55   34.30
   0   3   6  440.60   34.60
   0  -3  -6  448.20   34.29
   0   3   6  496.47   34.59
   0  -3  -6  425.83   34.26
   0  -3  -7  297.92   23.30
   0  -3  -7  233.02   33.81
   0   3   7  310.10   23.30
   0  -3  -7  299.17   23.22
   0   3   7  383.16   25.79
   0   3   7  278.46   23.59
   0   3   7  323.58   23.41
   0   3   7  315.28   23.54
   0   3   7  312.92   23.69
   0   3   7  267.40   23.38
   0   3   7  317.49   24.91
   0   3   8   14.31    8.20
   0  -3  -8   10.71    3.13
   0   3   8    5.79    2.04
   0  -3  -8    9.15    1.83
   0   3   8    5.48    3.26
   0   3   8    5.48    2.27
   0   3   8    7.79    2.15
   0   3   8    8.10    1.90
   0   3   8    9.21    2.11
   0   3   8    6.15    1.65
   0  -3  -8    7.46    1.85
   0  -3  -9  186.47   17.29
   0   3   9  214.80   18.01
   0   3   9  274.29   18.04
   0   3   9  224.14   17.89
   0   3   9  273.16   18.11
   0   3   9  258.19   17.67
   0   3   9  193.24   17.65
   0   3   9  243.15   19.48
   0  -3  -9  178.92   16.72
   0   3   9  321.78   25.12
   0   3   9  245.70   17.68
   0  -3  -9  259.52   19.34
   0  -3  -9  187.59   17.38
   0   3  10  597.98   47.08
   0   3  10  591.98   41.95
   0   3  10  591.94   41.80
   0  -3 -10  507.75   41.68
   0  -3 -10  581.49   41.16
   0   3  10  512.25   42.04
   0  -3 -10  559.18   41.17
   0  -3 -10  570.44   41.25
   0   3  10  638.76   42.26
   0   3  10  592.63   42.23
   0  -3 -10  474.59   40.92
   0  -3 -10  631.37   43.86
   0  -3 -10  488.46   41.72
   0   3  10  475.11   42.12
   0  -3 -10  546.26   41.46
   0   3  10  522.34   43.38
   0  -3 -10  614.23   41.13
   0   3  10  548.17   41.35
   0   3  10  448.72   41.82
   0   3  11   19.18    3.61
   0  -3 -11   21.01    3.78
   0   3  11   21.29    5.06
   0  -3 -11   36.56    3.40
   0   3  11   43.43   21.73
   0   3  11   26.42   13.22
   0  -3 -11   40.87    3.66
   0   3  11   45.83   23.34
   0   3  11   23.46    3.99
   0  -3 -11   36.66    3.39
   0   3  11   23.02    3.81
   0  -3 -11   40.78    3.50
   0   3  12    1.43   23.89
   0  -3 -12   22.21    3.02
   0   3  12   13.52    4.73
   0   3  12   13.44    4.15
   0  -3 -12   22.94    2.97
   0   3  12   30.34   21.99
   0   3  12   14.49    3.43
   0  -3 -12   30.92    3.18
   0   3  12   18.85   14.21
   0  -3 -12   24.55    2.94
   0  -3 -13   67.10    5.70
   0   3  13   56.90    6.38
   0   3  13   56.58   23.34
   0   3  13   43.93   14.34
   0  -3 -13   60.29    5.72
   0  -3 -13   59.85    5.68
   0   3  13   86.67   28.37
   0   3  13   48.49    7.01
   0  -3 -13   58.79    5.61
   0   3  13   48.23    7.08
   0  -3 -13   66.63    5.97
   0   3  14   31.24    5.85
   0  -3 -14   32.51    4.12
   0   3  14    9.90   20.07
   0   3  14    7.22   11.57
   0  -3 -14   37.74    3.97
   0  -3 -14   29.55    3.73
   0  -3 -14   32.40    3.93
   0   3  14   21.26    5.02
   0   3  14   26.53    4.50
   0   3  14   23.39   20.69
   0  -3 -15   29.61    3.63
   0  -3 -15   30.15    3.80
   0  -3 -15   27.90    3.86
   0   3  15   27.69    4.69
   0  -3 -15   22.96    3.43
   0   3  15   27.24    5.15
   0   3  15   19.27    5.20
   0   3  16   27.99    4.80
   0  -3 -16   27.31    3.61
   0  -3 -16   28.30    3.95
   0   3  16   15.81    4.81
   0  -3 -16   26.76    3.77
   0   3  16   21.05    5.01
   0  -3 -17    5.59    2.51
   0   3  17    2.82    3.89
   0   3  17    8.38    3.81
   0   3  17   -1.87    4.30
   0  -3 -17    5.87    2.95
   0  -3 -17    4.29    2.69
   0   3  18    2.66    3.87
   0  -3 -18    6.65    2.98
   0  -3 -18    5.50    2.56
   0  -3 -18    6.89    3.14
   0   3  18    7.42    3.74
   0   3  18    4.25    4.17
   0   3  19    4.24    3.99
   0   3  19    2.41    3.63
   0  -3 -19    7.68    2.55
   0  -3 -19    2.19    2.78
   0  -3 -19    9.96    3.25
   0   3  19    3.94    3.50
   0  -3 -20    9.23    2.50
   0   3  20    3.14    4.01
   0   3  20    6.11    3.93
   0  -3 -20   11.79    3.31
   0  -3 -20   13.15    3.48
   0   3  20   14.69    3.64
   0  -3 -21   31.59    4.68
   0   3  21   25.07    5.03
   0  -3 -21   38.48    4.84
   0   3  21   41.85    5.32
   0   3  22   36.55    5.35
   0  -3 -22   37.55    4.99
   0   3  22   52.06    5.37
   0   3  23   23.29    2.87
   0   3  23   18.12    3.13
   0  -3 -23   19.57    2.86
   0   4 -22    1.78    1.35
   0  -4  22   -0.16    1.25
   0  -4  22   -0.28    1.60
   0  -4  22    0.68    1.13
   0  -4  21    3.45    9.57
   0   4 -21   -0.68    1.76
   0   4 -21   -1.51    2.19
   0  -4  21    2.54    1.62
   0  -4  20  -13.66   19.15
   0   4 -20    3.42    2.83
   0  -4  20    0.90    2.11
   0   4 -20    1.52    2.24
   0   4 -20    1.80    4.20
   0  -4  20    2.98   20.63
   0  -4  20   -1.22   14.02
   0  -4  19   -3.00   30.60
   0  -4  19  -16.21   30.97
   0   4 -19    4.86    2.81
   0   4 -19    6.30    3.46
   0  -4  19    0.66    2.71
   0  -4  19   -4.76   14.34
   0   4 -19    1.87    2.96
   0   4 -19   11.83    8.26
   0   4 -18   14.16    3.75
   0   4 -18   10.64    3.33
   0  -4  18   10.29    3.84
   0  -4  18    1.01   40.85
   0   4 -18   13.58   10.15
   0   4 -18    6.48    3.94
   0   4 -18   13.22    4.06
   0  -4  18    3.11   22.55
   0  -4  17  -30.43   42.49
   0  -4  17   25.76   35.53
   0  -4  17   -8.18   23.80
   0   4 -17    5.57    3.21
   0   4 -17   10.22    3.59
   0  -4  17    4.66    4.52
   0   4 -17    9.40    3.48
   0   4 -17   17.28    8.50
   0  -4  16   32.20    4.43
   0   4 -16   27.85    6.77
   0  -4  16   38.64    6.05
   0  -4  16  -21.43   36.56
   0  -4  16   23.87   18.27
   0  -4  16   28.36   15.41
   0   4 -16   31.08    5.01
   0   4 -16   34.98    4.91
   0  -4  16  -34.75   33.09
   0   4 -16   29.16    5.16
   0  -4  15  127.24   11.09
   0   4 -15  140.76   11.33
   0  -4  15  165.24   17.48
   0  -4  15  105.31   15.02
   0  -4  15   64.09   20.07
   0   4 -15  116.35   11.40
   0  -4  15  119.65   11.73
   0  -4  15   70.82   26.98
   0   4 -15  130.36   13.60
   0   4 -15  122.87   11.17
   0  -4  14  398.54   30.47
   0  -4  14  357.41   29.90
   0   4 -14  381.76   30.20
   0   4 -14  387.51   29.97
   0   4 -14  432.55   30.12
   0  -4  14  336.77   31.03
   0   4 -14  361.17   31.76
   0  -4  14  425.84   32.08
   0   4 -13  162.19   12.04
   0  -4  13  131.11   13.69
   0   4 -13  155.91   12.00
   0   4 -13  142.04   14.38
   0  -4  13  145.46   11.94
   0  -4  13  144.97   12.41
   0   4 -13  148.56   12.26
   0  -4  12   -0.20    4.59
   0   4 -12    1.63    6.88
   0   4 -12    3.86    2.31
   0   4 -12    4.80    2.49
   0  -4  12    2.93    2.09
   0  -4  11   26.76    3.91
   0   4 -11   30.75    4.68
   0   4 -11   35.08    4.32
   0   4 -11   37.50    4.11
   0   4 -11   46.07    5.65
   0  -4  11   19.06    5.97
   0   4 -11   35.90    7.41
   0   4 -10   39.52    7.32
   0   4 -10   86.93    7.77
   0   4  -9   28.71    4.09
   0  -4   9   15.26    2.93
   0   4  -9   27.94    3.27
   0   4  -9   25.66    5.88
   0   4  -8 1344.55   89.82
   0  -4   8 1345.65   87.48
   0   4  -8 1082.90   87.15
   0  -4   8 1060.04   86.38
   0  -4   7 1355.76   92.44
   0  -4   7 1447.28   91.00
   0  -4   7 1043.60   91.51
   0   4  -7 1074.02   91.24
   0   4  -7 1058.23   92.17
   0   4  -7 1428.30   94.58
   0  -4   6  841.16   64.12
   0   4  -6  942.40   65.87
   0  -4   6  941.30   62.82
   0   4  -6  693.97   63.24
   0  -4   6  870.35   64.04
   0   4  -6  744.42   64.02
   0  -4   5  387.86   28.35
   0   4  -5  347.64   28.27
   0   4  -5  303.41   27.62
   0   4  -5  415.74   29.77
   0  -4   5  387.89   28.00
   0  -4   5  371.39   26.98
   0  -4   5  383.63   28.19
   0  -4   4  138.49   11.24
   0  -4   4  136.62   11.45
   0  -4   4  124.25   10.82
   0  -4   4  159.77   11.90
   0   4  -4  156.05   12.75
   0  -4   4  136.89   11.22
   0   4  -4  124.40   11.10
   0  -4   4  178.99   11.78
   0  -4   3  477.95   32.18
   0   4  -3  383.99   31.97
   0  -4   3  499.74   32.22
   0  -4   3  440.56   31.28
   0  -4   3  492.98   32.37
   0  -4   3  357.79   31.32
   0  -4   3  413.97   31.62
   0   4  -3  419.86   31.72
   0  -4   3  476.35   32.03
   0   4  -3  478.47   33.23
   0  -4   3  463.79   32.47
   0  -4   2  773.83   55.82
   0   4  -2  785.67   56.85
   0  -4   2  706.62   56.21
   0  -4   2  669.43   55.55
   0  -4   2  820.00   56.21
   0  -4   2  789.24   55.50
   0  -4   2  793.84   55.88
   0  -4   2  786.19   56.17
   0   4  -2  665.98   56.06
   0  -4   2  782.38   56.56
   0   4  -2  770.02   55.63
   0  -4   1 1165.76   91.20
   0  -4   1 1200.25   91.33
   0  -4   1 1435.97   92.26
   0  -4   1 1249.71   91.39
   0  -4   1 1199.47   91.91
   0  -4   1 1270.72   91.35
   0  -4   1 1263.87   91.89
   0  -4   1 1289.72   91.77
   0   4  -1 1274.59   91.20
   0   4   0  909.53   71.87
   0  -4   0 1041.29   72.29
   0   4   0 1019.80   72.07
   0  -4   0 1101.41   72.11
   0   4   0  945.41   71.69
   0   4   0  968.77   72.56
   0  -4   0 1031.04   72.56
   0   4   1  159.66   13.22
   0  -4  -1  199.44   13.77
   0  -4  -1  177.50   13.37
   0   4   1  166.63   13.16
   0   4   1  165.85   13.76
   0   4   1  153.46   12.99
   0  -4  -1  199.86   13.32
   0   4   1  179.84   13.31
   0  -4  -1  186.32   13.79
   0  -4  -1  191.33   13.01
   0  -4  -1  159.50   12.91
   0   4   2  783.35   56.74
   0   4   2  799.34   57.03
   0  -4  -2  772.79   57.50
   0   4   2  707.84   57.47
   0  -4  -2  937.66   57.12
   0   4   2  681.39   56.73
   0   4   2  864.09   57.02
   0  -4  -2  755.55   56.98
   0  -4  -2  767.81   57.08
   0  -4  -2  857.88   56.81
   0   4   2  625.13   56.77
   0  -4  -3   19.15    2.52
   0   4   3   25.25    3.58
   0  -4  -3   17.20    3.28
   0  -4  -3   23.28    2.63
   0   4   3   38.50    2.92
   0  -4  -3   17.54    2.49
   0  -4  -3   19.20    2.81
   0  -4  -3   19.68    2.64
   0   4   3   40.91    2.87
   0   4   3   41.29    2.97
   0  -4  -4   14.83    3.33
   0   4   4   54.64    3.78
   0  -4  -4   34.52    3.72
   0   4   4   30.20    3.27
   0   4   4   50.48    3.78
   0  -4  -4   38.09    3.50
   0   4   4   34.09    3.48
   0  -4  -4   32.11    3.42
   0   4   4   36.99    3.51
   0   4   5    8.25    1.83
   0  -4  -5    7.24    2.43
   0   4   5    7.93    1.26
   0   4   5    7.29    1.82
   0  -4  -5    8.37    1.68
   0   4   5    8.61    1.79
   0  -4  -5    7.71    1.91
   0   4   5    6.08    1.53
   0   4   5    7.45    1.70
   0   4   6   25.14    3.08
   0  -4  -6   29.68    3.12
   0   4   6   24.97    3.28
   0   4   6   25.73    3.15
   0   4   6   22.69    2.56
   0   4   6   23.79    3.09
   0   4   6   19.46    2.90
   0   4   6   21.33    4.02
   0  -4  -6   31.14    3.33
   0  -4  -7   38.19   11.33
   0   4   7   37.16    3.97
   0  -4  -7   40.90    4.21
   0   4   7   32.53    4.09
   0   4   7   38.97    4.12
   0   4   7   36.36    4.31
   0   4   7   35.50    3.63
   0   4   7   33.33    4.01
   0   4   7   39.86    4.26
   0  -4  -7   38.12    3.80
   0  -4  -7   33.61    3.91
   0   4   7   33.08    5.14
   0  -4  -7   42.52    3.96
   0   4   8   96.76    8.48
   0   4   8   92.72    9.36
   0  -4  -8  100.99    8.88
   0   4   8   95.69    9.14
   0   4   8   87.73    8.77
   0   4   8  114.02    9.10
   0   4   8  104.72    9.04
   0   4   8   95.42    8.99
   0   4   8   95.09   10.21
   0  -4  -8   97.39    8.61
   0  -4  -8  107.60    8.91
   0   4   8  105.30    8.84
   0  -4  -8  130.50   10.29
   0  -4  -9   98.63    9.20
   0   4   9  118.19    9.25
   0   4   9  127.61    9.81
   0  -4  -9   82.37    8.90
   0   4   9  120.61   10.92
   0  -4  -9  111.90   10.58
   0   4   9  107.54    9.65
   0   4   9  127.66    9.61
   0   4   9   96.54    9.74
   0   4   9  109.05   11.05
   0   4   9   89.01    9.36
   0  -4 -10  419.38   31.51
   0   4  10  408.07   29.71
   0  -4 -10  400.67   28.85
   0  -4 -10  409.84   29.27
   0  -4 -10  399.38   29.16
   0  -4 -10  406.63   29.13
   0   4  10  328.02   29.93
   0  -4 -10  319.25   29.48
   0   4  10  372.55   31.39
   0  -4 -10  405.74   28.88
   0   4  10  283.55   29.66
   0  -4 -10  319.58   28.90
   0   4  10  404.88   30.17
   0   4  10  363.62   28.95
   0   4  10  467.85   30.62
   0  -4 -10  391.79   29.70
   0  -4 -10  436.00   29.24
   0  -4 -11  447.50   34.92
   0  -4 -11  472.45   34.89
   0  -4 -11  452.59   34.56
   0   4  11  475.91   36.26
   0  -4 -11  463.88   34.51
   0  -4 -11  437.18   34.52
   0  -4 -11  471.17   34.46
   0  -4 -11  464.51   34.84
   0  -4 -12  327.36   24.30
   0  -4 -12  310.60   24.34
   0  -4 -12  314.85   24.67
   0  -4 -12  322.24   24.24
   0   4  12  277.99   25.65
   0  -4 -12  337.42   24.65
   0  -4 -12  314.04   24.31
   0  -4 -13  294.39   22.79
   0  -4 -13  298.20   22.73
   0   4  13  266.06   23.31
   0  -4 -13  306.61   22.74
   0  -4 -13  325.41   23.17
   0   4  13  251.34   23.93
   0  -4 -13  294.48   22.73
   0  -4 -14  166.65   12.19
   0  -4 -14  138.57   11.55
   0  -4 -14  143.72   11.67
   0  -4 -14  144.43   11.70
   0   4  14  122.79   12.35
   0  -4 -14  142.81   11.66
   0   4  14  114.01   12.60
   0  -4 -15  141.66   11.75
   0   4  15  136.72   12.69
   0   4  15   99.87   12.37
   0  -4 -15  164.30   12.35
   0  -4 -15  156.39   11.97
   0   4  15  120.78   12.97
   0  -4 -15  148.97   11.74
   0   4  16   47.10    8.11
   0  -4 -16   90.57    7.95
   0  -4 -16  116.64    8.64
   0   4  16   67.96    8.89
   0  -4 -16   83.80    7.68
   0  -4 -16   89.37    7.71
   0   4  16   87.60    8.94
   0   4  17   26.15    4.94
   0  -4 -17   26.50    3.52
   0  -4 -17   21.16    3.66
   0   4  17   16.17    4.77
   0  -4 -17   27.54    4.12
   0   4  17    9.94    4.10
   0  -4 -17   19.08    3.37
   0   4  18    4.78    3.50
   0  -4 -18    8.00    2.55
   0  -4 -18    8.83    3.14
   0  -4 -18   11.51    3.45
   0   4  18   -1.87    4.31
   0   4  18    9.95    4.08
   0  -4 -19    3.76    2.23
   0  -4 -19    7.12    3.21
   0  -4 -19    2.95    2.75
   0   4  19   -1.38    3.56
   0   4  19    3.87    3.81
   0   4  19    1.09    3.87
   0  -4 -20    3.43    2.87
   0  -4 -20    4.97    3.01
   0   4  20    5.38    3.67
   0   4  20    5.24    3.31
   0  -4 -21   11.93    3.07
   0   4  21   10.23    2.69
   0  -4 -21    7.94    3.09
   0   4  21    1.78    3.22
   0   4  21   14.27    3.99
   0  -4 -22   33.36    4.06
   0   4  22   36.90    4.74
   0   4  22   20.26    4.27
   0  -4 -22   28.56    4.16
   0   4  23    3.07    2.08
   0  -4 -23    4.00    2.12
   0   4  23    0.17    2.04
   0  -5  21    0.96    1.68
   0   5 -21    0.37    1.63
   0   5 -21    1.44    1.73
   0  -5  21    0.14    8.10
   0  -5  21   -5.05    8.52
   0   5 -21    1.66    1.70
   0  -5  21   -0.44    1.08
   0   5 -20   -2.17    4.61
   0   5 -20   -0.32    2.11
   0  -5  20    9.51   16.51
   0  -5  20   10.17   18.82
   0  -5  20   -0.77    1.61
   0   5 -20   -0.09    2.40
   0   5 -20    1.66    2.14
   0  -5  19    5.24    2.42
   0   5 -19    6.88    2.93
   0  -5  19   34.12   27.14
   0  -5  19   -0.74   24.86
   0  -5  19    8.51   11.33
   0   5 -19    6.49    3.13
   0   5 -19    7.91    9.42
   0   5 -19    7.93    3.51
   0   5 -18    6.30   13.58
   0  -5  18    9.05   34.15
   0  -5  18  -13.12   47.15
   0   5 -18    9.29    3.72
   0   5 -18   10.48    3.23
   0  -5  18    6.11    3.33
   0   5 -18    9.06    3.62
   0  -5  18   37.30   18.17
   0  -5  17   10.75   20.10
   0   5 -17    3.48    3.33
   0  -5  17    2.40    3.46
   0   5 -17    3.58    4.25
   0   5 -17    2.18   14.36
   0   5 -17    3.10    3.06
   0  -5  17    3.20   28.44
   0  -5  17   20.48   36.68
   0   5 -17    5.45    3.38
   0  -5  17   41.02   46.33
   0  -5  16    9.07   30.75
   0  -5  16   72.74   13.95
   0  -5  16   71.16    7.97
   0  -5  16   75.52   16.83
   0  -5  16   77.65   31.66
   0  -5  16   49.08   27.91
   0   5 -16   69.63   15.13
   0   5 -16   63.95    7.88
   0   5 -16   70.33    7.78
   0   5 -16   81.97    7.80
   0   5 -16   74.90    7.81
   0   5 -15  472.49   36.61
   0  -5  15  243.60   39.17
   0   5 -15  562.02   36.44
   0   5 -15  501.25   36.39
   0   5 -15  459.08   39.49
   0  -5  15  525.64   38.55
   0  -5  15  456.92   37.66
   0   5 -15  479.53   36.24
   0  -5  15  253.53   41.68
   0  -5  15  456.86   36.35
   0  -5  14  566.96   42.27
   0   5 -14  525.51   40.88
   0   5 -14  527.59   40.88
   0  -5  14  529.49   41.01
   0   5 -14  531.87   43.73
   0   5 -14  609.72   41.09
   0  -5  14  473.88   41.64
   0   5 -14  499.61   41.13
   0  -5  13  328.85   24.54
   0   5 -13  396.51   23.92
   0   5 -13  419.70   23.69
   0   5 -13  422.40   27.18
   0  -5  13  360.37   23.56
   0   5 -12   67.50   10.84
   0   5 -12   73.56    6.59
   0   5 -11    1.53    3.98
   0   5 -11    2.43    7.46
   0   5 -10   71.66    7.66
   0   5 -10   45.30    8.36
   0   5  -9   68.12    6.92
   0   5  -9   83.16    7.33
   0   5  -9   73.55    7.28
   0   5  -8  345.12   28.44
   0   5  -8  367.44   28.22
   0  -5   8  375.81   29.48
   0   5  -8  379.45   28.47
   0  -5   7  919.73   77.01
   0  -5   7 1102.31   77.89
   0  -5   7 1067.88   77.42
   0  -5   7  881.59   76.88
   0  -5   6  134.02   12.42
   0  -5   6  159.50   13.40
   0  -5   6  235.93   14.56
   0   5  -6  207.49   16.51
   0  -5   6  155.80   12.95
   0  -5   6  146.98   12.57
   0  -5   6  157.75   13.15
   0  -5   5   49.06    5.14
   0  -5   5   48.55    4.67
   0  -5   5   51.48    5.17
   0  -5   5   56.71    5.29
   0   5  -5   59.90    7.44
   0  -5   5   53.00    5.45
   0  -5   4    7.97    1.77
   0  -5   4    6.84    1.78
   0  -5   4    5.83    2.00
   0  -5   4    5.28    1.22
   0  -5   4   11.76    2.17
   0   5  -4    2.63    3.13
   0  -5   4    7.35    1.77
   0  -5   3   15.65    2.14
   0  -5   3   18.38    2.72
   0  -5   3   19.28    2.62
   0  -5   3   17.70    2.30
   0  -5   3   19.95    2.79
   0  -5   3   17.20    2.98
   0  -5   3   15.78    1.54
   0  -5   2  421.04   29.82
   0  -5   2  355.74   29.79
   0  -5   2  452.54   29.85
   0  -5   2  392.78   28.93
   0  -5   2  356.45   28.90
   0  -5   2  416.20   29.33
   0  -5   2  394.90   30.21
   0  -5   1  741.03   47.97
   0  -5   1  595.47   46.52
   0  -5   1  700.49   47.40
   0  -5   1  657.01   46.81
   0  -5   1  641.86   47.51
   0  -5   1  595.68   47.54
   0   5   0   10.99    2.35
   0  -5   0    9.97    1.23
   0  -5   0    9.65    1.09
   0  -5   0    8.24    1.61
   0  -5   0    9.02    1.40
   0  -5   0    6.70    2.06
   0  -5  -1  636.29   42.82
   0  -5  -1  744.39   43.08
   0   5   1  540.03   42.43
   0   5   1  541.22   42.17
   0   5   1  640.16   43.63
   0   5   1  605.35   42.75
   0  -5  -1  639.07   42.66
   0  -5  -1  682.18   43.50
   0  -5  -1  710.04   42.46
   0   5   1  486.14   42.15
   0  -5  -1  648.89   43.55
   0  -5  -1  658.01   42.99
   0   5   2 1263.86   84.56
   0   5   2 1090.06   84.13
   0  -5  -2 1254.33   85.38
   0   5   2 1132.84   84.25
   0  -5  -2 1115.57   84.73
   0   5   2 1183.30   84.12
   0   5   2 1354.73   84.76
   0  -5  -2 1248.04   84.51
   0   5   2 1134.77   84.41
   0  -5  -2 1243.15   84.64
   0  -5  -2 1295.52   84.62
   0  -5  -2 1311.61   84.28
   0   5   2 1279.72   85.55
   0  -5  -2  848.78   83.99
   0   5   3 2027.05  145.94
   0   5   3 2126.19  145.12
   0   5   3 1899.14  144.79
   0  -5  -3 2024.87  145.84
   0  -5  -3 1955.95  144.92
   0  -5  -3 2009.91  144.97
   0  -5  -3 2210.42  145.11
   0  -5  -3 1924.03  145.03
   0   5   3 1757.62  144.75
   0   5   3 2016.50  144.97
   0   5   3 1925.26  144.67
   0  -5  -4   15.00    2.14
   0  -5  -4   13.55    2.14
   0   5   4   12.68    2.09
   0  -5  -4   14.29    2.41
   0  -5  -4   21.42    2.76
   0   5   4   14.19    3.17
   0   5   4   12.55    2.09
   0   5   4   12.96    2.15
   0   5   4   10.52    1.89
   0   5   5  267.22   21.87
   0  -5  -5  316.60   22.81
   0  -5  -5  322.99   22.91
   0  -5  -5  355.82   23.30
   0   5   5  325.96   22.76
   0   5   5  355.98   23.04
   0   5   5  352.91   22.98
   0   5   6 1462.87  100.76
   0  -5  -6 1485.51  100.96
   0   5   6 1292.30  100.53
   0   5   6 1413.88  100.69
   0  -5  -6 1312.89  100.62
   0  -5  -6 1544.57  101.15
   0   5   6 1298.13  100.47
   0  -5  -6 1185.79  100.45
   0   5   6 1348.20  100.48
   0  -5  -7 1128.20   77.34
   0   5   7  956.53   76.44
   0  -5  -7 1133.93   76.96
   0  -5  -7 1211.52   84.01
   0   5   7  965.23   76.57
   0   5   7  984.43   76.63
   0  -5  -7 1020.80   76.74
   0   5   7 1196.56   76.96
   0  -5  -7  942.01   76.15
   0   5   8  329.24   22.86
   0  -5  -8  295.72   22.72
   0   5   8  309.75   22.66
   0   5   8  262.55   22.53
   0  -5  -8  290.74   22.69
   0  -5  -8  337.56   23.59
   0   5   8  251.59   22.29
   0  -5  -8  233.34   30.50
   0  -5  -8  278.03   22.12
   0   5   8  264.38   22.57
   0  -5  -9  357.38   27.83
   0   5   9  376.19   27.83
   0   5   9  442.51   29.07
   0  -5  -9  393.25   27.96
   0  -5  -9  396.81   27.78
   0  -5  -9  393.16   28.72
   0  -5  -9  308.42   27.96
   0   5   9  311.28   28.32
   0  -5  -9  374.68   27.80
   0   5   9  317.10   28.58
   0  -5  -9  391.01   29.61
   0   5   9  373.07   28.05
   0   5   9  324.65   28.55
   0  -5 -10  388.71   31.12
   0  -5 -10  389.28   30.44
   0   5  10  293.08   30.88
   0  -5 -10  435.96   30.39
   0   5  10  470.97   31.92
   0  -5 -10  416.41   30.41
   0  -5 -10  399.45   30.40
   0   5  10  280.77   30.96
   0  -5 -10  353.58   32.00
   0   5  10  435.55   30.46
   0   5  10  460.27   31.61
   0  -5 -10  438.66   30.45
   0   5  10  396.59   30.64
   0   5  10  399.37   30.36
   0  -5 -11  472.70   33.73
   0  -5 -11  421.94   33.37
   0   5  11  470.55   35.03
   0  -5 -11  434.20   33.73
   0   5  11  465.26   33.75
   0  -5 -11  440.45   33.71
   0  -5 -11  433.39   33.44
   0  -5 -11  427.55   33.80
   0   5  11  423.06   33.98
   0   5  11  474.38   35.18
   0  -5 -12  563.05   41.97
   0   5  12  511.05   43.24
   0  -5 -12  551.75   41.77
   0  -5 -12  558.35   42.38
   0  -5 -12  595.94   42.37
   0   5  12  587.78   43.64
   0  -5 -12  533.71   41.88
   0  -5 -12  562.82   41.87
   0   5  13  196.31   19.50
   0  -5 -13  227.57   18.27
   0  -5 -13  232.29   18.41
   0  -5 -13  241.48   18.38
   0   5  13  239.17   19.99
   0  -5 -13  239.76   18.47
   0  -5 -13  251.81   18.95
   0  -5 -14   47.81    4.90
   0  -5 -14   44.16    4.85
   0  -5 -14   44.88    5.33
   0  -5 -14   49.37    4.82
   0   5  15   28.47    5.41
   0  -5 -15   44.71    4.75
   0  -5 -15   37.83    4.49
   0  -5 -15   38.75    4.33
   0  -5 -15   47.17    5.21
   0   5  15   39.48    6.08
   0  -5 -15   36.36    4.65
   0  -5 -16    2.53    2.41
   0   5  16    1.64    3.83
   0  -5 -16    5.47    2.86
   0  -5 -16    2.14    2.36
   0   5  16    5.90    3.25
   0  -5 -16    3.55    2.08
   0   5  17    3.17    3.08
   0   5  17    5.53    4.20
   0  -5 -17    3.71    2.44
   0  -5 -17    6.57    2.93
   0  -5 -17    3.78    2.18
   0  -5 -17    5.84    3.16
   0  -5 -18    8.40    2.98
   0   5  18    5.35    4.36
   0   5  18    3.04    2.89
   0  -5 -18    9.43    2.71
   0  -5 -18    6.64    3.36
   0   5  19    1.08    2.80
   0   5  19    0.32    4.08
   0   5  19    1.62    3.95
   0  -5 -19    1.45    2.69
   0  -5 -19    2.55    2.92
   0  -5 -20    1.48    2.74
   0   5  20    1.45    2.64
   0   5  20   -1.35    3.63
   0  -5 -20    0.35    2.58
   0  -5 -21    1.72    2.63
   0   5  21    4.01    2.47
   0   5  21    0.30    3.42
   0   5  21    1.97    2.66
   0  -5 -21   -0.44    2.41
   0  -5 -22    1.29    2.26
   0   5  22    1.59    2.96
   0   5  22    4.01    1.89
   0  -5 -22    1.56    2.22
   0   5  22   -0.54    2.27
   0   5  23    4.08    2.13
   0   5  23    3.76    1.74
   0  -5 -23    3.65    1.98
   0  -6  21   -0.14    1.20
   0  -6  21    2.08    5.84
   0  -6  21    1.06    1.27
   0   6 -20    0.72    2.08
   0  -6  20    1.67    1.09
   0   6 -20    1.34    1.94
   0  -6  20  -15.64   16.61
   0   6 -20    0.12    4.92
   0   6 -20    4.59    2.05
   0  -6  20    0.98    1.64
   0  -6  20  -20.51   15.57
   0  -6  20    0.25   13.94
   0  -6  19   -2.28   24.38
   0  -6  19   24.63    7.50
   0   6 -19   13.99   10.39
   0  -6  19   14.79   16.92
   0  -6  19   49.48   29.22
   0   6 -19   22.84    3.49
   0  -6  19    9.82    2.35
   0  -6  19   17.52   21.00
   0   6 -19   14.14    4.08
   0   6 -19   18.09    3.45
   0  -6  18   54.03   39.21
   0   6 -18   24.76    4.16
   0   6 -18   19.42    4.40
   0   6 -18   29.46    4.33
   0  -6  18   43.15   14.47
   0  -6  18   16.08    3.30
   0  -6  18    2.06   28.25
   0   6 -18   19.43   15.87
   0  -6  17  -13.91   39.65
   0   6 -17   15.94    4.50
   0   6 -17   38.77   18.52
   0   6 -17   27.13    4.39
   0  -6  17   20.74   30.78
   0  -6  17   11.01    3.45
   0  -6  17   20.17   17.41
   0   6 -17   23.95    4.22
   0  -6  16   53.27   25.34
   0  -6  16   35.90   23.71
   0  -6  16   31.07   15.02
   0   6 -16   45.08    5.77
   0  -6  16   39.76    5.54
   0   6 -16   42.33    5.36
   0  -6  16   14.25   27.20
   0   6 -16   50.15   19.45
   0   6 -16   32.42    6.08
   0   6 -15  178.60   23.59
   0  -6  15  101.88   19.05
   0   6 -15  159.81   13.78
   0  -6  15  169.46   15.80
   0  -6  15  115.50   22.25
   0   6 -15  181.36   14.26
   0  -6  15  154.43   13.97
   0  -6  14  673.54   55.70
   0   6 -14  765.77   58.89
   0   6 -14  737.89   55.15
   0  -6  14  706.20   55.08
   0   6 -14  772.93   55.33
   0   6 -13  239.89   15.59
   0   6 -13  248.56   22.73
   0   6 -13  242.41   15.33
   0  -6  13  194.80   15.04
   0   6 -12  143.08   11.34
   0   6 -12  136.95   16.82
   0   6 -12  141.04   11.50
   0   6 -12  138.99   10.99
   0   6 -11   46.91    5.59
   0   6 -11   54.42    6.08
   0   6 -11   56.09    6.20
   0   6 -11   71.71    7.68
   0   6 -11   62.53    6.11
   0   6 -10   15.00    3.01
   0   6 -10   10.26    2.71
   0   6 -10    9.46    2.55
   0   6 -10   18.37    5.48
   0   6 -10    8.01    2.89
   0   6  -9    5.09    2.04
   0   6  -9    5.29    2.25
   0   6  -9   14.63    5.48
   0   6  -9    4.69    4.69
   0   6  -9    5.32    2.21
   0   6  -8   12.20    3.20
   0   6  -8   10.60    2.45
   0   6  -8    9.63    2.23
   0   6  -8   12.37    2.45
   0   6  -7   54.27    5.52
   0   6  -7   57.48    5.44
   0   6  -7   56.69    5.34
   0   6  -7   43.92    5.00
   0  -6   7   62.70    6.17
   0   6  -7   53.44    5.21
   0   6  -7   55.71    5.49
   0  -6   6  644.29   47.40
   0  -6   6  716.09   48.19
   0  -6   6  687.00   47.79
   0   6  -6  629.54   46.82
   0   6  -6  578.45   46.66
   0   6  -6  587.59   46.91
   0   6  -6  569.10   46.92
   0   6  -6  617.55   46.90
   0  -6   5  897.24   65.66
   0  -6   5  953.34   66.51
   0   6  -5  872.68   67.60
   0  -6   5  789.37   65.05
   0  -6   5  890.10   65.25
   0  -6   5  867.17   65.54
   0  -6   4  212.17   15.07
   0  -6   4  192.61   14.70
   0  -6   4  211.00   14.67
   0  -6   4  210.22   15.57
   0  -6   4  151.06   13.61
   0  -6   4  195.34   15.13
   0  -6   4  169.36   13.78
   0  -6   3  119.31    9.82
   0  -6   3  136.26    9.68
   0  -6   3   92.86    8.54
   0  -6   3  151.06    9.93
   0  -6   3  131.83   10.30
   0  -6   3   95.16    8.29
   0  -6   2 1225.44   79.81
   0  -6   2 1170.19   80.40
   0  -6   2  974.30   79.79
   0  -6   2 1027.21   78.68
   0  -6   1 1110.60   94.27
   0  -6   1 1366.26   94.58
   0  -6   1 1441.91   95.94
   0  -6   1 1469.94   94.78
   0  -6   0  154.96   10.43
   0  -6   0  145.64   10.79
   0  -6   0  117.29    9.76
   0   6   0  120.85   11.17
   0  -6   0  140.98   10.06
   0  -6   0  132.46   11.20
   0  -6   0  125.11   11.11
   0   6   1  520.19   45.34
   0  -6  -1  810.05   46.39
   0  -6  -1  701.42   46.28
   0  -6  -1  674.07   46.75
   0  -6  -1  622.90   45.68
   0  -6  -1  607.26   45.88
   0  -6  -1  738.26   47.14
   0   6   1  601.81   45.89
   0   6   1  604.61   46.82
   0  -6  -2  932.81   52.32
   0  -6  -2  890.46   52.07
   0  -6  -2  898.53   52.31
   0   6   2  570.86   51.19
   0  -6  -2  956.02   53.19
   0   6   2  917.81   52.26
   0   6   2  778.64   51.63
   0  -6  -2 1051.79   52.55
   0  -6  -2  957.48   53.62
   0  -6  -2  825.50   52.51
   0   6   2  946.52   53.74
   0   6   2  564.89   51.21
   0   6   3  105.06    8.93
   0   6   3   90.67    8.64
   0   6   3   89.62    8.41
   0  -6  -3  155.34    9.31
   0  -6  -3  137.41   10.46
   0  -6  -3  142.17    9.33
   0   6   3  109.12   10.19
   0   6   3   87.76    8.34
   0  -6  -3  152.64    9.26
   0  -6  -3  164.73    9.42
   0   6   3   92.63    8.58
   0  -6  -4  288.08   20.56
   0  -6  -4  274.66   20.49
   0   6   4  265.33   20.47
   0  -6  -4  276.87   20.95
   0   6   4  258.51   20.08
   0   6   4  278.35   20.42
   0  -6  -4  253.35   20.31
   0  -6  -4  238.59   19.80
   0   6   4  313.77   22.07
   0  -6  -4  253.52   21.41
   0   6   4  265.32   20.19
   0   6   4  248.02   19.90
   0   6   5  697.80   55.74
   0  -6  -5  729.87   56.14
   0  -6  -5  771.69   55.87
   0  -6  -5  769.34   56.19
   0  -6  -5  838.73   56.77
   0   6   5  828.24   56.24
   0   6   5  810.54   55.95
   0   6   5  827.82   56.34
   0   6   5  766.58   56.08
   0   6   5  837.41   57.79
   0   6   6 1382.79  113.71
   0  -6  -6 1628.04  114.18
   0  -6  -6 1459.07  113.83
   0   6   6 1678.60  113.97
   0  -6  -6 1686.57  114.34
   0  -6  -6 1530.07  113.84
   0   6   6 1364.44  113.46
   0  -6  -6 1683.45  113.87
   0   6   6 1545.72  113.95
   0   6   7  504.08   37.90
   0  -6  -7  560.39   38.38
   0  -6  -7  487.18   37.89
   0   6   7  426.45   37.50
   0  -6  -7  500.17   37.98
   0  -6  -7  478.60   37.76
   0   6   7  515.26   37.92
   0  -6  -8   28.22    2.98
   0   6   8   19.98    3.53
   0   6   8   14.08    2.75
   0   6   8   21.09    3.32
   0   6   8   26.57    3.28
   0  -6  -8   22.02    3.41
   0   6   8   16.22    3.07
   0  -6  -8   25.77    3.69
   0   6   8   27.39    3.52
   0  -6  -8   29.14    2.88
   0   6   8   27.66    3.43
   0   6   9  110.61    9.61
   0  -6  -9  104.79    9.28
   0   6   9  124.29    9.44
   0  -6  -9  115.08    9.12
   0  -6  -9  106.34    9.35
   0  -6  -9  113.25    9.21
   0   6   9  102.98    9.31
   0   6   9  115.23   10.21
   0  -6  -9  109.62    9.08
   0   6   9  112.08    9.43
   0   6   9   83.29    9.63
   0  -6 -10  286.68   21.68
   0   6  10  294.50   21.93
   0   6  10  291.11   22.93
   0  -6 -10  279.50   21.57
   0   6  10  240.80   21.63
   0   6  10  278.47   21.77
   0  -6 -10  332.77   22.12
   0  -6 -10  263.68   21.69
   0  -6 -10  289.65   21.60
   0   6  10  244.43   21.99
   0   6  10  271.00   22.03
   0  -6 -11  428.78   33.19
   0   6  11  462.94   33.57
   0   6  11  428.44   33.89
   0  -6 -11  422.13   33.47
   0   6  11  398.81   34.00
   0   6  11  490.22   35.18
   0  -6 -11  427.09   33.58
   0   6  11  401.67   33.43
   0  -6 -11  478.00   33.51
   0  -6 -11  459.60   33.52
   0  -6 -12  321.58   24.85
   0   6  12  270.52   25.38
   0  -6 -12  348.03   25.28
   0  -6 -12  336.50   25.42
   0  -6 -12  327.59   25.27
   0   6  12  274.82   25.74
   0   6  12  355.75   26.97
   0  -6 -12  310.42   24.82
   0  -6 -12  354.29   25.22
   0   6  12  326.77   25.21
   0   6  13   32.78    5.87
   0  -6 -13   30.03    3.74
   0  -6 -13   27.23    3.75
   0  -6 -13   25.81    3.70
   0  -6 -13   23.69    4.19
   0   6  13   35.05    5.13
   0   6  13   30.76    4.92
   0  -6 -13   30.92    3.77
   0  -6 -13   32.72    4.12
   0   6  14   40.16    6.63
   0  -6 -14   42.74    4.65
   0   6  14   39.59    6.03
   0  -6 -14   40.20    4.62
   0   6  14   31.86    5.35
   0  -6 -14   34.38    5.05
   0  -6 -14   37.46    4.73
   0   6  15  185.17   19.34
   0  -6 -15  250.45   18.33
   0  -6 -15  241.58   18.29
   0  -6 -15  262.77   18.52
   0   6  15  179.10   18.65
   0  -6 -15  219.39   18.32
   0  -6 -16  163.65   11.88
   0   6  16   94.42   11.63
   0  -6 -16  150.23   11.61
   0   6  16  107.64   12.58
   0  -6 -16  140.48   11.56
   0  -6 -17   15.92    3.26
   0  -6 -17   19.07    3.54
   0  -6 -18    0.85    2.16
   0  -6 -18    2.05    2.82
   0  -6 -18    0.14    3.22
   0   6  18    1.29    2.64
   0   6  18   -1.57    4.62
   0  -6 -19   14.78    3.71
   0   6  19    7.85    2.87
   0  -6 -19   10.49    3.25
   0   6  20    0.14    2.77
   0  -6 -20    5.29    2.96
   0  -6 -20    6.03    2.80
   0   6  20    1.22    2.40
   0   6  21    4.42    2.62
   0   6  21    1.49    2.15
   0   6  21   -2.19    3.53
   0  -6 -21    3.06    2.44
   0  -6 -21    3.68    2.64
   0  -6 -22    2.42    2.10
   0   6  22    1.67    1.77
   0   6  22    0.82    1.73
   0   6  22   -0.48    2.73
   0  -6 -22    3.31    2.43
   0  -6 -23   -0.84    1.74
   0   6  23    1.99    1.81
   0  -7  20    4.93   10.04
   0  -7  20    3.04    8.49
   0  -7  20  -11.23   12.26
   0   7 -20    1.04    3.85
   0  -7  20    0.92    1.19
   0  -7  19    3.27   20.73
   0  -7  19    3.04    9.34
   0  -7  19    3.74    1.68
   0  -7  19   11.20   16.90
   0   7 -19    5.40    2.19
   0  -7  19   15.31   20.36
   0   7 -19    4.87    2.60
   0   7 -19   10.61    9.53
   0   7 -19    3.60    2.31
   0   7 -18   19.16   15.97
   0  -7  18    5.90    8.83
   0   7 -18   10.46    3.38
   0  -7  18   -5.98   30.56
   0   7 -18   13.25    4.29
   0   7 -18   15.60    3.22
   0  -7  18    9.57   19.70
   0  -7  17   12.10    2.81
   0  -7  17   22.49   13.89
   0   7 -17   22.75   20.53
   0   7 -17   20.60    3.64
   0  -7  17   53.67   25.97
   0   7 -17   11.24    4.31
   0  -7  17   -5.11   33.95
   0   7 -16   18.94    4.52
   0  -7  16   18.66    3.41
   0  -7  16   11.58   20.38
   0   7 -16   20.19    3.94
   0   7 -16   23.80   22.07
   0  -7  16   21.13   24.19
   0  -7  16   23.64   12.39
   0   7 -15   22.33   23.39
   0  -7  15    8.26   11.79
   0   7 -15    8.20    3.13
   0  -7  15    3.94    3.02
   0   7 -15    5.72    4.79
   0  -7  15   10.52    7.16
   0   7 -14   30.60    5.39
   0   7 -14   36.59   22.97
   0  -7  14   32.95    6.31
   0  -7  14   12.41    9.10
   0   7 -14   34.00    6.30
   0   7 -13  169.75   11.75
   0   7 -13  142.78   11.18
   0  -7  13  125.52   10.79
   0   7 -13  151.18   11.83
   0   7 -13  148.53   11.94
   0   7 -12   26.85    4.37
   0   7 -12   21.39    4.58
   0  -7  12   20.48    3.75
   0   7 -12   22.73    4.68
   0   7 -12   24.71    3.87
   0   7 -11   91.83    9.62
   0   7 -11   76.92    7.92
   0   7 -11   69.50    7.36
   0   7 -11   84.25    7.76
   0   7 -11   81.53   15.36
   0   7 -11   77.11    7.89
   0   7 -10  223.78   21.22
   0   7 -10  286.77   21.59
   0   7 -10  276.74   21.85
   0   7 -10  273.98   24.50
   0   7  -9   44.01    5.40
   0   7  -9   41.94    8.41
   0   7  -9   51.01    5.23
   0   7  -9   43.78    5.13
   0   7  -8   17.73    3.02
   0   7  -8   20.41    3.33
   0   7  -8   18.90    3.44
   0   7  -8   15.78    2.91
   0   7  -8   19.80    4.66
   0   7  -7  585.53   43.42
   0   7  -7  558.18   43.75
   0   7  -7  589.04   43.63
   0   7  -7  712.67   44.66
   0   7  -7  481.04   43.21
   0   7  -7  615.48   43.60
   0   7  -6 1813.10  132.00
   0   7  -6 1764.43  132.06
   0   7  -6 1987.14  132.02
   0   7  -6 1543.43  131.68
   0   7  -6 1840.70  131.83
   0   7  -6 1836.89  132.13
   0   7  -5 2348.26  183.26
   0   7  -5 2650.47  183.47
   0   7  -5 2291.11  183.39
   0  -7   5 3032.51  185.63
   0   7  -5 2378.57  183.50
   0  -7   5 2998.26  185.00
   0   7  -5 2395.51  183.51
   0   7  -4  669.40   52.30
   0   7  -4  632.04   52.19
   0  -7   4  808.13   53.62
   0  -7   4  820.75   54.11
   0  -7   4  740.85   53.62
   0  -7   3   67.23    7.26
   0  -7   3   69.11    7.57
   0  -7   3   78.95    7.23
   0  -7   2 2217.26  152.35
   0  -7   2 2238.01  151.69
   0  -7   1 1830.70  142.27
   0  -7   1 1757.72  143.39
   0  -7   1 1950.49  143.48
   0  -7   0  370.04   27.52
   0  -7   0  364.77   26.29
   0  -7   0  296.24   25.78
   0  -7   0  336.37   27.33
   0  -7   0  414.71   27.31
   0  -7   0  432.22   27.02
   0  -7  -1   43.93    4.16
   0  -7  -1   40.34    4.93
   0  -7  -1   38.57    3.81
   0  -7  -1   34.83    3.47
   0  -7  -1   36.34    4.05
   0  -7  -1   32.32    4.60
   0   7   1   37.89    4.96
   0  -7  -2   67.93    5.86
   0   7   2   63.05    7.05
   0  -7  -2   70.01    5.64
   0  -7  -2  101.28    6.34
   0  -7  -2   79.63    7.00
   0   7   2   59.87    5.74
   0  -7  -2   85.32    6.10
   0  -7  -2   65.62    6.21
   0   7   2   44.36    5.00
   0  -7  -2   98.35    7.91
   0  -7  -3    9.80    1.90
   0  -7  -3    8.31    1.80
   0  -7  -3   10.57    2.74
   0  -7  -3   12.98    1.95
   0   7   3    3.39    2.74
   0  -7  -3   12.96    3.22
   0   7   3    5.47    1.57
   0   7   3    3.90    1.28
   0  -7  -3   15.63    2.11
   0  -7  -3    9.08    1.67
   0   7   4  476.05   34.20
   0   7   4  375.97   31.67
   0   7   4  431.29   32.22
   0  -7  -4  449.30   32.38
   0  -7  -4  418.82   32.12
   0   7   4  392.54   31.78
   0  -7  -4  498.61   32.49
   0  -7  -5  433.74   29.67
   0   7   5  430.35   28.91
   0   7   5  396.40   28.36
   0   7   5  325.41   28.28
   0  -7  -5  394.86   28.88
   0   7   5  422.65   30.83
   0  -7  -5  397.36   28.79
   0  -7  -6   17.15    2.75
   0   7   6   15.72    2.67
   0   7   6   20.71    2.87
   0  -7  -6   13.79    2.53
   0   7   7   99.70    7.72
   0   7   7   81.91    7.67
   0   7   7   84.67    7.82
   0   7   7   69.81    7.26
   0  -7  -7   75.06    7.64
   0   7   7   75.55    7.39
   0   7   8  476.45   36.07
   0   7   8  401.55   35.62
   0  -7  -8  480.80   35.50
   0   7   8  474.78   35.61
   0   7   8  448.89   35.72
   0   7   8  455.54   35.49
   0  -7  -8  525.09   35.46
   0   7   8  473.70   35.85
   0  -7  -9  126.96    9.93
   0   7   9  107.45   10.01
   0  -7  -9  114.04    9.75
   0   7   9  104.48    9.74
   0   7   9  101.25    9.34
   0   7   9   96.04    9.64
   0  -7  -9  125.44    9.47
   0   7   9   89.28    9.54
   0  -7  -9  121.20    9.59
   0  -7  -9  116.33    9.35
   0   7   9  119.19   10.48
   0  -7 -10   18.47    2.70
   0   7  10   16.75    4.00
   0  -7 -10   20.08    3.40
   0   7  10   17.00    4.30
   0  -7 -10   20.35    2.94
   0  -7 -10   20.71    3.09
   0  -7 -10   20.11    3.63
   0   7  10   15.81    3.09
   0   7  10   15.77    2.72
   0   7  11  167.00   14.99
   0  -7 -11  172.13   13.71
   0  -7 -11  178.51   13.57
   0  -7 -11  182.48   13.47
   0   7  11  172.42   13.89
   0  -7 -11  169.90   13.76
   0   7  11  130.10   13.33
   0   7  11  132.57   13.35
   0   7  11  158.72   14.09
   0   7  12   90.05    9.03
   0   7  12   75.02    7.80
   0  -7 -12   74.28    8.32
   0  -7 -12   93.60    8.11
   0   7  12   81.42    8.32
   0   7  12   79.47    9.66
   0  -7 -12   83.67    7.65
   0   7  12   77.12    8.08
   0  -7 -12   94.97    7.95
   0  -7 -12   83.53    7.67
   0  -7 -12   85.09    8.48
   0   7  13    7.40    5.05
   0  -7 -13    7.78    2.58
   0  -7 -13   10.64    3.78
   0  -7 -13   11.90    2.92
   0  -7 -13    7.75    3.35
   0  -7 -13   11.79    2.78
   0   7  13    6.25    2.97
   0  -7 -13    8.54    3.02
   0   7  13    9.17    4.42
   0  -7 -14  256.02   20.57
   0  -7 -14  294.14   21.37
   0  -7 -14  276.37   20.74
   0   7  14  203.52   20.83
   0  -7 -14  301.64   21.13
   0   7  14  249.00   21.63
   0  -7 -14  242.22   20.43
   0   7  14  266.71   22.60
   0  -7 -14  256.75   20.56
   0  -7 -15  336.44   26.39
   0  -7 -15  407.28   27.11
   0  -7 -15  373.53   26.62
   0   7  15  308.30   26.72
   0  -7 -15  291.46   26.24
   0   7  15  348.17   27.60
   0  -7 -15  331.91   26.35
   0   7  15  320.50   27.91
   0  -7 -16  191.71   14.03
   0   7  16  122.84   13.15
   0   7  16  141.31   14.48
   0  -7 -16  163.96   13.22
   0  -7 -16  156.90   13.20
   0  -7 -16  185.86   13.55
   0   7  16  162.09   14.52
   0  -7 -16  124.97   13.31
   0  -7 -17   23.76    3.90
   0   7  17   16.01    3.43
   0   7  17   18.15    4.98
   0  -7 -17   18.81    3.63
   0  -7 -18   13.95    3.04
   0  -7 -18   17.43    3.60
   0   7  18   17.38    4.80
   0   7  18    8.70    2.79
   0  -7 -19   16.65    3.00
   0   7  19   19.99    4.20
   0  -7 -19   22.90    3.71
   0   7  19   13.21    4.39
   0   7  19   11.92    2.96
   0   7  20   -0.71    2.90
   0  -7 -20   -0.25    2.78
   0  -7 -20    1.57    2.36
   0   7  20    1.71    1.79
   0  -7 -21    4.36    2.60
   0   7  21    4.68    1.76
   0  -7 -21    5.22    2.35
   0   7  21    2.31    2.48
   0  -7 -22    4.42    2.27
   0   7  22    3.65    1.89
   0  -7 -22    2.60    1.79
   0  -8  19   14.58   10.82
   0  -8  19    8.79   11.63
   0  -8  19    1.37    1.11
   0   8 -19   -1.70    6.67
   0   8 -19    1.42    2.35
   0   8 -18    1.11    2.66
   0   8 -18  -10.75   13.32
   0  -8  18    0.85   10.51
   0  -8  18  -24.21   21.99
   0  -8  17   34.38   27.68
   0  -8  17    0.74    8.47
   0   8 -17   12.10   19.00
   0  -8  17    0.14   17.52
   0   8 -17    3.81    2.44
   0   8 -17   -0.55    3.98
   0  -8  16   18.74   18.57
   0   8 -16   27.75   22.32
   0  -8  16   17.31   10.25
   0  -8  16    2.99   22.91
   0   8 -16   12.83    4.54
   0   8 -16   12.69    3.16
   0   8 -15   71.89    7.23
   0   8 -15   60.12    6.45
   0  -8  15   50.34   12.83
   0  -8  15   69.83    9.21
   0   8 -15   54.13    7.25
   0   8 -14   64.57    7.47
   0   8 -14   66.75    6.84
   0   8 -14   50.80    6.07
   0  -8  14   58.09    7.11
   0   8 -13   75.42    8.03
   0   8 -13   84.69    9.32
   0   8 -13   90.36    8.54
   0   8 -12   12.47   21.42
   0   8 -12    9.83    3.53
   0   8 -12   11.11    3.21
   0   8 -11   32.08   18.63
   0   8 -11   25.21    4.01
   0   8 -11   25.08    4.39
   0   8 -10   60.83   15.66
   0   8 -10   49.20    5.63
   0   8 -10   50.96    5.77
   0   8  -9  110.96   13.73
   0   8  -9   93.19    9.25
   0   8  -9  106.43    9.44
   0   8  -9  112.46    9.87
   0   8  -8   67.51    6.70
   0   8  -8   58.82    6.11
   0   8  -8   60.36    9.01
   0   8  -8   55.15    6.09
   0   8  -7   29.54    5.19
   0   8  -7   23.87    3.55
   0   8  -7   23.89    4.08
   0   8  -7   20.21    3.39
   0   8  -6  468.48   35.23
   0   8  -6  476.13   34.91
   0   8  -6  501.38   35.16
   0   8  -6  399.39   34.78
   0   8  -5  860.87   66.63
   0   8  -5  970.35   66.85
   0   8  -5 1048.57   66.89
   0   8  -5  894.04   66.69
   0   8  -5  969.79   66.62
   0   8  -4  945.82   63.71
   0   8  -4  907.71   63.39
   0   8  -4  951.63   63.60
   0   8  -4 1010.52   63.78
   0   8  -4  764.87   63.43
   0   8  -3    9.97    2.03
   0   8  -3    9.79    2.13
   0   8  -3    8.45    2.16
   0   8  -3    8.29    2.90
   0   8  -3    8.21    2.08
   0  -8   3    5.02    2.35
   0  -8   2    1.14    1.79
   0   8  -2    5.32    1.79
   0  -8   2    4.86    2.19
   0   8  -2    3.77    2.10
   0   8  -2    3.37    1.74
   0  -8   1  336.96   23.02
   0   8  -1  235.67   21.32
   0  -8   1  314.24   22.89
   0   8  -1  286.20   21.52
   0  -8   1  277.45   22.75
   0  -8   0  236.79   19.55
   0   8   0  219.49   18.20
   0  -8   0  223.35   19.43
   0  -8   0  264.51   19.10
   0  -8  -1   66.24    6.15
   0   8   1   62.00    6.35
   0   8   1   65.73    6.27
   0   8   1   85.33    6.84
   0  -8  -1   73.01    7.65
   0   8   2   18.96    3.27
   0  -8  -2   20.77    4.00
   0   8   2   16.83    3.76
   0   8   2   14.80    2.70
   0  -8  -2   16.28    2.50
   0   8   2   22.68    3.07
   0   8   3   10.09    2.72
   0   8   3    7.79    2.18
   0   8   3    5.16    2.12
   0  -8  -3    4.15    1.56
   0   8   4    4.05    1.95
   0  -8  -4    4.38    1.66
   0   8   4    4.00    2.20
   0   8   4    5.19    2.41
   0   8   5   81.00    7.47
   0   8   5   78.89    7.40
   0   8   5   75.38    7.37
   0  -8  -5   67.62    7.12
   0   8   5   93.00    7.45
   0   8   6  303.48   26.39
   0   8   6  335.87   26.31
   0   8   6  379.51   26.54
   0   8   6  332.81   25.98
   0   8   7 1286.07   99.73
   0   8   7 1341.30   99.79
   0   8   7 1305.81   99.95
   0   8   7 1498.25  100.36
   0   8   7 1319.41   99.96
   0   8   8 1918.77  138.86
   0   8   8 1848.98  139.07
   0   8   8 2175.90  139.42
   0  -8  -8 1875.36  138.71
   0  -8  -8 1991.93  138.62
   0   8   8 1779.82  139.02
   0   8   8 1690.21  138.98
   0   8   8 1762.27  138.79
   0   8   9  718.42   50.57
   0  -8  -9  671.87   49.94
   0  -8  -9  718.77   49.69
   0  -8  -9  666.89   49.96
   0   8   9  666.91   49.90
   0   8   9  639.58   49.75
   0  -8  -9  685.57   49.77
   0   8   9  647.48   50.33
   0   8   9  572.75   49.94
   0   8   9  599.99   49.97
   0   8  10   25.49    4.92
   0  -8 -10   31.03    4.40
   0  -8 -10   30.41    3.61
   0  -8 -10   29.97    3.94
   0   8  10   21.49    4.16
   0  -8 -10   26.11    4.39
   0   8  10   29.88    5.19
   0   8  10   25.63    5.02
   0   8  10   25.99    3.71
   0  -8 -10   37.14    4.01
   0  -8 -11  128.09   11.28
   0   8  11  120.54   11.54
   0   8  11  147.59   12.81
   0   8  11  145.51   12.99
   0   8  11  137.55   12.33
   0  -8 -11  130.33   11.67
   0  -8 -11  120.89   11.49
   0   8  11  129.60   11.09
   0  -8 -11  126.97   11.17
   0  -8 -12  170.91   14.04
   0   8  12  172.80   14.39
   0   8  12  186.61   15.44
   0  -8 -12  178.51   14.03
   0   8  12  177.13   15.88
   0   8  12  147.19   14.05
   0  -8 -12  166.42   13.76
   0  -8 -12  147.18   14.29
   0  -8 -12  151.05   14.25
   0  -8 -13   17.27    3.86
   0   8  13   11.56    3.28
   0   8  13   16.26    5.53
   0  -8 -13   19.26    3.47
   0   8  13   18.60    6.02
   0  -8 -13   10.86    3.99
   0  -8 -13   17.99    3.73
   0  -8 -13   17.55    4.40
   0  -8 -13   17.33    3.37
   0  -8 -13   19.41    3.69
   0   8  13   14.79    5.14
   0  -8 -14  137.08   11.74
   0  -8 -14  127.12   11.08
   0   8  14  133.77   13.23
   0  -8 -14  131.23   11.23
   0   8  14  135.88   12.87
   0  -8 -14  103.13   10.89
   0  -8 -14  145.99   11.64
   0  -8 -14  113.55   11.00
   0  -8 -15  136.02   13.54
   0  -8 -15  207.51   14.21
   0   8  15  173.67   15.13
   0   8  15  125.07   13.00
   0  -8 -15  143.49   13.36
   0   8  15  155.43   15.15
   0  -8 -15  163.24   13.42
   0  -8 -15  178.29   13.58
   0  -8 -16   92.12    8.02
   0  -8 -16   75.60    8.02
   0   8  16   58.81    7.36
   0  -8 -16   96.48    8.29
   0  -8 -16  113.73    8.90
   0   8  16   76.84    9.29
   0  -8 -16   68.63    8.65
   0  -8 -17    6.90    4.62
   0  -8 -17    8.86    3.23
   0  -8 -17   11.74    2.97
   0  -8 -17   13.89    3.36
   0  -8 -17   19.84    3.95
   0   8  17    9.95    4.20
   0   8  17    7.52    4.27
   0   8  17    6.05    2.24
   0   8  18   17.91    4.43
   0  -8 -18   24.25    4.15
   0   8  18   11.68    2.65
   0   8  18   17.92    4.37
   0  -8 -18   17.29    3.25
   0  -8 -18   23.34    3.72
   0  -8 -19    2.39    2.12
   0   8  19    0.74    3.27
   0  -8 -19    2.44    2.66
   0   8  19    1.84    3.21
   0   8  20   11.29    3.45
   0  -8 -20    8.17    2.71
   0   8  20    7.49    3.17
   0   8  21   33.12    4.43
   0   8  21   26.56    4.02
   0  -8 -21   28.86    3.71
   0  -8 -22   15.53    2.29
   0   8  22   15.02    2.94
   0  -8 -22   11.26    2.75
   0   8  22   16.32    2.50
   0   9 -18   -2.90    9.12
   0   9 -18    1.26    2.64
   0  -9  18   -2.96   11.57
   0  -9  18   14.60   14.94
   0  -9  17   -1.60    9.23
   0  -9  17    1.01    1.21
   0   9 -17    4.60    2.83
   0  -9  17   15.82   19.55
   0   9 -17   11.54   15.31
   0   9 -16    1.63    3.00
   0  -9  16   -1.88   13.19
   0   9 -16    1.41    3.67
   0  -9  16   14.12   20.10
   0  -9  16    1.46    6.76
   0  -9  15    8.58   13.92
   0  -9  15   19.96   11.57
   0   9 -15   32.76    5.78
   0  -9  15   38.20    7.19
   0   9 -15   30.82    4.88
   0   9 -14   54.59    7.34
   0   9 -14   58.49   25.83
   0  -9  14   48.20    6.35
   0  -9  14   42.09    8.87
   0   9 -14   55.86    6.42
   0   9 -13   74.28    7.72
   0   9 -13   86.69    8.18
   0  -9  13   72.49    7.76
   0   9 -13   90.29   26.90
   0   9 -12   88.93    9.07
   0   9 -12  101.41    9.42
   0   9 -11   99.83   24.57
   0   9 -11   88.66    9.21
   0   9 -11   75.68    8.05
   0   9 -11   77.58    8.03
   0   9 -10    6.67    3.26
   0   9 -10   -2.84   18.45
   0   9 -10   12.49    5.19
   0   9 -10    9.53    3.05
   0   9  -9   20.06   14.92
   0   9  -9   28.18    5.78
   0   9  -9   26.00    4.20
   0   9  -9   28.37    4.32
   0   9  -8    5.32    4.51
   0   9  -8    3.47    2.80
   0   9  -8    6.58   10.50
   0   9  -7   -1.89    7.25
   0   9  -7   -0.91    2.43
   0   9  -7    1.77    4.20
   0   9  -6    7.80    4.73
   0   9  -6    9.98    4.16
   0   9  -6    4.36    2.54
   0   9  -5  111.96    9.93
   0   9  -5   98.88    9.38
   0   9  -5  108.39    9.47
   0   9  -5  109.18    9.84
   0   9  -4   80.31    7.28
   0   9  -4   65.40    7.08
   0   9  -4   74.86    6.95
   0   9  -4   92.00    7.80
   0   9  -3  305.58   22.06
   0   9  -3  228.16   21.58
   0   9  -3  284.68   21.74
   0   9  -3  300.59   21.94
   0   9  -3  285.36   21.70
   0   9  -2  218.16   16.55
   0   9  -2  204.90   16.30
   0   9  -2  211.07   16.48
   0   9  -2  241.89   16.66
   0   9  -1  380.41   29.63
   0   9  -1  367.64   29.60
   0   9  -1  372.05   29.55
   0   9  -1  432.56   30.01
   0   9   0  234.72   16.57
   0   9   0  193.56   16.42
   0   9   0  217.34   16.54
   0   9   0  158.11   16.31
   0   9   0  200.67   16.42
   0   9   0  245.73   17.08
   0   9   1  109.61    9.01
   0   9   1  115.11    9.19
   0   9   1  100.88    9.11
   0   9   1  119.94    9.70
   0   9   2   25.69    4.37
   0   9   2   31.46    3.98
   0   9   2   31.15    3.85
   0   9   2   37.97    4.58
   0   9   3    8.64    3.46
   0   9   3   13.82    2.96
   0   9   3   13.77    2.65
   0   9   3   14.11    2.81
   0   9   4   24.10    3.87
   0   9   4   23.72    3.74
   0   9   4   28.93    3.72
   0   9   4   20.39    3.88
   0   9   5  114.09   10.29
   0   9   5  136.80   10.32
   0   9   5  108.27   10.09
   0   9   5  102.87    9.57
   0   9   6  580.41   45.30
   0   9   6  593.12   45.46
   0   9   6  623.31   45.55
   0   9   6  570.29   45.50
   0   9   6  604.96   45.00
   0   9   7 1228.44   95.55
   0   9   7 1283.91   95.37
   0   9   7 1256.85   95.85
   0   9   7 1374.02   96.08
   0   9   8  630.42   48.40
   0   9   8  620.44   48.49
   0   9   8  730.31   49.33
   0   9   8  641.24   48.86
   0   9   8  618.38   48.72
   0  -9  -8  596.45   48.14
   0  -9  -8  653.72   48.04
   0   9   9  516.43   43.69
   0  -9  -9  604.79   43.77
   0   9   9  581.14   44.05
   0   9   9  634.43   45.06
   0  -9  -9  550.69   43.92
   0  -9  -9  624.32   43.63
   0   9   9  584.83   44.00
   0   9   9  504.91   44.05
   0  -9 -10   15.43    3.78
   0   9  10   11.50    3.21
   0  -9 -10   19.06    3.24
   0  -9 -10   16.69    3.25
   0  -9 -10   14.43    3.99
   0   9  10   12.76    3.95
   0   9  10   14.47    4.97
   0   9  10   16.69    3.96
   0   9  10   12.17    4.62
   0  -9 -11  176.72   14.67
   0   9  11  192.79   16.84
   0  -9 -11  160.88   14.86
   0   9  11  165.11   15.08
   0   9  11  167.91   14.51
   0   9  11  191.48   15.88
   0  -9 -11  167.46   14.86
   0  -9 -11  172.03   14.54
   0   9  11  181.10   15.77
   0  -9 -12  196.91   15.08
   0   9  12  149.94   15.10
   0  -9 -12  171.42   15.44
   0   9  12  220.72   17.91
   0  -9 -12  166.80   15.18
   0  -9 -12  179.25   15.02
   0   9  12  168.26   14.69
   0   9  12  179.01   15.51
   0   9  12  187.14   16.39
   0  -9 -13   44.53    5.84
   0  -9 -13   47.07    5.69
   0   9  13   48.10    7.19
   0  -9 -13   48.99    6.33
   0  -9 -13   47.39    5.54
   0  -9 -13   44.65    5.29
   0   9  13   31.78    5.28
   0   9  13   39.37    6.45
   0  -9 -14    3.74    3.04
   0  -9 -14    4.78    2.93
   0  -9 -14    4.31    3.33
   0   9  14    3.79    4.73
   0  -9 -14    5.60    3.09
   0  -9 -14    7.10    3.17
   0   9  14    4.45    2.69
   0  -9 -14    6.72    3.38
   0   9  15   18.57    5.71
   0  -9 -15   23.72    4.63
   0  -9 -15   18.80    3.99
   0  -9 -15   16.24    5.36
   0  -9 -15   19.70    3.93
   0  -9 -15   25.95    4.26
   0  -9 -16    7.08    3.71
   0  -9 -16   12.73    3.50
   0   9  16    9.23    4.83
   0  -9 -16    8.43    5.37
   0   9  16    8.86    4.44
   0  -9 -16    7.06    3.05
   0  -9 -16   13.96    3.66
   0   9  17   11.57    4.47
   0  -9 -17   21.35    3.67
   0  -9 -17   15.37    3.18
   0  -9 -17   10.24    4.63
   0   9  17   13.34    4.23
   0  -9 -17   12.14    3.63
   0  -9 -17   21.01    4.01
   0   9  18    1.47    3.04
   0  -9 -18    3.30    2.99
   0  -9 -18    1.85    2.26
   0   9  18   -0.64    3.36
   0  -9 -18    3.37    2.60
   0  -9 -19   11.35    2.49
   0   9  19   16.39    3.59
   0  -9 -19   14.42    3.47
   0   9  19   10.63    3.46
   0  -9 -19   11.16    3.01
   0   9  20   67.46    6.69
   0  -9 -20   59.31    6.11
   0   9  20   53.71    6.56
   0  -9 -21   61.80    5.65
   0   9  21   75.86    6.25
   0  -9 -21   64.50    6.25
   0 -10  17   11.58   10.12
   0 -10  17    8.22    1.56
   0  10 -17   10.12    3.20
   0 -10  17    9.40    9.49
   0  10 -16   18.70    3.90
   0 -10  16    3.48   15.06
   0  10 -15    1.84   20.22
   0 -10  15   13.54   13.92
   0 -10  14   -3.63    7.30
   0 -10  14    0.52    6.68
   0  10 -14   19.55   22.30
   0 -10  13    1.52    4.59
   0  10 -13    2.21    3.29
   0  10 -13   -4.49   23.52
   0  10 -12   14.56   23.86
   0  10 -12    2.93    3.26
   0  10 -12    4.22    5.31
   0  10 -11   -0.13    3.30
   0  10 -11    6.25    5.00
   0  10 -11    1.76   23.50
   0  10 -10    1.44    3.10
   0  10 -10    2.75    4.57
   0  10 -10   -2.29   21.19
   0  10  -9   31.68    5.73
   0  10  -9   29.20   18.94
   0  10  -9   24.81    4.44
   0  10  -8  110.23   18.61
   0  10  -8  118.96   11.33
   0  10  -8  112.84   10.53
   0  10  -7   78.26   14.34
   0  10  -7   76.79    8.52
   0  10  -6   10.97    4.23
   0  10  -6   17.56    9.30
   0  10  -5   13.08    6.15
   0  10  -5    9.69    3.98
   0  10  -4   30.31    5.19
   0  10  -4   30.52    5.56
   0  10  -3   67.57    7.12
   0  10  -3   50.20    6.38
   0  10  -3   64.48    6.33
   0  10  -2  272.72   21.39
   0  10  -2  292.68   21.54
   0  10  -2  227.08   21.23
   0  10  -2  283.28   21.47
   0  10  -1  504.76   33.59
   0  10  -1  440.25   33.13
   0  10  -1  407.66   32.92
   0  10  -1  495.81   33.37
   0  10   0  649.59   44.69
   0  10   0  602.34   44.46
   0  10   0  715.50   45.17
   0  10   1  294.96   20.98
   0  10   1  263.40   20.94
   0  10   1  315.58   21.74
   0  10   1  282.24   21.10
   0  10   2  107.74    9.57
   0  10   2   92.16    8.90
   0  10   2   73.39    9.01
   0  10   2  110.53    8.92
   0  10   2   93.89    9.00
   0  10   3   16.56    3.60
   0  10   3   15.56    2.89
   0  10   3   10.60    3.76
   0  10   3   11.03    3.17
   0  10   4   11.72    4.69
   0  10   4    5.88    2.84
   0  10   4    7.48    3.10
   0  10   4   10.02    2.80
   0  10   5    7.20    3.04
   0  10   5   11.43    3.44
   0  10   5    9.51    3.97
   0  10   5    9.85    3.28
   0  10   5   11.91    3.02
   0  10   6   14.31    3.49
   0  10   6    8.15    5.39
   0  10   6   14.42    2.81
   0  10   6   15.85    3.38
   0  10   7   74.44    8.19
   0  10   7   77.84    8.62
   0  10   7   85.28    7.82
   0 -10  -7   80.15    7.48
   0  10   7   89.31    8.55
   0  10   8   93.79    9.41
   0  10   8   87.48    8.41
   0  10   8   86.14    9.40
   0 -10  -8   97.11    8.39
   0  10   8   82.09    8.85
   0 -10  -8   95.90    8.65
   0 -10  -9    9.76    2.62
   0 -10  -9    5.54    2.57
   0  10   9   15.13    4.14
   0 -10  -9    9.08    4.23
   0  10   9   10.49    3.44
   0  10   9   13.17    3.03
   0  10   9   14.13    4.47
   0 -10 -10   15.70    4.25
   0 -10 -10   20.64    4.39
   0  10  10   19.66    4.02
   0 -10 -10   14.46    3.31
   0 -10 -10   24.55    3.79
   0  10  10   22.24    4.08
   0  10  10   24.29    5.60
   0  10  10   26.28    5.64
   0  10  10   19.72    4.58
   0 -10 -11   77.37    7.55
   0  10  11   73.98   10.08
   0 -10 -11   76.89    8.27
   0 -10 -11   69.25    8.27
   0  10  11   66.64    7.55
   0  10  11   83.07    9.83
   0  10  11   61.76    8.02
   0  10  11   74.94    8.06
   0 -10 -11   83.83    7.79
   0 -10 -12   15.04    4.87
   0 -10 -12   14.65    3.62
   0  10  12   12.64    6.50
   0  10  12    9.71    5.44
   0 -10 -12   15.40    3.68
   0 -10 -12   13.89    4.63
   0  10  12   12.99    3.37
   0  10  12   15.24    4.54
   0  10  12    9.99    3.83
   0 -10 -13   16.87    3.95
   0  10  13    9.37    3.73
   0  10  13   15.83    5.20
   0 -10 -13   19.05    3.79
   0 -10 -13   15.23    4.36
   0  10  13   17.84    6.74
   0 -10 -13   18.32    4.82
   0  10  13   16.99    4.76
   0 -10 -13   19.15    4.10
   0  10  14    6.25    4.20
   0  10  14    3.61    2.94
   0 -10 -14    8.61    3.81
   0 -10 -14    7.52    3.54
   0  10  14    5.30    6.32
   0 -10 -14   10.79    3.73
   0 -10 -14    6.19    3.63
   0 -10 -14    8.35    3.67
   0 -10 -15    2.18    3.88
   0 -10 -15    5.44    4.85
   0  10  15    5.08    3.77
   0 -10 -15    0.63    3.10
   0 -10 -15    3.64    3.22
   0  10  15   -0.15    2.53
   0 -10 -15    4.59    3.28
   0  10  16    5.99    3.59
   0 -10 -16    1.81    2.93
   0 -10 -16    4.79    3.67
   0 -10 -16    3.88    3.12
   0 -10 -16    7.64    5.10
   0 -10 -16    6.71    2.91
   0 -10 -17    4.30    3.03
   0 -10 -17    2.28    2.29
   0  10  17   -0.17    3.86
   0 -10 -17    0.96    2.93
   0  10  17    2.99    2.87
   0 -10 -17    2.80    2.75
   0 -10 -17    4.51    4.19
   0  10  18    6.59    2.75
   0 -10 -18    1.99    2.15
   0 -10 -18   10.85    3.28
   0 -10 -18    5.53    2.66
   0  10  18    4.59    3.16
   0 -10 -19   39.33    5.01
   0  10  19   34.54    4.73
   0 -10 -19   34.14    4.21
   0 -10 -19   31.66    3.70
   0  10  19   40.63    4.53
   0  10  20   55.16    5.28
   0  10  20   49.59    5.46
   0  10  20   46.69    5.19
   0 -10 -20   48.83    5.03
   0 -10 -20   55.89    5.69
   0 -10 -21   43.26    4.57
   0  10  21   32.23    4.20
   0 -10 -21   39.16    3.96
   0  10  21   49.24    4.24
   0 -11  16   34.98    8.69
   0  11 -16   32.59   10.23
   0 -11  16    6.49   11.82
   0 -11  15   13.62   10.77
   0  11 -15   17.76   15.00
   0 -11  15   13.79    1.97
   0  11 -14    3.91   18.00
   0 -11  14   -1.29    8.98
   0  11 -14    9.31    3.98
   0 -11  13    0.90    4.20
   0  11 -13   10.22    4.17
   0  11 -13    5.99   20.39
   0  11 -12   42.21    6.36
   0  11 -12   21.88   21.38
   0  11 -11   26.96   22.28
   0  11 -11    8.49    5.00
   0  11 -10    9.63   22.05
   0  11 -10   -0.31    5.09
   0  11  -9   27.36   20.78
   0  11  -9   24.99    6.13
   0  11  -8   16.62   20.28
   0  11  -8   24.04    5.97
   0  11  -7   60.89   17.62
   0  11  -7   59.93    7.95
   0  11  -6   18.91   14.00
   0  11  -6    9.92    4.82
   0  11  -5   17.62    4.72
   0  11  -5   19.98    4.70
   0  11  -5   26.28   11.10
   0  11  -4   58.67   10.79
   0  11  -4   64.40    7.20
   0  11  -4   63.13    7.49
   0  11  -3   70.76    7.10
   0  11  -3   64.87    7.42
   0  11  -3   64.30    7.42
   0  11  -2   31.90    4.68
   0  11  -2   27.01    5.24
   0  11  -2   34.99    5.02
   0  11  -1   57.68    6.28
   0  11  -1   49.98    6.08
   0  11  -1   53.34    5.87
   0  11  -1   38.92    6.40
   0  11   0    9.46    3.03
   0  11   0   11.49    4.50
   0  11   0    9.60    3.37
   0  11   0   12.59    3.27
   0  11   1    4.18    2.79
   0  11   1    5.87    4.24
   0  11   1    7.64    3.28
   0  11   1    5.54    2.53
   0  11   1    6.96    2.87
   0  11   2    2.09    3.33
   0  11   2    3.03    2.68
   0  11   2    0.83    2.27
   0  11   2   -2.51    3.24
   0  11   2   -0.46    2.70
   0  11   3    4.46    3.88
   0  11   3    5.80    2.63
   0  11   3    4.95    3.46
   0  11   3    6.40    3.14
   0  11   3    4.90    2.86
   0  11   4    6.62    2.80
   0  11   4    7.32    3.62
   0  11   4    8.14    3.40
   0  11   4    4.91    4.06
   0  11   5   24.03    4.87
   0  11   5   15.53    5.37
   0  11   5   18.38    3.84
   0  11   6  135.20   12.79
   0  11   6  133.50   13.98
   0  11   6  147.08   12.61
   0 -11  -7   25.96    3.71
   0  11   7   30.92    4.97
   0  11   7   29.18    5.73
   0  11   7   31.40    4.10
   0  11   7   35.04    8.58
   0  11   7   28.36    5.11
   0  11   8  274.56   22.55
   0 -11  -8  273.33   21.43
   0 -11  -8  278.93   21.09
   0  11   8  220.89   21.56
   0  11   8  264.22   21.06
   0  11   8  268.12   21.95
   0 -11  -9    6.51    2.83
   0 -11  -9    4.03    3.92
   0  11   9   13.91    4.58
   0  11   9    8.87    3.77
   0  11   9    9.73    4.33
   0  11   9   13.61    2.98
   0 -11  -9    3.04    4.35
   0 -11  -9    4.12    2.44
   0  11  10  108.53   12.76
   0 -11 -10  127.97   11.14
   0 -11 -10  115.78   11.68
   0  11  10  124.72   11.09
   0  11  10  143.46   13.01
   0  11  10  131.65   12.42
   0  11  10  107.14   11.48
   0 -11 -10  129.65   11.86
   0 -11 -10  128.27   11.31
   0 -11 -11   37.94    6.06
   0 -11 -11   41.28    5.19
   0  11  11   42.40    5.32
   0  11  11   38.00    6.21
   0  11  11   36.51    5.71
   0  11  11   51.02    7.63
   0  11  11   31.36    8.90
   0 -11 -11   41.93    5.45
   0 -11 -11   40.31    6.18
   0  11  12   65.88    7.46
   0  11  12   83.49    9.87
   0 -11 -12   68.29    7.35
   0  11  12   66.76    8.96
   0 -11 -12   69.09    7.35
   0 -11 -12   68.16    8.32
   0  11  12   69.25    7.44
   0 -11 -12   65.76    8.04
   0  11  12   64.02    8.01
   0 -11 -12   65.86    7.43
   0 -11 -13   96.18    8.84
   0  11  13   71.35    9.40
   0 -11 -13   86.04    8.48
   0  11  13  104.77   11.32
   0  11  13   73.53    8.28
   0 -11 -13   90.82    9.12
   0  11  13   85.58    8.80
   0  11  13   65.60    8.65
   0 -11 -13   91.13    9.39
   0  11  14   21.84    4.63
   0 -11 -14   25.66    4.85
   0 -11 -14   30.60    4.86
   0  11  14   33.73    7.21
   0  11  14   32.83    5.05
   0 -11 -14   33.41    5.04
   0 -11 -14   27.90    5.03
   0 -11 -14   34.72    4.97
   0 -11 -15    7.63    4.96
   0  11  15    8.07    4.98
   0  11  15    6.59    2.95
   0  11  15    9.06    3.25
   0 -11 -15    7.95    3.29
   0 -11 -15    4.83    3.84
   0 -11 -15    4.25    3.23
   0  11  16    1.16    2.52
   0 -11 -16    5.34    4.83
   0 -11 -16    2.22    3.32
   0 -11 -16    4.72    2.75
   0 -11 -16    0.87    2.65
   0 -11 -16    1.70    2.74
   0  11  17    3.62    2.20
   0 -11 -17    0.52    2.59
   0 -11 -17    1.79    2.39
   0 -11 -17    1.05    2.13
   0 -11 -17    2.00    2.65
   0 -11 -17    1.35    3.67
   0 -11 -18    5.78    2.11
   0  11  18    4.55    2.17
   0 -11 -18    7.63    2.49
   0 -11 -18    4.03    2.61
   0  11  19   18.18    3.19
   0  11  19   18.01    3.10
   0 -11 -19   20.33    3.42
   0 -11 -19   14.14    2.27
   0  11  19   19.18    2.71
   0 -11 -19   18.36    2.82
   0 -11 -20   10.44    2.06
   0  11  20    8.23    1.87
   0 -11 -20   13.27    2.50
   0  11  20    9.47    2.23
   0 -12  15    7.62    9.30
   0  12 -15    2.35    7.54
   0  12 -15    9.08    4.70
   0  12 -14   -4.60   12.68
   0  12 -14    9.47    4.52
   0  12 -13   11.96   15.82
   0  12 -13    0.70    3.82
   0  12 -12    4.01    4.16
   0  12 -12    7.62   17.37
   0  12 -11    7.46    4.43
   0  12 -11    5.37   19.36
   0  12 -10   -9.84   20.21
   0  12 -10    7.31    4.27
   0  12  -9   -6.62   20.14
   0  12  -9   14.28    4.55
   0  12  -8   32.86   19.71
   0  12  -8   14.94    4.65
   0  12  -7   24.80    5.24
   0  12  -7    0.80   19.13
   0  12  -6    1.80    4.26
   0  12  -6    0.62    3.79
   0  12  -6    0.15   16.17
   0  12  -5   11.93    4.49
   0  12  -5   16.69    5.66
   0  12  -4   50.45    6.83
   0  12  -4   54.57    7.64
   0  12  -3  129.68   11.96
   0  12  -3  129.53   12.42
   0  12  -3  138.40   12.69
   0  12  -2   32.00    6.09
   0  12  -2   26.03    6.24
   0  12  -2   22.47    4.53
   0  12  -1    4.92    3.65
   0  12  -1   10.83    5.12
   0  12   0  111.07   12.59
   0  12   0  156.62   12.91
   0  12   0  158.04   13.34
   0  12   0  143.05   13.12
   0  12   1  408.26   29.97
   0  12   1  471.86   30.58
   0  12   1  415.31   29.77
   0  12   2  204.09   16.27
   0  12   2  240.49   16.52
   0  12   2  182.14   16.34
   0  12   2  211.21   16.97
   0  12   3   96.60    9.92
   0  12   3   87.06    9.35
   0  12   3   88.61    9.25
   0  12   3  114.25    9.34
   0  12   4    9.76    3.87
   0  12   4   15.87    3.65
   0  12   4   14.21    4.86
   0  12   4    9.99    4.29
   0  12   4    4.78    4.94
   0  12   5    0.38    3.40
   0  12   5    0.45    4.27
   0  12   5    3.78    2.94
   0  12   5   -3.26    7.01
   0  12   6    5.41    4.18
   0  12   6    2.79    4.73
   0  12   6    6.51    4.03
   0  12   6    8.00    3.26
   0  12   6   -1.24    8.70
   0  12   7   67.37    7.36
   0 -12  -7   62.75    6.94
   0  12   7   60.09    7.77
   0  12   7   55.14    9.92
   0  12   8  121.90   10.95
   0  12   8  120.02   12.20
   0 -12  -8  102.97   10.25
   0  12   8  102.04   12.46
   0  12   8  103.29   10.95
   0 -12  -8  117.73   11.60
   0  12   9   66.80    6.72
   0 -12  -9   64.31    8.05
   0 -12  -9   58.15    7.77
   0  12   9   79.09    9.24
   0 -12  -9   57.47    7.00
   0  12   9   75.62    8.01
   0  12   9   62.14    7.75
   0 -12  -9   74.69    6.92
   0  12  10   47.97    6.77
   0 -12 -10   37.69    6.73
   0  12  10   28.26    5.57
   0  12  10   40.36    6.78
   0 -12 -10   46.50    5.50
   0  12  10   37.72    4.72
   0 -12 -10   46.48    5.22
   0 -12 -10   37.76    6.09
   0 -12 -11   49.90    7.53
   0  12  11   69.24    8.14
   0  12  11   61.56    7.76
   0 -12 -11   59.10    6.68
   0  12  11   57.57   10.50
   0 -12 -11   61.26    6.44
   0 -12 -11   58.18    7.24
   0  12  11   52.92    5.98
   0  12  11   45.62    6.78
   0 -12 -11   57.33    6.67
   0  12  12   95.41    9.60
   0  12  12   96.71   10.05
   0 -12 -12   91.73    9.93
   0 -12 -12   99.31    9.20
   0  12  12   84.43   11.40
   0  12  12  129.77   11.34
   0 -12 -12   86.86    9.84
   0  12  12   85.05    8.72
   0 -12 -12   99.18    9.40
   0 -12 -12   99.10    9.42
   0  12  13   38.00    6.21
   0 -12 -13   22.92    3.95
   0 -12 -13   25.20    4.48
   0  12  13   16.70    4.32
   0 -12 -13   23.06    4.77
   0 -12 -13   23.17    5.11
   0  12  13   25.08    3.77
   0  12  13   18.96    4.10
   0 -12 -13   25.15    4.82
   0  12  14    0.61    4.18
   0 -12 -14    3.79    4.14
   0 -12 -14    2.26    3.11
   0 -12 -14    0.50    3.39
   0 -12 -14    0.76    3.22
   0  12  14    3.04    2.78
   0 -12 -14   -0.24    3.52
   0 -12 -14    3.11    2.50
   0  12  14   -2.13    2.21
   0 -12 -15    1.87    4.92
   0 -12 -15    0.97    3.70
   0  12  15    2.06    2.06
   0 -12 -15   -0.39    2.42
   0  12  15    4.21    3.68
   0 -12 -15    1.49    2.91
   0 -12 -16    1.12    2.26
   0 -12 -16    3.46    3.03
   0 -12 -16   -0.67    2.62
   0  12  16    1.23    1.88
   0 -12 -16   -0.49    2.28
   0  12  16    3.04    3.08
   0 -12 -16   -2.72    4.46
   0 -12 -17   -0.31    2.38
   0 -12 -17    1.35    2.25
   0  12  17   -1.99    2.55
   0  12  17    1.28    2.67
   0 -12 -17    0.84    3.02
   0  12  17    1.51    1.69
   0 -12 -18    4.29    2.15
   0 -12 -18    2.17    1.60
   0  12  18    1.75    2.18
   0  12  18    3.35    1.47
   0 -12 -18    3.78    2.16
   0  12  19    3.55    1.78
   0 -12 -19    0.66    1.61
   0  13 -13    2.97    8.29
   0  13 -13    3.84    5.57
   0  13 -12    5.18   12.08
   0  13 -12    0.81    5.57
   0  13 -11    1.86   14.57
   0  13 -11    7.74    5.32
   0  13 -10   23.19   15.71
   0  13 -10    0.99    5.00
   0  13  -9   10.63   16.08
   0  13  -9   24.60    5.73
   0  13  -8   60.22   18.12
   0  13  -8   69.42    8.35
   0  13  -7   88.97    9.40
   0  13  -7   52.53   17.75
   0  13  -6   88.23    9.93
   0  13  -5   51.03    7.06
   0  13  -5   34.65    7.40
   0  13  -4    5.25    4.75
   0  13  -4    6.18    7.04
   0  13  -3   26.25    8.73
   0  13  -3   38.12    6.37
   0  13  -3   45.38    5.50
   0  13  -2    8.71    3.37
   0  13  -2    5.48    4.20
   0  13  -1   10.68    4.59
   0  13  -1    5.50    3.86
   0  13   0   65.43    8.41
   0  13   0   76.82    8.68
   0  13   1  195.05   14.89
   0  13   1  180.08   15.19
   0  13   2  201.60   16.35
   0  13   2  199.24   15.61
   0  13   2  192.62   16.07
   0  13   3   39.35    6.62
   0  13   3   47.41    6.12
   0  13   3   48.39    7.07
   0  13   3   27.69    6.96
   0  13   4   -0.51    6.73
   0  13   4    1.84    3.34
   0  13   4   -4.49    4.23
   0  13   4    0.23    4.19
   0  13   4    2.36    2.98
   0  13   5   17.45    4.48
   0  13   5   13.35    5.32
   0  13   5    7.63    8.34
   0  13   5   17.04    4.00
   0  13   6   50.73    6.03
   0  13   6   40.17    6.38
   0  13   6   62.09    8.39
   0 -13  -7   34.18    4.63
   0  13   7   37.17    6.39
   0  13   7   20.12    7.88
   0 -13  -7   24.44    6.25
   0  13   7   39.75    6.24
   0  13   7   39.98    5.28
   0  13   8   14.26    4.73
   0  13   8   19.86    5.56
   0 -13  -8    8.94    4.51
   0 -13  -8   17.88    5.15
   0  13   8   15.62    4.01
   0 -13  -8   18.52    3.37
   0  13   8   13.50    7.75
   0 -13  -9   27.20    5.44
   0 -13  -9   24.82    5.95
   0  13   9   42.30    5.50
   0 -13  -9   31.01    4.56
   0  13   9   32.13    5.82
   0  13   9   51.25    7.69
   0  13   9   44.81    7.48
   0  13  10  129.34   12.17
   0  13  10  103.38   10.88
   0  13  10   66.30    9.32
   0 -13 -10   75.42    9.96
   0  13  10  121.00   10.15
   0 -13 -10   92.52   10.06
   0 -13 -10   99.54    9.11
   0 -13 -11   37.08    5.28
   0 -13 -11   32.30    4.82
   0  13  11   49.77    6.27
   0 -13 -11   46.98    4.93
   0 -13 -11   33.84    6.07
   0  13  11   29.08    5.49
   0  13  11   51.01    6.74
   0 -13 -11   31.33    6.06
   0  13  12   -9.13    8.52
   0  13  12    1.52    3.41
   0 -13 -12    2.40    3.86
   0 -13 -12    2.26    3.04
   0 -13 -12    3.54    2.25
   0  13  12    1.46    3.41
   0  13  12    2.52    3.16
   0 -13 -12    0.16    3.76
   0  13  13   18.16    3.94
   0 -13 -13   16.78    4.23
   0  13  13   14.23    2.82
   0  13  13   25.91    4.85
   0 -13 -13   15.67    3.86
   0  13  13   15.75    4.16
   0 -13 -13   16.68    4.42
   0 -13 -13   19.33    3.32
   0  13  14   52.29    5.06
   0  13  14   82.42    7.11
   0 -13 -14   23.28    5.78
   0 -13 -14   34.21    6.44
   0 -13 -14   59.66    5.56
   0 -13 -14   45.59    5.73
   0 -13 -15   36.39    5.77
   0 -13 -15   25.89    4.89
   0  13  15   49.05    6.04
   0 -13 -15   39.74    4.90
   0  13  15   54.05    5.57
   0 -13 -15   50.61    4.71
   0  13  15   42.77    4.08
   0 -13 -15   11.78    4.67
   0 -13 -15   34.60    4.64
   0 -13 -15   22.37    4.31
   0 -13 -16    3.16    2.61
   0 -13 -16    6.46    2.20
   0  13  16    6.52    3.06
   0 -13 -16    9.35    3.86
   0 -13 -16    5.61    2.91
   0  13  16   10.63    2.91
   0 -13 -16    7.32    2.41
   0 -13 -17    0.66    1.44
   0 -13 -17    2.48    1.90
   0  13  17   -0.09    1.92
   0  13  17    1.09    2.20
   0  13  18    4.40    1.62
   0  13  18    3.48    1.65
   0  14 -11    8.11    6.14
   0  14 -10    1.97    6.64
   0  14  -9   15.34    7.25
   0  14  -8   37.00    8.13
   0  14  -7   77.95   10.59
   0  14  -6   79.03   10.85
   0  14  -5   55.80   10.19
   0  14  -4   14.85    4.83
   0  14  -3   -1.33    4.27
   0  14  -2    0.17    4.42
   0  14  -2    1.59    2.79
   0  14  -1   -0.53    3.19
   0  14  -1    0.33    4.35
   0  14   0    0.66    4.71
   0  14   0    1.15    3.29
   0  14   1   -0.48    5.21
   0  14   1    4.73    4.05
   0  14   2    4.82    6.30
   0  14   2    5.26    4.33
   0  14   3   10.50    7.15
   0  14   3    8.03    3.42
   0  14   3    1.83    4.51
   0  14   4    6.79    3.47
   0  14   4    5.44    7.09
   0  14   4   -0.47    4.72
   0  14   5   37.47    5.58
   0  14   5   41.89    7.16
   0  14   5   37.54    7.03
   0  14   6   61.95    6.42
   0  14   6   54.46    6.95
   0 -14  -6   42.80    6.90
   0  14   6   63.41    8.77
   0  14   7   42.30    7.18
   0  14   7   30.81    8.19
   0 -14  -7   30.65    5.89
   0  14   7   49.88    6.64
   0 -14  -7   35.32    6.05
   0  14   7   66.71    9.08
   0  14   7   52.25    5.87
   0 -14  -8   18.74    4.43
   0  14   8   34.50    5.92
   0  14   8   31.45    4.74
   0  14   8   23.80    5.70
   0 -14  -8   21.03    4.92
   0  14   8   23.31    8.52
   0  14   9   18.85    5.00
   0 -14  -9   21.95    4.91
   0  14   9   34.32    6.05
   0  14   9   26.20    4.48
   0  14   9   38.74    7.42
   0  14   9   14.23   10.76
   0 -14  -9   25.43    5.45
   0  14  10   33.46    6.40
   0  14  10   18.64    4.63
   0 -14 -10   20.30    4.69
   0  14  10   30.28    4.55
   0 -14 -10   17.94    3.97
   0  14  10   40.62    6.45
   0 -14 -10   18.09    4.84
   0 -14 -11    1.09    3.36
   0  14  11    3.74    3.28
   0 -14 -11    2.18    3.44
   0  14  11    3.50    4.61
   0 -14 -11    3.19    3.31
   0 -14 -11    6.79    2.93
   0  14  11    3.93    2.99
   0 -14 -12   14.62    3.92
   0  14  12   26.86    4.26
   0  14  12   15.22    3.90
   0 -14 -12   18.39    3.92
   0 -14 -12   16.47    4.32
   0 -14 -12   14.18    3.64
   0  14  13   60.39    7.06
   0 -14 -13   57.43    7.63
   0  14  13  114.50    8.08
   0 -14 -13   59.86    7.38
   0 -14 -13   55.70    6.86
   0  14  13  104.07    9.17
   0 -14 -14   79.11    8.74
   0 -14 -14   80.42    8.36
   0 -14 -14   82.84    9.10
   0 -14 -15   40.97    4.72
   0 -14 -15   39.53    5.33
   0 -14 -15   35.27    4.29
   0 -14 -16    6.26    2.15
   0  14  16    7.87    2.05
   0  14  16    5.64    2.25
   0 -14 -16    5.09    2.19
   0  15  -3    2.96    5.67
   0  15  -2    4.79    6.10
   0  15  -2    1.02    2.38
   0  15  -1    2.55    6.48
   0  15  -1    2.87    2.80
   0  15   0    2.96    3.53
   0  15   0   12.83    7.16
   0  15   1   17.23    4.80
   0  15   1   16.89    7.35
   0  15   2   26.97    7.21
   0  15   2   32.00    6.13
   0  15   3   22.07    6.11
   0  15   3   26.60    6.98
   0  15   4   15.36    5.81
   0  15   4    1.47    5.88
   0  15   5   65.81    6.76
   0  15   5   60.21    8.70
   0 -15  -6  128.88   11.80
   0  15   6   82.55   12.33
   0 -15  -7  100.97   10.55
   0  15   7   76.51   12.36
   0  15   8   70.63    8.29
   0  15   8   53.48   10.69
   0 -15  -8   49.40    6.83
   0  15   9   26.70    4.87
   0 -15  -9   24.92    3.92
   0 -15  -9   12.79    3.94
   0  15   9   18.33    8.16
   0  15  10    7.97    2.62
   0  15  10    4.28    3.00
   0 -15 -10    4.77    2.45
   0  15  10   12.70    3.82
   0 -15 -10    2.77    2.63
   0  15  10    3.04    7.27
   0 -15 -10    4.86    2.78
   0  15  11    0.16    3.28
   0  15  11    0.43    2.11
   0  15  11   -0.26    2.68
   0 -15 -11    1.23    2.49
   0 -15 -11    1.65    2.24
   0 -15 -11   -0.10    2.12
   0 -15 -12   23.68    3.75
   0 -15 -12   15.47    4.32
   0  15  12   18.95    3.70
   0  15  12   29.80    3.78
   0 -15 -12   24.62    3.51
   0 -15 -13   18.33    4.72
   0 -15 -13   26.25    3.35
   0  15  13   16.24    3.31
   0 -15 -13   20.90    4.05
   0  15  13   29.31    3.57
   0  15  13   36.29    4.40
   0 -15 -13   22.45    3.46
   0  15  14   13.80    2.34
   0 -15 -14    9.60    2.91
   0 -15 -14   11.83    3.84
   0 -15 -14   14.45    2.41
   0 -15 -14    4.31    2.59
   0  15  14   17.10    2.94
   0 -15 -15    2.47    1.84
   0 -15 -15    1.25    1.43
   0  16  -1    6.18    2.55
   0  16  -1    2.85    4.94
   0  16   0    9.94    5.47
   0  16   0    2.67    2.74
   0  16   1   14.81    4.05
   0  16   1   19.23    5.83
   0  16   2    7.69    5.49
   0  16   2   11.74    4.16
   0  16   3    9.84    5.34
   0  16   3   11.76    4.93
   0  16   4    2.96    4.98
   0  16   4    5.45    5.21
   0  16   5   28.84    7.16
   0 -16  -5   37.97    4.76
   0 -16  -6   82.91    6.81
   0  16   6   88.70    9.02
   0 -16  -6   62.67    6.69
   0 -16  -7   68.01    5.90
   0  16   7   85.09    9.05
   0 -16  -8   22.67    3.04
   0 -16  -8   21.02    3.35
   0  16   8   17.31    4.23
   0  16   8   11.66    6.09
   0  16   8   29.66    3.72
   0  16   9    3.05    2.75
   0  16   9    3.87    2.36
   0 -16  -9    3.14    1.80
   0 -16  -9    6.22    2.07
   0  16   9    6.68    5.33
   0  16  10    1.60    2.26
   0 -16 -10    2.17    1.83
   0 -16 -10    1.83    2.25
   0  16  10    1.86    2.21
   0 -16 -10    0.20    1.55
   0 -16 -11    1.27    1.52
   0  16  11    3.04    2.03
   0 -16 -11    0.97    2.47
   0 -16 -11   -2.70    2.75
   0 -16 -11    1.91    1.76
   0  16  11    0.62    1.85
   0 -16 -12   -0.17    2.85
   0  16  12    1.55    1.68
   0 -16 -12    0.73    1.21
   0 -16 -12   -0.06    1.35
   0 -16 -13   -0.60    1.64
   0  17   1   -6.35    5.09
   0  17   1    0.74    1.94
   0  17   2   -0.17    5.27
   0  17   2    0.52    2.31
   0  17   3    6.52    5.17
   0  17   3    2.82    2.79
   0  17   4    3.80    2.91
   0 -17  -4   -0.19    1.58
   0  17   4    2.72    4.72
   0  17   5    5.90    4.45
   0  17   5    3.32    3.05
   0 -17  -5    4.62    1.72
   0  17   6    4.76    4.05
   0  17   6   -3.10    2.98
   0 -17  -6   -0.12    1.40
   0 -17  -7    2.39    1.69
   0 -17  -7    3.04    1.39
   0  17   7    1.12    3.75
   0  17   8    9.07    2.68
   0 -17  -8    6.19    1.60
   0 -17  -8   10.16    2.00
   0 -17  -9    3.11    1.60
   0  17   9    4.47    1.96
  -1  17   6    3.72    1.91
  -1  17   6    3.94    2.82
  -1  17   5    5.32    2.07
  -1  17   5    3.70    3.05
  -1  17   4   -1.09    3.16
  -1  17   4    2.28    1.82
  -1  17   3    1.54    3.35
  -1  17   3    0.24    1.67
   1 -16 -11    1.86    1.28
   1 -16 -11    1.08    2.05
   1 -16 -10    2.31    1.28
   1 -16 -10    4.46    2.07
  -1  16  10    3.07    1.80
   1 -16 -10    3.04    1.62
   1 -16  -9    1.00    1.55
  -1  16   9    1.16    2.14
   1 -16  -9    1.21    1.29
   1 -16  -9    2.99    2.07
   1 -16  -9    3.16    1.50
  -1  16   9   -1.34    3.95
  -1  16   8    3.06    4.48
   1 -16  -8    1.70    1.70
   1 -16  -8    3.15    1.88
  -1  16   8    0.23    2.31
   1 -16  -8    2.80    1.60
  -1  16   7   -1.70    4.89
   1 -16  -7    1.79    2.08
   1 -16  -7    3.87    1.70
   1 -16  -6    3.36    1.73
   1 -16  -6    1.45    2.13
  -1  16   6   10.86    5.59
  -1  16   6    3.27    3.53
  -1  16   5    1.26    5.42
  -1  16   5    1.87    3.49
   1 -16  -5    5.61    2.51
  -1  16   4    0.69    3.56
  -1  16   4    0.20    4.35
   1 -16  -4    2.49    2.08
   1 -16  -3    2.90    2.23
  -1  16   3    4.25    4.21
  -1  16   3    6.89    3.91
  -1  16   2   15.23    4.98
  -1  16   2   17.46    4.19
  -1  16   1   23.99    4.17
  -1  16   1   36.30    5.80
  -1  16   0   25.17    5.32
  -1  16   0   21.01    3.54
  -1  16  -1    5.42    4.25
  -1  16  -2    5.55    3.65
  -1  15  14    0.68    1.34
   1 -15 -14    1.47    1.38
   1 -15 -13    4.09    2.47
   1 -15 -13    6.10    2.95
  -1  15  13    4.43    2.00
   1 -15 -13    7.51    1.89
  -1  15  12    4.40    2.11
   1 -15 -12    5.46    2.85
  -1  15  12    8.57    2.46
   1 -15 -12    4.53    3.24
   1 -15 -12    9.53    2.21
   1 -15 -11   -0.35    2.15
   1 -15 -11    0.67    1.90
   1 -15 -11    0.54    1.87
  -1  15  11    2.74    2.25
   1 -15 -11   -3.62    2.89
  -1  15  11    0.43    2.31
   1 -15 -10    2.23    2.52
  -1  15  10    5.08    2.75
  -1  15  10    6.07    2.55
   1 -15 -10    0.47    2.49
   1 -15 -10    2.86    2.22
   1 -15 -10   -0.10    2.47
   1 -15  -9    1.59    2.28
   1 -15  -9    2.45    2.92
  -1  15   9    0.42    3.01
  -1  15   9    2.66    2.47
   1 -15  -9    1.19    3.01
  -1  15   8    8.90    2.85
   1 -15  -8    1.95    3.13
   1 -15  -8    3.77    3.01
  -1  15   8    8.56    3.82
  -1  15   8    5.43    7.66
   1 -15  -7   19.85    4.34
   1 -15  -7   21.85    3.89
  -1  15   7   37.68    4.32
  -1  15   7   28.99    5.62
  -1  15   7   27.57    7.95
   1 -15  -6   35.65    5.03
  -1  15   6   52.02    5.23
   1 -15  -6   34.34    4.80
  -1  15   6   33.21    6.83
  -1  15   5   18.25    3.33
  -1  15   5   12.52    5.73
   1 -15  -5   10.60    3.62
  -1  15   5   13.88    5.38
  -1  15   4    2.65    5.45
  -1  15   4    7.77    5.31
  -1  15   3   13.07    5.64
  -1  15   3   10.31    5.19
  -1  15   2   40.42    6.84
  -1  15   2   41.94    7.54
  -1  15   1   33.24    6.15
  -1  15   1   56.65    8.32
  -1  15   0   32.16    7.25
  -1  15   0   10.69    4.00
  -1  15  -1    9.27    3.23
  -1  15  -1    8.01    6.35
  -1  15  -2   -0.14    5.66
  -1  15  -3    2.97    5.52
  -1  15  -4   -0.22    4.59
   1 -14 -15   11.77    2.56
  -1  14  15   15.73    2.82
  -1  14  15   15.77    2.33
   1 -14 -15   12.70    2.37
   1 -14 -15   15.33    2.66
   1 -14 -14   47.49    5.23
   1 -14 -14   46.64    5.18
  -1  14  14   63.83    5.81
  -1  14  14   55.75    5.13
   1 -14 -14   45.32    5.49
   1 -14 -14   44.24    5.66
  -1  14  13   97.31    8.01
   1 -14 -13   73.54    7.56
   1 -14 -13   59.56    7.24
   1 -14 -13   61.81    6.97
  -1  14  13   66.99    7.12
  -1  14  13   94.43    7.20
  -1  14  12   24.51    4.53
   1 -14 -12   16.71    4.14
  -1  14  12   22.87    3.32
   1 -14 -12   13.95    3.45
   1 -14 -12   19.58    3.92
  -1  14  12   14.67    3.49
  -1  14  11    0.18    3.83
   1 -14 -11    3.62    2.78
  -1  14  11    0.73    2.95
  -1  14  11    6.78    3.57
  -1  14  11    8.06    2.47
   1 -14 -11    6.54    3.72
   1 -14 -11    3.05    3.42
  -1  14  11    2.97    7.42
  -1  14  10   28.79    5.05
  -1  14  10   52.57    6.95
  -1  14  10   42.62    5.65
   1 -14 -10   30.60    5.53
  -1  14  10   41.61    4.55
   1 -14 -10   24.06    4.41
   1 -14 -10   25.30    5.45
   1 -14  -9   40.42    5.28
  -1  14   9   63.06    5.72
  -1  14   9   47.70    6.43
  -1  14   9   63.21    6.68
   1 -14  -9   40.93    6.11
   1 -14  -9   35.18    6.50
  -1  14   8   14.65    3.87
  -1  14   8   12.78    3.06
   1 -14  -8   10.06    3.93
   1 -14  -8   11.36    4.39
  -1  14   8   15.63    4.66
   1 -14  -7    4.23    4.23
  -1  14   7   10.96    2.93
  -1  14   7   10.04    6.92
  -1  14   7   12.49    3.67
   1 -14  -7    4.13    4.03
  -1  14   7    7.57    6.29
  -1  14   7    9.05    4.89
  -1  14   6   41.89    5.44
   1 -14  -6   28.31    6.01
  -1  14   6   26.87    7.81
  -1  14   5   23.85    4.23
  -1  14   5   29.96    6.80
  -1  14   5   35.85    6.76
  -1  14   4    3.33    5.29
  -1  14   4    4.35    2.84
  -1  14   4    0.23    4.39
  -1  14   4    4.12    7.17
  -1  14   3    3.04    5.21
  -1  14   3    5.76    2.83
  -1  14   3    1.55    6.85
  -1  14   2    0.15    5.95
  -1  14   2    3.59    4.78
  -1  14   1    3.29    4.05
  -1  14   1    4.17    5.03
  -1  14   0    7.37    4.73
  -1  14   0    9.82    4.12
  -1  14  -1   12.53    4.81
  -1  14  -1    8.86    3.66
  -1  14  -2   18.36    4.88
  -1  14  -2    8.93    3.17
  -1  14  -3    3.11    4.48
  -1  14  -4    2.34    4.51
  -1  14  -5   15.00    4.48
  -1  14  -5    8.06    9.25
  -1  14  -6   20.85    9.70
  -1  14  -6   27.83    4.73
  -1  14  -7   10.57    9.01
  -1  14  -8    9.04    8.45
  -1  14  -9    7.46    7.62
  -1  14 -10    6.74    6.81
  -1  13  17    4.61    1.82
  -1  13  17    0.83    1.46
   1 -13 -17    3.94    1.80
  -1  13  16    6.99    2.70
   1 -13 -16    5.63    1.95
   1 -13 -16    4.90    2.21
  -1  13  16    4.88    2.11
   1 -13 -16    3.75    2.03
   1 -13 -15   20.73    3.15
   1 -13 -15   13.16    3.10
   1 -13 -15   23.23    3.51
   1 -13 -15   19.70    3.70
  -1  13  15   29.51    3.65
   1 -13 -15   18.40    4.23
   1 -13 -14   51.32    6.67
   1 -13 -14   70.55    6.42
   1 -13 -14   49.51    6.41
   1 -13 -14   52.02    6.86
  -1  13  14   80.05    6.83
  -1  13  14   85.92    7.83
  -1  13  13   93.51    8.51
   1 -13 -13   50.87    6.68
  -1  13  13   53.51    6.75
   1 -13 -13   56.43    6.81
   1 -13 -13   66.29    7.23
   1 -13 -13   76.56    6.74
  -1  13  13   71.82    7.39
   1 -13 -13   47.19    6.80
  -1  13  13   82.34    7.12
  -1  13  12   16.96    3.61
   1 -13 -12   13.99    4.59
   1 -13 -12   12.34    3.79
   1 -13 -12   12.47    4.47
  -1  13  12   12.72    4.26
  -1  13  12   20.45    7.93
   1 -13 -12   14.12    3.01
  -1  13  12   17.71    5.11
  -1  13  12    6.23    3.50
  -1  13  11   29.82    5.90
   1 -13 -11   27.89    4.06
  -1  13  11   23.35    4.74
   1 -13 -11   20.29    4.30
  -1  13  11   37.86    4.69
   1 -13 -11   18.47    5.79
   1 -13 -11   14.57    4.31
  -1  13  11   23.65    8.86
  -1  13  11   36.23    6.45
   1 -13 -11   24.10    6.22
   1 -13 -10  104.12   12.70
   1 -13 -10  108.08   12.92
  -1  13  10  114.35   12.53
  -1  13  10  128.59   16.18
   1 -13 -10  117.87   12.13
  -1  13  10  173.11   12.65
  -1  13  10  178.88   14.80
  -1  13  10  201.07   14.45
   1 -13 -10  156.46   12.15
  -1  13   9   60.16    8.67
  -1  13   9   51.29    6.70
  -1  13   9   48.36    5.37
  -1  13   9   32.46    5.78
   1 -13  -9   31.13    5.99
   1 -13  -9   28.02    4.86
   1 -13  -9   30.25    6.40
   1 -13  -8    6.57    5.25
   1 -13  -8   11.21    3.09
  -1  13   8   12.15    3.07
  -1  13   8    6.69    4.38
   1 -13  -8    8.52    5.06
  -1  13   8    7.14    3.98
  -1  13   7   35.27    8.15
  -1  13   7   10.32    8.16
  -1  13   7   27.38    4.87
  -1  13   7   17.72    5.57
  -1  13   7   26.82    4.08
   1 -13  -7   17.50    3.80
   1 -13  -6   18.05    4.21
  -1  13   6   19.53    8.47
  -1  13   6   37.08    4.73
  -1  13   6   28.85    5.02
  -1  13   6   38.10    7.90
  -1  13   5    6.44    3.39
  -1  13   5   -0.73    8.26
  -1  13   5    2.83    2.77
  -1  13   5    3.80    5.35
  -1  13   4   22.46    5.94
  -1  13   4   28.28    4.67
  -1  13   4   24.88    5.99
  -1  13   3   75.04    9.21
  -1  13   3   79.72    8.95
  -1  13   3   70.10    7.49
  -1  13   2  191.15   16.47
  -1  13   2  204.64   16.12
  -1  13   2  213.55   15.19
  -1  13   1  189.54   14.56
  -1  13   1  156.51   13.54
  -1  13   0   36.45    6.77
  -1  13   0   76.65    8.06
  -1  13  -1    4.42    4.41
  -1  13  -1    8.13    4.34
  -1  13  -2   30.16    5.07
  -1  13  -2   24.68    5.89
  -1  13  -3   65.62   11.98
  -1  13  -3   67.08    8.46
  -1  13  -3   57.71    6.84
  -1  13  -4   13.01    9.78
  -1  13  -4   12.24    5.95
  -1  13  -5    6.20    8.70
  -1  13  -5   -4.49    5.61
  -1  13  -6   34.45    6.44
  -1  13  -6   25.81    9.46
  -1  13  -7   94.37   11.79
  -1  13  -7   84.32    9.18
  -1  13  -8   93.58   11.89
  -1  13  -9   25.93    8.15
  -1  13 -10    0.50   11.36
  -1  13 -10    6.72    7.38
  -1  13 -11    7.44    9.14
  -1  13 -11    7.81    7.31
   1 -13  12    0.68    4.29
  -1  13 -12    0.64    6.77
  -1  13 -12   -0.29    5.86
  -1  13 -13    3.30    5.82
  -1  12  18    6.43    1.92
   1 -12 -18    8.25    2.14
   1 -12 -18    7.78    2.05
  -1  12  18    8.92    2.27
  -1  12  17    8.62    2.75
  -1  12  17   11.07    2.51
   1 -12 -17    9.66    2.12
   1 -12 -17   11.60    2.52
   1 -12 -17    8.24    2.56
   1 -12 -16   12.17    2.87
   1 -12 -16    9.41    2.80
  -1  12  16    5.85    2.70
   1 -12 -16    7.77    2.48
   1 -12 -16    8.72    2.74
  -1  12  16    3.75    1.75
   1 -12 -16    5.40    3.44
   1 -12 -15    7.43    3.49
  -1  12  15    8.99    2.16
  -1  12  15   14.88    3.40
   1 -12 -15    8.81    4.35
   1 -12 -15   14.11    3.33
   1 -12 -15   10.91    3.07
   1 -12 -14   21.54    4.17
  -1  12  14   22.72    4.41
   1 -12 -14   13.73    4.18
   1 -12 -14   25.18    4.22
   1 -12 -14   23.20    4.75
  -1  12  14   28.55    3.36
   1 -12 -14   24.53    4.58
   1 -12 -13   27.65    5.63
   1 -12 -13   22.53    3.95
   1 -12 -13   21.63    4.28
  -1  12  13   20.18    4.50
  -1  12  13   24.00    4.22
   1 -12 -13   16.78    4.36
   1 -12 -13   16.89    4.58
  -1  12  13   30.44    4.81
   1 -12 -12    4.92    2.89
   1 -12 -12    3.66    3.24
   1 -12 -12    7.52    4.89
  -1  12  12    2.63    3.78
   1 -12 -12    6.31    4.00
   1 -12 -12    3.21    3.13
   1 -12 -12    2.16    4.78
  -1  12  12   10.24    7.22
  -1  12  12    5.67    3.52
  -1  12  12    3.79    3.09
  -1  12  11   25.34    5.56
   1 -12 -11   12.21    4.91
   1 -12 -11   13.29    5.65
   1 -12 -11   16.52    3.66
   1 -12 -11   17.96    4.03
  -1  12  11   12.63    8.67
  -1  12  11   18.58    4.34
  -1  12  11   20.01    4.43
  -1  12  10   23.99    9.23
  -1  12  10   23.38    4.88
  -1  12  10   33.78    6.67
  -1  12  10   25.38    4.62
   1 -12 -10   21.75    4.40
   1 -12 -10   27.09    4.23
   1 -12 -10   23.02    5.26
   1 -12 -10   15.78    5.81
   1 -12  -9   21.10    4.20
  -1  12   9   20.41    4.88
   1 -12  -9   19.97    5.20
  -1  12   9   31.77    4.64
  -1  12   9   31.14    6.97
   1 -12  -9   26.62    3.85
   1 -12  -9   14.16    5.47
  -1  12   8   99.14   11.22
   1 -12  -8  105.11   10.74
   1 -12  -8  129.86   10.42
  -1  12   8  126.61   10.73
   1 -12  -8   91.84   11.84
   1 -12  -7   57.29    7.33
   1 -12  -7   74.26    6.84
  -1  12   7   56.67    7.89
  -1  12   7   65.57    7.04
  -1  12   6   13.74    3.57
  -1  12   6   12.86    4.91
  -1  12   6   16.73    6.09
  -1  12   5    5.02    7.25
  -1  12   5    6.46    2.97
  -1  12   5    9.61    3.74
  -1  12   5   11.30    5.46
  -1  12   4    8.82    5.18
  -1  12   4    6.64    4.76
  -1  12   4    7.65    5.91
  -1  12   4    5.62    2.95
  -1  12   4    7.32    3.46
  -1  12   3   38.82    5.46
  -1  12   3   38.97    6.72
  -1  12   3   27.13    6.39
  -1  12   3   34.88    6.69
  -1  12   2  393.45   26.35
  -1  12   2  380.68   27.32
  -1  12   2  400.02   27.46
  -1  12   1  707.62   45.75
  -1  12   1  714.50   45.83
  -1  12   1  720.35   44.91
  -1  12   0  374.05   24.91
  -1  12   0  371.20   25.09
  -1  12  -1   68.57    7.80
  -1  12  -1   42.59    7.67
  -1  12  -2   42.08    9.50
  -1  12  -2   33.84    6.52
  -1  12  -2   39.45    5.91
  -1  12  -3  136.21   14.19
  -1  12  -3  124.46   13.08
  -1  12  -3  141.40   12.40
  -1  12  -4   73.57   10.05
  -1  12  -4   76.52    9.33
  -1  12  -5   14.34    5.69
  -1  12  -5    6.51    6.01
  -1  12  -6    7.57    5.02
  -1  12  -6    9.69    5.88
  -1  12  -7   22.95    6.17
  -1  12  -7   30.38    5.75
  -1  12  -7   20.62   16.00
  -1  12  -8   51.12    6.90
  -1  12  -8   53.23    7.68
  -1  12  -8   32.82   17.53
  -1  12  -9   67.58   18.34
  -1  12  -9   96.20   10.14
  -1  12 -10   74.72    8.93
  -1  12 -10   72.10   18.41
  -1  12 -11   98.14   10.10
  -1  12 -11   64.68   18.19
  -1  12 -12   27.43    6.71
  -1  12 -12   33.10   14.82
  -1  12 -13   13.38    6.41
   1 -12  13    7.70    4.46
  -1  12 -13   18.46   11.61
  -1  12 -14    5.28    5.60
  -1  12 -14    0.67    7.50
   1 -12  14   -5.82    8.28
  -1  12 -15   -6.89    5.25
   1 -11 -19   10.55    1.94
  -1  11  19    4.02    1.35
   1 -11 -19    5.27    2.31
  -1  11  19    6.86    2.23
   1 -11 -18    7.18    2.66
  -1  11  18    8.11    1.84
  -1  11  18    5.12    2.45
   1 -11 -18    5.95    1.68
   1 -11 -18    9.74    2.38
   1 -11 -17   14.92    3.01
   1 -11 -17   18.21    2.86
   1 -11 -17   18.15    3.72
  -1  11  17   21.91    2.90
  -1  11  17   21.28    3.76
   1 -11 -17   17.88    3.20
   1 -11 -16    3.09    2.38
   1 -11 -16    2.70    2.48
   1 -11 -16    3.82    3.13
  -1  11  16    3.11    1.93
  -1  11  16    5.70    3.13
   1 -11 -16    5.63    3.99
   1 -11 -16    6.71    2.97
   1 -11 -15    7.30    3.67
  -1  11  15   16.54    4.20
   1 -11 -15    8.54    3.06
   1 -11 -15    8.45    3.23
   1 -11 -15   10.49    3.44
   1 -11 -15   10.71    4.62
  -1  11  15   11.54    2.60
  -1  11  15   11.73    3.38
   1 -11 -14   37.24    5.27
   1 -11 -14   22.14    4.83
   1 -11 -14   41.34    5.62
   1 -11 -14   28.10    4.91
   1 -11 -14   31.73    4.85
  -1  11  14   44.46    4.71
   1 -11 -13   28.04    4.87
   1 -11 -13   36.59    5.26
  -1  11  13   28.37    3.95
  -1  11  13   28.34    6.30
   1 -11 -13   23.80    4.42
  -1  11  13   28.85    5.72
  -1  11  13   21.00    4.34
   1 -11 -13   28.93    5.71
   1 -11 -13   26.42    5.19
  -1  11  13   24.25    5.01
  -1  11  12    4.89    4.37
   1 -11 -12   10.98    4.98
  -1  11  12    1.46    3.80
  -1  11  12    2.37    3.10
  -1  11  12    3.07    2.34
  -1  11  12    9.56    6.13
   1 -11 -12    6.46    3.55
   1 -11 -12    4.16    3.04
   1 -11 -12   11.47    5.20
  -1  11  11    3.46    2.13
  -1  11  11    0.50    7.65
   1 -11 -11    6.60    5.12
  -1  11  11    4.28    3.35
  -1  11  11    6.76    4.25
   1 -11 -11    2.40    2.86
  -1  11  11    5.89    4.32
   1 -11 -11    6.34    3.40
   1 -11 -11    3.11    4.20
  -1  11  10   20.50    3.39
  -1  11  10   30.05    5.07
  -1  11  10   22.72    4.75
   1 -11 -10   23.54    5.28
  -1  11  10   31.99    6.14
   1 -11 -10   24.20    5.21
   1 -11 -10   23.03    4.04
   1 -11 -10   22.75    4.36
  -1  11  10   26.25    6.87
  -1  11   9  126.49   13.58
   1 -11  -9  109.17   12.45
   1 -11  -9  136.62   11.98
  -1  11   9  158.45   14.32
   1 -11  -9  129.89   13.12
   1 -11  -9  143.01   12.55
  -1  11   9  148.96   12.74
  -1  11   8  364.91   26.77
   1 -11  -8  344.54   26.22
  -1  11   8  371.49   28.58
  -1  11   8  287.20   26.70
   1 -11  -8  304.89   26.51
  -1  11   7  219.68   17.92
  -1  11   7  198.30   18.43
   1 -11  -7  220.76   17.56
  -1  11   6  135.33   13.54
  -1  11   6  157.11   14.90
  -1  11   6  149.82   12.89
  -1  11   5    1.04    5.28
  -1  11   5   10.14    3.02
  -1  11   5   13.60    4.96
  -1  11   4   76.69    8.18
  -1  11   4   66.04    6.47
  -1  11   3   50.39    6.78
  -1  11   3   43.11    6.27
  -1  11   3   41.08    5.49
  -1  11   3   43.35    5.08
  -1  11   2   37.42    5.72
  -1  11   2   32.80    4.75
  -1  11   2   40.47    5.66
  -1  11   1  192.34   15.20
  -1  11   1  212.56   15.67
  -1  11   1  185.71   14.45
  -1  11   0  158.11   12.69
  -1  11   0  155.20   12.67
  -1  11   0  131.29   11.60
  -1  11  -1   76.55    7.66
  -1  11  -1   73.83    9.33
  -1  11  -1   74.46    7.51
  -1  11  -2    9.71    2.99
  -1  11  -2    8.27    5.56
  -1  11  -2    7.47    4.05
  -1  11  -2    5.58    3.24
  -1  11  -3   28.43    5.55
  -1  11  -3   16.05    4.82
  -1  11  -3   25.06    4.26
  -1  11  -4   17.98    5.25
  -1  11  -4   17.19    4.95
  -1  11  -5    1.56    4.32
  -1  11  -6   -9.87   15.58
  -1  11  -6    3.36    4.21
  -1  11  -7   18.12   17.56
  -1  11  -7   13.15    4.78
  -1  11  -8    3.09    4.42
  -1  11  -8  -15.17   18.83
  -1  11  -9    2.44   19.54
  -1  11  -9    4.50    4.36
  -1  11 -10   35.02    6.32
  -1  11 -10    7.92   20.19
  -1  11 -11  218.31   27.17
  -1  11 -11  224.94   19.15
  -1  11 -12  225.10   18.53
  -1  11 -12  178.13   26.36
  -1  11 -13   49.80    7.03
  -1  11 -13   62.09   18.36
  -1  11 -14    9.13   14.36
   1 -11  15    6.14    7.23
   1 -11  15   -0.17   10.91
  -1  11 -15   24.88   10.80
  -1  11 -16   22.81    5.29
  -1  11 -16   20.60    5.78
   1 -11  16   25.90    9.47
  -1  10  20   17.84    2.82
   1 -10 -20   13.22    2.80
  -1  10  20   14.95    2.23
  -1  10  20   10.88    2.53
   1 -10 -20   14.23    2.21
   1 -10 -19   13.47    2.51
  -1  10  19   14.39    3.30
   1 -10 -19   14.85    3.20
  -1  10  19   13.76    2.48
   1 -10 -18   11.20    2.73
   1 -10 -18   18.27    3.53
  -1  10  18   14.24    2.74
   1 -10 -18   12.71    2.32
   1 -10 -17    2.45    2.34
  -1  10  17    2.29    2.29
   1 -10 -17    0.41    2.42
   1 -10 -17    1.69    2.82
   1 -10 -17   -0.18    2.07
   1 -10 -16   15.53    3.73
   1 -10 -16   27.62    4.38
   1 -10 -16   14.92    4.80
  -1  10  16   21.84    4.68
   1 -10 -16   18.17    3.33
  -1  10  16   25.11    3.87
   1 -10 -16   17.93    3.53
   1 -10 -15   49.43    6.01
   1 -10 -15   57.21    6.16
  -1  10  15   78.46    8.17
   1 -10 -15   42.56    6.13
   1 -10 -15   71.82    7.04
   1 -10 -15   34.94    6.41
  -1  10  15   67.31    6.63
  -1  10  15   51.75    6.25
   1 -10 -14   80.57    7.90
  -1  10  14  100.00    9.81
   1 -10 -14   51.97    6.88
  -1  10  14   66.72    7.61
   1 -10 -14   65.77    7.10
  -1  10  14   89.90    7.80
   1 -10 -14   66.15    7.03
   1 -10 -14   73.74    7.85
   1 -10 -14   47.84    6.66
   1 -10 -13   21.23    5.30
   1 -10 -13   13.86    4.68
  -1  10  13   16.20    3.84
   1 -10 -13   17.97    4.06
   1 -10 -13   16.15    3.87
   1 -10 -13   19.24    4.40
   1 -10 -13   13.56    3.77
  -1  10  13   26.35    6.17
  -1  10  13   11.51    4.18
  -1  10  13   23.48    5.39
   1 -10 -12   27.87    5.78
   1 -10 -12   32.28    4.95
  -1  10  12   36.38    6.76
  -1  10  12   30.68    4.65
   1 -10 -12   32.59    4.88
  -1  10  12   26.50    4.38
  -1  10  12   30.82    6.37
   1 -10 -12   30.76    5.72
  -1  10  12   25.19    5.13
  -1  10  11   50.18    7.13
  -1  10  11   41.24    8.49
   1 -10 -11   43.39    5.65
   1 -10 -11   31.21    6.38
   1 -10 -11   37.21    6.07
  -1  10  11   43.34    5.29
  -1  10  11   49.64    5.89
   1 -10 -11   43.47    5.51
  -1  10  10    2.03    2.14
  -1  10  10    2.49    4.93
   1 -10 -10    5.57    3.82
  -1  10  10    4.54    3.17
   1 -10 -10    9.00    3.18
  -1  10  10    1.10    3.78
   1 -10 -10    5.98    4.12
  -1  10  10    4.42    4.09
   1 -10 -10    9.18    3.03
   1 -10  -9   65.85    7.06
   1 -10  -9   70.43    7.42
  -1  10   9   73.02    8.16
  -1  10   9   67.99    6.77
  -1  10   9   66.44    8.47
  -1  10   9   54.09    7.41
   1 -10  -9   65.22    8.43
  -1  10   8   37.91    5.46
  -1  10   8   38.05    6.60
   1 -10  -8   37.54    5.57
  -1  10   8   37.26    4.48
   1 -10  -8   35.93    4.81
  -1  10   8   28.98    5.31
  -1  10   7  230.96   17.41
  -1  10   7  188.18   17.37
  -1  10   7  206.64   17.85
   1 -10  -7  173.79   17.62
  -1  10   7  232.96   18.62
  -1  10   6    7.32    3.74
  -1  10   6    8.54    3.38
  -1  10   6    7.36    2.73
  -1  10   5   26.83    5.09
  -1  10   5   25.22    3.85
  -1  10   5   19.99    4.46
  -1  10   4   49.05    6.14
  -1  10   4   37.76    6.09
  -1  10   4   46.63    5.23
  -1  10   4   49.29    6.46
  -1  10   3   54.45    5.63
  -1  10   3   62.95    6.91
  -1  10   3   66.81    6.78
  -1  10   2   24.82    4.07
  -1  10   2   10.59    5.03
  -1  10   2   24.87    4.55
  -1  10   2   21.04    3.57
  -1  10   1   17.44    3.26
  -1  10   1   20.93    3.76
  -1  10   1   11.45    4.76
  -1  10   1   26.14    4.36
  -1  10   0   11.82    3.46
  -1  10   0    9.18    2.93
  -1  10   0   13.55    3.64
  -1  10   0   11.66    2.74
  -1  10  -1   16.86    3.59
  -1  10  -1    9.26    3.83
  -1  10  -1   16.49    3.76
  -1  10  -2   16.66    3.28
  -1  10  -2   14.29    4.24
  -1  10  -2   14.50    3.36
  -1  10  -2   14.35    3.60
  -1  10  -3   12.45    3.88
  -1  10  -3   12.94    3.12
  -1  10  -3   15.48    3.55
  -1  10  -4   11.33    2.98
  -1  10  -4   14.26    3.42
  -1  10  -4   13.39    3.44
  -1  10  -4   11.90    3.78
  -1  10  -5   37.50    5.65
  -1  10  -5   34.95    4.62
  -1  10  -5   21.52   11.37
  -1  10  -5   31.47    5.03
  -1  10  -6   27.62    4.81
  -1  10  -6   22.46    3.93
  -1  10  -6   31.59    5.93
  -1  10  -7   25.94    5.85
  -1  10  -7   26.10   15.87
  -1  10  -7   23.74    4.61
  -1  10  -8   13.00   18.20
  -1  10  -8   14.96    5.70
  -1  10  -9   82.83    9.76
  -1  10  -9   95.55   22.26
  -1  10 -10   38.75   21.83
  -1  10 -10   23.73    6.12
  -1  10 -11   23.69   21.92
  -1  10 -11   32.17    6.27
  -1  10 -12   67.46   23.06
  -1  10 -12   72.47    8.60
  -1  10 -13  108.15   21.84
   1 -10  13   20.72    5.28
  -1  10 -14   28.06   19.53
   1 -10  14    3.16    8.90
  -1  10 -15    6.84   16.78
  -1  10 -15    8.19    4.10
   1 -10  15   -3.01   12.20
   1 -10  16   15.79    2.12
  -1  10 -16   15.75    4.05
   1 -10  16   15.14   10.02
  -1  10 -16   32.15   11.57
   1 -10  16   11.99    9.13
  -1  10 -17   28.94    7.00
  -1  10 -17   31.54    5.16
   1 -10  17   32.30   11.88
   1 -10  17   34.05    8.22
  -1   9  21   18.53    2.58
  -1   9  21   11.34    2.74
  -1   9  20   21.20    3.84
  -1   9  20   29.51    3.65
   1  -9 -20   27.42    4.01
   1  -9 -20   20.65    3.12
  -1   9  19   14.02    2.95
   1  -9 -19   14.51    3.51
  -1   9  19   14.19    3.54
   1  -9 -19    8.05    2.59
  -1   9  18   -1.31    3.32
   1  -9 -18    1.08    2.96
  -1   9  18   -0.12    2.46
   1  -9 -18    1.16    1.87
   1  -9 -18    0.59    2.23
   1  -9 -17    8.71    2.96
   1  -9 -17    8.45    2.96
  -1   9  17    9.50    3.31
   1  -9 -17   14.27    3.70
   1  -9 -17    8.59    2.57
   1  -9 -16   47.18    5.80
   1  -9 -16   38.57    4.92
   1  -9 -16   29.69    5.66
   1  -9 -16   33.75    4.58
   1  -9 -16   29.54    4.93
  -1   9  16   43.64    5.57
   1  -9 -15   12.10    5.09
   1  -9 -15   28.32    4.77
   1  -9 -15   22.02    4.06
   1  -9 -15   17.89    4.41
  -1   9  15   18.47    3.80
  -1   9  15   31.16    5.06
   1  -9 -15   19.67    4.03
   1  -9 -14   15.63    3.96
   1  -9 -14   10.71    3.45
   1  -9 -14   10.65    3.42
   1  -9 -14   10.55    4.86
  -1   9  14    9.94    5.38
  -1   9  14    8.78    3.42
   1  -9 -14    7.62    3.46
  -1   9  14    9.76    3.97
   1  -9 -14   12.46    3.52
   1  -9 -14   11.88    4.09
   1  -9 -13   50.37    6.16
   1  -9 -13   60.82    6.37
  -1   9  13   69.74    8.96
   1  -9 -13   58.85    6.72
  -1   9  13   41.55    6.54
  -1   9  13   70.18    7.53
   1  -9 -13   51.18    7.10
   1  -9 -13   62.74    7.62
  -1   9  13   55.28    7.36
   1  -9 -13   59.73    6.84
  -1   9  12   25.13    4.98
  -1   9  12   26.85    6.52
   1  -9 -12   27.41    5.40
  -1   9  12   32.19    5.03
  -1   9  12   27.74    4.20
   1  -9 -12   31.87    4.68
  -1   9  12   30.20    5.94
   1  -9 -12   30.69    4.71
   1  -9 -12   20.25    5.73
   1  -9 -11   95.67    8.66
   1  -9 -11   73.30    9.58
   1  -9 -11  101.39    9.08
  -1   9  11   91.57    9.10
  -1   9  11   99.27   10.71
  -1   9  11   86.23    8.74
   1  -9 -11  103.28    9.01
  -1   9  11   82.42   10.10
   1  -9 -11   93.54    9.33
  -1   9  11   79.92    9.30
   1  -9 -10    3.56    3.96
  -1   9  10    2.22    2.63
  -1   9  10    3.66    3.56
  -1   9  10    3.00    2.66
  -1   9  10    5.91    4.27
   1  -9 -10    7.52    2.60
   1  -9 -10    6.98    2.27
   1  -9 -10    0.60    3.41
  -1   9  10    5.96    4.29
   1  -9 -10    6.74    2.80
  -1   9   9   88.36    9.04
  -1   9   9   94.02    9.71
   1  -9  -9   83.03    9.65
  -1   9   9  104.06    8.92
   1  -9  -9   92.83    8.75
  -1   9   9  112.79   10.18
  -1   9   9  108.09   10.02
   1  -9  -9   82.34    8.86
  -1   9   9   93.95    9.64
  -1   9   8   53.48    6.30
   1  -9  -8   43.03    6.10
  -1   9   8   52.43    6.62
  -1   9   8   48.26    5.31
  -1   9   8   48.78    5.88
  -1   9   8   46.94    6.36
  -1   9   8   64.01    8.20
   1  -9  -7  333.19   31.27
  -1   9   7  437.55   31.73
  -1   9   7  400.68   31.38
  -1   9   7  416.03   30.78
  -1   9   7  418.55   31.98
  -1   9   6  269.83   22.21
  -1   9   6  275.22   21.90
  -1   9   5  322.55   25.20
  -1   9   5  316.38   25.84
  -1   9   5  321.86   25.58
  -1   9   4  156.56   13.64
  -1   9   4  154.40   13.62
  -1   9   4  159.19   13.20
  -1   9   4  164.71   14.05
  -1   9   3   51.18    5.40
  -1   9   3   48.62    5.82
  -1   9   3   56.91    6.64
  -1   9   3   57.24    6.30
  -1   9   2    1.33    2.30
  -1   9   2    3.46    4.16
  -1   9   2    0.35    2.28
  -1   9   2    0.39    1.62
  -1   9   2    0.12    2.23
  -1   9   1   19.45    3.59
  -1   9   1   18.02    3.15
  -1   9   1   13.13    3.18
  -1   9   1    9.37    3.44
  -1   9   0    3.81    2.99
  -1   9   0    5.53    2.17
  -1   9   0    4.29    2.03
  -1   9   0    4.06    3.15
  -1   9   0    5.80    2.65
  -1   9   0    7.32    2.76
  -1   9  -1   88.90    8.59
  -1   9  -1   87.54    8.67
  -1   9  -1  105.30    8.91
  -1   9  -2  112.10    9.42
  -1   9  -2  115.99    9.27
  -1   9  -2  111.57    9.35
  -1   9  -3  156.87   12.00
  -1   9  -3  149.21   11.79
  -1   9  -4   42.70    7.29
  -1   9  -4   18.10    3.58
  -1   9  -4   21.61    3.59
  -1   9  -4   34.57    6.42
  -1   9  -5   34.82    5.36
  -1   9  -5   25.79    4.30
  -1   9  -5   26.43    3.80
  -1   9  -5   22.41    8.24
  -1   9  -6   17.24    4.04
  -1   9  -6   20.59    9.98
  -1   9  -6   13.09    3.04
  -1   9  -6   11.81    3.29
  -1   9  -7    3.58   12.15
  -1   9  -7   -2.48    4.09
  -1   9  -7    5.98    3.02
  -1   9  -7    2.01    2.71
  -1   9  -7    6.68    3.13
  -1   9  -8   88.32   17.10
  -1   9  -8   69.08    7.92
  -1   9  -8   91.93    9.17
  -1   9  -8   80.10    8.53
  -1   9  -8   84.96    8.51
  -1   9  -9   29.64    4.62
  -1   9  -9   22.87    4.66
  -1   9  -9   31.24   18.29
  -1   9  -9   19.04    5.52
  -1   9 -10   39.27    5.73
  -1   9 -10   53.31   21.44
  -1   9 -10   46.59    6.62
  -1   9 -11   91.55    9.02
  -1   9 -11   82.52   23.99
  -1   9 -12    0.62   22.72
  -1   9 -12    4.91    3.47
  -1   9 -13    8.79    3.75
   1  -9  13   -4.11    4.86
   1  -9  14    2.29    7.49
  -1   9 -14    4.66    4.65
  -1   9 -14   -7.60   22.53
  -1   9 -14    5.43    3.58
  -1   9 -15    8.60   21.06
  -1   9 -15    6.30    3.61
   1  -9  15   -1.43   13.99
   1  -9  16    1.62   17.04
  -1   9 -16    6.85   16.97
  -1   9 -16    7.37    3.49
   1  -9  17   14.73   12.87
   1  -9  17    0.88   12.15
  -1   9 -17    3.78    3.24
   1  -9  18    5.68    1.37
  -1   9 -18    5.15    3.36
   1  -9  18    0.18    8.73
   1  -8 -22    0.20    1.45
   1  -8 -21    5.08    2.56
   1  -8 -21    9.65    2.12
  -1   8  21   11.22    2.71
  -1   8  21    7.74    2.69
   1  -8 -20   13.19    2.68
  -1   8  20    8.15    3.37
  -1   8  20   12.67    3.28
  -1   8  19    3.18    2.93
  -1   8  19    2.91    3.27
   1  -8 -19    4.39    2.36
  -1   8  18    3.29    3.24
   1  -8 -18    6.88    2.26
  -1   8  18    5.33    3.52
   1  -8 -18    8.09    2.79
   1  -8 -17   10.51    3.13
   1  -8 -17   11.73    3.20
  -1   8  17    5.78    3.56
   1  -8 -17   13.68    3.86
  -1   8  17    2.32    3.85
   1  -8 -17    7.35    2.63
   1  -8 -16   21.98    4.22
   1  -8 -16   22.48    4.10
  -1   8  16   28.86    5.27
   1  -8 -16   22.24    3.93
   1  -8 -15   59.28    7.95
  -1   8  15   73.49    9.05
   1  -8 -15   70.22    7.69
  -1   8  15   81.05    8.90
   1  -8 -15   76.14    7.64
   1  -8 -15   72.79    7.46
   1  -8 -15   96.63    8.45
   1  -8 -14   66.30    6.92
  -1   8  14   47.98    6.07
   1  -8 -14   43.99    5.78
   1  -8 -14   52.10    5.93
  -1   8  14   50.51    7.68
   1  -8 -14   45.66    5.68
   1  -8 -14   42.27    5.70
   1  -8 -14   71.59    6.76
  -1   8  14   43.53    7.08
  -1   8  13   22.74    4.42
  -1   8  13   25.65    6.23
  -1   8  13   33.57    5.72
  -1   8  13   42.08    6.16
   1  -8 -13   34.41    4.62
   1  -8 -13   25.89    5.13
   1  -8 -13   23.77    5.81
   1  -8 -13   22.95    4.07
   1  -8 -13   29.98    4.81
   1  -8 -13   25.65    4.19
   1  -8 -12   20.44    3.68
   1  -8 -12   26.51    4.25
   1  -8 -12   22.77    3.88
  -1   8  12   23.25    5.01
   1  -8 -12   24.37    5.26
  -1   8  12   12.91    3.82
  -1   8  12   22.26    5.75
  -1   8  12   15.76    4.91
   1  -8 -12   30.60    5.53
   1  -8 -11   19.09    3.09
   1  -8 -11   13.83    3.06
   1  -8 -11   17.52    3.38
  -1   8  11   20.37    5.32
  -1   8  11   11.18    2.85
  -1   8  11   15.49    4.05
   1  -8 -11    9.38    4.67
  -1   8  11   14.89    3.80
  -1   8  11   16.86    6.17
   1  -8 -11   13.70    3.89
   1  -8 -10    9.83    4.05
  -1   8  10   21.76    4.22
   1  -8 -10   22.11    3.28
   1  -8 -10   22.44    3.61
  -1   8  10   21.57    3.50
   1  -8 -10   26.68    3.59
  -1   8  10   20.99    4.11
   1  -8 -10   19.56    4.33
  -1   8  10   23.23    5.07
   1  -8 -10   23.92    3.71
  -1   8  10   14.81    3.81
  -1   8  10   17.82    4.39
   1  -8  -9  246.38   22.03
   1  -8  -9  293.74   22.21
  -1   8   9  246.35   22.19
   1  -8  -9  283.23   21.87
  -1   8   9  281.32   22.11
   1  -8  -9  289.81   21.74
   1  -8  -9  288.35   21.61
  -1   8   9  252.23   21.75
  -1   8   9  320.98   22.89
  -1   8   9  294.35   22.12
  -1   8   9  225.99   21.93
  -1   8   8  833.90   68.83
   1  -8  -8  985.27   68.41
   1  -8  -8  861.50   68.77
  -1   8   8  947.39   68.73
  -1   8   8 1023.85   69.19
  -1   8   8  894.16   68.54
  -1   8   8  846.22   68.98
  -1   8   7  577.85   47.05
  -1   8   7  614.75   46.49
  -1   8   7  691.17   46.95
   1  -8  -7  534.30   46.80
  -1   8   7  662.76   46.86
  -1   8   6  640.95   46.59
  -1   8   6  577.20   47.15
  -1   8   6  603.29   46.95
  -1   8   6  638.71   46.83
  -1   8   5  300.98   23.41
  -1   8   5  295.22   23.61
  -1   8   4   96.36    8.92
  -1   8   4   96.99    8.98
  -1   8   4   98.00    8.58
  -1   8   3   94.94    8.50
  -1   8   3   92.88    8.83
  -1   8   3  116.62    9.35
  -1   8   3   98.53    9.10
   1  -8  -2   30.87    3.80
  -1   8   2   37.11    4.46
  -1   8   2   37.07    4.15
  -1   8   2   26.30    3.89
  -1   8   2   37.14    4.49
  -1   8   1   12.31    2.45
  -1   8   1    7.50    2.83
  -1   8   1    8.92    2.44
  -1   8   1    9.12    2.92
   1  -8  -1   16.16    3.46
  -1   8   1   12.89    2.79
   1  -8   0  145.89   13.17
  -1   8   0  139.10   11.95
  -1   8   0  101.36   11.60
  -1   8   0  184.12   12.59
  -1   8   0  183.68   12.18
  -1   8  -1   18.19    3.01
   1  -8   1   20.40    3.41
  -1   8  -1   20.79    3.02
  -1   8  -1   16.98    2.91
  -1   8  -1   12.03    2.69
  -1   8  -2   24.64    3.05
  -1   8  -2   13.19    2.80
  -1   8  -2   17.99    3.06
  -1   8  -2   27.25    3.96
  -1   8  -3  108.12    8.12
  -1   8  -3   94.23    7.67
  -1   8  -3   59.90    7.15
  -1   8  -3   98.79    7.77
  -1   8  -3   70.29    7.40
  -1   8  -4  354.99   23.12
  -1   8  -4  307.45   22.94
  -1   8  -4  330.86   22.85
  -1   8  -4  349.24   22.83
  -1   8  -5  250.00   19.07
  -1   8  -5  282.80   18.96
  -1   8  -5  208.43   18.56
  -1   8  -5  170.67   18.09
  -1   8  -5  268.87   18.53
  -1   8  -5  237.62   18.34
  -1   8  -6  154.02   12.13
  -1   8  -6  159.16   13.92
  -1   8  -6  154.93   12.49
  -1   8  -6  109.06   11.85
  -1   8  -6  131.24   12.39
  -1   8  -6  158.15   12.09
  -1   8  -7   77.17    8.18
  -1   8  -7   80.14   11.67
  -1   8  -7   78.88    7.94
  -1   8  -7   74.42    7.87
  -1   8  -7   87.33    8.81
  -1   8  -8   80.65    8.35
  -1   8  -8   74.27    7.97
  -1   8  -8   83.48    8.39
  -1   8  -8   69.88   12.98
  -1   8  -8   77.57    7.55
  -1   8  -8   75.52    7.51
  -1   8  -9  122.88   10.71
  -1   8  -9  100.71    9.68
  -1   8  -9  104.47   16.91
  -1   8  -9  110.30    9.88
  -1   8  -9  101.15   10.44
  -1   8 -10    8.55    3.11
  -1   8 -10   18.01    3.93
  -1   8 -10   15.90    3.76
  -1   8 -10   14.62   17.30
  -1   8 -11   26.83    4.56
  -1   8 -11   33.95   20.89
  -1   8 -11   29.03    4.28
  -1   8 -12   13.06    3.36
  -1   8 -12   14.17    3.80
  -1   8 -13   12.08    4.84
  -1   8 -13   16.24    3.55
  -1   8 -13   17.06   22.88
   1  -8  13    5.36    5.51
   1  -8  13   13.15    3.49
   1  -8  14    8.74    6.77
   1  -8  14   47.06    5.90
  -1   8 -14   35.83    6.07
  -1   8 -14   31.40    4.62
   1  -8  14   29.65    7.74
  -1   8 -14   31.89   24.09
   1  -8  15    9.10   14.25
  -1   8 -15   22.91    5.35
   1  -8  15   30.88   12.46
  -1   8 -15   21.27    3.81
   1  -8  15   22.55    6.74
   1  -8  16   28.06    6.88
   1  -8  16    8.63   14.31
  -1   8 -16   26.06    3.98
  -1   8 -16   22.22    4.92
   1  -8  16    9.80   21.90
   1  -8  17    5.19   21.49
  -1   8 -17   21.20   16.30
  -1   8 -17    3.71    3.06
   1  -8  17    0.86   10.10
  -1   8 -18    0.77   10.83
   1  -8  18    7.54   14.02
  -1   8 -18    3.39    2.98
   1  -8  18    1.99    1.31
   1  -8  18  -21.89   18.49
   1  -8  19   -4.98   12.59
   1  -8  19    3.24    1.26
  -1   8 -19    0.67    4.68
  -1   8 -19    2.33    2.85
  -1   7  22    3.73    2.11
  -1   7  22    1.29    1.69
   1  -7 -22    1.18    1.81
  -1   7  21    8.89    2.98
   1  -7 -21   11.57    2.83
   1  -7 -21   13.23    2.49
  -1   7  21   14.20    3.28
  -1   7  20    4.44    3.14
   1  -7 -20    4.83    2.64
  -1   7  20    3.54    2.92
   1  -7 -20    3.23    2.24
  -1   7  19    3.80    3.29
   1  -7 -19    1.98    2.51
   1  -7 -19    3.17    3.02
  -1   7  19    0.89    3.41
  -1   7  18    6.45    2.16
  -1   7  18   10.83    4.03
   1  -7 -18   13.70    3.06
  -1   7  17   17.96    5.25
  -1   7  17   11.21    2.77
  -1   7  17   19.89    4.70
   1  -7 -17   22.20    3.53
   1  -7 -17   26.17    3.85
  -1   7  16   97.12   10.56
  -1   7  16  119.47   12.34
   1  -7 -16  143.82   11.22
  -1   7  16  116.77   12.04
   1  -7 -16  127.36   11.07
   1  -7 -16  165.12   11.61
  -1   7  15  446.76   36.55
   1  -7 -15  386.68   35.04
   1  -7 -15  464.82   35.27
   1  -7 -15  489.94   35.43
   1  -7 -15  547.35   35.71
  -1   7  15  442.85   36.37
   1  -7 -14  476.37   30.90
   1  -7 -14  322.53   29.70
   1  -7 -14  448.19   30.97
   1  -7 -14  379.47   30.05
   1  -7 -14  367.35   29.96
  -1   7  14  406.37   31.69
  -1   7  14  373.29   31.17
   1  -7 -14  405.57   30.20
   1  -7 -13   99.02    9.48
  -1   7  13  111.06   11.25
   1  -7 -13   95.62   10.25
   1  -7 -13  120.09   10.76
  -1   7  13   99.34    9.92
   1  -7 -13  108.05    9.68
   1  -7 -13  129.47   10.44
   1  -7 -13  129.38   10.20
  -1   7  13  115.72   11.60
   1  -7 -13   93.41    9.44
   1  -7 -12   16.35    3.04
  -1   7  12    8.57    4.00
  -1   7  12   13.81    4.76
   1  -7 -12   17.21    3.34
  -1   7  12   12.08    3.28
  -1   7  12    8.85    4.52
   1  -7 -12   14.69    4.73
   1  -7 -12   15.42    3.37
   1  -7 -11  135.99   12.31
   1  -7 -11  131.07   12.46
  -1   7  11  147.08   13.20
  -1   7  11  146.27   12.40
  -1   7  11  131.63   13.16
   1  -7 -11  148.39   12.05
   1  -7 -11  151.24   12.26
   1  -7 -11  153.48   12.10
  -1   7  11  152.20   13.00
  -1   7  11  112.91   12.11
   1  -7 -10   30.55    4.59
  -1   7  10   29.30    4.40
  -1   7  10   36.94    5.33
   1  -7 -10   29.42    4.07
   1  -7 -10   30.82    3.94
  -1   7  10   31.98    4.68
  -1   7  10   34.30    3.95
   1  -7 -10   32.68    3.88
  -1   7  10   33.63    4.57
   1  -7 -10   32.64    4.27
   1  -7 -10   25.06    4.40
  -1   7  10   31.87    5.04
   1  -7  -9  148.49   12.24
   1  -7  -9  139.75   12.55
  -1   7   9  145.97   12.41
  -1   7   9  125.30   12.41
  -1   7   9  165.05   13.15
   1  -7  -9  152.10   12.07
   1  -7  -9  149.86   12.54
  -1   7   9  127.84   12.34
  -1   7   9  154.12   12.83
   1  -7  -8  373.81   31.37
  -1   7   8  361.39   31.35
  -1   7   8  428.34   31.35
   1  -7  -8  429.80   31.05
  -1   7   8  413.89   31.44
  -1   7   8  464.40   31.86
  -1   7   8  376.81   31.50
  -1   7   7  307.67   21.66
  -1   7   7  277.34   21.41
   1  -7  -7  245.80   21.57
  -1   7   7  254.30   21.55
   1  -7  -7  293.34   21.12
  -1   7   7  277.24   21.33
  -1   7   7  239.83   21.45
  -1   7   6   83.22    8.26
  -1   7   6   95.34    8.70
  -1   7   6  103.02    8.13
   1  -7  -6   79.42    8.34
  -1   7   5   28.64    3.52
   1  -7  -5   23.66    3.35
  -1   7   5   26.70    3.58
  -1   7   5   24.48    3.64
   1  -7  -4   52.59    4.89
  -1   7   4   43.35    6.15
  -1   7   4   44.17    4.88
  -1   7   4   33.56    4.35
   1  -7  -4   58.29    5.15
  -1   7   4   42.51    4.81
  -1   7   3  282.73   22.76
   1  -7  -3  252.87   20.91
   1  -7  -3  274.38   21.25
   1  -7  -3  269.04   21.50
  -1   7   3  277.75   21.36
   1  -7  -2  488.13   40.22
  -1   7   2  558.01   41.01
   1  -7  -2  496.28   39.43
   1  -7  -2  491.03   39.14
   1  -7  -2  476.68   39.98
   1  -7  -1   93.94    9.12
   1  -7  -1   89.78    8.07
   1  -7  -1   87.32    7.83
   1  -7  -1  123.66    9.10
   1  -7  -1   91.02    7.78
   1  -7  -1  104.57    9.40
  -1   7   1   89.40    9.18
   1  -7   0  105.26    8.81
   1  -7   0   96.61    8.85
   1  -7   0   92.32    9.71
   1  -7   0  109.26    9.92
   1  -7   1  390.12   28.99
   1  -7   1  337.99   27.72
   1  -7   1  330.33   28.96
   1  -7   2  540.17   47.46
   1  -7   2  590.07   47.21
  -1   7  -3   67.44    6.52
  -1   7  -3   71.45    6.77
   1  -7   3   67.78    7.60
   1  -7   3   73.90    7.19
   1  -7   3   85.63    7.65
   1  -7   3   82.05    7.76
   1  -7   4  392.25   28.17
  -1   7  -4  379.45   26.63
  -1   7  -4  278.04   26.54
  -1   7  -4  245.44   26.33
   1  -7   4  402.21   27.86
  -1   7  -4  402.21   26.86
   1  -7   4  450.19   28.38
  -1   7  -4  336.78   26.62
  -1   7  -4  411.58   27.03
  -1   7  -5 1141.68   78.46
  -1   7  -5  887.56   78.52
  -1   7  -5  840.08   78.31
   1  -7   5 1167.91   79.90
  -1   7  -5 1058.35   78.38
  -1   7  -5 1260.81   78.75
  -1   7  -5 1112.24   78.67
  -1   7  -5 1100.51   78.58
  -1   7  -6  592.24   45.55
  -1   7  -6  702.50   45.83
  -1   7  -6  570.13   45.95
  -1   7  -6  508.19   45.52
  -1   7  -6  616.40   45.48
  -1   7  -6  661.12   46.06
  -1   7  -7  561.41   40.15
  -1   7  -7  559.98   39.94
  -1   7  -7  479.05   39.78
  -1   7  -7  543.95   40.67
  -1   7  -7  514.32   40.62
  -1   7  -7  505.76   40.19
  -1   7  -8  149.42   12.55
  -1   7  -8  137.66   14.23
  -1   7  -8  121.44   11.28
  -1   7  -8  137.90   11.44
  -1   7  -8  141.46   11.74
  -1   7  -8  128.37   11.88
  -1   7  -9   12.77    3.38
  -1   7  -9   20.87   11.16
  -1   7  -9    8.52    2.69
  -1   7  -9    9.70    2.80
  -1   7 -10   45.67   13.85
  -1   7 -10   21.53    3.80
  -1   7 -10   36.89    4.88
  -1   7 -10   25.13    4.05
  -1   7 -11    4.89   15.48
  -1   7 -11    2.11    3.79
  -1   7 -11    3.20    3.01
  -1   7 -11    6.27    2.80
  -1   7 -12   48.46    5.54
  -1   7 -12   38.36    6.75
  -1   7 -12   46.90   18.88
  -1   7 -13   47.20    5.48
   1  -7  13   36.41    5.51
  -1   7 -13   57.41    6.97
   1  -7  13   26.89    7.69
   1  -7  14    5.64    7.11
  -1   7 -14    1.42    2.93
   1  -7  14    3.37    4.27
  -1   7 -14    8.51    4.44
  -1   7 -15    8.90    4.42
   1  -7  15    3.16   11.99
  -1   7 -15    5.61    3.15
   1  -7  15    5.06    6.90
   1  -7  15   -4.70   13.61
   1  -7  16   20.63   18.36
  -1   7 -16   31.82    4.49
   1  -7  16   26.54   10.17
  -1   7 -16   28.97    4.69
  -1   7 -16   22.15   20.89
  -1   7 -16   20.81    5.09
   1  -7  17   24.77    3.71
  -1   7 -17   40.60    4.88
  -1   7 -17   41.40    4.84
   1  -7  17   23.15   17.57
  -1   7 -17   43.96   18.95
   1  -7  17   30.63    8.59
   1  -7  17    2.71   29.17
  -1   7 -17   33.57    5.55
   1  -7  18    6.90    2.28
   1  -7  18    7.45   10.52
   1  -7  18   -9.94   19.03
  -1   7 -18   14.52    3.38
  -1   7 -18   16.84    3.31
   1  -7  18   16.49   23.54
  -1   7 -18   35.29   14.08
  -1   7 -18   13.80    3.26
  -1   7 -19    8.92    3.00
   1  -7  19   26.75   14.52
   1  -7  19   10.55    2.00
   1  -7  19   14.38   13.34
  -1   7 -19   18.58    7.74
   1  -7  19    5.85   18.39
  -1   7 -20    3.75    2.99
   1  -7  20    4.05    1.25
   1  -7  20    5.95    1.48
   1  -7  20    7.92    7.79
   1  -7  20   11.26   10.47
   1  -6 -22   12.34    2.72
  -1   6  22   18.24    2.81
  -1   6  21   10.98    2.38
   1  -6 -21   17.68    3.28
  -1   6  21   16.09    3.50
   1  -6 -21   18.48    2.94
   1  -6 -20    0.74    2.54
  -1   6  20    1.25    1.74
  -1   6  20    0.92    3.28
  -1   6  20    4.32    3.12
   1  -6 -20    2.32    2.30
   1  -6 -19    3.32    2.57
  -1   6  19    2.72    2.11
   1  -6 -19    5.45    3.17
  -1   6  19    3.64    3.77
  -1   6  18    8.72    4.19
  -1   6  18    7.95    2.65
   1  -6 -18   18.67    3.52
   1  -6 -18   19.29    3.93
   1  -6 -17   15.55    2.81
  -1   6  17    8.57    4.18
   1  -6 -17   10.18    2.73
   1  -6 -17   13.81    3.28
  -1   6  17    3.28    2.50
   1  -6 -17   17.32    3.85
   1  -6 -16  236.12   16.72
   1  -6 -16  237.19   17.10
   1  -6 -16  198.33   16.61
  -1   6  16  145.77   17.29
  -1   6  16  190.00   17.86
   1  -6 -16  208.92   16.72
   1  -6 -16  268.88   17.79
  -1   6  16  164.61   16.63
   1  -6 -15  438.43   31.21
   1  -6 -15  482.78   31.50
  -1   6  15  336.83   31.20
  -1   6  15  392.10   32.13
  -1   6  15  322.60   31.96
   1  -6 -15  425.61   31.12
   1  -6 -14  321.31   26.02
   1  -6 -14  376.06   27.16
  -1   6  14  282.65   27.32
   1  -6 -14  362.33   26.29
   1  -6 -14  387.17   26.46
   1  -6 -14  359.21   26.23
  -1   6  14  287.27   26.39
  -1   6  14  298.58   27.01
   1  -6 -13   12.93    3.30
  -1   6  13   13.26    4.43
   1  -6 -13   11.38    2.69
  -1   6  13   13.85    4.71
   1  -6 -13   11.88    2.69
   1  -6 -13    8.91    2.56
   1  -6 -13   13.14    3.94
   1  -6 -13   13.18    2.79
   1  -6 -13   12.06    3.66
  -1   6  13   12.04    3.05
   1  -6 -12   60.92    7.37
  -1   6  12   64.97    6.87
  -1   6  12   80.25    7.51
   1  -6 -12   67.73    6.63
   1  -6 -12   76.71    7.63
   1  -6 -12   70.57    6.65
  -1   6  12   72.98    8.00
   1  -6 -12   75.93    6.99
  -1   6  12   75.38    8.67
  -1   6  12   55.39    6.89
   1  -6 -12   82.44    7.26
  -1   6  11  328.40   24.37
   1  -6 -11  330.56   24.21
   1  -6 -11  311.15   24.20
  -1   6  11  299.78   25.52
   1  -6 -11  299.00   24.29
  -1   6  11  301.77   24.83
   1  -6 -11  301.13   24.37
   1  -6 -11  320.72   24.12
  -1   6  11  319.28   24.30
  -1   6  11  264.54   24.12
   1  -6 -10  161.23   12.21
   1  -6 -10  134.75   11.79
   1  -6 -10  147.41   11.79
   1  -6 -10  141.44   12.04
  -1   6  10  121.88   11.91
   1  -6 -10  145.91   11.80
  -1   6  10  154.26   12.24
   1  -6 -10  127.18   11.99
  -1   6  10  150.38   13.11
  -1   6  10  137.35   12.55
  -1   6  10  141.69   12.03
  -1   6   9    7.55    3.17
   1  -6  -9   10.64    2.10
   1  -6  -9    7.61    2.61
  -1   6   9   11.26    2.63
  -1   6   9    9.49    3.31
   1  -6  -9    8.25    1.98
   1  -6  -9    7.21    2.83
   1  -6  -9    8.00    2.22
  -1   6   9    6.97    2.42
  -1   6   8   54.59    5.61
  -1   6   8   42.28    5.07
  -1   6   8   60.31    5.51
  -1   6   8   43.19    5.16
   1  -6  -8   52.14    4.77
  -1   6   8   42.00    5.33
  -1   6   7  260.79   20.39
  -1   6   7  252.82   19.84
  -1   6   7  247.28   19.88
   1  -6  -7  215.39   20.07
  -1   6   7  194.32   19.80
   1  -6  -7  265.99   20.67
   1  -6  -6  435.82   36.48
  -1   6   6  550.51   36.86
   1  -6  -6  505.52   37.07
  -1   6   6  425.43   36.25
   1  -6  -6  460.09   36.55
   1  -6  -6  546.51   43.56
  -1   6   6  533.95   38.72
   1  -6  -5  136.07   11.21
  -1   6   5  139.58   11.28
   1  -6  -5  157.00   11.90
   1  -6  -5  163.98   11.08
  -1   6   5  115.17   10.75
   1  -6  -5  126.36   11.09
  -1   6   5  110.57   10.59
  -1   6   5  128.55   10.36
  -1   6   5  134.72   12.61
  -1   6   4   66.96    5.97
   1  -6  -4   71.60    6.89
   1  -6  -4   75.34    6.48
   1  -6  -4   67.75    6.35
   1  -6  -4   70.62    6.30
  -1   6   4   84.38    6.64
  -1   6   4   69.44    5.64
  -1   6   4   67.28    5.79
  -1   6   4   77.24    7.82
  -1   6   4   63.90    5.94
   1  -6  -4   45.80    5.81
   1  -6  -3 1046.33   81.09
  -1   6   3 1259.47   81.19
  -1   6   3  972.67   80.35
   1  -6  -3 1185.50   80.61
   1  -6  -3 1133.09   80.84
  -1   6   3 1248.25   82.45
   1  -6  -3 1079.82   80.91
  -1   6   3 1186.06   80.50
  -1   6   3  982.95   80.07
  -1   6   2 1518.58   61.24
  -1   6   2 1310.52   58.05
   1  -6  -2 1481.97   59.28
   1  -6  -2 1549.69   58.58
  -1   6   2 1420.24   59.38
   1  -6  -2 1474.44   60.85
   1  -6  -2 1351.38   59.98
   1  -6  -1 1027.33   74.61
   1  -6  -1  933.92   74.42
   1  -6  -1  993.09   73.74
   1  -6  -1 1237.95   74.59
  -1   6   1  999.46   74.66
   1  -6  -1  981.17   73.47
  -1   6   1  946.87   73.10
  -1   6   0   21.30    2.68
   1  -6   0   43.11    3.81
   1  -6   0   39.05    4.35
  -1   6   0   22.09    3.95
   1  -6   0   54.04    4.50
   1  -6   0   39.15    3.47
   1  -6   0   38.10    4.55
  -1   6  -1   41.19    4.46
   1  -6   1   54.34    4.46
   1  -6   1   77.93    6.16
   1  -6   1   68.18    6.32
   1  -6   1   90.46    6.45
   1  -6   1   72.18    5.12
   1  -6   2  373.25   26.99
   1  -6   2  433.67   28.25
   1  -6   2  426.11   28.23
   1  -6   2  343.80   28.13
  -1   6  -2  336.17   26.66
   1  -6   2  389.58   27.81
   1  -6   2  318.20   26.77
   1  -6   3   54.69    5.66
   1  -6   3   70.62    5.82
   1  -6   3   50.49    4.87
  -1   6  -3   46.62    4.10
   1  -6   3   54.07    4.61
   1  -6   3   56.28    4.60
   1  -6   3   65.22    5.82
   1  -6   3   36.45    3.66
   1  -6   3   41.72    3.89
   1  -6   4   93.81    8.94
   1  -6   4   91.49    8.15
   1  -6   4   93.43    8.76
   1  -6   4   92.71    8.84
   1  -6   5  497.52   34.43
   1  -6   5  489.16   34.99
  -1   6  -5  426.35   33.67
  -1   6  -5  396.72   33.47
   1  -6   5  514.90   35.37
  -1   6  -6  325.63   26.46
  -1   6  -6  342.60   26.15
  -1   6  -6  377.32   26.38
  -1   6  -6  336.39   26.33
  -1   6  -6  301.72   26.09
  -1   6  -7   31.05    3.53
  -1   6  -7   28.81    3.53
  -1   6  -7   25.86    4.96
  -1   6  -7   28.41    3.81
  -1   6  -7   25.96    4.38
  -1   6  -7   29.14    3.86
  -1   6  -7   24.08    3.63
  -1   6  -8   20.20    4.00
  -1   6  -8   17.96    3.05
  -1   6  -8   13.93    2.70
  -1   6  -8   16.01    6.14
  -1   6  -8   17.51    3.22
  -1   6  -8   16.86    2.76
  -1   6  -9   14.47    2.89
  -1   6  -9   21.69    3.65
  -1   6  -9   12.66    8.06
  -1   6  -9   14.90    3.19
  -1   6  -9   16.03    2.96
  -1   6 -10   20.33    3.72
  -1   6 -10   20.41    9.62
  -1   6 -10   18.30    4.00
  -1   6 -10   19.63    3.42
  -1   6 -10   29.61    4.39
  -1   6 -11   25.57    3.70
   1  -6  11   16.68    3.25
  -1   6 -11   24.70    4.31
  -1   6 -11   31.36    4.47
  -1   6 -11   18.22    4.07
  -1   6 -11   33.85   12.91
  -1   6 -12   10.24    3.07
  -1   6 -12    8.57    3.23
   1  -6  12    9.86    2.61
  -1   6 -12   14.77    3.87
  -1   6 -13  114.20   11.28
  -1   6 -13  112.47   10.96
   1  -6  13   96.92   10.58
  -1   6 -14  271.90   25.69
   1  -6  14  204.70   17.84
  -1   6 -14  216.53   17.47
  -1   6 -14  230.86   17.97
   1  -6  14  189.52   17.04
  -1   6 -14  257.85   17.70
   1  -6  15   62.17    7.03
  -1   6 -15   74.90   20.03
  -1   6 -15   80.87    7.67
   1  -6  15   61.82   14.65
  -1   6 -15   67.30    7.44
   1  -6  15   95.52   10.63
  -1   6 -15   77.64    8.21
   1  -6  16    2.24   26.14
  -1   6 -16   14.05    3.62
  -1   6 -16   12.32    3.61
   1  -6  16    1.90   21.35
   1  -6  16    6.00    2.56
  -1   6 -16    6.30    4.11
  -1   6 -16   18.69   18.71
   1  -6  16    6.29   11.30
  -1   6 -17   60.35    6.08
   1  -6  17   32.93    4.47
  -1   6 -17   41.32    5.98
  -1   6 -17   40.80   18.09
   1  -6  17   51.37   12.78
   1  -6  17   38.64   24.64
  -1   6 -17   50.95    5.65
  -1   6 -18   50.55    6.40
   1  -6  18   70.25   19.66
  -1   6 -18   66.02    6.16
   1  -6  18   60.50    9.50
   1  -6  18   89.93   32.02
  -1   6 -18   70.12    6.54
   1  -6  18   40.40    4.92
  -1   6 -18   64.90   15.79
   1  -6  19   30.69   22.73
   1  -6  19   22.00    3.26
  -1   6 -19   28.10    9.74
  -1   6 -19   28.87    4.13
   1  -6  19    4.47   22.60
  -1   6 -19   21.27    3.92
  -1   6 -19   31.02    3.87
   1  -6  19   12.54   19.14
  -1   6 -20   12.01    2.44
   1  -6  20    9.03    1.95
  -1   6 -20   16.29    2.64
  -1   6 -20    8.44    4.55
   1  -6  20    9.81   12.05
   1  -6  20    8.17   14.88
   1  -6  20   12.54    9.73
   1  -6  20    7.19    1.97
   1  -6  21    4.68    4.51
   1  -6  21    2.98    1.20
  -1   5  23    7.56    2.21
  -1   5  22   21.78    3.05
  -1   5  22   18.04    3.79
  -1   5  22   13.08    2.68
   1  -5 -22   16.12    3.06
  -1   5  21    2.87    2.29
   1  -5 -21    5.96    2.43
  -1   5  21    5.33    2.88
   1  -5 -21    6.00    2.92
   1  -5 -20    0.96    2.35
   1  -5 -20    0.51    2.68
  -1   5  20   -1.36    2.34
   1  -5 -19   13.07    2.74
   1  -5 -19   16.70    3.73
  -1   5  19    7.23    3.09
   1  -5 -19   11.03    3.11
  -1   5  19   21.77    5.01
  -1   5  18   11.29    5.07
   1  -5 -18   19.11    3.59
  -1   5  18    6.86    3.24
   1  -5 -18   23.05    4.16
   1  -5 -18   23.14    3.34
   1  -5 -17   12.11    3.02
   1  -5 -17   13.07    3.55
   1  -5 -17   11.43    2.84
  -1   5  17    3.96    4.22
  -1   5  17    3.51    2.81
   1  -5 -16    9.20    2.89
  -1   5  16    5.37    4.17
   1  -5 -16   10.89    2.78
   1  -5 -16    9.11    2.75
  -1   5  16    8.29    3.16
   1  -5 -16    9.53    3.46
   1  -5 -15   41.34    5.18
  -1   5  15   21.74    5.70
   1  -5 -15   34.40    4.35
   1  -5 -15   35.25    4.55
   1  -5 -15   43.07    4.54
  -1   5  15   27.49    4.84
   1  -5 -15   36.37    4.65
   1  -5 -14   49.02    4.98
   1  -5 -14   46.71    4.84
   1  -5 -14   43.29    4.93
  -1   5  14   23.28    4.92
   1  -5 -14   52.51    5.44
  -1   5  14   28.66    6.10
  -1   5  13   66.60    7.59
   1  -5 -13   66.89    6.29
   1  -5 -13   74.29    6.40
  -1   5  13   57.44    7.76
  -1   5  13   47.36    6.83
   1  -5 -13   74.12    6.43
   1  -5 -12  154.56   12.52
   1  -5 -12  156.80   13.21
   1  -5 -12  156.77   12.60
  -1   5  12  134.77   14.17
  -1   5  12  140.51   13.47
   1  -5 -12  175.96   13.17
  -1   5  12  146.89   13.39
   1  -5 -12  153.16   12.49
   1  -5 -11  143.06   10.79
  -1   5  11  112.96   11.17
   1  -5 -11  133.94   10.34
  -1   5  11  123.17   10.65
   1  -5 -11  147.70   10.81
  -1   5  11  109.27   11.00
  -1   5  11   91.98   10.28
   1  -5 -11  138.33   10.97
  -1   5  11  122.20   12.27
  -1   5  11  121.98   10.48
  -1   5  10   51.87    6.40
  -1   5  10   52.94    5.70
  -1   5  10   68.78    7.81
  -1   5  10   53.16    6.42
   1  -5 -10   68.40    6.01
   1  -5 -10   63.12    5.84
   1  -5 -10   70.36    6.17
  -1   5  10   37.84    5.50
   1  -5 -10   67.23    5.86
   1  -5 -10   70.57    6.29
  -1   5  10   60.96    6.50
  -1   5   9   30.40    4.22
  -1   5   9   24.56    4.83
   1  -5  -9   24.31    3.47
  -1   5   9   19.20    3.18
  -1   5   9   11.66    3.37
   1  -5  -9   25.56    3.21
   1  -5  -9   27.72    3.15
   1  -5  -9   24.98    3.09
   1  -5  -9   14.93    3.32
  -1   5   9   25.65    3.40
   1  -5  -9   27.26    3.57
   1  -5  -8   48.25    5.78
   1  -5  -8   45.29    5.35
   1  -5  -8   44.60    5.23
   1  -5  -8   52.21    5.30
   1  -5  -8   34.40   24.50
  -1   5   8   47.63    5.51
  -1   5   8   63.01    5.78
  -1   5   8   49.79    5.47
  -1   5   8   45.74    4.77
   1  -5  -8   46.73    5.26
  -1   5   7  714.77   44.85
  -1   5   7  562.44   44.42
   1  -5  -7  660.27   44.79
   1  -5  -7  589.61   44.50
  -1   5   7  593.90   44.37
  -1   5   7  520.90   43.39
   1  -5  -7  596.60   44.69
  -1   5   7  583.22   43.90
   1  -5  -6 1280.11   94.64
   1  -5  -6 1434.35   95.07
  -1   5   6 1508.75   94.95
  -1   5   6 1380.63   94.24
   1  -5  -6 1301.31   94.66
   1  -5  -6 1372.07  101.23
  -1   5   6 1321.29   94.37
  -1   5   6 1165.16   94.54
  -1   5   6 1117.11   93.62
   1  -5  -6 1312.29   94.76
  -1   5   5  365.10   26.99
  -1   5   5  434.86   27.34
   1  -5  -5  415.54   26.97
   1  -5  -5  465.40   27.80
   1  -5  -5  404.78   27.23
   1  -5  -5  396.78   27.18
   1  -5  -4   86.35    7.58
   1  -5  -4   82.75    7.09
   1  -5  -4   76.20    6.61
   1  -5  -4   89.61    7.23
  -1   5   4   81.68    6.97
  -1   5   4  100.47    7.37
  -1   5   4   97.02    8.57
  -1   5   4   80.98    6.50
  -1   5   3 2479.77  166.59
  -1   5   3 2154.06  165.93
   1  -5  -3 2259.02  166.47
   1  -5  -3 2287.88  166.11
  -1   5   3 2120.91  165.85
   1  -5  -3 2531.97  167.04
   1  -5  -3 2252.82  166.64
  -1   5   3 2232.31  166.16
  -1   5   3 2505.42  167.61
   1  -5  -2 3721.15  245.26
   1  -5  -2 3399.20  244.46
  -1   5   2 3453.52  244.12
  -1   5   2 3599.06  244.57
   1  -5  -2 3042.41  244.72
   1  -5  -2 3691.07  244.11
  -1   5   2 2954.77  243.71
  -1   5   2 3648.67  245.38
   1  -5  -1 4454.19  314.92
   1  -5  -1 4300.38  314.03
  -1   5   1 4153.36  314.90
  -1   5   1 4156.63  314.41
   1  -5  -1 4500.80  314.33
  -1   5   1 4117.28  313.88
   1  -5  -1 4510.98  314.93
   1  -5   0  352.62   28.80
   1  -5   0  448.58   29.57
   1  -5   0  371.98   29.55
  -1   5   0  343.03   29.36
   1  -5   0  435.60   29.57
   1  -5   1   53.01    4.23
  -1   5  -1   42.84    3.90
   1  -5   1   46.70    5.08
   1  -5   1   50.43    4.87
   1  -5   1   41.72    4.67
   1  -5   1   47.54    3.92
   1  -5   1   53.00    4.95
   1  -5   2  369.09   24.60
  -1   5  -2  289.59   25.30
   1  -5   2  357.96   24.84
  -1   5  -2  367.44   24.46
   1  -5   2  281.75   23.98
   1  -5   2  336.95   24.96
   1  -5   2  375.59   25.42
   1  -5   2  324.32   24.38
   1  -5   2  374.69   25.59
   1  -5   2  317.92   25.39
  -1   5  -3  199.06   14.57
   1  -5   3  280.26   14.92
   1  -5   3  258.78   13.91
   1  -5   3  224.92   13.65
   1  -5   3  239.58   13.16
   1  -5   3  272.76   15.09
  -1   5  -3  222.32   13.50
  -1   5  -3  171.82   14.27
   1  -5   3  262.22   15.22
   1  -5   3  233.93   13.21
   1  -5   3  115.96   12.59
   1  -5   4   14.21    1.86
   1  -5   4   25.96    3.69
   1  -5   4   21.58    2.64
  -1   5  -4   33.16    4.54
   1  -5   4   14.18    1.62
   1  -5   4   14.98    1.75
  -1   5  -4   23.90    2.49
  -1   5  -4   19.11    3.06
   1  -5   4   17.91    2.47
   1  -5   4   15.31    1.96
   1  -5   4   18.84    2.97
   1  -5   4   15.33    1.70
   1  -5   5    8.59    2.34
  -1   5  -5    8.40    2.36
   1  -5   5   10.27    1.89
   1  -5   5   12.11    2.24
   1  -5   5    8.25    1.60
  -1   5  -5    9.66    3.72
   1  -5   5    9.78    1.75
   1  -5   5    8.76    1.78
   1  -5   5    7.58    0.93
  -1   5  -5    8.48    1.83
   1  -5   5   10.66    1.43
   1  -5   6  262.83   19.51
   1  -5   6  285.14   20.62
   1  -5   6  222.53   19.29
  -1   5  -6  208.55   19.76
   1  -5   6  225.64   19.03
   1  -5   6  305.29   20.06
  -1   5  -6  348.55   23.90
   1  -5   6  247.45   19.50
   1  -5   6  284.75   20.24
  -1   5  -7  567.56   42.67
   1  -5   7  697.99   44.14
  -1   5  -7  574.54   42.89
   1  -5   7  522.97   42.86
   1  -5   7  610.73   44.14
   1  -5   7  520.69   42.96
  -1   5  -7  522.77   43.02
  -1   5  -8  405.03   31.06
  -1   5  -8  378.96   31.16
  -1   5  -8  367.87   30.45
  -1   5  -8  399.22   30.74
  -1   5  -8  419.00   30.65
   1  -5   8  487.19   32.24
  -1   5  -9   17.93    2.96
  -1   5  -9   19.78    3.15
  -1   5  -9   11.05    6.31
  -1   5  -9   19.57    3.16
  -1   5  -9   19.54    3.40
  -1   5 -10   88.40    8.48
  -1   5 -10   96.35    8.44
  -1   5 -10   97.26    9.14
  -1   5 -11  200.97   15.71
  -1   5 -11  187.87   15.67
  -1   5 -11  204.52   16.49
  -1   5 -11  231.66   16.13
   1  -5  11  158.94   15.41
  -1   5 -11  196.06   15.87
   1  -5  12   18.23    3.22
  -1   5 -12   15.50    3.64
   1  -5  12   -0.64    6.90
  -1   5 -12   10.49   10.24
  -1   5 -12   18.89    3.46
  -1   5 -12   19.77    3.52
  -1   5 -12   16.34    3.71
  -1   5 -13  162.44   12.57
   1  -5  13  116.99   12.08
   1  -5  13  122.36   11.46
  -1   5 -13  130.26   11.81
  -1   5 -13  134.64   12.01
  -1   5 -13  143.24   11.75
  -1   5 -13  145.98   16.55
  -1   5 -13  132.18   11.74
  -1   5 -14  233.10   18.34
  -1   5 -14  229.60   18.04
  -1   5 -14  222.82   18.30
   1  -5  14  115.99   20.21
   1  -5  14  202.36   18.55
  -1   5 -14  236.13   18.14
   1  -5  14  122.34   19.54
  -1   5 -14  259.47   18.09
  -1   5 -14  245.27   22.08
   1  -5  14  231.46   17.99
   1  -5  15  276.22   22.20
   1  -5  15  273.36   28.72
  -1   5 -15  303.52   22.66
  -1   5 -15  287.20   26.17
  -1   5 -15  289.53   22.78
  -1   5 -15  295.48   22.53
  -1   5 -15  313.24   22.40
   1  -5  15  204.12   26.69
   1  -5  15  307.15   24.10
   1  -5  16   67.10   14.34
  -1   5 -16   78.25    7.26
   1  -5  16   31.53   25.17
   1  -5  16   38.71   29.63
  -1   5 -16   51.51    7.24
   1  -5  16   64.97    7.01
  -1   5 -16   69.43   15.01
  -1   5 -16   61.72    7.26
  -1   5 -17    9.19    3.77
   1  -5  17   10.51    3.28
  -1   5 -17    9.04    3.90
   1  -5  17    8.92   39.41
   1  -5  17    9.55   14.88
   1  -5  17   49.69   29.05
  -1   5 -17    6.99   14.63
  -1   5 -17   16.04    3.56
  -1   5 -18   40.24   13.49
  -1   5 -18   56.56    5.79
  -1   5 -18   57.55    6.25
   1  -5  18   37.37   39.60
   1  -5  18   54.72   13.29
   1  -5  18   37.01    4.94
  -1   5 -18   42.36    6.03
   1  -5  18   28.99   26.14
  -1   5 -19    6.01    2.78
  -1   5 -19   -2.47    8.68
   1  -5  19   -8.22   26.39
   1  -5  19    3.36   14.89
   1  -5  19   -1.92   22.61
   1  -5  19    8.46   29.92
  -1   5 -19    8.28    3.20
   1  -5  19    4.13    1.98
  -1   5 -19   13.89    3.65
   1  -5  20    1.67    2.10
  -1   5 -20    2.46    4.47
   1  -5  20   16.90   18.48
   1  -5  20    2.22    1.39
  -1   5 -20    2.10    2.62
   1  -5  20   18.19   15.59
   1  -5  20   -4.30   15.61
  -1   5 -20    2.47    2.07
  -1   5 -21    5.10    1.99
  -1   5 -21    4.32    1.75
   1  -5  21    4.80    7.55
   1  -5  21    4.40    1.64
   1  -5  21    0.81    8.15
   1  -5  21    3.59    1.75
   1  -5  21    4.57    1.63
  -1   4  23    1.01    1.91
  -1   4  23   -0.06    1.36
  -1   4  22    4.14    2.99
  -1   4  22    3.56    1.91
   1  -4 -22    3.42    2.36
  -1   4  22    2.12    2.32
   1  -4 -21    6.01    2.75
  -1   4  21    1.06    3.43
  -1   4  21    7.26    2.96
   1  -4 -21    4.07    2.45
   1  -4 -20   44.78    4.42
   1  -4 -20   36.17    4.70
  -1   4  20   21.09    4.69
  -1   4  20   57.31    6.22
  -1   4  20   26.18    5.63
   1  -4 -20   43.12    5.12
   1  -4 -19   37.24    4.89
   1  -4 -19   35.10    4.24
  -1   4  19   22.91    4.83
   1  -4 -19   30.28    4.43
  -1   4  19   30.25    5.90
   1  -4 -18   27.85    4.14
   1  -4 -18   37.75    4.24
   1  -4 -18   33.38    4.79
  -1   4  18   28.45    5.81
   1  -4 -17   40.17    4.72
   1  -4 -17   46.18    5.18
  -1   4  17   41.82    6.16
   1  -4 -17   36.58    4.52
  -1   4  16   24.93    5.69
  -1   4  16   18.29    4.61
   1  -4 -16   47.39    5.06
   1  -4 -16   39.43    4.37
   1  -4 -16   35.48    4.38
   1  -4 -15   47.29    4.88
  -1   4  15   39.00    6.25
   1  -4 -15   51.70    4.95
   1  -4 -15   41.60    4.63
   1  -4 -15   53.57    5.33
   1  -4 -15   40.76    4.67
   1  -4 -14  144.89   11.49
   1  -4 -14  145.67   11.50
  -1   4  14   84.38   11.88
   1  -4 -14  175.47   12.20
   1  -4 -14  153.85   11.65
  -1   4  14  110.34   12.74
  -1   4  13  217.36   24.85
   1  -4 -13  331.40   24.30
   1  -4 -13  333.29   24.18
  -1   4  13  254.08   25.42
   1  -4 -13  323.92   24.22
   1  -4 -13  379.62   24.77
   1  -4 -12  177.70   14.53
   1  -4 -12  180.26   14.11
   1  -4 -12  203.07   14.55
   1  -4 -12  184.68   14.19
  -1   4  12  152.63   15.67
   1  -4 -12  180.31   14.06
   1  -4 -11   56.59    5.02
  -1   4  11   46.91    5.34
   1  -4 -11   54.51    5.21
  -1   4  11   39.52    5.65
   1  -4 -11   55.94    4.98
   1  -4 -11   53.35    5.35
   1  -4 -11   59.42    5.47
  -1   4  11   40.91    6.61
  -1   4  11   55.10    7.15
  -1   4  10   32.63    5.52
   1  -4 -10   29.80    3.19
  -1   4  10   15.52    3.56
   1  -4 -10    8.41    2.72
   1  -4 -10   26.25    3.07
   1  -4 -10   20.95    4.43
  -1   4  10   19.83    3.70
  -1   4  10   19.47    3.17
   1  -4 -10   23.88    3.41
  -1   4  10   21.07    3.72
  -1   4  10   28.57    5.17
  -1   4   9  167.12   16.49
   1  -4  -9  209.33   16.43
   1  -4  -9  190.96   16.18
   1  -4  -9  190.70   16.33
  -1   4   9  225.03   17.16
   1  -4  -9  206.24   15.79
  -1   4   9  237.07   16.50
   1  -4  -9  205.07   17.58
  -1   4   9  235.23   19.94
  -1   4   9  187.72   16.72
  -1   4   9  175.44   16.40
   1  -4  -9  206.78   15.91
  -1   4   9  196.83   17.17
   1  -4  -8  318.63   24.05
   1  -4  -8  298.09   22.94
  -1   4   8  249.32   23.08
   1  -4  -8  277.89   23.08
  -1   4   8  283.28   23.66
  -1   4   8  360.48   26.62
  -1   4   8  335.84   23.43
  -1   4   8  262.61   23.23
  -1   4   8  300.41   23.18
  -1   4   8  337.96   23.81
  -1   4   8  249.71   22.77
   1  -4  -8  338.76   23.32
  -1   4   7   28.88    3.95
  -1   4   7   28.85    3.60
   1  -4  -7   32.72   16.09
  -1   4   7   28.39    4.24
  -1   4   7   33.44    6.18
   1  -4  -7   34.87    3.75
  -1   4   7   37.78    4.11
   1  -4  -7   35.21    4.02
   1  -4  -7   38.61    4.68
  -1   4   7   27.85    3.93
  -1   4   7   33.23    3.98
   1  -4  -7   39.53    4.12
  -1   4   7   39.91    4.55
  -1   4   6  646.79   43.96
  -1   4   6  547.95   43.38
  -1   4   6  561.05   43.63
  -1   4   6  558.05   43.99
  -1   4   6  561.18   43.84
   1  -4  -6  569.06   43.77
   1  -4  -6  637.59   44.20
   1  -4  -6  594.22   43.89
  -1   4   5  692.67   56.88
  -1   4   5  769.40   57.00
  -1   4   5  720.90   56.67
   1  -4  -5  877.63   57.28
  -1   4   5  769.15   56.63
  -1   4   5  784.31   58.41
  -1   4   5  823.78   57.08
  -1   4   5  721.77   56.26
   1  -4  -5  855.34   57.16
  -1   4   5  738.72   57.03
  -1   4   4  218.76   17.49
   1  -4  -4  246.08   18.11
  -1   4   4  242.97   19.37
   1  -4  -4  224.29   18.15
   1  -4  -4  241.36   18.21
   1  -4  -4  225.15   18.20
   1  -4  -4  268.56   18.64
  -1   4   4  258.92   18.33
  -1   4   4  234.32   17.83
  -1   4   3  344.57   22.50
   1  -4  -3  335.16   22.79
   1  -4  -3  372.53   22.52
   1  -4  -3  358.45   22.72
  -1   4   3  289.51   21.80
   1  -4  -3  254.61   22.02
  -1   4   3  257.90   21.49
   1  -4  -3  357.33   22.05
   1  -4  -2 2117.88  172.89
  -1   4   2 2545.21  173.38
  -1   4   2 2204.94  172.19
  -1   4   2 2165.34  172.15
  -1   4   2 2318.20  172.44
   1  -4  -2 2575.92  172.33
  -1   4   2 2567.45  172.73
   1  -4  -2 2653.84  172.76
   1  -4  -2 2336.06  173.16
  -1   4   1 2292.84  161.87
  -1   4   1 2428.34  161.53
   1  -4  -1 2347.44  161.13
   1  -4  -1 2367.59  161.42
   1  -4  -1 2380.61  161.86
  -1   4   1 2042.59  160.73
  -1   4   0   77.54    7.67
   1  -4   0  106.97    7.29
   1  -4   0   72.15    6.64
  -1   4   0   93.36    6.93
  -1   4   0   82.42    7.51
   1  -4   0   97.79    7.57
   1  -4   0   89.21    7.70
   1  -4   0   97.76    6.72
   1  -4   1 1155.93   81.06
   1  -4   1 1293.60   81.49
  -1   4  -1  897.51   81.31
   1  -4   1 1206.10   81.42
   1  -4   1 1002.84   81.40
   1  -4   1 1060.78   80.67
   1  -4   1 1116.28   80.87
   1  -4   1 1193.92   80.80
  -1   4  -1  942.02   81.10
   1  -4   1 1088.74   81.13
  -1   4  -2 1090.08   98.59
  -1   4  -2 1269.59   98.48
   1  -4   2 1408.54   98.72
   1  -4   2 1289.53   97.76
   1  -4   2 1406.65   98.81
   1  -4   2 1422.69   98.08
  -1   4  -2 1238.25   97.98
   1  -4   2 1323.71   98.85
   1  -4   2 1511.56   98.00
   1  -4   2 1370.58   98.15
   1  -4   2 1290.88   98.12
   1  -4   3  790.62   56.23
   1  -4   3  809.64   56.23
   1  -4   3  902.27   56.27
   1  -4   3  769.02   56.54
   1  -4   3  690.40   55.94
  -1   4  -3  761.52   56.38
   1  -4   3  738.07   56.49
   1  -4   3  806.57   57.32
   1  -4   3  693.35   56.12
   1  -4   3  815.95   57.03
  -1   4  -3  803.98   57.33
  -1   4  -3  660.76   56.91
   1  -4   4  397.32   29.20
   1  -4   4  418.09   28.58
  -1   4  -4  400.71   29.01
   1  -4   4  348.38   28.69
  -1   4  -4  344.99   29.46
   1  -4   4  390.03   28.93
   1  -4   4  485.57   30.32
   1  -4   4  476.79   29.19
   1  -4   4  328.45   28.42
   1  -4   4  351.90   28.52
  -1   4  -4  454.12   30.55
   1  -4   4  408.66   29.58
   1  -4   4  357.95   28.81
   1  -4   4  360.86   28.31
   1  -4   4  491.03   28.93
  -1   4  -5  240.56   21.88
   1  -4   5  299.14   21.90
  -1   4  -5  283.89   21.63
   1  -4   5  279.79   22.07
  -1   4  -5  332.12   23.46
   1  -4   5  248.68   21.27
   1  -4   5  252.33   21.11
   1  -4   5  268.51   21.40
   1  -4   5  287.04   20.80
   1  -4   5  276.30   21.41
   1  -4   5  308.72   20.93
   1  -4   6 1915.48  138.84
  -1   4  -6 2069.18  139.43
  -1   4  -6 1816.86  139.50
  -1   4  -6 2512.40  142.01
   1  -4   6 1851.79  138.98
   1  -4   6 2158.72  139.09
   1  -4   6 2251.42  140.12
   1  -4   6 1711.48  138.11
   1  -4   6 1886.59  138.24
   1  -4   6 2263.96  139.89
   1  -4   6 1950.70  139.15
   1  -4   7 2688.52  211.27
  -1   4  -7 2614.95  211.45
   1  -4   7 2694.26  211.00
   1  -4   7 3218.76  212.26
   1  -4   7 2595.81  211.14
  -1   4  -7 3411.00  214.27
   1  -4   7 3110.20  211.14
   1  -4   7 3375.38  212.22
   1  -4   8 1005.35   82.55
   1  -4   8 1226.67   83.67
   1  -4   8 1023.94   82.32
   1  -4   8 1366.12   83.82
  -1   4  -8 1137.92   82.15
  -1   4  -8 1346.86   86.32
   1  -4   8 1007.13   82.48
  -1   4  -9  155.77   14.52
   1  -4   9  114.76   10.77
  -1   4  -9  130.11   10.38
   1  -4   9  117.01   10.77
  -1   4  -9  111.73   10.67
  -1   4  -9  138.44   10.36
  -1   4 -10  475.46   39.28
  -1   4 -10  498.43   39.63
  -1   4 -10  508.71   39.05
  -1   4 -10  510.96   39.15
  -1   4 -10  474.62   40.12
  -1   4 -11  593.40   42.39
  -1   4 -11  519.20   42.75
  -1   4 -11  554.07   43.65
  -1   4 -11  561.98   42.23
  -1   4 -11  555.35   42.52
  -1   4 -12  235.23   17.14
  -1   4 -12  200.43   14.61
  -1   4 -12  231.54   14.44
   1  -4  12  211.99   14.51
  -1   4 -12  193.03   14.83
  -1   4 -12  225.50   14.59
   1  -4  13  184.25   15.53
  -1   4 -13  181.73   14.26
  -1   4 -13  157.58   14.28
  -1   4 -13  170.64   14.62
   1  -4  13  165.67   14.44
   1  -4  13  163.60   15.19
  -1   4 -13  168.25   16.63
  -1   4 -13  184.38   15.03
  -1   4 -14  354.85   26.48
   1  -4  14  216.22   27.44
   1  -4  14  179.12   25.95
   1  -4  14  389.16   25.96
  -1   4 -14  291.51   24.25
   1  -4  14  315.84   25.22
  -1   4 -14  366.44   24.22
  -1   4 -14  320.58   24.13
   1  -4  14  295.31   24.22
  -1   4 -14  260.49   24.30
   1  -4  15  179.47   24.05
  -1   4 -15  162.56   16.65
  -1   4 -15  212.94   16.49
  -1   4 -15  185.40   16.71
   1  -4  15  275.66   27.63
  -1   4 -15  236.96   19.35
   1  -4  15  239.97   17.12
   1  -4  15  243.78   19.70
  -1   4 -15  186.88   16.51
  -1   4 -16  119.90   11.79
   1  -4  16  149.78   12.11
   1  -4  16  136.32   19.52
  -1   4 -16  120.71   11.82
   1  -4  16  114.99   30.88
  -1   4 -16  118.54   14.26
   1  -4  16  135.13   28.71
  -1   4 -16  146.27   12.13
  -1   4 -16  140.91   11.69
  -1   4 -16  113.62   11.60
  -1   4 -17   18.83    4.72
  -1   4 -17   29.34   10.19
  -1   4 -17   18.33    4.55
   1  -4  17   24.66    4.42
  -1   4 -17   24.70    4.09
   1  -4  17  -15.28   46.46
   1  -4  17   19.26   19.15
   1  -4  17    1.95   34.49
   1  -4  18   -9.73   15.24
  -1   4 -18   14.52   10.40
   1  -4  18   12.63   47.39
   1  -4  18    9.27   30.32
   1  -4  18    7.05    2.93
  -1   4 -18    5.99    3.54
  -1   4 -18    9.33    3.91
  -1   4 -18   10.69    3.24
   1  -4  19   10.75    2.95
  -1   4 -19   13.18    3.34
   1  -4  19   -2.30   30.89
  -1   4 -19   17.81    4.20
   1  -4  19   11.57   20.73
   1  -4  19   33.06   35.82
   1  -4  19   12.19    8.86
  -1   4 -19   18.90    4.34
   1  -4  19    5.67   24.14
  -1   4 -19   12.65    8.03
  -1   4 -20    3.73    2.28
   1  -4  20    9.94   21.44
   1  -4  20    2.40   18.15
   1  -4  20   -6.19   20.50
  -1   4 -20    8.96    3.14
  -1   4 -20    2.79    4.34
   1  -4  20    2.95    1.87
   1  -4  21    0.60   10.12
  -1   4 -21   -1.36    2.25
   1  -4  21    1.79    2.04
  -1   4 -21    0.52    1.69
   1  -4  21    1.72    1.71
  -1   4 -21    5.00    2.29
   1  -4  21    3.97    9.47
   1  -4  21    1.97    1.39
  -1   4 -22    2.20    1.62
   1  -4  22    0.78    1.94
   1  -4  22    1.75    1.29
   1  -4  22    0.69    1.56
  -1   3  23    4.03    1.94
  -1   3  23    9.03    2.21
   1  -3 -22   16.06    3.04
  -1   3  22   17.74    3.51
  -1   3  22   10.09    3.27
  -1   3  21   78.89    7.68
   1  -3 -21   57.42    6.54
   1  -3 -21   73.84    6.08
   1  -3 -20   54.72    6.14
  -1   3  20   68.13    6.79
   1  -3 -20   50.20    5.89
  -1   3  20   58.77    7.17
   1  -3 -20   66.19    5.73
  -1   3  19   29.59    6.33
   1  -3 -19   63.93    6.46
   1  -3 -19   66.24    6.06
  -1   3  19   46.02    7.28
  -1   3  19   81.59    7.45
   1  -3 -19   52.84    6.12
  -1   3  18    9.78    4.71
  -1   3  18    4.85    3.74
   1  -3 -18   14.14    3.15
   1  -3 -18   13.93    3.19
   1  -3 -18   14.86    3.45
  -1   3  18   13.26    4.49
  -1   3  17    6.27    4.61
  -1   3  17   12.28    4.58
  -1   3  17    7.44    3.75
   1  -3 -17   13.89    3.42
   1  -3 -17   15.23    3.22
   1  -3 -17   12.56    3.10
   1  -3 -16   52.76    5.18
  -1   3  16   39.76    6.62
  -1   3  16   40.33    6.29
   1  -3 -16   49.41    5.18
   1  -3 -16   53.09    5.50
   1  -3 -15   86.16    7.48
  -1   3  15   66.80    8.02
  -1   3  15   42.66    8.38
  -1   3  15   49.98   14.25
   1  -3 -15   79.57    7.08
   1  -3 -15   82.84    7.18
   1  -3 -14   79.40    7.30
  -1   3  14   56.83   19.01
   1  -3 -14   87.84    7.41
  -1   3  14   48.19    8.35
   1  -3 -14   97.71    7.81
  -1   3  14   69.11    8.14
  -1   3  14   57.17   13.21
  -1   3  14   73.00   17.21
   1  -3 -14   87.07    7.33
  -1   3  13   51.87   16.72
   1  -3 -13   45.74    4.94
  -1   3  13   48.16   13.89
   1  -3 -13   48.38    4.61
  -1   3  13   57.48   21.54
  -1   3  13   36.16    5.51
  -1   3  13   29.17    6.32
   1  -3 -13   43.92    4.66
   1  -3 -13   44.65    4.62
  -1   3  12   15.46   16.17
   1  -3 -12   36.25    3.66
   1  -3 -12   28.00    3.51
  -1   3  12   30.95   14.04
  -1   3  12   18.43    4.25
   1  -3 -12   35.23    3.55
  -1   3  12   45.19   21.65
   1  -3 -12   34.11    3.82
  -1   3  12   21.08    5.66
  -1   3  11   60.43   21.34
  -1   3  11   27.01    5.34
   1  -3 -11   31.49    3.40
   1  -3 -11   32.06    3.63
  -1   3  11   20.57   13.74
   1  -3 -11   33.50    3.40
  -1   3  11   24.15    5.71
   1  -3 -11   33.93    3.42
  -1   3  11   30.57   12.27
  -1   3  11   19.64   15.97
   1  -3 -11   32.93    3.88
  -1   3  10    8.65    4.11
  -1   3  10    3.82   11.28
   1  -3 -10    8.41    1.74
   1  -3 -10    8.14    1.90
   1  -3 -10    9.24    1.66
  -1   3  10    8.66    2.50
   1  -3 -10    7.10    3.28
  -1   3  10    9.48    2.48
   1  -3 -10    3.38    1.81
  -1   3   9  151.96   16.11
   1  -3  -9  129.82   11.03
   1  -3  -9  127.46   11.32
  -1   3   9  134.66   11.32
  -1   3   9  103.98   11.33
  -1   3   9  156.52   11.97
  -1   3   9  158.91   11.78
   1  -3  -9  139.00   12.72
  -1   3   9  111.00   11.76
  -1   3   9  129.03   11.69
  -1   3   9  157.15   14.68
   1  -3  -9  126.20   11.25
   1  -3  -9  136.37   11.09
   1  -3  -8   15.49    2.74
  -1   3   8   28.36    3.18
  -1   3   8   22.25    3.57
   1  -3  -8   17.84    2.76
  -1   3   8   30.65    3.72
  -1   3   8   26.64    6.09
  -1   3   8   43.06    8.69
   1  -3  -8   20.48    3.94
  -1   3   8   26.16    3.47
   1  -3  -8   18.74   56.25
   1  -3  -8   17.88    2.86
   1  -3  -8   17.61    2.59
  -1   3   8   25.88    2.96
  -1   3   7   28.30    5.61
   1  -3  -7   26.46    2.98
   1  -3  -7   33.33    4.29
[truncated: 2,778,464 more chars]
