# Supplementary material for: Stepwise Amplification of Circularly Polarized Luminescence in Chiral Metal Cluster Ensembles
Source: Adv Sci (Weinh). 2023 Feb 25;10(13):2207660. doi: 10.1002/advs.202207660 (PMC10161016; doi:10.1002/advs.202207660)
Supplement: Supplementary file 2 — Supporting Information [file ADVS-10-2207660-s002.zip › 4a.cif]

data_4a
_audit_creation_date               2022-10-19
_audit_creation_method
;
Olex2 1.2
(compiled 2018.05.29 svn.r3508 for OlexSys, GUI svn.r5506)
;
_shelx_SHELXL_version_number       '2016/6'
_audit_contact_author_address      ?
_audit_contact_author_email        ?
_audit_contact_author_name         ''
_audit_contact_author_phone        ?
_publ_contact_author_id_orcid      ?
_publ_section_references
;
Dolomanov, O.V., Bourhis, L.J., Gildea, R.J, Howard, J.A.K. & Puschmann, H.
 (2009), J. Appl. Cryst. 42, 339-341.

Sheldrick, G.M. (2015). Acta Cryst. C71, 3-8.
;
_chemical_name_common              ?
_chemical_name_systematic          ?
_chemical_formula_moiety          
 'C98 H162 Ag12 O32 S14, 3(C H Cl3), C28 H22 N2, C3 H6 O'
_chemical_formula_sum              'C132 H193 Ag12 Cl9 N2 O33 S14'
_chemical_formula_weight           4398.20
_chemical_absolute_configuration   ad
_chemical_melting_point            ?
_chemical_oxdiff_formula           'C H O N S Ag'
_chemical_oxdiff_usercomment       ' '
loop_
  _atom_type_symbol
  _atom_type_description
  _atom_type_scat_dispersion_real
  _atom_type_scat_dispersion_imag
  _atom_type_scat_source
 'C' 'C' 0.0181 0.0091 'International Tables Vol C Tables 4.2.6.8 and 6.1.1.4'
 'H' 'H' 0.0000 0.0000 'International Tables Vol C Tables 4.2.6.8 and 6.1.1.4'
 'Ag' 'Ag' 0.1306 4.2820 'International Tables Vol C Tables 4.2.6.8 and 6.1.1.4'
 'Cl' 'Cl' 0.3639 0.7018 'International Tables Vol C Tables 4.2.6.8 and 6.1.1.4'
 'N' 'N' 0.0311 0.0180 'International Tables Vol C Tables 4.2.6.8 and 6.1.1.4'
 'O' 'O' 0.0492 0.0322 'International Tables Vol C Tables 4.2.6.8 and 6.1.1.4'
 'S' 'S' 0.3331 0.5567 'International Tables Vol C Tables 4.2.6.8 and 6.1.1.4'

_shelx_space_group_comment
;
The symmetry employed for this shelxl refinement is uniquely defined
by the following loop, which should always be used as a source of
symmetry information in preference to the above space-group names.
They are only intended as comments.
;
_space_group_crystal_system        'triclinic'
_space_group_IT_number             1
_space_group_name_H-M_alt          'P 1'
_space_group_name_Hall             'P 1'
loop_
  _space_group_symop_operation_xyz
 'x, y, z'

_cell_length_a                     15.8156(2)
_cell_length_b                     17.8033(3)
_cell_length_c                     17.9216(2)
_cell_angle_alpha                  96.5690(10)
_cell_angle_beta                   97.4370(10)
_cell_angle_gamma                  116.0840(10)
_cell_volume                       4410.17(11)
_cell_formula_units_Z              1
_cell_measurement_reflns_used      17232
_cell_measurement_temperature      200
_cell_measurement_theta_max        73.3340
_cell_measurement_theta_min        2.9110
_shelx_estimated_absorpt_T_max     0.546
_shelx_estimated_absorpt_T_min     0.104
_exptl_absorpt_coefficient_mu      13.753
_exptl_absorpt_correction_T_max    1.00000
_exptl_absorpt_correction_T_min    0.05663
_exptl_absorpt_correction_type     multi-scan
_exptl_absorpt_process_details
;
CrysAlisPro 1.171.39.28b (Rigaku Oxford Diffraction, 2015)
Empirical absorption correction using spherical harmonics,
 implemented in SCALE3 ABSPACK scaling algorithm.
;
_exptl_absorpt_special_details     ?
_exptl_crystal_colour              orange
_exptl_crystal_colour_primary      orange
_exptl_crystal_density_diffrn      1.656
_exptl_crystal_density_meas        ?
_exptl_crystal_density_method      ?
_exptl_crystal_description         plate
_exptl_crystal_F_000               2204
_exptl_crystal_size_max            0.3
_exptl_crystal_size_mid            0.2
_exptl_crystal_size_min            0.05
_exptl_transmission_factor_max     ?
_exptl_transmission_factor_min     ?
_diffrn_reflns_av_R_equivalents    0.0734
_diffrn_reflns_av_unetI/netI       0.0880
_diffrn_reflns_Laue_measured_fraction_full  0.985
_diffrn_reflns_Laue_measured_fraction_max  0.950
_diffrn_reflns_limit_h_max         19
_diffrn_reflns_limit_h_min         -18
_diffrn_reflns_limit_k_max         13
_diffrn_reflns_limit_k_min         -21
_diffrn_reflns_limit_l_max         20
_diffrn_reflns_limit_l_min         -22
_diffrn_reflns_number              35280
_diffrn_reflns_point_group_measured_fraction_full  0.623
_diffrn_reflns_point_group_measured_fraction_max  0.594
_diffrn_reflns_theta_full          67.684
_diffrn_reflns_theta_max           73.891
_diffrn_reflns_theta_min           2.534
_diffrn_ambient_environment        N~2~
_diffrn_ambient_temperature        200
_diffrn_detector                   'CCD plate'
_diffrn_detector_area_resol_mean   ?
_diffrn_measured_fraction_theta_full  0.985
_diffrn_measured_fraction_theta_max  0.950
_diffrn_measurement_details
;
List of Runs (angles in degrees, time in seconds):

  # Type    Start    End  Width  t~exp~   \w     \q     \k     \f   Frames
--------------------------------------------------------------------------
  1  \w    -88.00  25.00   0.50    0.50    --    0.00 -38.00  90.00  226
  2  \w    -29.00  89.00   0.50    0.50    --    0.00  38.00  90.00  236
  3  \w     10.00 110.00   0.50    1.00    --   98.80 -82.00-120.00  200
  4  \w     48.00 159.00   0.50    1.00    --   98.80 -15.00  60.00  222
  5  \w     21.00  93.00   0.50    1.00    --   98.80 -61.00-120.00  144
  6  \w     41.00 133.00   0.50    1.00    --   98.80 -82.00 -30.00  184
  7  \w    118.00 151.00   0.50    1.00    --   98.80 -15.00-150.00   66
  8  \w     39.00 188.00   0.50    1.00    --   98.80  15.00 120.00  298
  9  \w     11.00 114.00   0.50    1.00    --   98.80 -61.00 120.00  206
 10  \w     19.00 127.00   0.50    1.00    --   98.80 -61.00 -30.00  216
 11  \w      9.00 123.00   0.50    1.00    --   98.80 -82.00 120.00  228
 12  \w      9.00  78.00   0.50    1.00    --   98.80 -15.00-150.00  138
;
_diffrn_measurement_device         'four-circle diffractometer'
_diffrn_measurement_device_type    'XtaLAB AFC12 (RINC): Kappa single'
_diffrn_measurement_method         '\w scans'
_diffrn_orient_matrix_type        
 'CrysAlisPro convention (1999,Acta A55,543-557)'
_diffrn_orient_matrix_UB_11        0.0905970000
_diffrn_orient_matrix_UB_12        0.0284955000
_diffrn_orient_matrix_UB_13        0.0622767000
_diffrn_orient_matrix_UB_21        -0.0630904000
_diffrn_orient_matrix_UB_22        -0.0265049000
_diffrn_orient_matrix_UB_23        0.0604189000
_diffrn_orient_matrix_UB_31        -0.0084504000
_diffrn_orient_matrix_UB_32        -0.0901364000
_diffrn_orient_matrix_UB_33        -0.0165876000
_diffrn_radiation_monochromator    graphite
_diffrn_radiation_probe            x-ray
_diffrn_radiation_type             CuK\a
_diffrn_radiation_wavelength       1.54184
_diffrn_source                     'fine-focus sealed X-ray tube'
_diffrn_source_type                'Enhance (Cu) X-ray Source'
_reflns_Friedel_coverage           0.250
_reflns_Friedel_fraction_full      0.260
_reflns_Friedel_fraction_max       0.237
_reflns_number_gt                  17685
_reflns_number_total               21234
_reflns_odcompleteness_completeness  98.65
_reflns_odcompleteness_iscentric   1
_reflns_odcompleteness_theta       66.97
_reflns_special_details
;
 Reflections were merged by SHELXL according to the crystal
 class for the calculation of statistics and refinement.
 
 Structure factors included contributions from the .fab file.
 
 _reflns_Friedel_fraction is defined as the number of unique
 Friedel pairs measured divided by the number that would be
 possible theoretically, ignoring centric projections and
 systematic absences.
;
_reflns_threshold_expression       'I > 2\s(I)'
_computing_cell_refinement         'CrysAlisPro 1.171.39.28b (Rigaku OD, 2015)'
_computing_data_collection         'CrysAlisPro 1.171.39.28b (Rigaku OD, 2015)'
_computing_data_reduction          'CrysAlisPro 1.171.39.28b (Rigaku OD, 2015)'
_computing_molecular_graphics      'Olex2 (Dolomanov et al., 2009)'
_computing_publication_material    'Olex2 (Dolomanov et al., 2009)'
_computing_structure_refinement    'ShelXL (Sheldrick, 2015)'
_computing_structure_solution      'SHELXT 2014/5 (Sheldrick, 2014)'
_refine_diff_density_max           1.923
_refine_diff_density_min           -2.990
_refine_diff_density_rms           0.257
_refine_ls_abs_structure_details
;
 Classical Flack method preferred over Parsons because s.u. lower.
;
_refine_ls_abs_structure_Flack     0.089(14)
_refine_ls_extinction_coef         .
_refine_ls_extinction_method       none
_refine_ls_goodness_of_fit_ref     0.917
_refine_ls_hydrogen_treatment      constr
_refine_ls_matrix_type             full
_refine_ls_number_parameters       1894
_refine_ls_number_reflns           21234
_refine_ls_number_restraints       587
_refine_ls_R_factor_all            0.0941
_refine_ls_R_factor_gt             0.0842
_refine_ls_restrained_S_all        0.913
_refine_ls_shift/su_max            0.075
_refine_ls_shift/su_mean           0.003
_refine_ls_structure_factor_coef   Fsqd
_refine_ls_weighting_details      
 'w=1/[\s^2^(Fo^2^)+(0.1779P)^2^+25.3371P] where P=(Fo^2^+2Fc^2^)/3'
_refine_ls_weighting_scheme        calc
_refine_ls_wR_factor_gt            0.2257
_refine_ls_wR_factor_ref           0.2389
_refine_special_details            ?
_olex2_refinement_description
;
1. Fixed Uiso
 At 1.2 times of:
  All C(H) groups, All C(H,H) groups, All N(H) groups
 At 1.5 times of:
  All C(H,H,H) groups
2. Restrained distances
 Cl8-C131 = Cl7-C131
 1.75 with sigma of 0.02
 Cl1-C19 = Cl3-C19
 1.75 with sigma of 0.01
 Cl6-C125 = Cl4-C125 = Cl5-C125
 1.75 with sigma of 0.02
 Cl9-C131
 1.75 with sigma of 0.02
 S14-C40
 1.82 with sigma of 0.02
 C85-C5 = C67-C5
 1.5 with sigma of 0.02
 C108-C97
 1.5 with sigma of 0.02
 C93-C90
 1.5 with sigma of 0.02
 C130-C127 = C130-C128
 1.53 with sigma of 0.02
 O33-C130
 1.2 with sigma of 0.02
 C82-C121
 1.5 with sigma of 0.02
 C39-C109
 1.53 with sigma of 0.02
 C90-C106
 1.5 with sigma of 0.02
 H76A-H12N_$1
 2.4 with sigma of 0.04
 H10H-H87B
 2.8 with sigma of 0.04
 H10H-H87C
 2.48 with sigma of 0.04
 Cl7-Cl9 \\sim Cl9-Cl8 \\sim Cl8-Cl7
 with sigma of 0.02
3. Rigid bond restraints
 C6, C71, C96
 with sigma for 1-2 distances of 0.01 and sigma for 1-3 distances of 0.01
 C86, C18, C49
 with sigma for 1-2 distances of 0.01 and sigma for 1-3 distances of 0.01
 C84, C59, C61
 with sigma for 1-2 distances of 0.01 and sigma for 1-3 distances of 0.01
 C129, C98, C123, C117, C119, C1
 with sigma for 1-2 distances of 0.01 and sigma for 1-3 distances of 0.01
 O31, S14, O19, O17
 with sigma for 1-2 distances of 0.01 and sigma for 1-3 distances of 0.01
4. Uiso/Uaniso restraints and constraints
Cl9 \\sim Cl7 \\sim C131 \\sim Cl8: within 2A with sigma of 0.01 and sigma for
terminal atoms of 0.02
C6 \\sim C71 \\sim C96: within 2A with sigma of 0.01 and sigma for terminal
atoms of 0.02
C86 \\sim C18 \\sim C49: within 2A with sigma of 0.01 and sigma for terminal
atoms of 0.02
C84 \\sim C59 \\sim C61: within 2A with sigma of 0.01 and sigma for terminal
atoms of 0.02
C1 \\sim C119 \\sim C117 \\sim C123 \\sim C129 \\sim C98: within 2A with sigma
of 0.01 and sigma for terminal atoms of 0.02
S14 \\sim O31 \\sim O19 \\sim O17: within 2A with sigma of 0.01 and sigma for
terminal atoms of 0.02
O11 \\sim C85 \\sim C5 \\sim C67 \\sim C20: within 2A with sigma of 0.01 and
sigma for terminal atoms of 0.02
Uanis(C34) \\sim Ueq, Uanis(C40) \\sim Ueq, Uanis(C78) \\sim Ueq, Uanis(C96)
\\sim Ueq, Uanis(O30) \\sim Ueq, Uanis(C104) \\sim Ueq, Uanis(O31) \\sim Ueq:
with sigma of 0.01 and sigma for terminal atoms of 0.02
Uanis(C113) \\sim Ueq, Uanis(C120) \\sim Ueq, Uanis(C50) \\sim Ueq, Uanis(C31)
\\sim Ueq: with sigma of 0.01 and sigma for terminal atoms of 0.02
Uanis(C16) \\sim Ueq: with sigma of 0.01 and sigma for terminal atoms of 0.02
Uanis(C9) \\sim Ueq: with sigma of 0.01 and sigma for terminal atoms of 0.02
Uanis(C114) \\sim Ueq, Uanis(C93) \\sim Ueq: with sigma of 0.01 and sigma for
terminal atoms of 0.02
Uanis(C3) \\sim Ueq, Uanis(C79) \\sim Ueq, Uanis(C101) \\sim Ueq, Uanis(C108)
\\sim Ueq, Uanis(C114) \\sim Ueq: with sigma of 0.01 and sigma for terminal
atoms of 0.02
Uanis(C26) \\sim Ueq: with sigma of 0.01 and sigma for terminal atoms of 0.02
Uanis(O4) \\sim Ueq: with sigma of 0.01 and sigma for terminal atoms of 0.02
Uanis(S14) \\sim Ueq, Uanis(O18) \\sim Ueq, Uanis(C48) \\sim Ueq, Uanis(C49)
\\sim Ueq, Uanis(C52) \\sim Ueq, Uanis(C54) \\sim Ueq, Uanis(C81) \\sim Ueq,
Uanis(C90) \\sim Ueq, Uanis(O29) \\sim Ueq, Uanis(C107) \\sim Ueq, Uanis(C121)
\\sim Ueq, Uanis(C124) \\sim Ueq, Uanis(C127) \\sim Ueq, Uanis(C128) \\sim Ueq,
Uanis(O33) \\sim Ueq, Uanis(C130) \\sim Ueq, Uanis(C0AA) \\sim Ueq, Uanis(Cl7)
\\sim Ueq, Uanis(Cl8) \\sim Ueq, Uanis(C131) \\sim Ueq, Uanis(Cl9) \\sim Ueq:
with sigma of 0.01 and sigma for terminal atoms of 0.02
Uanis(C6) \\sim Ueq: with sigma of 0.005 and sigma for terminal atoms of 0.01
Uanis(C86) \\sim Ueq, Uanis(C84) \\sim Ueq: with sigma of 0.01 and sigma for
terminal atoms of 0.02
Uanis(C1) \\sim Ueq: with sigma of 0.01 and sigma for terminal atoms of 0.02
Uanis(N1) \\sim Ueq, Uanis(C77) \\sim Ueq: with sigma of 0.01 and sigma for
terminal atoms of 0.02
Uanis(S14) \\sim Ueq, Uanis(O31) \\sim Ueq, Uanis(N2) \\sim Ueq, Uanis(C126)
\\sim Ueq: with sigma of 0.01 and sigma for terminal atoms of 0.02
Uanis(C118) \\sim Ueq, Uanis(C73) \\sim Ueq: with sigma of 0.01 and sigma for
terminal atoms of 0.02
Uanis(Cl4) \\sim Ueq, Uanis(Cl6) \\sim Ueq, Uanis(C36) \\sim Ueq, Uanis(C80)
\\sim Ueq, Uanis(C111) \\sim Ueq, Uanis(C125) \\sim Ueq, Uanis(Cl10) \\sim Ueq:
with sigma of 0.01 and sigma for terminal atoms of 0.02
Uanis(C51) \\sim Ueq: with sigma of 0.01 and sigma for terminal atoms of 0.02
Uanis(O25) \\sim Ueq, Uanis(C22) \\sim Ueq: with sigma of 0.01 and sigma for
terminal atoms of 0.02
Uanis(C5) \\sim Ueq, Uanis(C67) \\sim Ueq, Uanis(C60) \\sim Ueq, Uanis(C57)
\\sim Ueq: with sigma of 0.01 and sigma for terminal atoms of 0.02
Uanis(C62) \\sim Ueq, Uanis(O15) \\sim Ueq: with sigma of 0.01 and sigma for
terminal atoms of 0.02
5. Others
 Sof(Ag)=1-FVAR(1)
 Sof(Ag12)=FVAR(1)
 Fixed Sof: Cl7(0.5) Cl8(0.5) C131(0.5) H131(0.5) Cl9(0.5) Cl10(0.5) Cl11(0.5)
 Cl12(0.5) C132(0.5) H132(0.5)
6.a Riding coordinates:
 C127(H12I,H12J,H12K)
6.b Ternary CH refined with riding coordinates:
 C2(H2), C7(H7), C9(H9), C18(H18), C19(H19), C38(H38), C39(H39), C67(H67),
 C71(H71), C84(H84), C90(H90), C94(H94), C108(H108), C117(H117), C122(H122),
 C125(H125), C131(H131), C132(H132)
6.c Secondary CH2 refined with riding coordinates:
 C1(H1A,H1B), C5(H5A,H5B), C12(H12A,H12B), C14(H14A,H14B), C15(H15A,H15B),
 C33(H33A,H33B), C35(H35A,H35B), C40(H40A,H40B), C51(H51A,H51B), C60(H60A,H60B),
  C64(H64A,H64B), C73(H73A,H73B), C82(H82A,H82B), C88(H88A,H88B), C89(H89A,
 H89B), C92(H92A,H92B), C93(H93A,H93B), C95(H95A,H95B), C97(H97A,H97B),
 C98(H98A,H98B), C100(H10A,H10B), C104(H10F,H10G), C107(H10H,H10I), C112(H11G,
 H11H), C114(H11L,H11M), C116(H11N,H11O), C118(H11P,H11Q), C119(H11R,H11S),
 C120(H12C,H12D), C121(H12E,H12F), C124(H12G,H12H), C0AA(H0AA,H0AB)
6.d Aromatic/amide H refined with riding coordinates:
 C4(H4), C11(H11), C13(H13), N1(H1), N2(H2A), C25(H25), C26(H26), C29(H29),
 C31(H31), C47(H47), C50(H50), C53(H53), C65(H65), C68(H68), C69(H69), C77(H77),
  C79(H79), C81(H81), C99(H99), C102(H102), C103(H103), C126(H126)
6.e Idealised Me refined as rotating group:
 C3(H3A,H3B,H3C), C6(H6A,H6B,H6C), C23(H23A,H23B,H23C), C32(H32A,H32B,H32C),
 C34(H34A,H34B,H34C), C36(H36A,H36B,H36C), C43(H43A,H43B,H43C), C49(H49A,H49B,
 H49C), C52(H52A,H52B,H52C), C54(H54A,H54B,H54C), C56(H56A,H56B,H56C), C59(H59A,
 H59B,H59C), C61(H61A,H61B,H61C), C63(H63A,H63B,H63C), C74(H74A,H74B,H74C),
 C76(H76A,H76B,H76C), C78(H78A,H78B,H78C), C80(H80A,H80B,H80C), C83(H83A,H83B,
 H83C), C86(H86A,H86B,H86C), C87(H87A,H87B,H87C), C91(H91A,H91B,H91C), C96(H96A,
 H96B,H96C), C101(H10C,H10D,H10E), C109(H10J,H10K,H10L), C110(H11A,H11B,H11C),
 C111(H11D,H11E,H11F), C113(H11I,H11J,H11K), C128(H12L,H12M,H12N)
;
_atom_sites_solution_hydrogens     mixed
_atom_sites_solution_primary       ?
_atom_sites_solution_secondary     ?
loop_
  _atom_site_label
  _atom_site_type_symbol
  _atom_site_fract_x
  _atom_site_fract_y
  _atom_site_fract_z
  _atom_site_U_iso_or_equiv
  _atom_site_adp_type
  _atom_site_occupancy
  _atom_site_site_symmetry_order
  _atom_site_calc_flag
  _atom_site_refinement_flags_posn
  _atom_site_refinement_flags_adp
  _atom_site_refinement_flags_occupancy
  _atom_site_disorder_assembly
  _atom_site_disorder_group
 Ag1 Ag 0.36910(10) 0.41068(10) 0.55387(8) 0.0403(4) Uani 1 1 d . . . . .
 Ag2 Ag 0.28413(10) 0.12313(11) 0.52584(9) 0.0438(4) Uani 1 1 d . . . . .
 Ag3 Ag 0.66494(10) 0.38179(10) 0.73174(9) 0.0414(4) Uani 1 1 d . . . . .
 Ag4 Ag 0.52885(12) 0.49912(13) 0.43429(11) 0.0569(5) Uani 1 1 d . . . . .
 Ag5 Ag 0.53281(13) 0.45341(14) 0.68564(11) 0.0578(5) Uani 1 1 d . . . . .
 Ag6 Ag 0.65609(11) 0.38644(11) 0.47711(9) 0.0486(4) Uani 1 1 d . . . . .
 Ag7 Ag 0.32414(12) 0.28245(11) 0.40752(9) 0.0468(4) Uani 1 1 d . . . . .
 Ag8 Ag 0.70517(10) 0.54093(10) 0.61334(9) 0.0410(3) Uani 1 1 d . . . . .
 Ag9 Ag 0.33340(11) 0.28682(11) 0.66474(9) 0.0490(4) Uani 1 1 d . . . . .
 Ag10 Ag 0.62576(9) 0.25449(9) 0.58308(8) 0.0384(3) Uani 1 1 d . . . . .
 Ag11 Ag 0.46765(12) 0.17645(13) 0.69980(11) 0.0569(5) Uani 1 1 d . . . . .
 Ag12 Ag 0.4674(5) 0.2303(7) 0.4638(6) 0.0468(19) Uani 0.73(4) 1 d . . P A 1
 S1 S 0.7318(3) 0.4111(3) 0.6120(3) 0.0337(10) Uani 1 1 d . . . . .
 S2 S 0.6874(4) 0.2071(3) 0.7581(3) 0.0427(12) Uani 1 1 d . . . . .
 S3 S 0.5391(3) 0.5265(3) 0.5784(3) 0.0356(10) Uani 1 1 d . . . . .
 S4 S 0.7637(4) 0.5886(4) 0.4411(3) 0.0436(12) Uani 1 1 d . . . . .
 S5 S 0.4990(4) 0.3438(3) 0.3943(3) 0.0413(12) Uani 1 1 d . . . . .
 S6 S 0.4530(3) 0.1399(3) 0.5562(3) 0.0358(10) Uani 1 1 d . . . . .
 S7 S 0.2332(4) 0.0844(4) 0.7044(3) 0.0446(13) Uani 1 1 d . . . . .
 S8 S 0.4928(3) 0.3274(3) 0.7438(3) 0.0404(12) Uani 1 1 d . . . . .
 S9 S 0.3055(4) 0.4556(3) 0.3758(3) 0.0389(11) Uani 1 1 d . . . . .
 S10 S 0.2602(3) 0.2539(3) 0.5262(3) 0.0337(10) Uani 1 1 d . . . . .
 S11 S 0.2287(4) 0.4263(4) 0.6945(4) 0.0613(18) Uani 1 1 d . . . . .
 S12 S 0.7666(5) 0.5906(4) 0.8040(3) 0.0609(17) Uani 1 1 d . . . . .
 S13 S 0.7618(4) 0.2506(5) 0.4371(5) 0.072(2) Uani 1 1 d . . . . .
 S14 S 0.2211(5) 0.0535(5) 0.3330(4) 0.075(2) Uani 1 1 d D U . . .
 Cl1 Cl 0.2918(6) 0.2012(7) 0.9390(6) 0.099(3) Uani 1 1 d D . . . .
 Cl2 Cl 0.1037(6) 0.1827(9) 0.8832(6) 0.115(4) Uani 1 1 d . . . . .
 O1 O 0.5895(12) 0.1634(10) 0.7813(8) 0.056(4) Uani 1 1 d . . . . .
 Cl3 Cl 0.2547(11) 0.3439(8) 0.9556(7) 0.130(4) Uani 1 1 d D . . . .
 O2 O 0.6796(10) 0.1874(10) 0.6757(8) 0.049(4) Uani 1 1 d . . . . .
 O3 O 0.2385(11) 0.1681(10) 0.7267(9) 0.051(4) Uani 1 1 d . . . . .
 Cl4 Cl 0.8858(11) 0.4897(12) 0.2485(8) 0.164(6) Uani 1 1 d D U . . .
 O4 O 0.7894(10) 0.6224(9) 0.5221(8) 0.044(3) Uani 1 1 d . U . . .
 O5 O 0.7952(12) 0.6272(9) 0.7373(7) 0.047(4) Uani 1 1 d . . . . .
 C1 C 0.8365(18) 0.7898(16) 0.4592(14) 0.053(5) Uani 1 1 d . U . . .
 H1A H 0.855472 0.781971 0.511484 0.063 Uiso 1 1 calc R . . . .
 H1B H 0.765886 0.767066 0.446474 0.063 Uiso 1 1 calc R . . . .
 Cl5 Cl 0.7117(13) 0.4849(12) 0.2221(11) 0.175(7) Uani 1 1 d D . . . .
 C2 C 0.1362(14) 0.2281(16) 0.5160(14) 0.052(6) Uani 1 1 d . . . . .
 H2 H 0.128484 0.258743 0.562892 0.062 Uiso 1 1 calc R . . . .
 O6 O 0.7335(10) 0.3005(9) 0.7852(9) 0.046(3) Uani 1 1 d . . . . .
 O7 O 0.6777(9) 0.5918(10) 0.4053(9) 0.046(4) Uani 1 1 d . . . . .
 O8 O 0.1282(12) 0.4047(11) 0.6692(11) 0.063(5) Uani 1 1 d . . . . .
 C3 C 0.277(2) 0.078(2) 0.1448(17) 0.076(8) Uani 1 1 d . U . . .
 H3A H 0.299928 0.138804 0.160854 0.115 Uiso 1 1 calc GR . . . .
 H3B H 0.303704 0.067560 0.100224 0.115 Uiso 1 1 calc GR . . . .
 H3C H 0.299077 0.055518 0.186987 0.115 Uiso 1 1 calc GR . . . .
 C4 C 0.5257(16) -0.2860(13) 0.3889(13) 0.045(5) Uani 1 1 d . . . . .
 H4 H 0.515653 -0.331788 0.350084 0.053 Uiso 1 1 calc R . . . .
 O9 O 0.2641(12) 0.3652(10) 0.3428(8) 0.052(4) Uani 1 1 d . . . . .
 C5 C 0.899(2) 0.166(2) 0.9864(14) 0.075(5) Uani 1 1 d D U . . .
 H5A H 0.865852 0.114599 1.008798 0.090 Uiso 1 1 calc R . . . .
 H5B H 0.969414 0.187872 1.002792 0.090 Uiso 1 1 calc R . . . .
 C6 C 0.6355(19) 0.6966(18) 0.5976(17) 0.064(6) Uani 1 1 d . U . . .
 H6A H 0.626538 0.739346 0.572358 0.096 Uiso 1 1 calc GR . . . .
 H6B H 0.666227 0.670686 0.566911 0.096 Uiso 1 1 calc GR . . . .
 H6C H 0.676306 0.723980 0.648670 0.096 Uiso 1 1 calc GR . . . .
 C7 C 0.120(3) 0.060(2) 0.0649(14) 0.087(11) Uani 1 1 d . . . . .
 H7 H 0.140121 0.054562 0.014507 0.105 Uiso 1 1 calc R . . . .
 O10 O 0.1979(11) 0.0559(11) 0.6238(9) 0.057(4) Uani 1 1 d . . . . .
 O11 O 0.8883(18) 0.1049(18) 0.8544(16) 0.097(7) Uani 1 1 d . U . . .
 C8 C 0.5807(14) -0.0864(13) 0.5744(14) 0.048(6) Uani 1 1 d . . . . .
 Cl6 Cl 0.7149(17) 0.3261(12) 0.1794(12) 0.204(8) Uani 1 1 d D U . . .
 C9 C 0.0345(18) -0.2171(17) 0.7373(15) 0.063(6) Uani 1 1 d . U . . .
 H9 H 0.010604 -0.267751 0.762699 0.076 Uiso 1 1 calc R . . . .
 C10 C 0.7755(16) 0.1410(15) 0.3239(15) 0.050(5) Uani 1 1 d . . . . .
 O12 O 0.3238(11) 0.0853(12) 0.7332(11) 0.060(5) Uani 1 1 d . . . . .
 C11 C 0.3224(15) -0.3262(15) 0.5351(13) 0.043(5) Uani 1 1 d . . . . .
 H11 H 0.326803 -0.377501 0.537062 0.052 Uiso 1 1 calc R . . . .
 C12 C 0.1512(17) 0.0170(15) 0.7541(12) 0.057(6) Uani 1 1 d . . . . .
 H12A H 0.184375 0.031402 0.808391 0.068 Uiso 1 1 calc R . . . .
 H12B H 0.098172 0.032491 0.752831 0.068 Uiso 1 1 calc R . . . .
 C13 C 0.6045(16) -0.2029(16) 0.3986(17) 0.062(7) Uani 1 1 d . . . . .
 H13 H 0.646398 -0.192140 0.363264 0.074 Uiso 1 1 calc R . . . .
 O13 O 0.7610(13) 0.5056(10) 0.4215(11) 0.061(5) Uani 1 1 d . . . . .
 C14 C 0.762(2) 0.1663(18) 0.7986(16) 0.065(7) Uani 1 1 d . . . . .
 H14A H 0.721492 0.104091 0.792935 0.077 Uiso 1 1 calc R . . . .
 H14B H 0.810383 0.174383 0.766549 0.077 Uiso 1 1 calc R . . . .
 C15 C 0.118(2) -0.2092(16) 0.6945(17) 0.066(7) Uani 1 1 d . . . . .
 H15A H 0.165841 -0.221133 0.725336 0.079 Uiso 1 1 calc R . . . .
 H15B H 0.093128 -0.247778 0.643771 0.079 Uiso 1 1 calc R . . . .
 C16 C 0.1050(17) -0.0805(15) 0.7294(12) 0.051(6) Uani 1 1 d . U . . .
 O14 O 0.3078(12) 0.4758(12) 0.4575(9) 0.057(4) Uani 1 1 d . . . . .
 O15 O -0.0323(11) -0.0841(12) 0.6467(10) 0.072(5) Uani 1 1 d . U . . .
 O16 O 0.3956(9) 0.5053(10) 0.3548(10) 0.046(4) Uani 1 1 d . . . . .
 C17 C 0.4349(16) -0.1792(17) 0.6149(16) 0.057(6) Uani 1 1 d . . . . .
 O17 O 0.2853(12) 0.1399(11) 0.3328(9) 0.076(4) Uani 1 1 d . U . . .
 C18 C 0.4478(16) 0.0376(15) 0.5197(15) 0.051(5) Uani 1 1 d . U . . .
 H18 H 0.501873 0.034534 0.552627 0.061 Uiso 1 1 calc R . . . .
 C19 C 0.2248(15) 0.2469(11) 0.8964(9) 0.073(8) Uani 1 1 d D . . . .
 H19 H 0.241947 0.258043 0.845609 0.088 Uiso 1 1 calc R . . . .
 O18 O 0.6986(14) 0.2021(13) 0.4829(12) 0.072(5) Uani 1 1 d . U . . .
 C20 C 0.8164(18) 0.2006(17) 0.8834(14) 0.064(5) Uani 1 1 d . U . . .
 O19 O 0.1967(14) 0.0308(14) 0.4043(11) 0.078(5) Uani 1 1 d . U . . .
 C21 C 0.8481(15) 0.0858(14) 0.6284(13) 0.045(5) Uani 1 1 d . . . . .
 C22 C 0.8731(19) 0.7324(18) 1.0222(15) 0.060(6) Uani 1 1 d . U . . .
 C23 C 0.254(2) 0.393(2) 0.1729(14) 0.069(8) Uani 1 1 d . . . . .
 H23A H 0.317620 0.438857 0.197840 0.103 Uiso 1 1 calc GR . . . .
 H23B H 0.251172 0.379448 0.117915 0.103 Uiso 1 1 calc GR . . . .
 H23C H 0.239824 0.342775 0.195499 0.103 Uiso 1 1 calc GR . . . .
 N1 N -0.0273(13) -0.5567(13) 0.4622(11) 0.053(5) Uani 1 1 d . U . . .
 H1 H -0.082935 -0.603071 0.448865 0.063 Uiso 1 1 calc R . . . .
 C24 C 0.129(2) 0.5242(19) 0.2371(15) 0.061(6) Uani 1 1 d . . . . .
 N2 N 1.0089(15) 0.2357(16) 0.6709(13) 0.066(6) Uani 1 1 d . U . . .
 H2A H 1.059425 0.285820 0.687707 0.079 Uiso 1 1 calc R . . . .
 C25 C 0.6215(17) -0.1395(18) 0.4559(12) 0.051(6) Uani 1 1 d . . . . .
 H25 H 0.674075 -0.085043 0.458683 0.061 Uiso 1 1 calc R . . . .
 C26 C 0.2353(14) -0.3322(14) 0.5192(12) 0.041(4) Uani 1 1 d . U . . .
 H26 H 0.229981 -0.281103 0.518696 0.049 Uiso 1 1 calc R . . . .
 C27 C 0.272(2) 0.610(2) 0.8877(14) 0.071(8) Uani 1 1 d . . . . .
 C28 C 0.0807(15) -0.1324(15) 0.7933(12) 0.060(6) Uani 1 1 d . . . . .
 C29 C 0.4677(14) -0.2947(13) 0.4375(12) 0.044(5) Uani 1 1 d . . . . .
 H29 H 0.412809 -0.348629 0.430545 0.053 Uiso 1 1 calc R . . . .
 O20 O 0.8596(13) 0.2717(13) 0.4710(12) 0.079(6) Uani 1 1 d . . . . .
 C30 C 0.8731(15) 0.7459(15) 0.3978(14) 0.050(5) Uani 1 1 d . . . . .
 C31 C 0.8507(17) 0.1552(17) 0.6109(15) 0.053(6) Uani 1 1 d . U . . .
 H31 H 0.793186 0.152315 0.584033 0.063 Uiso 1 1 calc R . . . .
 C32 C 0.433(2) 0.326(2) 0.245(2) 0.089(11) Uani 1 1 d . . . . .
 H32A H 0.372966 0.273427 0.237907 0.133 Uiso 1 1 calc GR . . . .
 H32B H 0.448565 0.337151 0.194780 0.133 Uiso 1 1 calc GR . . . .
 H32C H 0.424944 0.373879 0.270697 0.133 Uiso 1 1 calc GR . . . .
 O21 O 0.7578(15) 0.3300(12) 0.4204(14) 0.081(6) Uani 1 1 d . . . . .
 O22 O 0.6667(12) 0.5735(14) 0.8036(10) 0.085(6) Uani 1 1 d . . . . .
 C33 C 0.268(2) 0.5570(18) 0.1421(14) 0.076(8) Uani 1 1 d . . . . .
 H33A H 0.265929 0.606663 0.124049 0.091 Uiso 1 1 calc R . . . .
 H33B H 0.314179 0.543534 0.117952 0.091 Uiso 1 1 calc R . . . .
 C34 C 1.011(2) 0.680(2) 1.002(2) 0.084(9) Uani 1 1 d . U . . .
 H34A H 1.052001 0.666068 1.038250 0.127 Uiso 1 1 calc GR . . . .
 H34B H 1.023697 0.738813 1.019497 0.127 Uiso 1 1 calc GR . . . .
 H34C H 1.025026 0.673387 0.951106 0.127 Uiso 1 1 calc GR . . . .
 C35 C 0.2967(15) 0.5741(15) 0.2329(11) 0.055(5) Uani 1 1 d . . . . .
 H35A H 0.356947 0.570943 0.249896 0.066 Uiso 1 1 calc R . . . .
 H35B H 0.304184 0.630427 0.256074 0.066 Uiso 1 1 calc R . . . .
 C36 C 0.110(2) 0.264(2) 0.445(2) 0.083(9) Uani 1 1 d . U . . .
 H36A H 0.148972 0.326364 0.455186 0.125 Uiso 1 1 calc GR . . . .
 H36B H 0.041526 0.250301 0.437665 0.125 Uiso 1 1 calc GR . . . .
 H36C H 0.122080 0.238891 0.399247 0.125 Uiso 1 1 calc GR . . . .
 C37 C 0.5194(14) -0.0967(15) 0.6255(12) 0.050(6) Uani 1 1 d . . . . .
 C38 C 0.512(2) 0.3188(19) 0.2926(13) 0.059(7) Uani 1 1 d . . . . .
 H38 H 0.576168 0.360372 0.284321 0.071 Uiso 1 1 calc R . . . .
 C39 C 0.4862(17) 0.3504(16) 0.8429(15) 0.056(6) Uani 1 1 d D . . . .
 H39 H 0.425211 0.301776 0.848396 0.067 Uiso 1 1 calc R . . . .
 O23 O 0.2426(16) 0.3590(13) 0.7196(13) 0.078(6) Uani 1 1 d . . . . .
 C40 C 0.1147(16) 0.0197(19) 0.2622(14) 0.072(7) Uani 1 1 d D U . . .
 H40A H 0.081692 -0.043392 0.253068 0.086 Uiso 1 1 calc R . . . .
 H40B H 0.072844 0.038693 0.286490 0.086 Uiso 1 1 calc R . . . .
 C41 C 0.1759(18) 0.4247(15) 0.1848(10) 0.058(6) Uani 1 1 d . . . . .
 C42 C 0.4800(14) -0.2283(14) 0.5022(14) 0.047(5) Uani 1 1 d . . . . .
 C43 C 0.0668(16) 0.1340(17) 0.5063(18) 0.064(7) Uani 1 1 d . . . . .
 H43A H 0.100180 0.104891 0.529990 0.097 Uiso 1 1 calc GR . . . .
 H43B H 0.042592 0.108922 0.451526 0.097 Uiso 1 1 calc GR . . . .
 H43C H 0.012855 0.127433 0.531006 0.097 Uiso 1 1 calc GR . . . .
 C44 C 0.2118(13) 0.5026(12) 0.2530(10) 0.041(4) Uani 1 1 d . . . . .
 C45 C 0.869(2) 0.1961(17) 0.3033(16) 0.070(8) Uani 1 1 d . . . . .
 C46 C 0.1467(13) -0.4129(13) 0.5024(14) 0.041(5) Uani 1 1 d . . . . .
 O24 O 0.7618(14) 0.6890(12) 0.2687(10) 0.084(6) Uani 1 1 d . . . . .
 C47 C 0.0668(14) -0.4120(15) 0.4632(19) 0.066(8) Uani 1 1 d . . . . .
 H47 H 0.071262 -0.360661 0.449323 0.079 Uiso 1 1 calc R . . . .
 C48 C 0.775(2) 0.200(2) 0.9522(17) 0.080(8) Uani 1 1 d . U . . .
 C49 C 0.468(2) 0.035(2) 0.4353(17) 0.077(7) Uani 1 1 d . U . . .
 H49A H 0.421043 0.044938 0.402250 0.116 Uiso 1 1 calc GR . . . .
 H49B H 0.462417 -0.020989 0.415496 0.116 Uiso 1 1 calc GR . . . .
 H49C H 0.532985 0.079324 0.436096 0.116 Uiso 1 1 calc GR . . . .
 C50 C 0.5350(17) -0.0364(18) 0.6861(15) 0.056(6) Uani 1 1 d . U . . .
 H50 H 0.592059 0.016166 0.695169 0.068 Uiso 1 1 calc R . . . .
 C51 C 0.2222(14) 0.4903(13) 0.3377(11) 0.037(4) Uani 1 1 d . U . . .
 H51A H 0.157891 0.449084 0.344250 0.044 Uiso 1 1 calc R . . . .
 H51B H 0.238559 0.545458 0.370477 0.044 Uiso 1 1 calc R . . . .
 C52 C 0.333(2) 0.6968(19) 0.8725(17) 0.085(8) Uani 1 1 d . U . . .
 H52A H 0.332000 0.740317 0.910454 0.127 Uiso 1 1 calc GR . . . .
 H52B H 0.308634 0.701082 0.820942 0.127 Uiso 1 1 calc GR . . . .
 H52C H 0.399513 0.705674 0.876135 0.127 Uiso 1 1 calc GR . . . .
 O25 O 0.8810(17) 0.8037(16) 1.0047(12) 0.097(6) Uani 1 1 d . U . . .
 C53 C 0.1406(18) -0.4886(18) 0.523(2) 0.070(8) Uani 1 1 d . . . . .
 H53 H 0.194486 -0.491387 0.550664 0.083 Uiso 1 1 calc R . . . .
 C54 C 0.133(2) -0.070(2) 0.102(2) 0.091(10) Uani 1 1 d . U . . .
 H54A H 0.153494 -0.082554 0.054541 0.137 Uiso 1 1 calc GR . . . .
 H54B H 0.062395 -0.102336 0.093597 0.137 Uiso 1 1 calc GR . . . .
 H54C H 0.161784 -0.087578 0.143593 0.137 Uiso 1 1 calc GR . . . .
 O26 O 0.2814(13) 0.4557(13) 0.6306(11) 0.076(6) Uani 1 1 d . . . . .
 C55 C 0.4143(16) -0.2451(15) 0.5501(12) 0.047(5) Uani 1 1 d . . . . .
 C56 C 1.0458(14) 0.8442(17) 0.4725(13) 0.061(6) Uani 1 1 d . . . . .
 H56A H 1.025794 0.870477 0.513093 0.091 Uiso 1 1 calc GR . . . .
 H56B H 1.109158 0.885261 0.465801 0.091 Uiso 1 1 calc GR . . . .
 H56C H 1.049106 0.793858 0.486629 0.091 Uiso 1 1 calc GR . . . .
 C57 C 0.1144(17) 0.0431(18) 0.1866(14) 0.064(6) Uani 1 1 d . U . . .
 C58 C 0.172(2) 0.5842(18) 0.7688(13) 0.065(6) Uani 1 1 d . . . . .
 C59 C 0.8979(14) 0.4134(17) 0.6927(16) 0.055(5) Uani 1 1 d . U . . .
 H59A H 0.868571 0.424137 0.734892 0.082 Uiso 1 1 calc GR . . . .
 H59B H 0.968064 0.445474 0.708160 0.082 Uiso 1 1 calc GR . . . .
 H59C H 0.878843 0.352349 0.680093 0.082 Uiso 1 1 calc GR . . . .
 O27 O 0.0979(18) 0.553(2) 0.2820(16) 0.098(8) Uani 1 1 d . . . . .
 C60 C 0.141(2) 0.1431(18) 0.1887(16) 0.072(7) Uani 1 1 d . U . . .
 H60A H 0.087755 0.154571 0.199318 0.087 Uiso 1 1 calc R . . . .
 H60B H 0.200034 0.181282 0.227677 0.087 Uiso 1 1 calc R . . . .
 C61 C 0.9163(17) 0.5337(16) 0.6281(16) 0.056(6) Uani 1 1 d . U . . .
 H61A H 0.902378 0.547108 0.577853 0.084 Uiso 1 1 calc GR . . . .
 H61B H 0.985548 0.553428 0.643361 0.084 Uiso 1 1 calc GR . . . .
 H61C H 0.895345 0.562336 0.666100 0.084 Uiso 1 1 calc GR . . . .
 C62 C 0.0058(14) -0.1216(14) 0.6784(12) 0.050(5) Uani 1 1 d . U . . .
 C63 C 1.0167(18) 0.7972(17) 0.3307(14) 0.067(7) Uani 1 1 d . . . . .
 H63A H 1.037285 0.754316 0.341153 0.101 Uiso 1 1 calc GR . . . .
 H63B H 1.072273 0.849253 0.325848 0.101 Uiso 1 1 calc GR . . . .
 H63C H 0.968524 0.775211 0.282916 0.101 Uiso 1 1 calc GR . . . .
 C64 C 0.9039(18) 0.2886(19) 0.8925(19) 0.090(11) Uani 1 1 d . . . . .
 H64A H 0.885241 0.329526 0.871663 0.108 Uiso 1 1 calc R . . . .
 H64B H 0.954244 0.284683 0.867137 0.108 Uiso 1 1 calc R . . . .
 C65 C 0.7574(17) 0.0026(14) 0.6071(18) 0.063(7) Uani 1 1 d . . . . .
 H65 H 0.763867 -0.048100 0.605608 0.075 Uiso 1 1 calc R . . . .
 C66 C 0.5639(13) -0.1502(13) 0.5134(12) 0.040(5) Uani 1 1 d . . . . .
 C67 C 0.869(2) 0.2327(18) 1.0103(16) 0.076(6) Uani 1 1 d D U . . .
 H67 H 0.864021 0.241330 1.065335 0.092 Uiso 1 1 calc R . . . .
 C68 C 0.9342(17) 0.093(2) 0.6660(17) 0.076(9) Uani 1 1 d . . . . .
 H68 H 0.938289 0.043872 0.676901 0.091 Uiso 1 1 calc R . . . .
 C69 C 0.3690(18) -0.1922(17) 0.6655(14) 0.061(7) Uani 1 1 d . . . . .
 H69 H 0.310300 -0.243313 0.656748 0.073 Uiso 1 1 calc R . . . .
 C70 C 0.904(3) 0.619(2) 1.0001(16) 0.088(9) Uani 1 1 d . . . . .
 C71 C 0.5399(17) 0.6292(16) 0.6050(15) 0.054(5) Uani 1 1 d . U . . .
 H71 H 0.490381 0.630902 0.565423 0.064 Uiso 1 1 calc R . . . .
 C72 C 0.1657(18) 0.0309(18) 0.1231(14) 0.069(6) Uani 1 1 d . . . . .
 C73 C 0.8621(14) 0.6564(13) 0.4017(12) 0.044(5) Uani 1 1 d . U . . .
 H73A H 0.922258 0.662731 0.432577 0.053 Uiso 1 1 calc R . . . .
 H73B H 0.855233 0.627367 0.349132 0.053 Uiso 1 1 calc R . . . .
 C74 C 0.561(3) 0.344(3) 0.8933(13) 0.088(11) Uani 1 1 d . . . . .
 H74A H 0.541665 0.283687 0.894725 0.133 Uiso 1 1 calc GR . . . .
 H74B H 0.570555 0.374789 0.945107 0.133 Uiso 1 1 calc GR . . . .
 H74C H 0.620831 0.368437 0.874335 0.133 Uiso 1 1 calc GR . . . .
 C75 C 0.008(2) 0.0038(19) 0.141(2) 0.082(9) Uani 1 1 d . . . . .
 C76 C 0.016(2) -0.1126(18) 0.8416(14) 0.081(9) Uani 1 1 d . . . . .
 H76A H -0.047671 -0.131977 0.809479 0.121 Uiso 1 1 calc DGR . . . .
 H76B H 0.045039 -0.051052 0.860774 0.121 Uiso 1 1 calc GR . . . .
 H76C H 0.009339 -0.142268 0.884925 0.121 Uiso 1 1 calc GR . . . .
 C77 C -0.0222(15) -0.4871(18) 0.4433(15) 0.060(6) Uani 1 1 d . U . . .
 H77 H -0.077611 -0.486391 0.416315 0.072 Uiso 1 1 calc R . . . .
 C78 C 0.734(3) 0.257(2) 0.955(2) 0.096(11) Uani 1 1 d . U . . .
 H78A H 0.780011 0.311987 0.946094 0.144 Uiso 1 1 calc GR . . . .
 H78B H 0.716946 0.263750 1.004727 0.144 Uiso 1 1 calc GR . . . .
 H78C H 0.675513 0.233070 0.914316 0.144 Uiso 1 1 calc GR . . . .
 C79 C 0.929(2) 0.231(2) 0.6284(19) 0.072(7) Uani 1 1 d . U . . .
 H79 H 0.929071 0.279212 0.611305 0.087 Uiso 1 1 calc R . . . .
 C80 C 0.877(3) 0.523(3) 0.975(3) 0.117(13) Uani 1 1 d . U . . .
 H80A H 0.913481 0.517550 0.936211 0.175 Uiso 1 1 calc GR . . . .
 H80B H 0.808419 0.490915 0.953750 0.175 Uiso 1 1 calc GR . . . .
 H80C H 0.893606 0.501578 1.019738 0.175 Uiso 1 1 calc GR . . . .
 C81 C 0.047(2) -0.5619(19) 0.5006(18) 0.070(7) Uani 1 1 d . U . . .
 H81 H 0.037967 -0.614837 0.513364 0.084 Uiso 1 1 calc R . . . .
 C82 C 0.741(2) 0.596(3) 0.9808(15) 0.098(12) Uani 1 1 d D . . . .
 H82A H 0.700484 0.625528 0.980688 0.117 Uiso 1 1 calc R . . . .
 H82B H 0.706035 0.541694 0.943061 0.117 Uiso 1 1 calc R . . . .
 C83 C 0.721(3) 0.111(3) 0.1755(15) 0.110(13) Uani 1 1 d . . . . .
 H83A H 0.658078 0.110467 0.170545 0.165 Uiso 1 1 calc GR . . . .
 H83B H 0.722240 0.077040 0.129085 0.165 Uiso 1 1 calc GR . . . .
 H83C H 0.771422 0.169887 0.182197 0.165 Uiso 1 1 calc GR . . . .
 C84 C 0.8647(12) 0.4412(13) 0.6236(12) 0.034(4) Uani 1 1 d . U . . .
 H84 H 0.874781 0.412123 0.576991 0.041 Uiso 1 1 calc R . . . .
 C85 C 0.870(2) 0.144(2) 0.9001(15) 0.080(6) Uani 1 1 d D U . . .
 C86 C 0.355(2) -0.0386(15) 0.5267(18) 0.068(6) Uani 1 1 d . U . . .
 H86A H 0.348914 -0.035433 0.580536 0.102 Uiso 1 1 calc GR . . . .
 H86B H 0.357210 -0.091589 0.508178 0.102 Uiso 1 1 calc GR . . . .
 H86C H 0.299895 -0.037517 0.495890 0.102 Uiso 1 1 calc GR . . . .
 C87 C 0.324(2) 0.583(3) 0.9447(18) 0.113(14) Uani 1 1 d . . . . .
 H87A H 0.393077 0.620499 0.952510 0.170 Uiso 1 1 calc GR . . . .
 H87B H 0.309946 0.524265 0.925954 0.170 Uiso 1 1 calc DGR . . . .
 H87C H 0.302670 0.586905 0.993467 0.170 Uiso 1 1 calc DGR . . . .
 C88 C 0.010(2) 0.008(2) 0.0597(18) 0.100(11) Uani 1 1 d . . . . .
 H88A H -0.025139 0.038811 0.040209 0.120 Uiso 1 1 calc R . . . .
 H88B H -0.017687 -0.049323 0.027165 0.120 Uiso 1 1 calc R . . . .
 C89 C -0.0420(18) -0.2169(14) 0.6774(16) 0.064(6) Uani 1 1 d . . . . .
 H89A H -0.049688 -0.250627 0.626769 0.077 Uiso 1 1 calc R . . . .
 H89B H -0.104766 -0.236929 0.693256 0.077 Uiso 1 1 calc R . . . .
 C90 C 0.807(4) 0.035(4) 0.254(2) 0.147(19) Uani 1 1 d D U . . .
 H90 H 0.796454 -0.013339 0.213355 0.176 Uiso 1 1 calc R . . . .
 O28 O 0.917(2) 0.2735(19) 0.3137(19) 0.134(11) Uani 1 1 d . . . . .
 C91 C 0.173(2) -0.114(2) 0.8538(15) 0.093(11) Uani 1 1 d . . . . .
 H91A H 0.157792 -0.161385 0.881825 0.139 Uiso 1 1 calc GR . . . .
 H91B H 0.193678 -0.061057 0.890011 0.139 Uiso 1 1 calc GR . . . .
 H91C H 0.225034 -0.109508 0.827062 0.139 Uiso 1 1 calc GR . . . .
 C92 C 0.158(2) 0.1536(16) 0.1061(15) 0.079(8) Uani 1 1 d . . . . .
 H92A H 0.227148 0.188262 0.106051 0.095 Uiso 1 1 calc R . . . .
 H92B H 0.121136 0.180209 0.081930 0.095 Uiso 1 1 calc R . . . .
 C93 C 0.822(3) 0.027(3) 0.337(2) 0.105(11) Uani 1 1 d D U . . .
 H93A H 0.889531 0.038890 0.354837 0.126 Uiso 1 1 calc R . . . .
 H93B H 0.779311 -0.031241 0.342445 0.126 Uiso 1 1 calc R . . . .
 C94 C 0.1678(18) 0.4794(17) 0.1253(10) 0.064(6) Uani 1 1 d . . . . .
 H94 H 0.145185 0.448210 0.070836 0.076 Uiso 1 1 calc R . . . .
 C95 C 0.8419(13) 0.6678(11) 0.8854(10) 0.045(4) Uani 1 1 d . . . . .
 H95A H 0.908744 0.685161 0.878903 0.054 Uiso 1 1 calc R . . . .
 H95B H 0.830884 0.718213 0.883064 0.054 Uiso 1 1 calc R . . . .
 C96 C 0.514(2) 0.6391(19) 0.6768(17) 0.073(6) Uani 1 1 d . U . . .
 H96A H 0.446960 0.596759 0.673729 0.110 Uiso 1 1 calc GR . . . .
 H96B H 0.519800 0.696496 0.689898 0.110 Uiso 1 1 calc GR . . . .
 H96C H 0.556076 0.630946 0.716366 0.110 Uiso 1 1 calc GR . . . .
 O29 O 0.7772(14) 0.5151(12) 0.8096(11) 0.081(5) Uani 1 1 d . U . . .
 O30 O 0.1650(16) 0.5984(15) 0.7071(12) 0.095(6) Uani 1 1 d . U . . .
 C97 C 0.894(3) 0.712(2) 1.0988(13) 0.093(10) Uani 1 1 d D . . . .
 H97A H 0.962270 0.749449 1.124448 0.111 Uiso 1 1 calc R . . . .
 H97B H 0.852206 0.718728 1.132228 0.111 Uiso 1 1 calc R . . . .
 C98 C 0.8640(17) 0.8390(16) 0.3094(14) 0.065(4) Uani 1 1 d . U . . .
 H98A H 0.816158 0.860614 0.302075 0.078 Uiso 1 1 calc R . . . .
 H98B H 0.897043 0.846218 0.265493 0.078 Uiso 1 1 calc R . . . .
 C99 C 0.395(2) -0.126(2) 0.7292(18) 0.076(8) Uani 1 1 d . . . . .
 H99 H 0.357541 -0.135425 0.768078 0.091 Uiso 1 1 calc R . . . .
 C100 C 0.137(3) 0.466(3) 0.837(2) 0.110(14) Uani 1 1 d . . . . .
 H10A H 0.159381 0.424374 0.850403 0.132 Uiso 1 1 calc R . . . .
 H10B H 0.080881 0.436715 0.793559 0.132 Uiso 1 1 calc R . . . .
 C101 C 0.505(3) 0.230(3) 0.288(3) 0.125(15) Uani 1 1 d . U . . .
 H10C H 0.541180 0.227597 0.336155 0.187 Uiso 1 1 calc GR . . . .
 H10D H 0.532113 0.217282 0.245168 0.187 Uiso 1 1 calc GR . . . .
 H10E H 0.437552 0.187366 0.281060 0.187 Uiso 1 1 calc GR . . . .
 C102 C 0.6708(15) -0.0059(16) 0.5906(15) 0.054(6) Uani 1 1 d . . . . .
 H102 H 0.664981 0.044804 0.588778 0.065 Uiso 1 1 calc R . . . .
 C103 C 0.4732(19) -0.047(2) 0.7350(18) 0.071(8) Uani 1 1 d . . . . .
 H103 H 0.484063 -0.000428 0.773139 0.085 Uiso 1 1 calc R . . . .
 C104 C 0.7259(17) 0.1887(17) 0.3463(14) 0.063(6) Uani 1 1 d . U . . .
 H10F H 0.657193 0.147509 0.339926 0.076 Uiso 1 1 calc R . . . .
 H10G H 0.729926 0.226604 0.309046 0.076 Uiso 1 1 calc R . . . .
 C105 C 0.221(2) 0.5447(16) 0.8135(12) 0.055(6) Uani 1 1 d . . . . .
 C106 C 0.739(3) 0.071(2) 0.250(2) 0.085(10) Uani 1 1 d D . . . .
 C107 C 0.111(2) 0.505(3) 0.908(2) 0.115(12) Uani 1 1 d . U . . .
 H10H H 0.132777 0.491717 0.956203 0.138 Uiso 1 1 calc DR . . . .
 H10I H 0.040742 0.487381 0.900618 0.138 Uiso 1 1 calc R . . . .
 C108 C 0.876(3) 0.621(2) 1.082(2) 0.090(10) Uani 1 1 d D U . . .
 H108 H 0.904171 0.599561 1.122395 0.108 Uiso 1 1 calc R . . . .
 C109 C 0.472(2) 0.4268(19) 0.8628(15) 0.079(9) Uani 1 1 d D . . . .
 H10J H 0.521297 0.475207 0.846312 0.119 Uiso 1 1 calc GR . . . .
 H10K H 0.478273 0.440121 0.918407 0.119 Uiso 1 1 calc GR . . . .
 H10L H 0.408323 0.415523 0.836848 0.119 Uiso 1 1 calc GR . . . .
 C110 C 0.698(2) 0.107(2) 0.954(2) 0.087(9) Uani 1 1 d . . . . .
 H11A H 0.656231 0.080919 0.902569 0.130 Uiso 1 1 calc GR . . . .
 H11B H 0.658384 0.109794 0.990995 0.130 Uiso 1 1 calc GR . . . .
 H11C H 0.729607 0.073358 0.967999 0.130 Uiso 1 1 calc GR . . . .
 C111 C 0.074(2) 0.3496(18) 0.1905(19) 0.083(8) Uani 1 1 d . U . . .
 H11D H 0.056913 0.299759 0.150753 0.125 Uiso 1 1 calc GR . . . .
 H11E H 0.025008 0.368796 0.183191 0.125 Uiso 1 1 calc GR . . . .
 H11F H 0.078772 0.334164 0.241151 0.125 Uiso 1 1 calc GR . . . .
 C112 C 0.125(2) 0.621(2) 0.8300(19) 0.091(9) Uani 1 1 d . . . . .
 H11G H 0.143782 0.681928 0.831817 0.109 Uiso 1 1 calc R . . . .
 H11H H 0.053580 0.587808 0.819626 0.109 Uiso 1 1 calc R . . . .
 C113 C 0.635(2) -0.007(2) 0.248(2) 0.090(9) Uani 1 1 d . U . . .
 H11I H 0.642253 -0.042796 0.283943 0.135 Uiso 1 1 calc GR . . . .
 H11J H 0.607978 -0.041661 0.196240 0.135 Uiso 1 1 calc GR . . . .
 H11K H 0.591936 0.015064 0.263446 0.135 Uiso 1 1 calc GR . . . .
 C114 C 0.801(3) 0.093(2) 0.388(2) 0.092(10) Uani 1 1 d . U . . .
 H11L H 0.857485 0.133177 0.428151 0.111 Uiso 1 1 calc R . . . .
 H11M H 0.745455 0.063762 0.412836 0.111 Uiso 1 1 calc R . . . .
 C115 C 0.839(2) 0.6525(15) 0.9613(11) 0.065(7) Uani 1 1 d . . . . .
 C116 C 0.2795(15) 0.5247(14) 0.7623(16) 0.071(8) Uani 1 1 d . . . . .
 H11N H 0.336386 0.528185 0.796122 0.085 Uiso 1 1 calc R . . . .
 H11O H 0.303689 0.571221 0.733110 0.085 Uiso 1 1 calc R . . . .
 O31 O 0.2626(16) -0.0032(14) 0.3006(12) 0.095(5) Uani 1 1 d . U . . .
 C117 C 0.9407(17) 0.8879(17) 0.3901(15) 0.061(4) Uani 1 1 d . U . . .
 H117 H 0.993803 0.944826 0.388193 0.073 Uiso 1 1 calc R . . . .
 C118 C 0.102(2) 0.514(2) 0.1540(16) 0.071(7) Uani 1 1 d . U . . .
 H11P H 0.114531 0.568971 0.138667 0.085 Uiso 1 1 calc R . . . .
 H11Q H 0.033154 0.472721 0.134837 0.085 Uiso 1 1 calc R . . . .
 C119 C 0.8911(18) 0.8882(16) 0.4515(15) 0.056(4) Uani 1 1 d . U . . .
 H11R H 0.844560 0.910384 0.439110 0.068 Uiso 1 1 calc R . . . .
 H11S H 0.936910 0.923655 0.499701 0.068 Uiso 1 1 calc R . . . .
 O32 O -0.0638(16) -0.0382(19) 0.1650(15) 0.118(9) Uani 1 1 d . . . . .
 C120 C 0.1606(19) -0.1154(17) 0.6868(16) 0.057(6) Uani 1 1 d . U . . .
 H12C H 0.230067 -0.084581 0.710090 0.068 Uiso 1 1 calc R . . . .
 H12D H 0.151937 -0.110266 0.632206 0.068 Uiso 1 1 calc R . . . .
 C121 C 0.764(3) 0.580(3) 1.058(2) 0.132(14) Uani 1 1 d D U . . .
 H12E H 0.734721 0.517884 1.057299 0.159 Uiso 1 1 calc R . . . .
 H12F H 0.737479 0.605502 1.094941 0.159 Uiso 1 1 calc R . . . .
 C122 C 0.172(3) 0.605(2) 0.903(2) 0.100(12) Uani 1 1 d . . . . .
 H122 H 0.179899 0.644556 0.950895 0.120 Uiso 1 1 calc R . . . .
 C123 C 0.9727(15) 0.8176(16) 0.3973(14) 0.060(4) Uani 1 1 d . U . . .
 C124 C 0.897(3) 0.133(3) 0.257(3) 0.136(16) Uani 1 1 d . U . . .
 H12G H 0.959033 0.138469 0.283826 0.163 Uiso 1 1 calc R . . . .
 H12H H 0.902636 0.144368 0.205008 0.163 Uiso 1 1 calc R . . . .
 C125 C 0.7653(16) 0.4215(15) 0.245(2) 0.116(14) Uani 1 1 d D U . . .
 H125 H 0.756733 0.409097 0.297730 0.140 Uiso 1 1 calc R . . . .
 C126 C 1.012(2) 0.170(2) 0.6873(16) 0.069(7) Uani 1 1 d . U . . .
 H126 H 1.070454 0.174451 0.714743 0.083 Uiso 1 1 calc R . . . .
 C127 C 0.804(3) 0.911(3) 0.907(2) 0.109(12) Uani 1 1 d D U . . .
 H12I H 0.829937 0.872271 0.917007 0.164 Uiso 1 1 d R . . . .
 H12J H 0.751117 0.899751 0.931967 0.164 Uiso 1 1 d R . . . .
 H12K H 0.853437 0.968471 0.926187 0.164 Uiso 1 1 d R . . . .
 C128 C 0.771(4) 0.881(4) 0.768(3) 0.18(2) Uani 1 1 d D U . . .
 H12L H 0.829139 0.934964 0.774028 0.266 Uiso 1 1 calc GR . . . .
 H12M H 0.726304 0.872412 0.720657 0.266 Uiso 1 1 calc GR . . . .
 H12N H 0.787342 0.833961 0.765813 0.266 Uiso 1 1 calc DGR . . . .
 O33 O 0.641(3) 0.874(3) 0.813(2) 0.181(14) Uani 1 1 d D U . . .
 C129 C 0.8183(17) 0.7495(17) 0.3177(15) 0.068(5) Uani 1 1 d . U . . .
 C130 C 0.723(3) 0.883(6) 0.836(3) 0.23(4) Uani 1 1 d D U . . .
 C0AA C 0.938(3) 0.314(3) 0.983(2) 0.104(11) Uani 1 1 d . U . . .
 H0AA H 0.931019 0.364557 1.003833 0.125 Uiso 1 1 calc R . . . .
 H0AB H 1.006332 0.326652 0.998662 0.125 Uiso 1 1 calc R . . . .
 Cl7 Cl 0.5189(16) 0.7216(15) 0.1811(13) 0.135(7) Uani 0.5 1 d D U P . .
 Cl8 Cl 0.5236(17) 0.5899(17) 0.0759(15) 0.149(8) Uani 0.5 1 d D U P . .
 C131 C 0.591(3) 0.682(2) 0.145(3) 0.152(10) Uani 0.5 1 d D U P . .
 H131 H 0.622769 0.666813 0.188750 0.182 Uiso 0.5 1 calc R . P . .
 Cl9 Cl 0.682(2) 0.7612(18) 0.1111(18) 0.179(10) Uani 0.5 1 d D U P . .
 Cl10 Cl 0.1961(17) -0.2330(13) 0.2065(12) 0.116(7) Uani 0.5 1 d . U P . .
 Cl11 Cl 0.2657(16) -0.2289(12) 0.3589(9) 0.103(5) Uani 0.5 1 d . . P . .
 Cl12 Cl 0.3947(16) -0.1586(18) 0.2723(16) 0.153(10) Uani 0.5 1 d . . P . .
 C132 C 0.281(4) -0.181(4) 0.281(4) 0.082(16) Uani 0.5 1 d . . P . .
 H132 H 0.280486 -0.125416 0.295430 0.099 Uiso 0.5 1 calc R . P . .
 Ag Ag 0.469(2) 0.2068(14) 0.4408(15) 0.065(5) Uani 0.27(4) 1 d . . P A 2

loop_
  _atom_site_aniso_label
  _atom_site_aniso_U_11
  _atom_site_aniso_U_22
  _atom_site_aniso_U_33
  _atom_site_aniso_U_23
  _atom_site_aniso_U_13
  _atom_site_aniso_U_12
 Ag1 0.0403(7) 0.0289(8) 0.0402(7) 0.0116(6) 0.0045(6) 0.0055(6)
 Ag2 0.0417(8) 0.0401(9) 0.0470(8) 0.0145(7) 0.0080(6) 0.0154(7)
 Ag3 0.0430(8) 0.0335(8) 0.0428(8) 0.0137(6) 0.0130(6) 0.0106(6)
 Ag4 0.0411(8) 0.0592(12) 0.0510(9) 0.0117(8) 0.0047(7) 0.0070(7)
 Ag5 0.0529(9) 0.0672(13) 0.0671(11) 0.0486(10) 0.0254(8) 0.0280(9)
 Ag6 0.0436(8) 0.0391(9) 0.0437(8) 0.0209(7) -0.0013(6) 0.0016(7)
 Ag7 0.0553(9) 0.0370(9) 0.0464(8) 0.0169(7) 0.0196(7) 0.0152(7)
 Ag8 0.0405(7) 0.0378(8) 0.0419(7) 0.0160(6) 0.0088(6) 0.0135(6)
 Ag9 0.0424(8) 0.0459(10) 0.0408(8) 0.0209(7) 0.0013(6) 0.0036(7)
 Ag10 0.0362(7) 0.0267(7) 0.0420(7) 0.0105(6) 0.0044(6) 0.0054(6)
 Ag11 0.0466(9) 0.0564(11) 0.0485(9) 0.0003(8) 0.0079(7) 0.0096(8)
 Ag12 0.0436(19) 0.043(3) 0.055(3) 0.033(2) 0.0168(17) 0.0133(18)
 S1 0.0253(19) 0.029(2) 0.037(2) 0.0108(18) 0.0063(17) 0.0026(17)
 S2 0.049(3) 0.028(3) 0.043(3) 0.010(2) -0.002(2) 0.012(2)
 S3 0.033(2) 0.024(2) 0.043(2) 0.0104(18) 0.0054(18) 0.0069(18)
 S4 0.036(2) 0.039(3) 0.050(3) 0.026(2) 0.011(2) 0.007(2)
 S5 0.042(2) 0.034(3) 0.036(2) 0.0199(19) 0.0065(19) 0.005(2)
 S6 0.036(2) 0.027(2) 0.033(2) 0.0119(18) 0.0017(18) 0.0047(18)
 S7 0.041(2) 0.040(3) 0.039(2) 0.022(2) 0.0101(19) 0.002(2)
 S8 0.035(2) 0.042(3) 0.030(2) 0.0144(19) 0.0061(17) 0.004(2)
 S9 0.047(3) 0.033(3) 0.031(2) 0.0123(19) 0.0020(19) 0.013(2)
 S10 0.033(2) 0.024(2) 0.038(2) 0.0126(18) 0.0063(18) 0.0070(18)
 S11 0.044(3) 0.048(3) 0.068(4) -0.018(3) 0.016(3) 0.006(2)
 S12 0.073(3) 0.051(3) 0.034(2) 0.019(2) 0.007(2) 0.004(3)
 S13 0.043(3) 0.063(4) 0.080(4) -0.017(3) 0.024(3) 0.002(3)
 S14 0.068(3) 0.069(4) 0.049(3) 0.018(3) 0.009(2) -0.004(3)
 Cl1 0.069(4) 0.111(7) 0.129(7) 0.066(6) 0.032(4) 0.038(4)
 Cl2 0.067(4) 0.179(11) 0.101(6) 0.023(7) 0.026(4) 0.056(6)
 O1 0.075(10) 0.035(8) 0.034(7) 0.015(6) 0.003(7) 0.004(7)
 Cl3 0.190(12) 0.107(8) 0.099(7) 0.020(6) 0.056(7) 0.066(8)
 O2 0.044(7) 0.047(9) 0.035(7) 0.021(6) -0.008(6) 0.004(7)
 O3 0.046(7) 0.041(9) 0.056(8) 0.028(7) 0.022(6) 0.004(6)
 Cl4 0.137(9) 0.203(14) 0.110(8) 0.018(9) 0.049(7) 0.038(9)
 O4 0.050(6) 0.036(7) 0.039(6) 0.031(5) 0.011(5) 0.006(5)
 O5 0.069(9) 0.030(7) 0.025(6) 0.012(5) 0.009(6) 0.007(6)
 C1 0.056(8) 0.046(8) 0.055(8) 0.022(6) 0.016(6) 0.019(6)
 Cl5 0.174(13) 0.148(13) 0.198(16) 0.084(12) 0.015(11) 0.065(11)
 C2 0.027(9) 0.054(14) 0.053(11) 0.014(10) 0.007(8) -0.001(8)
 O6 0.040(7) 0.029(8) 0.049(8) 0.004(6) -0.007(6) 0.005(6)
 O7 0.027(6) 0.041(8) 0.056(8) 0.023(6) 0.001(6) 0.002(6)
 O8 0.047(9) 0.042(9) 0.071(11) -0.013(8) -0.004(7) 0.005(7)
 C3 0.074(14) 0.072(15) 0.076(14) 0.013(12) 0.028(11) 0.023(11)
 C4 0.054(12) 0.022(10) 0.050(11) 0.003(8) 0.014(9) 0.012(8)
 O9 0.075(10) 0.030(8) 0.036(7) 0.018(6) 0.000(7) 0.013(7)
 C5 0.073(8) 0.078(8) 0.072(8) 0.015(7) 0.004(7) 0.035(6)
 C6 0.062(9) 0.045(9) 0.080(10) 0.006(8) 0.013(7) 0.023(7)
 C7 0.16(3) 0.068(18) 0.035(11) 0.018(11) -0.002(14) 0.052(19)
 O10 0.049(8) 0.056(10) 0.052(8) 0.031(7) 0.020(6) 0.005(7)
 O11 0.092(13) 0.100(15) 0.106(15) 0.002(12) -0.001(12) 0.060(12)
 C8 0.030(9) 0.026(11) 0.074(15) -0.004(9) 0.017(9) 0.002(8)
 Cl6 0.236(16) 0.147(13) 0.188(14) -0.003(10) 0.071(12) 0.053(11)
 C9 0.066(10) 0.051(10) 0.066(10) 0.029(8) 0.019(8) 0.015(7)
 C10 0.046(10) 0.040(12) 0.070(14) 0.018(10) 0.022(9) 0.021(9)
 O12 0.045(8) 0.052(10) 0.073(11) 0.040(8) 0.018(7) 0.006(7)
 C11 0.041(10) 0.037(12) 0.051(11) 0.008(9) 0.010(8) 0.018(9)
 C12 0.063(13) 0.049(13) 0.038(10) 0.020(9) 0.011(9) 0.006(10)
 C13 0.037(10) 0.043(14) 0.085(17) -0.006(12) 0.020(11) 0.003(9)
 O13 0.075(11) 0.031(9) 0.076(11) 0.037(8) 0.036(9) 0.014(8)
 C14 0.072(16) 0.047(15) 0.061(14) 0.009(11) 0.011(12) 0.017(12)
 C15 0.072(15) 0.042(13) 0.075(16) 0.015(11) 0.031(13) 0.013(11)
 C16 0.058(9) 0.040(9) 0.042(8) 0.026(7) 0.015(7) 0.004(7)
 O14 0.066(10) 0.061(11) 0.046(9) 0.030(8) 0.009(7) 0.028(9)
 O15 0.054(8) 0.063(10) 0.068(9) 0.022(8) 0.014(7) -0.001(7)
 O16 0.029(6) 0.050(9) 0.071(10) 0.029(8) 0.017(6) 0.023(6)
 C17 0.035(10) 0.050(15) 0.066(15) 0.011(11) 0.014(10) 0.001(10)
 O17 0.074(8) 0.051(7) 0.054(7) 0.001(6) 0.023(6) -0.016(6)
 C18 0.043(9) 0.037(10) 0.076(11) 0.014(9) 0.011(8) 0.020(7)
 C19 0.085(17) 0.10(2) 0.042(11) 0.031(12) 0.036(11) 0.044(16)
 O18 0.066(8) 0.059(9) 0.086(9) 0.000(7) 0.039(7) 0.021(6)
 C20 0.066(10) 0.062(11) 0.057(10) 0.015(9) -0.002(8) 0.026(9)
 O19 0.064(8) 0.076(9) 0.050(7) 0.020(6) 0.004(6) -0.006(7)
 C21 0.045(11) 0.027(11) 0.047(11) 0.004(8) -0.001(9) 0.005(9)
 C22 0.067(10) 0.051(10) 0.059(10) 0.009(8) 0.014(8) 0.025(8)
 C23 0.11(2) 0.072(18) 0.038(11) -0.006(10) 0.009(12) 0.063(17)
 N1 0.043(7) 0.045(9) 0.054(8) 0.004(6) 0.012(6) 0.006(6)
 C24 0.074(15) 0.063(16) 0.060(13) 0.030(12) 0.015(11) 0.040(13)
 N2 0.053(8) 0.062(10) 0.066(9) 0.010(7) 0.021(7) 0.011(7)
 C25 0.051(11) 0.063(15) 0.037(10) 0.017(9) 0.012(8) 0.023(10)
 C26 0.037(8) 0.027(8) 0.054(8) 0.017(7) 0.004(6) 0.009(6)
 C27 0.094(19) 0.077(19) 0.038(11) 0.012(11) 0.018(12) 0.035(16)
 C28 0.052(11) 0.054(14) 0.051(11) 0.026(10) 0.011(9) 0.000(9)
 C29 0.039(9) 0.030(10) 0.052(11) -0.013(8) 0.007(8) 0.011(8)
 O20 0.056(10) 0.059(12) 0.086(13) -0.006(10) 0.024(9) -0.002(9)
 C30 0.043(10) 0.043(12) 0.065(13) 0.031(10) 0.017(9) 0.013(9)
 C31 0.047(9) 0.051(10) 0.062(10) 0.011(8) 0.017(8) 0.021(7)
 C32 0.09(2) 0.08(2) 0.09(2) 0.048(19) 0.016(18) 0.029(18)
 O21 0.079(12) 0.041(11) 0.104(15) 0.014(9) 0.026(11) 0.008(9)
 O22 0.060(9) 0.091(15) 0.069(11) 0.011(10) 0.016(8) 0.005(9)
 C33 0.105(19) 0.067(17) 0.049(12) 0.037(12) 0.004(12) 0.032(15)
 C34 0.083(16) 0.074(17) 0.094(17) 0.014(13) 0.012(13) 0.036(13)
 C35 0.056(11) 0.062(14) 0.037(9) 0.019(9) 0.004(8) 0.018(10)
 C36 0.055(12) 0.079(17) 0.105(17) 0.043(14) -0.003(12) 0.020(11)
 C37 0.033(9) 0.043(12) 0.039(10) 0.002(8) 0.002(8) -0.009(8)
 C38 0.067(15) 0.073(18) 0.040(12) 0.019(11) 0.023(11) 0.029(13)
 C39 0.047(12) 0.059(16) 0.063(15) 0.016(12) 0.020(11) 0.022(11)
 O23 0.086(13) 0.058(12) 0.090(14) 0.026(10) 0.035(11) 0.026(10)
 C40 0.072(10) 0.066(11) 0.074(11) 0.009(8) 0.008(8) 0.033(8)
 C41 0.081(14) 0.047(13) 0.028(8) 0.014(8) 0.003(9) 0.014(11)
 C42 0.034(9) 0.035(12) 0.072(14) 0.020(10) 0.004(9) 0.016(9)
 C43 0.032(10) 0.047(14) 0.10(2) 0.011(13) 0.014(11) 0.004(10)
 C44 0.045(9) 0.032(10) 0.035(8) 0.014(7) -0.004(7) 0.009(8)
 C45 0.067(14) 0.046(14) 0.064(15) -0.001(11) 0.034(12) -0.006(11)
 C46 0.026(8) 0.027(10) 0.070(13) 0.022(9) 0.018(8) 0.008(7)
 O24 0.087(12) 0.055(11) 0.067(10) 0.019(8) -0.013(9) 0.002(9)
 C47 0.022(8) 0.033(12) 0.14(2) 0.042(13) 0.008(11) 0.004(8)
 C48 0.082(11) 0.084(12) 0.072(11) 0.023(9) 0.012(9) 0.035(9)
 C49 0.078(12) 0.063(13) 0.080(12) -0.007(10) 0.021(10) 0.027(10)
 C50 0.045(8) 0.055(10) 0.062(10) 0.005(8) 0.017(7) 0.016(7)
 C51 0.040(7) 0.033(8) 0.035(7) 0.016(6) -0.007(6) 0.017(6)
 C52 0.096(16) 0.057(14) 0.071(14) -0.006(11) 0.010(12) 0.015(12)
 O25 0.106(13) 0.101(15) 0.078(11) -0.007(10) -0.007(10) 0.053(11)
 C53 0.042(12) 0.042(14) 0.11(2) 0.019(14) 0.024(13) 0.005(10)
 C54 0.084(16) 0.089(18) 0.086(16) -0.017(13) 0.005(13) 0.038(13)
 O26 0.070(11) 0.072(12) 0.082(12) -0.005(10) 0.046(9) 0.024(9)
 C55 0.046(11) 0.044(13) 0.037(9) 0.004(8) -0.008(8) 0.014(10)
 C56 0.037(10) 0.067(17) 0.068(13) 0.001(11) 0.007(9) 0.019(10)
 C57 0.055(9) 0.077(11) 0.061(9) 0.017(8) 0.008(7) 0.031(8)
 C58 0.085(16) 0.067(17) 0.044(11) 0.017(10) 0.009(10) 0.036(13)
 C59 0.029(8) 0.060(12) 0.078(12) 0.036(10) 0.011(8) 0.016(8)
 O27 0.097(16) 0.14(2) 0.096(16) 0.063(16) 0.027(13) 0.080(17)
 C60 0.083(11) 0.062(11) 0.065(10) 0.009(8) 0.020(9) 0.027(8)
 C61 0.041(9) 0.047(10) 0.066(12) 0.022(9) 0.000(9) 0.008(9)
 C62 0.046(8) 0.048(9) 0.055(8) 0.025(7) 0.014(6) 0.015(7)
 C63 0.071(14) 0.055(15) 0.062(14) 0.021(11) 0.032(11) 0.011(12)
 C64 0.050(12) 0.068(19) 0.11(2) 0.039(16) -0.022(13) -0.005(12)
 C65 0.053(13) 0.017(10) 0.11(2) 0.013(11) 0.026(12) 0.000(9)
 C66 0.030(9) 0.032(11) 0.044(10) 0.000(8) 0.000(7) 0.005(8)
 C67 0.075(9) 0.078(9) 0.067(8) 0.017(7) 0.007(7) 0.029(7)
 C68 0.042(11) 0.08(2) 0.074(16) 0.033(14) 0.007(11) -0.004(12)
 C69 0.052(12) 0.049(14) 0.048(12) -0.002(10) 0.007(10) -0.002(10)
 C70 0.12(3) 0.08(2) 0.059(15) -0.001(14) -0.005(15) 0.06(2)
 C71 0.050(9) 0.044(10) 0.068(10) 0.005(9) 0.005(8) 0.025(8)
 C72 0.069(14) 0.073(18) 0.056(13) 0.008(11) 0.014(11) 0.026(13)
 C73 0.041(8) 0.033(8) 0.053(9) 0.019(7) 0.009(6) 0.010(6)
 C74 0.12(3) 0.13(3) 0.025(10) 0.023(14) -0.002(13) 0.08(2)
 C75 0.066(16) 0.050(16) 0.10(2) 0.000(14) 0.006(14) 0.003(13)
 C76 0.094(18) 0.055(15) 0.053(13) 0.024(11) 0.018(12) -0.007(13)
 C77 0.032(7) 0.072(11) 0.066(10) 0.016(8) 0.010(7) 0.015(7)
 C78 0.113(19) 0.084(18) 0.103(19) 0.032(14) -0.005(14) 0.059(15)
 C79 0.059(10) 0.067(12) 0.088(12) 0.007(9) 0.026(9) 0.025(8)
 C80 0.15(2) 0.10(2) 0.12(2) 0.027(16) 0.006(16) 0.067(17)
 C81 0.072(11) 0.055(11) 0.080(11) 0.011(8) 0.032(9) 0.022(8)
 C82 0.070(17) 0.15(3) 0.049(14) 0.022(17) 0.015(12) 0.027(19)
 C83 0.16(4) 0.11(3) 0.041(13) -0.012(15) 0.018(17) 0.05(3)
 C84 0.024(6) 0.033(7) 0.053(8) 0.017(6) 0.015(5) 0.017(5)
 C85 0.076(9) 0.077(10) 0.076(9) 0.010(8) -0.002(8) 0.030(8)
 C86 0.071(11) 0.023(9) 0.091(13) 0.016(9) 0.009(10) 0.006(8)
 C87 0.12(3) 0.12(3) 0.059(17) 0.012(18) -0.015(17) 0.03(2)
 C88 0.10(2) 0.09(2) 0.082(19) 0.027(17) -0.029(16) 0.030(19)
 C89 0.067(14) 0.022(11) 0.097(18) 0.012(10) 0.019(12) 0.015(10)
 C90 0.15(2) 0.15(2) 0.15(2) 0.023(11) 0.037(12) 0.069(13)
 O28 0.13(2) 0.10(2) 0.17(3) 0.059(19) 0.09(2) 0.033(17)
 C91 0.093(18) 0.069(19) 0.057(14) 0.034(13) -0.004(13) -0.014(15)
 C92 0.10(2) 0.039(13) 0.074(16) 0.028(11) 0.008(14) 0.015(13)
 C93 0.113(14) 0.102(14) 0.109(14) 0.028(10) 0.011(10) 0.058(11)
 C94 0.086(15) 0.077(17) 0.016(7) 0.013(8) -0.004(8) 0.030(13)
 C95 0.048(9) 0.016(8) 0.044(9) -0.004(6) -0.006(7) -0.002(7)
 C96 0.076(12) 0.057(12) 0.089(12) 0.006(10) 0.030(10) 0.030(9)
 O29 0.092(9) 0.059(9) 0.072(8) 0.016(7) -0.009(7) 0.024(7)
 O30 0.104(13) 0.085(13) 0.079(11) 0.026(10) 0.013(10) 0.028(10)
 C97 0.13(3) 0.10(3) 0.035(11) -0.003(13) 0.013(13) 0.05(2)
 C98 0.066(8) 0.056(9) 0.067(8) 0.037(7) 0.010(7) 0.017(7)
 C99 0.10(2) 0.052(17) 0.070(17) -0.001(13) 0.026(15) 0.027(15)
 C100 0.14(3) 0.14(4) 0.07(2) 0.06(2) 0.04(2) 0.06(3)
 C101 0.12(2) 0.14(2) 0.13(2) 0.001(17) 0.031(17) 0.070(18)
 C102 0.035(10) 0.035(12) 0.066(14) 0.011(10) 0.005(9) -0.006(9)
 C103 0.050(13) 0.069(19) 0.079(18) -0.008(14) 0.009(12) 0.020(12)
 C104 0.064(9) 0.058(10) 0.066(9) -0.011(7) 0.006(7) 0.034(8)
 C105 0.092(17) 0.051(14) 0.036(10) 0.012(9) 0.016(10) 0.044(13)
 C106 0.10(2) 0.045(16) 0.10(2) 0.012(15) 0.022(18) 0.026(15)
 C107 0.116(15) 0.120(16) 0.106(15) 0.023(11) 0.035(11) 0.048(11)
 C108 0.092(13) 0.097(14) 0.073(12) 0.030(10) 0.019(9) 0.032(9)
 C109 0.085(18) 0.11(2) 0.045(12) -0.002(13) 0.010(12) 0.046(17)
 C110 0.066(15) 0.08(2) 0.10(2) 0.039(18) 0.034(15) 0.014(14)
 C111 0.095(16) 0.046(13) 0.094(16) 0.032(12) -0.012(12) 0.023(11)
 C112 0.09(2) 0.08(2) 0.09(2) 0.010(16) 0.039(17) 0.026(16)
 C113 0.095(16) 0.072(16) 0.089(16) 0.014(13) -0.003(13) 0.033(13)
 C114 0.102(13) 0.085(13) 0.088(13) 0.021(10) 0.016(10) 0.041(10)
 C115 0.102(18) 0.044(12) 0.032(9) 0.005(8) 0.024(10) 0.018(12)
 C116 0.047(11) 0.030(11) 0.104(19) -0.013(11) 0.030(11) -0.008(9)
 O31 0.092(10) 0.078(9) 0.085(10) -0.002(9) 0.007(8) 0.019(8)
 C117 0.057(7) 0.049(8) 0.069(7) 0.030(6) 0.014(6) 0.014(6)
 C118 0.076(11) 0.070(11) 0.071(11) 0.028(9) -0.006(8) 0.040(9)
 C119 0.056(8) 0.044(8) 0.065(7) 0.029(7) 0.011(6) 0.015(6)
 O32 0.074(13) 0.14(2) 0.109(18) 0.041(16) 0.025(12) 0.019(14)
 C120 0.062(9) 0.047(10) 0.064(10) 0.021(8) 0.017(8) 0.023(7)
 C121 0.134(17) 0.132(18) 0.122(17) 0.037(11) 0.030(11) 0.050(11)
 C122 0.11(2) 0.066(19) 0.10(2) -0.031(17) 0.047(19) 0.028(17)
 C123 0.049(8) 0.053(9) 0.069(9) 0.027(8) 0.017(7) 0.011(7)
 C124 0.133(18) 0.138(19) 0.137(19) 0.023(11) 0.040(11) 0.061(12)
 C125 0.115(17) 0.118(17) 0.110(16) 0.023(11) 0.026(11) 0.048(11)
 C126 0.060(10) 0.072(12) 0.061(10) 0.019(9) 0.004(8) 0.019(8)
 C127 0.12(2) 0.10(2) 0.100(19) 0.007(15) -0.002(15) 0.050(16)
 C128 0.18(3) 0.16(3) 0.19(3) 0.05(2) -0.01(2) 0.08(2)
 O33 0.18(2) 0.16(2) 0.19(2) 0.005(17) -0.045(16) 0.095(18)
 C129 0.062(9) 0.060(10) 0.069(10) 0.028(8) 0.015(8) 0.013(8)
 C130 0.23(4) 0.23(4) 0.24(4) 0.042(14) 0.043(14) 0.11(2)
 C0AA 0.106(14) 0.095(14) 0.100(14) 0.027(10) 0.014(10) 0.037(10)
 Cl7 0.134(12) 0.146(14) 0.118(11) 0.030(10) 0.047(10) 0.051(10)
 Cl8 0.129(12) 0.175(15) 0.149(14) 0.007(12) 0.018(11) 0.083(11)
 C131 0.149(12) 0.159(12) 0.149(12) 0.028(9) 0.035(9) 0.072(9)
 Cl9 0.185(15) 0.187(16) 0.179(16) 0.047(13) 0.049(13) 0.091(13)
 Cl10 0.145(14) 0.085(11) 0.100(11) 0.008(9) -0.031(10) 0.053(10)
 Cl11 0.151(16) 0.084(11) 0.077(9) 0.003(8) 0.005(9) 0.064(11)
 Cl12 0.106(14) 0.15(2) 0.17(2) -0.006(17) 0.065(14) 0.024(14)
 C132 0.06(3) 0.07(4) 0.10(4) 0.02(3) 0.01(3) 0.01(3)
 Ag 0.076(6) 0.038(6) 0.047(7) 0.013(5) -0.012(5) 0.000(5)

_geom_special_details
;
 All esds (except the esd in the dihedral angle between two l.s. planes)
 are estimated using the full covariance matrix.  The cell esds are taken
 into account individually in the estimation of esds in distances, angles
 and torsion angles; correlations between esds in cell parameters are only
 used when they are defined by crystal symmetry.  An approximate (isotropic)
 treatment of cell esds is used for estimating esds involving l.s. planes.
;
loop_
  _geom_bond_atom_site_label_1
  _geom_bond_atom_site_label_2
  _geom_bond_distance
  _geom_bond_site_symmetry_2
  _geom_bond_publ_flag
 Ag1 Ag5 3.022(2) . ?
 Ag1 Ag7 3.052(2) . ?
 Ag1 Ag9 3.054(2) . ?
 Ag1 S3 2.507(5) . ?
 Ag1 S10 2.498(5) . ?
 Ag1 O14 2.506(16) . ?
 Ag1 O26 2.382(16) . ?
 Ag2 Ag9 3.337(3) . ?
 Ag2 Ag12 3.120(4) . ?
 Ag2 S6 2.530(5) . ?
 Ag2 S10 2.516(5) . ?
 Ag2 O10 2.458(14) . ?
 Ag2 O19 2.400(19) . ?
 Ag2 Ag 3.31(4) . ?
 Ag3 Ag5 2.968(3) . ?
 Ag3 Ag10 3.094(2) . ?
 Ag3 S1 2.520(5) . ?
 Ag3 S8 2.506(5) . ?
 Ag3 O6 2.370(16) . ?
 Ag3 O29 2.373(19) . ?
 Ag4 S3 2.543(5) . ?
 Ag4 S5 2.586(6) . ?
 Ag4 O7 2.372(13) . ?
 Ag4 O16 2.438(14) . ?
 Ag5 Ag8 3.030(2) . ?
 Ag5 Ag9 3.178(2) . ?
 Ag5 S3 2.431(5) . ?
 Ag5 S8 2.446(5) . ?
 Ag6 Ag8 3.198(2) . ?
 Ag6 Ag10 3.102(2) . ?
 Ag6 Ag12 3.010(8) . ?
 Ag6 S1 2.453(5) . ?
 Ag6 S5 2.467(5) . ?
 Ag6 O13 2.462(14) . ?
 Ag6 O21 2.50(2) . ?
 Ag6 Ag 3.179(12) . ?
 Ag7 Ag12 2.912(5) . ?
 Ag7 S5 2.543(5) . ?
 Ag7 S10 2.482(5) . ?
 Ag7 O9 2.398(16) . ?
 Ag7 O17 2.500(19) . ?
 Ag7 Ag 3.16(4) . ?
 Ag8 S1 2.523(6) . ?
 Ag8 S3 2.510(5) . ?
 Ag8 O4 2.441(12) . ?
 Ag8 O5 2.407(14) . ?
 Ag9 S8 2.475(5) . ?
 Ag9 S10 2.484(5) . ?
 Ag9 O3 2.476(13) . ?
 Ag9 O23 2.53(2) . ?
 Ag10 Ag12 2.913(9) . ?
 Ag10 S1 2.487(5) . ?
 Ag10 S6 2.528(5) . ?
 Ag10 O2 2.428(14) . ?
 Ag10 O18 2.553(17) . ?
 Ag10 Ag 3.062(14) . ?
 Ag11 S6 2.535(5) . ?
 Ag11 S8 2.549(6) . ?
 Ag11 O1 2.376(18) . ?
 Ag11 O12 2.344(15) . ?
 Ag12 S5 2.395(7) . ?
 Ag12 S6 2.403(6) . ?
 S1 C84 1.903(18) . ?
 S2 O1 1.534(18) . ?
 S2 O2 1.455(16) . ?
 S2 O6 1.481(15) . ?
 S2 C14 1.76(3) . ?
 S3 C71 1.83(3) . ?
 S4 O4 1.438(16) . ?
 S4 O7 1.455(15) . ?
 S4 O13 1.460(19) . ?
 S4 C73 1.79(2) . ?
 S5 C38 1.89(2) . ?
 S5 Ag 2.54(2) . ?
 S6 C18 1.83(2) . ?
 S6 Ag 2.488(18) . ?
 S7 O3 1.460(19) . ?
 S7 O10 1.424(17) . ?
 S7 O12 1.451(19) . ?
 S7 C12 1.76(2) . ?
 S8 C39 1.80(3) . ?
 S9 O9 1.458(17) . ?
 S9 O14 1.457(18) . ?
 S9 O16 1.437(14) . ?
 S9 C51 1.779(18) . ?
 S10 C2 1.79(2) . ?
 S11 O8 1.455(19) . ?
 S11 O23 1.42(2) . ?
 S11 O26 1.510(19) . ?
 S11 C116 1.79(2) . ?
 S12 O5 1.455(13) . ?
 S12 O22 1.47(2) . ?
 S12 C95 1.757(16) . ?
 S12 O29 1.44(2) . ?
 S13 O18 1.426(19) . ?
 S13 O20 1.45(2) . ?
 S13 O21 1.50(2) . ?
 S13 C104 1.73(2) . ?
 S14 O17 1.423(17) . ?
 S14 O19 1.433(19) . ?
 S14 C40 1.785(18) . ?
 S14 O31 1.53(3) . ?
 Cl1 C19 1.749(11) . ?
 Cl2 C19 1.71(2) . ?
 Cl3 C19 1.750(11) . ?
 Cl4 C125 1.74(2) . ?
 C1 H1A 0.9900 . ?
 C1 H1B 0.9900 . ?
 C1 C30 1.59(4) . ?
 C1 C119 1.61(3) . ?
 Cl5 C125 1.74(2) . ?
 C2 H2 1.0000 . ?
 C2 C36 1.58(4) . ?
 C2 C43 1.52(3) . ?
 C3 H3A 0.9800 . ?
 C3 H3B 0.9800 . ?
 C3 H3C 0.9800 . ?
 C3 C72 1.56(4) . ?
 C4 H4 0.9500 . ?
 C4 C13 1.43(3) . ?
 C4 C29 1.32(3) . ?
 C5 H5A 0.9900 . ?
 C5 H5B 0.9900 . ?
 C5 C67 1.51(2) . ?
 C5 C85 1.51(2) . ?
 C6 H6A 0.9800 . ?
 C6 H6B 0.9800 . ?
 C6 H6C 0.9800 . ?
 C6 C71 1.50(3) . ?
 C7 H7 1.0000 . ?
 C7 C72 1.45(4) . ?
 C7 C88 1.56(5) . ?
 C7 C92 1.56(4) . ?
 O11 C85 1.16(4) . ?
 C8 C37 1.39(3) . ?
 C8 C66 1.39(3) . ?
 C8 C102 1.47(3) . ?
 Cl6 C125 1.74(2) . ?
 C9 H9 1.0000 . ?
 C9 C15 1.57(4) . ?
 C9 C28 1.52(4) . ?
 C9 C89 1.51(4) . ?
 C10 C45 1.49(3) . ?
 C10 C104 1.44(3) . ?
 C10 C106 1.56(4) . ?
 C10 C114 1.62(4) . ?
 C11 H11 0.9500 . ?
 C11 C26 1.32(3) . ?
 C11 C55 1.50(3) . ?
 C12 H12A 0.9900 . ?
 C12 H12B 0.9900 . ?
 C12 C16 1.54(3) . ?
 C13 H13 0.9500 . ?
 C13 C25 1.34(4) . ?
 C14 H14A 0.9900 . ?
 C14 H14B 0.9900 . ?
 C14 C20 1.55(3) . ?
 C15 H15A 0.9900 . ?
 C15 H15B 0.9900 . ?
 C15 C120 1.53(3) . ?
 C16 C28 1.54(3) . ?
 C16 C62 1.52(3) . ?
 C16 C120 1.51(4) . ?
 O15 C62 1.22(3) . ?
 C17 C37 1.46(3) . ?
 C17 C55 1.44(4) . ?
 C17 C69 1.43(3) . ?
 C18 H18 1.0000 . ?
 C18 C49 1.58(4) . ?
 C18 C86 1.53(3) . ?
 C19 H19 1.0000 . ?
 C20 C48 1.47(4) . ?
 C20 C64 1.54(3) . ?
 C20 C85 1.60(5) . ?
 C21 C31 1.29(3) . ?
 C21 C65 1.50(3) . ?
 C21 C68 1.38(4) . ?
 C22 O25 1.30(4) . ?
 C22 C97 1.50(4) . ?
 C22 C115 1.52(3) . ?
 C23 H23A 0.9800 . ?
 C23 H23B 0.9800 . ?
 C23 H23C 0.9800 . ?
 C23 C41 1.58(4) . ?
 N1 H1 0.8800 . ?
 N1 C77 1.29(3) . ?
 N1 C81 1.32(4) . ?
 C24 C44 1.52(3) . ?
 C24 O27 1.18(4) . ?
 C24 C118 1.46(3) . ?
 N2 H2A 0.8800 . ?
 N2 C79 1.35(4) . ?
 N2 C126 1.26(4) . ?
 C25 H25 0.9500 . ?
 C25 C66 1.44(3) . ?
 C26 H26 0.9500 . ?
 C26 C46 1.46(3) . ?
 C27 C52 1.50(4) . ?
 C27 C87 1.48(4) . ?
 C27 C105 1.52(4) . ?
 C27 C122 1.60(4) . ?
 C28 C76 1.55(4) . ?
 C28 C91 1.58(4) . ?
 C29 H29 0.9500 . ?
 C29 C42 1.48(3) . ?
 C30 C73 1.54(3) . ?
 C30 C123 1.53(3) . ?
 C30 C129 1.60(3) . ?
 C31 H31 0.9500 . ?
 C31 C79 1.34(4) . ?
 C32 H32A 0.9800 . ?
 C32 H32B 0.9800 . ?
 C32 H32C 0.9800 . ?
 C32 C38 1.49(4) . ?
 C33 H33A 0.9900 . ?
 C33 H33B 0.9900 . ?
 C33 C35 1.59(3) . ?
 C33 C94 1.54(4) . ?
 C34 H34A 0.9800 . ?
 C34 H34B 0.9800 . ?
 C34 H34C 0.9800 . ?
 C34 C70 1.54(5) . ?
 C35 H35A 0.9900 . ?
 C35 H35B 0.9900 . ?
 C35 C44 1.51(3) . ?
 C36 H36A 0.9800 . ?
 C36 H36B 0.9800 . ?
 C36 H36C 0.9800 . ?
 C37 C50 1.35(3) . ?
 C38 H38 1.0000 . ?
 C38 C101 1.53(5) . ?
 C39 H39 1.0000 . ?
 C39 C74 1.45(4) . ?
 C39 C109 1.48(2) . ?
 C40 H40A 0.9900 . ?
 C40 H40B 0.9900 . ?
 C40 C57 1.46(3) . ?
 C41 C44 1.57(3) . ?
 C41 C94 1.55(3) . ?
 C41 C111 1.60(4) . ?
 C42 C55 1.39(3) . ?
 C42 C66 1.41(3) . ?
 C43 H43A 0.9800 . ?
 C43 H43B 0.9800 . ?
 C43 H43C 0.9800 . ?
 C44 C51 1.56(2) . ?
 C45 O28 1.22(4) . ?
 C45 C124 1.57(6) . ?
 C46 C47 1.37(3) . ?
 C46 C53 1.41(4) . ?
 O24 C129 1.21(3) . ?
 C47 H47 0.9500 . ?
 C47 C77 1.42(3) . ?
 C48 C67 1.53(4) . ?
 C48 C78 1.43(5) . ?
 C48 C110 1.57(4) . ?
 C49 H49A 0.9800 . ?
 C49 H49B 0.9800 . ?
 C49 H49C 0.9800 . ?
 C50 H50 0.9500 . ?
 C50 C103 1.36(4) . ?
 C51 H51A 0.9900 . ?
 C51 H51B 0.9900 . ?
 C52 H52A 0.9800 . ?
 C52 H52B 0.9800 . ?
 C52 H52C 0.9800 . ?
 C53 H53 0.9500 . ?
 C53 C81 1.45(4) . ?
 C54 H54A 0.9800 . ?
 C54 H54B 0.9800 . ?
 C54 H54C 0.9800 . ?
 C54 C72 1.62(4) . ?
 C56 H56A 0.9800 . ?
 C56 H56B 0.9800 . ?
 C56 H56C 0.9800 . ?
 C56 C123 1.53(3) . ?
 C57 C60 1.63(4) . ?
 C57 C72 1.53(3) . ?
 C57 C75 1.57(4) . ?
 C58 O30 1.16(3) . ?
 C58 C105 1.48(3) . ?
 C58 C112 1.63(4) . ?
 C59 H59A 0.9800 . ?
 C59 H59B 0.9800 . ?
 C59 H59C 0.9800 . ?
 C59 C84 1.50(3) . ?
 C60 H60A 0.9900 . ?
 C60 H60B 0.9900 . ?
 C60 C92 1.55(4) . ?
 C61 H61A 0.9800 . ?
 C61 H61B 0.9800 . ?
 C61 H61C 0.9800 . ?
 C61 C84 1.47(3) . ?
 C62 C89 1.52(3) . ?
 C63 H63A 0.9800 . ?
 C63 H63B 0.9800 . ?
 C63 H63C 0.9800 . ?
 C63 C123 1.54(3) . ?
 C64 H64A 0.9900 . ?
 C64 H64B 0.9900 . ?
 C64 C0AA 1.59(5) . ?
 C65 H65 0.9500 . ?
 C65 C102 1.30(4) . ?
 C67 H67 1.0000 . ?
 C67 C0AA 1.57(4) . ?
 C68 H68 0.9500 . ?
 C68 C126 1.34(4) . ?
 C69 H69 0.9500 . ?
 C69 C99 1.42(4) . ?
 C70 C80 1.55(5) . ?
 C70 C108 1.60(5) . ?
 C70 C115 1.54(4) . ?
 C71 H71 1.0000 . ?
 C71 C96 1.42(4) . ?
 C73 H73A 0.9900 . ?
 C73 H73B 0.9900 . ?
 C74 H74A 0.9800 . ?
 C74 H74B 0.9800 . ?
 C74 H74C 0.9800 . ?
 C75 C88 1.47(5) . ?
 C75 O32 1.22(4) . ?
 C76 H76A 0.9800 . ?
 C76 H76B 0.9800 . ?
 C76 H76C 0.9800 . ?
 C77 H77 0.9500 . ?
 C78 H78A 0.9800 . ?
 C78 H78B 0.9800 . ?
 C78 H78C 0.9800 . ?
 C79 H79 0.9500 . ?
 C80 H80A 0.9800 . ?
 C80 H80B 0.9800 . ?
 C80 H80C 0.9800 . ?
 C81 H81 0.9500 . ?
 C82 H82A 0.9900 . ?
 C82 H82B 0.9900 . ?
 C82 C115 1.54(4) . ?
 C82 C121 1.48(2) . ?
 C83 H83A 0.9800 . ?
 C83 H83B 0.9800 . ?
 C83 H83C 0.9800 . ?
 C83 C106 1.63(5) . ?
 C84 H84 1.0000 . ?
 C86 H86A 0.9800 . ?
 C86 H86B 0.9800 . ?
 C86 H86C 0.9800 . ?
 C87 H87A 0.9800 . ?
 C87 H87B 0.9800 . ?
 C87 H87C 0.9800 . ?
 C88 H88A 0.9900 . ?
 C88 H88B 0.9900 . ?
 C89 H89A 0.9900 . ?
 C89 H89B 0.9900 . ?
 C90 H90 1.0000 . ?
 C90 C93 1.50(2) . ?
 C90 C106 1.48(2) . ?
 C90 C124 1.68(7) . ?
 C91 H91A 0.9800 . ?
 C91 H91B 0.9800 . ?
 C91 H91C 0.9800 . ?
 C92 H92A 0.9900 . ?
 C92 H92B 0.9900 . ?
 C93 H93A 0.9900 . ?
 C93 H93B 0.9900 . ?
 C93 C114 1.59(5) . ?
 C94 H94 1.0000 . ?
 C94 C118 1.54(4) . ?
 C95 H95A 0.9900 . ?
 C95 H95B 0.9900 . ?
 C95 C115 1.42(3) . ?
 C96 H96A 0.9800 . ?
 C96 H96B 0.9800 . ?
 C96 H96C 0.9800 . ?
 C97 H97A 0.9900 . ?
 C97 H97B 0.9900 . ?
 C97 C108 1.49(2) . ?
 C98 H98A 0.9900 . ?
 C98 H98B 0.9900 . ?
 C98 C117 1.63(3) . ?
 C98 C129 1.47(3) . ?
 C99 H99 0.9500 . ?
 C99 C103 1.39(4) . ?
 C100 H10A 0.9900 . ?
 C100 H10B 0.9900 . ?
 C100 C105 1.59(5) . ?
 C100 C107 1.58(6) . ?
 C101 H10C 0.9800 . ?
 C101 H10D 0.9800 . ?
 C101 H10E 0.9800 . ?
 C102 H102 0.9500 . ?
 C103 H103 0.9500 . ?
 C104 H10F 0.9900 . ?
 C104 H10G 0.9900 . ?
 C105 C116 1.50(3) . ?
 C106 C113 1.61(4) . ?
 C107 H10H 0.9900 . ?
 C107 H10I 0.9900 . ?
 C107 C122 1.62(5) . ?
 C108 H108 1.0000 . ?
 C108 C121 1.57(5) . ?
 C109 H10J 0.9800 . ?
 C109 H10K 0.9800 . ?
 C109 H10L 0.9800 . ?
 C110 H11A 0.9800 . ?
 C110 H11B 0.9800 . ?
 C110 H11C 0.9800 . ?
 C111 H11D 0.9800 . ?
 C111 H11E 0.9800 . ?
 C111 H11F 0.9800 . ?
 C112 H11G 0.9900 . ?
 C112 H11H 0.9900 . ?
 C112 C122 1.55(5) . ?
 C113 H11I 0.9800 . ?
 C113 H11J 0.9800 . ?
 C113 H11K 0.9800 . ?
 C114 H11L 0.9900 . ?
 C114 H11M 0.9900 . ?
 C116 H11N 0.9900 . ?
 C116 H11O 0.9900 . ?
 C117 H117 1.0000 . ?
 C117 C119 1.43(4) . ?
 C117 C123 1.55(4) . ?
 C118 H11P 0.9900 . ?
 C118 H11Q 0.9900 . ?
 C119 H11R 0.9900 . ?
 C119 H11S 0.9900 . ?
 C120 H12C 0.9900 . ?
 C120 H12D 0.9900 . ?
 C121 H12E 0.9900 . ?
 C121 H12F 0.9900 . ?
 C122 H122 1.0000 . ?
 C124 H12G 0.9900 . ?
 C124 H12H 0.9900 . ?
 C125 H125 1.0000 . ?
 C126 H126 0.9500 . ?
 C127 H12I 0.9602 . ?
 C127 H12J 0.9601 . ?
 C127 H12K 0.9598 . ?
 C127 C130 1.55(2) . ?
 C128 H12L 0.9800 . ?
 C128 H12M 0.9800 . ?
 C128 H12N 0.9800 . ?
 C128 C130 1.53(2) . ?
 O33 C130 1.24(2) . ?
 C0AA H0AA 0.9900 . ?
 C0AA H0AB 0.9900 . ?
 Cl7 C131 1.73(2) . ?
 Cl8 C131 1.74(2) . ?
 C131 H131 1.0000 . ?
 C131 Cl9 1.75(2) . ?
 Cl10 C132 1.60(6) . ?
 Cl11 C132 1.71(7) . ?
 Cl12 C132 1.70(6) . ?
 C132 H132 1.0000 . ?

loop_
  _geom_angle_atom_site_label_1
  _geom_angle_atom_site_label_2
  _geom_angle_atom_site_label_3
  _geom_angle
  _geom_angle_site_symmetry_1
  _geom_angle_site_symmetry_3
  _geom_angle_publ_flag
 Ag5 Ag1 Ag7 122.77(8) . . ?
 Ag5 Ag1 Ag9 63.06(5) . . ?
 Ag7 Ag1 Ag9 97.29(6) . . ?
 S3 Ag1 Ag5 51.12(12) . . ?
 S3 Ag1 Ag7 111.00(13) . . ?
 S3 Ag1 Ag9 113.81(12) . . ?
 S3 Ag1 O14 94.2(4) . . ?
 S10 Ag1 Ag5 109.40(13) . . ?
 S10 Ag1 Ag7 51.96(11) . . ?
 S10 Ag1 Ag9 51.98(11) . . ?
 S10 Ag1 S3 146.39(18) . . ?
 S10 Ag1 O14 108.2(4) . . ?
 O14 Ag1 Ag5 142.3(4) . . ?
 O14 Ag1 Ag7 79.7(5) . . ?
 O14 Ag1 Ag9 150.6(4) . . ?
 O26 Ag1 Ag5 94.4(5) . . ?
 O26 Ag1 Ag7 137.2(5) . . ?
 O26 Ag1 Ag9 80.3(6) . . ?
 O26 Ag1 S3 108.8(5) . . ?
 O26 Ag1 S10 98.9(5) . . ?
 O26 Ag1 O14 82.5(7) . . ?
 Ag12 Ag2 Ag9 91.7(3) . . ?
 S6 Ag2 Ag9 92.70(13) . . ?
 S6 Ag2 Ag12 48.97(14) . . ?
 S6 Ag2 Ag 48.2(4) . . ?
 S10 Ag2 Ag9 47.72(11) . . ?
 S10 Ag2 Ag12 83.24(19) . . ?
 S10 Ag2 S6 119.29(17) . . ?
 S10 Ag2 Ag 90.5(7) . . ?
 O10 Ag2 Ag9 75.9(4) . . ?
 O10 Ag2 Ag12 154.3(4) . . ?
 O10 Ag2 S6 108.3(4) . . ?
 O10 Ag2 S10 103.4(5) . . ?
 O10 Ag2 Ag 156.5(5) . . ?
 O19 Ag2 Ag9 152.4(6) . . ?
 O19 Ag2 Ag12 94.4(5) . . ?
 O19 Ag2 S6 111.5(6) . . ?
 O19 Ag2 S10 106.4(6) . . ?
 O19 Ag2 O10 107.0(6) . . ?
 O19 Ag2 Ag 86.5(6) . . ?
 Ag Ag2 Ag9 101.2(6) . . ?
 Ag5 Ag3 Ag10 100.93(7) . . ?
 S1 Ag3 Ag5 89.91(13) . . ?
 S1 Ag3 Ag10 51.36(11) . . ?
 S8 Ag3 Ag5 52.23(14) . . ?
 S8 Ag3 Ag10 96.17(13) . . ?
 S8 Ag3 S1 127.11(16) . . ?
 O6 Ag3 Ag5 163.4(4) . . ?
 O6 Ag3 Ag10 82.2(4) . . ?
 O6 Ag3 S1 104.4(4) . . ?
 O6 Ag3 S8 111.4(4) . . ?
 O6 Ag3 O29 96.3(6) . . ?
 O29 Ag3 Ag5 90.5(5) . . ?
 O29 Ag3 Ag10 144.4(6) . . ?
 O29 Ag3 S1 95.7(5) . . ?
 O29 Ag3 S8 117.0(6) . . ?
 S3 Ag4 S5 107.24(17) . . ?
 O7 Ag4 S3 109.5(4) . . ?
 O7 Ag4 S5 108.4(5) . . ?
 O7 Ag4 O16 110.8(5) . . ?
 O16 Ag4 S3 116.2(4) . . ?
 O16 Ag4 S5 104.2(4) . . ?
 Ag1 Ag5 Ag8 101.28(6) . . ?
 Ag1 Ag5 Ag9 58.96(5) . . ?
 Ag3 Ag5 Ag1 136.44(9) . . ?
 Ag3 Ag5 Ag8 74.14(6) . . ?
 Ag3 Ag5 Ag9 99.14(7) . . ?
 Ag8 Ag5 Ag9 143.99(9) . . ?
 S3 Ag5 Ag1 53.43(12) . . ?
 S3 Ag5 Ag3 124.38(14) . . ?
 S3 Ag5 Ag8 53.38(12) . . ?
 S3 Ag5 Ag9 112.02(13) . . ?
 S3 Ag5 S8 154.1(2) . . ?
 S8 Ag5 Ag1 107.66(13) . . ?
 S8 Ag5 Ag3 54.12(13) . . ?
 S8 Ag5 Ag8 126.86(15) . . ?
 S8 Ag5 Ag9 50.17(12) . . ?
 Ag10 Ag6 Ag8 94.60(6) . . ?
 Ag10 Ag6 Ag 58.3(3) . . ?
 Ag12 Ag6 Ag8 115.7(2) . . ?
 Ag12 Ag6 Ag10 56.91(13) . . ?
 S1 Ag6 Ag8 50.98(13) . . ?
 S1 Ag6 Ag10 51.60(11) . . ?
 S1 Ag6 Ag12 102.4(2) . . ?
 S1 Ag6 S5 141.34(18) . . ?
 S1 Ag6 O13 107.7(5) . . ?
 S1 Ag6 O21 97.2(6) . . ?
 S1 Ag6 Ag 107.3(3) . . ?
 S5 Ag6 Ag8 110.49(16) . . ?
 S5 Ag6 Ag10 107.39(12) . . ?
 S5 Ag6 Ag12 50.68(16) . . ?
 S5 Ag6 O21 114.6(6) . . ?
 S5 Ag6 Ag 51.5(5) . . ?
 O13 Ag6 Ag8 80.8(5) . . ?
 O13 Ag6 Ag10 151.5(5) . . ?
 O13 Ag6 Ag12 149.6(5) . . ?
 O13 Ag6 S5 100.5(5) . . ?
 O13 Ag6 O21 77.4(6) . . ?
 O13 Ag6 Ag 144.8(6) . . ?
 O21 Ag6 Ag8 132.6(5) . . ?
 O21 Ag6 Ag10 85.6(5) . . ?
 O21 Ag6 Ag12 103.9(5) . . ?
 O21 Ag6 Ag 94.5(10) . . ?
 Ag Ag6 Ag8 125.6(8) . . ?
 Ag1 Ag7 Ag 104.1(5) . . ?
 Ag12 Ag7 Ag1 94.5(3) . . ?
 S5 Ag7 Ag1 93.41(14) . . ?
 S5 Ag7 Ag12 51.54(15) . . ?
 S5 Ag7 Ag 51.4(3) . . ?
 S10 Ag7 Ag1 52.44(12) . . ?
 S10 Ag7 Ag12 88.31(19) . . ?
 S10 Ag7 S5 127.29(17) . . ?
 S10 Ag7 O17 105.6(4) . . ?
 S10 Ag7 Ag 94.7(6) . . ?
 O9 Ag7 Ag1 86.6(4) . . ?
 O9 Ag7 Ag12 155.8(4) . . ?
 O9 Ag7 S5 104.3(4) . . ?
 O9 Ag7 S10 111.0(4) . . ?
 O9 Ag7 O17 116.0(6) . . ?
 O9 Ag7 Ag 153.2(7) . . ?
 O17 Ag7 Ag1 154.6(4) . . ?
 O17 Ag7 Ag12 69.8(6) . . ?
 O17 Ag7 S5 91.9(4) . . ?
 O17 Ag7 Ag 61.1(6) . . ?
 Ag5 Ag8 Ag6 98.00(7) . . ?
 S1 Ag8 Ag5 88.49(11) . . ?
 S1 Ag8 Ag6 49.06(11) . . ?
 S3 Ag8 Ag5 51.00(12) . . ?
 S3 Ag8 Ag6 91.09(13) . . ?
 S3 Ag8 S1 120.97(16) . . ?
 O4 Ag8 Ag5 154.3(4) . . ?
 O4 Ag8 Ag6 81.0(4) . . ?
 O4 Ag8 S1 109.0(4) . . ?
 O4 Ag8 S3 103.3(4) . . ?
 O5 Ag8 Ag5 88.9(4) . . ?
 O5 Ag8 Ag6 150.6(4) . . ?
 O5 Ag8 S1 103.0(4) . . ?
 O5 Ag8 S3 114.9(4) . . ?
 O5 Ag8 O4 104.6(5) . . ?
 Ag1 Ag9 Ag2 92.78(6) . . ?
 Ag1 Ag9 Ag5 57.98(5) . . ?
 Ag5 Ag9 Ag2 117.84(7) . . ?
 S8 Ag9 Ag1 105.92(12) . . ?
 S8 Ag9 Ag2 107.53(16) . . ?
 S8 Ag9 Ag5 49.37(12) . . ?
 S8 Ag9 S10 137.33(18) . . ?
 S8 Ag9 O3 97.0(4) . . ?
 S8 Ag9 O23 114.7(6) . . ?
 S10 Ag9 Ag1 52.40(11) . . ?
 S10 Ag9 Ag2 48.54(12) . . ?
 S10 Ag9 Ag5 105.14(12) . . ?
 S10 Ag9 O23 100.4(5) . . ?
 O3 Ag9 Ag1 157.0(4) . . ?
 O3 Ag9 Ag2 80.8(4) . . ?
 O3 Ag9 Ag5 144.0(4) . . ?
 O3 Ag9 S10 109.8(4) . . ?
 O3 Ag9 O23 85.3(6) . . ?
 O23 Ag9 Ag1 84.4(5) . . ?
 O23 Ag9 Ag2 136.8(5) . . ?
 O23 Ag9 Ag5 97.0(5) . . ?
 Ag3 Ag10 Ag6 94.74(6) . . ?
 Ag12 Ag10 Ag3 115.6(2) . . ?
 Ag12 Ag10 Ag6 59.96(12) . . ?
 S1 Ag10 Ag3 52.32(11) . . ?
 S1 Ag10 Ag6 50.61(11) . . ?
 S1 Ag10 Ag12 104.2(2) . . ?
 S1 Ag10 S6 144.22(18) . . ?
 S1 Ag10 O18 102.6(4) . . ?
 S1 Ag10 Ag 109.9(4) . . ?
 S6 Ag10 Ag3 109.34(13) . . ?
 S6 Ag10 Ag6 111.64(12) . . ?
 S6 Ag10 Ag12 51.81(15) . . ?
 S6 Ag10 O18 103.5(4) . . ?
 S6 Ag10 Ag 51.8(4) . . ?
 O2 Ag10 Ag3 80.6(4) . . ?
 O2 Ag10 Ag6 154.2(3) . . ?
 O2 Ag10 Ag12 144.5(4) . . ?
 O2 Ag10 S1 110.2(4) . . ?
 O2 Ag10 S6 93.7(3) . . ?
 O2 Ag10 O18 90.4(7) . . ?
 O2 Ag10 Ag 139.9(5) . . ?
 O18 Ag10 Ag3 146.4(4) . . ?
 O18 Ag10 Ag6 79.4(5) . . ?
 O18 Ag10 Ag12 90.3(5) . . ?
 O18 Ag10 Ag 80.5(11) . . ?
 Ag Ag10 Ag3 126.0(9) . . ?
 Ag Ag10 Ag6 62.1(3) . . ?
 S6 Ag11 S8 112.55(18) . . ?
 O1 Ag11 S6 117.7(4) . . ?
 O1 Ag11 S8 105.7(4) . . ?
 O12 Ag11 S6 109.1(5) . . ?
 O12 Ag11 S8 106.1(5) . . ?
 O12 Ag11 O1 104.8(6) . . ?
 Ag6 Ag12 Ag2 151.9(5) . . ?
 Ag7 Ag12 Ag2 73.61(10) . . ?
 Ag7 Ag12 Ag6 104.0(2) . . ?
 Ag7 Ag12 Ag10 148.7(5) . . ?
 Ag10 Ag12 Ag2 104.0(2) . . ?
 Ag10 Ag12 Ag6 63.1(2) . . ?
 S5 Ag12 Ag2 129.6(2) . . ?
 S5 Ag12 Ag6 52.82(19) . . ?
 S5 Ag12 Ag7 56.25(17) . . ?
 S5 Ag12 Ag10 115.7(4) . . ?
 S5 Ag12 S6 168.1(7) . . ?
 S6 Ag12 Ag2 52.61(14) . . ?
 S6 Ag12 Ag6 118.8(4) . . ?
 S6 Ag12 Ag7 125.5(2) . . ?
 S6 Ag12 Ag10 55.80(19) . . ?
 Ag3 S1 Ag8 91.61(17) . . ?
 Ag6 S1 Ag3 132.89(18) . . ?
 Ag6 S1 Ag8 79.96(16) . . ?
 Ag6 S1 Ag10 77.79(14) . . ?
 Ag10 S1 Ag3 76.33(13) . . ?
 Ag10 S1 Ag8 135.06(19) . . ?
 C84 S1 Ag3 114.6(6) . . ?
 C84 S1 Ag6 111.6(6) . . ?
 C84 S1 Ag8 111.1(6) . . ?
 C84 S1 Ag10 113.3(6) . . ?
 O1 S2 C14 108.7(12) . . ?
 O2 S2 O1 112.0(8) . . ?
 O2 S2 O6 110.1(10) . . ?
 O2 S2 C14 105.3(12) . . ?
 O6 S2 O1 111.1(10) . . ?
 O6 S2 C14 109.4(11) . . ?
 Ag1 S3 Ag4 87.20(16) . . ?
 Ag1 S3 Ag8 137.7(2) . . ?
 Ag5 S3 Ag1 75.45(14) . . ?
 Ag5 S3 Ag4 139.4(2) . . ?
 Ag5 S3 Ag8 75.62(15) . . ?
 Ag8 S3 Ag4 95.26(18) . . ?
 C71 S3 Ag1 108.7(8) . . ?
 C71 S3 Ag4 107.7(9) . . ?
 C71 S3 Ag5 112.5(9) . . ?
 C71 S3 Ag8 110.7(8) . . ?
 O4 S4 O7 111.8(10) . . ?
 O4 S4 O13 113.7(10) . . ?
 O4 S4 C73 105.8(9) . . ?
 O7 S4 O13 113.7(11) . . ?
 O7 S4 C73 108.3(9) . . ?
 O13 S4 C73 102.7(10) . . ?
 Ag6 S5 Ag4 87.27(17) . . ?
 Ag6 S5 Ag7 137.3(2) . . ?
 Ag6 S5 Ag 78.9(4) . . ?
 Ag7 S5 Ag4 92.7(2) . . ?
 Ag12 S5 Ag4 132.2(4) . . ?
 Ag12 S5 Ag6 76.5(3) . . ?
 Ag12 S5 Ag7 72.22(17) . . ?
 C38 S5 Ag4 112.9(9) . . ?
 C38 S5 Ag6 106.6(9) . . ?
 C38 S5 Ag7 112.5(9) . . ?
 C38 S5 Ag12 114.8(10) . . ?
 C38 S5 Ag 102.1(13) . . ?
 Ag S5 Ag4 144.8(9) . . ?
 Ag S5 Ag7 76.9(9) . . ?
 Ag2 S6 Ag11 93.46(18) . . ?
 Ag10 S6 Ag2 140.2(2) . . ?
 Ag10 S6 Ag11 84.20(15) . . ?
 Ag12 S6 Ag2 78.41(18) . . ?
 Ag12 S6 Ag10 72.4(3) . . ?
 Ag12 S6 Ag11 128.3(4) . . ?
 C18 S6 Ag2 107.6(7) . . ?
 C18 S6 Ag10 109.0(7) . . ?
 C18 S6 Ag11 116.2(8) . . ?
 C18 S6 Ag12 114.9(9) . . ?
 C18 S6 Ag 101.8(13) . . ?
 Ag S6 Ag2 82.4(9) . . ?
 Ag S6 Ag10 75.2(4) . . ?
 Ag S6 Ag11 141.0(9) . . ?
 O3 S7 C12 105.5(11) . . ?
 O10 S7 O3 109.1(11) . . ?
 O10 S7 O12 115.6(12) . . ?
 O10 S7 C12 110.1(10) . . ?
 O12 S7 O3 110.9(11) . . ?
 O12 S7 C12 105.0(11) . . ?
 Ag3 S8 Ag11 88.6(2) . . ?
 Ag5 S8 Ag3 73.65(14) . . ?
 Ag5 S8 Ag9 80.46(17) . . ?
 Ag5 S8 Ag11 135.2(2) . . ?
 Ag9 S8 Ag3 140.0(2) . . ?
 Ag9 S8 Ag11 88.86(17) . . ?
 C39 S8 Ag3 109.8(8) . . ?
 C39 S8 Ag5 111.0(9) . . ?
 C39 S8 Ag9 107.7(8) . . ?
 C39 S8 Ag11 113.7(8) . . ?
 O9 S9 C51 106.3(10) . . ?
 O14 S9 O9 115.6(10) . . ?
 O14 S9 C51 100.0(10) . . ?
 O16 S9 O9 112.5(11) . . ?
 O16 S9 O14 113.0(10) . . ?
 O16 S9 C51 108.0(9) . . ?
 Ag1 S10 Ag2 134.9(2) . . ?
 Ag7 S10 Ag1 75.60(13) . . ?
 Ag7 S10 Ag2 92.73(18) . . ?
 Ag7 S10 Ag9 134.7(2) . . ?
 Ag9 S10 Ag1 75.61(14) . . ?
 Ag9 S10 Ag2 83.74(16) . . ?
 C2 S10 Ag1 113.0(9) . . ?
 C2 S10 Ag2 111.5(9) . . ?
 C2 S10 Ag7 114.0(8) . . ?
 C2 S10 Ag9 109.2(8) . . ?
 O8 S11 O26 108.9(13) . . ?
 O8 S11 C116 105.6(12) . . ?
 O23 S11 O8 113.7(12) . . ?
 O23 S11 O26 111.1(13) . . ?
 O23 S11 C116 116.3(15) . . ?
 O26 S11 C116 100.4(11) . . ?
 O5 S12 O22 108.4(11) . . ?
 O5 S12 C95 107.0(9) . . ?
 O22 S12 C95 109.1(11) . . ?
 O29 S12 O5 114.6(12) . . ?
 O29 S12 O22 110.6(13) . . ?
 O29 S12 C95 107.0(11) . . ?
 O18 S13 O20 109.2(14) . . ?
 O18 S13 O21 117.8(13) . . ?
 O18 S13 C104 107.1(13) . . ?
 O20 S13 O21 109.3(13) . . ?
 O20 S13 C104 111.6(12) . . ?
 O21 S13 C104 101.6(14) . . ?
 O17 S14 O19 118.4(11) . . ?
 O17 S14 C40 109.2(14) . . ?
 O17 S14 O31 108.8(13) . . ?
 O19 S14 C40 110.2(13) . . ?
 O19 S14 O31 107.4(15) . . ?
 O31 S14 C40 101.4(13) . . ?
 S2 O1 Ag11 112.0(8) . . ?
 S2 O2 Ag10 124.8(11) . . ?
 S7 O3 Ag9 119.8(9) . . ?
 S4 O4 Ag8 122.1(8) . . ?
 S12 O5 Ag8 117.0(8) . . ?
 H1A C1 H1B 109.3 . . ?
 C30 C1 H1A 111.4 . . ?
 C30 C1 H1B 111.4 . . ?
 C30 C1 C119 101.9(18) . . ?
 C119 C1 H1A 111.4 . . ?
 C119 C1 H1B 111.4 . . ?
 S10 C2 H2 107.8 . . ?
 C36 C2 S10 107.5(16) . . ?
 C36 C2 H2 107.8 . . ?
 C43 C2 S10 116(2) . . ?
 C43 C2 H2 107.8 . . ?
 C43 C2 C36 110(2) . . ?
 S2 O6 Ag3 119.7(8) . . ?
 S4 O7 Ag4 118.0(8) . . ?
 H3A C3 H3B 109.5 . . ?
 H3A C3 H3C 109.5 . . ?
 H3B C3 H3C 109.5 . . ?
 C72 C3 H3A 109.5 . . ?
 C72 C3 H3B 109.5 . . ?
 C72 C3 H3C 109.5 . . ?
 C13 C4 H4 122.3 . . ?
 C29 C4 H4 122.3 . . ?
 C29 C4 C13 115(2) . . ?
 S9 O9 Ag7 117.2(8) . . ?
 H5A C5 H5B 108.9 . . ?
 C67 C5 H5A 110.8 . . ?
 C67 C5 H5B 110.8 . . ?
 C67 C5 C85 105(3) . . ?
 C85 C5 H5A 110.8 . . ?
 C85 C5 H5B 110.8 . . ?
 H6A C6 H6B 109.5 . . ?
 H6A C6 H6C 109.5 . . ?
 H6B C6 H6C 109.5 . . ?
 C71 C6 H6A 109.5 . . ?
 C71 C6 H6B 109.5 . . ?
 C71 C6 H6C 109.5 . . ?
 C72 C7 H7 113.3 . . ?
 C72 C7 C88 106(2) . . ?
 C72 C7 C92 99(2) . . ?
 C88 C7 H7 113.3 . . ?
 C88 C7 C92 110(3) . . ?
 C92 C7 H7 113.3 . . ?
 S7 O10 Ag2 124.6(9) . . ?
 C37 C8 C66 123.0(19) . . ?
 C37 C8 C102 117(2) . . ?
 C66 C8 C102 120(2) . . ?
 C15 C9 H9 113.6 . . ?
 C28 C9 H9 113.6 . . ?
 C28 C9 C15 101.9(19) . . ?
 C28 C9 C89 108(2) . . ?
 C89 C9 H9 113.6 . . ?
 C89 C9 C15 105(2) . . ?
 C45 C10 C106 95(2) . . ?
 C45 C10 C114 106(2) . . ?
 C104 C10 C45 112(2) . . ?
 C104 C10 C106 124(2) . . ?
 C104 C10 C114 115(2) . . ?
 C106 C10 C114 102(2) . . ?
 S7 O12 Ag11 122.0(9) . . ?
 C26 C11 H11 117.5 . . ?
 C26 C11 C55 125(2) . . ?
 C55 C11 H11 117.4 . . ?
 S7 C12 H12A 107.1 . . ?
 S7 C12 H12B 107.1 . . ?
 H12A C12 H12B 106.8 . . ?
 C16 C12 S7 120.8(18) . . ?
 C16 C12 H12A 107.1 . . ?
 C16 C12 H12B 107.1 . . ?
 C4 C13 H13 118.8 . . ?
 C25 C13 C4 122(2) . . ?
 C25 C13 H13 118.8 . . ?
 S4 O13 Ag6 119.2(10) . . ?
 S2 C14 H14A 107.1 . . ?
 S2 C14 H14B 107.1 . . ?
 H14A C14 H14B 106.8 . . ?
 C20 C14 S2 121(2) . . ?
 C20 C14 H14A 107.1 . . ?
 C20 C14 H14B 107.1 . . ?
 C9 C15 H15A 111.6 . . ?
 C9 C15 H15B 111.6 . . ?
 H15A C15 H15B 109.4 . . ?
 C120 C15 C9 101(2) . . ?
 C120 C15 H15A 111.6 . . ?
 C120 C15 H15B 111.6 . . ?
 C12 C16 C28 116.5(19) . . ?
 C62 C16 C12 115(2) . . ?
 C62 C16 C28 98.5(16) . . ?
 C62 C16 C120 104(2) . . ?
 C120 C16 C12 116.5(19) . . ?
 C120 C16 C28 104(2) . . ?
 S9 O14 Ag1 122.1(11) . . ?
 S9 O16 Ag4 112.0(8) . . ?
 C37 C17 C55 120(2) . . ?
 C69 C17 C37 120(2) . . ?
 C69 C17 C55 120(2) . . ?
 S14 O17 Ag7 136.1(10) . . ?
 S6 C18 H18 106.7 . . ?
 C49 C18 S6 110.1(18) . . ?
 C49 C18 H18 106.7 . . ?
 C86 C18 S6 112.9(18) . . ?
 C86 C18 H18 106.7 . . ?
 C86 C18 C49 113(2) . . ?
 Cl1 C19 Cl3 108.6(11) . . ?
 Cl1 C19 H19 109.0 . . ?
 Cl2 C19 Cl1 112.3(12) . . ?
 Cl2 C19 Cl3 109.0(12) . . ?
 Cl2 C19 H19 109.0 . . ?
 Cl3 C19 H19 109.0 . . ?
 S13 O18 Ag10 127.9(12) . . ?
 C14 C20 C64 111(2) . . ?
 C14 C20 C85 106(2) . . ?
 C48 C20 C14 127(2) . . ?
 C48 C20 C64 108(3) . . ?
 C48 C20 C85 100(2) . . ?
 C64 C20 C85 100(2) . . ?
 S14 O19 Ag2 122.5(11) . . ?
 C31 C21 C65 122(2) . . ?
 C31 C21 C68 116(2) . . ?
 C68 C21 C65 123(2) . . ?
 O25 C22 C97 130(2) . . ?
 O25 C22 C115 122(2) . . ?
 C97 C22 C115 108(2) . . ?
 H23A C23 H23B 109.5 . . ?
 H23A C23 H23C 109.5 . . ?
 H23B C23 H23C 109.5 . . ?
 C41 C23 H23A 109.5 . . ?
 C41 C23 H23B 109.5 . . ?
 C41 C23 H23C 109.5 . . ?
 C77 N1 H1 118.2 . . ?
 C77 N1 C81 124(2) . . ?
 C81 N1 H1 118.2 . . ?
 O27 C24 C44 128(2) . . ?
 O27 C24 C118 124(3) . . ?
 C118 C24 C44 108(2) . . ?
 C79 N2 H2A 119.4 . . ?
 C126 N2 H2A 119.4 . . ?
 C126 N2 C79 121(3) . . ?
 C13 C25 H25 118.5 . . ?
 C13 C25 C66 123(2) . . ?
 C66 C25 H25 118.5 . . ?
 C11 C26 H26 118.1 . . ?
 C11 C26 C46 124(2) . . ?
 C46 C26 H26 118.1 . . ?
 C52 C27 C105 112(2) . . ?
 C52 C27 C122 109(3) . . ?
 C87 C27 C52 113(3) . . ?
 C87 C27 C105 113(3) . . ?
 C87 C27 C122 116(3) . . ?
 C105 C27 C122 91(2) . . ?
 C9 C28 C16 93.1(17) . . ?
 C9 C28 C76 117.2(18) . . ?
 C9 C28 C91 116(2) . . ?
 C16 C28 C76 113(2) . . ?
 C16 C28 C91 112.8(17) . . ?
 C76 C28 C91 105(2) . . ?
 C4 C29 H29 116.9 . . ?
 C4 C29 C42 126.2(19) . . ?
 C42 C29 H29 116.9 . . ?
 C1 C30 C129 103(2) . . ?
 C73 C30 C1 119.1(18) . . ?
 C73 C30 C123 119(2) . . ?
 C73 C30 C129 112(2) . . ?
 C123 C30 C1 102(2) . . ?
 C123 C30 C129 97.7(16) . . ?
 C21 C31 H31 118.0 . . ?
 C21 C31 C79 124(3) . . ?
 C79 C31 H31 118.0 . . ?
 H32A C32 H32B 109.5 . . ?
 H32A C32 H32C 109.5 . . ?
 H32B C32 H32C 109.5 . . ?
 C38 C32 H32A 109.5 . . ?
 C38 C32 H32B 109.5 . . ?
 C38 C32 H32C 109.4 . . ?
 S13 O21 Ag6 123.2(12) . . ?
 H33A C33 H33B 109.2 . . ?
 C35 C33 H33A 111.3 . . ?
 C35 C33 H33B 111.3 . . ?
 C94 C33 H33A 111.3 . . ?
 C94 C33 H33B 111.3 . . ?
 C94 C33 C35 102.2(17) . . ?
 H34A C34 H34B 109.5 . . ?
 H34A C34 H34C 109.5 . . ?
 H34B C34 H34C 109.5 . . ?
 C70 C34 H34A 109.5 . . ?
 C70 C34 H34B 109.5 . . ?
 C70 C34 H34C 109.5 . . ?
 C33 C35 H35A 111.3 . . ?
 C33 C35 H35B 111.3 . . ?
 H35A C35 H35B 109.2 . . ?
 C44 C35 C33 102.4(17) . . ?
 C44 C35 H35A 111.3 . . ?
 C44 C35 H35B 111.3 . . ?
 C2 C36 H36A 109.5 . . ?
 C2 C36 H36B 109.5 . . ?
 C2 C36 H36C 109.5 . . ?
 H36A C36 H36B 109.5 . . ?
 H36A C36 H36C 109.5 . . ?
 H36B C36 H36C 109.5 . . ?
 C8 C37 C17 118(2) . . ?
 C50 C37 C8 124.2(19) . . ?
 C50 C37 C17 118(2) . . ?
 S5 C38 H38 110.9 . . ?
 C32 C38 S5 104(2) . . ?
 C32 C38 H38 110.9 . . ?
 C32 C38 C101 118(3) . . ?
 C101 C38 S5 102(2) . . ?
 C101 C38 H38 110.9 . . ?
 S8 C39 H39 104.4 . . ?
 C74 C39 S8 111.1(19) . . ?
 C74 C39 H39 104.4 . . ?
 C74 C39 C109 117(3) . . ?
 C109 C39 S8 113.8(18) . . ?
 C109 C39 H39 104.4 . . ?
 S11 O23 Ag9 127.2(12) . . ?
 S14 C40 H40A 106.4 . . ?
 S14 C40 H40B 106.4 . . ?
 H40A C40 H40B 106.5 . . ?
 C57 C40 S14 123.8(19) . . ?
 C57 C40 H40A 106.4 . . ?
 C57 C40 H40B 106.4 . . ?
 C23 C41 C44 113.9(18) . . ?
 C23 C41 C111 113(2) . . ?
 C44 C41 C111 111(2) . . ?
 C94 C41 C23 112(2) . . ?
 C94 C41 C44 91.4(16) . . ?
 C94 C41 C111 113.4(19) . . ?
 C55 C42 C29 121.1(19) . . ?
 C55 C42 C66 123(2) . . ?
 C66 C42 C29 116(2) . . ?
 C2 C43 H43A 109.5 . . ?
 C2 C43 H43B 109.5 . . ?
 C2 C43 H43C 109.5 . . ?
 H43A C43 H43B 109.5 . . ?
 H43A C43 H43C 109.5 . . ?
 H43B C43 H43C 109.5 . . ?
 C24 C44 C41 98.7(17) . . ?
 C24 C44 C51 107.0(18) . . ?
 C35 C44 C24 105.4(18) . . ?
 C35 C44 C41 105.8(17) . . ?
 C35 C44 C51 116.7(15) . . ?
 C51 C44 C41 120.7(16) . . ?
 C10 C45 C124 105(3) . . ?
 O28 C45 C10 132(3) . . ?
 O28 C45 C124 123(3) . . ?
 C47 C46 C26 116.0(19) . . ?
 C47 C46 C53 120.1(19) . . ?
 C53 C46 C26 124(2) . . ?
 C46 C47 H47 119.8 . . ?
 C46 C47 C77 120(2) . . ?
 C77 C47 H47 119.8 . . ?
 C20 C48 C67 96(2) . . ?
 C20 C48 C110 110(3) . . ?
 C67 C48 C110 115(3) . . ?
 C78 C48 C20 110(3) . . ?
 C78 C48 C67 114(3) . . ?
 C78 C48 C110 110(3) . . ?
 C18 C49 H49A 109.5 . . ?
 C18 C49 H49B 109.5 . . ?
 C18 C49 H49C 109.5 . . ?
 H49A C49 H49B 109.5 . . ?
 H49A C49 H49C 109.5 . . ?
 H49B C49 H49C 109.5 . . ?
 C37 C50 H50 118.3 . . ?
 C37 C50 C103 123(2) . . ?
 C103 C50 H50 118.3 . . ?
 S9 C51 H51A 107.2 . . ?
 S9 C51 H51B 107.2 . . ?
 C44 C51 S9 120.6(16) . . ?
 C44 C51 H51A 107.2 . . ?
 C44 C51 H51B 107.2 . . ?
 H51A C51 H51B 106.8 . . ?
 C27 C52 H52A 109.5 . . ?
 C27 C52 H52B 109.5 . . ?
 C27 C52 H52C 109.5 . . ?
 H52A C52 H52B 109.5 . . ?
 H52A C52 H52C 109.5 . . ?
 H52B C52 H52C 109.5 . . ?
 C46 C53 H53 122.3 . . ?
 C46 C53 C81 115(3) . . ?
 C81 C53 H53 122.3 . . ?
 H54A C54 H54B 109.5 . . ?
 H54A C54 H54C 109.5 . . ?
 H54B C54 H54C 109.5 . . ?
 C72 C54 H54A 109.5 . . ?
 C72 C54 H54B 109.5 . . ?
 C72 C54 H54C 109.5 . . ?
 S11 O26 Ag1 136.7(14) . . ?
 C17 C55 C11 120(2) . . ?
 C42 C55 C11 123(2) . . ?
 C42 C55 C17 118(2) . . ?
 H56A C56 H56B 109.5 . . ?
 H56A C56 H56C 109.5 . . ?
 H56B C56 H56C 109.5 . . ?
 C123 C56 H56A 109.5 . . ?
 C123 C56 H56B 109.5 . . ?
 C123 C56 H56C 109.5 . . ?
 C40 C57 C60 114(2) . . ?
 C40 C57 C72 131(2) . . ?
 C40 C57 C75 109(2) . . ?
 C72 C57 C60 99(2) . . ?
 C72 C57 C75 101(2) . . ?
 C75 C57 C60 97(2) . . ?
 O30 C58 C105 137(3) . . ?
 O30 C58 C112 118(3) . . ?
 C105 C58 C112 105(2) . . ?
 H59A C59 H59B 109.5 . . ?
 H59A C59 H59C 109.5 . . ?
 H59B C59 H59C 109.5 . . ?
 C84 C59 H59A 109.5 . . ?
 C84 C59 H59B 109.5 . . ?
 C84 C59 H59C 109.5 . . ?
 C57 C60 H60A 111.4 . . ?
 C57 C60 H60B 111.4 . . ?
 H60A C60 H60B 109.2 . . ?
 C92 C60 C57 102(2) . . ?
 C92 C60 H60A 111.4 . . ?
 C92 C60 H60B 111.4 . . ?
 H61A C61 H61B 109.5 . . ?
 H61A C61 H61C 109.5 . . ?
 H61B C61 H61C 109.5 . . ?
 C84 C61 H61A 109.5 . . ?
 C84 C61 H61B 109.5 . . ?
 C84 C61 H61C 109.5 . . ?
 C16 C62 C89 109.2(19) . . ?
 O15 C62 C16 126(2) . . ?
 O15 C62 C89 125(2) . . ?
 H63A C63 H63B 109.5 . . ?
 H63A C63 H63C 109.5 . . ?
 H63B C63 H63C 109.5 . . ?
 C123 C63 H63A 109.5 . . ?
 C123 C63 H63B 109.5 . . ?
 C123 C63 H63C 109.5 . . ?
 C20 C64 H64A 111.5 . . ?
 C20 C64 H64B 111.5 . . ?
 C20 C64 C0AA 101(2) . . ?
 H64A C64 H64B 109.3 . . ?
 C0AA C64 H64A 111.5 . . ?
 C0AA C64 H64B 111.5 . . ?
 C21 C65 H65 117.2 . . ?
 C102 C65 C21 126(2) . . ?
 C102 C65 H65 117.2 . . ?
 C8 C66 C25 124(2) . . ?
 C8 C66 C42 118(2) . . ?
 C42 C66 C25 117(2) . . ?
 C5 C67 C48 100(2) . . ?
 C5 C67 H67 115.3 . . ?
 C5 C67 C0AA 106(3) . . ?
 C48 C67 H67 115.3 . . ?
 C48 C67 C0AA 103(2) . . ?
 C0AA C67 H67 115.3 . . ?
 C21 C68 H68 119.7 . . ?
 C126 C68 C21 121(3) . . ?
 C126 C68 H68 119.7 . . ?
 C17 C69 H69 121.2 . . ?
 C17 C69 C99 118(2) . . ?
 C99 C69 H69 121.2 . . ?
 C34 C70 C80 113(3) . . ?
 C34 C70 C108 113(3) . . ?
 C34 C70 C115 111(3) . . ?
 C80 C70 C108 102(3) . . ?
 C115 C70 C80 118(3) . . ?
 C115 C70 C108 98(2) . . ?
 S3 C71 H71 107.0 . . ?
 C6 C71 S3 106.9(18) . . ?
 C6 C71 H71 107.0 . . ?
 C96 C71 S3 113(2) . . ?
 C96 C71 C6 116(2) . . ?
 C96 C71 H71 107.0 . . ?
 C3 C72 C54 107(2) . . ?
 C7 C72 C3 117(3) . . ?
 C7 C72 C54 112(2) . . ?
 C7 C72 C57 98(2) . . ?
 C57 C72 C3 115(2) . . ?
 C57 C72 C54 107(2) . . ?
 S4 C73 H73A 108.1 . . ?
 S4 C73 H73B 108.1 . . ?
 C30 C73 S4 116.6(16) . . ?
 C30 C73 H73A 108.1 . . ?
 C30 C73 H73B 108.1 . . ?
 H73A C73 H73B 107.3 . . ?
 C39 C74 H74A 109.5 . . ?
 C39 C74 H74B 109.5 . . ?
 C39 C74 H74C 109.5 . . ?
 H74A C74 H74B 109.5 . . ?
 H74A C74 H74C 109.5 . . ?
 H74B C74 H74C 109.5 . . ?
 C88 C75 C57 109(3) . . ?
 O32 C75 C57 126(3) . . ?
 O32 C75 C88 124(3) . . ?
 C28 C76 H76A 109.5 . . ?
 C28 C76 H76B 109.5 . . ?
 C28 C76 H76C 109.5 . . ?
 H76A C76 H76B 109.5 . . ?
 H76A C76 H76C 109.5 . . ?
 H76B C76 H76C 109.5 . . ?
 N1 C77 C47 119(2) . . ?
 N1 C77 H77 120.4 . . ?
 C47 C77 H77 120.4 . . ?
 C48 C78 H78A 109.5 . . ?
 C48 C78 H78B 109.5 . . ?
 C48 C78 H78C 109.5 . . ?
 H78A C78 H78B 109.5 . . ?
 H78A C78 H78C 109.5 . . ?
 H78B C78 H78C 109.5 . . ?
 N2 C79 H79 121.1 . . ?
 C31 C79 N2 118(3) . . ?
 C31 C79 H79 121.1 . . ?
 C70 C80 H80A 109.5 . . ?
 C70 C80 H80B 109.5 . . ?
 C70 C80 H80C 109.5 . . ?
 H80A C80 H80B 109.5 . . ?
 H80A C80 H80C 109.5 . . ?
 H80B C80 H80C 109.5 . . ?
 N1 C81 C53 121(3) . . ?
 N1 C81 H81 119.4 . . ?
 C53 C81 H81 119.4 . . ?
 H82A C82 H82B 108.8 . . ?
 C115 C82 H82A 110.6 . . ?
 C115 C82 H82B 110.6 . . ?
 C121 C82 H82A 110.6 . . ?
 C121 C82 H82B 110.6 . . ?
 C121 C82 C115 106(3) . . ?
 H83A C83 H83B 109.5 . . ?
 H83A C83 H83C 109.5 . . ?
 H83B C83 H83C 109.5 . . ?
 C106 C83 H83A 109.5 . . ?
 C106 C83 H83B 109.5 . . ?
 C106 C83 H83C 109.5 . . ?
 S1 C84 H84 108.7 . . ?
 C59 C84 S1 110.8(13) . . ?
 C59 C84 H84 108.7 . . ?
 C61 C84 S1 106.9(15) . . ?
 C61 C84 C59 112.8(19) . . ?
 C61 C84 H84 108.7 . . ?
 C5 C85 C20 102(3) . . ?
 O11 C85 C5 131(3) . . ?
 O11 C85 C20 126(3) . . ?
 C18 C86 H86A 109.5 . . ?
 C18 C86 H86B 109.5 . . ?
 C18 C86 H86C 109.5 . . ?
 H86A C86 H86B 109.5 . . ?
 H86A C86 H86C 109.5 . . ?
 H86B C86 H86C 109.5 . . ?
 C27 C87 H87A 109.5 . . ?
 C27 C87 H87B 109.5 . . ?
 C27 C87 H87C 109.5 . . ?
 H87A C87 H87B 109.5 . . ?
 H87A C87 H87C 109.5 . . ?
 H87B C87 H87C 109.5 . . ?
 C7 C88 H88A 111.8 . . ?
 C7 C88 H88B 111.8 . . ?
 C75 C88 C7 100(2) . . ?
 C75 C88 H88A 111.8 . . ?
 C75 C88 H88B 111.8 . . ?
 H88A C88 H88B 109.6 . . ?
 C9 C89 H89A 112.3 . . ?
 C9 C89 H89B 112.3 . . ?
 C62 C89 C9 97.3(19) . . ?
 C62 C89 H89A 112.3 . . ?
 C62 C89 H89B 112.3 . . ?
 H89A C89 H89B 109.9 . . ?
 C93 C90 H90 119.5 . . ?
 C93 C90 C124 101(4) . . ?
 C106 C90 H90 119.5 . . ?
 C106 C90 C93 103(3) . . ?
 C106 C90 C124 89(4) . . ?
 C124 C90 H90 119.5 . . ?
 C28 C91 H91A 109.5 . . ?
 C28 C91 H91B 109.5 . . ?
 C28 C91 H91C 109.5 . . ?
 H91A C91 H91B 109.5 . . ?
 H91A C91 H91C 109.5 . . ?
 H91B C91 H91C 109.5 . . ?
 C7 C92 H92A 111.3 . . ?
 C7 C92 H92B 111.3 . . ?
 C60 C92 C7 102(2) . . ?
 C60 C92 H92A 111.3 . . ?
 C60 C92 H92B 111.3 . . ?
 H92A C92 H92B 109.2 . . ?
 C90 C93 H93A 109.5 . . ?
 C90 C93 H93B 109.6 . . ?
 C90 C93 C114 110(3) . . ?
 H93A C93 H93B 108.1 . . ?
 C114 C93 H93A 109.6 . . ?
 C114 C93 H93B 109.6 . . ?
 C33 C94 C41 103.9(16) . . ?
 C33 C94 H94 114.4 . . ?
 C41 C94 H94 114.4 . . ?
 C118 C94 C33 105(2) . . ?
 C118 C94 C41 103.2(19) . . ?
 C118 C94 H94 114.4 . . ?
 S12 C95 H95A 106.6 . . ?
 S12 C95 H95B 106.6 . . ?
 H95A C95 H95B 106.6 . . ?
 C115 C95 S12 122.8(14) . . ?
 C115 C95 H95A 106.6 . . ?
 C115 C95 H95B 106.6 . . ?
 C71 C96 H96A 109.5 . . ?
 C71 C96 H96B 109.5 . . ?
 C71 C96 H96C 109.5 . . ?
 H96A C96 H96B 109.5 . . ?
 H96A C96 H96C 109.5 . . ?
 H96B C96 H96C 109.5 . . ?
 S12 O29 Ag3 120.7(10) . . ?
 C22 C97 H97A 110.7 . . ?
 C22 C97 H97B 110.7 . . ?
 H97A C97 H97B 108.8 . . ?
 C108 C97 C22 105(2) . . ?
 C108 C97 H97A 110.7 . . ?
 C108 C97 H97B 110.7 . . ?
 H98A C98 H98B 109.0 . . ?
 C117 C98 H98A 111.0 . . ?
 C117 C98 H98B 111.0 . . ?
 C129 C98 H98A 111.0 . . ?
 C129 C98 H98B 111.0 . . ?
 C129 C98 C117 103.6(18) . . ?
 C69 C99 H99 119.8 . . ?
 C103 C99 C69 120(3) . . ?
 C103 C99 H99 119.8 . . ?
 H10A C100 H10B 108.8 . . ?
 C105 C100 H10A 110.7 . . ?
 C105 C100 H10B 110.7 . . ?
 C105 C100 C107 105(3) . . ?
 C107 C100 H10A 110.7 . . ?
 C107 C100 H10B 110.7 . . ?
 C38 C101 H10C 109.5 . . ?
 C38 C101 H10D 109.5 . . ?
 C38 C101 H10E 109.5 . . ?
 H10C C101 H10D 109.5 . . ?
 H10C C101 H10E 109.5 . . ?
 H10D C101 H10E 109.5 . . ?
 C8 C102 H102 116.8 . . ?
 C65 C102 C8 126(3) . . ?
 C65 C102 H102 116.8 . . ?
 C50 C103 C99 120(3) . . ?
 C50 C103 H103 119.9 . . ?
 C99 C103 H103 119.9 . . ?
 S13 C104 H10F 107.4 . . ?
 S13 C104 H10G 107.4 . . ?
 C10 C104 S13 119.8(18) . . ?
 C10 C104 H10F 107.4 . . ?
 C10 C104 H10G 107.4 . . ?
 H10F C104 H10G 106.9 . . ?
 C27 C105 C100 105(2) . . ?
 C58 C105 C27 103(2) . . ?
 C58 C105 C100 105(3) . . ?
 C58 C105 C116 106(2) . . ?
 C116 C105 C27 120(2) . . ?
 C116 C105 C100 117(3) . . ?
 C10 C106 C83 109(2) . . ?
 C10 C106 C113 113(3) . . ?
 C90 C106 C10 105(3) . . ?
 C90 C106 C83 120(3) . . ?
 C90 C106 C113 106(3) . . ?
 C113 C106 C83 104(3) . . ?
 C100 C107 H10H 112.2 . . ?
 C100 C107 H10I 112.2 . . ?
 C100 C107 C122 98(3) . . ?
 H10H C107 H10I 109.8 . . ?
 C122 C107 H10H 112.2 . . ?
 C122 C107 H10I 112.2 . . ?
 C70 C108 H108 118.6 . . ?
 C97 C108 C70 99(2) . . ?
 C97 C108 H108 118.6 . . ?
 C97 C108 C121 97(3) . . ?
 C121 C108 C70 100(3) . . ?
 C121 C108 H108 118.6 . . ?
 C39 C109 H10J 109.5 . . ?
 C39 C109 H10K 109.5 . . ?
 C39 C109 H10L 109.5 . . ?
 H10J C109 H10K 109.5 . . ?
 H10J C109 H10L 109.5 . . ?
 H10K C109 H10L 109.5 . . ?
 C48 C110 H11A 109.5 . . ?
 C48 C110 H11B 109.5 . . ?
 C48 C110 H11C 109.5 . . ?
 H11A C110 H11B 109.5 . . ?
 H11A C110 H11C 109.5 . . ?
 H11B C110 H11C 109.5 . . ?
 C41 C111 H11D 109.5 . . ?
 C41 C111 H11E 109.5 . . ?
 C41 C111 H11F 109.5 . . ?
 H11D C111 H11E 109.5 . . ?
 H11D C111 H11F 109.5 . . ?
 H11E C111 H11F 109.5 . . ?
 C58 C112 H11G 112.2 . . ?
 C58 C112 H11H 112.2 . . ?
 H11G C112 H11H 109.8 . . ?
 C122 C112 C58 98(2) . . ?
 C122 C112 H11G 112.2 . . ?
 C122 C112 H11H 112.2 . . ?
 C106 C113 H11I 109.5 . . ?
 C106 C113 H11J 109.4 . . ?
 C106 C113 H11K 109.5 . . ?
 H11I C113 H11J 109.5 . . ?
 H11I C113 H11K 109.5 . . ?
 H11J C113 H11K 109.5 . . ?
 C10 C114 H11L 111.7 . . ?
 C10 C114 H11M 111.7 . . ?
 C93 C114 C10 100(3) . . ?
 C93 C114 H11L 111.7 . . ?
 C93 C114 H11M 111.7 . . ?
 H11L C114 H11M 109.5 . . ?
 C22 C115 C70 96(2) . . ?
 C22 C115 C82 100(2) . . ?
 C82 C115 C70 103(2) . . ?
 C95 C115 C22 114(2) . . ?
 C95 C115 C70 120(2) . . ?
 C95 C115 C82 119(2) . . ?
 S11 C116 H11N 107.0 . . ?
 S11 C116 H11O 107.0 . . ?
 C105 C116 S11 121.3(15) . . ?
 C105 C116 H11N 107.0 . . ?
 C105 C116 H11O 107.0 . . ?
 H11N C116 H11O 106.7 . . ?
 C98 C117 H117 114.5 . . ?
 C119 C117 C98 110(2) . . ?
 C119 C117 H117 114.5 . . ?
 C119 C117 C123 105.5(19) . . ?
 C123 C117 C98 96(2) . . ?
 C123 C117 H117 114.5 . . ?
 C24 C118 C94 102(2) . . ?
 C24 C118 H11P 111.5 . . ?
 C24 C118 H11Q 111.5 . . ?
 C94 C118 H11P 111.5 . . ?
 C94 C118 H11Q 111.5 . . ?
 H11P C118 H11Q 109.3 . . ?
 C1 C119 H11R 110.9 . . ?
 C1 C119 H11S 110.9 . . ?
 C117 C119 C1 104(2) . . ?
 C117 C119 H11R 110.9 . . ?
 C117 C119 H11S 110.9 . . ?
 H11R C119 H11S 108.9 . . ?
 C15 C120 H12C 110.8 . . ?
 C15 C120 H12D 110.8 . . ?
 C16 C120 C15 105(2) . . ?
 C16 C120 H12C 110.8 . . ?
 C16 C120 H12D 110.8 . . ?
 H12C C120 H12D 108.9 . . ?
 C82 C121 C108 108(3) . . ?
 C82 C121 H12E 110.2 . . ?
 C82 C121 H12F 110.2 . . ?
 C108 C121 H12E 110.2 . . ?
 C108 C121 H12F 110.2 . . ?
 H12E C121 H12F 108.5 . . ?
 C27 C122 C107 103(3) . . ?
 C27 C122 H122 113.1 . . ?
 C107 C122 H122 113.1 . . ?
 C112 C122 C27 106(3) . . ?
 C112 C122 C107 108(3) . . ?
 C112 C122 H122 113.1 . . ?
 C30 C123 C56 114.3(19) . . ?
 C30 C123 C63 113(2) . . ?
 C30 C123 C117 96.4(18) . . ?
 C56 C123 C63 108.7(19) . . ?
 C56 C123 C117 109(2) . . ?
 C117 C123 C63 115(2) . . ?
 C45 C124 C90 105(3) . . ?
 C45 C124 H12G 110.7 . . ?
 C45 C124 H12H 110.7 . . ?
 C90 C124 H12G 110.7 . . ?
 C90 C124 H12H 110.7 . . ?
 H12G C124 H12H 108.8 . . ?
 Cl4 C125 H125 109.3 . . ?
 Cl5 C125 Cl4 101.4(16) . . ?
 Cl5 C125 H125 109.3 . . ?
 Cl6 C125 Cl4 116.0(19) . . ?
 Cl6 C125 Cl5 111.0(19) . . ?
 Cl6 C125 H125 109.3 . . ?
 N2 C126 C68 120(3) . . ?
 N2 C126 H126 119.8 . . ?
 C68 C126 H126 119.8 . . ?
 H12I C127 H12J 109.5 . . ?
 H12I C127 H12K 109.5 . . ?
 H12J C127 H12K 109.5 . . ?
 C130 C127 H12I 118.6 . . ?
 C130 C127 H12J 79.8 . . ?
 C130 C127 H12K 124.4 . . ?
 H12L C128 H12M 109.5 . . ?
 H12L C128 H12N 109.5 . . ?
 H12M C128 H12N 109.5 . . ?
 C130 C128 H12L 109.5 . . ?
 C130 C128 H12M 109.5 . . ?
 C130 C128 H12N 109.4 . . ?
 O24 C129 C30 126(2) . . ?
 O24 C129 C98 127(2) . . ?
 C98 C129 C30 106(2) . . ?
 C128 C130 C127 104(4) . . ?
 O33 C130 C127 146(6) . . ?
 O33 C130 C128 109(5) . . ?
 C64 C0AA C67 103(3) . . ?
 C64 C0AA H0AA 111.3 . . ?
 C64 C0AA H0AB 111.3 . . ?
 C67 C0AA H0AA 111.3 . . ?
 C67 C0AA H0AB 111.3 . . ?
 H0AA C0AA H0AB 109.2 . . ?
 Cl7 C131 Cl8 111(2) . . ?
 Cl7 C131 H131 107.6 . . ?
 Cl7 C131 Cl9 110(2) . . ?
 Cl8 C131 H131 107.6 . . ?
 Cl8 C131 Cl9 112(2) . . ?
 Cl9 C131 H131 107.6 . . ?
 Cl10 C132 Cl11 114(3) . . ?
 Cl10 C132 Cl12 118(4) . . ?
 Cl10 C132 H132 106.7 . . ?
 Cl11 C132 H132 106.7 . . ?
 Cl12 C132 Cl11 103(4) . . ?
 Cl12 C132 H132 106.7 . . ?
 Ag6 Ag Ag2 132.9(14) . . ?
 Ag7 Ag Ag2 68.0(9) . . ?
 Ag7 Ag Ag6 94.8(8) . . ?
 Ag10 Ag Ag2 96.5(7) . . ?
 Ag10 Ag Ag6 59.6(2) . . ?
 Ag10 Ag Ag7 128.8(14) . . ?
 S5 Ag Ag2 117.1(16) . . ?
 S5 Ag Ag6 49.6(3) . . ?
 S5 Ag Ag7 51.7(7) . . ?
 S5 Ag Ag10 106.8(5) . . ?
 S6 Ag Ag2 49.3(6) . . ?
 S6 Ag Ag6 110.3(5) . . ?
 S6 Ag Ag7 113.3(16) . . ?
 S6 Ag Ag10 53.0(3) . . ?
 S6 Ag S5 143.5(18) . . ?

_smtbx_masks_special_details       ?
loop_
  _smtbx_masks_void_nr
  _smtbx_masks_void_average_x
  _smtbx_masks_void_average_y
  _smtbx_masks_void_average_z
  _smtbx_masks_void_volume
  _smtbx_masks_void_count_electrons
  _smtbx_masks_void_content
 1 0.482 0.007 0.029 424.4 281.4 ?

_shelx_res_file
;
TITL exp_10025_b.res in P1
    3a.res
    created by SHELXL-2016/6 at 22:04:50 on 19-Oct-2022
REM Old TITL exp_10025 in P-1
REM SHELXT solution in P1
REM R1 0.185, Rweak 0.052, Alpha 0.000, Orientation as input
REM Flack x = 0.283 ( 0.014 ) from Parsons' quotients
REM Formula found by SHELXT: C123 N32 O50 S21 Ag12
CELL 1.54184 15.8156 17.8033 17.9216 96.569 97.437 116.084
ZERR 1 0.0002 0.0003 0.0002 0.001 0.001 0.001
LATT -1
SFAC C H Ag Cl N O S
UNIT 132 193 12 9 2 33 14
EQIV $1 -1+X,-1+Y,+Z
DFIX 1.75 Cl8 C131 Cl7 C131
DFIX 1.75 0.01 Cl1 C19 Cl3 C19
DFIX 1.75 Cl6 C125 Cl4 C125 Cl5 C125
DFIX 1.75 Cl9 C131
DFIX 1.82 S14 C40
DFIX 1.5 C85 C5 C67 C5
DFIX 1.5 C108 C97
DFIX 1.5 C93 C90
DFIX 1.53 C130 C127 C130 C128
DFIX 1.2 O33 C130
DFIX 1.5 C82 C121
DFIX 1.53 C39 C109
DFIX 1.5 C90 C106
SADI Cl7 Cl9 Cl9 Cl8 Cl8 Cl7
DANG 2.4 H76a H12n_$1
DANG 2.8 H10h H87b
DANG 2.48 H10h H87c
DELU C6 C71 C96
DELU C86 C18 C49
DELU C84 C59 C61
DELU C129 C98 C123 C117 C119 C1
DELU O31 S14 O19 O17
SIMU 0.01 0.02 2 Cl9 Cl7 C131 Cl8
SIMU 0.01 0.02 2 C6 C71 C96
SIMU 0.01 0.02 2 C86 C18 C49
SIMU 0.01 0.02 2 C84 C59 C61
SIMU 0.01 0.02 2 C1 C119 C117 C123 C129 C98
SIMU 0.01 0.02 2 S14 O31 O19 O17
SIMU 0.01 0.02 2 O11 C85 C5 C67 C20
ISOR 0.01 0.02 C34 C40 C78 C96 O30 C104 O31
ISOR 0.01 0.02 C113 C120 C50 C31
ISOR 0.01 0.02 C16
ISOR 0.01 0.02 C9
ISOR 0.01 0.02 C114 C93
ISOR 0.01 0.02 C3 C79 C101 C108 C114
ISOR 0.01 0.02 C26
ISOR 0.01 0.02 O4
ISOR 0.01 0.02 S14 O18 C48 C49 C52 C54 C81 C90 O29 C107 C121 C124 C127 C128 =
 O33 C130 C0AA CL7 CL8 C131 CL9
ISOR 0.005 0.01 C6
ISOR 0.01 0.02 C86 C84
ISOR 0.01 0.02 C1
ISOR 0.01 0.02 N1 C77
ISOR 0.01 0.02 S14 O31 N2 C126
ISOR 0.01 0.02 C118 C73
ISOR 0.01 0.02 Cl4 Cl6 C36 C80 C111 C125 Cl10
ISOR 0.01 0.02 C51
ISOR 0.01 0.02 O25 C22
ISOR 0.01 0.02 C5 C67 C60 C57
ISOR 0.01 0.02 C62 O15

L.S. 10
PLAN  99
SIZE 0.05 0.2 0.3
TEMP -73.15
BOND $H
LIST 6
ABIN
fmap 2
acta
REM <olex2.extras>
REM <HklSrc "%.\\3a.hkl">
REM </olex2.extras>

WGHT    0.177900   25.337099
FVAR       0.22054   0.72647
AG1   3    0.369096    0.410682    0.553873    11.00000    0.04026    0.02888 =
         0.04021    0.01160    0.00454    0.00548
AG2   3    0.284131    0.123129    0.525835    11.00000    0.04175    0.04012 =
         0.04697    0.01452    0.00796    0.01537
AG3   3    0.664938    0.381791    0.731739    11.00000    0.04295    0.03348 =
         0.04277    0.01367    0.01300    0.01065
AG4   3    0.528850    0.499119    0.434286    11.00000    0.04110    0.05919 =
         0.05103    0.01172    0.00466    0.00698
AG5   3    0.532815    0.453406    0.685639    11.00000    0.05294    0.06721 =
         0.06711    0.04861    0.02536    0.02800
AG6   3    0.656095    0.386441    0.477107    11.00000    0.04359    0.03909 =
         0.04369    0.02089   -0.00126    0.00156
AG7   3    0.324140    0.282451    0.407524    11.00000    0.05526    0.03702 =
         0.04644    0.01693    0.01959    0.01522
AG8   3    0.705173    0.540931    0.613345    11.00000    0.04053    0.03777 =
         0.04192    0.01600    0.00882    0.01351
AG9   3    0.333396    0.286820    0.664735    11.00000    0.04242    0.04589 =
         0.04078    0.02087    0.00128    0.00356
AG10  3    0.625761    0.254490    0.583082    11.00000    0.03623    0.02673 =
         0.04202    0.01048    0.00441    0.00540
AG11  3    0.467654    0.176454    0.699795    11.00000    0.04659    0.05638 =
         0.04850    0.00034    0.00792    0.00961
PART 1
AG12  3    0.467353    0.230277    0.463754    21.00000    0.04362    0.04304 =
         0.05452    0.03296    0.01677    0.01334
PART 0
S1    7    0.731756    0.411090    0.612010    11.00000    0.02527    0.02892 =
         0.03696    0.01080    0.00627    0.00255
S2    7    0.687379    0.207077    0.758142    11.00000    0.04870    0.02790 =
         0.04275    0.01001   -0.00241    0.01224
S3    7    0.539114    0.526543    0.578391    11.00000    0.03341    0.02394 =
         0.04252    0.01037    0.00539    0.00691
S4    7    0.763745    0.588625    0.441094    11.00000    0.03609    0.03854 =
         0.04971    0.02631    0.01149    0.00661
S5    7    0.498953    0.343836    0.394287    11.00000    0.04248    0.03380 =
         0.03599    0.01990    0.00651    0.00458
S6    7    0.453008    0.139940    0.556243    11.00000    0.03598    0.02740 =
         0.03292    0.01186    0.00171    0.00470
S7    7    0.233193    0.084424    0.704371    11.00000    0.04063    0.03951 =
         0.03918    0.02156    0.01009    0.00194
S8    7    0.492757    0.327378    0.743849    11.00000    0.03498    0.04215 =
         0.02988    0.01438    0.00607    0.00362
S9    7    0.305455    0.455591    0.375839    11.00000    0.04675    0.03291 =
         0.03098    0.01229    0.00202    0.01308
S10   7    0.260208    0.253859    0.526244    11.00000    0.03312    0.02450 =
         0.03792    0.01259    0.00626    0.00703
S11   7    0.228728    0.426268    0.694499    11.00000    0.04443    0.04765 =
         0.06758   -0.01845    0.01627    0.00551
S12   7    0.766609    0.590579    0.804000    11.00000    0.07256    0.05070 =
         0.03351    0.01850    0.00658    0.00418
S13   7    0.761752    0.250604    0.437105    11.00000    0.04253    0.06336 =
         0.08035   -0.01666    0.02415    0.00217
S14   7    0.221140    0.053544    0.332989    11.00000    0.06764    0.06899 =
         0.04933    0.01801    0.00878   -0.00365

CL1   4    0.291822    0.201174    0.938983    11.00000    0.06903    0.11111 =
         0.12875    0.06578    0.03177    0.03812
CL2   4    0.103676    0.182673    0.883153    11.00000    0.06651    0.17935 =
         0.10069    0.02274    0.02605    0.05561
O1    6    0.589535    0.163397    0.781333    11.00000    0.07520    0.03454 =
         0.03448    0.01505    0.00340    0.00389
CL3   4    0.254714    0.343870    0.955647    11.00000    0.18989    0.10697 =
         0.09928    0.01997    0.05568    0.06593
O2    6    0.679627    0.187352    0.675713    11.00000    0.04433    0.04714 =
         0.03532    0.02087   -0.00834    0.00427
O3    6    0.238489    0.168098    0.726688    11.00000    0.04573    0.04071 =
         0.05644    0.02846    0.02227    0.00376
CL4   4    0.885791    0.489732    0.248531    11.00000    0.13669    0.20323 =
         0.10959    0.01802    0.04935    0.03793
O4    6    0.789415    0.622358    0.522122    11.00000    0.04996    0.03625 =
         0.03863    0.03150    0.01125    0.00609
O5    6    0.795155    0.627152    0.737275    11.00000    0.06914    0.03001 =
         0.02505    0.01207    0.00870    0.00720
C1    1    0.836549    0.789765    0.459212    11.00000    0.05605    0.04583 =
         0.05525    0.02232    0.01637    0.01862
AFIX  23
H1A   2    0.855472    0.781971    0.511484    11.00000   -1.20000
H1B   2    0.765886    0.767066    0.446474    11.00000   -1.20000
AFIX   0

CL5   4    0.711700    0.484918    0.222084    11.00000    0.17435    0.14844 =
         0.19795    0.08378    0.01543    0.06470
C2    1    0.136200    0.228063    0.515986    11.00000    0.02665    0.05418 =
         0.05263    0.01428    0.00728   -0.00125
AFIX  13
H2    2    0.128484    0.258743    0.562892    11.00000   -1.20000
AFIX   0
O6    6    0.733483    0.300530    0.785247    11.00000    0.03975    0.02920 =
         0.04920    0.00362   -0.00700    0.00466
O7    6    0.677657    0.591769    0.405329    11.00000    0.02720    0.04074 =
         0.05591    0.02346    0.00147    0.00245
O8    6    0.128225    0.404656    0.669245    11.00000    0.04733    0.04166 =
         0.07073   -0.01299   -0.00364    0.00488
C3    1    0.277446    0.077511    0.144805    11.00000    0.07398    0.07173 =
         0.07576    0.01252    0.02848    0.02341
AFIX 137
H3A   2    0.299928    0.138804    0.160854    11.00000   -1.50000
H3B   2    0.303704    0.067560    0.100224    11.00000   -1.50000
H3C   2    0.299077    0.055518    0.186987    11.00000   -1.50000
AFIX   0

C4    1    0.525660   -0.285971    0.388902    11.00000    0.05437    0.02223 =
         0.04998    0.00273    0.01392    0.01154
AFIX  43
H4    2    0.515653   -0.331788    0.350084    11.00000   -1.20000
AFIX   0

O9    6    0.264120    0.365177    0.342822    11.00000    0.07532    0.02995 =
         0.03624    0.01767    0.00001    0.01290
C5    1    0.899137    0.165554    0.986359    11.00000    0.07304    0.07764 =
         0.07164    0.01534    0.00393    0.03459
AFIX  23
H5A   2    0.865852    0.114599    1.008798    11.00000   -1.20000
H5B   2    0.969414    0.187872    1.002792    11.00000   -1.20000
AFIX   0
C6    1    0.635480    0.696607    0.597598    11.00000    0.06168    0.04542 =
         0.08032    0.00616    0.01346    0.02252
AFIX 137
H6A   2    0.626538    0.739346    0.572358    11.00000   -1.50000
H6B   2    0.666227    0.670686    0.566911    11.00000   -1.50000
H6C   2    0.676306    0.723980    0.648670    11.00000   -1.50000
AFIX   0
C7    1    0.120411    0.059604    0.064905    11.00000    0.15538    0.06792 =
         0.03547    0.01832   -0.00224    0.05215
AFIX  13
H7    2    0.140121    0.054562    0.014507    11.00000   -1.20000
AFIX   0
O10   6    0.197882    0.055918    0.623814    11.00000    0.04934    0.05614 =
         0.05198    0.03122    0.01971    0.00478
O11   6    0.888271    0.104862    0.854411    11.00000    0.09229    0.10021 =
         0.10553    0.00212   -0.00138    0.05985

C8    1    0.580699   -0.086399    0.574351    11.00000    0.02952    0.02553 =
         0.07388   -0.00359    0.01678    0.00212
CL6   4    0.714852    0.326092    0.179416    11.00000    0.23617    0.14676 =
         0.18814   -0.00273    0.07111    0.05286
C9    1    0.034529   -0.217134    0.737347    11.00000    0.06647    0.05073 =
         0.06605    0.02930    0.01876    0.01518
AFIX  13
H9    2    0.010604   -0.267751    0.762699    11.00000   -1.20000
AFIX   0
C10   1    0.775549    0.141039    0.323874    11.00000    0.04554    0.03970 =
         0.07032    0.01753    0.02224    0.02115
O12   6    0.323760    0.085343    0.733151    11.00000    0.04538    0.05165 =
         0.07330    0.03962    0.01812    0.00602

C11   1    0.322371   -0.326226    0.535083    11.00000    0.04078    0.03743 =
         0.05109    0.00785    0.00993    0.01838
AFIX  43
H11   2    0.326803   -0.377501    0.537062    11.00000   -1.20000
AFIX   0

C12   1    0.151203    0.016993    0.754101    11.00000    0.06286    0.04894 =
         0.03844    0.01952    0.01080    0.00554
AFIX  23
H12A  2    0.184375    0.031402    0.808391    11.00000   -1.20000
H12B  2    0.098172    0.032491    0.752831    11.00000   -1.20000
AFIX   0

C13   1    0.604495   -0.202900    0.398631    11.00000    0.03733    0.04320 =
         0.08492   -0.00615    0.01974    0.00319
AFIX  43
H13   2    0.646398   -0.192140    0.363264    11.00000   -1.20000
AFIX   0

O13   6    0.761000    0.505569    0.421475    11.00000    0.07550    0.03140 =
         0.07644    0.03712    0.03596    0.01441
C14   1    0.761693    0.166322    0.798616    11.00000    0.07194    0.04747 =
         0.06094    0.00911    0.01133    0.01670
AFIX  23
H14A  2    0.721492    0.104091    0.792935    11.00000   -1.20000
H14B  2    0.810383    0.174383    0.766549    11.00000   -1.20000
AFIX   0
C15   1    0.118099   -0.209211    0.694513    11.00000    0.07169    0.04172 =
         0.07537    0.01492    0.03083    0.01319
AFIX  23
H15A  2    0.165841   -0.221133    0.725336    11.00000   -1.20000
H15B  2    0.093128   -0.247778    0.643771    11.00000   -1.20000
AFIX   0
C16   1    0.105013   -0.080501    0.729389    11.00000    0.05753    0.03967 =
         0.04162    0.02587    0.01517    0.00362
O14   6    0.307843    0.475812    0.457454    11.00000    0.06604    0.06082 =
         0.04627    0.02977    0.00923    0.02809
O15   6   -0.032295   -0.084104    0.646699    11.00000    0.05431    0.06349 =
         0.06798    0.02224    0.01384   -0.00101
O16   6    0.395618    0.505283    0.354822    11.00000    0.02944    0.05038 =
         0.07103    0.02934    0.01729    0.02287

C17   1    0.434933   -0.179170    0.614911    11.00000    0.03530    0.04954 =
         0.06557    0.01113    0.01449    0.00093
O17   6    0.285274    0.139924    0.332758    11.00000    0.07368    0.05117 =
         0.05420    0.00094    0.02283   -0.01614
C18   1    0.447834    0.037634    0.519705    11.00000    0.04318    0.03655 =
         0.07624    0.01443    0.01148    0.01976
AFIX  13
H18   2    0.501873    0.034534    0.552627    11.00000   -1.20000
AFIX   0

C19   1    0.224845    0.246919    0.896434    11.00000    0.08479    0.10456 =
         0.04230    0.03066    0.03576    0.04444
AFIX  13
H19   2    0.241947    0.258043    0.845609    11.00000   -1.20000
AFIX   0

O18   6    0.698639    0.202134    0.482936    11.00000    0.06614    0.05904 =
         0.08630    0.00035    0.03919    0.02122
C20   1    0.816447    0.200579    0.883443    11.00000    0.06604    0.06173 =
         0.05665    0.01537   -0.00241    0.02597
O19   6    0.196748    0.030777    0.404296    11.00000    0.06435    0.07587 =
         0.05037    0.01965    0.00425   -0.00555
C21   1    0.848122    0.085775    0.628390    11.00000    0.04487    0.02719 =
         0.04704    0.00357   -0.00060    0.00487
C22   1    0.873145    0.732449    1.022210    11.00000    0.06676    0.05146 =
         0.05911    0.00930    0.01400    0.02523
C23   1    0.253511    0.393474    0.172885    11.00000    0.11227    0.07162 =
         0.03841   -0.00617    0.00911    0.06257
AFIX 137
H23A  2    0.317620    0.438857    0.197840    11.00000   -1.50000
H23B  2    0.251172    0.379448    0.117915    11.00000   -1.50000
H23C  2    0.239824    0.342775    0.195499    11.00000   -1.50000
AFIX   0

N1    5   -0.027312   -0.556696    0.462199    11.00000    0.04271    0.04490 =
         0.05375    0.00386    0.01202    0.00632
AFIX  43
H1    2   -0.082935   -0.603071    0.448865    11.00000   -1.20000
AFIX   0

C24   1    0.129347    0.524209    0.237130    11.00000    0.07447    0.06347 =
         0.06041    0.03045    0.01513    0.04010
N2    5    1.008875    0.235723    0.670937    11.00000    0.05309    0.06243 =
         0.06556    0.00988    0.02102    0.01057
AFIX  43
H2A   2    1.059425    0.285820    0.687707    11.00000   -1.20000
AFIX   0
C25   1    0.621525   -0.139472    0.455946    11.00000    0.05149    0.06337 =
         0.03690    0.01651    0.01223    0.02311
AFIX  43
H25   2    0.674075   -0.085043    0.458683    11.00000   -1.20000
AFIX   0
C26   1    0.235253   -0.332185    0.519206    11.00000    0.03704    0.02670 =
         0.05411    0.01693    0.00372    0.00890
AFIX  43
H26   2    0.229981   -0.281103    0.518696    11.00000   -1.20000
AFIX   0

C27   1    0.271890    0.610366    0.887662    11.00000    0.09419    0.07670 =
         0.03813    0.01196    0.01767    0.03534
C28   1    0.080743   -0.132410    0.793292    11.00000    0.05196    0.05419 =
         0.05067    0.02576    0.01098   -0.00040
C29   1    0.467699   -0.294703    0.437522    11.00000    0.03913    0.02987 =
         0.05178   -0.01337    0.00732    0.01070
AFIX  43
H29   2    0.412809   -0.348629    0.430545    11.00000   -1.20000
AFIX   0

O20   6    0.859616    0.271741    0.471047    11.00000    0.05598    0.05920 =
         0.08595   -0.00613    0.02442   -0.00244
C30   1    0.873080    0.745909    0.397782    11.00000    0.04251    0.04271 =
         0.06529    0.03090    0.01664    0.01338
C31   1    0.850731    0.155225    0.610922    11.00000    0.04665    0.05085 =
         0.06177    0.01106    0.01701    0.02129
AFIX  43
H31   2    0.793186    0.152315    0.584033    11.00000   -1.20000
AFIX   0

C32   1    0.432868    0.326469    0.244914    11.00000    0.09006    0.08113 =
         0.09098    0.04797    0.01638    0.02946
AFIX 137
H32A  2    0.372966    0.273427    0.237907    11.00000   -1.50000
H32B  2    0.448565    0.337151    0.194780    11.00000   -1.50000
H32C  2    0.424944    0.373879    0.270697    11.00000   -1.50000
AFIX   0
O21   6    0.757842    0.330012    0.420425    11.00000    0.07943    0.04091 =
         0.10426    0.01355    0.02597    0.00847
O22   6    0.666685    0.573461    0.803588    11.00000    0.05984    0.09089 =
         0.06903    0.01146    0.01615    0.00482
C33   1    0.268402    0.557029    0.142137    11.00000    0.10470    0.06749 =
         0.04915    0.03710    0.00363    0.03209
AFIX  23
H33A  2    0.265929    0.606663    0.124049    11.00000   -1.20000
H33B  2    0.314179    0.543534    0.117952    11.00000   -1.20000
AFIX   0
C34   1    1.011020    0.679871    1.002460    11.00000    0.08322    0.07393 =
         0.09365    0.01392    0.01156    0.03627
AFIX 137
H34A  2    1.052001    0.666068    1.038250    11.00000   -1.50000
H34B  2    1.023697    0.738813    1.019497    11.00000   -1.50000
H34C  2    1.025026    0.673387    0.951106    11.00000   -1.50000
AFIX   0
C35   1    0.296680    0.574084    0.232891    11.00000    0.05603    0.06169 =
         0.03735    0.01874    0.00397    0.01802
AFIX  23
H35A  2    0.356947    0.570943    0.249896    11.00000   -1.20000
H35B  2    0.304184    0.630427    0.256074    11.00000   -1.20000
AFIX   0
C36   1    0.109688    0.264333    0.445343    11.00000    0.05472    0.07865 =
         0.10546    0.04292   -0.00280    0.02046
AFIX 137
H36A  2    0.148972    0.326364    0.455186    11.00000   -1.50000
H36B  2    0.041526    0.250301    0.437665    11.00000   -1.50000
H36C  2    0.122080    0.238891    0.399247    11.00000   -1.50000
AFIX   0

C37   1    0.519403   -0.096745    0.625459    11.00000    0.03335    0.04297 =
         0.03943    0.00183    0.00229   -0.00877
C38   1    0.512162    0.318789    0.292614    11.00000    0.06723    0.07323 =
         0.03984    0.01931    0.02252    0.02903
AFIX  13
H38   2    0.576168    0.360372    0.284321    11.00000   -1.20000
AFIX   0
C39   1    0.486241    0.350392    0.842897    11.00000    0.04680    0.05936 =
         0.06278    0.01644    0.02003    0.02150
AFIX  13
H39   2    0.425211    0.301776    0.848396    11.00000   -1.20000
AFIX   0
O23   6    0.242622    0.359021    0.719603    11.00000    0.08633    0.05753 =
         0.08958    0.02629    0.03504    0.02599
C40   1    0.114684    0.019666    0.262200    11.00000    0.07220    0.06601 =
         0.07388    0.00914    0.00803    0.03250
AFIX  23
H40A  2    0.081692   -0.043392    0.253068    11.00000   -1.20000
H40B  2    0.072844    0.038693    0.286490    11.00000   -1.20000
AFIX   0
C41   1    0.175888    0.424696    0.184830    11.00000    0.08103    0.04707 =
         0.02775    0.01384    0.00275    0.01443

C42   1    0.480008   -0.228300    0.502154    11.00000    0.03380    0.03536 =
         0.07169    0.01965    0.00419    0.01605
C43   1    0.066799    0.133980    0.506264    11.00000    0.03171    0.04731 =
         0.09721    0.01072    0.01382    0.00394
AFIX 137
H43A  2    0.100180    0.104891    0.529990    11.00000   -1.50000
H43B  2    0.042592    0.108922    0.451526    11.00000   -1.50000
H43C  2    0.012855    0.127433    0.531006    11.00000   -1.50000
AFIX   0
C44   1    0.211830    0.502581    0.252970    11.00000    0.04537    0.03199 =
         0.03521    0.01356   -0.00372    0.00884
C45   1    0.868796    0.196065    0.303323    11.00000    0.06704    0.04578 =
         0.06394   -0.00073    0.03352   -0.00591

C46   1    0.146723   -0.412856    0.502419    11.00000    0.02618    0.02740 =
         0.06958    0.02168    0.01756    0.00752
O24   6    0.761771    0.688992    0.268712    11.00000    0.08693    0.05505 =
         0.06726    0.01934   -0.01332    0.00176
C47   1    0.066818   -0.412006    0.463206    11.00000    0.02178    0.03293 =
         0.13758    0.04227    0.00836    0.00405
AFIX  43
H47   2    0.071262   -0.360661    0.449323    11.00000   -1.20000
AFIX   0

C48   1    0.774960    0.199755    0.952218    11.00000    0.08217    0.08425 =
         0.07199    0.02319    0.01158    0.03487
C49   1    0.467993    0.034973    0.435337    11.00000    0.07779    0.06289 =
         0.08034   -0.00675    0.02097    0.02663
AFIX 137
H49A  2    0.421043    0.044938    0.402250    11.00000   -1.50000
H49B  2    0.462417   -0.020989    0.415496    11.00000   -1.50000
H49C  2    0.532985    0.079324    0.436096    11.00000   -1.50000
AFIX   0

C50   1    0.534975   -0.036449    0.686129    11.00000    0.04491    0.05466 =
         0.06165    0.00458    0.01680    0.01574
AFIX  43
H50   2    0.592059    0.016166    0.695169    11.00000   -1.20000
AFIX   0

C51   1    0.222153    0.490331    0.337714    11.00000    0.03984    0.03331 =
         0.03540    0.01645   -0.00732    0.01669
AFIX  23
H51A  2    0.157891    0.449084    0.344250    11.00000   -1.20000
H51B  2    0.238559    0.545458    0.370477    11.00000   -1.20000
AFIX   0
C52   1    0.333298    0.696804    0.872492    11.00000    0.09586    0.05715 =
         0.07076   -0.00592    0.01028    0.01472
AFIX 137
H52A  2    0.332000    0.740317    0.910454    11.00000   -1.50000
H52B  2    0.308634    0.701082    0.820942    11.00000   -1.50000
H52C  2    0.399513    0.705674    0.876135    11.00000   -1.50000
AFIX   0
O25   6    0.880992    0.803683    1.004712    11.00000    0.10556    0.10081 =
         0.07756   -0.00663   -0.00716    0.05266

C53   1    0.140615   -0.488589    0.523384    11.00000    0.04240    0.04214 =
         0.11168    0.01916    0.02437    0.00526
AFIX  43
H53   2    0.194486   -0.491387    0.550664    11.00000   -1.20000
AFIX   0

C54   1    0.132554   -0.070432    0.101579    11.00000    0.08387    0.08917 =
         0.08589   -0.01677    0.00509    0.03834
AFIX 137
H54A  2    0.153494   -0.082554    0.054541    11.00000   -1.50000
H54B  2    0.062395   -0.102336    0.093597    11.00000   -1.50000
H54C  2    0.161784   -0.087578    0.143593    11.00000   -1.50000
AFIX   0
O26   6    0.281441    0.455708    0.630625    11.00000    0.06975    0.07228 =
         0.08163   -0.00522    0.04629    0.02447

C55   1    0.414339   -0.245061    0.550142    11.00000    0.04609    0.04372 =
         0.03745    0.00442   -0.00794    0.01400
C56   1    1.045767    0.844192    0.472469    11.00000    0.03690    0.06685 =
         0.06818    0.00062    0.00727    0.01866
AFIX 137
H56A  2    1.025794    0.870477    0.513093    11.00000   -1.50000
H56B  2    1.109158    0.885261    0.465801    11.00000   -1.50000
H56C  2    1.049106    0.793858    0.486629    11.00000   -1.50000
AFIX   0
C57   1    0.114422    0.043078    0.186575    11.00000    0.05523    0.07660 =
         0.06053    0.01695    0.00843    0.03055
C58   1    0.171579    0.584171    0.768822    11.00000    0.08458    0.06673 =
         0.04373    0.01655    0.00915    0.03579
C59   1    0.897934    0.413378    0.692690    11.00000    0.02874    0.06017 =
         0.07777    0.03644    0.01137    0.01645
AFIX 137
H59A  2    0.868571    0.424137    0.734892    11.00000   -1.50000
H59B  2    0.968064    0.445474    0.708160    11.00000   -1.50000
H59C  2    0.878843    0.352349    0.680093    11.00000   -1.50000
AFIX   0
O27   6    0.097925    0.553099    0.282028    11.00000    0.09720    0.14216 =
         0.09617    0.06254    0.02669    0.07965
C60   1    0.141324    0.143120    0.188720    11.00000    0.08297    0.06234 =
         0.06499    0.00904    0.01979    0.02728
AFIX  23
H60A  2    0.087755    0.154571    0.199318    11.00000   -1.20000
H60B  2    0.200034    0.181282    0.227677    11.00000   -1.20000
AFIX   0
C61   1    0.916281    0.533708    0.628106    11.00000    0.04132    0.04667 =
         0.06629    0.02175   -0.00030    0.00815
AFIX 137
H61A  2    0.902378    0.547108    0.577853    11.00000   -1.50000
H61B  2    0.985548    0.553428    0.643361    11.00000   -1.50000
H61C  2    0.895345    0.562336    0.666100    11.00000   -1.50000
AFIX   0
C62   1    0.005825   -0.121625    0.678405    11.00000    0.04579    0.04807 =
         0.05481    0.02474    0.01385    0.01523
C63   1    1.016706    0.797242    0.330745    11.00000    0.07122    0.05541 =
         0.06210    0.02053    0.03223    0.01090
AFIX 137
H63A  2    1.037285    0.754316    0.341153    11.00000   -1.50000
H63B  2    1.072273    0.849253    0.325848    11.00000   -1.50000
H63C  2    0.968524    0.775211    0.282916    11.00000   -1.50000
AFIX   0
C64   1    0.903919    0.288610    0.892489    11.00000    0.05047    0.06793 =
         0.10912    0.03890   -0.02168   -0.00485
AFIX  23
H64A  2    0.885241    0.329526    0.871663    11.00000   -1.20000
H64B  2    0.954244    0.284683    0.867137    11.00000   -1.20000
AFIX   0

C65   1    0.757381    0.002598    0.607108    11.00000    0.05255    0.01652 =
         0.10536    0.01256    0.02600    0.00046
AFIX  43
H65   2    0.763867   -0.048100    0.605608    11.00000   -1.20000
AFIX   0
C66   1    0.563873   -0.150165    0.513354    11.00000    0.02987    0.03178 =
         0.04366    0.00030    0.00029    0.00498

C67   1    0.869133    0.232659    1.010299    11.00000    0.07544    0.07781 =
         0.06713    0.01668    0.00697    0.02868
AFIX  13
H67   2    0.864021    0.241330    1.065335    11.00000   -1.20000
AFIX   0

C68   1    0.934206    0.093285    0.665973    11.00000    0.04175    0.07918 =
         0.07393    0.03273    0.00745   -0.00423
AFIX  43
H68   2    0.938289    0.043872    0.676901    11.00000   -1.20000
AFIX   0
C69   1    0.369031   -0.192165    0.665462    11.00000    0.05248    0.04925 =
         0.04791   -0.00221    0.00663   -0.00235
AFIX  43
H69   2    0.310300   -0.243313    0.656748    11.00000   -1.20000
AFIX   0

C70   1    0.904433    0.618983    1.000139    11.00000    0.12319    0.08286 =
         0.05930   -0.00053   -0.00535    0.05900
C71   1    0.539894    0.629161    0.605008    11.00000    0.04973    0.04367 =
         0.06808    0.00474    0.00469    0.02548
AFIX  13
H71   2    0.490381    0.630902    0.565423    11.00000   -1.20000
AFIX   0
C72   1    0.165665    0.030893    0.123124    11.00000    0.06913    0.07345 =
         0.05629    0.00766    0.01351    0.02631
C73   1    0.862075    0.656425    0.401711    11.00000    0.04090    0.03316 =
         0.05285    0.01888    0.00855    0.01013
AFIX  23
H73A  2    0.922258    0.662731    0.432577    11.00000   -1.20000
H73B  2    0.855233    0.627367    0.349132    11.00000   -1.20000
AFIX   0
C74   1    0.560839    0.343794    0.893333    11.00000    0.12490    0.13287 =
         0.02544    0.02299   -0.00153    0.07788
AFIX 137
H74A  2    0.541665    0.283687    0.894725    11.00000   -1.50000
H74B  2    0.570555    0.374789    0.945107    11.00000   -1.50000
H74C  2    0.620831    0.368437    0.874335    11.00000   -1.50000
AFIX   0
C75   1    0.008107    0.003817    0.141051    11.00000    0.06629    0.04951 =
         0.09603   -0.00006    0.00602    0.00326
C76   1    0.015903   -0.112607    0.841554    11.00000    0.09353    0.05451 =
         0.05278    0.02371    0.01766   -0.00677
AFIX 137
H76A  2   -0.047671   -0.131977    0.809479    11.00000   -1.50000
H76B  2    0.045039   -0.051052    0.860774    11.00000   -1.50000
H76C  2    0.009339   -0.142268    0.884925    11.00000   -1.50000
AFIX   0

C77   1   -0.022227   -0.487104    0.443277    11.00000    0.03179    0.07223 =
         0.06609    0.01599    0.00994    0.01525
AFIX  43
H77   2   -0.077611   -0.486391    0.416315    11.00000   -1.20000
AFIX   0

C78   1    0.733629    0.256578    0.954519    11.00000    0.11286    0.08408 =
         0.10272    0.03209   -0.00519    0.05915
AFIX 137
H78A  2    0.780011    0.311987    0.946094    11.00000   -1.50000
H78B  2    0.716946    0.263750    1.004727    11.00000   -1.50000
H78C  2    0.675513    0.233070    0.914316    11.00000   -1.50000
AFIX   0

C79   1    0.929322    0.230703    0.628370    11.00000    0.05932    0.06734 =
         0.08768    0.00750    0.02580    0.02531
AFIX  43
H79   2    0.929071    0.279212    0.611305    11.00000   -1.20000
AFIX   0

C80   1    0.877498    0.523434    0.975152    11.00000    0.14526    0.09777 =
         0.11536    0.02651    0.00594    0.06740
AFIX 137
H80A  2    0.913481    0.517550    0.936211    11.00000   -1.50000
H80B  2    0.808419    0.490915    0.953750    11.00000   -1.50000
H80C  2    0.893606    0.501578    1.019738    11.00000   -1.50000
AFIX   0

C81   1    0.046706   -0.561915    0.500571    11.00000    0.07173    0.05533 =
         0.08015    0.01102    0.03174    0.02243
AFIX  43
H81   2    0.037967   -0.614837    0.513364    11.00000   -1.20000
AFIX   0

C82   1    0.740834    0.595945    0.980810    11.00000    0.06969    0.14888 =
         0.04932    0.02155    0.01462    0.02682
AFIX  23
H82A  2    0.700484    0.625528    0.980688    11.00000   -1.20000
H82B  2    0.706035    0.541694    0.943061    11.00000   -1.20000
AFIX   0
C83   1    0.720828    0.111080    0.175475    11.00000    0.16390    0.10794 =
         0.04067   -0.01212    0.01839    0.05336
AFIX 137
H83A  2    0.658078    0.110467    0.170545    11.00000   -1.50000
H83B  2    0.722240    0.077040    0.129085    11.00000   -1.50000
H83C  2    0.771422    0.169887    0.182197    11.00000   -1.50000
AFIX   0
C84   1    0.864719    0.441229    0.623618    11.00000    0.02425    0.03295 =
         0.05286    0.01703    0.01495    0.01668
AFIX  13
H84   2    0.874781    0.412123    0.576991    11.00000   -1.20000
AFIX   0
C85   1    0.869876    0.144286    0.900089    11.00000    0.07556    0.07707 =
         0.07577    0.01026   -0.00207    0.03015
C86   1    0.355122   -0.038584    0.526707    11.00000    0.07145    0.02309 =
         0.09070    0.01557    0.00928    0.00560
AFIX 137
H86A  2    0.348914   -0.035433    0.580536    11.00000   -1.50000
H86B  2    0.357210   -0.091589    0.508178    11.00000   -1.50000
H86C  2    0.299895   -0.037517    0.495890    11.00000   -1.50000
AFIX   0
C87   1    0.323796    0.583206    0.944737    11.00000    0.12223    0.11739 =
         0.05857    0.01180   -0.01475    0.02928
AFIX 137
H87A  2    0.393077    0.620499    0.952510    11.00000   -1.50000
H87B  2    0.309946    0.524265    0.925954    11.00000   -1.50000
H87C  2    0.302670    0.586905    0.993467    11.00000   -1.50000
AFIX   0
C88   1    0.009527    0.008053    0.059654    11.00000    0.10004    0.09108 =
         0.08208    0.02680   -0.02899    0.03030
AFIX  23
H88A  2   -0.025139    0.038811    0.040209    11.00000   -1.20000
H88B  2   -0.017687   -0.049323    0.027165    11.00000   -1.20000
AFIX   0
C89   1   -0.041952   -0.216885    0.677365    11.00000    0.06737    0.02250 =
         0.09701    0.01151    0.01885    0.01458
AFIX  23
H89A  2   -0.049688   -0.250627    0.626769    11.00000   -1.20000
H89B  2   -0.104766   -0.236929    0.693256    11.00000   -1.20000
AFIX   0
C90   1    0.807214    0.035019    0.254167    11.00000    0.14653    0.14818 =
         0.14748    0.02292    0.03651    0.06894
AFIX  13
H90   2    0.796454   -0.013339    0.213355    11.00000   -1.20000
AFIX   0
O28   6    0.916682    0.273487    0.313722    11.00000    0.13069    0.10046 =
         0.17331    0.05919    0.08700    0.03338
C91   1    0.173127   -0.114369    0.853823    11.00000    0.09347    0.06900 =
         0.05694    0.03433   -0.00415   -0.01415
AFIX 137
H91A  2    0.157792   -0.161385    0.881825    11.00000   -1.50000
H91B  2    0.193678   -0.061057    0.890011    11.00000   -1.50000
H91C  2    0.225034   -0.109508    0.827062    11.00000   -1.50000
AFIX   0
C92   1    0.158150    0.153620    0.106150    11.00000    0.10483    0.03925 =
         0.07397    0.02787    0.00831    0.01496
AFIX  23
H92A  2    0.227148    0.188262    0.106051    11.00000   -1.20000
H92B  2    0.121136    0.180209    0.081930    11.00000   -1.20000
AFIX   0
C93   1    0.822334    0.027479    0.337027    11.00000    0.11301    0.10172 =
         0.10920    0.02763    0.01132    0.05849
AFIX  23
H93A  2    0.889531    0.038890    0.354837    11.00000   -1.20000
H93B  2    0.779311   -0.031241    0.342445    11.00000   -1.20000
AFIX   0
C94   1    0.167813    0.479441    0.125288    11.00000    0.08580    0.07687 =
         0.01601    0.01267   -0.00438    0.02981
AFIX  13
H94   2    0.145185    0.448210    0.070836    11.00000   -1.20000
AFIX   0
C95   1    0.841880    0.667839    0.885383    11.00000    0.04776    0.01574 =
         0.04410   -0.00406   -0.00635   -0.00217
AFIX  23
H95A  2    0.908744    0.685161    0.878903    11.00000   -1.20000
H95B  2    0.830884    0.718213    0.883064    11.00000   -1.20000
AFIX   0
C96   1    0.513658    0.639108    0.676788    11.00000    0.07571    0.05658 =
         0.08893    0.00581    0.02952    0.02996
AFIX 137
H96A  2    0.446960    0.596759    0.673729    11.00000   -1.50000
H96B  2    0.519800    0.696496    0.689898    11.00000   -1.50000
H96C  2    0.556076    0.630946    0.716366    11.00000   -1.50000
AFIX   0
O29   6    0.777223    0.515141    0.809630    11.00000    0.09238    0.05854 =
         0.07238    0.01604   -0.00898    0.02421
O30   6    0.164980    0.598402    0.707143    11.00000    0.10388    0.08457 =
         0.07881    0.02627    0.01288    0.02772
C97   1    0.894474    0.711794    1.098810    11.00000    0.12523    0.10419 =
         0.03510   -0.00340    0.01274    0.04523
AFIX  23
H97A  2    0.962270    0.749449    1.124448    11.00000   -1.20000
H97B  2    0.852206    0.718728    1.132228    11.00000   -1.20000
AFIX   0
C98   1    0.864028    0.839021    0.309441    11.00000    0.06556    0.05622 =
         0.06704    0.03705    0.01029    0.01715
AFIX  23
H98A  2    0.816158    0.860614    0.302075    11.00000   -1.20000
H98B  2    0.897043    0.846218    0.265493    11.00000   -1.20000
AFIX   0

C99   1    0.394544   -0.125842    0.729183    11.00000    0.09668    0.05203 =
         0.06959   -0.00080    0.02602    0.02701
AFIX  43
H99   2    0.357541   -0.135425    0.768078    11.00000   -1.20000
AFIX   0

C100  1    0.137171    0.465919    0.836544    11.00000    0.13506    0.14004 =
         0.06741    0.05860    0.04494    0.05812
AFIX  23
H10A  2    0.159381    0.424374    0.850403    11.00000   -1.20000
H10B  2    0.080881    0.436715    0.793559    11.00000   -1.20000
AFIX   0
C101  1    0.505117    0.229738    0.288367    11.00000    0.11749    0.13572 =
         0.12833    0.00068    0.03088    0.06967
AFIX 137
H10C  2    0.541180    0.227597    0.336155    11.00000   -1.50000
H10D  2    0.532113    0.217282    0.245168    11.00000   -1.50000
H10E  2    0.437552    0.187366    0.281060    11.00000   -1.50000
AFIX   0

C102  1    0.670765   -0.005891    0.590575    11.00000    0.03493    0.03472 =
         0.06622    0.01108    0.00491   -0.00621
AFIX  43
H102  2    0.664981    0.044804    0.588778    11.00000   -1.20000
AFIX   0
C103  1    0.473235   -0.047099    0.734952    11.00000    0.04984    0.06923 =
         0.07895   -0.00815    0.00938    0.02015
AFIX  43
H103  2    0.484063   -0.000428    0.773139    11.00000   -1.20000
AFIX   0

C104  1    0.725912    0.188707    0.346253    11.00000    0.06417    0.05756 =
         0.06563   -0.01085    0.00609    0.03401
AFIX  23
H10F  2    0.657193    0.147509    0.339926    11.00000   -1.20000
H10G  2    0.729926    0.226604    0.309046    11.00000   -1.20000
AFIX   0
C105  1    0.221170    0.544686    0.813453    11.00000    0.09240    0.05074 =
         0.03618    0.01227    0.01620    0.04366
C106  1    0.738704    0.070892    0.249683    11.00000    0.10099    0.04468 =
         0.10026    0.01202    0.02190    0.02576
C107  1    0.110505    0.505300    0.907759    11.00000    0.11649    0.11990 =
         0.10602    0.02266    0.03532    0.04772
AFIX  23
H10H  2    0.132777    0.491717    0.956203    11.00000   -1.20000
H10I  2    0.040742    0.487381    0.900618    11.00000   -1.20000
AFIX   0
C108  1    0.875683    0.621368    1.082456    11.00000    0.09173    0.09725 =
         0.07321    0.02992    0.01866    0.03189
AFIX  13
H108  2    0.904171    0.599561    1.122395    11.00000   -1.20000
AFIX   0
C109  1    0.472358    0.426781    0.862802    11.00000    0.08477    0.10558 =
         0.04450   -0.00183    0.00995    0.04634
AFIX 137
H10J  2    0.521297    0.475207    0.846312    11.00000   -1.50000
H10K  2    0.478273    0.440121    0.918407    11.00000   -1.50000
H10L  2    0.408323    0.415523    0.836848    11.00000   -1.50000
AFIX   0
C110  1    0.697551    0.107305    0.953572    11.00000    0.06622    0.08010 =
         0.10145    0.03897    0.03358    0.01383
AFIX 137
H11A  2    0.656231    0.080919    0.902569    11.00000   -1.50000
H11B  2    0.658384    0.109794    0.990995    11.00000   -1.50000
H11C  2    0.729607    0.073358    0.967999    11.00000   -1.50000
AFIX   0
C111  1    0.074286    0.349563    0.190535    11.00000    0.09508    0.04559 =
         0.09367    0.03165   -0.01214    0.02329
AFIX 137
H11D  2    0.056913    0.299759    0.150753    11.00000   -1.50000
H11E  2    0.025008    0.368796    0.183191    11.00000   -1.50000
H11F  2    0.078772    0.334164    0.241151    11.00000   -1.50000
AFIX   0
C112  1    0.124540    0.620682    0.829998    11.00000    0.08939    0.08130 =
         0.09094    0.01002    0.03913    0.02643
AFIX  23
H11G  2    0.143782    0.681928    0.831817    11.00000   -1.20000
H11H  2    0.053580    0.587808    0.819626    11.00000   -1.20000
AFIX   0
C113  1    0.635058   -0.007288    0.248181    11.00000    0.09484    0.07211 =
         0.08923    0.01445   -0.00287    0.03266
AFIX 137
H11I  2    0.642253   -0.042796    0.283943    11.00000   -1.50000
H11J  2    0.607978   -0.041661    0.196240    11.00000   -1.50000
H11K  2    0.591936    0.015064    0.263446    11.00000   -1.50000
AFIX   0
C114  1    0.800647    0.093181    0.388280    11.00000    0.10204    0.08512 =
         0.08764    0.02118    0.01605    0.04145
AFIX  23
H11L  2    0.857485    0.133177    0.428151    11.00000   -1.20000
H11M  2    0.745455    0.063762    0.412836    11.00000   -1.20000
AFIX   0
C115  1    0.838547    0.652516    0.961343    11.00000    0.10197    0.04440 =
         0.03207    0.00462    0.02425    0.01751
C116  1    0.279520    0.524666    0.762342    11.00000    0.04657    0.02974 =
         0.10440   -0.01318    0.02956   -0.00800
AFIX  23
H11N  2    0.336386    0.528185    0.796122    11.00000   -1.20000
H11O  2    0.303689    0.571221    0.733110    11.00000   -1.20000
AFIX   0
O31   6    0.262567   -0.003210    0.300599    11.00000    0.09185    0.07833 =
         0.08537   -0.00237    0.00687    0.01946
C117  1    0.940734    0.887895    0.390080    11.00000    0.05714    0.04857 =
         0.06901    0.02955    0.01353    0.01350
AFIX  13
H117  2    0.993803    0.944826    0.388193    11.00000   -1.20000
AFIX   0
C118  1    0.101805    0.513889    0.154001    11.00000    0.07608    0.07006 =
         0.07097    0.02768   -0.00649    0.03998
AFIX  23
H11P  2    0.114531    0.568971    0.138667    11.00000   -1.20000
H11Q  2    0.033154    0.472721    0.134837    11.00000   -1.20000
AFIX   0
C119  1    0.891087    0.888206    0.451526    11.00000    0.05570    0.04409 =
         0.06513    0.02948    0.01141    0.01494
AFIX  23
H11R  2    0.844560    0.910384    0.439110    11.00000   -1.20000
H11S  2    0.936910    0.923655    0.499701    11.00000   -1.20000
AFIX   0
O32   6   -0.063849   -0.038241    0.164964    11.00000    0.07418    0.14138 =
         0.10920    0.04058    0.02510    0.01892
C120  1    0.160647   -0.115370    0.686775    11.00000    0.06153    0.04697 =
         0.06437    0.02131    0.01714    0.02297
AFIX  23
H12C  2    0.230067   -0.084581    0.710090    11.00000   -1.20000
H12D  2    0.151937   -0.110266    0.632206    11.00000   -1.20000
AFIX   0
C121  1    0.763577    0.579935    1.058116    11.00000    0.13413    0.13222 =
         0.12243    0.03738    0.03005    0.04996
AFIX  23
H12E  2    0.734721    0.517884    1.057299    11.00000   -1.20000
H12F  2    0.737479    0.605502    1.094941    11.00000   -1.20000
AFIX   0
C122  1    0.172149    0.604743    0.903419    11.00000    0.11245    0.06608 =
         0.10094   -0.03083    0.04740    0.02830
AFIX  13
H122  2    0.179899    0.644556    0.950895    11.00000   -1.20000
AFIX   0
C123  1    0.972725    0.817605    0.397300    11.00000    0.04946    0.05251 =
         0.06882    0.02739    0.01741    0.01103
C124  1    0.897017    0.132924    0.257389    11.00000    0.13301    0.13834 =
         0.13681    0.02295    0.03953    0.06099
AFIX  23
H12G  2    0.959033    0.138469    0.283826    11.00000   -1.20000
H12H  2    0.902636    0.144368    0.205008    11.00000   -1.20000
AFIX   0

C125  1    0.765342    0.421493    0.245422    11.00000    0.11533    0.11805 =
         0.10952    0.02271    0.02571    0.04758
AFIX  13
H125  2    0.756733    0.409097    0.297730    11.00000   -1.20000
AFIX   0

C126  1    1.012316    0.169877    0.687254    11.00000    0.05982    0.07159 =
         0.06116    0.01930    0.00410    0.01878
AFIX  43
H126  2    1.070454    0.174451    0.714743    11.00000   -1.20000
AFIX   0

C127  1    0.804428    0.910911    0.906977    11.00000    0.12133    0.09632 =
         0.09965    0.00748   -0.00204    0.04971
AFIX   3
H12I  2    0.829937    0.872271    0.917007    11.00000   -1.50000
H12J  2    0.751117    0.899751    0.931967    11.00000   -1.50000
H12K  2    0.853437    0.968471    0.926187    11.00000   -1.50000
AFIX   0
C128  1    0.770659    0.880956    0.768103    11.00000    0.17532    0.15720 =
         0.19032    0.04615   -0.00934    0.07729
AFIX 137
H12L  2    0.829139    0.934964    0.774028    11.00000   -1.50000
H12M  2    0.726304    0.872412    0.720657    11.00000   -1.50000
H12N  2    0.787342    0.833961    0.765813    11.00000   -1.50000
AFIX   0
O33   6    0.640699    0.873871    0.813122    11.00000    0.17534    0.16344 =
         0.19002    0.00542   -0.04548    0.09482

C129  1    0.818301    0.749498    0.317711    11.00000    0.06208    0.06019 =
         0.06919    0.02845    0.01503    0.01290
C130  1    0.722578    0.883347    0.836474    11.00000    0.23379    0.23264 =
         0.23681    0.04168    0.04254    0.11133
C0AA  1    0.938435    0.314299    0.983082    11.00000    0.10587    0.09548 =
         0.09978    0.02709    0.01379    0.03688
AFIX  23
H0AA  2    0.931019    0.364557    1.003833    11.00000   -1.20000
H0AB  2    1.006332    0.326652    0.998662    11.00000   -1.20000
AFIX   0

CL7   4    0.518931    0.721634    0.181089    10.50000    0.13358    0.14642 =
         0.11820    0.03018    0.04659    0.05099
CL8   4    0.523636    0.589890    0.075864    10.50000    0.12907    0.17533 =
         0.14930    0.00731    0.01834    0.08334
C131  1    0.591068    0.682103    0.145273    10.50000    0.14945    0.15882 =
         0.14922    0.02815    0.03471    0.07243
AFIX  13
H131  2    0.622769    0.666813    0.188750    10.50000   -1.20000
AFIX   0
CL9   4    0.681753    0.761172    0.111063    10.50000    0.18503    0.18665 =
         0.17907    0.04726    0.04859    0.09084

CL10  4    0.196086   -0.233026    0.206529    10.50000    0.14478    0.08483 =
         0.10027    0.00778   -0.03055    0.05323
CL11  4    0.265666   -0.228906    0.358881    10.50000    0.15102    0.08419 =
         0.07652    0.00293    0.00531    0.06401
CL12  4    0.394686   -0.158645    0.272270    10.50000    0.10578    0.14679 =
         0.16921   -0.00581    0.06512    0.02366
C132  1    0.280548   -0.181263    0.280537    10.50000    0.05793    0.07083 =
         0.09751    0.01644    0.01122    0.01263
AFIX  13
H132  2    0.280486   -0.125416    0.295430    10.50000   -1.20000
AFIX   0

PART 2
AG    3    0.469116    0.206781    0.440826   -21.00000    0.07615    0.03757 =
         0.04691    0.01335   -0.01204    0.00017
HKLF 4


REM  exp_10025_b.res in P1
REM R1 =  0.0842 for   17685 Fo > 4sig(Fo)  and  0.0941 for all   21234 data
REM   1894 parameters refined using    587 restraints

END

WGHT      0.1827      0.0000

REM Highest difference peak  1.923,  deepest hole -2.990,  1-sigma level  0.257
Q1    1   0.6886  0.5237  0.5564  11.00000  0.05    1.92
Q2    1   0.6836  0.3994  0.7892  11.00000  0.05    1.75
Q3    1   0.6444  0.3717  0.4223  11.00000  0.05    1.73
Q4    1   0.7161  0.5548  0.6743  11.00000  0.05    1.69
Q5    1   0.3390  0.2966  0.4708  11.00000  0.05    1.66
Q6    1   0.3001  0.1405  0.5823  11.00000  0.05    1.61
Q7    1   0.3069  0.2696  0.3523  11.00000  0.05    1.59
Q8    1   0.2711  0.1069  0.4681  11.00000  0.05    1.58
Q9    1   0.4824  0.1953  0.7560  11.00000  0.05    1.57
Q10   1   0.3473  0.2975  0.7212  11.00000  0.05    1.57
Q11   1   0.3727  0.3476  0.6204  11.00000  0.05    1.55
Q12   1   0.3534  0.3973  0.4941  11.00000  0.05    1.54
Q13   1   0.3836  0.4296  0.6121  11.00000  0.05    1.52
Q14   1   0.6666  0.4019  0.5369  11.00000  0.05    1.51
Q15   1   0.3232  0.2702  0.6067  11.00000  0.05    1.49
Q16   1   0.6218  0.3300  0.5259  11.00000  0.05    1.47
Q17   1   0.6511  0.3666  0.6705  11.00000  0.05    1.44
Q18   1   0.5432  0.5130  0.4968  11.00000  0.05    1.43
Q19   1   0.6371  0.2647  0.6470  11.00000  0.05    1.43
Q20   1   0.6130  0.2359  0.5300  11.00000  0.05    1.39
Q21   1   0.4552  0.2133  0.4003  11.00000  0.05    1.37
Q22   1   0.5153  0.4835  0.3790  11.00000  0.05    1.36
Q23   1   0.7253  0.8925  0.9733  11.00000  0.05    1.33
Q24   1   0.2726 -0.2106  0.1702  11.00000  0.05    1.32
Q25   1   0.1765  0.0843  0.3380  11.00000  0.05    1.29
Q26   1   0.5448  0.4561  0.7445  11.00000  0.05    1.27
Q27   1   0.4530  0.1577  0.6389  11.00000  0.05    1.26
Q28   1   0.8191  0.5875  0.8046  11.00000  0.05    1.17
Q29   1   0.1134  0.0992  0.3397  11.00000  0.05    1.11
Q30   1   0.7301  0.6007  0.5725  11.00000  0.05    1.08
Q31   1   0.4127  0.3705  0.6595  11.00000  0.05    1.04
Q32   1   0.2879  0.2261  0.4610  11.00000  0.05    1.04
Q33   1   0.1828 -0.2098  0.4016  11.00000  0.05    1.04
Q34   1   0.2489  0.0616  0.4017  11.00000  0.05    1.02
Q35   1   0.8868  0.5788  0.8033  11.00000  0.05    1.02
Q36   1   0.4781  0.2428  0.5176  11.00000  0.05    1.01
Q37   1   0.8305  0.9063  0.9417  11.00000  0.05    1.00
Q38   1   0.6762  0.4423  0.4313  11.00000  0.05    0.99
Q39   1   0.2833  0.3122  0.4591  11.00000  0.05    0.99
Q40   1   0.2523 -0.1740  0.1711  11.00000  0.05    0.99
Q41   1   0.5653  0.3056  0.4824  11.00000  0.05    0.98
Q42   1   0.8066  0.8768  0.7382  11.00000  0.05    0.96
Q43   1   0.5050  0.2787  0.4105  11.00000  0.05    0.96
Q44   1   0.5304  0.4508  0.4708  11.00000  0.05    0.95
Q45   1   0.2041  0.1010  0.4222  11.00000  0.05    0.94
Q46   1   0.6705  0.5534  0.7006  11.00000  0.05    0.92
Q47   1   0.6218  0.2006  0.5983  11.00000  0.05    0.92
Q48   1   0.2864  0.3310  0.5570  11.00000  0.05    0.91
Q49   1   0.4975  0.3881  0.7236  11.00000  0.05    0.91
Q50   1   0.7825  0.5520  0.7079  11.00000  0.05    0.90
Q51   1   0.7181  0.3953  0.5573  11.00000  0.05    0.89
Q52   1   0.6855  0.3730  0.4011  11.00000  0.05    0.89
Q53   1   0.4678  0.2153  0.6699  11.00000  0.05    0.88
Q54   1   0.4751  0.5205  0.4904  11.00000  0.05    0.88
Q55   1   0.5588  0.5312  0.6471  11.00000  0.05    0.87
Q56   1   0.2467  0.1341  0.6092  11.00000  0.05    0.87
Q57   1   0.7284  0.5993  0.7343  11.00000  0.05    0.87
Q58   1   0.3762  0.4658  0.5481  11.00000  0.05    0.86
Q59   1   0.7133  0.8067  0.8521  11.00000  0.05    0.86
Q60   1   0.5184  0.4313  0.6330  11.00000  0.05    0.86
Q61   1   0.3076  0.1141  0.4435  11.00000  0.05    0.86
Q62   1   0.2177 -0.1388  0.1673  11.00000  0.05    0.86
Q63   1   0.6294  0.3989  0.7982  11.00000  0.05    0.85
Q64   1   0.6089  0.8621  0.8785  11.00000  0.05    0.85
Q65   1   0.5619  0.5503  0.3815  11.00000  0.05    0.84
Q66   1   0.7058  0.3471  0.6811  11.00000  0.05    0.84
Q67   1   0.3130  0.1677  0.4647  11.00000  0.05    0.84
Q68   1   0.5166  0.5315  0.0785  11.00000  0.05    0.83
Q69   1   0.3603  0.2675  0.3391  11.00000  0.05    0.83
Q70   1   0.4386  0.1201  0.7494  11.00000  0.05    0.82
Q71   1   0.4032  0.4526  0.4864  11.00000  0.05    0.82
Q72   1   0.9090  0.5999  1.0693  11.00000  0.05    0.82
Q73   1   0.6019  0.5330  0.6672  11.00000  0.05    0.82
Q74   1   0.0933 -0.0425  0.0284  11.00000  0.05    0.81
Q75   1   0.6225  0.5274  0.5311  11.00000  0.05    0.81
Q76   1   0.1663 -0.2478  0.2416  11.00000  0.05    0.81
Q77   1   0.7376  0.5329  0.5326  11.00000  0.05    0.81
Q78   1   0.3216 -0.1701  0.2572  11.00000  0.05    0.81
Q79   1   0.2990 -0.2314  0.2755  11.00000  0.05    0.81
Q80   1   0.4348  0.1999  0.7616  11.00000  0.05    0.80
Q81   1   0.3036  0.2336  0.7158  11.00000  0.05    0.80
Q82   1   0.5194  0.1511  0.6521  11.00000  0.05    0.80
Q83   1   0.5433  0.2370  0.5642  11.00000  0.05    0.79
Q84   1   0.3364 -0.2063  0.3479  11.00000  0.05    0.79
Q85   1   0.2729  0.2729  0.5811  11.00000  0.05    0.79
Q86   1   0.2287 -0.1888  0.2495  11.00000  0.05    0.78
Q87   1   0.7973  0.4899  0.2442  11.00000  0.05    0.77
Q88   1   0.5859  0.2992  0.7412  11.00000  0.05    0.77
Q89   1   0.8072  0.1062  0.2027  11.00000  0.05    0.76
Q90   1   0.7089  0.4421  0.6871  11.00000  0.05    0.76
Q91   1   0.7896  0.2316  1.0258  11.00000  0.05    0.76
Q92   1   0.3636 -0.1297  0.3068  11.00000  0.05    0.76
Q93   1   0.8044  0.7200  1.1519  11.00000  0.05    0.76
Q94   1   0.2946  0.4004  0.4616  11.00000  0.05    0.76
Q95   1   0.6139  0.1373  0.2434  11.00000  0.05    0.75
Q96   1   0.5088  0.3629  0.4458  11.00000  0.05    0.75
Q97   1   0.9081  0.6578  1.0983  11.00000  0.05    0.75
Q98   1   0.1334  0.5765  0.2318  11.00000  0.05    0.75
Q99   1   0.4436  0.1801  0.5196  11.00000  0.05    0.74
;
_shelx_res_checksum                71391
_shelx_hkl_file
;
   0   0  -1   -0.22    0.77
   0   0   2  307.53   22.79
   0   0  -2  293.49   22.72
   0   0  -3  710.49   46.57
   0   0   3  572.80   45.77
   0   0  -4 4120.00  266.48
   0   0   4 3771.31  265.91
   0   0  -5  377.01   30.34
   0   0   5  379.82   30.60
   0   0  -6  281.42   23.30
   0   0   6  245.26   22.81
   0   0  -7 1061.48   74.89
   0   0   7  997.55   74.98
   0   0  -8  546.17   39.98
   0   0   8  451.42   39.23
   0   0   9   52.84    8.80
   0   0  -9   69.11    9.33
   0   0 -10    7.53    3.14
   0   0 -10    6.24    3.39
   0   0  10    7.08    3.74
   0   0  10    5.08    3.72
   0   0 -11  199.29   17.13
   0   0 -11  225.81   19.45
   0   0 -11  221.64   18.67
   0   0  11  211.81   18.90
   0   0  12   13.44    4.48
   0   0 -12   11.69    3.16
   0   0 -12   20.19    5.03
   0   0 -12   18.23    4.15
   0   0 -12   12.48    4.15
   0   0 -13   15.19    4.69
   0   0 -13   17.63    4.21
   0   0 -13   21.19    5.36
   0   0 -14  298.50   25.26
   0   0 -14  288.24   24.78
   0   0 -14  267.36   23.26
   0   0 -15  171.12   17.35
   0   0 -15  183.47   17.20
   0   0 -15  152.88   15.17
   0   0 -16    2.83    3.61
   0   0 -16    0.36    4.20
   0   0 -16    2.28    2.40
   0   0 -17    3.24    3.39
   0   0 -17    4.51    4.03
   0   0 -18   70.95    8.77
   0   0 -18   66.91    9.52
   0   0 -19    2.89    3.64
   0   0 -19    6.24    3.15
   0   0 -19    7.74    3.93
   0   0 -20   -0.23    3.19
   0   0 -20    0.21    2.90
   0   0 -21   12.92    3.50
   0   0 -21   18.72    3.62
   0   1 -21    7.49    2.83
   0   1 -21   11.37    3.50
   0   1 -20    1.53    3.04
   0   1 -20    3.22    2.57
   0   1 -20    4.33    3.43
   0   1 -19    9.88    3.65
   0   1 -19    4.86    3.87
   0   1 -19    5.57    3.85
   0   1 -18    5.44    3.59
   0   1 -18    8.17    4.37
   0   1 -17  270.28   25.04
   0   1 -17  284.95   24.60
   0   1 -16  498.20   40.45
   0   1 -16  506.83   39.91
   0   1 -15  376.33   30.21
   0   1 -15  301.37   26.70
   0   1 -15  393.63   30.03
   0   1 -14   56.05    7.63
   0   1 -14   63.65    9.46
   0   1 -14   71.78    9.72
   0   1 -13   30.21    5.47
   0   1 -13   32.53    6.47
   0   1 -13   28.75    6.28
   0   1 -12    6.31    3.95
   0   1 -12   11.80    3.57
   0   1 -12    9.80    4.36
   0   1 -11   51.22    7.86
   0   1 -11   55.78    7.25
   0   1 -10  121.69   12.55
   0   1 -10  120.42   13.79
   0  -1  10  106.94   13.97
   0   1  -9  354.18   27.60
   0  -1   9  281.86   28.36
   0  -1   9  258.75   26.36
   0  -1   8 1103.67   84.81
   0  -1   8 1050.54   86.17
   0  -1   7  362.63   35.33
   0  -1   7  405.98   34.79
   0   1  -6 1845.98  124.88
   0  -1   6 1712.26  124.80
   0  -1   5 1437.49  104.79
   0   1  -5 1532.93  104.82
   0   1  -4 1319.16   90.84
   0  -1   4 1251.69   90.84
   0  -1   3  570.69   44.63
   0  -1   3  580.26   46.21
   0  -1   2  146.88   11.28
   0   1  -1 4250.35  261.45
   0  -1   1 3914.14  261.41
   0   1   0 2965.43   68.58
   0  -1   0  581.48   67.37
   0   1   2  131.73   10.33
   0  -1  -2  129.23   10.73
   0  -1  -3   40.12    5.82
   0   1   3   50.36    5.78
   0  -1  -4 3425.04  216.51
   0   1   4 3004.73  215.74
   0  -1  -5 2098.33  134.52
   0   1   5 1819.48  133.67
   0  -1  -6   70.23    8.58
   0   1   6   46.84    7.48
   0   1   7  251.91   22.88
   0  -1  -7  276.83   23.18
   0  -1  -8   61.49    8.55
   0   1   8   49.78    8.10
   0   1   9   21.60    5.54
   0  -1  -9   30.11    5.97
   0  -1 -10  157.26   13.98
   0  -1 -10  161.28   14.26
   0  -1 -11  170.75   15.59
   0  -1 -11  175.76   15.41
   0  -1 -11  158.75   13.83
   0   1  11  134.11   14.66
   0  -1 -12   95.47   10.49
   0  -1 -12   98.04   10.99
   0  -1 -12  109.22   11.31
   0  -1 -12   80.61    8.85
   0   1  12   76.99   10.12
   0  -1 -13    8.68    2.90
   0  -1 -13   15.63    4.76
   0  -1 -13   12.48    4.26
   0  -1 -13   11.83    3.84
   0  -1 -14   62.82    9.23
   0  -1 -14   73.01    9.33
   0  -1 -14   58.66    8.32
   0  -1 -15   18.78    5.64
   0  -1 -15   14.88    4.37
   0  -1 -15   22.37    5.30
   0  -1 -16   92.64   10.69
   0  -1 -16   86.07   11.19
   0  -1 -16   77.50    9.42
   0  -1 -17   75.98   10.39
   0  -1 -17   81.87    9.63
   0  -1 -18   64.24    8.84
   0  -1 -18   50.18    8.29
   0  -1 -19   11.82    4.56
   0  -1 -19    9.49    4.00
   0  -1 -20    2.10    2.78
   0  -1 -20    4.05    3.31
   0  -1 -21    0.43    2.02
   0  -1 -21   -1.00    1.82
   0   2 -22   24.70    3.45
   0   2 -21    8.14    2.93
   0   2 -21    5.98    2.19
   0   2 -21    8.84    3.33
   0   2 -20   12.54    4.43
   0   2 -20    7.22    3.55
   0   2 -20    9.55    3.36
   0   2 -19   41.43    6.81
   0   2 -19   46.83    7.79
   0   2 -18    0.93    3.55
   0   2 -18   -1.07    3.82
   0   2 -17  344.62   30.15
   0   2 -17  349.22   29.53
   0   2 -16  930.93   71.78
   0   2 -16 1008.20   71.87
   0   2 -15  456.99   37.35
   0   2 -14  217.62   20.93
   0   2 -13   48.34    8.06
   0   2 -13   39.91    6.12
   0  -2  12  274.70   25.13
   0   2 -12  348.95   27.15
   0   2 -12  300.22   24.65
   0   2 -11  938.56   66.83
   0  -2  11  933.88   67.50
   0  -2  10  161.06   18.55
   0   2 -10  181.30   18.40
   0  -2  10  169.36   15.98
   0  -2   9  216.83   22.78
   0  -2   9  202.85   23.11
   0  -2   8  257.04   24.94
   0  -2   8  201.40   23.80
   0  -2   7  202.61   20.20
   0   2  -7  247.61   20.98
   0  -2   6   87.06   12.65
   0  -2   6  133.54   15.17
   0  -2   5   87.54   10.53
   0  -2   5  121.61   13.45
   0   2  -5  123.44   13.21
   0  -2   4  477.56   34.90
   0  -2   3  403.85   28.77
   0   2  -2  407.55   26.70
   0   2  -2  372.44   29.45
   0  -2   2  325.98   29.36
   0  -2   2  379.69   26.62
   0   2  -1  338.14   21.24
   0   2  -1  327.40   22.61
   0  -2   1  318.16   21.17
   0  -2   0   46.21    3.62
   0  -2   0   41.08    2.62
   0   2   1  710.04   48.54
   0  -2  -2 1421.81  106.21
   0   2   2 1687.06  105.85
   0   2   3  338.60   22.99
   0  -2  -3  297.38   23.52
   0  -2  -4  936.54   55.01
   0   2   4  669.64   53.22
   0  -2  -5  338.44   22.67
   0   2   5  221.13   20.57
   0  -2  -6  185.96   15.41
   0   2   6  134.61   13.98
   0  -2  -7   67.79    8.49
   0   2   7   54.71    7.78
   0  -2  -8  221.50   17.86
   0   2   8  147.93   16.25
   0  -2 -10  970.91   69.03
   0   2  10  971.57   68.91
   0  -2 -10  939.06   69.01
   0  -2 -10  973.24   68.09
   0  -2 -11 1968.76  133.55
   0  -2 -11 2012.89  135.00
   0   2  11 1848.61  134.40
   0  -2 -11 1982.12  135.04
   0  -2 -12  705.00   45.39
   0  -2 -12  590.70   44.35
   0  -2 -12  537.89   42.52
   0  -2 -12  604.63   44.65
   0   2  12  547.72   43.99
   0  -2 -13  201.81   17.32
   0  -2 -13  191.86   17.18
   0  -2 -13  178.93   17.15
   0  -2 -13  152.61   14.86
   0  -2 -14    7.49    3.54
   0  -2 -14    9.57    4.28
   0  -2 -14    7.88    2.89
   0  -2 -14   14.97    4.35
   0  -2 -15    5.51    4.03
   0  -2 -15    7.57    3.64
   0  -2 -15    6.80    3.43
   0  -2 -16   24.43    4.94
   0  -2 -16   18.77    5.39
   0  -2 -17   77.10    9.06
   0  -2 -17   98.49   11.16
   0  -2 -18   81.58   10.01
   0  -2 -19   22.23    4.69
   0  -2 -20   11.02    3.25
   0   3 -22   44.20    4.91
   0   3 -21   15.99    3.49
   0   3 -21   12.06    3.09
   0   3 -20   12.93    4.12
   0   3 -20   17.35    4.40
   0   3 -19   23.60    5.64
   0   3 -18   -1.97    3.98
   0   3 -17  172.94   18.02
   0   3 -16  573.16   45.43
   0   3 -15  583.00   46.17
   0   3 -14  473.94   36.93
   0   3 -14  414.77   36.41
   0   3 -13   12.13    4.81
   0   3 -13    9.07    4.34
   0   3 -12  325.59   27.77
   0   3 -12  303.41   27.22
   0   3 -11  149.29   15.39
   0   3 -11  173.67   16.21
   0  -3  11  118.84   13.98
   0  -3  10    5.23    3.51
   0   3 -10    4.67    3.40
   0  -3   9  331.58   34.85
   0  -3   9  404.31   36.12
   0  -3   8   82.22   12.03
   0  -3   8   57.23   10.08
   0  -3   7  102.08   13.68
   0  -3   7  133.64   16.19
   0  -3   6 1383.08   97.05
   0  -3   5  839.73   59.56
   0  -3   4   61.72   10.26
   0   3  -4   76.47   10.30
   0  -3   4   71.30    7.05
   0   3  -3   15.12    2.71
   0   3  -3   13.37    5.11
   0  -3   3   31.78    7.07
   0  -3   3   39.87    3.78
   0   3  -2  914.24   59.69
   0  -3   2  938.67   59.71
   0   3  -2  891.79   62.20
   0   3  -1 2642.92  158.39
   0   3  -1 2723.09  157.46
   0  -3   1 2534.80  157.26
   0  -3   0 1899.11  154.48
   0  -3   0 2363.26  154.31
   0   3   0 2425.77  154.32
   0   3   0 2394.99  153.52
   0   3   1   86.50    7.51
   0   3   2  709.91   49.77
   0  -3  -3   38.88    3.09
   0   3   3   49.90    6.12
   0  -3  -4  124.74    9.93
   0  -3  -5 1580.74  123.92
   0   3   5 2120.53  124.31
   0  -3  -6 1998.71  116.07
   0   3   6 1468.36  114.69
   0  -3  -7   19.51    4.22
   0   3   7   14.73    3.57
   0   3   9  438.37   33.03
   0  -3  -9  456.44   33.12
   0  -3  -9  400.52   32.51
   0  -3  -9  413.92   33.30
   0  -3 -10  202.34   18.41
   0   3  10  226.00   19.11
   0  -3 -10  234.52   19.19
   0  -3 -10  202.99   19.21
   0  -3 -11  905.06   65.64
   0   3  11  904.53   66.31
   0  -3 -11  951.22   66.59
   0  -3 -11  935.12   67.01
   0  -3 -12 1035.21   74.25
   0  -3 -12 1049.96   73.99
   0  -3 -12 1008.50   72.44
   0  -3 -13  676.81   49.71
   0  -3 -13  694.79   50.04
   0  -3 -13  627.12   47.78
   0  -3 -14   86.48   10.42
   0  -3 -14   72.18    8.39
   0  -3 -14   82.07   10.13
   0  -3 -15   27.19    4.60
   0  -3 -15   36.20    6.20
   0  -3 -15   33.66    6.33
   0  -3 -16   21.46    5.51
   0  -3 -16   25.47    5.24
   0  -3 -17   16.13    5.87
   0  -3 -17   14.92    4.47
   0  -3 -17   11.64    3.68
   0  -3 -18   39.79    6.37
   0  -3 -18   40.68    7.11
   0  -3 -19    9.35    3.83
   0  -3 -19    8.00    3.13
   0  -3 -20    7.36    3.17
   0  -3 -20    7.26    2.36
   0   4 -22    7.88    2.13
   0   4 -21    8.86    3.36
   0   4 -21    4.55    2.74
   0   4 -21    5.12    2.26
   0   4 -20   13.75    4.61
   0   4 -20   13.73    4.44
   0   4 -20   12.80    3.82
   0   4 -19   39.79    7.04
   0   4 -19   29.84    6.85
   0   4 -18   29.65    6.75
   0   4 -18   24.27    6.55
   0   4 -17   42.32    8.67
   0   4 -17   41.80    8.92
   0   4 -16  294.20   27.77
   0   4 -16  306.07   27.84
   0   4 -15  435.94   37.21
   0   4 -15  444.12   37.50
   0   4 -14  135.40   15.94
   0   4 -14  135.43   15.82
   0   4 -13   64.03   10.24
   0   4 -13   70.06   10.49
   0   4 -12   26.58    6.69
   0   4 -12   22.88    6.61
   0   4 -11  567.11   44.72
   0  -4  11  569.38   41.89
   0   4 -10  308.76   27.90
   0  -4  10  360.66   27.70
   0  -4   9  466.55   36.34
   0   4  -9  595.62   37.81
   0   4  -8   45.55    8.77
   0  -4   8   40.92    7.65
   0  -4   7  325.52   27.39
   0  -4   6 2277.34  147.14
   0   4  -6 2213.44  145.84
   0  -4   6 1889.29  140.92
   0  -4   5 1669.26  113.41
   0  -4   5 1521.37  106.93
   0   4  -5 1557.35  111.48
   0  -4   4  593.84   41.49
   0   4  -4  601.64   41.50
   0  -4   4  596.27   47.25
   0   4  -4  510.61   44.79
   0  -4   3  275.17   28.88
   0   4  -3  346.05   28.24
   0  -4   3  358.10   24.96
   0   4  -3  347.09   24.84
   0   4  -2   47.46    6.34
   0   4  -2   46.61    4.72
   0  -4   2   42.08    4.53
   0  -4   1 1212.48   85.71
   0   4  -1 1403.66   86.15
   0   4  -1 1360.97   86.19
   0   4   0   31.52    2.42
   0  -4   0    9.75    2.40
   0  -4   0    8.85    2.67
   0   4   0   37.84    3.72
   0   4   1 4024.19  269.30
   0   4   2  779.34   54.77
   0   4   3  130.32   12.29
   0   4   4 2168.06  149.64
   0   4   5 3401.78  233.31
   0  -4  -6  366.18   27.54
   0   4   6  791.40   41.49
   0   4   7   30.10    7.80
   0  -4  -8  413.67   31.54
   0  -4  -8  370.27   30.42
   0  -4  -9  636.89   45.52
   0  -4  -9  589.28   46.32
   0  -4  -9  527.22   45.07
   0  -4 -10   97.95   11.51
   0  -4 -10  101.49   10.67
   0   4  10   88.85   10.59
   0  -4 -10  102.38   11.02
   0   4  11  193.44   17.90
   0  -4 -11  204.55   17.89
   0  -4 -11  192.30   17.66
   0  -4 -11  193.16   18.60
   0  -4 -12  839.12   59.94
   0  -4 -12  822.12   60.66
   0  -4 -12  797.49   59.12
   0  -4 -13  362.12   28.67
   0  -4 -13  355.45   29.43
   0  -4 -13  375.51   30.22
   0  -4 -14   32.46    6.15
   0  -4 -14   27.25    6.05
   0  -4 -14   26.48    4.96
   0  -4 -15   37.14    6.78
   0  -4 -15   29.27    5.09
   0  -4 -15   34.92    6.44
   0  -4 -15   50.64    9.01
   0  -4 -16    7.27    3.64
   0  -4 -16    6.73    3.72
   0  -4 -16   13.57    6.14
   0  -4 -17    1.61    2.67
   0  -4 -17    2.20    4.12
   0  -4 -17    3.26    2.97
   0  -4 -18   29.74    5.07
   0  -4 -18   38.02    6.39
   0  -4 -18   27.57    4.59
   0  -4 -19    9.14    2.62
   0  -4 -19    6.87    3.37
   0  -4 -20    8.47    2.74
   0   5 -21    4.50    2.87
   0   5 -21    5.04    2.78
   0   5 -20   13.77    4.43
   0   5 -20    8.31    3.09
   0   5 -20   13.25    4.46
   0   5 -19    4.99    4.45
   0   5 -19    2.13    4.05
   0   5 -18   20.40    6.34
   0   5 -18   22.83    6.27
   0   5 -17   37.88    8.43
   0   5 -17   43.36    8.52
   0   5 -16  199.67   21.08
   0   5 -16  219.86   21.98
   0   5 -15   92.77   13.43
   0   5 -15   99.28   13.43
   0   5 -14   64.26   10.42
   0  -5  13   82.34    9.38
   0   5 -13   81.25   11.73
   0  -5  12  490.69   36.27
   0   5 -12  437.93   38.63
   0   5 -12  481.67   39.27
   0   5 -11  748.06   55.08
   0  -5  11  805.70   52.54
   0   5 -10  356.24   28.39
   0  -5  10  380.64   26.52
   0   5  -9   38.55    6.98
   0  -5   9   31.77    7.42
   0  -5   8  106.24   15.06
   0   5  -8  123.64   15.34
   0  -5   8   99.70   12.67
   0   5  -7  241.81   23.51
   0  -5   7  209.44   19.62
   0  -5   7  206.92   23.02
   0   5  -6   24.80    6.74
   0  -5   6   30.79    7.91
   0  -5   6   21.14    4.21
   0  -5   5  129.26   16.03
   0  -5   5  129.27   10.88
   0   5  -5  100.93   10.22
   0  -5   4  589.86   54.20
   0  -5   4  686.64   48.77
   0   5  -4  659.41   52.52
   0   5  -4  741.78   48.86
   0   5  -3    4.73    1.75
   0   5  -3    7.67    3.47
   0  -5   3   10.69    2.27
   0  -5   3    1.85    4.33
   0   5  -2  183.14   14.45
   0   5  -2  173.19   13.26
   0  -5   2  153.30   12.99
   0  -5   2  133.00   16.08
   0  -5   1   53.81    6.88
   0   5  -1   41.18    4.61
   0  -5   1   58.56    5.57
   0   5  -1   39.31    4.91
   0   5   0   49.74    5.56
   0   5   0   50.91    4.37
   0  -5   0   54.34    5.23
   0  -5   0   59.51    5.91
   0   5   1 1234.13   84.70
   0   5   2  686.94   49.16
   0   5   3  165.35   15.15
   0   5   4 1005.27   72.71
   0   5   5 1753.99  124.15
   0   5   6   41.80    8.53
   0   5   7  346.30   34.91
   0  -5  -7  370.31   30.59
   0  -5  -7  419.73   30.68
   0  -5  -8  608.51   50.29
   0  -5  -8  630.66   50.93
   0  -5  -9  744.79   55.13
   0  -5  -9  834.74   54.11
   0  -5 -10  277.61   22.17
   0  -5 -10  257.57   22.80
   0   5  10  237.46   21.83
   0  -5 -10  279.33   23.70
   0  -5 -11    2.64    2.68
   0  -5 -11    5.34    3.91
   0  -5 -11    5.52    3.86
   0  -5 -12  153.72   14.71
   0  -5 -12  138.88   14.73
   0  -5 -12  154.97   16.05
   0  -5 -13  156.72   15.77
   0  -5 -13  181.76   17.35
   0  -5 -13  169.07   15.76
   0  -5 -14   36.32    6.28
   0  -5 -14   42.67    6.78
   0  -5 -14   44.42    7.95
   0  -5 -15   86.13   11.61
   0  -5 -15   59.18    7.77
   0  -5 -15   69.69    8.83
   0  -5 -15   74.81    9.83
   0  -5 -16   20.46    5.10
   0  -5 -16   15.67    4.21
   0  -5 -16   25.85    6.69
   0  -5 -17    5.80    2.83
   0  -5 -17   13.39    4.72
   0  -5 -17    7.64    3.42
   0  -5 -18    4.09    2.31
   0  -5 -18    5.21    3.34
   0  -5 -19    6.21    2.93
   0   6 -21    2.86    2.62
   0   6 -20    6.10    3.80
   0   6 -20    6.76    3.84
   0   6 -19   17.61    5.49
   0   6 -19   17.39    5.67
   0   6 -18   42.37    8.24
   0   6 -18   47.94    8.61
   0   6 -17   18.68    6.57
   0   6 -16   11.22    6.02
   0   6 -15    3.88    5.04
   0   6 -14    9.33    5.13
   0   6 -14   11.67    5.55
   0  -6  14    7.68    3.92
   0  -6  13   99.44   11.49
   0   6 -13  111.28   14.41
   0   6 -13  114.43   14.30
   0   6 -12  623.36   45.52
   0  -6  12  553.77   41.65
   0   6 -12  476.67   43.57
   0  -6  11  687.32   50.13
   0  -6  11  763.40   52.16
   0   6 -11  802.37   55.39
   0  -6  10  303.16   22.30
   0  -6  10  265.45   20.41
   0   6 -10  241.23   22.77
   0   6  -9  113.09   13.45
   0   6  -9  108.32   12.79
   0  -6   9  115.16   14.92
   0  -6   8  625.32   52.30
   0  -6   8  696.09   57.17
   0   6  -8  786.21   57.18
   0   6  -7 2140.96  147.94
   0  -6   7 1977.54  143.00
   0  -6   7 2170.76  149.94
   0  -6   6 1555.70  103.68
   0  -6   6 1652.64  112.04
   0   6  -5   25.66    4.36
   0  -6   5   34.83    4.97
   0  -6   5   27.56    8.34
   0   6  -5   25.42    6.49
   0   6  -4  358.21   28.05
   0  -6   4  323.90   33.92
   0   6  -4  347.05   31.04
   0   6  -3  473.03   33.21
   0  -6   3  434.83   30.94
   0   6  -3  418.54   30.80
   0   6  -2 1074.18   75.20
   0  -6   2 1056.07   78.49
   0  -6   2 1078.73   74.94
   0   6  -2 1111.84   74.95
   0   6  -1  496.86   36.12
   0  -6   1  552.30   38.32
   0   6  -1  506.46   37.21
   0  -6   1  538.47   37.43
   0  -6   0  337.21   23.91
   0  -6   0  366.84   25.82
   0   6   0  312.33   25.20
   0   6   1 1466.72  100.74
   0   6   2  694.24   49.97
   0   6   3   64.72    8.15
   0   6   4    5.80    3.15
   0   6   5   24.56    6.15
   0  -6  -6  572.25   39.16
   0  -6  -6  472.31   38.86
   0   6   6  475.27   43.08
   0  -6  -7  627.73   47.18
   0  -6  -8  656.56   49.75
   0  -6  -9  282.55   23.89
   0  -6  -9  236.95   22.92
   0  -6 -10    1.69    3.39
   0  -6 -10    1.76    3.37
   0  -6 -10    2.53    2.36
   0  -6 -11   24.94    7.97
   0  -6 -11   18.54    5.60
   0  -6 -11   12.86    4.98
   0  -6 -11   18.01    4.22
   0  -6 -12   24.51    6.16
   0  -6 -12   27.92    5.25
   0  -6 -12   43.98    9.42
   0  -6 -12   30.00    6.58
   0  -6 -13   35.68    7.20
   0  -6 -13   26.91    5.37
   0  -6 -13   32.34    6.20
   0  -6 -13   44.33    9.45
   0  -6 -14   26.28    6.36
   0  -6 -14   22.27    4.86
   0  -6 -14   37.00    8.70
   0  -6 -14   19.62    4.96
   0  -6 -15   73.88    8.65
   0  -6 -15   93.44   12.05
   0  -6 -15   83.85   10.30
   0  -6 -15   66.12    8.53
   0  -6 -16   47.76    7.32
   0  -6 -16   52.17    8.42
   0  -6 -17    9.50    3.42
   0  -6 -17    6.97    3.87
   0  -6 -18    1.51    2.60
   0  -6 -18   -0.15    1.85
   0  -6 -19    0.12    1.75
   0   7 -21    4.07    1.78
   0   7 -21    7.13    2.79
   0   7 -19    6.58    4.12
   0   7 -18    4.19    4.24
   0   7 -17  118.11   14.66
   0   7 -17  110.49   14.36
   0   7 -16  490.06   42.51
   0   7 -16  528.02   42.57
   0   7 -15  221.74   25.03
   0   7 -15  270.88   25.60
   0  -7  15  279.10   22.86
   0  -7  14  150.51   15.31
   0   7 -14  140.84   17.90
   0   7 -14  180.05   19.04
   0   7 -13    6.08    5.20
   0  -7  13    5.23    4.15
   0   7 -13    2.81    4.69
   0   7 -12  107.61   14.27
   0  -7  12  129.32   13.06
   0  -7  12  113.31   10.98
   0  -7  11  377.63   27.12
   0   7 -11  326.38   28.12
   0  -7  11  315.96   24.57
   0  -7  10  410.25   28.05
   0   7 -10  227.05   25.41
   0  -7  10  342.57   25.66
   0   7 -10  269.17   26.74
   0  -7   9  218.87   18.70
   0   7  -9  175.55   17.03
   0  -7   9  193.16   17.18
   0  -7   8 1646.88  100.91
   0  -7   8 1432.14  100.96
   0  -7   8 1597.51  100.11
   0  -7   7  824.41   66.62
   0  -7   7  848.34   59.86
   0   7  -7  718.61   62.51
   0   7  -6  310.11   30.98
   0   7  -6  375.54   28.08
   0  -7   6  341.26   28.00
   0  -7   6  354.08   35.36
   0  -7   5  331.88   24.35
   0  -7   5  251.00   29.61
   0   7  -5  286.28   23.46
   0   7  -5  293.78   26.93
   0  -7   4 1891.13  129.66
   0   7  -4 1968.01  129.58
   0   7  -4 2115.02  132.94
   0  -7   3 2563.40  177.52
   0   7  -3 2612.38  177.45
   0   7  -3 2785.08  178.79
   0  -7   3 2492.51  182.87
   0   7  -2 3417.47  241.83
   0   7  -2 3546.84  241.53
   0  -7   2 3965.34  245.27
   0  -7   2 3656.77  242.24
   0   7  -1 2277.95  149.63
   0  -7   1 2256.08  149.29
   0  -7   1 2150.04  149.62
   0   7  -1 2157.48  147.80
   0  -7   0  172.13   14.69
   0  -7   0  148.92   11.96
   0   7   1  614.40   44.73
   0   7   2  503.80   37.92
   0   7   3  588.67   44.47
   0   7   4  218.40   20.67
   0  -7  -5   44.21    6.46
   0  -7  -5   41.59    6.57
   0   7   5   38.31    7.87
   0  -7  -6  227.14   19.43
   0  -7  -6  198.19   19.33
   0  -7  -6  214.35   19.43
   0  -7  -7  412.65   36.15
   0  -7  -7  375.69   36.09
   0  -7  -8  218.63   16.16
   0  -7  -8   42.89    9.93
   0  -7  -9   15.94    5.65
   0  -7  -9   17.06    6.69
   0  -7 -10   84.97   11.65
   0  -7 -10   85.57   11.87
   0  -7 -10   98.21   14.24
   0  -7 -11   26.15    6.55
   0  -7 -11   24.27    6.54
   0  -7 -11   27.23    8.40
   0  -7 -12   28.49    6.62
   0  -7 -12   31.17    8.61
   0  -7 -12   24.53    6.41
   0  -7 -13   44.76    8.35
   0  -7 -13   57.89   11.11
   0  -7 -13   40.02    7.32
   0  -7 -14   -1.76    5.69
   0  -7 -14    1.29    3.33
   0  -7 -14   -0.32    4.26
   0  -7 -15   30.63    5.25
   0  -7 -15   33.22    6.44
   0  -7 -15   34.28    7.50
   0  -7 -16   46.91    6.92
   0  -7 -16   44.12    7.42
   0  -7 -17   10.36    3.77
   0  -7 -17   12.95    3.55
   0  -7 -18    2.38    2.05
   0   8 -20    5.67    3.55
   0   8 -20    4.99    2.06
   0   8 -19   27.33    6.10
   0   8 -18  103.28   12.15
   0   8 -18   74.79   10.95
   0   8 -17  250.18   24.69
   0   8 -17  269.45   24.92
   0  -8  16  820.48   58.80
   0   8 -16  726.91   61.30
   0   8 -16  820.90   61.69
   0  -8  15  598.09   44.35
   0   8 -15  526.17   47.25
   0   8 -15  590.01   47.48
   0   8 -14  210.71   23.57
   0   8 -14  231.50   23.71
   0  -8  14  234.49   21.06
   0   8 -13    4.26    4.90
   0  -8  13    8.26    3.79
   0  -8  13    8.13    5.24
   0   8 -13    4.90    5.05
   0  -8  12  199.19   16.37
   0  -8  12  225.19   18.91
   0  -8  11  252.44   19.43
   0   8 -11  174.28   20.23
   0   8 -11  133.29   18.61
   0  -8  11  272.54   21.48
   0   8 -10   75.28   11.72
   0  -8  10  116.66   13.50
   0   8 -10   85.37   11.69
   0  -8  10  118.94   12.44
   0   8  -9   35.51    7.46
   0   8  -9   42.39    7.34
   0  -8   9   70.01    9.87
   0  -8   9   73.96   10.49
   0  -8   8  185.39   18.38
   0  -8   8  199.76   19.19
   0   8  -8  146.98   16.12
   0  -8   7   49.67    7.88
   0  -8   7   47.73    9.86
   0  -8   6   20.58    8.34
   0   8  -6   26.01    6.67
   0  -8   6   36.22    9.15
   0  -8   6   26.90    5.30
   0  -8   6   29.38    6.80
   0   8  -6   32.83    5.34
   0   8  -5  346.06   27.18
   0  -8   5  378.82   27.94
   0   8  -5  367.41   30.23
   0  -8   4 1516.80  122.86
   0  -8   4 1779.10  116.91
   0   8  -4 1602.09  115.94
   0   8  -4 1819.65  118.33
   0   8  -3 2361.19  156.43
   0  -8   3 2404.27  156.78
   0  -8   3 2421.44  161.30
   0   8  -3 2101.52  155.79
   0   8  -2 3185.45  212.22
   0  -8   2 3232.31  213.85
   0  -8   2 3370.70  214.96
   0   8  -2 2918.84  213.06
   0  -8   1 2657.29  168.05
   0  -8   1 2377.64  165.75
   0   8  -1 2427.03  167.16
   0   8   0  872.36   62.08
   0   8   1  144.16   13.64
   0   8   2   54.18    7.44
   0  -8  -2   54.99    6.85
   0   8   3  217.49   19.81
   0  -8  -3  209.50   18.49
   0  -8  -4   43.86    6.67
   0   8   4   34.33    6.96
   0  -8  -5   38.60    6.26
   0  -8  -5   31.26    6.06
   0  -8  -6  186.40   18.03
   0  -8  -6  207.51   18.77
   0  -8  -6  180.07   18.33
   0  -8  -7  195.98   18.09
   0  -8  -7  140.98   16.50
   0  -8  -7  156.87   16.73
   0  -8  -8   42.43    8.13
   0  -8  -8   49.75    8.48
   0  -8  -9    1.09    4.66
   0  -8  -9    3.25    4.52
   0  -8 -10  116.06   16.14
   0  -8 -10  112.50   14.74
   0  -8 -11   15.64    5.76
   0  -8 -11   14.54    5.89
   0  -8 -11   29.65    8.77
   0  -8 -12   95.71   12.95
   0  -8 -12  113.06   13.32
   0  -8 -12  124.77   16.33
   0  -8 -13  255.39   23.19
   0  -8 -13  246.27   23.62
   0  -8 -13  306.95   26.93
   0  -8 -14  181.78   17.59
   0  -8 -14  199.66   19.27
   0  -8 -14  164.32   16.33
   0  -8 -15    6.45    3.14
   0  -8 -15    5.35    4.29
   0  -8 -15   10.01    4.06
   0  -8 -16    5.53    3.23
   0  -8 -16    3.93    3.02
   0  -8 -17    7.57    2.54
   0  -8 -17    6.06    2.60
   0   9 -21   19.04    3.31
   0   9 -20   45.32    6.20
   0   9 -19   87.22   10.29
   0   9 -18  174.74   17.55
   0   9 -17  271.13   24.87
   0  -9  17  260.42   22.12
   0  -9  16  530.91   39.79
   0   9 -16  437.82   40.73
   0   9 -16  504.12   41.39
   0   9 -15  231.96   25.99
   0  -9  15  302.60   24.86
   0   9 -15  269.13   26.60
   0   9 -14    0.55    4.92
   0  -9  14    7.19    5.62
   0  -9  14    6.70    3.74
   0  -9  13  210.99   17.24
   0  -9  13  237.88   20.15
   0   9 -13  177.56   20.16
   0  -9  12  374.99   26.67
   0  -9  12  419.83   29.85
   0   9 -11    9.99    4.90
   0   9 -11    6.92    4.74
   0  -9  11   26.55    7.54
   0  -9  11   14.82    5.79
   0   9 -10   13.69    5.35
   0   9 -10   20.53    5.54
   0  -9  10   25.62    7.56
   0  -9  10   17.79    6.44
   0  -9   9   12.75    7.21
   0  -9   9   22.87    7.54
   0   9  -9    9.30    4.42
   0  -9   8   16.25    5.60
   0   9  -8   12.24    4.27
   0  -9   7  145.42   17.63
   0  -9   7  141.20   16.20
   0  -9   7  120.80   14.52
   0  -9   6  129.26   14.69
   0  -9   6  159.30   14.61
   0  -9   5    2.90    2.82
   0  -9   5   11.27    9.23
   0  -9   5    0.77    3.52
   0   9  -5    1.79    2.18
   0  -9   5    4.62    4.36
   0  -9   4   12.78    9.40
   0   9  -4   10.72    2.89
   0  -9   4   11.97    3.67
   0  -9   4    6.46    4.23
   0  -9   3   44.89    6.43
   0  -9   3   53.39    6.89
   0   9  -3   37.53    5.68
   0  -9   2  127.69   11.66
   0   9  -2   95.24   10.62
   0  -9   2  123.96   11.99
   0  -9   1  607.24   41.71
   0   9  -1  517.17   41.09
   0   9   0  129.58   13.43
   0  -9   0  166.73   14.04
   0  -9  -1   48.87    6.62
   0   9   1   40.40    6.43
   0  -9  -1   54.10    7.03
   0  -9  -2  410.33   31.12
   0  -9  -2  399.74   30.44
   0   9   2  348.38   30.86
   0  -9  -3  640.55   47.37
   0  -9  -3  624.27   47.72
   0  -9  -4  172.61   16.98
   0  -9  -5   20.74    5.90
   0  -9  -5   24.69    5.82
   0  -9  -6   81.65   10.58
   0  -9  -6   65.68   10.34
   0  -9  -7   71.11   10.65
   0  -9  -7   70.19   10.54
   0  -9  -7   75.66   11.25
   0  -9  -8   76.78   11.00
   0  -9  -8   72.58   11.22
   0  -9  -8   50.77    9.93
   0  -9  -9   32.32    8.01
   0  -9  -9   39.93    7.91
   0  -9 -10   12.42    6.08
   0  -9 -10   14.47    7.08
   0  -9 -11   14.18    7.44
   0  -9 -11    6.83    5.56
   0  -9 -12  133.56   15.97
   0  -9 -12  156.55   16.51
   0  -9 -12  175.26   19.07
   0  -9 -13  397.11   31.30
   0  -9 -13  363.89   31.36
   0  -9 -13  391.98   33.30
   0  -9 -14  160.36   14.89
   0  -9 -14  167.97   16.44
   0  -9 -14  151.19   15.45
   0  -9 -15   37.94    6.00
   0  -9 -15   38.16    5.28
   0  -9 -15   34.02    5.98
   0  -9 -16    1.75    2.24
   0  -9 -16    2.01    2.03
   0  -9 -17    5.91    1.93
   0  10 -20   37.38    5.18
   0  10 -19   60.16    7.91
   0  10 -18   64.99    9.08
   0  10 -17   92.82   12.32
   0 -10  17  100.17   11.05
   0  10 -16  188.58   21.21
   0 -10  16  249.28   21.62
   0 -10  15   45.91    6.83
   0  10 -15   47.77    9.62
   0 -10  15   53.38    9.75
   0 -10  14  115.36   12.40
   0  10 -14  110.83   15.39
   0 -10  14  154.22   15.89
   0 -10  13  245.37   22.07
   0  10 -13  171.11   21.19
   0 -10  13  215.58   19.17
   0 -10  12  144.86   14.85
   0 -10  12  181.91   18.08
   0 -10  11   79.29   11.93
   0 -10  11   83.18   11.03
   0 -10  10  325.12   26.02
   0 -10  10  327.52   27.60
   0 -10   9   87.51   13.24
   0  10  -9   79.57   10.57
   0 -10   8   17.01    5.97
   0 -10   8   23.67    9.73
   0 -10   8   18.83    7.62
   0 -10   7  132.09   16.47
   0 -10   7  143.66   16.33
   0 -10   6   99.85   12.34
   0 -10   6  123.33   17.72
   0 -10   6   78.36   12.47
   0 -10   5  229.94   22.55
   0 -10   5  282.50   29.31
   0 -10   5  234.11   22.06
   0 -10   4 1499.52  108.40
   0 -10   4 1583.85  109.05
   0 -10   4 1566.44  115.79
   0 -10   3 2264.80  162.25
   0 -10   3 2444.05  155.67
   0 -10   3 2084.90  155.10
   0 -10   2 1305.38   97.44
   0 -10   2 1515.03  103.91
   0 -10   2 1238.63   97.20
   0 -10   2 1595.33   97.62
   0 -10   1   18.79    4.57
   0 -10   1   19.80    4.67
   0 -10   0  142.85   14.22
   0 -10   0  156.60   16.23
   0 -10   0  127.61   13.56
   0 -10  -1   59.25    8.15
   0 -10  -1   63.56    8.56
   0 -10  -2   97.06   11.80
   0 -10  -2  108.25   11.79
   0 -10  -3  184.43   17.79
   0 -10  -3  192.65   18.67
   0 -10  -4  224.60   21.44
   0 -10  -5  176.43   18.83
   0 -10  -6   44.61    8.57
   0 -10  -6   30.44    7.54
   0 -10  -7   23.75    6.86
   0 -10  -7   33.27    7.81
   0 -10  -8  101.43   14.29
   0 -10  -8  108.25   14.10
   0 -10  -9  194.00   17.64
   0 -10  -9  161.75   17.75
   0 -10 -10   52.72   10.85
   0 -10 -10   74.69   10.89
   0 -10 -10   68.47   11.50
   0 -10 -11   33.00    8.35
   0 -10 -11   34.98    8.56
   0 -10 -12   36.38    7.41
   0 -10 -12   39.57    8.29
   0 -10 -13   53.91    7.70
   0 -10 -13   41.90    7.58
   0 -10 -14   23.83    5.03
   0 -10 -14   30.92    5.03
   0 -10 -15    2.21    1.91
   0 -10 -15    2.58    2.32
   0 -10 -16    3.53    1.87
   0  11 -20    1.84    1.62
   0  11 -19    7.74    2.99
   0  11 -18    7.23    3.77
   0 -11  18   10.74    3.36
   0  11 -17   81.45   10.85
   0 -11  17   93.43   10.39
   0  11 -16  178.18   19.68
   0 -11  16  237.84   20.47
   0 -11  15   73.27    8.93
   0  11 -15   65.00   11.10
   0 -11  14    0.24    4.67
   0  11 -14   -0.48    4.51
   0 -11  14    3.26    6.67
   0 -11  13   28.35    7.09
   0 -11  13   35.75    9.15
   0  11 -13   16.62    6.79
   0 -11  12   19.07    8.24
   0  11 -12    2.84    4.24
   0 -11  12   12.32    6.17
   0  11 -11   47.18    9.24
   0 -11  11   56.59   10.49
   0 -11  10  765.85   48.89
   0  11 -10  471.60   44.07
   0 -11   9 1072.75   74.13
   0 -11   9 1329.54   75.83
   0 -11   8  489.82   42.70
   0 -11   8  442.36   42.11
   0 -11   8  592.61   45.98
   0 -11   7   38.53    8.48
   0 -11   7   43.08    9.82
   0 -11   6   11.52   12.48
   0 -11   6    2.20    4.16
   0 -11   6    2.23    5.32
   0 -11   5  498.24   45.32
   0 -11   5  447.82   37.20
   0 -11   5  424.08   36.67
   0 -11   4 1954.61  131.24
   0 -11   4 1959.63  139.13
   0 -11   4 1750.19  130.91
   0 -11   3 2657.74  168.53
   0 -11   3 2577.10  176.09
   0 -11   3 2181.31  168.17
   0 -11   2 1285.18   86.50
   0 -11   2 1036.79   80.09
   0 -11   2 1114.19   80.91
   0 -11   1  333.27   29.96
   0 -11   1  378.09   31.33
   0 -11   1  432.43   34.22
   0 -11   0   14.77    4.74
   0 -11   0   15.50    4.96
   0 -11  -1  191.39   18.51
   0 -11  -1  199.65   19.50
   0 -11  -2  168.74   16.99
   0 -11  -2  175.48   18.20
   0 -11  -3  160.91   16.58
   0 -11  -3  150.69   16.91
   0 -11  -4   33.69    7.72
   0 -11  -5   30.67    7.68
   0 -11  -6   60.14    9.89
   0 -11  -6   43.64    9.12
   0 -11  -7   74.59   11.77
   0 -11  -7   84.49   12.31
   0 -11  -8    6.16    5.62
   0 -11  -8    0.41    4.52
   0 -11  -9   40.92    8.21
   0 -11  -9   30.63    8.08
   0 -11 -10   99.95   13.66
   0 -11 -10  105.83   13.12
   0 -11 -11  150.41   15.99
   0 -11 -11  158.16   16.65
   0 -11 -12   34.74    6.75
   0 -11 -13    8.04    3.50
   0 -11 -14    4.72    2.33
   0 -11 -15   10.09    2.68
   0  12 -19   44.02    5.17
   0 -12  18   15.97    3.69
   0  12 -18   20.16    4.25
   0  12 -17   11.40    4.19
   0 -12  17   21.97    4.91
   0 -12  16   99.53   10.38
   0  12 -16  112.75   12.96
   0  12 -15  221.01   23.37
   0 -12  15  243.40   21.14
   0 -12  14  270.59   22.24
   0  12 -14  177.62   22.39
   0 -12  13  251.15   20.81
   0 -12  13  358.34   26.44
   0 -12  12  154.47   17.13
   0 -12  12  129.15   14.44
   0 -12  11   64.42   12.53
   0 -12  10  147.38   19.55
   0 -12  10  164.36   20.35
   0 -12   9  178.67   20.47
   0 -12   9  147.37   17.91
   0 -12   8   14.47    6.87
   0 -12   8   20.79    8.40
   0 -12   7   11.21    5.89
   0 -12   7   19.32   15.40
   0 -12   7   15.43    7.65
   0 -12   6   49.45   10.15
   0 -12   6   73.95   20.45
   0 -12   6   53.22   10.12
   0 -12   5  194.27   19.92
   0 -12   5  181.64   28.18
   0 -12   5  186.19   20.12
   0 -12   4  340.85   32.41
   0 -12   4  410.26   32.36
   0 -12   4  410.34   41.06
   0 -12   3  289.56   28.81
   0 -12   3  387.68   29.07
   0 -12   3  343.96   36.19
   0 -12   2   38.16    7.52
   0 -12   2   72.68   15.00
   0 -12   1   40.57    7.48
   0 -12   1   53.82   11.87
   0 -12   1   38.18    8.20
   0 -12   0   45.23    8.75
   0 -12   0   41.71    7.62
   0 -12  -1   74.39   11.37
   0 -12  -1   66.02    9.72
   0 -12  -2   29.87    7.56
   0 -12  -2   29.31    6.80
   0 -12  -3   34.31    8.38
   0 -12  -3   34.66    7.46
   0 -12  -4   11.65    5.57
   0 -12  -4    8.93    5.75
   0 -12  -5   21.30    7.18
   0 -12  -6  130.05   16.08
   0 -12  -7  237.82   23.72
   0 -12  -7  240.33   24.00
   0 -12  -8  160.52   19.15
   0 -12  -8  201.21   19.65
   0 -12  -9   39.24    7.69
   0 -12  -9   33.74    8.22
   0 -12 -10   18.69    6.32
   0 -12 -10   25.52    6.12
   0 -12 -11   94.55   11.04
   0 -12 -11   94.94   11.42
   0 -12 -12   43.33    6.40
   0 -12 -12   38.78    6.20
   0 -12 -13    0.94    2.09
   0 -12 -14    7.08    1.91
   0 -13  18   29.55    4.31
   0 -13  17    3.72    3.32
   0  13 -17    2.17    2.18
   0 -13  16   26.51    4.91
   0  13 -16   38.37    6.19
   0 -13  15   83.25    9.19
   0  13 -15   58.90    9.30
   0 -13  14   62.07   10.32
   0 -13  14  123.49   15.10
   0 -13  13   36.30   10.11
   0 -13  13   98.22   14.54
   0 -13  12   64.07   12.70
   0 -13  11   61.23   14.33
   0 -13  11   80.79   14.73
   0 -13  10  122.53   19.01
   0 -13  10   92.34   16.12
   0 -13   9  432.83   32.02
   0 -13   9  158.07   23.30
   0 -13   8  345.28   39.47
   0 -13   8  449.81   40.69
   0 -13   7  100.81   16.81
   0 -13   7  127.36   17.36
   0 -13   6   28.52    8.66
   0 -13   6   58.64   10.95
   0 -13   6   82.34   21.94
   0 -13   5  377.42   40.06
   0 -13   5  348.46   30.56
   0 -13   5  308.13   31.39
   0 -13   4  205.19   23.95
   0 -13   4  273.95   23.95
   0 -13   4  258.50   31.95
   0 -13   3   33.44    7.03
   0 -13   3   30.74    7.88
   0 -13   3   30.64   15.44
   0 -13   2  119.27   15.26
   0 -13   2  148.88   19.69
   0 -13   1  117.19   16.11
   0 -13   1  111.23   15.13
   0 -13   1   93.33   12.99
   0 -13   0    6.58    5.85
   0 -13   0   10.27    5.06
   0 -13  -1   71.32   10.70
   0 -13  -1   66.14   11.92
   0 -13  -2  279.33   25.85
   0 -13  -2  270.79   28.12
   0 -13  -3   50.37   10.43
   0 -13  -3   55.56    9.35
   0 -13  -4    5.67    5.09
   0 -13  -4    3.75    5.41
   0 -13  -5    0.97    4.98
   0 -13  -6   93.50   13.31
   0 -13  -7  249.33   26.00
   0 -13  -7  324.45   27.27
   0 -13  -8  351.81   28.51
   0 -13  -8  281.92   27.77
   0 -13  -9  136.31   14.34
   0 -13  -9  122.66   14.37
   0 -13 -10    6.97    3.76
   0 -13 -10    5.87    4.20
   0 -13 -11   48.31    6.75
   0 -13 -11   40.68    6.33
   0 -13 -12   49.08    6.44
   0 -13 -12   56.35    6.44
   0 -13 -13    7.25    2.01
   0 -13 -13    6.89    2.27
   0 -14  17   15.79    3.87
   0 -14  16   -1.15    2.88
   0 -14  16    5.80    3.85
   0 -14  15    1.05    3.71
   0 -14  15   10.27    5.71
   0 -14  14   38.93    7.21
   0 -14  14   37.42    8.95
   0 -14  13   13.35    9.76
   0 -14  12   11.46   10.60
   0 -14  12   -3.74   11.43
   0 -14  11    4.20    9.19
   0 -14  11    9.40   13.94
   0 -14  10  427.17   40.37
   0 -14   9  883.58   70.93
   0 -14   8  511.39   41.61
   0 -14   8  270.28   37.12
   0 -14   7   54.77   13.15
   0 -14   7   92.24   15.20
   0 -14   6  106.95   17.45
   0 -14   6  140.13   17.78
   0 -14   6  169.47   28.78
   0 -14   5  395.03   40.44
   0 -14   5  481.38   38.69
   0 -14   5  474.43   47.55
   0 -14   4  638.23   56.48
   0 -14   4  698.07   60.04
   0 -14   4  730.44   53.43
   0 -14   3  506.62   45.53
   0 -14   3  575.51   47.60
   0 -14   2   66.37   11.96
   0 -14   2   92.42   15.61
   0 -14   1   22.24    7.24
   0 -14   1   41.29   11.57
   0 -14   1   26.69    9.69
   0 -14   0   39.09   11.43
   0 -14   0   32.49    8.26
   0 -14  -1  361.78   34.29
   0 -14  -1  292.45   29.05
   0 -14  -2  319.82   32.36
   0 -14  -2  313.08   29.02
   0 -14  -3  258.30   25.35
   0 -14  -3  261.59   27.53
   0 -14  -4   35.39    8.54
   0 -14  -4   32.56    9.00
   0 -14  -5   12.91    6.13
   0 -14  -5   18.38    6.69
   0 -14  -6    8.04    5.25
   0 -14  -7   55.39    9.16
   0 -14  -8   71.33    9.36
   0 -14  -8   44.87    8.60
   0 -14  -9   33.96    6.22
   0 -14  -9   35.49    6.74
   0 -14 -10   13.12    4.04
   0 -14 -10   11.98    3.70
   0 -14 -11    7.19    2.71
   0 -14 -11    8.10    2.62
   0 -14 -12   21.39    3.20
   0 -14 -12   15.99    2.73
   0 -15  17    2.92    2.05
   0 -15  16   -3.59    2.75
   0 -15  16    3.44    3.18
   0 -15  15   32.74    6.29
   0 -15  15   15.79    4.19
   0 -15  14  180.11   15.98
   0 -15  13  134.99   14.24
   0 -15  12   10.53    8.03
   0 -15  11    9.00    9.12
   0 -15  11  -16.69   15.07
   0 -15  10   25.94   10.40
   0 -15   9  201.07   24.54
   0 -15   9  271.32   32.85
   0 -15   8  244.95   30.41
   0 -15   8  177.85   19.69
   0 -15   7   20.91    9.70
   0 -15   7   33.71    9.82
   0 -15   6   88.69   16.62
   0 -15   6  102.21   13.92
   0 -15   5  660.70   56.59
   0 -15   5  610.68   55.41
   0 -15   5  631.38   48.93
   0 -15   4  684.17   58.11
   0 -15   4  680.60   57.62
   0 -15   3  273.46   28.80
   0 -15   3  299.70   30.57
   0 -15   2   91.93   13.92
   0 -15   2   72.49   13.46
   0 -15   1   32.88    8.75
   0 -15   0   85.99   17.69
   0 -15   0   81.86   12.84
   0 -15  -1   77.35   15.83
   0 -15  -1   67.86   11.73
   0 -15  -2   48.91   12.09
   0 -15  -2   43.73    9.36
   0 -15  -3   11.33    7.09
   0 -15  -3    4.43    5.20
   0 -15  -4    2.13    5.03
   0 -15  -4   -0.42    4.89
   0 -15  -5   -2.69    4.82
   0 -15  -5   -1.16    4.71
   0 -15  -6    4.09    4.01
   0 -15  -7    3.68    3.45
   0 -15  -8   22.75    4.95
   0 -15  -8   17.43    5.14
   0 -15  -9   15.28    4.03
   0 -15  -9   15.19    3.86
   0 -15 -10    7.52    2.48
   0 -15 -10    9.37    2.75
   0 -16  16   14.82    3.27
   0 -16  15    0.12    2.73
   0 -16  14   49.19    6.73
   0 -16  13   73.20    9.41
   0 -16  13   71.26   10.40
   0 -16  12   12.50    7.13
   0 -16  12    2.54    5.66
   0 -16  11   59.46   10.85
   0 -16  10   59.80   11.17
   0 -16  10   64.94   18.58
   0 -16   9    9.38    6.61
   0 -16   9  -19.53   19.94
   0 -16   8   44.39   21.44
   0 -16   8   31.15    8.50
   0 -16   7    2.64    6.85
   0 -16   7   11.41    5.94
   0 -16   7   16.58   19.94
   0 -16   6  102.13   22.34
   0 -16   6   66.98   15.53
   0 -16   6   77.20   10.48
   0 -16   5  229.12   28.54
   0 -16   5  214.50   27.52
   0 -16   4   94.43   16.86
   0 -16   4   74.03   16.40
   0 -16   3    8.17    7.90
   0 -16   3    3.69   10.12
   0 -16   2   29.77    9.89
   0 -16   1   17.17    8.03
   0 -16   0   16.79    6.94
   0 -16  -1    1.03    5.13
   0 -16  -2   13.52    8.39
   0 -16  -2   12.72    6.22
   0 -16  -3   79.05   12.88
   0 -16  -3   45.58    9.70
   0 -16  -4   94.43   12.61
   0 -16  -4   47.07    9.12
   0 -16  -5    4.76    4.16
   0 -16  -5   12.37    5.11
   0 -16  -6   -0.29    3.14
   0 -16  -7   13.90    3.96
   0 -16  -8    9.03    3.16
   0 -16  -8    8.38    2.91
   0 -16  -9    0.96    1.65
   0 -17  14   17.89    4.15
   0 -17  14   15.98    3.75
   0 -17  13   12.81    4.51
   0 -17  13    7.24    4.23
   0 -17  12   16.38    5.43
   0 -17  12   19.41    6.13
   0 -17  11   75.85   10.41
   0 -17  10  109.03   13.04
   0 -17  10   47.98    9.13
   0 -17   9   75.79   12.78
   0 -17   9   13.19    5.76
   0 -17   8   89.27   12.23
   0 -17   8  195.67   19.90
   0 -17   7  112.49   12.97
   0 -17   7  185.85   20.31
   0 -17   6   79.88   13.79
   0 -17   6    7.21    9.35
   0 -17   5    9.51    9.68
   0 -17   5   46.08   11.31
   0 -17   4   21.75   11.15
   0 -17   4   32.27    8.88
   0 -17   3  156.01   23.43
   0 -17   2  144.34   21.20
   0 -17   1   49.07   12.14
   0 -17   0    8.34    7.06
   0 -17  -1    8.88    6.31
   0 -17  -2   38.69    8.89
   0 -17  -3   96.06   12.93
   0 -17  -4   78.48   10.73
   0 -17  -5   24.34    5.64
   0 -17  -6    6.00    3.33
   0 -18  13   17.33    3.71
   0 -18  12    2.12    2.72
   0 -18  11    5.52    5.10
   0 -18  11    6.40    3.55
   0 -18  10    8.86    3.86
   0 -18  10    3.29    5.99
   0 -18   9   38.13    6.45
   0 -18   9   72.94   10.84
   0 -18   8  232.54   22.52
   0 -18   7  212.66   21.11
   0 -18   6  225.25   21.36
   0 -18   5  187.92   30.01
   0 -18   5  169.92   16.85
   0 -18   4  251.24   34.78
   0 -18   3  225.95   31.53
   0 -18   2  156.14   23.82
   0 -18   1   31.52   10.88
   0 -18   0    4.93    6.86
   0 -18  -1   -0.50    5.22
   0 -18  -2    8.13    5.66
   0 -18  -3   84.41   11.10
   0 -18  -4   69.48    9.02
   0 -18  -5   19.43    3.99
   0 -19  10   -0.18    4.25
   0 -19   9   11.60    5.26
   0 -19   8   41.74    7.48
   0 -19   7   54.21    8.11
   0 -19   6   60.56    8.04
   0 -19   3   68.85   19.53
   0 -19   2   48.12   15.83
   0 -19   1    8.35    8.63
   0 -19   0   19.69    8.26
   0 -19  -1   27.34    7.44
   1 -19  -3   41.32    7.31
   1 -19  -2    1.20    4.95
   1 -19  -1    1.10    6.63
   1 -19   0    4.53    9.16
   1 -19   1   26.68   12.90
   1 -19   2   86.06   23.26
   1 -19   3   56.18   21.20
   1 -19   5   21.23    6.38
   1 -19   6   50.63    9.18
   1 -19   7   71.67   10.93
   1 -19   8   67.96   10.61
   1 -19   9   16.59    6.57
   1 -19  10    1.98    5.45
   1 -19  11   51.38    7.15
   1 -18  -6   18.19    3.84
   1 -18  -5  114.48   11.94
   1 -18  -4  166.97   16.86
   1 -18  -3  140.81   16.36
   1 -18  -2   79.54   12.75
   1 -18  -1   49.84   11.50
   1 -18   0  126.63   19.86
   1 -18   1  231.84   29.60
   1 -18   2  188.35   28.99
   1 -18   3   56.21   18.12
   1 -18   4    1.43   12.47
   1 -18   4   16.15    7.86
   1 -18   5   44.78   11.03
   1 -18   6  124.31   17.57
   1 -18   7  176.85   22.17
   1 -18   8   27.03    6.11
   1 -18   8   81.21   13.82
   1 -18   9    3.07    4.11
   1 -18   9   49.64   10.64
   1 -18  10   54.64    9.67
   1 -18  10   14.09    5.19
   1 -18  11   17.63    5.26
   1 -18  12   11.07    4.20
   1 -18  13    0.68    2.73
   1 -18  13   -6.19    3.64
   1 -17  -8   -1.41    2.06
   1 -17  -7    2.37    2.68
   1 -17  -6   27.56    5.86
   1 -17  -5   92.76   11.77
   1 -17  -4  118.66   14.71
   1 -17  -3  108.25   14.48
   1 -17  -2   45.35    9.84
   1 -17  -1   35.74    9.80
   1 -17   0   70.63   13.98
   1 -17   1  129.88   19.79
   1 -17   2   18.59    9.60
   1 -17   3   24.01   11.46
   1 -17   3   23.28   10.53
   1 -17   4   93.05   17.45
   1 -17   4   96.80   19.89
   1 -17   5   70.07   18.66
   1 -17   5   40.95   15.04
   1 -17   6   18.88   18.65
   1 -17   6    1.46    3.61
   1 -17   7   82.36   22.17
   1 -17   7   47.19    8.87
   1 -17   8   -2.13   19.47
   1 -17   8    3.88    5.26
   1 -17   9   22.24    7.36
   1 -17   9   24.65   18.22
   1 -17  10   23.85    7.47
   1 -17  10   17.02   15.15
   1 -17  11    8.47    6.08
   1 -17  12  145.53   13.98
   1 -17  12  112.64   13.88
   1 -17  13  122.02   13.02
   1 -17  13  121.15   11.89
   1 -17  14   11.15    4.12
   1 -17  14    8.22    3.44
   1 -16 -10    6.57    2.06
   1 -16  -9    1.43    2.07
   1 -16  -8    8.90    3.24
   1 -16  -7    2.71    3.01
   1 -16  -7   -1.36    3.45
   1 -16  -6    9.56    4.97
   1 -16  -6   15.37    5.14
   1 -16  -5   29.36    7.17
   1 -16  -5   15.30    6.02
   1 -16  -4    9.50    5.88
   1 -16  -4    3.43    4.47
   1 -16  -3   21.00    8.35
   1 -16  -3    8.99    5.70
   1 -16  -2   18.56    7.44
   1 -16  -1   -1.68    5.29
   1 -16   0   37.16   10.13
   1 -16   1  100.07   16.25
   1 -16   2   11.94   10.24
   1 -16   2    2.19    6.48
   1 -16   3  154.48   22.19
   1 -16   3  158.62   21.41
   1 -16   4  367.72   38.59
   1 -16   4  348.73   36.77
   1 -16   5  191.36   26.38
   1 -16   5  184.55   18.58
   1 -16   5  230.76   30.80
   1 -16   6   13.01    9.20
   1 -16   6   31.40    8.01
   1 -16   7  274.54   28.09
   1 -16   7  373.62   39.83
   1 -16   8  328.05   36.29
   1 -16   8  204.54   24.52
   1 -16   9   18.65    8.74
   1 -16   9   58.17   21.42
   1 -16  10   38.67   11.09
   1 -16  11  135.32   19.79
   1 -16  11  133.00   17.50
   1 -16  12  349.01   29.51
   1 -16  12  276.58   27.28
   1 -16  13  363.13   29.90
   1 -16  13  424.56   32.87
   1 -16  14   63.84    7.74
   1 -16  15   13.59    3.59
   1 -16  15   28.28    5.39
   1 -16  16   79.39    7.98
   1 -15 -11    6.74    2.22
   1 -15 -11    8.34    2.36
   1 -15 -10   26.66    4.68
   1 -15 -10   22.50    4.30
   1 -15  -9   20.82    4.60
   1 -15  -8    2.82    3.49
   1 -15  -7    0.34    4.32
   1 -15  -7    3.08    3.92
   1 -15  -6    6.14    4.70
   1 -15  -6    3.85    4.60
   1 -15  -5   52.38    9.82
   1 -15  -5   40.54    9.10
   1 -15  -4  212.24   21.74
   1 -15  -4  126.12   17.25
   1 -15  -3  277.59   28.56
   1 -15  -3  383.02   34.39
   1 -15  -2  169.00   22.28
   1 -15  -2  129.78   16.96
   1 -15  -1   24.59    8.13
   1 -15   0  183.32   21.40
   1 -15   1   92.22   13.73
   1 -15   1   93.98   14.81
   1 -15   2   54.00   14.08
   1 -15   2   42.00   10.75
   1 -15   3   81.71   14.49
   1 -15   3   97.91   20.36
   1 -15   4  275.77   31.42
   1 -15   4  321.28   27.31
   1 -15   4  303.67   36.56
   1 -15   5  229.26   28.29
   1 -15   5  266.42   35.70
   1 -15   5  263.39   25.43
   1 -15   6   43.50   11.99
   1 -15   6   46.74   10.76
   1 -15   7  617.31   53.73
   1 -15   7  464.24   43.59
   1 -15   8 1590.31   98.30
   1 -15   8 1002.29   89.75
   1 -15   9  704.18   58.71
   1 -15  10  462.16   42.00
   1 -15  11  348.84   34.20
   1 -15  11  361.21   33.64
   1 -15  12  453.84   36.55
   1 -15  12  332.32   32.40
   1 -15  13  305.19   26.49
   1 -15  14   43.62    7.16
   1 -15  15   48.50    7.60
   1 -15  15   33.16    5.45
   1 -15  16   50.90    6.48
   1 -15  16   28.11    4.23
   1 -15  17    1.37    2.21
   1 -14 -13    9.18    2.13
   1 -14 -12    1.74    1.96
   1 -14 -12    0.60    1.81
   1 -14 -11    4.63    2.67
   1 -14 -11    8.44    3.24
   1 -14 -10   58.81    8.03
   1 -14 -10   63.15    8.34
   1 -14  -9  103.86   12.93
   1 -14  -9  128.52   12.99
   1 -14  -8   68.20    9.92
   1 -14  -7   48.42    8.88
   1 -14  -6   16.24    6.52
   1 -14  -6   21.36    6.99
   1 -14  -5    8.58    5.37
   1 -14  -5    2.59    4.71
   1 -14  -4  151.99   18.59
   1 -14  -4  125.85   16.35
   1 -14  -3  384.33   35.27
   1 -14  -3  333.89   31.23
   1 -14  -2  469.53   41.33
   1 -14  -2  395.63   36.02
   1 -14  -1    3.64    4.61
   1 -14  -1    2.28    5.64
   1 -14   0  121.63   15.58
   1 -14   1  273.13   25.60
   1 -14   1  214.89   23.90
   1 -14   2  383.45   35.71
   1 -14   2  426.97   38.77
   1 -14   3   28.75   18.38
   1 -14   3   14.14    6.97
   1 -14   4  265.55   34.61
   1 -14   4  203.11   24.29
   1 -14   4  248.56   22.71
   1 -14   5  376.05   43.08
   1 -14   5  330.12   33.92
   1 -14   5  365.38   31.78
   1 -14   6   87.08   26.13
   1 -14   6   57.59   11.89
   1 -14   6   66.63   11.83
   1 -14   7  327.06   31.66
   1 -14   7  272.80   31.46
   1 -14   8  857.95   77.76
   1 -14   8 1369.83   86.76
   1 -14   9  628.44   53.29
   1 -14  10  567.39   50.27
   1 -14  10  615.33   50.85
   1 -14  11  376.72   35.65
   1 -14  11  380.14   34.88
   1 -14  12  213.48   22.58
   1 -14  13   28.94   10.09
   1 -14  14   41.70    9.50
   1 -14  14    7.50    7.54
   1 -14  15  167.46   15.96
   1 -14  15  255.15   20.52
   1 -14  16   50.24    6.41
   1 -14  16   98.48    9.81
   1 -14  17    6.37    3.25
   1 -14  18   93.80    8.12
   1 -13 -14   11.94    2.15
   1 -13 -14   12.30    2.54
   1 -13 -13    0.14    1.70
   1 -13 -13   -1.26    2.13
   1 -13 -12    5.27    2.99
   1 -13 -12    6.59    3.15
   1 -13 -11   18.86    5.18
   1 -13 -11   20.39    4.99
   1 -13 -10   56.95    8.99
   1 -13 -10   56.34    8.35
   1 -13  -9   99.66   13.19
   1 -13  -9  118.56   13.17
   1 -13  -8  122.81   14.58
   1 -13  -7   99.62   13.22
   1 -13  -6   19.18    6.77
   1 -13  -6   16.61    6.76
   1 -13  -5   50.19    9.79
   1 -13  -5   42.58    8.96
   1 -13  -4   32.69    7.95
   1 -13  -4   29.33    8.44
   1 -13  -3   44.12    9.38
   1 -13  -3   38.23    8.15
   1 -13  -2   84.20   11.96
   1 -13  -2   91.60   13.93
   1 -13  -1  317.85   29.26
   1 -13  -1  354.21   32.94
   1 -13   0  205.24   21.25
   1 -13   0  234.96   25.19
   1 -13   1  102.09   13.47
   1 -13   1  115.52   17.33
   1 -13   2  104.70   19.32
   1 -13   2   89.91   12.67
   1 -13   3   21.82    5.67
   1 -13   3   34.26    7.78
   1 -13   3   21.65   17.21
   1 -13   4    8.71    5.04
   1 -13   4   18.02   18.37
   1 -13   4   19.78    6.24
   1 -13   5   12.94    6.06
   1 -13   5   14.61    6.67
   1 -13   5   20.58   19.83
   1 -13   6   74.60   12.46
   1 -13   6   59.63   11.56
   1 -13   6   96.71   23.71
   1 -13   7    8.87    5.64
   1 -13   7   23.78   16.98
   1 -13   7   12.28    7.68
   1 -13   8   23.68    9.14
   1 -13   9   38.59   11.20
   1 -13   9   63.28   15.99
   1 -13  10  196.99   22.64
   1 -13  10  145.25   20.07
   1 -13  11   95.59   15.74
   1 -13  12   53.30   11.93
   1 -13  13   25.55    9.29
   1 -13  13   25.77    8.68
  -1  13 -14   30.48    7.03
   1 -13  14   57.77    9.36
  -1  13 -15  117.76   14.76
   1 -13  15  150.88   13.92
  -1  13 -16   34.47    6.38
   1 -13  16   32.74    5.18
  -1  13 -17    4.70    2.73
   1 -13  17    5.73    3.67
   1 -13  18   89.06    8.15
  -1  13 -18   79.13    7.99
   1 -12 -14   41.61    5.10
   1 -12 -14   41.53    5.59
   1 -12 -13   15.39    4.07
   1 -12 -13   16.28    4.14
   1 -12 -12    2.52    3.54
   1 -12 -12    4.51    3.41
   1 -12 -11    6.42    3.73
   1 -12 -11    9.68    4.98
   1 -12 -10   10.17    6.02
   1 -12 -10   12.27    5.21
   1 -12  -9   28.24    6.91
   1 -12  -9   16.47    6.93
   1 -12  -8   19.42    7.30
   1 -12  -8   15.92    5.96
   1 -12  -7   38.92    8.74
   1 -12  -6   80.58   12.32
   1 -12  -5  310.43   27.33
   1 -12  -5  276.47   27.51
   1 -12  -4  350.70   29.88
   1 -12  -4  314.95   30.29
   1 -12  -3   25.43    7.05
   1 -12  -3   32.48    7.28
   1 -12  -2   92.27   13.33
   1 -12  -2  115.23   13.11
   1 -12  -1  231.35   21.91
   1 -12  -1  246.63   24.06
   1 -12   0   74.26   10.65
   1 -12   0   94.34   13.89
   1 -12   0   94.33   12.91
   1 -12   1  100.73   12.70
   1 -12   1  138.24   17.69
   1 -12   2  545.94   45.49
   1 -12   2  459.99   38.90
   1 -12   3  713.61   56.98
   1 -12   3  810.43   65.58
   1 -12   3  766.30   56.03
   1 -12   4  333.81   28.31
   1 -12   4  337.88   37.65
   1 -12   4  300.40   28.24
   1 -12   5   40.43    8.15
   1 -12   5   40.04    8.80
   1 -12   5   64.24   18.43
   1 -12   6   22.99    6.60
   1 -12   6   17.39    7.18
   1 -12   7  150.99   18.77
   1 -12   8  518.32   44.94
   1 -12   9  408.97   36.44
   1 -12   9  353.69   34.83
   1 -12  10   63.36   13.15
   1 -12  11   12.35    8.68
   1 -12  12   21.25    8.09
   1 -12  12   25.37    8.79
  -1  12 -12   11.23    5.66
  -1  12 -13   13.67    5.69
   1 -12  13   26.11    8.90
   1 -12  13   15.76    6.87
   1 -12  14    4.98    6.40
  -1  12 -14    3.52    4.56
   1 -12  14   -5.43    6.03
   1 -12  15    3.26    4.66
  -1  12 -15   20.37    6.12
   1 -12  15   18.14    6.95
   1 -12  16   68.60   10.10
  -1  12 -16   33.72    7.19
   1 -12  17    7.12    4.24
  -1  12 -17    1.95    2.97
  -1  12 -18   16.69    4.09
   1 -12  18   18.77    3.97
  -1  12 -19   31.34    4.38
   1 -11 -16    3.60    1.70
   1 -11 -15    4.75    2.08
   1 -11 -14   20.24    4.18
   1 -11 -13   12.42    4.31
   1 -11 -13   10.98    4.52
   1 -11 -13    8.90    4.16
   1 -11 -12    0.41    4.36
   1 -11 -12    0.88    3.99
   1 -11 -12    2.74    4.10
   1 -11 -11   16.46    5.54
   1 -11 -11   15.74    6.34
   1 -11 -11   15.48    6.51
   1 -11 -10   70.98   11.04
   1 -11 -10   68.31    9.90
   1 -11  -9   58.99    9.53
   1 -11  -9   42.67    9.23
   1 -11  -8   77.05   11.36
   1 -11  -8   62.66   10.69
   1 -11  -8   67.11   11.27
   1 -11  -7    0.83    4.20
   1 -11  -6  305.06   28.35
   1 -11  -5  584.08   48.91
   1 -11  -5  655.04   48.89
   1 -11  -4  516.76   44.39
   1 -11  -4  593.96   44.10
   1 -11  -3  180.46   18.62
   1 -11  -3  175.91   17.53
   1 -11  -2   74.80   10.67
   1 -11  -2   69.58    9.53
   1 -11  -1  129.62   13.83
   1 -11  -1  142.92   15.35
   1 -11   0   26.39    8.81
   1 -11   0   13.40    4.09
   1 -11   0   12.16    4.55
   1 -11   1  873.35   66.64
   1 -11   1 1028.15   72.63
   1 -11   2 2717.73  170.92
   1 -11   2 2500.81  178.68
   1 -11   2 2261.68  171.07
   1 -11   3 2095.80  160.53
   1 -11   3 2081.53  152.11
   1 -11   3 2377.72  152.57
   1 -11   4  976.70   76.65
   1 -11   4  874.85   66.46
   1 -11   4  913.16   67.28
   1 -11   5   16.28   13.04
   1 -11   5    6.68    5.43
   1 -11   5    4.69    3.68
   1 -11   6   42.73    8.03
   1 -11   6   39.99    9.31
   1 -11   6   64.91   15.79
   1 -11   7  112.96   15.51
   1 -11   8  299.45   29.29
   1 -11   8  256.13   27.15
   1 -11   9  448.42   38.93
   1 -11   9  440.15   39.22
  -1  11 -10  308.30   30.57
   1 -11  10  458.88   34.07
   1 -11  11  115.95   14.53
   1 -11  11   95.56   12.39
   1 -11  12   43.81    8.43
  -1  11 -12   34.27    8.33
   1 -11  12   57.79   10.58
   1 -11  13  149.50   16.14
   1 -11  13  127.63   13.58
   1 -11  14  110.44   12.15
  -1  11 -14  108.18   14.72
   1 -11  14  134.51   15.00
   1 -11  15   12.61    6.08
   1 -11  15    5.51    3.97
  -1  11 -15   10.16    5.57
  -1  11 -16    1.95    4.15
   1 -11  16    6.48    5.62
  -1  11 -17   10.51    4.81
   1 -11  17   15.32    5.01
   1 -11  18   42.45    5.79
  -1  11 -18   42.31    6.79
  -1  11 -19   59.81    7.18
  -1  11 -20   16.48    2.96
   1 -10 -17    1.65    1.34
   1 -10 -16    3.16    2.36
   1 -10 -16    3.96    2.02
   1 -10 -15   12.24    3.77
   1 -10 -15   10.86    3.19
   1 -10 -15   10.15    3.62
   1 -10 -14   26.31    6.02
   1 -10 -14   21.25    4.76
   1 -10 -13   12.79    4.82
   1 -10 -13    3.88    5.02
   1 -10 -12   17.54    6.03
   1 -10 -12   16.83    7.18
   1 -10 -11   21.20    6.26
   1 -10 -11   19.67    6.92
   1 -10 -11   17.22    8.16
   1 -10 -10   -1.85    6.48
   1 -10 -10    6.35    4.81
   1 -10 -10    2.07    5.46
   1 -10  -9    8.91    5.48
   1 -10  -9    0.58    5.27
   1 -10  -9   15.47    5.52
   1 -10  -8    5.38    4.71
   1 -10  -8    3.53    4.70
   1 -10  -8    5.87    4.41
   1 -10  -7   82.50   11.66
   1 -10  -7   78.74   11.28
   1 -10  -6  162.39   18.82
   1 -10  -6  218.29   19.08
   1 -10  -5  334.91   28.45
   1 -10  -5  305.36   27.21
   1 -10  -4  968.06   75.12
   1 -10  -4 1086.29   74.68
   1 -10  -3  952.34   66.98
   1 -10  -3  891.84   67.76
   1 -10  -2  120.98   12.57
   1 -10  -2  128.10   13.60
   1 -10  -1    2.21    2.19
   1 -10  -1    4.43    3.00
   1 -10   0   15.91    7.48
   1 -10   0   14.36    3.77
   1 -10   0    9.47    3.56
   1 -10   1  435.68   36.65
   1 -10   1  367.65   30.00
   1 -10   2  443.51   41.46
   1 -10   2  451.45   34.59
   1 -10   3  270.82   23.86
   1 -10   3  327.84   25.45
   1 -10   3  277.29   30.97
   1 -10   4   17.68   10.70
   1 -10   4   16.53    4.30
   1 -10   4   23.93    5.92
   1 -10   5  193.53   18.02
   1 -10   5  180.67   19.50
   1 -10   5  203.01   24.71
   1 -10   6   35.83    8.40
   1 -10   7   15.49    6.74
   1 -10   7   23.45    9.54
   1 -10   8  346.89   32.45
   1 -10   8  367.57   33.09
  -1  10  -9  509.79   44.70
   1 -10   9  707.17   48.76
   1 -10  10  452.69   33.12
   1 -10  10  411.05   31.28
   1 -10  11   12.38    6.10
   1 -10  11   12.69    7.11
  -1  10 -12   50.86    9.82
   1 -10  12   57.70    8.82
   1 -10  12   76.87   10.91
   1 -10  13   56.37    7.93
  -1  10 -13   59.29   10.64
   1 -10  13   79.87   10.83
   1 -10  14   22.91    5.48
   1 -10  14   30.75    7.45
  -1  10 -14   18.23    6.89
  -1  10 -14   24.86    7.74
  -1  10 -15   16.65    6.73
  -1  10 -15   31.64    7.92
   1 -10  15   44.96    8.32
  -1  10 -16   67.48   10.85
  -1  10 -16   46.06    9.29
   1 -10  16   73.65    9.96
   1 -10  17  145.62   14.32
  -1  10 -17  129.97   15.15
  -1  10 -18  190.91   18.05
  -1  10 -19  210.29   18.30
  -1  10 -20   47.67    5.92
   1  -9 -17    3.91    2.15
   1  -9 -17    4.37    2.16
   1  -9 -16   -0.66    2.72
   1  -9 -16    0.99    2.43
   1  -9 -15   25.90    4.95
   1  -9 -15   29.65    6.36
   1  -9 -15   34.46    6.04
   1  -9 -14   97.91   12.57
   1  -9 -14   75.35   10.32
   1  -9 -14   89.51   10.34
   1  -9 -13    2.46    4.14
   1  -9 -13    3.53    6.23
   1  -9 -12  128.34   15.17
   1  -9 -12  165.88   19.58
   1  -9 -11  107.80   13.89
   1  -9 -11  114.25   16.84
   1  -9 -10   50.06    9.67
   1  -9 -10   37.09   10.17
   1  -9 -10   52.78    8.98
   1  -9  -9    7.37    5.21
   1  -9  -9   13.56    5.17
   1  -9  -9    0.58    5.07
   1  -9  -8    8.23    4.56
   1  -9  -8    5.86    4.45
   1  -9  -8    3.99    4.80
   1  -9  -7    6.88    4.42
   1  -9  -7    4.77    4.01
   1  -9  -7    7.93    4.55
   1  -9  -6   27.45    5.55
   1  -9  -6    8.41    4.30
   1  -9  -5   41.97    6.27
   1  -9  -5   35.05    6.70
   1  -9  -4  369.61   27.91
   1  -9  -4  309.41   27.82
   1  -9  -3  333.09   27.95
   1  -9  -3  351.31   27.46
   1  -9  -2  110.46   10.66
  -1   9   2   87.69   10.18
   1  -9  -1   38.23    5.67
  -1   9   1   46.61    5.98
  -1   9   0   79.20    8.29
  -1   9  -1  150.58   13.08
  -1   9  -2  237.81   19.84
   1  -9   2  275.28   20.91
   1  -9   3  211.15   16.65
   1  -9   3  193.38   17.96
  -1   9  -3  172.90   15.47
  -1   9  -3  194.74   17.13
   1  -9   4  531.13   45.42
   1  -9   4  541.35   42.86
  -1   9  -4  484.14   40.36
   1  -9   5  184.95   18.31
   1  -9   5  203.03   21.72
  -1   9  -5  159.50   18.23
   1  -9   5  132.49   18.95
   1  -9   6   13.78    6.05
   1  -9   6   12.87    6.17
  -1   9  -6    5.84    4.28
   1  -9   7  173.09   19.32
   1  -9   7  181.19   20.13
   1  -9   8  910.45   63.46
  -1   9  -8  765.01   60.32
   1  -9   9  980.94   68.13
   1  -9   9 1193.32   70.87
   1  -9  10  190.36   17.57
  -1   9 -10  156.78   16.75
  -1   9 -11   24.91    7.22
   1  -9  11   31.46    7.02
  -1   9 -11   23.98    6.55
   1  -9  11   34.11    7.63
  -1   9 -12    1.97    3.66
   1  -9  12    5.06    5.25
   1  -9  12    2.69    4.05
  -1   9 -12    5.77    4.87
   1  -9  13   32.94    5.86
   1  -9  13   30.48    6.98
  -1   9 -13   22.47    7.26
  -1   9 -13   11.92    5.80
   1  -9  14  186.59   17.59
  -1   9 -14  177.13   19.57
  -1   9 -14  140.75   18.33
  -1   9 -15   59.51   10.93
  -1   9 -15   59.25   11.02
   1  -9  15   64.28    9.51
  -1   9 -16   81.27   12.48
   1  -9  16  103.46   11.69
  -1   9 -16   96.26   13.24
   1  -9  17  118.16   12.60
  -1   9 -17  128.70   14.81
  -1   9 -17  110.69   13.92
  -1   9 -18  160.19   16.49
  -1   9 -18  172.83   16.95
  -1   9 -19  152.97   14.88
  -1   9 -20   48.75    6.49
  -1   9 -21    1.93    1.53
   1  -8 -18    2.65    2.03
   1  -8 -17   21.27    4.31
   1  -8 -17   15.35    3.68
   1  -8 -16    2.29    3.72
   1  -8 -16    4.41    3.20
   1  -8 -15   16.65    4.92
   1  -8 -15   16.70    4.37
   1  -8 -15   20.98    6.48
   1  -8 -14  107.53   12.70
   1  -8 -14  132.59   15.57
   1  -8 -14  107.49   12.16
   1  -8 -13   33.42    9.35
   1  -8 -13   27.49    6.39
   1  -8 -13   24.91    6.39
   1  -8 -12  147.50   18.60
   1  -8 -12  112.18   14.10
   1  -8 -11  179.88   21.33
   1  -8 -11  167.55   18.10
   1  -8 -10   31.22    7.58
   1  -8 -10   18.83    7.94
   1  -8  -9  101.18   11.11
   1  -8  -9   71.07   10.07
   1  -8  -8  351.53   26.16
   1  -8  -8  354.71   26.15
   1  -8  -7  411.34   31.62
   1  -8  -7  340.97   31.35
   1  -8  -7  369.98   31.37
   1  -8  -6  323.84   27.10
   1  -8  -6  297.47   27.06
   1  -8  -6  349.84   27.47
   1  -8  -5  188.13   15.79
  -1   8   5  174.38   18.48
   1  -8  -5  146.83   15.89
   1  -8  -4  343.81   29.72
  -1   8   4  395.70   31.27
   1  -8  -4  394.25   29.73
  -1   8   3  589.57   44.21
  -1   8   2  152.82   14.02
  -1   8   1   96.80    9.55
  -1   8   0  210.64   16.26
  -1   8   0  191.45   13.89
  -1   8  -1   79.98    8.34
   1  -8   1   96.45    9.19
   1  -8   1   96.63    8.16
  -1   8  -1   84.12    7.79
   1  -8   2 2049.84  139.66
  -1   8  -2 2292.61  140.76
  -1   8  -2 1915.99  139.15
   1  -8   2 2043.20  140.40
   1  -8   3 1261.37   86.61
  -1   8  -3 1278.55   86.44
   1  -8   3 1269.26   83.55
  -1   8  -3 1101.42   82.73
  -1   8  -4 1783.65  115.83
   1  -8   4 1528.60  115.21
  -1   8  -4 1575.72  109.82
   1  -8   4 1601.73  110.01
   1  -8   5  140.64   12.94
  -1   8  -5  152.60   17.75
  -1   8  -5  152.69   13.19
   1  -8   5  102.49   16.18
  -1   8  -6 1189.24   89.14
   1  -8   6 1357.87   83.00
   1  -8   7 2734.61  170.99
   1  -8   7 2039.56  174.63
  -1   8  -8 2442.67  199.19
   1  -8   8 3017.93  200.96
  -1   8  -9  586.81   47.77
  -1   8  -9  515.77   48.21
   1  -8   9  681.21   48.84
  -1   8 -10   35.36    7.27
   1  -8  10   65.13    9.58
   1  -8  10   54.43    8.19
  -1   8 -10   44.73    8.46
  -1   8 -11    7.82    4.48
  -1   8 -11   13.75    5.72
   1  -8  11   13.55    5.02
   1  -8  11   17.58    6.13
   1  -8  12    9.17    4.25
   1  -8  12   11.71    5.34
  -1   8 -12    3.23    4.44
  -1   8 -12    1.43    3.38
  -1   8 -13    2.81    4.82
   1  -8  13    9.34    4.75
  -1   8 -13    3.98    4.28
  -1   8 -14   18.72    7.33
  -1   8 -14   23.10    7.02
   1  -8  15   36.07    6.97
  -1   8 -15   35.21    8.98
  -1   8 -15   41.39    9.03
  -1   8 -16  117.55   15.16
  -1   8 -16  128.76   15.72
   1  -8  16  123.88   13.14
  -1   8 -17   64.30   10.29
  -1   8 -17   70.56   10.69
  -1   8 -18   17.83    5.23
  -1   8 -18   18.59    5.67
  -1   8 -19   21.97    5.16
  -1   8 -19   23.82    5.73
   1  -7 -19   12.99    2.63
   1  -7 -18    1.80    2.47
   1  -7 -17   13.00    4.51
   1  -7 -17   12.55    3.94
   1  -7 -16   14.62    5.21
   1  -7 -16    3.71    2.75
   1  -7 -16    6.96    3.72
   1  -7 -15    5.80    3.54
   1  -7 -15   17.22    6.86
   1  -7 -15    4.73    4.12
   1  -7 -14   20.08    6.04
   1  -7 -14   20.78    7.93
   1  -7 -14   15.79    5.12
   1  -7 -13   84.86   13.43
   1  -7 -13   60.80    9.78
   1  -7 -13   63.42    9.32
   1  -7 -12   12.26    4.98
   1  -7 -12   18.38    5.68
   1  -7 -12   11.60    7.16
   1  -7 -11  106.64   13.22
   1  -7 -11  132.80   17.10
   1  -7 -11  104.39   13.15
   1  -7 -10   10.75    6.78
   1  -7 -10   11.39    4.95
   1  -7  -9  212.81   28.95
   1  -7  -9  542.64   32.62
   1  -7  -8 1451.45   73.06
   1  -7  -8 1314.80   72.33
   1  -7  -7  840.71   70.33
   1  -7  -7 1079.77   70.75
   1  -7  -7  980.27   70.46
   1  -7  -6 1092.87   75.48
   1  -7  -6  986.71   75.53
   1  -7  -6 1119.84   75.93
  -1   7   6  998.15   79.59
  -1   7   5  800.93   61.04
  -1   7   4 1862.30  130.02
  -1   7   3  488.55   37.00
  -1   7   2    7.10    2.41
  -1   7   1  267.64   20.78
  -1   7   0  168.27   12.33
  -1   7   0  164.09   13.67
   1  -7   1   39.58    4.99
  -1   7  -1   44.62    5.07
  -1   7  -1   52.51    5.50
   1  -7   1   38.36    4.80
   1  -7   2  744.77   51.65
  -1   7  -2  704.12   51.33
   1  -7   2  742.21   53.15
  -1   7  -2  792.76   54.25
  -1   7  -3 1080.35   78.49
   1  -7   3 1185.65   82.66
   1  -7   3 1179.73   78.87
  -1   7  -3 1219.58   83.80
  -1   7  -4  596.97   43.25
   1  -7   4  537.38   47.92
   1  -7   4  659.65   43.60
  -1   7  -4  569.94   48.61
   1  -7   5   14.77    3.26
   1  -7   5   14.62    6.38
  -1   7  -5    6.13    5.56
  -1   7  -6 2526.93  167.20
   1  -7   6 2522.39  159.42
   1  -7   7 3944.45  304.25
   1  -7   7 4339.61  298.18
   1  -7   8 2388.45  184.11
   1  -7   8 2984.01  184.77
   1  -7   9  461.16   35.19
  -1   7  -9  362.18   34.56
  -1   7  -9  451.11   36.90
  -1   7 -10   13.57    4.66
   1  -7  10   11.03    4.37
   1  -7  10   10.24    4.40
  -1   7 -11   13.12    4.81
  -1   7 -11   18.33    5.96
   1  -7  11    1.61    3.09
   1  -7  11    0.30    3.74
  -1   7 -12   65.47   10.81
   1  -7  12   62.60    8.99
  -1   7 -12   58.02    9.82
  -1   7 -13    6.56    4.89
   1  -7  13    5.59    3.82
  -1   7 -13   11.15    5.57
   1  -7  14   12.37    4.79
  -1   7 -14   28.88    7.72
  -1   7 -14   22.85    7.05
  -1   7 -15   76.34   11.96
   1  -7  15   72.74    9.35
  -1   7 -15   86.22   12.52
  -1   7 -16    7.12    5.64
  -1   7 -16   13.36    5.82
  -1   7 -17   26.05    7.10
  -1   7 -18   11.75    4.89
  -1   7 -19   21.17    5.30
  -1   7 -20   28.95    5.49
  -1   7 -20   33.54    5.65
  -1   7 -21   18.97    3.75
   1  -6 -19    2.63    2.27
   1  -6 -18    4.26    3.39
   1  -6 -18    5.67    2.85
   1  -6 -17    4.98    4.17
   1  -6 -17    1.84    2.89
   1  -6 -16   12.31    4.47
   1  -6 -16   18.65    6.43
   1  -6 -15   46.99    9.25
   1  -6 -15   37.38    6.08
   1  -6 -15   24.10    5.44
   1  -6 -15   40.88    7.66
   1  -6 -14   82.35    9.89
   1  -6 -14   79.17   10.91
   1  -6 -14  108.20   14.26
   1  -6 -14   85.32   10.29
   1  -6 -13   74.71    9.48
   1  -6 -13   79.71   10.17
   1  -6 -13   81.84   11.16
   1  -6 -13  108.66   14.80
   1  -6 -12   42.91    9.99
   1  -6 -12   26.49    6.72
   1  -6 -12   33.57    6.57
   1  -6 -12   30.95    5.70
   1  -6 -11   13.93    3.94
   1  -6 -11   21.12    7.52
   1  -6 -11   18.37    5.41
   1  -6 -11   12.46    4.55
   1  -6 -10  119.75   13.64
   1  -6 -10  108.67   12.99
   1  -6 -10  130.33   16.29
   1  -6  -9  557.35   43.34
   1  -6  -8  915.91   66.80
   1  -6  -7  826.16   54.68
   1  -6  -7  799.39   54.92
  -1   6   6  540.48   44.77
  -1   6   5  400.16   33.58
  -1   6   4   30.97    5.73
  -1   6   3  343.50   27.01
  -1   6   2  352.07   26.54
  -1   6   1 1950.35  131.97
  -1   6   0 1929.79  126.90
   1  -6   0 1706.95  125.70
  -1   6   0 2101.84  126.39
  -1   6  -1 1865.73  122.60
   1  -6   1 1758.08  122.53
   1  -6   1 1681.08  122.76
  -1   6  -1 2071.69  124.70
   1  -6   2  734.56   50.24
  -1   6  -2  704.07   50.03
   1  -6   2  727.09   52.21
  -1   6  -2  745.96   54.13
  -1   6  -3 2357.39  178.71
   1  -6   3 2457.12  177.17
  -1   6  -3 2578.29  173.35
   1  -6   3 2699.67  173.55
   1  -6   4 1264.28   78.37
   1  -6   4  966.12   82.43
  -1   6  -4 1003.68   84.02
  -1   6  -4 1122.08   78.14
  -1   6  -5  254.47   25.48
   1  -6   5  191.86   23.07
   1  -6   5  259.87   19.54
   1  -6   6  815.40   69.24
   1  -6   6  869.49   63.82
   1  -6   7 1052.47   78.25
   1  -6   7 1020.15   83.39
  -1   6  -7 1283.32   85.39
  -1   6  -8  558.20   43.25
   1  -6   8  489.16   42.55
   1  -6   8  419.93   37.72
   1  -6   9    5.52    3.59
   1  -6   9    2.89    3.23
  -1   6  -9    0.74    2.90
   1  -6  10  372.42   28.79
   1  -6  10  357.22   29.82
   1  -6  10  413.84   30.41
  -1   6 -11  334.49   28.15
   1  -6  11  331.60   25.43
   1  -6  12  193.27   17.99
  -1   6 -12  226.80   21.57
  -1   6 -12  191.19   20.01
   1  -6  13   35.03    6.38
  -1   6 -13   47.09    8.46
  -1   6 -13   46.34    8.77
   1  -6  14    6.27    3.68
  -1   6 -14   10.96    5.66
  -1   6 -14    6.70    4.66
  -1   6 -15   19.53    6.53
  -1   6 -16   20.72    6.75
  -1   6 -17   27.53    7.00
  -1   6 -18    4.15    4.49
  -1   6 -18    2.53    3.80
  -1   6 -19   15.95    5.10
  -1   6 -19   18.13    5.56
  -1   6 -20   45.35    6.81
  -1   6 -20   36.66    6.32
  -1   6 -21   74.70    8.26
  -1   6 -21   84.31    8.48
   1  -5 -20    8.02    2.36
   1  -5 -19   -0.19    2.89
   1  -5 -18   -0.51    3.41
   1  -5 -18    0.39    2.16
   1  -5 -17   41.24    7.37
   1  -5 -17   27.25    5.22
   1  -5 -17   36.70    6.15
   1  -5 -16  111.44   12.45
   1  -5 -16  125.33   13.39
   1  -5 -16  152.13   15.72
   1  -5 -15  164.54   15.90
   1  -5 -15  194.34   17.97
   1  -5 -15  167.91   16.68
   1  -5 -14   22.48    5.93
   1  -5 -14   24.70    5.35
   1  -5 -14   39.38    8.91
   1  -5 -14   28.97    5.49
   1  -5 -13   24.61    5.40
   1  -5 -13   26.37    6.27
   1  -5 -13   32.42    5.96
   1  -5 -13   35.35    8.64
   1  -5 -12  188.68   17.94
   1  -5 -12  177.09   16.83
   1  -5 -12  168.78   16.28
   1  -5 -11    7.93    3.81
   1  -5 -11   12.07    3.59
   1  -5 -11    8.91    4.08
   1  -5 -10   65.98    9.19
   1  -5 -10   70.14    8.39
   1  -5 -10   57.73    8.47
   1  -5  -9  527.08   41.47
   1  -5  -9  586.92   40.55
   1  -5  -9  492.55   40.90
   1  -5  -8  731.26   53.93
  -1   5   7    4.62    4.09
  -1   5   6   11.55    5.00
  -1   5   5  587.17   46.14
  -1   5   4  796.65   58.38
  -1   5   3  686.65   49.50
  -1   5   2   65.16    6.77
  -1   5   1  245.28   18.01
  -1   5   1  239.31   16.38
   1  -5   0  581.73   39.87
   1  -5   0  520.49   39.04
  -1   5   0  600.42   39.82
  -1   5   0  636.69   40.67
  -1   5  -1  932.92   75.10
   1  -5   1 1010.88   73.09
   1  -5   1 1107.35   72.57
  -1   5  -1 1126.04   72.61
   1  -5   2  113.72   11.05
  -1   5  -2  111.95    8.94
   1  -5   2  121.27    9.08
   1  -5   3 2553.27  190.33
  -1   5  -3 2788.17  186.72
   1  -5   3 3035.50  186.89
  -1   5  -3 2259.96  191.55
   1  -5   4 1419.12   90.97
  -1   5  -4 1308.64   97.27
   1  -5   4 1125.53   94.88
  -1   5  -5  976.98   67.94
   1  -5   5  907.56   60.91
   1  -5   6  234.35   24.66
  -1   5  -6  258.27   25.30
   1  -5   6  248.71   20.69
   1  -5   7  269.97   26.44
   1  -5   7  215.57   21.81
   1  -5   8    8.44    4.06
   1  -5   9  168.43   18.67
   1  -5  10  642.05   45.69
   1  -5  10  632.03   46.56
  -1   5 -10  567.37   46.80
   1  -5  11   50.06    7.70
  -1   5 -11   46.29    7.94
   1  -5  11   37.89    6.39
  -1   5 -11   55.49    9.19
   1  -5  12   24.90    5.32
  -1   5 -12   46.05    7.92
  -1   5 -13    6.81    4.18
  -1   5 -14   35.41    7.49
  -1   5 -15  194.89   20.20
  -1   5 -15  190.00   19.89
  -1   5 -16    1.18    4.70
  -1   5 -16    3.71    4.78
  -1   5 -17    3.73    4.24
  -1   5 -17    4.32    4.77
  -1   5 -18   79.20   11.06
  -1   5 -18   88.64   11.45
  -1   5 -19   11.23    4.72
  -1   5 -19   10.04    4.62
  -1   5 -20    7.64    3.76
  -1   5 -20   10.04    4.09
  -1   5 -21   52.52    6.57
  -1   5 -21   42.32    5.39
   1  -4 -19   53.03    6.38
   1  -4 -19   56.72    7.47
   1  -4 -18   29.52    5.38
   1  -4 -18   35.42    6.67
   1  -4 -17   40.80    7.76
   1  -4 -17   31.64    5.76
   1  -4 -17   33.62    6.05
   1  -4 -16  219.24   21.59
   1  -4 -16  258.34   22.14
   1  -4 -15   76.13    8.76
   1  -4 -15   72.34    9.90
   1  -4 -15  101.23   12.85
   1  -4 -15   81.54   10.10
   1  -4 -14   28.88    6.00
   1  -4 -14   25.70    5.08
   1  -4 -14   34.50    6.42
   1  -4 -13  368.68   29.20
   1  -4 -13  369.80   30.03
   1  -4 -13  372.16   30.70
   1  -4 -12  819.41   60.44
   1  -4 -12  864.59   62.02
   1  -4 -12  837.32   61.07
   1  -4 -11  124.50   13.45
   1  -4 -11  124.32   12.72
   1  -4 -11  125.87   12.66
   1  -4 -10   27.03    5.53
   1  -4 -10   23.80    4.71
   1  -4 -10   23.08    5.05
   1  -4  -9  472.22   38.38
  -1   4   9  473.35   38.19
   1  -4  -9  551.18   38.51
   1  -4  -9  542.03   39.63
   1  -4  -8 1090.55   77.92
  -1   4   7  208.56   17.00
  -1   4   6  226.90   17.66
  -1   4   5  412.19   29.11
  -1   4   3 1302.51   90.34
  -1   4   2 3483.66  233.65
  -1   4   1 1684.00  116.26
  -1   4   1 1806.41  116.82
   1  -4   0   84.73    5.37
  -1   4   0   40.65    4.86
  -1   4   0   29.80    5.85
   1  -4   0   96.98    5.88
   1  -4   1  554.83   36.61
   1  -4   1  521.37   37.57
  -1   4  -1  597.45   36.73
  -1   4  -2   26.59    2.33
   1  -4   2   41.70    5.23
  -1   4  -2   41.66    7.27
  -1   4  -3   10.99    5.31
   1  -4   3   56.34    7.18
   1  -4   3   67.85    4.29
  -1   4  -4 1143.55   81.96
   1  -4   4  929.51   79.82
   1  -4   4 1185.88   76.58
   1  -4   5 1322.36  100.65
  -1   4  -5 1464.96  101.71
   1  -4   5 1408.90   96.57
   1  -4   6  413.08   32.34
   1  -4   7  581.17   50.03
  -1   4  -7  839.75   55.05
  -1   4  -8 2054.84  111.18
   1  -4   8 1858.75  110.95
   1  -4   9  551.38   42.17
  -1   4  -9  605.15   42.19
  -1   4 -10   86.57   10.36
   1  -4  10   71.43    9.25
  -1   4 -11  668.92   50.90
   1  -4  11  667.61   49.96
  -1   4 -12  906.47   64.06
   1  -4  12  751.67   62.01
  -1   4 -12  958.00   64.83
  -1   4 -13   18.10    5.19
  -1   4 -13   18.92    6.01
  -1   4 -14  490.03   39.43
  -1   4 -14  468.74   38.95
  -1   4 -15  647.37   52.99
  -1   4 -15  736.34   53.86
  -1   4 -16  149.50   16.75
  -1   4 -16  153.30   17.17
  -1   4 -17    8.40    5.20
  -1   4 -17   14.54    5.49
  -1   4 -18   20.17    5.85
  -1   4 -18   19.22    5.74
  -1   4 -19   34.45    6.57
  -1   4 -19   31.91    6.61
  -1   4 -20    2.85    3.44
  -1   4 -20   -1.16    3.01
  -1   4 -21    0.15    2.05
  -1   4 -21    1.78    2.64
  -1   4 -21    0.66    2.14
   1  -3 -21    2.39    1.85
   1  -3 -20   19.67    3.58
   1  -3 -19  158.58   14.43
   1  -3 -18  153.59   14.80
   1  -3 -17    7.79    3.40
   1  -3 -17    9.74    4.04
   1  -3 -16   44.07    6.98
   1  -3 -16   37.87    7.03
   1  -3 -15   43.44    7.06
   1  -3 -15   41.07    7.36
   1  -3 -14    7.79    3.20
   1  -3 -14    8.70    4.33
   1  -3 -14    9.68    4.12
   1  -3 -13  221.45   19.84
   1  -3 -13  219.84   19.85
   1  -3 -13  203.93   18.09
   1  -3 -12  745.87   55.91
   1  -3 -12  761.57   54.88
   1  -3 -12  774.12   56.55
   1  -3 -11  497.06   38.63
   1  -3 -11  511.22   39.16
   1  -3 -11  511.12   38.17
   1  -3 -10   38.61    5.88
   1  -3 -10   38.13    6.49
   1  -3 -10   35.06    5.82
  -1   3  10   44.03    6.52
   1  -3  -9   25.05    4.96
   1  -3  -9   35.68    5.89
   1  -3  -8  345.48   29.11
  -1   3   8  408.53   30.12
  -1   3   7   25.64    4.71
   1  -3  -7    7.07    2.85
   1  -3  -6    4.31    2.18
  -1   3   6   19.07    3.90
  -1   3   5 1058.16   56.54
   1  -3  -5  673.29   53.68
  -1   3   4 1184.98   71.37
   1  -3  -4  969.16   69.31
  -1   3   3   26.50    3.62
  -1   3   2  418.01   28.29
  -1   3   1 1434.29   95.91
  -1   3   1 1430.93   96.41
   1  -3   0  771.92   54.08
  -1   3   0  818.87   54.03
  -1   3   0  764.40   55.05
   1  -3   0  830.96   54.08
   1  -3   1   36.54    3.87
   1  -3   1   38.74    2.86
  -1   3  -1   28.41    4.46
  -1   3  -2 1695.64  120.28
  -1   3  -2 1822.38  117.13
   1  -3   2 1582.82  118.89
   1  -3   2 1751.49  116.83
  -1   3  -3   56.56    8.63
   1  -3   3   66.04    5.89
   1  -3   3   56.70    8.01
   1  -3   4  208.20   16.81
   1  -3   5  422.68   32.71
   1  -3   6  139.67   15.64
   1  -3   6  103.94   13.18
   1  -3   7  612.49   44.00
  -1   3  -7  559.50   42.61
   1  -3   8 2647.57  206.97
  -1   3  -8 3266.97  208.15
   1  -3   8 3142.54  208.87
   1  -3   9 1093.39   84.17
   1  -3   9 1000.93   83.63
  -1   3 -10   15.67    4.41
   1  -3  10   22.75    5.06
   1  -3  11 1096.82   78.65
  -1   3 -11 1108.51   79.41
  -1   3 -12  828.44   59.40
   1  -3  12  762.63   58.10
   1  -3  13   16.90    5.15
  -1   3 -13   27.76    6.34
  -1   3 -13   14.98    4.96
  -1   3 -14  451.59   37.25
  -1   3 -14  467.03   37.74
  -1   3 -15  875.45   68.24
  -1   3 -15  972.52   69.05
  -1   3 -16 1002.47   73.86
  -1   3 -17  272.35   24.57
  -1   3 -18    4.13    3.90
  -1   3 -19   16.96    4.97
  -1   3 -20    6.96    3.40
  -1   3 -20    8.16    3.75
  -1   3 -21   10.48    3.03
  -1   3 -21   10.72    2.84
   1  -2 -21    1.83    2.10
   1  -2 -21    2.05    1.40
   1  -2 -20   36.11    5.48
   1  -2 -20   35.42    5.67
   1  -2 -19  103.46   11.10
   1  -2 -19  103.25   11.27
   1  -2 -18  140.33   14.56
   1  -2 -18  148.90   15.11
   1  -2 -17  100.87   11.29
   1  -2 -17  121.70   13.37
   1  -2 -17  130.21   13.97
   1  -2 -16   12.68    4.97
   1  -2 -16   12.20    4.00
   1  -2 -15   11.51    4.10
   1  -2 -15   10.96    4.15
   1  -2 -15   12.79    4.97
   1  -2 -14   76.99    9.32
   1  -2 -14   70.31    9.41
   1  -2 -14   49.36    6.88
   1  -2 -14   62.90    8.58
   1  -2 -13   10.19    4.24
   1  -2 -13    9.68    3.84
   1  -2 -13    5.05    2.88
   1  -2 -13    6.44    3.86
   1  -2 -12   65.87    8.00
   1  -2 -12   73.80    9.41
   1  -2 -12   70.75    9.29
   1  -2 -12   78.98    9.45
   1  -2 -11   41.39    6.70
   1  -2 -11   40.36    6.51
   1  -2 -11   34.79    6.30
   1  -2 -11   42.24    5.92
   1  -2 -10   64.56    7.60
   1  -2 -10   67.21    8.17
   1  -2 -10   66.78    8.25
  -1   2  10   50.54    7.57
  -1   2   9   14.19    4.36
   1  -2  -9   10.96    3.89
  -1   2   8  101.68   11.15
   1  -2  -8   79.25   10.21
   1  -2  -7  133.06   14.12
  -1   2   7  180.19   15.69
  -1   2   6    9.65    3.70
   1  -2  -6   14.57    3.68
  -1   2   5 2724.35  144.12
   1  -2  -5 1779.76  141.08
   1  -2  -4 1536.57  109.10
  -1   2   4 1751.74  110.77
  -1   2   3  580.47   40.83
   1  -2  -3  588.53   40.00
  -1   2   2   23.44    2.24
  -1   2   0  437.37   29.15
  -1   2   0  425.60   29.73
  -1   2  -1  975.97   61.68
   1  -2   1  878.56   60.13
   1  -2   1  919.42   61.29
   1  -2   2   52.25    4.98
   1  -2   4   29.45    6.15
  -1   2  -4   38.17    6.79
  -1   2  -5  261.29   24.06
   1  -2   5  305.15   25.11
  -1   2  -6   47.91    8.12
   1  -2   6   54.41    8.79
   1  -2   7  984.36   71.41
  -1   2  -7  925.61   70.23
   1  -2   8 1019.83   78.58
   1  -2   8 1092.33   80.07
  -1   2  -8 1074.42   78.01
   1  -2   9 1302.62  101.72
  -1   2  -9 1488.22  101.58
   1  -2   9 1424.78  103.48
  -1   2 -10   54.29    9.03
   1  -2  10   51.50    7.40
   1  -2  10   47.96    9.36
  -1   2 -10   55.26    7.83
   1  -2  11   55.31    8.02
  -1   2 -13   61.35    9.17
  -1   2 -14  148.29   15.96
  -1   2 -15 1091.87   79.66
  -1   2 -16 1061.54   77.42
  -1   2 -17  294.96   26.78
  -1   2 -17  310.11   26.44
  -1   2 -18   10.75    4.28
  -1   2 -18   15.86    5.32
  -1   2 -19   11.17    4.07
  -1   2 -19    9.62    4.33
  -1   2 -20    1.75    2.42
  -1   2 -20    2.17    3.13
  -1   2 -20    2.51    3.26
  -1   2 -21    0.48    2.30
  -1   2 -21    2.67    2.65
  -1   2 -21    1.29    1.60
   1  -1 -21   14.22    3.30
   1  -1 -21   13.40    3.26
   1  -1 -20   13.39    3.94
   1  -1 -20    9.77    3.67
   1  -1 -19   38.59    6.60
   1  -1 -19   34.91    6.50
   1  -1 -18  102.65   11.79
   1  -1 -18   96.68   11.55
   1  -1 -18   88.83   10.20
   1  -1 -17   59.65    9.31
   1  -1 -17   65.56    8.67
   1  -1 -16   10.98    3.71
   1  -1 -16    8.90    4.74
   1  -1 -16    9.49    4.18
   1  -1 -15  162.52   16.99
   1  -1 -15  155.75   15.47
   1  -1 -15  172.86   16.60
   1  -1 -14   81.06   10.47
   1  -1 -14   87.66   10.55
   1  -1 -14   72.66    9.60
   1  -1 -13   16.74    5.07
   1  -1 -13   21.58    5.24
   1  -1 -13   19.52    4.06
   1  -1 -13   20.55    4.92
   1  -1 -12    4.97    3.59
   1  -1 -12    3.76    2.93
   1  -1 -12    4.07    2.73
   1  -1 -12    2.72    3.47
   1  -1 -11   30.76    5.84
   1  -1 -11   26.91    4.74
   1  -1 -11   30.02    5.57
   1  -1 -11   32.17    5.76
   1  -1 -10   65.85    8.96
  -1   1  10   47.64    7.25
   1  -1 -10   55.00    6.80
  -1   1  10   52.08    8.62
   1  -1 -10   60.51    7.75
   1  -1 -10   56.73    7.60
  -1   1   9  124.03   15.59
   1  -1  -9  220.02   17.86
   1  -1  -8 1944.45  129.39
  -1   1   8 1759.78  129.24
  -1   1   7 2293.98  166.04
   1  -1  -7 2530.54  166.08
   1  -1  -6 1096.33   81.75
  -1   1   6 1241.30   83.04
   1  -1  -5  166.29   16.29
  -1   1   5  242.25   18.20
   1  -1  -4 3444.81  245.78
  -1   1   4 3957.76  246.79
  -1   1   3 2792.55  186.64
   1  -1  -3 2772.80  186.40
  -1   1   2  769.59   50.57
   1  -1  -2  728.08   50.49
  -1   1  -2   49.74    5.10
   1  -1   3 1457.09  104.73
  -1   1  -3 1604.54  104.87
  -1   1  -4  496.76   35.05
   1  -1   4  422.04   34.68
  -1   1  -5   86.55    9.88
   1  -1   5   69.05    9.44
  -1   1  -6   20.55    5.22
   1  -1   6   21.94    5.57
   1  -1   7  125.59   14.42
  -1   1  -7  130.57   14.09
   1  -1   8  260.60   25.36
  -1   1  -8  309.85   25.78
  -1   1  -9  778.64   57.11
   1  -1   9  715.42   57.57
  -1   1 -10  469.88   37.13
   1  -1  10  474.12   40.21
  -1   1 -10  505.26   39.46
  -1   1 -11   11.68    4.06
  -1   1 -11    6.81    2.81
  -1   1 -12   25.01    5.57
  -1   1 -12   21.30    4.33
   1  -1  12   17.68    5.18
  -1   1 -13   11.08    4.26
   1  -1  13   11.22    4.60
  -1   1 -13    5.22    2.85
  -1   1 -14  144.74   15.04
  -1   1 -14  135.73   14.79
  -1   1 -14  126.12   12.69
  -1   1 -15  323.27   27.01
  -1   1 -15  291.18   26.71
  -1   1 -16  135.23   15.31
  -1   1 -16  143.07   15.19
  -1   1 -17    3.86    4.19
  -1   1 -17    4.00    3.90
  -1   1 -18    6.61    3.69
  -1   1 -18    9.84    4.42
  -1   1 -19   17.97    5.14
  -1   1 -19   25.71    4.83
  -1   1 -20    5.54    3.49
  -1   1 -20    3.11    3.19
  -1   1 -20    6.77    2.64
  -1   1 -21   -0.18    2.24
  -1   1 -21   -0.78    2.21
   1   0 -21    8.31    3.18
   1   0 -21   13.38    3.36
   1   0 -20    8.48    3.66
   1   0 -20    4.70    3.41
   1   0 -19   17.08    4.88
   1   0 -19   13.48    3.87
   1   0 -19   15.30    4.77
   1   0 -18    5.45    3.38
   1   0 -18    6.44    4.13
   1   0 -17   32.87    7.43
   1   0 -17   39.57    6.90
   1   0 -16  134.60   15.77
   1   0 -16  150.03   15.27
   1   0 -15   42.85    7.44
   1   0 -15   36.53    7.53
   1   0 -15   30.50    5.79
   1   0 -14   11.49    3.86
   1   0 -14   17.43    5.13
   1   0 -14   19.58    5.53
   1   0 -13    1.34    2.45
   1   0 -13    1.27    2.92
   1   0 -13    0.34    2.99
   1   0 -12   17.03    4.72
   1   0 -12   21.28    4.72
   1   0 -12   19.26    5.02
   1   0 -11   53.56    6.64
   1   0 -11   56.30    8.00
   1   0 -11   53.15    7.53
   1   0 -11   50.22    7.72
   1   0 -10  626.85   42.30
  -1   0  10  442.92   38.16
  -1   0  10  454.16   40.88
   1   0 -10  580.23   39.86
  -1   0   9  883.79   70.56
   1   0  -9 1039.60   68.72
  -1   0   9  834.35   67.84
   1   0  -8 4226.16  259.57
  -1   0   8 3418.47  258.74
  -1   0   7 4820.81  355.42
   1   0  -7 5748.04  356.06
  -1   0   6 7130.55  481.01
   1   0  -6 7183.37  480.58
   1   0  -5 2741.65  203.13
  -1   0   5 3313.98  204.34
   1   0  -4  487.62   39.80
  -1   0   4  631.56   40.76
  -1   0   3  166.14   13.20
   1   0  -3  160.15   13.11
   1   0  -2  467.27   32.31
   1   0   0 3578.10  238.07
  -1   0  -1 2725.28  178.54
   1   0   1 2619.58  178.77
  -1   0  -2  757.78   50.32
   1   0   2  712.74   50.39
  -1   0  -3  181.35   14.86
   1   0   3  197.90   15.26
   1   0   4   91.45   10.02
  -1   0  -4  115.62   10.51
  -1   0  -5 1820.01  116.47
   1   0   5 1551.02  115.80
  -1   0  -6  658.30   48.83
   1   0   6  646.66   49.08
  -1   0  -7  555.96   41.43
   1   0   7  504.66   41.31
   1   0   8   17.75    5.40
  -1   0  -8   22.64    5.37
  -1   0  -9  128.14   13.02
   1   0   9   76.76   11.43
  -1   0 -10   15.79    3.86
  -1   0 -10   17.29    4.87
   1   0  10   16.68    4.20
  -1   0 -10   22.62    4.74
   1   0  10   15.93    5.21
  -1   0 -11   23.03    5.21
  -1   0 -11   24.73    4.74
   1   0  11   21.01    4.93
   1   0  12   23.43    5.34
  -1   0 -12   24.69    4.75
  -1   0 -12   23.63    5.30
  -1   0 -13   41.12    7.41
   1   0  13   36.09    6.97
  -1   0 -13   40.62    6.19
  -1   0 -14   49.54    8.17
  -1   0 -14   48.60    7.83
  -1   0 -14   34.09    5.87
  -1   0 -15   22.57    4.63
  -1   0 -15   25.57    6.36
  -1   0 -15   28.47    6.05
  -1   0 -16   56.31    7.32
  -1   0 -16   65.35    9.69
  -1   0 -16   77.15    9.73
  -1   0 -17   68.25    8.91
  -1   0 -17   64.28    9.65
  -1   0 -18    2.17    3.45
  -1   0 -18    3.42    2.87
  -1   0 -19   30.72    4.99
  -1   0 -19   29.72    5.91
  -1   0 -19   32.45    6.09
  -1   0 -20   27.23    5.29
  -1   0 -20   28.54    5.16
  -1   0 -21    9.72    2.93
  -1   0 -21   10.71    2.85
   1   1 -22    8.78    2.16
   1   1 -21    0.32    2.33
   1   1 -21    2.24    2.64
   1   1 -20   23.64    5.29
   1   1 -20   18.31    4.54
   1   1 -20   20.82    4.20
   1   1 -19   38.42    6.26
   1   1 -19   37.40    6.53
   1   1 -19   40.05    7.24
   1   1 -18   15.44    5.49
   1   1 -18   10.16    4.10
   1   1 -17   99.19   12.19
   1   1 -17  103.44   13.08
   1   1 -16  134.35   15.87
   1   1 -16  145.29   15.58
   1   1 -15    7.38    4.83
   1   1 -15   10.19    5.28
   1   1 -14   53.91    8.91
   1   1 -14   62.67    9.12
   1   1 -14   53.28    7.53
   1   1 -13  122.73   13.80
   1   1 -13  117.79   12.31
   1   1 -13  113.17   13.30
   1   1 -12  171.99   16.57
   1   1 -12  171.18   17.45
   1   1 -12  201.22   18.17
   1   1 -11  995.76   73.06
   1   1 -11 1068.73   73.47
   1   1 -11  974.14   71.84
   1   1 -10 1500.01  106.87
   1   1 -10 1768.85  107.96
   1   1 -10 1669.71  109.65
  -1  -1   9 1222.18   99.01
  -1  -1   9 1268.62   97.75
   1   1  -8 2145.53  131.05
  -1  -1   8 1900.80  130.89
  -1  -1   7 2779.10  187.03
   1   1  -7 3218.24  187.55
  -1  -1   6  621.08   53.21
  -1  -1   6  745.08   54.25
   1   1  -6  807.96   54.40
  -1  -1   5  342.30   27.13
  -1  -1   5  346.71   26.45
   1   1  -5  294.44   26.25
  -1  -1   4   17.31    4.47
  -1  -1   4   11.61    2.96
  -1  -1   3  493.65   34.81
   1   1  -1  329.10   22.28
  -1  -1   1  315.45   22.32
  -1  -1  -2 2164.71  144.74
  -1  -1  -3   59.76    5.47
   1   1   3   40.55    4.85
  -1  -1  -4  259.13   19.81
   1   1   4  238.76   19.38
  -1  -1  -5  202.76   16.27
   1   1   5  154.70   15.11
  -1  -1  -6   63.26    7.92
   1   1   6   44.68    6.94
   1   1   7  406.30   36.91
  -1  -1  -7  589.68   38.69
   1   1   8   81.07   11.07
  -1  -1  -8  115.45   11.98
  -1  -1  -9  342.28   28.11
   1   1   9  329.08   29.75
   1   1   9  344.86   27.90
  -1  -1  -9  420.33   30.44
  -1  -1 -10  870.30   60.89
   1   1  10  808.80   60.66
  -1  -1 -10  829.22   59.27
  -1  -1 -10  871.50   61.32
   1   1  11  659.17   49.30
  -1  -1 -11  683.40   49.78
  -1  -1 -11  700.99   49.27
  -1  -1 -11  635.33   47.41
  -1  -1 -12   70.71    7.53
  -1  -1 -12   73.82    9.51
  -1  -1 -12   70.06    8.67
   1   1  12   64.40    9.17
  -1  -1 -13   20.37    4.59
  -1  -1 -13   31.53    5.96
   1   1  13   19.66    5.58
  -1  -1 -13   18.46    5.25
  -1  -1 -14    7.52    3.71
  -1  -1 -14    6.09    3.06
  -1  -1 -14    8.53    4.28
  -1  -1 -15  114.72   13.29
  -1  -1 -15  128.56   13.05
  -1  -1 -15  110.10   11.79
  -1  -1 -16  156.03   14.33
  -1  -1 -16  146.49   14.95
  -1  -1 -16  113.25   12.31
  -1  -1 -17   47.30    6.67
  -1  -1 -17   29.48    4.99
  -1  -1 -17   47.76    7.67
  -1  -1 -18    0.29    3.04
  -1  -1 -19   79.77    9.48
  -1  -1 -20  139.98   12.85
   1   2 -21    2.85    2.46
   1   2 -21    3.24    2.22
   1   2 -21    7.99    3.20
   1   2 -20   69.54    8.99
   1   2 -20   69.96    8.11
   1   2 -20   61.60    7.91
   1   2 -19   46.66    7.19
   1   2 -19   40.89    7.63
   1   2 -19   42.38    6.76
   1   2 -18   22.23    6.45
   1   2 -18   18.19    5.31
   1   2 -17    2.81    4.34
   1   2 -17    3.20    4.91
   1   2 -16    3.66    4.94
   1   2 -16    8.65    5.64
   1   2 -15    7.03    4.54
   1   2 -15    1.66    4.81
   1   2 -14   38.28    7.56
   1   2 -13  106.56   13.11
   1   2 -12  175.94   16.87
   1   2 -12  140.47   14.47
   1   2 -11  219.29   20.71
   1   2 -11  305.90   23.64
   1   2 -10  576.19   44.73
  -1  -2  10  470.59   44.15
   1   2 -10  598.96   43.01
  -1  -2   9    1.38    3.73
  -1  -2   9    1.00    3.05
   1   2  -8  107.66   12.76
  -1  -2   8  101.39   13.13
  -1  -2   8   74.47   11.66
  -1  -2   7  623.87   54.50
  -1  -2   7  746.49   56.43
  -1  -2   6  116.53   12.58
   1   2  -6  136.60   14.21
  -1  -2   6  124.11   14.24
  -1  -2   5  514.07   38.01
  -1  -2   4   33.05    4.36
   1   2  -4   27.45    4.06
  -1  -2   3  342.12   25.51
  -1  -2   3  335.20   27.12
   1   2  -3  370.86   26.84
   1   2  -3  366.79   25.54
   1   2  -2 1223.39   82.71
  -1  -2   2 1187.33   82.61
  -1  -2   2 1202.06   83.61
   1   2  -2 1267.38   83.00
  -1  -2   1   30.13    3.62
   1   2  -1   26.26    3.46
  -1  -2   1   25.88    3.48
   1   2  -1   31.10    3.05
  -1  -2   0  538.42   34.13
   1   2   0  474.34   33.80
  -1  -2   0  465.45   32.93
   1   2   1  542.44   38.38
  -1  -2  -1  550.53   38.35
  -1  -2  -2  135.95   10.13
   1   2   2  145.56   11.89
   1   2   3  204.79   18.35
  -1  -2  -3  236.16   16.82
  -1  -2  -4 2620.04  176.96
  -1  -2  -5 3320.09  178.47
   1   2   5 2239.16  175.90
   1   2   6  243.86   22.90
  -1  -2  -6  382.77   25.37
   1   2   7   91.23   11.77
  -1  -2  -7  207.35   15.21
  -1  -2  -8  550.32   32.96
   1   2   8  291.18   29.57
  -1  -2  -9   40.19    6.32
  -1  -2  -9   44.99    6.78
   1   2   9   58.92    7.35
   1   2  10  574.68   43.92
  -1  -2 -10  597.55   44.35
  -1  -2 -10  618.46   44.50
  -1  -2 -10  574.97   42.92
  -1  -2 -11  602.44   44.74
  -1  -2 -11  594.57   44.58
  -1  -2 -11  573.83   42.84
   1   2  11  597.55   44.37
  -1  -2 -12  194.92   17.78
   1   2  12  211.15   18.29
  -1  -2 -12  206.42   18.35
  -1  -2 -12  173.70   15.92
  -1  -2 -13   28.39    5.72
   1   2  13   27.74    6.25
  -1  -2 -13   41.68    6.65
  -1  -2 -13   26.08    4.46
  -1  -2 -13   31.59    6.36
  -1  -2 -14   12.04    4.53
  -1  -2 -14   13.74    4.31
  -1  -2 -14   13.88    4.37
  -1  -2 -15   17.16    4.40
  -1  -2 -15   22.48    5.58
  -1  -2 -16   21.75    5.60
  -1  -2 -16   17.48    4.28
  -1  -2 -17   23.96    5.42
  -1  -2 -17   16.08    3.87
  -1  -2 -18    1.05    3.09
  -1  -2 -18    3.58    4.07
  -1  -2 -19  103.33   10.87
  -1  -2 -19  104.74   10.70
  -1  -2 -20  121.84   11.16
  -1  -2 -20  132.17   11.61
   1   3 -22    9.02    2.33
   1   3 -21    7.56    2.75
   1   3 -21    7.00    2.55
   1   3 -21    5.76    3.26
   1   3 -20   20.48    4.46
   1   3 -20   24.11    5.08
   1   3 -19   16.05    5.10
   1   3 -19   14.12    4.33
   1   3 -18    5.39    3.91
   1   3 -17   12.56    5.49
   1   3 -16   14.72    6.39
   1   3 -15   28.26    7.33
   1   3 -14   13.58    5.45
   1   3 -13   24.10    6.44
   1   3 -13   26.97    6.27
   1   3 -12   70.26   10.37
   1   3 -12   66.47   10.17
   1   3 -11  561.27   41.67
   1   3 -11  480.73   40.85
   1   3 -10   84.72   10.44
   1   3 -10   68.81    9.53
   1   3  -9   11.59    4.94
  -1  -3   9    8.85    4.63
  -1  -3   9    8.83    4.94
  -1  -3   8   34.72    8.21
  -1  -3   8   30.38    7.01
  -1  -3   7  112.25   13.35
   1   3  -7  150.79   15.55
  -1  -3   6  630.38   46.74
   1   3  -5  207.10   16.08
   1   3  -5  179.32   17.74
  -1  -3   5  180.04   15.86
  -1  -3   5  182.01   18.82
  -1  -3   4  277.02   24.42
   1   3  -4  281.59   21.15
   1   3  -4  263.37   22.83
  -1  -3   4  283.33   21.30
   1   3  -3   99.25    6.55
  -1  -3   3   24.78    6.05
   1   3  -3  105.28    7.86
  -1  -3   2    5.91    3.54
   1   3  -2   27.73    3.38
  -1  -3   2    5.10    1.90
   1   3  -2   27.54    3.29
   1   3  -1  177.39   13.60
   1   3  -1  212.36   14.85
  -1  -3   1  182.41   14.38
  -1  -3   1  181.24   15.18
  -1  -3   0  368.38   26.71
  -1  -3   0  381.47   27.21
   1   3   0  372.70   27.07
   1   3   1   54.46    5.85
  -1  -3  -1   63.99    6.19
  -1  -3  -1   53.57    4.67
  -1  -3  -2  103.43    7.60
  -1  -3  -2  113.14    7.76
   1   3   3 2418.57  155.15
  -1  -3  -3 2217.52  152.05
   1   3   4 2763.75  217.17
  -1  -3  -4 3469.57  215.29
   1   3   5 4281.31  394.08
  -1  -3  -5 7146.38  393.05
  -1  -3  -6 1259.33   66.54
   1   3   6  574.31   66.48
  -1  -3  -7   82.96    8.07
   1   3   7   19.60    6.92
  -1  -3  -8   37.76    6.13
  -1  -3  -9   62.84    8.69
   1   3   9   80.46    8.89
  -1  -3  -9   59.03    7.69
  -1  -3  -9   70.20    8.51
  -1  -3 -10   27.85    5.26
  -1  -3 -10   33.32    5.92
   1   3  10   43.47    6.51
  -1  -3 -10   30.35    5.83
  -1  -3 -11  327.11   27.00
   1   3  11  323.36   26.84
  -1  -3 -11  340.86   27.77
  -1  -3 -11  325.03   26.08
  -1  -3 -12  201.96   17.77
   1   3  12  207.35   19.02
  -1  -3 -12  217.98   19.41
  -1  -3 -12  218.59   19.67
  -1  -3 -13   30.76    5.99
  -1  -3 -13   25.11    4.57
  -1  -3 -13   27.07    5.82
  -1  -3 -14   13.64    3.42
  -1  -3 -14   16.31    4.76
  -1  -3 -14   16.85    4.87
  -1  -3 -15   12.18    4.22
  -1  -3 -15   13.40    4.33
  -1  -3 -16   40.87    7.01
  -1  -3 -16   42.55    6.55
  -1  -3 -17   60.77    8.07
  -1  -3 -17   44.36    6.43
  -1  -3 -17   63.21    8.77
  -1  -3 -18    2.29    3.44
  -1  -3 -18    3.45    2.74
  -1  -3 -19   46.33    6.03
  -1  -3 -19   47.66    6.48
  -1  -3 -20   35.86    4.78
   1   4 -22    3.89    1.80
   1   4 -21   13.26    3.44
   1   4 -20    6.13    3.70
   1   4 -20    3.90    2.83
   1   4 -19    1.40    4.19
   1   4 -19   -0.91    3.81
   1   4 -18   37.77    8.11
   1   4 -18   38.69    7.69
   1   4 -17   89.40   13.04
   1   4 -17   94.79   12.49
   1   4 -16   96.07   13.92
   1   4 -16  102.46   13.71
   1   4 -15   30.34    7.61
   1   4 -15   25.17    7.59
   1   4 -14  146.17   17.30
   1   4 -14  155.60   17.21
   1   4 -13  285.87   27.18
   1   4 -13  299.91   27.02
  -1  -4  12  870.73   60.28
   1   4 -12  778.54   63.13
  -1  -4  11 1040.27   67.86
   1   4 -11  819.24   69.40
   1   4 -10  349.71   32.13
   1   4 -10  461.94   33.93
  -1  -4   9   11.94    5.20
   1   4  -9   31.83    7.16
  -1  -4   9   21.71    6.55
  -1  -4   8   74.97   10.61
  -1  -4   7    1.98    4.19
   1   4  -7    8.56    5.29
  -1  -4   7    3.78    2.90
   1   4  -6   35.27    7.02
  -1  -4   6   31.59    5.41
  -1  -4   6   35.31    8.12
  -1  -4   5   51.87    9.96
   1   4  -5   56.90    8.64
   1   4  -5   74.05    7.54
  -1  -4   5   64.76    7.35
   1   4  -4  592.45   41.15
   1   4  -4  622.05   43.20
  -1  -4   4  529.64   45.45
  -1  -4   4  539.91   40.94
   1   4  -3 1189.64   79.93
  -1  -4   3 1165.47   79.12
   1   4  -3 1159.57   79.20
  -1  -4   3 1010.39   82.98
  -1  -4   2  382.66   33.85
  -1  -4   2  409.15   30.35
   1   4  -2  449.89   30.77
   1   4  -2  417.12   30.12
   1   4  -1  109.12    9.48
  -1  -4   1  138.03   13.56
   1   4  -1  130.08   10.91
  -1  -4   1  143.08   11.06
  -1  -4   0  923.95   58.43
   1   4   0  840.22   58.06
   1   4   1  746.39   48.20
  -1  -4  -1  871.69   49.01
   1   4   2  529.26   38.89
   1   4   3 2562.90  174.90
   1   4   4 3042.35  208.10
  -1  -4  -5  213.94   16.09
   1   4   5 1262.40   40.17
   1   4   6  420.81   36.83
  -1  -4  -7    4.98    2.83
   1   4   7    4.16    3.87
  -1  -4  -8  127.06   13.24
  -1  -4  -8  140.06   14.13
  -1  -4  -8  144.46   13.37
  -1  -4  -9  276.22   24.24
  -1  -4  -9  224.71   22.67
  -1  -4  -9  286.66   23.32
  -1  -4 -10   26.31    5.46
  -1  -4 -10   22.99    5.77
  -1  -4 -10   30.33    5.60
   1   4  10   34.66    5.95
   1   4  11  116.06   12.38
  -1  -4 -11  120.62   12.51
  -1  -4 -11  117.56   13.39
  -1  -4 -11  108.02   12.04
   1   4  12  252.31   21.41
  -1  -4 -12  233.51   20.68
  -1  -4 -12  245.31   21.45
  -1  -4 -12  246.31   22.35
  -1  -4 -13  210.03   18.68
  -1  -4 -13  178.13   16.96
  -1  -4 -13  223.85   19.61
  -1  -4 -14   38.61    6.79
  -1  -4 -14   39.82    5.88
  -1  -4 -14   54.28    8.02
  -1  -4 -15   53.76    7.84
  -1  -4 -15   49.77    6.32
  -1  -4 -15   58.38    8.33
  -1  -4 -16  137.99   13.95
  -1  -4 -16  100.96   11.52
  -1  -4 -16  103.46   11.46
  -1  -4 -17   37.73    6.07
  -1  -4 -17   43.18    7.13
  -1  -4 -17   39.68    5.78
  -1  -4 -18    7.04    3.53
  -1  -4 -18    7.64    2.90
  -1  -4 -19    0.52    1.51
  -1  -4 -19    2.49    2.65
   1   5 -21   57.59    6.83
   1   5 -21   71.32    7.68
   1   5 -20   95.34   10.78
   1   5 -20   99.21   11.35
   1   5 -19  117.91   12.96
   1   5 -19   98.70   10.59
   1   5 -19  125.94   13.69
   1   5 -18  126.62   15.14
   1   5 -18  120.05   14.07
   1   5 -17   71.77   11.20
   1   5 -17   76.51   11.98
   1   5 -16   38.44    8.90
   1   5 -16   45.61    9.45
   1   5 -15  153.69   18.41
   1   5 -14   63.16   11.01
  -1  -5  13  479.56   35.03
   1   5 -13  397.20   37.57
   1   5 -12  712.35   54.84
  -1  -5  12  790.70   52.03
  -1  -5  11  410.22   28.05
   1   5 -11  341.63   29.41
  -1  -5  10   18.21    4.80
   1   5 -10    5.89    3.90
  -1  -5  10   22.26    4.26
   1   5 -10    5.48    3.59
   1   5  -9   61.74    8.58
   1   5  -9   60.37    8.82
  -1  -5   9   60.42   10.27
  -1  -5   8  222.89   21.43
  -1  -5   8  200.18   22.98
   1   5  -8  235.35   23.13
  -1  -5   7  104.32   11.56
  -1  -5   7  130.92   15.96
  -1  -5   6  449.23   38.76
  -1  -5   6  457.52   33.41
   1   5  -6  357.08   34.55
   1   5  -6  439.52   33.01
  -1  -5   5  637.12   46.85
  -1  -5   5  644.08   53.11
   1   5  -5  619.02   48.83
   1   5  -5  668.39   46.82
   1   5  -4  347.43   26.51
  -1  -5   4  299.21   30.46
   1   5  -4  338.24   24.95
  -1  -5   4  300.43   24.65
  -1  -5   3  420.86   31.28
  -1  -5   3  345.42   36.35
   1   5  -3  437.87   31.67
   1   5  -3  441.07   31.50
   1   5  -2   26.40    4.20
  -1  -5   2   38.71    4.69
   1   5  -2   25.33    3.63
  -1  -5   2   32.95    8.65
   1   5  -1  640.98   40.24
  -1  -5   1  684.64   40.51
   1   5  -1  544.45   38.08
  -1  -5   0  661.08   43.28
   1   5   0  566.32   42.72
  -1  -5   0  546.82   44.97
  -1  -5  -1 1681.12  112.29
  -1  -5  -1 1722.37  114.25
   1   5   1 1572.97  113.74
   1   5   2  122.11   11.72
   1   5   3  323.35   26.58
   1   5   4   76.92   10.19
   1   5   5  287.13   26.69
   1   5   6  147.21   17.96
  -1  -5  -6  148.78   14.31
  -1  -5  -7    1.80    2.51
  -1  -5  -7    2.31    2.89
  -1  -5  -8    0.86    2.89
  -1  -5  -8    2.94    2.55
  -1  -5  -8    1.27    2.95
  -1  -5  -9  101.33   12.42
  -1  -5  -9  123.93   12.09
  -1  -5  -9  114.92   13.28
  -1  -5 -10   10.52    3.60
   1   5  10    6.39    3.42
  -1  -5 -10   10.18    4.41
  -1  -5 -10    9.29    4.44
  -1  -5 -11   20.27    5.55
  -1  -5 -11   23.07    5.02
   1   5  11   21.90    5.18
  -1  -5 -11   20.67    6.17
  -1  -5 -12   98.78   12.40
  -1  -5 -12  105.30   11.72
  -1  -5 -12  101.24   11.37
  -1  -5 -13  332.49   27.68
  -1  -5 -13  301.80   25.78
  -1  -5 -13  305.98   25.32
  -1  -5 -14  419.62   32.71
  -1  -5 -14  344.41   29.78
  -1  -5 -14  376.36   31.08
  -1  -5 -15  198.41   18.77
  -1  -5 -15  281.80   22.05
  -1  -5 -15  329.17   24.46
  -1  -5 -15  232.11   20.48
  -1  -5 -16  171.27   15.93
  -1  -5 -16  176.14   16.41
  -1  -5 -16  193.49   17.80
  -1  -5 -17   35.65    5.35
  -1  -5 -17   37.88    5.61
  -1  -5 -17   40.71    6.54
  -1  -5 -18   14.05    3.82
  -1  -5 -19   -0.13    1.86
   1   6 -21   38.55    5.03
   1   6 -21   45.42    5.96
   1   6 -20  151.06   14.49
   1   6 -19  231.98   21.42
   1   6 -19  223.47   20.77
   1   6 -18   30.68    7.46
   1   6 -17   75.82   12.03
   1   6 -16  431.98   38.00
   1   6 -15  385.43   37.16
  -1  -6  15  451.21   34.28
  -1  -6  14   97.15   11.29
   1   6 -14  103.54   13.76
   1   6 -14   83.08   13.23
   1   6 -13  109.21   14.75
  -1  -6  13  129.68   13.04
   1   6 -13   95.79   14.40
  -1  -6  12  709.42   47.12
   1   6 -12  664.89   50.03
  -1  -6  12  599.58   44.30
  -1  -6  11  768.02   53.60
   1   6 -11  786.87   57.98
  -1  -6  11  913.40   56.37
  -1  -6  10  291.53   21.41
   1   6 -10  176.54   19.85
   1   6 -10  165.39   19.88
  -1  -6  10  250.63   19.30
   1   6  -9   42.53    6.88
  -1  -6   9   40.15    6.59
  -1  -6   9   46.98    7.60
   1   6  -9   32.46    6.62
  -1  -6   8  725.09   63.60
  -1  -6   8  900.12   59.49
  -1  -6   8  724.03   59.81
  -1  -6   7  436.15   32.61
   1   6  -7  321.92   32.91
  -1  -6   7  425.36   37.95
   1   6  -6   78.87    8.91
   1   6  -6   71.71   10.26
  -1  -6   6   73.23    8.91
  -1  -6   6   56.06   12.07
   1   6  -5  174.38   14.96
  -1  -6   5  174.35   21.69
   1   6  -5  164.43   16.38
  -1  -6   5  151.09   14.77
  -1  -6   4  545.34   42.24
   1   6  -4  623.92   43.62
  -1  -6   4  510.27   50.03
   1   6  -4  604.41   42.49
  -1  -6   3 1575.13  105.47
   1   6  -3 1689.38  105.88
   1   6  -3 1552.77  105.31
  -1  -6   2 1196.49   81.50
   1   6  -2 1292.35   81.74
   1   6  -2 1222.92   80.18
   1   6  -1 1097.64   78.36
  -1  -6   1 1145.05   82.96
  -1  -6   1 1142.80   78.57
  -1  -6   0  874.80   60.79
   1   6   0  749.75   60.10
  -1  -6   0  951.31   60.74
   1   6   1  346.68   27.15
   1   6   2  295.84   24.22
   1   6   3   22.48    5.04
   1   6   4   37.48    6.99
  -1  -6  -5   17.93    4.00
   1   6   5   14.29    5.30
  -1  -6  -6   19.69    4.61
  -1  -6  -7    0.59    2.94
  -1  -6  -7    0.32    3.06
  -1  -6  -8   71.57   10.55
  -1  -6  -8   73.36   10.15
  -1  -6  -8   84.85    9.39
  -1  -6  -9   53.11    8.70
  -1  -6  -9   63.07    7.85
  -1  -6  -9   39.34    7.94
  -1  -6 -10   17.82    5.69
  -1  -6 -10   14.51    4.05
  -1  -6 -10   14.48    5.47
  -1  -6 -11    6.65    5.63
  -1  -6 -11    1.90    2.58
  -1  -6 -11    2.29    3.96
  -1  -6 -11    3.41    3.72
  -1  -6 -12   16.36    6.85
  -1  -6 -12   16.06    5.44
  -1  -6 -12   15.25    4.95
  -1  -6 -12   14.61    4.26
  -1  -6 -13   31.08    5.96
  -1  -6 -13   38.00    8.88
  -1  -6 -13   26.59    5.39
  -1  -6 -13   38.69    7.38
  -1  -6 -14  149.95   14.30
  -1  -6 -14  155.37   15.97
  -1  -6 -14  138.64   14.17
  -1  -6 -14  184.76   17.97
  -1  -6 -15  129.32   12.50
  -1  -6 -15  126.72   13.00
  -1  -6 -15  166.62   16.01
  -1  -6 -15  173.40   15.37
  -1  -6 -16   63.20    8.68
  -1  -6 -16   57.59    7.81
  -1  -6 -17   18.34    4.08
  -1  -6 -17   25.28    4.83
  -1  -6 -18   -1.31    2.03
   1   7 -21    1.89    1.50
   1   7 -21    1.51    2.32
   1   7 -20   42.57    5.71
   1   7 -18   10.07    5.27
   1   7 -17  298.54   28.08
   1   7 -17  295.71   27.50
  -1  -7  16  552.98   40.78
   1   7 -16  509.81   43.89
   1   7 -16  510.29   44.59
  -1  -7  15  583.78   41.45
   1   7 -15  474.45   43.70
   1   7 -15  468.00   43.04
   1   7 -14  103.26   15.99
  -1  -7  14  154.43   14.98
   1   7 -14  132.28   16.87
   1   7 -13   21.72    7.55
   1   7 -13   41.47    9.22
  -1  -7  13   31.81    5.46
  -1  -7  13   32.48    6.97
  -1  -7  12  732.28   45.40
   1   7 -12  385.52   43.95
   1   7 -12  515.54   45.85
  -1  -7  12  609.03   42.00
   1   7 -11  894.93   85.33
  -1  -7  11 1578.19   87.33
   1   7 -11  933.59   85.58
  -1  -7  11 1367.97   84.16
   1   7 -10  478.26   41.88
   1   7 -10  381.45   40.85
  -1  -7  10  702.40   43.86
  -1  -7  10  630.06   41.44
  -1  -7   9  233.50   20.59
  -1  -7   9  237.01   19.57
   1   7  -9  214.37   19.32
  -1  -7   8   74.11   10.19
   1   7  -8   72.39    8.90
  -1  -7   8   75.57   10.34
  -1  -7   8   57.49    9.80
   1   7  -8   74.84    9.40
  -1  -7   7  171.84   22.35
   1   7  -7  176.54   16.66
  -1  -7   7  148.60   16.45
   1   7  -7  133.93   17.42
  -1  -7   6  237.39   21.94
   1   7  -6  259.87   23.98
   1   7  -6  269.94   21.99
  -1  -7   6  251.10   29.28
   1   7  -5  221.54   19.76
  -1  -7   5  243.78   20.49
   1   7  -5  243.35   21.49
  -1  -7   5  255.95   29.33
  -1  -7   4  912.77   62.59
   1   7  -4  890.74   62.76
   1   7  -4  919.97   62.48
   1   7  -3 2723.21  181.58
   1   7  -3 2777.99  180.83
  -1  -7   3 2784.48  181.84
  -1  -7   2 2464.24  166.94
  -1  -7   2 2387.68  160.55
   1   7  -2 2297.06  158.52
   1   7  -2 2362.67  160.31
  -1  -7   1 1980.13  124.34
  -1  -7   1 1799.58  122.78
   1   7  -1 1634.15  122.18
   1   7   0  871.23   60.89
  -1  -7   0  816.68   58.02
  -1  -7   0  904.61   61.38
   1   7   1   94.38   10.30
   1   7   2   36.24    6.07
   1   7   3  296.46   26.37
  -1  -7  -3  337.07   24.74
  -1  -7  -3  283.32   24.31
  -1  -7  -4  131.55   13.02
   1   7   4  133.16   15.20
  -1  -7  -4  129.26   12.86
  -1  -7  -5   10.45    3.44
  -1  -7  -5   11.27    3.86
  -1  -7  -6   81.61   10.15
  -1  -7  -7    1.00    3.17
  -1  -7  -7    0.38    3.43
  -1  -7  -8   92.56   15.09
  -1  -7  -8  316.43   21.16
  -1  -7  -9  245.07   23.26
  -1  -7  -9  202.70   23.32
  -1  -7  -9  272.33   23.79
  -1  -7 -10    0.40    3.85
  -1  -7 -10    1.59    3.93
  -1  -7 -10    7.46    6.05
  -1  -7 -11  114.28   14.29
  -1  -7 -11  106.00   13.63
  -1  -7 -11  138.05   16.57
  -1  -7 -12  283.73   26.03
  -1  -7 -12  235.80   23.44
  -1  -7 -12  240.94   22.58
  -1  -7 -13  126.76   13.54
  -1  -7 -13  147.46   16.46
  -1  -7 -13  119.44   14.24
  -1  -7 -14    5.34    4.96
  -1  -7 -14    1.86    3.20
  -1  -7 -14    4.14    4.10
  -1  -7 -15   31.74    6.40
  -1  -7 -15   17.86    3.97
  -1  -7 -15   21.67    5.04
  -1  -7 -16   16.20    4.37
  -1  -7 -16   18.69    4.38
  -1  -7 -17    3.75    2.28
  -1  -7 -17    3.18    2.20
   1   8 -20   18.83    4.48
   1   8 -20    9.92    2.71
   1   8 -19    1.02    2.23
   1   8 -19    5.13    4.34
   1   8 -18   58.32    9.36
  -1  -8  17  208.04   18.74
   1   8 -17  247.44   22.90
   1   8 -17  222.61   22.64
  -1  -8  16  240.13   20.82
   1   8 -16  207.27   23.27
   1   8 -16  214.55   22.91
  -1  -8  15   65.91   10.30
   1   8 -15   44.05   10.25
   1   8 -15   48.40   10.83
   1   8 -14  128.43   17.86
  -1  -8  14  137.97   13.51
   1   8 -14  144.88   18.02
   1   8 -13  345.23   31.57
  -1  -8  13  359.73   26.80
  -1  -8  12  655.47   41.99
  -1  -8  12  587.04   38.48
   1   8 -12  414.26   40.66
   1   8 -12  334.45   39.40
  -1  -8  11  669.50   44.92
   1   8 -11  509.95   46.17
   1   8 -11  430.30   45.24
  -1  -8  11  757.11   47.99
   1   8 -10  209.20   21.12
  -1  -8  10  277.69   21.90
  -1  -8  10  302.52   23.94
   1   8 -10  154.52   20.28
  -1  -8   9 1072.17   69.21
  -1  -8   9  983.49   69.68
   1   8  -9  947.63   67.79
   1   8  -8 1234.53   96.30
  -1  -8   8 1608.55  100.00
  -1  -8   7  596.69   48.73
   1   8  -7  681.29   46.95
  -1  -8   7  635.90   49.39
   1   8  -7  503.21   46.99
   1   8  -6  331.04   28.27
  -1  -8   6  389.50   30.37
   1   8  -6  350.42   30.29
  -1  -8   6  343.36   29.09
  -1  -8   6  342.20   38.14
   1   8  -5   50.33    6.72
  -1  -8   5   63.03    8.67
  -1  -8   5   35.52    6.17
   1   8  -5   40.98    6.84
  -1  -8   5   21.22    9.31
  -1  -8   5   70.94   12.12
  -1  -8   4   55.56   11.91
   1   8  -4   45.23    6.29
  -1  -8   4   37.24   11.00
   1   8  -4   46.41    6.38
  -1  -8   4   40.44    6.47
   1   8  -3  185.34   17.38
  -1  -8   3  193.44   17.87
  -1  -8   3  222.79   23.97
   1   8  -3  214.07   16.83
  -1  -8   2  951.19   67.02
   1   8  -2  912.65   66.39
   1   8  -1 1221.00   87.78
  -1  -8   1 1284.50   88.57
   1   8   0  206.57   19.96
  -1  -8   0  269.51   20.05
   1   8   1   13.21    3.88
  -1  -8  -1   18.53    3.98
  -1  -8  -1   15.40    3.64
   1   8   2   15.14    4.33
  -1  -8  -2   19.51    4.22
  -1  -8  -3  204.28   18.50
  -1  -8  -3  213.57   18.37
  -1  -8  -4    1.43    2.55
  -1  -8  -4    2.93    2.52
  -1  -8  -5  113.14   12.35
  -1  -8  -5  102.76   12.13
  -1  -8  -6  113.34   12.73
  -1  -8  -6   92.59   12.08
  -1  -8  -7   61.54    9.78
  -1  -8  -7   66.43   10.07
  -1  -8  -8   -1.38    4.89
  -1  -8  -8    0.41    3.99
  -1  -8  -9   56.74    9.70
  -1  -8  -9   25.71    7.86
  -1  -8 -10    8.62    5.69
  -1  -8 -10   10.33    5.27
  -1  -8 -10    9.01    5.15
  -1  -8 -11   65.00   10.33
  -1  -8 -11   68.23   10.77
  -1  -8 -11   75.84   12.23
  -1  -8 -12  344.69   30.62
  -1  -8 -12  351.54   30.19
  -1  -8 -12  380.40   32.73
  -1  -8 -13  379.60   31.86
  -1  -8 -13  353.23   30.68
  -1  -8 -13  368.73   29.84
  -1  -8 -14   93.14   11.18
  -1  -8 -14   81.60    9.64
  -1  -8 -14  106.14   11.83
  -1  -8 -15    8.06    3.78
  -1  -8 -15    4.02    2.34
  -1  -8 -15    7.96    3.56
  -1  -8 -16    3.96    2.33
  -1  -8 -16    2.75    2.60
  -1  -8 -17    3.97    1.87
   1   9 -21    0.99    1.65
   1   9 -20    0.19    2.48
   1   9 -19    4.90    3.61
   1   9 -18   16.79    5.48
   1   9 -17   84.60   11.74
  -1  -9  17   75.42    9.32
  -1  -9  16   94.60   11.74
   1   9 -16   85.42   13.01
  -1  -9  15   46.47    9.61
   1   9 -15   43.46    9.52
  -1  -9  15   34.70    5.90
  -1  -9  14  711.47   55.00
   1   9 -14  712.20   60.12
  -1  -9  13  755.90   50.53
  -1  -9  13  633.91   46.00
  -1  -9  12  159.91   16.62
  -1  -9  12  125.27   13.13
  -1  -9  11   24.74    8.00
  -1  -9  11   21.00    6.28
   1   9 -11    5.98    4.81
  -1  -9  10   17.28    6.56
   1   9 -10   21.19    5.97
  -1  -9  10   19.24    7.90
  -1  -9   9  320.31   25.22
   1   9  -9  201.22   21.32
  -1  -9   8  697.89   68.43
   1   9  -8  974.09   67.67
  -1  -9   7  708.99   58.82
  -1  -9   7  846.53   60.09
  -1  -9   6  160.49   17.68
  -1  -9   6  192.50   21.87
  -1  -9   6  165.19   17.29
  -1  -9   5  480.22   38.82
  -1  -9   5  545.68   44.88
  -1  -9   5  479.77   39.15
  -1  -9   4 2136.99  138.77
  -1  -9   4 1894.52  137.97
  -1  -9   4 1948.25  143.51
  -1  -9   3  742.48   52.73
  -1  -9   3  699.20   51.78
   1   9  -3  600.38   51.76
  -1  -9   3  604.54   52.38
  -1  -9   3  946.58   53.83
  -1  -9   3  831.97   58.92
  -1  -9   2   26.98    9.36
  -1  -9   2   15.64    4.00
   1   9  -2   21.51    4.40
  -1  -9   2   14.71    3.61
  -1  -9   2   15.48    4.31
  -1  -9   1  182.54   16.32
   1   9  -1  147.27   15.88
  -1  -9   1  183.36   16.12
  -1  -9   0  111.47   11.74
   1   9   0  111.17   12.32
  -1  -9   0  123.85   12.00
  -1  -9  -1  113.50   12.18
  -1  -9  -1  129.06   12.63
  -1  -9  -2   14.98    4.12
  -1  -9  -3    5.73    3.04
  -1  -9  -4   71.52    9.88
  -1  -9  -4   86.35   10.48
  -1  -9  -5   62.67    9.88
  -1  -9  -5   75.50   10.20
  -1  -9  -6  180.59   17.96
  -1  -9  -6  150.54   17.51
  -1  -9  -7  291.99   27.57
  -1  -9  -7  316.49   28.30
  -1  -9  -8  135.33   16.41
  -1  -9  -8  141.16   16.85
  -1  -9  -9   51.12    9.85
  -1  -9 -10   48.85    9.75
  -1  -9 -11   87.41   12.10
  -1  -9 -11   85.50   12.28
  -1  -9 -11   81.64   12.43
  -1  -9 -12  124.03   14.48
  -1  -9 -12  125.54   14.92
  -1  -9 -12  135.94   14.58
  -1  -9 -13   59.77    8.99
  -1  -9 -13   63.20    8.48
  -1  -9 -13   70.02    9.56
  -1  -9 -14   57.66    7.78
  -1  -9 -14   51.35    6.75
  -1  -9 -15    4.21    2.77
  -1  -9 -15    4.03    1.94
  -1  -9 -16    3.12    1.99
   1  10 -20   30.82    4.54
   1  10 -19   24.72    5.00
   1  10 -18   11.19    4.54
  -1 -10  18   11.97    3.51
  -1 -10  17  109.36   11.52
   1  10 -17  112.47   13.54
   1  10 -16   96.55   13.64
  -1 -10  16  119.56   13.21
   1  10 -15    2.84    5.49
  -1 -10  15    1.54    6.21
  -1 -10  15    5.13    3.80
  -1 -10  14  142.84   14.10
   1  10 -14  115.81   16.49
   1  10 -13  112.54   16.76
  -1 -10  13  154.40   15.32
  -1 -10  12   67.50   11.67
  -1 -10  12   68.52    9.82
  -1 -10  11  651.81   35.72
  -1 -10  11  618.15   31.60
   1  10 -10  476.71   39.31
  -1 -10  10  309.42   39.84
   1  10  -9  152.79   16.26
  -1 -10   9  139.28   19.07
  -1 -10   8  103.28   14.70
  -1 -10   8  125.68   17.00
  -1 -10   8   90.92   14.08
  -1 -10   7  381.56   34.75
  -1 -10   7  423.95   35.85
  -1 -10   6  243.48   24.32
  -1 -10   6  256.92   24.54
  -1 -10   6  289.73   29.70
  -1 -10   5  228.96   22.68
  -1 -10   5  243.88   23.38
  -1 -10   5  304.30   30.25
  -1 -10   4 1652.42  102.09
  -1 -10   4 1455.79  106.98
  -1 -10   4 1312.23  100.78
  -1 -10   4 1345.12  100.25
  -1 -10   3 1042.20   81.30
  -1 -10   3 1333.90   82.11
  -1 -10   3 1014.75   80.87
  -1 -10   3 1274.06   87.55
  -1 -10   2  389.83   32.13
  -1 -10   2  434.61   28.29
  -1 -10   2  282.10   26.78
  -1 -10   2  281.10   26.81
  -1 -10   1   68.14    8.74
  -1 -10   1   54.11    8.18
  -1 -10   1   84.76   12.19
  -1 -10   0   14.68    4.33
  -1 -10   0   18.05    4.68
  -1 -10  -1  363.39   29.55
  -1 -10  -1  342.50   28.69
  -1 -10  -2  542.13   42.52
  -1 -10  -3  405.74   33.81
  -1 -10  -4   95.78   12.71
  -1 -10  -4  114.15   13.12
  -1 -10  -5   30.86    7.28
  -1 -10  -5   26.85    6.70
  -1 -10  -6   26.05    7.03
  -1 -10  -6   19.28    6.33
  -1 -10  -7   55.75    9.88
  -1 -10  -7   42.03    9.13
  -1 -10  -8   18.88    6.75
  -1 -10  -8   18.03    6.97
  -1 -10  -9   52.11    9.80
  -1 -10  -9   45.49   10.00
  -1 -10 -10   50.74   10.03
  -1 -10 -11   70.78   10.84
  -1 -10 -12   34.54    6.78
  -1 -10 -12   35.87    7.06
  -1 -10 -13   11.15    3.64
  -1 -10 -13   11.65    4.30
  -1 -10 -14    1.63    1.97
  -1 -10 -14    1.87    2.65
  -1 -10 -15    2.60    2.14
   1  11 -19   17.48    3.75
  -1 -11  18    1.82    2.65
   1  11 -18   -0.25    2.91
  -1 -11  17   38.88    6.35
   1  11 -17   34.15    6.83
   1  11 -16  100.95   12.72
  -1 -11  16   86.15    9.54
  -1 -11  15  134.06   13.39
   1  11 -15  122.97   16.11
  -1 -11  14  118.43   12.04
   1  11 -14   69.62   12.45
  -1 -11  13  359.57   26.74
  -1 -11  13  248.31   20.43
  -1 -11  12  717.37   45.66
  -1 -11  12  826.64   51.05
   1  11 -11  586.21   32.84
  -1 -11  11  968.00   38.04
  -1 -11  10 1000.19   50.91
  -1 -11  10  333.34   44.40
  -1 -11   9  143.53   18.80
  -1 -11   9  104.26   17.03
  -1 -11   8  138.92   18.34
  -1 -11   8  142.07   18.19
  -1 -11   7  126.40   17.22
  -1 -11   7  132.25   17.42
  -1 -11   6  100.51   13.38
  -1 -11   6  104.02   19.26
  -1 -11   6   66.19   11.74
  -1 -11   5  559.92   42.59
  -1 -11   5  525.85   48.21
  -1 -11   5  471.60   41.78
  -1 -11   4  660.39   55.45
  -1 -11   4  880.10   56.94
  -1 -11   4  751.63   61.92
  -1 -11   4  678.89   55.86
  -1 -11   3  170.30   18.66
  -1 -11   3  228.97   25.18
  -1 -11   3  169.25   18.60
  -1 -11   3  242.10   19.82
  -1 -11   2   66.81    9.58
  -1 -11   2   64.32    9.63
  -1 -11   1   61.88   11.05
  -1 -11   1   51.49    8.43
  -1 -11   1   47.37    8.29
  -1 -11   0   81.67   10.98
  -1 -11   0   69.85    9.98
  -1 -11  -1  161.67   16.25
  -1 -11  -1  153.54   16.85
  -1 -11  -2  592.71   48.17
  -1 -11  -2  629.65   47.34
  -1 -11  -3  543.80   44.04
  -1 -11  -4  317.44   28.92
  -1 -11  -5  147.18   17.83
  -1 -11  -5  175.27   18.05
  -1 -11  -6   30.17    7.77
  -1 -11  -6   42.13    8.79
  -1 -11  -7  168.36   19.22
  -1 -11  -7  188.92   20.01
  -1 -11  -8   44.19    9.05
  -1 -11  -8   54.50    9.71
  -1 -11  -9   16.08    6.83
  -1 -11  -9   19.32    6.25
  -1 -11 -10   67.97   10.54
  -1 -11 -10   73.82   11.03
  -1 -11 -11   58.32    8.97
  -1 -11 -12   24.71    5.18
  -1 -11 -13    1.03    2.58
  -1 -11 -13    2.15    2.15
  -1 -11 -14    3.58    2.28
  -1 -11 -14    3.06    1.62
  -1 -11 -15    1.52    1.32
  -1 -12  18    4.99    2.68
   1  12 -18    4.87    2.55
  -1 -12  17    2.15    3.21
   1  12 -17    5.34    2.96
   1  12 -16   27.51    6.21
  -1 -12  16   18.13    4.50
   1  12 -15  117.43   15.37
  -1 -12  15  156.16   14.37
  -1 -12  14  328.71   24.74
  -1 -12  14  243.62   19.06
  -1 -12  13  401.12   28.94
   1  12 -13  202.26   26.49
   1  12 -12  316.98   34.03
  -1 -12  12  640.03   38.23
  -1 -12  11  609.41   28.80
  -1 -12  11   57.10   14.61
  -1 -12  10  118.08   16.46
  -1 -12  10  126.89   16.77
  -1 -12   9   61.87   12.80
  -1 -12   9  116.26   16.46
  -1 -12   8  537.59   49.93
  -1 -12   8  647.90   51.15
  -1 -12   7  377.99   38.59
  -1 -12   7  433.59   39.01
  -1 -12   6   88.91   20.07
  -1 -12   6   65.60   11.88
  -1 -12   6   55.63   10.91
  -1 -12   5  901.69   69.69
  -1 -12   5  930.14   64.79
  -1 -12   4  799.03   66.64
  -1 -12   4  678.24   61.49
  -1 -12   3   89.67   13.06
  -1 -12   3  126.01   12.75
  -1 -12   3  117.49   18.00
  -1 -12   3   78.98   12.24
  -1 -12   2   65.57   10.55
  -1 -12   2   82.77   12.08
  -1 -12   2   99.54   15.08
  -1 -12   1   35.40    7.93
  -1 -12   1   46.25    9.98
  -1 -12   1   28.29    6.97
  -1 -12   0   20.47    5.89
  -1 -12   0   16.76    6.12
  -1 -12  -1   40.75    8.41
  -1 -12  -1   38.09    7.46
  -1 -12  -2   37.79    8.22
  -1 -12  -2   32.52    7.34
  -1 -12  -3   71.47   11.57
  -1 -12  -4  284.94   27.49
  -1 -12  -5   76.09   11.58
  -1 -12  -5   82.34   12.28
  -1 -12  -6   82.38   11.83
  -1 -12  -6   61.69   11.04
  -1 -12  -7  189.05   20.19
  -1 -12  -7  185.14   20.06
  -1 -12  -8  107.17   13.31
  -1 -12  -8   92.97   13.24
  -1 -12  -9    3.43    4.05
  -1 -12  -9    0.74    4.67
  -1 -12 -10   38.60    7.03
  -1 -12 -10   34.05    7.37
  -1 -12 -11   91.77   10.29
  -1 -12 -11   85.64   10.11
  -1 -12 -12   81.97    8.55
  -1 -12 -13   24.52    3.44
  -1 -12 -14   10.70    2.23
  -1 -13  18    7.08    2.50
  -1 -13  17   18.56    4.33
  -1 -13  16    4.47    3.16
  -1 -13  16   12.75    4.75
  -1 -13  15   -3.06    4.16
  -1 -13  15   -1.54    5.40
  -1 -13  14  100.95   13.25
  -1 -13  14   81.29   10.34
  -1 -13  13  185.07   18.34
  -1 -13  12  253.18   24.82
  -1 -13  11   80.86   15.98
  -1 -13  11   51.44   14.55
  -1 -13  10  199.81   21.73
  -1 -13  10  222.45   22.61
  -1 -13   9  691.84   45.49
  -1 -13   9  280.94   35.64
  -1 -13   8  343.81   39.36
  -1 -13   8  460.77   41.79
  -1 -13   7  207.78   26.04
  -1 -13   7  258.11   27.42
  -1 -13   6   33.62    9.70
  -1 -13   6   53.45   11.00
  -1 -13   6   62.60   20.92
  -1 -13   5  491.54   47.57
  -1 -13   5  637.55   47.42
  -1 -13   5  632.73   53.95
  -1 -13   4  568.35   42.42
  -1 -13   4  455.23   43.86
  -1 -13   4  606.39   49.20
  -1 -13   3  480.17   39.06
  -1 -13   3  362.49   35.42
  -1 -13   3  423.67   39.02
  -1 -13   2   97.50   14.48
  -1 -13   2   62.08   10.98
  -1 -13   2   84.33   13.79
  -1 -13   1   45.74    9.05
  -1 -13   1   57.18   10.29
  -1 -13   1   64.56   11.96
  -1 -13   0  266.01   27.18
  -1 -13   0  247.51   24.11
  -1 -13  -1  434.14   37.90
  -1 -13  -1  495.46   41.40
  -1 -13  -2  221.68   23.04
  -1 -13  -2  179.15   19.78
  -1 -13  -3    1.06    4.71
  -1 -13  -3    3.68    4.92
  -1 -13  -4  117.90   15.62
  -1 -13  -5   32.63    8.57
  -1 -13  -6    6.47    5.11
  -1 -13  -6    6.51    5.38
  -1 -13  -7   26.79    7.05
  -1 -13  -7   38.73    8.05
  -1 -13  -8   37.49    7.22
  -1 -13  -8   31.79    7.56
  -1 -13  -9    2.59    3.36
  -1 -13  -9   -1.79    4.11
  -1 -13 -10   17.57    4.55
  -1 -13 -10   18.97    4.71
  -1 -13 -11   48.77    6.13
  -1 -13 -11   43.90    6.16
  -1 -13 -12   46.33    5.36
  -1 -13 -12   40.03    4.72
  -1 -14  17    9.54    2.92
  -1 -14  16   26.89    5.25
  -1 -14  15   57.15    7.53
  -1 -14  15   79.92    9.67
  -1 -14  14   24.27    6.13
  -1 -14  14   31.75    8.15
  -1 -14  13  136.48   14.68
  -1 -14  12  283.11   27.88
  -1 -14  12  283.74   26.08
  -1 -14  11   91.78   15.06
  -1 -14  11   53.33   15.97
  -1 -14  10   27.93   10.44
  -1 -14  10    4.52    5.87
  -1 -14   9   92.03   21.86
  -1 -14   9   78.86   13.90
  -1 -14   8   15.98    8.18
  -1 -14   8   17.33    8.87
  -1 -14   7   14.07    8.79
  -1 -14   7   27.70    8.81
  -1 -14   6  217.95   27.27
  -1 -14   6  268.56   25.03
  -1 -14   6  296.16   33.64
  -1 -14   5  877.36   66.11
  -1 -14   5  777.26   58.49
  -1 -14   5  698.33   62.58
  -1 -14   4  495.00   42.64
  -1 -14   4  427.39   40.78
  -1 -14   4  466.71   36.38
  -1 -14   3  148.93   18.94
  -1 -14   3  170.07   20.56
  -1 -14   2   74.17   14.94
  -1 -14   2   66.10   11.74
  -1 -14   2   68.17   12.26
  -1 -14   1   71.58   14.38
  -1 -14   1   57.72   10.85
  -1 -14   0  456.72   40.77
  -1 -14   0  373.46   34.76
  -1 -14  -1  308.18   29.68
  -1 -14  -1  373.16   34.89
  -1 -14  -2  126.55   17.48
  -1 -14  -2  114.30   14.95
  -1 -14  -3   -0.57    5.61
  -1 -14  -3    7.13    5.81
  -1 -14  -4   47.32    9.95
  -1 -14  -5   27.46    7.63
  -1 -14  -6    6.26    4.94
  -1 -14  -6    5.48    4.76
  -1 -14  -7   10.60    5.02
  -1 -14  -7   14.28    5.03
  -1 -14  -8   36.02    6.96
  -1 -14  -8   34.22    6.48
  -1 -14  -9   12.28    3.85
  -1 -14  -9   10.00    4.02
  -1 -14 -10    7.49    2.87
  -1 -14 -10    7.75    2.74
  -1 -14 -11    6.51    2.02
  -1 -14 -11    8.95    2.33
  -1 -15  16   14.25    3.61
  -1 -15  15   30.10    5.15
  -1 -15  15   48.01    6.83
  -1 -15  14   -7.78    4.86
  -1 -15  13  119.95   14.24
  -1 -15  13  119.37   12.96
  -1 -15  12  221.49   23.41
  -1 -15  12  266.27   22.84
  -1 -15  11  249.69   24.89
  -1 -15  10   47.08   10.50
  -1 -15   9    4.27    6.21
  -1 -15   9    2.86    6.37
  -1 -15   8  145.31   24.25
  -1 -15   8  118.19   14.81
  -1 -15   7  297.43   35.85
  -1 -15   7  371.00   32.06
  -1 -15   6  415.44   40.08
  -1 -15   6  389.48   39.69
  -1 -15   6  388.02   32.67
  -1 -15   5  331.65   28.21
  -1 -15   5  368.27   35.59
  -1 -15   5  358.07   36.06
  -1 -15   4   38.40   14.45
  -1 -15   4   50.90   11.60
  -1 -15   3   11.91    8.76
  -1 -15   3    1.83    5.61
  -1 -15   2   13.64    6.72
  -1 -15   2    0.56    5.70
  -1 -15   1   42.71    9.97
  -1 -15   1   56.16   14.91
  -1 -15   0  146.38   18.22
  -1 -15   0  164.32   23.48
  -1 -15  -1  114.40   18.57
  -1 -15  -1  106.37   14.62
  -1 -15  -2   23.43    8.33
  -1 -15  -2   22.22    7.19
  -1 -15  -3    3.28    4.94
  -1 -15  -3    7.95    6.05
  -1 -15  -4   35.34    8.70
  -1 -15  -5    6.36    4.76
  -1 -15  -6    1.95    3.38
  -1 -15  -7   32.74    6.00
  -1 -15  -7   19.64    5.37
  -1 -15  -8   41.41    5.93
  -1 -15  -8   33.37    5.86
  -1 -15  -9   32.34    4.63
  -1 -15  -9   34.85    4.76
  -1 -16  14    6.26    3.81
  -1 -16  14   -5.76    3.82
  -1 -16  13   64.04    8.55
  -1 -16  13   76.09    9.67
  -1 -16  12  211.94   18.23
  -1 -16  12  164.16   17.76
  -1 -16  11  202.70   20.02
  -1 -16  10   53.34   10.00
  -1 -16  10  105.87   13.97
  -1 -16   9   -3.14    6.19
  -1 -16   9    0.74    4.87
  -1 -16   8    0.78    6.58
  -1 -16   8    8.40    5.45
  -1 -16   7   19.80    9.77
  -1 -16   7   33.10    7.04
  -1 -16   6   50.93   13.46
  -1 -16   6   50.04    7.80
  -1 -16   5   40.40   10.82
  -1 -16   5    0.82    7.07
  -1 -16   4   61.74   13.67
  -1 -16   4   71.08   11.75
  -1 -16   3  173.65   21.28
  -1 -16   3  135.03   14.80
  -1 -16   2   21.60    8.49
  -1 -16   1   45.23   10.20
  -1 -16   0  111.26   15.35
  -1 -16  -1   57.91   10.74
  -1 -16  -1   79.39   15.70
  -1 -16  -2    9.71    7.08
  -1 -16  -2   11.40    5.77
  -1 -16  -3    2.55    4.96
  -1 -16  -3    3.04    4.09
  -1 -16  -4    2.36    4.05
  -1 -16  -4   -2.40    4.05
  -1 -16  -5   42.41    7.31
  -1 -16  -6   80.74    9.35
  -1 -16  -7   56.58    7.03
  -1 -16  -7   62.16    6.99
  -1 -16  -8   18.38    3.21
  -1 -17  14   78.53    7.78
  -1 -17  13   22.89    4.58
  -1 -17  13   12.89    4.21
  -1 -17  12   13.37    4.62
  -1 -17  11   30.39    6.15
  -1 -17  11   34.44    7.57
  -1 -17  10   48.99    8.07
  -1 -17  10   82.83   11.28
  -1 -17   9   37.55    7.14
  -1 -17   9   51.36   10.41
  -1 -17   8   19.09    5.24
  -1 -17   8   26.45    9.24
  -1 -17   7    4.30    8.49
  -1 -17   7    8.81    8.32
  -1 -17   6   70.08   11.84
  -1 -17   6   66.08   16.33
  -1 -17   5  210.27   20.80
  -1 -17   5  303.98   32.60
  -1 -17   4  403.34   37.22
  -1 -17   4  273.41   24.02
  -1 -17   3  185.76   24.22
  -1 -17   2   20.18    9.48
  -1 -17   1   90.41   14.95
  -1 -17   0  143.62   17.94
  -1 -17  -1   29.47    7.84
  -1 -17  -2    0.77    4.19
  -1 -17  -3   12.42    4.78
  -1 -17  -4    7.75    4.19
  -1 -18  11    7.56    4.32
  -1 -18  10   20.06    6.19
  -1 -18  10   18.12    3.88
  -1 -18   9   12.19    6.25
  -1 -18   8   11.66    6.62
  -1 -18   7   29.65    7.63
  -1 -18   6   57.09    8.59
  -1 -18   6   52.21   15.09
  -1 -18   5  164.12   25.89
  -1 -18   4  273.76   34.14
  -1 -18   3  183.22   25.44
  -1 -18   2    2.95    8.10
  -1 -18   1   64.99   12.88
  -1 -18   0  116.91   15.58
  -1 -18  -1   24.37    6.89
  -1 -18  -2   -1.25    4.19
  -1 -18  -3   14.13    4.39
   2 -20   7   10.63    5.83
   2 -20   8   28.86    6.72
   2 -20   9   -5.66    5.07
   2 -19  -4   26.50    5.80
   2 -19  -3    9.31    5.26
   2 -19  -2   25.84    8.67
   2 -19  -1   26.58   10.48
   2 -19   0   47.91   15.86
   2 -19   1   59.40   18.79
   2 -19   2   13.06   16.77
   2 -19   4   18.68    6.98
   2 -19   5   23.73    8.85
   2 -19   6   35.54   10.32
   2 -19   7   44.61   11.86
   2 -19   8   38.98   10.23
   2 -19   9   37.35    8.65
   2 -19   9    3.35    3.31
   2 -19  10   72.75    8.96
   2 -19  10   20.19    4.94
   2 -19  11   28.51    6.00
   2 -19  11   17.09    4.21
   2 -18  -7   17.81    3.63
   2 -18  -6   44.61    6.80
   2 -18  -5   70.74    9.69
   2 -18  -4   85.98   12.03
   2 -18  -3   72.03   12.17
   2 -18  -2   97.32   15.46
   2 -18  -1   82.57   15.36
   2 -18   0  119.81   20.55
   2 -18   1   47.70   15.65
   2 -18   2   -1.31    9.97
   2 -18   3   18.20    9.94
   2 -18   3   28.55   15.66
   2 -18   4   33.28   13.39
   2 -18   5    5.55   15.85
   2 -18   6   11.40   18.79
   2 -18   7   18.61    5.70
   2 -18   7   39.87   20.46
   2 -18   8  137.84   22.79
   2 -18   8   71.75   10.69
   2 -18   9   73.07   10.98
   2 -18   9  138.46   20.14
   2 -18  10   48.07    8.77
   2 -18  10   38.20   14.26
   2 -18  11   12.38    5.62
   2 -18  12   56.58    7.72
   2 -18  12   48.14    7.77
   2 -18  13   30.15    5.16
   2 -18  13   43.60    6.17
   2 -18  14   -3.27    2.44
   2 -18  14    4.06    2.75
   2 -17  -9   17.24    3.18
   2 -17  -8   16.80    3.83
   2 -17  -7   34.93    6.28
   2 -17  -6   24.87    6.08
   2 -17  -5    9.58    5.24
   2 -17  -4   -2.18    5.57
   2 -17  -3    1.52    5.07
   2 -17  -2    4.09    5.77
   2 -17  -1   56.13   12.49
   2 -17   0   76.48   15.12
   2 -17   1   27.16   11.06
   2 -17   2   21.92   10.35
   2 -17   2   23.91   11.06
   2 -17   3  212.68   29.50
   2 -17   3  173.15   22.74
   2 -17   4  131.76   24.47
   2 -17   4  143.88   23.72
   2 -17   5   38.16   21.78
   2 -17   6   84.93   11.87
   2 -17   6  155.29   28.78
   2 -17   7   49.82   24.57
   2 -17   7    9.33    6.45
   2 -17   8   81.92   24.80
   2 -17   8   35.77   10.02
   2 -17   9  137.48   23.98
   2 -17   9   69.77   12.91
   2 -17  10    2.99    7.37
   2 -17  11  141.06   19.90
   2 -17  11  156.59   17.98
   2 -17  12  333.62   27.52
   2 -17  12  267.07   25.45
   2 -17  13  214.37   18.96
   2 -17  13  179.92   16.49
   2 -17  14   22.15    5.36
   2 -17  14   13.12    3.95
   2 -17  15   23.63    3.51
   2 -16 -11    4.27    1.74
   2 -16 -10    3.42    2.04
   2 -16  -9    8.17    3.35
   2 -16  -9    8.61    3.15
   2 -16  -8   18.97    4.70
   2 -16  -8   15.70    4.57
   2 -16  -7   15.34    5.56
   2 -16  -7   17.75    4.96
   2 -16  -6    0.36    4.66
   2 -16  -6    4.52    4.05
   2 -16  -5    7.48    5.68
   2 -16  -5   23.93    6.86
   2 -16  -4   93.06   13.74
   2 -16  -4   60.58   11.27
   2 -16  -3   79.21   12.97
   2 -16  -2   25.58    8.34
   2 -16  -1    6.03    6.20
   2 -16   0  201.11   24.22
   2 -16   1  174.19   22.69
   2 -16   2   60.02   15.42
   2 -16   2   39.25   11.59
   2 -16   3   24.72   10.57
   2 -16   3   27.10   18.04
   2 -16   4   51.41   14.28
   2 -16   4   67.45   23.99
   2 -16   5   91.69   13.06
   2 -16   5   82.86   28.07
   2 -16   6  165.53   32.67
   2 -16   6  124.31   16.33
   2 -16   7  133.10   31.32
   2 -16   7   74.98   13.30
   2 -16   8  138.19   29.34
   2 -16   8   74.47   13.75
   2 -16   9   72.76   13.86
   2 -16  10  272.53   28.17
   2 -16  11  422.93   37.89
   2 -16  11  421.74   37.40
   2 -16  12  421.62   32.88
   2 -16  12  278.55   28.41
   2 -16  13  150.19   16.02
   2 -16  13   71.66   12.52
   2 -16  14   16.37    4.85
   2 -16  15  117.19   10.76
   2 -16  15   68.26    7.69
   2 -16  16   96.28    9.37
   2 -15 -12    0.22    1.49
   2 -15 -12   -0.12    1.22
   2 -15 -11   21.09    4.08
   2 -15 -11   28.13    4.39
   2 -15 -10   37.95    5.74
   2 -15  -9   31.86    6.03
   2 -15  -8    9.89    4.32
   2 -15  -8    6.95    4.84
   2 -15  -7   13.20    5.96
   2 -15  -7   14.36    5.18
   2 -15  -6    3.03    4.28
   2 -15  -6    0.41    5.19
   2 -15  -5   14.12    6.63
   2 -15  -5   23.34    7.46
   2 -15  -4  149.55   17.86
   2 -15  -4   77.48   12.98
   2 -15  -3  144.49   19.21
   2 -15  -3   99.65   14.68
   2 -15  -2   24.52    7.72
   2 -15  -1  188.54   21.59
   2 -15   0  775.30   62.35
   2 -15   1 1125.99   82.39
   2 -15   1 1005.51   78.40
   2 -15   2 1009.71   77.12
   2 -15   2  933.07   76.27
   2 -15   3  321.52   37.46
   2 -15   3  313.92   32.55
   2 -15   4   85.27   11.80
   2 -15   4   79.94   26.58
   2 -15   4   77.79   14.86
   2 -15   5  125.98   31.44
   2 -15   5  132.69   15.91
   2 -15   5  133.51   19.42
   2 -15   6  136.59   30.98
   2 -15   6   91.51   14.05
   2 -15   7  208.70   32.75
   2 -15   7  121.54   17.67
   2 -15   8  196.18   24.46
   2 -15   8  311.36   35.82
   2 -15   9  172.00   21.78
   2 -15  10  378.33   35.70
   2 -15  10  310.58   32.34
   2 -15  11  481.21   40.94
   2 -15  11  438.98   39.74
   2 -15  12  300.50   27.82
   2 -15  12  255.76   26.05
   2 -15  13   -4.70    9.07
   2 -15  14  232.88   18.95
   2 -15  14  106.04   13.69
   2 -15  15  276.06   20.61
   2 -15  15  176.90   16.13
   2 -15  16   42.55    6.25
   2 -15  16   19.20    3.61
   2 -15  17    3.08    2.56
   2 -14 -13    0.23    1.55
   2 -14 -13   -0.39    1.55
   2 -14 -12    9.38    3.04
   2 -14 -12   10.78    3.25
   2 -14 -11   48.77    7.00
   2 -14 -11   57.90    7.47
   2 -14 -10   45.86    7.13
   2 -14  -9   43.01    7.38
   2 -14  -8    9.22    5.88
   2 -14  -8   13.16    5.12
   2 -14  -7   -0.41    4.31
   2 -14  -7   -0.40    5.76
   2 -14  -6    1.28    4.95
   2 -14  -6    9.62    5.26
   2 -14  -5   48.36    9.61
   2 -14  -5   26.44    7.92
   2 -14  -4   46.62   10.15
   2 -14  -4   32.17    8.23
   2 -14  -3   25.10    8.73
   2 -14  -3   19.87    6.54
   2 -14  -2   29.14    7.89
   2 -14  -2   16.40    8.48
   2 -14  -1  167.56   19.07
   2 -14   0  401.80   35.75
   2 -14   1  603.87   51.38
   2 -14   1  610.18   49.82
   2 -14   2  838.34   66.27
   2 -14   2  869.71   70.94
   2 -14   3 1148.76   89.01
   2 -14   3 1029.49   81.65
   2 -14   3 1080.55   77.60
   2 -14   4  307.66   37.25
   2 -14   4  260.50   27.10
   2 -14   4  255.26   24.29
   2 -14   5   31.69    8.46
   2 -14   5   26.48    8.45
   2 -14   6  118.96   24.47
   2 -14   6   39.31   10.21
   2 -14   7   33.75   21.21
   2 -14   7   11.69    7.77
   2 -14   8   70.46   14.08
   2 -14   9  144.68   20.42
   2 -14   9  192.67   25.92
   2 -14  10  248.09   27.24
   2 -14  10  270.78   28.99
   2 -14  11  435.47   38.79
   2 -14  11  460.98   40.17
   2 -14  12  127.18   17.14
   2 -14  13   -1.26    6.37
   2 -14  13    7.09    8.58
   2 -14  14   84.95   12.05
   2 -14  14  139.91   14.97
   2 -14  15  195.94   16.72
   2 -14  15  104.32   11.87
   2 -14  16    8.21    4.81
   2 -14  17   48.11    6.32
   2 -14  18   71.69    6.72
   2 -13 -14   10.75    2.65
   2 -13 -14    7.50    2.39
   2 -13 -13    3.24    2.47
   2 -13 -13    3.66    2.55
   2 -13 -12    9.42    3.94
   2 -13 -12   12.92    3.94
   2 -13 -11   40.04    7.02
   2 -13 -11   37.26    6.58
   2 -13 -10   25.08    5.92
   2 -13  -9   35.54    7.44
   2 -13  -8   94.68   12.59
   2 -13  -7   62.94   10.80
   2 -13  -7   82.93   12.05
   2 -13  -6   15.54    6.23
   2 -13  -6   14.04    6.55
   2 -13  -5    4.43    5.06
   2 -13  -5    5.89    5.25
   2 -13  -4   10.32    5.35
   2 -13  -4    8.45    5.78
   2 -13  -3   28.21    7.37
   2 -13  -3   32.13    8.80
   2 -13  -2  331.27   31.35
   2 -13  -2  296.30   27.81
   2 -13  -1  115.00   14.07
   2 -13   0   88.41   12.24
   2 -13   0  116.52   15.06
   2 -13   1   72.30   10.93
   2 -13   1   96.19   16.33
   2 -13   2   96.65   13.01
   2 -13   2  118.65   20.41
   2 -13   3  225.05   23.00
   2 -13   3  241.92   21.74
   2 -13   3  256.98   32.68
   2 -13   4   28.66    7.29
   2 -13   4   30.21    7.53
   2 -13   5   43.11   18.47
   2 -13   5   15.59    7.09
   2 -13   6   23.41    8.52
   2 -13   6   74.96   19.91
   2 -13   7  205.84   26.75
   2 -13   7  122.55   17.82
   2 -13   8  128.96   18.20
   2 -13   9   26.42   10.02
   2 -13   9   29.81   13.94
   2 -13  10   46.49   11.38
   2 -13  10   49.22   13.75
   2 -13  11  288.52   27.81
   2 -13  12  139.58   17.92
   2 -13  12  140.83   16.74
   2 -13  13   69.51   11.92
   2 -13  13   63.28   11.03
   2 -13  14   14.56    7.04
  -2  13 -14   10.81    4.90
   2 -13  14    8.75    6.28
   2 -13  15    3.32    5.49
  -2  13 -15    1.71    3.46
   2 -13  15   -8.70    5.70
  -2  13 -16   20.47    5.03
   2 -13  16   22.23    6.32
  -2  13 -17   84.85   10.03
   2 -13  17  128.88   11.62
  -2  13 -18   95.24    9.20
   2 -13  18  102.37    9.13
   2 -12 -15    8.74    2.60
   2 -12 -15    9.16    2.27
   2 -12 -14   16.60    3.91
   2 -12 -14   22.58    4.09
   2 -12 -13   25.33    5.23
   2 -12 -13   31.90    5.73
   2 -12 -13   28.90    5.89
   2 -12 -12   51.83    7.94
   2 -12 -12   56.79    9.13
   2 -12 -12   45.24    7.45
   2 -12 -11   29.37    6.43
   2 -12 -11   32.58    8.32
   2 -12 -11   29.82    7.08
   2 -12 -10   33.15    8.07
   2 -12 -10   19.61    7.30
   2 -12 -10   35.40    7.10
   2 -12  -9   48.51    8.52
   2 -12  -9   12.81    6.82
   2 -12  -8  201.70   18.88
   2 -12  -8  124.59   17.00
   2 -12  -7   34.13    8.50
   2 -12  -7   43.05    8.31
   2 -12  -7   57.92    9.64
   2 -12  -6   39.05    8.38
   2 -12  -6   56.60    9.97
   2 -12  -5  194.47   20.95
   2 -12  -5  195.38   19.98
   2 -12  -4  147.85   17.50
   2 -12  -4  156.67   16.69
   2 -12  -3   11.56    5.22
   2 -12  -3    9.24    4.52
   2 -12  -2   12.72    5.49
   2 -12  -2   10.22    4.45
   2 -12  -1    6.34    3.65
   2 -12   0  105.20   14.98
   2 -12   0   72.64   10.25
   2 -12   1  331.59   28.76
   2 -12   1  362.47   34.93
   2 -12   2  483.75   45.41
   2 -12   2  441.32   36.34
   2 -12   3   46.91    7.85
   2 -12   3   57.57   18.13
   2 -12   3   39.68    7.53
   2 -12   4   31.98   16.23
   2 -12   4   19.50    5.44
   2 -12   4   20.65    6.86
   2 -12   5    7.03    6.29
   2 -12   5   20.26   14.94
   2 -12   6   54.55   15.93
   2 -12   6   19.83    8.09
   2 -12   7   93.03   15.16
   2 -12   8   24.19    9.11
   2 -12   8   41.80   12.60
   2 -12   9   60.51   13.05
   2 -12   9   41.98   11.11
   2 -12  10   30.22   10.84
  -2  12 -11    0.87    3.64
   2 -12  11   31.68    9.73
   2 -12  11   25.95    8.72
   2 -12  12   92.05   11.90
   2 -12  12  118.54   14.39
   2 -12  13  287.02   23.81
   2 -12  13  241.72   20.96
   2 -12  14  258.86   23.16
  -2  12 -14  255.94   25.77
   2 -12  15  146.89   14.77
  -2  12 -15  162.29   17.64
  -2  12 -16  130.55   14.56
   2 -12  16  134.85   14.30
   2 -12  17   92.03   10.09
  -2  12 -17   65.47    9.13
   2 -12  18    7.96    3.12
  -2  12 -18    9.14    3.39
  -2  12 -19    8.82    2.63
   2 -11 -15    2.79    2.63
   2 -11 -15    1.39    2.21
   2 -11 -14    6.37    3.52
   2 -11 -14    9.36    3.67
   2 -11 -14    6.96    4.19
   2 -11 -13   52.22    7.59
   2 -11 -13   56.03    9.34
   2 -11 -13   41.70    7.22
   2 -11 -12  106.57   13.13
   2 -11 -12  120.39   13.57
   2 -11 -12  149.07   17.09
   2 -11 -11  116.44   13.70
   2 -11 -11  139.39   15.25
   2 -11 -11  117.82   17.00
   2 -11 -10   16.39    7.84
   2 -11 -10   30.26    7.84
   2 -11 -10   31.34    7.26
   2 -11  -9    1.79    5.39
   2 -11  -9    5.63    4.36
   2 -11  -8   14.13    6.46
   2 -11  -8   32.36    7.27
   2 -11  -7   15.55    5.59
   2 -11  -7   23.72    6.56
   2 -11  -7   14.78    6.36
   2 -11  -6  377.41   29.50
   2 -11  -6  317.30   29.81
   2 -11  -6  320.63   29.53
   2 -11  -5  640.22   43.97
   2 -11  -5  535.44   44.67
   2 -11  -5  529.59   45.67
   2 -11  -4  572.11   48.46
   2 -11  -4  660.42   47.94
   2 -11  -3  340.59   28.03
   2 -11  -3  321.15   29.23
   2 -11  -2   33.98    6.16
   2 -11  -2   22.41    6.13
   2 -11  -1   72.18   10.60
   2 -11  -1   83.87    9.92
   2 -11   0  302.50   29.99
   2 -11   0  312.78   25.70
   2 -11   1  738.66   53.42
   2 -11   1  679.77   59.68
   2 -11   2  442.48   35.31
   2 -11   2  406.18   42.94
   2 -11   2  482.58   35.57
   2 -11   3   12.75    4.09
   2 -11   3   24.78    6.06
   2 -11   3    3.98   11.65
   2 -11   4  157.18   17.21
   2 -11   4  148.26   23.49
   2 -11   4  150.29   15.27
   2 -11   5   91.60   13.58
   2 -11   5  118.94   19.80
   2 -11   6   10.16    6.77
   2 -11   7   59.81   13.65
   2 -11   7   43.09   10.39
   2 -11   8  184.06   20.73
   2 -11   8  149.89   20.03
   2 -11   9  192.95   21.53
   2 -11  10  193.32   18.01
  -2  11 -10   86.05   13.22
  -2  11 -11   12.93    5.89
   2 -11  11   18.45    7.29
   2 -11  12    7.08    6.38
  -2  11 -12    6.74    5.25
   2 -11  12    4.27    5.42
   2 -11  13  105.24   12.43
  -2  11 -13   89.76   13.76
   2 -11  14  278.72   23.88
   2 -11  14  229.89   21.12
  -2  11 -14  265.60   25.21
   2 -11  15  210.64   19.90
  -2  11 -15  209.35   21.41
  -2  11 -16   65.66   10.10
   2 -11  16   67.01    9.36
   2 -11  17   22.29    5.97
  -2  11 -17    9.63    4.75
  -2  11 -18   55.68    7.80
  -2  11 -19   91.18    9.41
  -2  11 -20   23.41    3.51
   2 -10 -17   -0.11    1.46
   2 -10 -17    0.51    1.48
   2 -10 -16   12.51    3.57
   2 -10 -16   11.38    3.23
   2 -10 -15   18.44    4.25
   2 -10 -15   22.63    5.51
   2 -10 -14   47.66    8.62
   2 -10 -14   37.13    6.58
   2 -10 -13  183.18   17.05
   2 -10 -13  152.16   16.45
   2 -10 -13  187.35   20.21
   2 -10 -12  324.28   29.83
   2 -10 -12  256.37   24.09
   2 -10 -12  270.54   24.54
   2 -10 -11  308.05   26.46
   2 -10 -11  289.01   25.49
   2 -10 -11  233.62   28.66
   2 -10 -10   66.28    9.79
   2 -10 -10   58.59   10.16
   2 -10  -9   -1.83    6.33
   2 -10  -9    6.05    5.37
   2 -10  -9   13.76    5.37
   2 -10  -8    8.34    5.47
   2 -10  -8   14.68    5.44
   2 -10  -7    7.59    4.72
   2 -10  -7   10.61    4.88
   2 -10  -6  210.43   18.43
   2 -10  -6  164.25   17.78
   2 -10  -6  162.60   18.05
   2 -10  -5  386.12   32.07
   2 -10  -5  345.53   32.22
   2 -10  -5  430.64   31.34
   2 -10  -4  747.96   52.17
   2 -10  -4  669.69   54.46
   2 -10  -4  730.59   53.83
   2 -10  -3  185.28   18.98
   2 -10  -3  213.98   18.53
   2 -10  -2    2.75    2.44
   2 -10  -2    3.29    2.93
   2 -10  -1   17.52    4.10
   2 -10   0  691.06   50.38
   2 -10   1  724.12   59.90
   2 -10   2   67.70   14.47
   2 -10   3   70.94   16.07
   2 -10   3  128.16   13.39
   2 -10   4  796.32   58.57
   2 -10   4  697.95   62.40
   2 -10   5  583.88   51.31
   2 -10   5  608.49   48.76
   2 -10   6   66.09   11.43
   2 -10   7   20.35    8.80
   2 -10   7   27.77    8.21
   2 -10   8  358.17   32.60
   2 -10   9  611.78   41.73
  -2  10  -9  404.00   38.18
   2 -10  10  711.45   45.35
   2 -10  10  560.54   42.04
  -2  10 -11  323.82   31.57
   2 -10  11  346.74   30.05
   2 -10  11  411.58   32.47
   2 -10  12   41.11    8.09
   2 -10  12   57.97   10.09
  -2  10 -12   56.10   10.30
   2 -10  13   32.30    7.49
  -2  10 -13   22.54    7.09
   2 -10  13   20.39    5.57
  -2  10 -13   12.92    5.75
  -2  10 -14   96.21   13.56
   2 -10  14   86.41   10.50
   2 -10  14  108.80   12.98
  -2  10 -14  127.45   15.37
  -2  10 -15  200.78   22.27
  -2  10 -15  246.18   23.71
   2 -10  15  250.07   21.53
  -2  10 -16   45.87    9.08
   2 -10  16   63.34    9.03
  -2  10 -16   64.21   10.29
   2 -10  17   49.76    7.50
  -2  10 -17   27.52    6.27
  -2  10 -17   39.67    7.82
  -2  10 -18  209.99   19.22
  -2  10 -19   93.00   10.23
  -2  10 -20    2.90    2.23
   2  -9 -17   15.99    3.62
   2  -9 -17   19.53    4.13
   2  -9 -16    8.16    3.41
   2  -9 -16    9.91    4.30
   2  -9 -15   38.14    6.61
   2  -9 -15   43.00    8.04
   2  -9 -15   34.45    5.92
   2  -9 -14    3.22    3.84
   2  -9 -14   -1.90    6.24
   2  -9 -13  231.33   22.13
   2  -9 -13  293.45   27.53
   2  -9 -12  674.23   54.67
   2  -9 -12  621.32   48.99
   2  -9 -11  412.51   39.82
   2  -9 -11  461.30   36.12
   2  -9 -11  413.21   34.97
   2  -9 -10   61.57    9.99
   2  -9 -10   64.17    9.58
   2  -9  -9    6.83    4.10
   2  -9  -9    6.93    4.96
   2  -9  -9    0.59    5.42
   2  -9  -8   69.51    9.87
   2  -9  -8   44.86    9.90
   2  -9  -7   35.19    7.34
   2  -9  -7   33.11    6.99
   2  -9  -6   -0.32    3.03
   2  -9  -6    0.94    3.01
   2  -9  -6   -0.69    3.72
   2  -9  -5   42.82    6.85
   2  -9  -5   36.31    5.83
   2  -9  -5   33.90    6.78
   2  -9  -4   37.58    6.17
   2  -9  -4   42.82    5.62
   2  -9  -4   34.03    6.49
   2  -9  -3   29.87    5.26
  -2   9   1  169.17   14.22
  -2   9   0  564.83   40.23
  -2   9  -1  392.74   27.72
  -2   9  -1  352.80   26.86
   2  -9   2   19.25    3.56
  -2   9  -2   22.04    4.62
  -2   9  -2   16.11    2.68
  -2   9  -3  503.18   40.16
   2  -9   3  471.19   37.12
  -2   9  -4  115.09   15.02
   2  -9   4   81.29   11.30
   2  -9   5   10.04    5.72
   2  -9   5    7.36    4.38
  -2   9  -5    5.39    4.91
  -2   9  -6  413.91   38.06
   2  -9   6  301.36   33.67
   2  -9   6  351.87   33.14
   2  -9   6  429.69   34.25
   2  -9   7 1278.83   93.75
   2  -9   8  857.05   55.48
  -2   9  -8  591.94   51.85
   2  -9   9  446.98   35.56
   2  -9   9  555.82   38.17
   2  -9  10  211.40   19.77
  -2   9 -10  165.34   18.79
   2  -9  10  170.17   17.75
   2  -9  11  366.60   27.73
  -2   9 -11  427.58   31.79
   2  -9  11  444.98   30.46
  -2   9 -12  331.91   28.88
   2  -9  12  354.71   27.46
   2  -9  12  313.13   25.10
   2  -9  13   20.95    5.17
   2  -9  13   24.61    6.93
  -2   9 -13   13.59    5.99
  -2   9 -13   23.37    7.23
  -2   9 -14   67.68   11.47
  -2   9 -14   66.49   11.10
   2  -9  14   71.10   10.18
  -2   9 -15  258.41   24.65
  -2   9 -15  232.31   23.79
   2  -9  15  242.34   21.65
  -2   9 -16  121.55   14.72
   2  -9  16  124.11   12.73
  -2   9 -16   93.71   13.54
  -2   9 -17    2.52    3.60
  -2   9 -17    1.81    4.48
  -2   9 -18   50.83    7.85
  -2   9 -18   59.17    8.75
  -2   9 -19   29.88    5.50
  -2   9 -19   45.39    6.86
  -2   9 -20    0.19    2.34
  -2   9 -21   25.38    3.74
   2  -8 -18   17.91    3.76
   2  -8 -17   12.48    4.06
   2  -8 -17   10.28    3.35
   2  -8 -16    4.98    3.03
   2  -8 -16    1.65    4.23
   2  -8 -16    4.89    3.43
   2  -8 -16    6.09    3.24
   2  -8 -15   63.35    8.39
   2  -8 -15   60.01    8.89
   2  -8 -14   84.84   10.15
   2  -8 -14   81.52   13.23
   2  -8 -14   66.22    9.83
   2  -8 -13    8.44    4.54
   2  -8 -13   11.12    7.96
   2  -8 -12   83.76   11.06
   2  -8 -12   84.83   14.61
   2  -8 -11   96.99   15.69
   2  -8 -11  105.69   13.07
   2  -8 -10   16.40    5.97
   2  -8 -10   20.52    6.09
   2  -8 -10    9.82    6.91
   2  -8  -9  157.96   13.97
   2  -8  -9  137.26   13.86
   2  -8  -8  179.51   16.54
   2  -8  -8  148.21   15.78
   2  -8  -7  154.89   16.09
   2  -8  -7  152.10   16.39
  -2   8   6  382.43   35.89
   2  -8  -6  373.25   33.03
   2  -8  -6  482.45   33.75
   2  -8  -5  835.01   54.02
   2  -8  -5  718.68   54.09
  -2   8   5  779.71   56.98
   2  -8  -5  636.05   54.15
  -2   8   4  764.15   53.81
   2  -8  -4  690.27   52.16
  -2   8   3   17.70    3.73
  -2   8   2   37.59    4.93
  -2   8   1  903.26   62.74
  -2   8   0 1168.36   75.52
  -2   8   0 1039.89   75.42
  -2   8  -1  611.80   45.08
  -2   8  -1  756.04   48.58
   2  -8   2   41.85    5.14
  -2   8  -2   59.66    5.36
   2  -8   2   45.25    6.00
  -2   8  -3   87.18   13.69
   2  -8   3  131.31    9.49
  -2   8  -3   79.61    8.56
   2  -8   3  126.53   11.88
   2  -8   4   28.61    3.98
   2  -8   4   32.72    6.63
  -2   8  -5  672.40   53.51
   2  -8   5  625.07   43.40
   2  -8   5  507.14   47.91
  -2   8  -6 2085.13  130.08
   2  -8   6 1815.58  117.76
   2  -8   7 1271.91  110.28
   2  -8   7 1647.21  107.07
   2  -8   8  644.66   49.55
  -2   8  -8  517.86   48.85
   2  -8   9  326.15   30.43
   2  -8   9  443.79   33.13
  -2   8  -9  397.01   32.99
  -2   8 -10    6.28    3.73
  -2   8 -10    5.55    4.72
   2  -8  10   14.11    5.12
   2  -8  10    6.14    4.98
  -2   8 -11   67.93   10.41
  -2   8 -11   31.18    7.39
   2  -8  11   45.51    7.49
   2  -8  11   57.36    8.84
  -2   8 -12   98.83   13.88
   2  -8  12  122.42   12.61
  -2   8 -12  141.03   16.19
   2  -8  12  148.73   14.64
  -2   8 -13    1.84    3.80
  -2   8 -13   -0.45    4.27
   2  -8  13    1.52    3.78
  -2   8 -14   42.59    8.77
  -2   8 -14   28.54    7.39
   2  -8  14   21.48    5.82
   2  -8  15   90.81   11.19
  -2   8 -15  106.78   14.17
  -2   8 -15  105.96   13.54
  -2   8 -16  319.29   28.85
  -2   8 -16  321.68   28.91
  -2   8 -17   90.55   11.81
  -2   8 -17   90.16   12.25
  -2   8 -18    2.60    4.12
  -2   8 -18    2.21    3.56
  -2   8 -19   42.60    7.20
  -2   8 -19   37.22    6.36
  -2   8 -20   11.96    3.33
   2  -7 -19    7.91    2.63
   2  -7 -18    6.20    3.22
   2  -7 -18    6.17    2.35
   2  -7 -17    2.90    2.92
   2  -7 -17    2.02    3.66
   2  -7 -16   45.96    7.28
   2  -7 -16   34.72    5.72
   2  -7 -16   44.73    8.49
   2  -7 -15  122.66   13.85
   2  -7 -15  145.46   16.57
   2  -7 -15  127.75   13.02
   2  -7 -14  245.70   23.65
   2  -7 -14  267.37   23.23
   2  -7 -13  115.90   13.01
   2  -7 -13  128.96   17.16
   2  -7 -13  111.72   13.33
   2  -7 -12   56.30   11.58
   2  -7 -12   45.65    8.01
   2  -7 -11   55.67   11.72
   2  -7 -11   53.97    8.73
   2  -7 -10  237.99   27.84
   2  -7 -10  334.87   26.65
   2  -7  -9  434.04   25.37
   2  -7  -9  379.07   24.43
   2  -7  -8   50.32    9.81
   2  -7  -8   66.40    9.61
   2  -7  -7   13.33    4.59
   2  -7  -7   13.49    4.72
   2  -7  -6  159.04   14.18
   2  -7  -6  115.04   13.33
  -2   7   6  131.22   15.94
  -2   7   5  859.47   64.16
  -2   7   4  369.07   29.67
  -2   7   3  150.88   13.62
  -2   7   2 1087.87   75.01
  -2   7   1 4170.60  273.06
  -2   7   1 3966.67  274.06
  -2   7   0 2265.43  144.40
  -2   7   0 2042.72  141.90
  -2   7  -1 1677.45  110.46
   2  -7   1 1442.97  105.15
  -2   7  -1 1605.35  104.67
   2  -7   2  113.66   10.38
   2  -7   2   96.13    8.55
  -2   7  -2  107.70   14.50
  -2   7  -2  107.59    8.59
  -2   7  -3  188.93   20.22
   2  -7   3  119.73   11.48
   2  -7   3  128.89   14.07
  -2   7  -3  226.02   13.04
   2  -7   4    6.30    3.98
   2  -7   4    8.42    2.06
   2  -7   5  477.86   45.28
   2  -7   5  566.07   40.86
   2  -7   6 2329.04  147.43
  -2   7  -6 2829.80  159.96
  -2   7  -7 1797.34  114.41
   2  -7   7 1549.49  104.86
   2  -7   8  223.72   19.65
   2  -7   8  169.39   18.39
   2  -7   9    5.01    3.77
  -2   7  -9    0.32    2.48
   2  -7   9    3.94    3.46
   2  -7  10   75.73    9.39
   2  -7  10   94.85   10.76
   2  -7  10   94.37   10.63
  -2   7 -10   66.80    9.92
   2  -7  11   72.94    9.39
   2  -7  11   69.90    9.33
  -2   7 -11   58.66    9.51
  -2   7 -11   74.00   11.27
   2  -7  12   55.10    8.12
  -2   7 -12   53.69    8.96
  -2   7 -12   50.67    9.44
   2  -7  13   11.79    4.46
  -2   7 -13   27.25    6.97
  -2   7 -13   20.94    6.19
  -2   7 -14  119.32   14.22
   2  -7  14   89.25   10.88
  -2   7 -14   97.65   12.98
  -2   7 -15   29.35    7.60
  -2   7 -15   29.03    7.09
  -2   7 -16   21.64    6.62
  -2   7 -16   28.85    8.10
  -2   7 -17   14.66    5.23
  -2   7 -18    3.94    3.73
  -2   7 -19   17.67    4.85
  -2   7 -20   26.91    5.29
  -2   7 -20   22.82    4.75
  -2   7 -21   57.16    6.53
   2  -6 -20    4.67    1.98
   2  -6 -19   25.53    4.37
   2  -6 -19   17.62    3.28
   2  -6 -18   54.18    7.66
   2  -6 -17  114.94   12.72
   2  -6 -17   96.83   10.93
   2  -6 -16  178.64   17.12
   2  -6 -16  187.62   19.04
   2  -6 -15  271.12   24.01
   2  -6 -15  294.47   25.51
   2  -6 -14  174.39   18.98
   2  -6 -14  129.53   14.62
   2  -6 -14  135.68   13.96
   2  -6 -13   65.38    9.77
   2  -6 -13   75.60    9.83
   2  -6 -13   87.78   13.52
   2  -6 -12    1.67    6.55
   2  -6 -12    1.18    3.28
   2  -6 -12   -1.32    3.67
   2  -6 -11  159.62   18.95
   2  -6 -11  134.40   15.06
   2  -6 -11  149.71   15.21
   2  -6 -10  340.84   34.49
   2  -6 -10  432.77   32.56
   2  -6  -9   41.12    9.77
   2  -6  -9   94.85   10.35
   2  -6  -8    9.31    5.08
   2  -6  -8   20.46    5.22
   2  -6  -7  224.89   19.41
   2  -6  -7  203.78   19.73
   2  -6  -7  261.98   20.42
  -2   6   6  215.96   22.16
  -2   6   5   59.61    8.94
  -2   6   4  359.64   28.90
  -2   6   3  460.02   34.15
  -2   6   2  260.61   19.81
  -2   6   1 2875.22  194.91
  -2   6   1 2893.14  193.35
  -2   6   0 3968.68  348.89
  -2   6   0 5655.37  346.09
  -2   6  -1  509.07   35.11
  -2   6  -1  494.10   40.79
   2  -6   1  489.93   36.29
   2  -6   1  525.84   35.37
  -2   6  -2   58.49    5.29
   2  -6   2   67.00    7.11
   2  -6   2   63.34    5.41
  -2   6  -2   52.78    9.75
   2  -6   3  912.46   60.11
  -2   6  -3  757.28   66.85
   2  -6   3  855.13   63.21
   2  -6   4  433.16   37.78
   2  -6   4  503.24   34.20
  -2   6  -4  458.01   41.52
   2  -6   5   53.60    9.66
   2  -6   5   64.64    6.85
   2  -6   6   32.46    8.05
   2  -6   6   42.79    5.92
  -2   6  -6   52.94   10.53
  -2   6  -7    3.55    4.72
   2  -6   7    5.76    3.14
   2  -6   7   16.70    6.35
   2  -6   8  141.62   16.81
   2  -6   8  191.05   21.34
  -2   6  -8  210.78   21.79
   2  -6   9   37.95    8.68
   2  -6   9   81.90    9.13
   2  -6  10    8.98    4.01
   2  -6  10    5.83    3.35
  -2   6 -10    4.46    3.22
   2  -6  11   21.16    5.25
  -2   6 -11   26.11    6.02
   2  -6  11   24.87    5.80
   2  -6  12  115.26   12.84
   2  -6  12  102.06   11.45
  -2   6 -12  128.73   14.70
  -2   6 -12  109.74   13.25
   2  -6  13   77.22    9.55
  -2   6 -13   86.99   11.62
  -2   6 -13  109.67   13.37
  -2   6 -14  113.26   13.85
  -2   6 -15  180.71   18.95
  -2   6 -16  125.69   14.91
  -2   6 -17   85.57   11.72
  -2   6 -17  109.94   13.15
  -2   6 -18  102.59   12.38
  -2   6 -18   92.79   11.69
  -2   6 -19   20.55    5.51
  -2   6 -19   18.13    5.00
  -2   6 -20   25.69    5.08
  -2   6 -20   29.94    5.51
  -2   6 -21   79.45    7.94
  -2   6 -21   64.51    6.93
   2  -5 -20    2.33    1.60
   2  -5 -17  163.40   15.40
   2  -5 -17  164.48   15.71
   2  -5 -17  183.47   17.69
   2  -5 -16  379.16   29.62
   2  -5 -16  315.84   26.54
   2  -5 -16  288.73   25.88
   2  -5 -15  120.01   12.94
   2  -5 -15  115.31   13.24
   2  -5 -15  113.36   12.05
   2  -5 -14    3.52    3.14
   2  -5 -14    6.78    5.72
   2  -5 -14    3.93    3.07
   2  -5 -14    2.89    3.66
   2  -5 -13  127.02   13.18
   2  -5 -13  119.50   13.15
   2  -5 -13  122.11   13.98
   2  -5 -12   90.36   10.52
   2  -5 -12   84.20   10.99
   2  -5 -12   74.27    9.82
   2  -5 -11    9.67    3.81
   2  -5 -11    7.33    3.19
   2  -5 -11    7.76    4.06
   2  -5 -10   50.35    7.21
   2  -5 -10   59.29    8.16
   2  -5 -10   56.04    8.24
   2  -5  -9  295.45   24.97
   2  -5  -8  126.84   13.29
  -2   5   6 1471.75   99.76
  -2   5   5   24.57    3.04
  -2   5   4  665.84   45.33
  -2   5   3 1252.77   77.66
  -2   5   3 1178.60   74.20
  -2   5   3 1004.06   74.20
  -2   5   2 1558.11  103.89
  -2   5   2 1653.07  105.75
  -2   5   2 1489.28  104.92
  -2   5   1    7.18    1.42
  -2   5   1    1.23    1.70
  -2   5   0  620.18   42.20
  -2   5   0  617.77   44.99
  -2   5  -1  294.77   23.45
   2  -5   1  305.44   20.82
   2  -5   1  296.97   19.38
  -2   5  -1  251.31   19.19
  -2   5  -2  768.41   49.72
   2  -5   2  705.94   49.31
  -2   5  -2  781.25   55.12
   2  -5   2  684.42   51.38
   2  -5   3  433.50   34.19
   2  -5   3  444.97   31.24
  -2   5  -3  503.87   37.81
   2  -5   4  436.12   38.46
  -2   5  -4  517.87   41.40
   2  -5   4  521.04   35.47
   2  -5   5  146.93   17.62
  -2   5  -5  182.60   19.80
   2  -5   5  195.07   15.28
   2  -5   6   61.13    7.65
   2  -5   6   47.06    9.40
  -2   5  -6   68.50   11.04
   2  -5   7  584.31   45.03
  -2   5  -8 1761.29   98.89
   2  -5   8 1060.64   92.11
   2  -5   9  142.65   16.74
   2  -5  10  212.69   18.92
  -2   5 -10  217.93   20.35
   2  -5  10  239.59   20.37
   2  -5  11 1295.56   90.91
  -2   5 -11 1403.29   92.17
   2  -5  11 1196.57   89.14
   2  -5  12  934.13   71.49
   2  -5  12  991.99   73.44
   2  -5  13  185.35   18.44
  -2   5 -13  204.16   19.52
  -2   5 -14   58.93    9.89
  -2   5 -14   51.66    8.84
  -2   5 -15   34.80    7.51
  -2   5 -15   29.17    7.81
  -2   5 -16  105.42   13.49
  -2   5 -16  102.40   12.97
  -2   5 -17   97.95   12.24
  -2   5 -17   79.33   11.31
  -2   5 -18   31.87    6.69
  -2   5 -18   32.26    7.04
  -2   5 -19    8.99    4.27
  -2   5 -19    9.07    4.57
  -2   5 -20    1.88    2.98
  -2   5 -20    2.73    3.13
  -2   5 -21    1.39    2.27
  -2   5 -21    0.97    2.01
  -2   5 -21    1.44    2.03
   2  -4 -20   28.74    3.85
   2  -4 -20   38.13    5.29
   2  -4 -19   71.88    7.84
   2  -4 -18    7.51    3.37
   2  -4 -17   36.18    6.38
   2  -4 -17   30.64    5.97
   2  -4 -16  140.59   14.12
   2  -4 -16  129.12   13.96
   2  -4 -15   41.10    7.25
   2  -4 -15   36.56    5.96
   2  -4 -15   45.48    7.49
   2  -4 -14    2.59    2.70
   2  -4 -14    3.77    3.42
   2  -4 -14   -0.32    2.92
   2  -4 -13   21.35    5.71
   2  -4 -13   22.80    5.25
   2  -4 -13   20.45    5.02
   2  -4 -12   66.23    9.11
   2  -4 -12   48.83    7.87
   2  -4 -12   61.17    7.96
   2  -4 -11   43.03    7.39
   2  -4 -11   43.66    6.59
   2  -4 -11   38.92    6.61
   2  -4 -10   33.06    6.16
   2  -4 -10   27.77    5.31
   2  -4 -10   19.49    4.60
   2  -4  -9  143.76   14.58
   2  -4  -9  141.83   14.22
  -2   4   7   61.77    7.51
  -2   4   6  105.84   10.57
  -2   4   5 1228.33   84.78
  -2   4   4  850.94   58.50
  -2   4   3 2200.08  146.97
  -2   4   2 3258.03  216.89
  -2   4   1 1177.15   81.13
  -2   4   1 1245.88   81.63
  -2   4   0 1541.81  107.38
  -2   4   0 1595.77  105.71
   2  -4   1  146.01   10.78
  -2   4  -1  172.84   10.97
   2  -4   1  144.99   12.22
  -2   4  -1  173.96   13.62
   2  -4   2  135.64    9.38
   2  -4   2  120.24   11.15
  -2   4  -2  109.00   11.88
   2  -4   3  155.20   14.94
   2  -4   3  172.06   12.78
  -2   4  -3  178.41   16.51
   2  -4   4  605.82   42.30
   2  -4   4  528.98   44.47
  -2   4  -4  652.28   46.38
   2  -4   5   66.77    8.08
   2  -4   6  202.21   18.96
  -2   4  -7 2699.93  163.07
   2  -4   7 2510.76  163.03
  -2   4  -8 2062.91  130.65
   2  -4   8 1862.56  130.42
   2  -4   9  367.36   33.06
  -2   4  -9  353.88   32.61
   2  -4   9  382.75   34.32
   2  -4  10  416.18   32.89
  -2   4 -10  417.00   33.37
   2  -4  11 2683.39  190.45
  -2   4 -11 2907.87  191.57
   2  -4  12 1088.62   81.92
  -2   4 -12 1221.96   83.25
   2  -4  13  107.16   12.70
  -2   4 -13  123.33   13.69
  -2   4 -14  115.59   13.69
   2  -4  14  102.36   12.74
  -2   4 -14  132.85   14.64
  -2   4 -15  214.26   20.53
  -2   4 -15  185.75   19.51
  -2   4 -16  100.32   13.19
  -2   4 -16  127.10   14.56
  -2   4 -17   39.76    8.03
  -2   4 -17   31.19    6.97
  -2   4 -18    0.33    3.33
  -2   4 -18    0.32    3.55
  -2   4 -19    2.05    3.42
  -2   4 -19    2.21    3.47
  -2   4 -20    3.60    3.19
  -2   4 -20    8.74    3.79
  -2   4 -21    2.10    2.22
  -2   4 -21    1.61    2.18
  -2   4 -21    1.94    1.94
   2  -3 -21    4.31    2.10
   2  -3 -21    3.47    1.84
   2  -3 -20   41.75    5.95
   2  -3 -20   40.27    5.33
   2  -3 -19   82.50    9.42
   2  -3 -19   91.09   10.16
   2  -3 -18   48.11    8.03
   2  -3 -18   52.05    7.67
   2  -3 -17    0.51    2.82
   2  -3 -17    2.18    3.16
   2  -3 -17    6.02    5.29
   2  -3 -16    9.38    6.22
   2  -3 -16    5.39    3.84
   2  -3 -16    3.30    3.68
   2  -3 -15   52.24    8.36
   2  -3 -14  120.75   13.71
   2  -3 -14  128.14   12.39
   2  -3 -14  125.62   13.65
   2  -3 -13  143.78   14.13
   2  -3 -13  152.83   15.45
   2  -3 -13  168.19   16.00
   2  -3 -12   45.71    7.55
   2  -3 -12   41.80    7.22
   2  -3 -12   43.43    6.65
   2  -3 -11  187.96   16.44
   2  -3 -11  169.34   16.65
   2  -3 -11  184.49   17.45
   2  -3 -10  262.92   22.83
   2  -3 -10  283.22   23.67
   2  -3 -10  283.14   22.93
   2  -3  -9   25.19    5.17
   2  -3  -9   20.13    4.90
   2  -3  -8   50.68    7.69
  -2   3   8   98.26   10.04
   2  -3  -7   47.94    6.94
  -2   3   7   99.23    9.66
   2  -3  -6  415.40   32.42
  -2   3   6  489.92   34.21
  -2   3   5  513.04   37.33
  -2   3   4 1961.85  132.21
  -2   3   3  152.85   11.30
  -2   3   2   76.36    5.92
  -2   3   0  377.41   26.59
   2  -3   1  163.47   13.42
  -2   3  -1  197.64   14.10
   2  -3   2 2270.46  150.72
   2  -3   2 2171.03  151.84
  -2   3  -2 2299.53  152.33
   2  -3   5  323.68   28.55
  -2   3  -5  363.53   28.87
  -2   3  -6  287.82   26.22
   2  -3   6  314.24   27.20
  -2   3  -7 3180.93  221.73
   2  -3   7 3274.74  222.91
   2  -3   8 3405.05  236.29
   2  -3   8 3894.69  237.70
  -2   3  -8 3093.32  234.32
   2  -3   9 1953.27  131.12
  -2   3  -9 1770.72  129.02
   2  -3   9 1737.44  130.08
   2  -3  10    3.96    3.32
  -2   3 -10    3.54    2.71
   2  -3  11  959.56   72.11
  -2   3 -11 1058.89   73.14
  -2   3 -12  702.68   49.24
   2  -3  12  586.83   47.91
   2  -3  13   36.35    6.99
  -2   3 -13   39.00    7.22
  -2   3 -14  138.53   14.78
   2  -3  14   97.18   12.62
  -2   3 -14  132.04   14.14
  -2   3 -15  590.73   48.47
  -2   3 -15  679.19   49.75
  -2   3 -16  215.70   20.15
  -2   3 -16  181.83   19.27
  -2   3 -17   82.48   10.95
  -2   3 -18    1.53    3.58
  -2   3 -19   11.22    4.21
  -2   3 -20   15.54    4.01
  -2   3 -21    7.68    2.74
  -2   3 -21    5.57    2.08
   2  -2 -21    3.46    1.95
   2  -2 -21    5.84    2.53
   2  -2 -20    8.09    3.19
   2  -2 -20   10.90    3.55
   2  -2 -19   27.81    5.81
   2  -2 -19   27.64    5.73
   2  -2 -18   57.79    8.61
   2  -2 -18   63.58    9.05
   2  -2 -17   48.34    8.48
   2  -2 -17   47.19    8.10
   2  -2 -16    2.50    3.31
   2  -2 -16    2.08    3.16
   2  -2 -16    0.35    3.65
   2  -2 -15  109.71   12.49
   2  -2 -15  123.51   13.08
   2  -2 -15  111.57   13.34
   2  -2 -14  245.66   23.11
   2  -2 -14  292.42   24.01
   2  -2 -14  269.98   24.07
   2  -2 -13  311.85   25.94
   2  -2 -13  319.03   26.27
   2  -2 -13  297.43   25.40
   2  -2 -13  283.28   23.97
   2  -2 -12  435.79   34.63
   2  -2 -12  445.86   36.28
   2  -2 -12  475.80   36.57
   2  -2 -12  504.82   36.96
   2  -2 -11  610.15   44.53
   2  -2 -11  605.16   45.77
   2  -2 -11  570.50   45.33
   2  -2 -11  630.85   45.84
   2  -2 -10  264.52   20.52
   2  -2 -10  229.36   20.61
   2  -2 -10  227.61   20.76
  -2   2   9  180.97   19.38
   2  -2  -9  144.47   15.46
  -2   2   9  155.93   16.12
  -2   2   8  651.23   45.40
  -2   2   8  585.17   41.12
  -2   2   7  407.98   28.63
  -2   2   7  522.39   34.20
   2  -2  -6  324.24   26.81
  -2   2   6  391.21   28.23
   2  -2  -5  893.61   65.49
  -2   2   5 1017.81   66.40
  -2   2   4  682.08   44.82
   2  -2  -4  606.64   44.43
  -2   2   3  236.45   16.99
  -2   2   2   47.61    4.14
  -2   2   2   51.47    5.15
  -2   2   1 1206.86   80.86
  -2   2   0 2614.49  166.06
   2  -2   0 2400.80  165.98
   2  -2   1   13.70    1.49
   2  -2   3   46.51    6.08
  -2   2  -3   55.66    6.20
  -2   2  -4   68.56    8.01
   2  -2   4   65.44    8.22
  -2   2  -5  122.73   12.26
   2  -2   5  102.62   12.18
   2  -2   6  329.06   29.05
  -2   2  -6  355.82   28.84
  -2   2  -7  951.93   73.98
   2  -2   7 1099.79   75.82
  -2   2  -8 2964.87  209.11
   2  -2   8 3125.85  210.64
  -2   2  -9 1575.54  113.05
   2  -2   9 1589.83  114.39
  -2   2 -10  951.14   68.64
  -2   2 -11    9.26    4.07
  -2   2 -15  274.43   24.82
  -2   2 -16    4.12    4.42
  -2   2 -17   13.17    4.88
  -2   2 -18    1.14    3.10
  -2   2 -18    3.55    3.99
  -2   2 -19    8.79    4.18
  -2   2 -19   13.30    3.98
  -2   2 -20    7.00    2.91
  -2   2 -20    9.76    3.67
  -2   2 -20    9.55    3.68
  -2   2 -21   13.85    3.40
  -2   2 -21   17.03    3.45
   2  -1 -21    2.21    2.01
   2  -1 -21    1.67    2.22
   2  -1 -21    0.46    2.14
   2  -1 -20    4.40    3.28
   2  -1 -20   -1.48    3.11
   2  -1 -19    4.03    3.58
   2  -1 -19    9.05    4.14
   2  -1 -18    5.30    3.85
   2  -1 -18    2.02    2.66
   2  -1 -18    4.65    4.03
   2  -1 -17   10.95    5.24
   2  -1 -17   10.32    4.42
   2  -1 -17    5.77    4.57
   2  -1 -16    4.48    4.00
   2  -1 -16    4.08    4.90
   2  -1 -15    9.95    4.62
   2  -1 -15    7.40    3.79
   2  -1 -15    5.93    4.65
   2  -1 -14   16.30    4.73
   2  -1 -14   17.98    5.32
   2  -1 -14   20.87    5.58
   2  -1 -13  132.24   14.20
   2  -1 -13  139.21   14.74
   2  -1 -13  147.87   15.27
   2  -1 -12  339.57   27.22
   2  -1 -12  291.12   24.84
   2  -1 -12  323.63   27.05
   2  -1 -12  333.01   26.80
   2  -1 -11  142.85   13.37
   2  -1 -11  145.06   14.49
   2  -1 -11  156.14   14.92
   2  -1 -11  134.07   14.38
   2  -1 -10   79.53    9.20
   2  -1 -10   61.08    9.48
   2  -1 -10   79.46    8.45
  -2   1  10   73.07   10.27
   2  -1 -10   64.73    8.73
   2  -1  -9 1200.06   84.88
  -2   1   9 1150.96   88.07
  -2   1   9 1166.86   85.41
   2  -1  -8 1474.27  106.35
  -2   1   8 1478.85  106.92
  -2   1   8 1622.43  110.32
  -2   1   7 2012.69  128.45
  -2   1   7 2213.27  132.12
   2  -1  -6   47.96    6.72
  -2   1   6   52.88    7.15
  -2   1   6   52.82    8.39
   2  -1  -5 1107.42   75.65
  -2   1   5  986.13   77.22
  -2   1   5 1139.29   75.79
  -2   1   4  770.84   56.81
  -2   1   4  814.10   55.31
   2  -1  -4  797.22   55.32
  -2   1   3  162.04   12.63
  -2   1   3  174.63   13.76
   2  -1  -3  172.86   12.85
  -2   1   2   40.50    4.25
  -2   1   2   42.96    4.02
   2  -1  -1  705.51   48.25
  -2   1   1  722.05   48.32
  -2   1   0  107.30    8.81
   2  -1   0  137.30    9.01
  -2   1  -1  203.41   15.38
   2  -1   1  217.25   15.13
  -2   1  -2  856.70   57.42
   2  -1   2  815.86   57.34
   2  -1   3   86.38    8.59
  -2   1  -3   91.93    8.35
  -2   1  -4    3.37    2.30
   2  -1   4    7.23    2.92
   2  -1   5 1097.37   79.33
  -2   1  -5 1136.13   78.88
   2  -1   6  450.92   36.67
  -2   1  -6  477.91   36.42
   2  -1   7  291.50   26.27
  -2   1  -7  303.61   25.76
   2  -1   8  399.65   31.58
  -2   1  -8  318.58   29.29
  -2   1  -9  390.08   30.57
   2  -1   9  331.33   30.53
   2  -1   9  330.09   27.35
   2  -1  10  291.67   28.64
   2  -1  10  306.95   25.73
  -2   1 -10  358.02   28.83
   2  -1  11    5.68    3.63
  -2   1 -11   11.27    4.03
  -2   1 -12   15.91    4.61
   2  -1  12   15.42    4.77
   2  -1  13  175.63   17.79
  -2   1 -13  205.24   18.61
  -2   1 -14   17.06    5.24
   2  -1  14   14.89    5.25
  -2   1 -15   39.10    7.55
  -2   1 -15   33.66    7.12
  -2   1 -16   42.53    7.87
  -2   1 -16   48.77    8.52
  -2   1 -17   37.76    7.05
  -2   1 -17   39.10    7.37
  -2   1 -18    8.55    3.90
  -2   1 -18    9.32    4.57
  -2   1 -19   30.34    5.08
  -2   1 -19   27.56    5.82
  -2   1 -20   40.64    6.09
  -2   1 -20   43.35    6.45
  -2   1 -21    4.80    2.39
  -2   1 -21    4.77    2.44
   2   0 -22    7.42    2.03
   2   0 -21   -0.63    2.29
   2   0 -21    1.15    2.68
   2   0 -20    4.96    3.33
   2   0 -20   10.72    4.23
   2   0 -19   22.83    5.26
   2   0 -19   20.67    4.66
   2   0 -19   27.35    5.99
   2   0 -18   16.96    4.73
   2   0 -18   21.93    5.98
   2   0 -18   18.90    5.24
   2   0 -17   62.83    9.15
   2   0 -17   59.52    9.86
   2   0 -16  122.69   14.87
   2   0 -16  119.68   13.82
   2   0 -15  315.01   28.45
   2   0 -15  325.43   27.86
   2   0 -14  161.22   16.74
   2   0 -14  159.36   16.23
   2   0 -14  142.02   14.93
   2   0 -13   41.51    7.06
   2   0 -13   52.48    8.30
   2   0 -13   48.27    8.16
   2   0 -12   82.13   10.58
   2   0 -12   77.73    9.77
   2   0 -12   77.15   10.17
   2   0 -11  520.08   40.01
   2   0 -11  505.85   40.44
   2   0 -11  541.44   40.79
   2   0 -10 1654.00  116.23
   2   0 -10 1800.01  116.67
   2   0 -10 1767.26  118.64
  -2   0  10 1376.92  117.65
   2   0 -10 1706.53  115.95
  -2   0   9 1985.40  153.16
   2   0  -9 2424.83  153.74
  -2   0   8 2105.75  159.85
   2   0  -8 2539.83  160.64
  -2   0   7 2715.44  171.49
   2   0  -7 2293.90  170.16
   2   0  -6  405.97   30.91
  -2   0   6  376.39   30.53
  -2   0   5 1461.08   99.87
   2   0  -5 1435.01   99.91
   2   0  -4  642.40   42.84
  -2   0   4  566.25   42.35
  -2   0   3 2764.10  196.49
  -2   0   3 2713.97  196.80
   2   0  -3 3217.78  196.90
   2   0  -3 3101.79  196.93
  -2   0   2 2557.45  175.12
   2   0  -2 2674.91  175.11
  -2   0   1  288.30   20.50
   2   0  -1  286.48   20.48
   2   0   0 2279.42  149.58
  -2   0   0 2187.57  149.52
  -2   0  -1  465.13   30.88
   2   0   1  415.39   30.69
  -2   0  -2  224.72   16.28
   2   0   2  212.26   16.81
   2   0   3   46.18    5.76
  -2   0  -3   39.00    4.66
  -2   0  -4  260.96   19.45
   2   0   4  231.30   19.59
  -2   0  -5 1245.07   79.49
   2   0   5 1022.19   79.14
  -2   0  -6  137.06   13.83
   2   0   6  148.09   14.54
  -2   0  -7   39.17    6.91
   2   0   7   57.41    8.29
  -2   0  -8   62.48    8.71
   2   0   8   54.87    8.87
   2   0   9   11.09    3.96
   2   0   9   15.03    4.94
  -2   0  -9   19.98    4.39
  -2   0  -9   17.47    4.81
  -2   0 -10   53.47    7.75
   2   0  10   52.74    7.60
  -2   0 -10   60.35    7.24
  -2   0 -11    8.57    3.80
   2   0  11    5.11    3.77
  -2   0 -11    5.34    2.45
  -2   0 -12   35.27    5.59
   2   0  12   34.28    6.90
  -2   0 -12   35.23    6.67
   2   0  13  169.19   17.30
  -2   0 -13  178.71   16.16
  -2   0 -13  199.55   18.21
  -2   0 -14   73.75   10.00
  -2   0 -14   61.00    7.84
   2   0  14   64.77    9.56
  -2   0 -14   75.73    9.92
  -2   0 -15  110.80   12.42
  -2   0 -15  100.52   12.49
  -2   0 -16   79.91   10.06
  -2   0 -16   75.28   10.52
  -2   0 -17   14.37    4.85
  -2   0 -17   13.25    4.26
  -2   0 -18   25.32    5.05
  -2   0 -18   34.08    6.31
  -2   0 -19  115.67   12.12
  -2   0 -20  218.23   18.29
   2   1 -22    3.41    1.82
   2   1 -21   28.06    4.34
   2   1 -21   33.82    5.45
   2   1 -20   69.17    8.86
   2   1 -20   54.12    7.30
   2   1 -20   57.52    7.13
   2   1 -19   43.62    7.86
   2   1 -19   44.25    6.91
   2   1 -19   45.36    6.84
   2   1 -18   33.44    6.45
   2   1 -18   34.80    6.71
   2   1 -18   30.72    7.16
   2   1 -17  138.37   16.27
   2   1 -17  146.36   15.53
   2   1 -16  394.55   33.60
   2   1 -16  378.53   32.45
   2   1 -15  354.41   31.93
   2   1 -15  382.18   31.60
   2   1 -14  256.99   25.13
   2   1 -14  294.22   25.42
   2   1 -13  124.80   14.17
   2   1 -13  170.20   16.50
   2   1 -13  161.95   16.64
   2   1 -12  251.54   23.53
   2   1 -12  305.23   25.77
   2   1 -12  310.57   25.57
   2   1 -11  197.85   18.60
   2   1 -11  204.25   19.71
   2   1 -11  230.74   20.25
  -2  -1  10  437.17   41.09
   2   1 -10  481.53   39.27
   2   1 -10  546.84   41.75
   2   1 -10  565.97   40.11
  -2  -1   9  410.86   36.13
  -2  -1   9  343.46   35.99
   2   1  -8  228.64   21.48
  -2  -1   8  258.85   22.56
  -2  -1   8  202.84   21.76
  -2  -1   7  921.28   65.69
  -2  -1   7  876.12   65.79
   2   1  -7  871.91   65.13
  -2  -1   6  167.05   15.18
   2   1  -6  137.40   14.43
  -2  -1   5  993.95   73.58
   2   1  -5 1113.01   74.15
   2   1  -2  244.28   17.92
  -2  -1   2  247.88   17.97
  -2  -1   1 1433.75   96.33
   2   1   2   95.83    9.61
  -2  -1  -2  118.50    8.92
   2   1   3  183.59   15.46
  -2  -1  -3  176.26   13.80
   2   1   4 1162.85   81.38
  -2  -1  -4 1138.20   78.83
   2   1   5  363.96   29.46
  -2  -1  -5  331.21   26.29
   2   1   6  105.54   13.87
  -2  -1  -6  117.24   11.80
   2   1   7   41.09    8.78
  -2  -1  -7   37.98    6.40
  -2  -1  -8    7.15    3.41
   2   1   8    5.34    4.43
  -2  -1  -9  474.13   34.59
   2   1   9  414.41   33.60
  -2  -1  -9  438.77   33.75
  -2  -1 -10  147.75   14.79
   2   1  10  163.51   14.97
  -2  -1 -10  147.55   14.25
   2   1  11    5.92    3.73
  -2  -1 -11   12.61    3.69
  -2  -1 -11   10.43    3.89
  -2  -1 -12  311.28   25.81
   2   1  12  314.78   26.56
  -2  -1 -12  332.84   27.12
  -2  -1 -13  155.95   14.59
   2   1  13  133.52   14.83
  -2  -1 -13  163.72   16.01
  -2  -1 -14   33.87    6.42
  -2  -1 -14   39.15    7.17
   2   1  14   31.44    6.76
  -2  -1 -14   25.93    5.24
  -2  -1 -15    5.83    3.56
  -2  -1 -15   11.98    4.90
  -2  -1 -15    4.58    2.73
  -2  -1 -16   14.59    4.30
  -2  -1 -16   12.01    3.35
  -2  -1 -16   10.40    4.76
  -2  -1 -17   -1.22    3.16
  -2  -1 -17    0.23    2.41
  -2  -1 -18   57.55    8.35
  -2  -1 -18   70.24    8.93
  -2  -1 -19  205.29   18.10
  -2  -1 -19  209.32   17.91
  -2  -1 -20  253.30   20.09
  -2  -1 -20  253.57   19.96
   2   2 -21   56.24    6.40
   2   2 -21   68.09    8.01
   2   2 -21   60.50    6.60
   2   2 -20   62.72    8.64
   2   2 -20   61.87    7.64
   2   2 -20   52.25    7.03
   2   2 -19  100.24   10.83
   2   2 -19   73.65    9.34
   2   2 -19   88.40   11.24
   2   2 -18   59.17    9.17
   2   2 -18   71.92   10.58
   2   2 -17  133.68   16.00
   2   2 -17  133.78   15.12
   2   2 -16  213.94   21.29
   2   2 -16  211.75   21.90
   2   2 -15  136.89   15.86
   2   2 -15  149.71   17.20
   2   2 -14  123.82   15.13
   2   2 -14  128.68   14.88
   2   2 -13  131.86   15.13
   2   2 -12   78.72   10.92
   2   2 -11   39.30    7.19
   2   2 -10   99.81   11.65
  -2  -2   9  139.19   16.66
  -2  -2   9  130.10   16.92
   2   2  -9  186.85   17.81
  -2  -2   8  228.28   23.53
   2   2  -8  284.49   24.10
  -2  -2   8  248.67   23.85
   2   2  -7  337.98   30.35
  -2  -2   7  423.99   31.58
  -2  -2   7  354.25   30.89
   2   2  -6   31.55    5.97
  -2  -2   6   30.00    5.42
  -2  -2   5  117.13   11.64
   2   2  -5  134.81   11.71
   2   2  -4  933.61   62.83
  -2  -2   4  863.85   63.53
  -2  -2   4  910.85   62.96
   2   2  -4  888.81   63.26
   2   2  -3  212.77   13.64
  -2  -2   3  115.74   12.44
  -2  -2   3  131.92   12.96
   2   2  -3  225.22   14.01
   2   2  -2  723.23   51.19
  -2  -2   2  727.37   51.52
  -2  -2   2  803.06   52.06
   2   2  -2  741.46   51.97
  -2  -2   1  476.95   35.25
  -2  -2   1  568.02   36.45
  -2  -2   0  197.55   14.88
  -2  -2   0  228.22   16.55
  -2  -2  -2  355.35   25.11
  -2  -2  -3 2984.11  199.79
  -2  -2  -4 3085.44  207.26
  -2  -2  -5 2539.91  172.18
  -2  -2  -6  163.38   14.99
  -2  -2  -7   47.81    6.97
  -2  -2  -8  106.51   11.15
  -2  -2  -9    9.27    3.65
  -2  -2  -9   13.74    3.76
   2   2   9   13.05    4.02
   2   2  10   11.05    4.04
  -2  -2 -10    9.46    3.68
  -2  -2 -10    7.84    2.62
  -2  -2 -10    7.40    3.65
  -2  -2 -11   49.76    7.70
  -2  -2 -11   44.70    7.18
   2   2  11   49.40    7.55
  -2  -2 -12  105.68   12.27
   2   2  12  132.24   13.22
  -2  -2 -12  117.19   13.08
   2   2  13  296.38   27.43
  -2  -2 -13  371.41   29.03
  -2  -2 -13  361.20   28.08
  -2  -2 -14  267.89   23.05
  -2  -2 -14  291.37   23.68
   2   2  14  255.88   23.20
  -2  -2 -14  282.20   24.33
  -2  -2 -15   12.08    3.74
  -2  -2 -15   14.43    4.90
  -2  -2 -16    6.13    3.71
  -2  -2 -16    6.93    2.93
  -2  -2 -17   11.66    4.29
  -2  -2 -17    7.68    2.69
  -2  -2 -18   57.33    7.82
  -2  -2 -18   55.43    7.72
  -2  -2 -19  135.02   12.96
  -2  -2 -19  153.28   13.34
  -2  -2 -20   97.57    8.65
  -2  -2 -20   83.66    8.13
   2   3 -22    8.88    2.35
   2   3 -21    7.99    2.77
   2   3 -20    7.06    4.08
   2   3 -20    4.11    2.61
   2   3 -20    3.74    3.32
   2   3 -19    8.45    3.46
   2   3 -19    5.60    3.82
   2   3 -18    7.95    4.48
   2   3 -17    4.59    4.78
   2   3 -16    2.83    5.26
   2   3 -15   34.72    8.42
   2   3 -14   29.74    7.39
   2   3 -13   94.53   12.60
   2   3 -12   41.37    8.54
   2   3 -12   53.92    9.01
   2   3 -11   23.74    6.16
   2   3 -11   31.96    6.65
   2   3 -10   31.14    6.42
   2   3 -10   20.23    5.41
  -2  -3   9   10.72    4.32
   2   3  -9   19.16    5.26
  -2  -3   9    7.07    4.40
  -2  -3   8  590.89   44.84
   2   3  -8  520.65   43.95
  -2  -3   7  130.46   13.97
  -2  -3   6  397.40   39.43
  -2  -3   6  571.19   39.63
   2   3  -6  626.41   39.55
   2   3  -6  464.76   39.47
  -2  -3   5 2140.84  144.75
   2   3  -5 2342.53  144.85
   2   3  -5 2114.87  145.53
  -2  -3   5 1815.96  145.88
   2   3  -4 4097.33  270.83
  -2  -3   4 3634.11  271.58
  -2  -3   4 4001.11  270.37
   2   3  -4 4288.20  270.61
  -2  -3   3 3131.03  218.44
  -2  -3   3 2979.36  219.21
   2   3  -3 3260.45  218.24
   2   3  -3 3631.29  219.08
   2   3  -2   43.19    5.81
   2   3  -2   39.75    5.10
  -2  -3   2  106.37    7.93
  -2  -3   2   97.92    7.43
  -2  -3   1   74.89    7.61
   2   3  -1   98.98    8.70
  -2  -3   1   85.85    8.20
  -2  -3   0  351.73   25.83
  -2  -3   0  305.73   24.18
   2   3   1  634.25   41.07
  -2  -3  -1  607.24   38.99
   2   3   2  529.84   39.25
  -2  -3  -2  534.50   36.84
   2   3   3 2386.92  158.88
  -2  -3  -3 2294.42  155.25
  -2  -3  -4 4843.60  331.83
   2   3   4 5324.16  336.35
   2   3   5 1299.74   90.91
  -2  -3  -5 1225.05   86.16
   2   3   6   71.74   11.29
  -2  -3  -6   68.77    8.05
   2   3   7   21.90    7.01
  -2  -3  -8  115.63   12.71
  -2  -3  -8  117.67   12.19
   2   3   8  127.01   12.30
   2   3   9   72.48    8.75
  -2  -3  -9   71.23    8.72
  -2  -3  -9   55.53    7.60
  -2  -3  -9   62.69    8.81
   2   3  10   43.51    6.80
  -2  -3 -10   30.91    5.40
  -2  -3 -10   25.34    5.99
  -2  -3 -10   39.05    6.48
   2   3  11   23.81    5.59
  -2  -3 -11   12.84    3.97
  -2  -3 -11   16.71    5.26
  -2  -3 -11   15.97    5.46
  -2  -3 -12   25.97    5.99
   2   3  12   22.67    5.85
  -2  -3 -12   28.55    4.94
  -2  -3 -12   29.22    6.38
  -2  -3 -13   90.59   10.94
  -2  -3 -13   83.81   10.69
   2   3  13   79.18   10.08
  -2  -3 -14   15.50    4.52
  -2  -3 -14   20.82    5.15
  -2  -3 -15   20.46    5.28
  -2  -3 -15   20.52    4.75
  -2  -3 -16   63.08    8.80
  -2  -3 -16   66.70    8.05
  -2  -3 -17   27.26    5.46
  -2  -3 -17   33.78    6.27
  -2  -3 -17   25.43    4.38
  -2  -3 -18    1.90    2.52
  -2  -3 -18    3.11    3.19
  -2  -3 -19    4.60    2.18
  -2  -3 -19    5.97    2.93
   2   4 -22    5.01    1.87
   2   4 -21   37.76    5.48
   2   4 -21   46.22    5.92
   2   4 -20  172.95   16.04
   2   4 -19  221.79   18.80
   2   4 -19  170.73   15.99
   2   4 -18   97.80   13.30
   2   4 -18   94.33   12.21
   2   4 -17    0.40    4.53
   2   4 -17   -0.94    5.72
   2   4 -16  132.29   16.93
   2   4 -16  128.64   15.65
   2   4 -15   29.78    8.46
   2   4 -15   38.30    9.34
   2   4 -14   47.22   10.05
   2   4 -14   64.64   10.47
   2   4 -13  528.33   44.05
   2   4 -13  523.40   43.21
  -2  -4  12  228.57   19.54
   2   4 -12  191.54   21.41
  -2  -4  11   53.95    7.78
   2   4 -11   31.53    7.63
   2   4 -10   79.37   11.22
   2   4 -10   78.78   11.14
   2   4  -9   24.64    5.52
   2   4  -9   36.48    6.10
  -2  -4   8  132.95   14.29
  -2  -4   8  106.56   14.47
   2   4  -8   93.88   13.05
  -2  -4   7   21.64    5.17
   2   4  -7   17.50    5.40
  -2  -4   7   32.00    7.35
  -2  -4   6 1513.74   98.13
   2   4  -6 1293.03   98.38
  -2  -4   6 1182.23   99.61
   2   4  -6 1525.72   97.83
   2   4  -5 3670.54  230.80
   2   4  -5 3446.29  231.49
  -2  -4   5 2941.09  232.92
  -2  -4   5 3436.18  230.65
   2   4  -4 6772.42  420.84
  -2  -4   4 6050.75  420.37
  -2  -4   4 5651.34  422.90
   2   4  -4 6464.92  420.76
   2   4  -3 5398.08  371.29
  -2  -4   3 5308.66  374.16
   2   4  -3 5909.80  372.37
  -2  -4   3 5576.26  371.99
   2   4  -2  175.76   14.44
   2   4  -2  219.33   16.24
  -2  -4   2  174.42   15.33
  -2  -4   2  191.45   17.05
  -2  -4   1  377.32   28.30
  -2  -4   1  402.28   27.98
   2   4  -1  321.66   27.28
  -2  -4   0 1837.57  114.83
  -2  -4   0 1534.03  113.68
   2   4   0 1679.32  114.43
  -2  -4  -1  261.65   21.01
   2   4   1  308.98   22.84
  -2  -4  -1  292.21   22.79
  -2  -4  -2  131.79   11.44
  -2  -4  -2  153.73   11.09
   2   4   2  170.56   14.25
   2   4   3 1916.71  115.41
  -2  -4  -3 1779.95  110.17
  -2  -4  -4 1366.84   74.75
   2   4   4 1432.77   81.22
   2   4   5  286.42   26.79
   2   4   6  739.98   59.30
  -2  -4  -7   48.03    6.59
  -2  -4  -7   44.62    7.02
  -2  -4  -7   40.09    6.19
  -2  -4  -8   46.99    6.95
  -2  -4  -8   42.61    7.51
  -2  -4  -8   41.65    6.85
   2   4   8   51.15    7.31
  -2  -4  -9  105.75   12.97
   2   4   9  126.15   12.36
  -2  -4  -9  131.66   12.69
  -2  -4  -9   92.54   11.63
   2   4  10   37.13    6.48
  -2  -4 -10   25.91    5.54
  -2  -4 -10   33.88    6.08
  -2  -4 -10   27.06    6.51
  -2  -4 -11   25.56    6.84
  -2  -4 -11   24.54    5.92
   2   4  11   33.00    6.23
  -2  -4 -11   22.75    5.46
  -2  -4 -12   85.75    9.83
  -2  -4 -12   93.56   11.81
  -2  -4 -12   90.75   10.95
   2   4  12   88.43   10.56
  -2  -4 -13   67.91    9.24
  -2  -4 -13   67.76    7.86
  -2  -4 -13   71.82    9.95
  -2  -4 -14  134.78   14.66
  -2  -4 -14  169.50   15.85
  -2  -4 -15  133.92   13.62
  -2  -4 -15  138.98   14.89
  -2  -4 -15  128.54   13.57
  -2  -4 -16   74.74    9.03
  -2  -4 -16   88.64    9.92
  -2  -4 -16   88.17   10.68
  -2  -4 -17   12.73    3.33
  -2  -4 -17   14.67    3.83
  -2  -4 -17   19.62    4.80
  -2  -4 -18   -1.52    2.75
  -2  -4 -18    3.84    2.25
  -2  -4 -19    2.05    1.94
   2   5 -22    3.83    1.78
   2   5 -21   49.28    6.15
   2   5 -21   54.76    6.65
   2   5 -20  295.08   24.32
   2   5 -19  387.19   31.54
   2   5 -19  352.58   30.24
   2   5 -18   79.73   11.66
   2   5 -18   75.02   11.06
   2   5 -17   50.71   10.05
   2   5 -17   51.69    9.62
   2   5 -16  630.20   51.53
   2   5 -16  622.21   50.20
   2   5 -15  565.47   47.76
   2   5 -14  117.18   16.72
  -2  -5  14  150.16   15.05
  -2  -5  13  215.54   18.47
   2   5 -13  154.08   19.84
   2   5 -12  202.21   24.50
   2   5 -12  262.11   25.43
  -2  -5  11   73.63    8.32
   2   5 -11   61.48   10.42
   2   5 -11   53.42    9.84
  -2  -5  10   15.00    4.84
   2   5 -10    8.28    4.15
   2   5 -10    8.76    4.29
  -2  -5  10   10.88    3.76
   2   5  -9   18.89    5.02
  -2  -5   9   32.05    6.14
  -2  -5   9   24.92    5.11
   2   5  -9   24.80    5.32
  -2  -5   8   67.13   11.10
  -2  -5   8   63.96    9.64
   2   5  -8   45.51    8.69
  -2  -5   7   95.98   11.47
   2   5  -7   82.16   11.66
   2   5  -7  110.72   11.62
  -2  -5   7   80.03   13.03
  -2  -5   6  110.11   11.99
  -2  -5   6   90.11   14.12
   2   5  -6  115.17   12.90
   2   5  -6  129.26   12.31
  -2  -5   5  839.62   68.62
  -2  -5   5  897.15   64.03
   2   5  -5  875.38   64.44
   2   5  -5  929.73   64.05
  -2  -5   4  702.27   61.53
   2   5  -4  793.08   57.00
   2   5  -4  856.64   57.54
  -2  -5   4  791.47   57.16
  -2  -5   3  619.52   51.59
   2   5  -3  692.29   47.42
  -2  -5   3  629.97   46.77
   2   5  -3  640.25   46.09
  -2  -5   2  296.73   22.89
  -2  -5   2  288.53   27.09
   2   5  -2  273.96   22.77
  -2  -5   1  739.02   52.21
  -2  -5   1  628.18   55.04
   2   5  -1  760.83   52.28
  -2  -5   0  368.24   27.27
   2   5   0  379.95   27.36
  -2  -5  -1   43.86    6.25
   2   5   1   53.08    6.54
  -2  -5  -2   34.23    3.31
   2   5   2   45.01    6.52
   2   5   3  213.33   19.59
   2   5   4  358.20   30.91
   2   5   5  603.11   48.61
  -2  -5  -5  585.52   44.00
  -2  -5  -6  676.36   48.04
  -2  -5  -6  618.53   48.22
  -2  -5  -7  687.42   55.76
  -2  -5  -7  805.47   58.01
  -2  -5  -7  869.27   57.53
  -2  -5  -8  494.15   38.46
  -2  -5  -8  491.60   39.11
  -2  -5  -8  483.17   37.53
  -2  -5  -9  106.71   13.10
  -2  -5  -9  133.88   14.91
  -2  -5  -9  138.73   13.43
   2   5  10    9.15    3.82
  -2  -5 -10   15.91    4.30
  -2  -5 -10   12.41    4.63
  -2  -5 -10   16.93    5.78
   2   5  11    4.80    3.52
  -2  -5 -11    4.47    3.39
  -2  -5 -11    1.79    3.33
  -2  -5 -11    1.92    3.88
  -2  -5 -12   21.67    5.12
  -2  -5 -12   33.11    7.15
  -2  -5 -12   23.63    5.39
  -2  -5 -13  105.50   12.92
  -2  -5 -13  103.31   10.96
  -2  -5 -13  142.89   15.32
  -2  -5 -13  101.91   11.69
  -2  -5 -14  185.33   18.65
  -2  -5 -14  228.36   20.47
  -2  -5 -14  254.76   21.87
  -2  -5 -15  180.47   17.43
  -2  -5 -15  210.31   18.65
  -2  -5 -15  226.96   19.80
  -2  -5 -16   82.02    9.04
  -2  -5 -16   82.52    9.76
  -2  -5 -16   67.05    8.29
  -2  -5 -17   19.06    3.81
  -2  -5 -17   20.12    4.36
  -2  -5 -17   16.41    3.46
  -2  -5 -18   -0.15    2.01
   2   6 -21   28.07    4.14
   2   6 -21   31.46    4.92
   2   6 -20  226.16   17.86
   2   6 -20  169.51   16.25
   2   6 -19  211.36   19.73
   2   6 -18   39.43    8.20
   2   6 -17   97.07   14.04
   2   6 -16  645.44   53.05
   2   6 -15 1037.98   83.52
   2   6 -15 1047.80   82.42
  -2  -6  15 1172.92   79.34
   2   6 -14  260.93   29.54
   2   6 -14  309.80   29.98
  -2  -6  13   32.63    5.44
   2   6 -13   35.54    8.68
   2   6 -13   29.79    8.34
  -2  -6  13   48.57    7.95
   2   6 -12  530.65   46.94
  -2  -6  12  606.88   42.87
   2   6 -11  747.66   68.34
   2   6 -11  709.20   67.82
   2   6 -10  456.31   43.76
  -2  -6  10  689.36   45.20
   2   6 -10  513.65   44.41
  -2  -6  10  620.36   42.87
  -2  -6   9  314.01   24.16
  -2  -6   9  300.67   25.06
   2   6  -9  268.25   24.14
   2   6  -9  236.46   23.91
  -2  -6   8  141.69   16.31
   2   6  -8  166.89   16.31
   2   6  -8  196.32   16.60
  -2  -6   8  179.48   16.99
  -2  -6   7   43.62    7.51
  -2  -6   7   41.52    7.15
   2   6  -7   37.40    6.59
   2   6  -7   35.04    7.19
  -2  -6   7   37.64    9.85
   2   6  -6  113.72   13.58
   2   6  -6  124.58   13.07
  -2  -6   6  152.74   14.22
  -2  -6   6  119.42   17.49
   2   6  -5  212.42   18.96
  -2  -6   5  213.51   18.82
  -2  -6   5  214.68   25.11
   2   6  -5  208.17   18.58
  -2  -6   4   59.92   12.76
  -2  -6   4   54.40    7.15
   2   6  -4   50.32    6.63
   2   6  -4   54.18    7.20
   2   6  -3 1170.12   82.49
  -2  -6   3 1062.83   92.23
  -2  -6   3 1227.89   83.89
   2   6  -3 1237.11   84.05
  -2  -6   2  969.31   60.91
   2   6  -2  867.25   60.29
   2   6  -1 1185.57   73.52
  -2  -6   1 1237.42   73.84
  -2  -6   0   95.12   10.40
   2   6   0   89.93   10.15
  -2  -6   0   97.07   14.04
  -2  -6  -1  275.14   21.37
   2   6   1  253.37   22.42
   2   6   2  351.20   29.08
   2   6   3  158.51   16.44
  -2  -6  -4   99.23   10.34
  -2  -6  -5   15.50    4.18
  -2  -6  -6  407.98   32.89
  -2  -6  -6  370.50   31.02
  -2  -6  -6  454.49   32.95
  -2  -6  -7 1047.66   77.43
  -2  -6  -7  963.49   74.98
  -2  -6  -7 1228.85   77.68
  -2  -6  -8 1279.59   91.43
  -2  -6  -8 1331.12   90.99
  -2  -6  -8 1195.78   88.73
  -2  -6  -9  419.64   36.22
  -2  -6  -9  442.12   37.20
  -2  -6  -9  458.30   34.85
  -2  -6 -10    1.84    4.01
  -2  -6 -10    3.73    4.32
  -2  -6 -10    9.71    5.46
  -2  -6 -10    4.34    3.02
  -2  -6 -11   44.05    6.95
  -2  -6 -11   57.82   10.10
  -2  -6 -11   44.01    8.80
  -2  -6 -11   43.38    7.92
  -2  -6 -12   50.78    7.80
  -2  -6 -12   68.83   10.45
  -2  -6 -12   63.69    8.92
  -2  -6 -12   74.54   11.27
  -2  -6 -13   19.64    4.68
  -2  -6 -13   26.07    6.51
  -2  -6 -13   20.65    5.02
  -2  -6 -13   24.57    7.04
  -2  -6 -14   21.20    5.87
  -2  -6 -14   10.45    3.56
  -2  -6 -14   11.16    5.20
  -2  -6 -14   15.16    3.84
  -2  -6 -15   48.55    6.46
  -2  -6 -15   50.22    7.60
  -2  -6 -15   53.99    7.95
  -2  -6 -16   43.15    6.29
  -2  -6 -16   46.56    6.65
  -2  -6 -17    8.97    2.56
  -2  -6 -17   11.92    3.18
   2   7 -21   14.65    3.44
   2   7 -21    8.22    2.12
   2   7 -20   60.40    7.00
   2   7 -19   47.61    6.86
   2   7 -18   19.64    6.27
   2   7 -17    4.44    5.49
   2   7 -17    2.95    5.30
  -2  -7  16   15.69    5.38
   2   7 -16   21.62    7.64
   2   7 -16   20.38    8.08
   2   7 -15    7.61    6.21
  -2  -7  15   18.26    5.99
   2   7 -15   13.54    6.61
   2   7 -14   64.73   12.59
  -2  -7  14   70.92    8.66
   2   7 -14   95.35   13.53
  -2  -7  13  281.36   22.35
   2   7 -13  255.17   26.77
   2   7 -12  417.47   44.75
   2   7 -12  423.97   44.58
  -2  -7  11  713.83   45.57
  -2  -7  11  672.50   42.63
   2   7 -11  391.85   42.90
   2   7 -11  457.32   43.92
   2   7 -10  523.38   47.17
   2   7 -10  609.87   47.94
  -2  -7  10  661.44   46.47
  -2  -7  10  636.88   48.12
  -2  -7   9 2197.46  136.03
  -2  -7   9 1996.24  136.72
   2   7  -9 1687.81  135.24
   2   7  -9 1937.64  135.75
  -2  -7   8 1618.98  118.65
   2   7  -8 1483.44  116.63
  -2  -7   7  438.48   30.96
   2   7  -7  285.10   25.77
  -2  -7   6   54.97   13.25
   2   7  -6   60.55    8.76
   2   7  -6   59.75    8.17
  -2  -7   6   57.83    8.84
  -2  -7   6   52.39    8.10
   2   7  -5   69.02    9.05
  -2  -7   5  103.52   13.45
  -2  -7   5   81.74   16.42
   2   7  -5   72.67    9.14
  -2  -7   5   81.53    9.71
   2   7  -4  176.40   15.58
  -2  -7   4  151.40   15.07
   2   7  -4  164.36   14.59
   2   7  -3  114.69   11.64
  -2  -7   3  118.52   12.08
  -2  -7   2  174.76   17.25
  -2  -7   2  137.03   23.09
  -2  -7   1   42.23    6.85
   2   7  -1   65.56    7.94
   2   7   0   91.41   10.53
  -2  -7   0   90.37   10.62
  -2  -7  -1  595.86   45.17
   2   7   1  663.97   47.79
  -2  -7  -2  476.19   34.86
  -2  -7  -2  457.34   34.87
   2   7   2  439.41   37.03
  -2  -7  -3  123.46   11.73
  -2  -7  -3  101.41   11.34
  -2  -7  -4  220.57   20.28
  -2  -7  -4  239.11   20.29
  -2  -7  -5  537.51   41.36
  -2  -7  -6   42.16    7.39
  -2  -7  -7  173.23   18.81
  -2  -7  -7  202.96   19.16
  -2  -7  -8  318.03   30.00
  -2  -7  -8  369.63   30.58
  -2  -7  -9  164.40   19.87
  -2  -7  -9  201.66   20.67
  -2  -7  -9  186.86   20.15
  -2  -7  -9  217.35   18.24
  -2  -7 -10   13.32    6.00
  -2  -7 -10   16.89    4.44
  -2  -7 -10    9.80    5.36
  -2  -7 -10    9.49    5.49
  -2  -7 -11  160.79   18.02
  -2  -7 -11  154.18   17.14
  -2  -7 -11  192.09   19.45
  -2  -7 -11  150.45   14.98
  -2  -7 -12  286.17   24.46
  -2  -7 -12  249.40   23.11
  -2  -7 -12  250.41   21.73
  -2  -7 -12  200.68   19.55
  -2  -7 -13  132.02   14.67
  -2  -7 -13  135.41   15.11
  -2  -7 -13  120.27   12.76
  -2  -7 -14   11.63    4.56
  -2  -7 -14   11.60    3.50
  -2  -7 -14   14.08    5.19
  -2  -7 -15   13.10    4.18
  -2  -7 -15    8.68    3.80
  -2  -7 -16   22.53    4.27
  -2  -7 -16   20.29    3.86
  -2  -7 -17    9.96    2.32
   2   8 -21   46.30    5.54
   2   8 -20   87.27    9.58
   2   8 -19   83.25    9.62
   2   8 -19   53.87    7.12
   2   8 -18    7.59    3.39
   2   8 -18    2.78    4.23
   2   8 -17    2.53    3.01
  -2  -8  17    7.91    3.80
   2   8 -17    9.03    5.54
  -2  -8  16   84.98   10.66
   2   8 -16   83.69   13.06
  -2  -8  15  637.99   47.14
   2   8 -15  559.64   49.09
   2   8 -14 1134.91   91.68
  -2  -8  14 1120.81   86.05
  -2  -8  13  551.68   40.75
   2   8 -13  389.12   43.32
   2   8 -12   46.96    9.91
  -2  -8  12   67.16    8.89
  -2  -8  12   80.52   12.08
  -2  -8  11   22.47    7.24
   2   8 -11    9.63    5.25
  -2  -8  11   17.71    5.70
  -2  -8  10  176.46   16.66
  -2  -8  10  183.33   18.55
  -2  -8   9  966.30   60.31
  -2  -8   9  840.92   61.09
   2   8  -8 1632.45  128.29
  -2  -8   8 2285.75  132.87
  -2  -8   7  650.29   55.90
   2   8  -7  738.23   53.78
  -2  -8   6   37.17    7.67
  -2  -8   5  225.99   22.67
  -2  -8   5  118.53   24.09
  -2  -8   5  223.67   18.91
   2   8  -5  154.34   16.58
  -2  -8   5  205.70   18.10
  -2  -8   4  529.71   45.78
  -2  -8   4  670.83   50.22
   2   8  -4  500.18   44.82
  -2  -8   4  618.97   45.59
  -2  -8   3   68.56    7.79
  -2  -8   3   46.45    7.05
  -2  -8   3   49.44   10.44
  -2  -8   3   42.77    6.40
   2   8  -2  155.88   15.72
  -2  -8   2  165.52   14.77
  -2  -8   2  209.84   18.66
  -2  -8   2  164.11   15.25
  -2  -8   2  151.04   15.85
  -2  -8   1  163.90   15.86
  -2  -8   1  155.24   13.91
  -2  -8   1  155.19   14.20
   2   8  -1  133.20   14.57
  -2  -8   0   19.59    4.05
  -2  -8  -1   97.30   10.38
  -2  -8  -2   16.97    4.15
  -2  -8  -2   16.22    4.30
  -2  -8  -3  118.16   12.46
  -2  -8  -3  116.01   12.60
  -2  -8  -4  259.62   23.90
  -2  -8  -4  295.38   24.02
  -2  -8  -5  366.34   29.42
  -2  -8  -5  326.38   29.12
  -2  -8  -6  128.31   14.62
  -2  -8  -7    4.43    4.29
  -2  -8  -8   32.16    7.63
  -2  -8  -9   -0.45    4.40
  -2  -8  -9   -1.33    4.84
  -2  -8 -10   33.04    8.14
  -2  -8 -10   32.39    8.54
  -2  -8 -11   36.71    8.42
  -2  -8 -11   40.18    8.11
  -2  -8 -12   63.23    9.84
  -2  -8 -12   60.68    9.05
  -2  -8 -12   60.61   10.10
  -2  -8 -13   13.44    5.39
  -2  -8 -13   12.48    4.92
  -2  -8 -13    8.66    3.81
  -2  -8 -14    5.85    3.79
  -2  -8 -14    4.06    2.58
  -2  -8 -15    7.64    3.40
  -2  -8 -16    1.72    2.01
   2   9 -21   42.22    4.73
   2   9 -20  125.61   11.75
   2   9 -19   68.20    8.88
   2   9 -18    2.55    3.91
   2   9 -17    4.67    4.68
  -2  -9  17    2.19    3.41
   2   9 -16  118.65   15.53
  -2  -9  16  132.66   13.82
   2   9 -15  569.58   48.40
  -2  -9  15  535.00   42.90
  -2  -9  14  744.84   54.39
   2   9 -14  573.23   57.74
  -2  -9  13  176.37   16.14
   2   9 -13  108.15   17.23
  -2  -9  12  398.49   29.85
  -2  -9  12  325.66   24.35
  -2  -9  11  431.47   31.73
  -2  -9  11  453.59   35.48
  -2  -9  10  305.16   28.32
  -2  -9  10  330.13   26.37
  -2  -9   9   34.47    9.26
   2   9  -9   33.17    6.52
  -2  -9   8  643.12   51.61
   2   9  -8  564.24   47.42
  -2  -9   7  917.20   70.48
  -2  -9   7  954.91   71.25
  -2  -9   6  444.38   36.82
  -2  -9   6  416.54   36.19
  -2  -9   6  453.09   39.66
  -2  -9   5   57.32    9.07
  -2  -9   5   71.68   14.18
  -2  -9   5   72.84   10.36
  -2  -9   4  118.45   13.94
  -2  -9   4  161.00   15.69
  -2  -9   4  146.82   19.12
  -2  -9   3  221.16   21.15
  -2  -9   3  138.38   15.67
  -2  -9   3  230.97   17.95
  -2  -9   3  147.19   15.38
  -2  -9   2   92.94    9.36
  -2  -9   2   60.53    8.20
  -2  -9   2   54.27    8.11
  -2  -9   2   82.06   11.95
  -2  -9   1   21.48    4.64
  -2  -9   1   19.33    4.60
  -2  -9   0   65.81    8.58
  -2  -9  -1  234.33   20.69
  -2  -9  -2  859.27   61.88
  -2  -9  -2  831.29   62.01
  -2  -9  -3  737.40   53.47
  -2  -9  -3  688.13   53.56
  -2  -9  -4  387.51   31.20
  -2  -9  -4  357.30   31.08
  -2  -9  -5  534.02   40.28
  -2  -9  -5  452.81   39.51
  -2  -9  -6  139.35   15.67
  -2  -9  -6  121.55   15.06
  -2  -9  -7   15.55    5.70
  -2  -9  -8    4.56    4.68
  -2  -9  -9    0.92    5.09
  -2  -9 -10   17.42    6.35
  -2  -9 -10   12.78    6.74
  -2  -9 -11    5.82    4.79
  -2  -9 -11   12.12    5.52
  -2  -9 -12    4.58    3.84
  -2  -9 -12    4.31    4.41
  -2  -9 -13   43.48    7.28
  -2  -9 -13   38.72    5.99
  -2  -9 -14   13.20    2.95
  -2  -9 -14   18.52    4.47
  -2  -9 -15    1.46    2.17
   2  10 -20   27.05    4.03
   2  10 -19   27.13    4.95
   2  10 -18    7.58    3.98
  -2 -10  18    3.69    2.72
  -2 -10  17   40.07    6.23
   2  10 -17   29.16    6.76
  -2 -10  16   13.04    3.98
  -2 -10  16   21.74    6.12
   2  10 -16   18.20    6.20
  -2 -10  15   85.62    9.55
   2  10 -15   63.87   11.52
   2  10 -14   55.65   10.97
  -2 -10  14   81.59    9.84
   2  10 -13   27.65    7.83
  -2 -10  13   25.64    8.21
  -2 -10  12 1318.59   57.82
  -2 -10  12 1001.59   47.69
   2  10 -11  814.76   65.25
  -2 -10  11 1575.76   75.41
  -2 -10  11 1381.46   68.25
   2  10 -10  680.89   54.38
  -2 -10  10  520.29   56.95
  -2 -10   9   15.15    8.81
  -2 -10   9    8.19    6.40
  -2 -10   9    8.70    8.14
   2  10  -9    6.03    3.60
  -2 -10   8  842.67   68.02
  -2 -10   8  879.11   67.95
  -2 -10   7  845.96   61.74
  -2 -10   7  765.46   59.10
  -2 -10   7  646.77   58.03
  -2 -10   6  189.51   20.28
  -2 -10   6  202.51   20.90
  -2 -10   6  170.91   23.35
  -2 -10   5   63.60   15.06
  -2 -10   5   46.01    7.96
  -2 -10   5   47.10    8.88
  -2 -10   5   68.86   10.81
  -2 -10   4   98.79   12.33
  -2 -10   4   71.75   10.16
  -2 -10   4   83.63   16.03
  -2 -10   4   60.48    9.18
  -2 -10   3  246.01   25.19
  -2 -10   3  213.05   20.81
  -2 -10   3  195.93   20.76
  -2 -10   2   68.45    9.92
  -2 -10   2   71.38    9.97
  -2 -10   2  104.77   10.24
  -2 -10   2  110.07   14.00
  -2 -10   1  131.77   14.29
  -2 -10   1  163.12   15.79
  -2 -10   1  131.69   14.37
  -2 -10   0   12.36    4.28
  -2 -10   0    9.77    3.90
  -2 -10  -1  202.87   19.56
  -2 -10  -2  801.13   60.10
  -2 -10  -3  588.56   46.52
  -2 -10  -3  589.22   45.82
  -2 -10  -4  359.87   30.43
  -2 -10  -4  344.36   30.79
  -2 -10  -5   44.36    8.52
  -2 -10  -5   43.89    8.88
  -2 -10  -6   64.20   10.43
  -2 -10  -6   53.96    9.93
  -2 -10  -7   55.69    9.96
  -2 -10  -7   34.78    8.61
  -2 -10  -8    9.09    5.64
  -2 -10  -9   23.76    7.41
  -2 -10 -10   22.31    7.02
  -2 -10 -11   -0.66    3.70
  -2 -10 -11   -0.64    3.84
  -2 -10 -12   36.16    6.71
  -2 -10 -12   43.70    6.67
  -2 -10 -13   22.52    4.84
  -2 -10 -13   26.93    4.30
  -2 -10 -14    6.77    2.73
  -2 -10 -15    4.00    1.69
   2  11 -19   15.10    3.41
  -2 -11  18   22.33    4.18
   2  11 -18   28.60    5.13
  -2 -11  17   28.02    5.37
   2  11 -17   23.40    5.58
   2  11 -16   -0.36    4.38
  -2 -11  16    6.66    4.77
  -2 -11  16    3.02    3.17
   2  11 -15    1.66    4.10
  -2 -11  15   -0.33    5.64
  -2 -11  14   21.78    5.85
  -2 -11  14   33.81    9.08
  -2 -11  13   34.38    8.73
   2  11 -13   26.46    7.54
  -2 -11  13   73.09    9.68
  -2 -11  13   78.13   13.05
  -2 -11  12  917.31   45.65
  -2 -11  12 1157.84   55.17
  -2 -11  11  321.66   60.49
   2  11 -11 1099.80   64.73
  -2 -11  10  398.21   30.71
  -2 -11  10  407.21   33.81
  -2 -11   9  198.26   25.53
  -2 -11   9  303.24   28.75
  -2 -11   8 1177.80   96.74
  -2 -11   8 1405.76   98.10
  -2 -11   7 1195.37   86.17
  -2 -11   7 1291.61   88.46
  -2 -11   6  299.43   30.79
  -2 -11   6  291.16   29.88
  -2 -11   5    0.87    6.01
  -2 -11   5    6.40    4.55
  -2 -11   5    4.96    4.64
  -2 -11   4   71.47   15.87
  -2 -11   4   39.62    7.81
  -2 -11   4   36.16    8.13
  -2 -11   4   60.87    9.34
  -2 -11   3  277.86   26.19
  -2 -11   3  236.76   25.13
  -2 -11   3  325.18   25.05
  -2 -11   3  336.09   29.40
  -2 -11   2   30.47    6.71
  -2 -11   2   27.31    6.27
  -2 -11   2   38.01    9.96
  -2 -11   1    1.40    6.09
  -2 -11   1    0.78    3.56
  -2 -11   1    4.55    3.98
  -2 -11   0   53.54    9.08
  -2 -11   0   59.44    9.02
  -2 -11  -1    6.02    4.80
  -2 -11  -2  233.68   22.95
  -2 -11  -3  704.25   56.06
  -2 -11  -3  737.29   55.59
  -2 -11  -4  559.92   47.84
  -2 -11  -4  639.72   48.16
  -2 -11  -5   46.30    9.51
  -2 -11  -5   60.61    9.90
  -2 -11  -6   23.03    6.89
  -2 -11  -6   24.70    6.86
  -2 -11  -7   27.05    7.19
  -2 -11  -7   13.51    6.49
  -2 -11  -8    6.54    5.09
  -2 -11  -8   13.69    5.92
  -2 -11  -9   30.81    7.79
  -2 -11  -9   30.91    7.73
  -2 -11 -10   68.61   10.09
  -2 -11 -11    7.45    4.13
  -2 -11 -12    2.87    2.85
  -2 -11 -12    3.03    2.37
  -2 -11 -13    0.75    1.43
  -2 -11 -13    0.17    2.12
  -2 -11 -14   -0.12    1.31
  -2 -12  18    2.10    2.27
   2  12 -18    0.66    1.85
  -2 -12  17    5.23    3.24
   2  12 -17    6.93    3.16
  -2 -12  16   -3.59    3.62
   2  12 -16    2.65    2.90
  -2 -12  16    5.08    4.28
  -2 -12  15    9.02    4.53
   2  12 -15    4.84    3.80
  -2 -12  15   15.41    5.89
  -2 -12  14  117.27   13.52
  -2 -12  14   82.07    9.83
  -2 -12  13  240.95   20.91
  -2 -12  13  205.50   16.44
  -2 -12  12  461.74   27.49
  -2 -12  12  137.24   22.52
  -2 -12  11   46.74   13.26
  -2 -12  11  387.52   23.90
  -2 -12  10    9.70   12.00
  -2 -12  10   13.90   10.46
  -2 -12  10    4.33    6.43
  -2 -12   9  250.68   31.44
  -2 -12   9  448.38   36.30
  -2 -12   8  624.20   48.50
  -2 -12   8  541.38   46.11
  -2 -12   7  240.33   28.43
  -2 -12   7  169.23   22.16
  -2 -12   7  220.11   23.40
  -2 -12   6   56.06   17.92
  -2 -12   6   52.32   10.61
  -2 -12   6   37.53    9.26
  -2 -12   5   10.52   15.01
  -2 -12   5    3.11    5.16
  -2 -12   5    1.62    4.20
  -2 -12   5   -0.51    4.42
  -2 -12   4    3.24    4.51
  -2 -12   4    6.21    4.83
  -2 -12   4    4.23    4.39
  -2 -12   4   15.82   13.42
  -2 -12   3   97.37   15.57
  -2 -12   3   83.72   12.00
  -2 -12   3   82.93   12.80
  -2 -12   3   87.32   10.43
  -2 -12   2   54.69   11.08
  -2 -12   2   47.22    9.52
  -2 -12   2   48.38    8.82
  -2 -12   1   24.34    6.63
  -2 -12   1   27.82    7.12
  -2 -12   1   16.03    7.19
  -2 -12   0   97.74   12.70
  -2 -12   0  110.16   14.42
  -2 -12  -1  116.26   14.96
  -2 -12  -1  102.49   13.32
  -2 -12  -2   36.68    8.60
  -2 -12  -3  186.07   20.52
  -2 -12  -4  132.77   15.41
  -2 -12  -4  114.14   15.34
  -2 -12  -5   21.41    6.90
  -2 -12  -5   22.15    7.20
  -2 -12  -6    1.32    4.98
  -2 -12  -6   -1.66    4.41
  -2 -12  -7   10.50    5.55
  -2 -12  -7   17.01    6.46
  -2 -12  -8   45.02    9.00
  -2 -12  -8   53.62    9.06
  -2 -12  -9   81.40   10.63
  -2 -12  -9   68.64   10.14
  -2 -12 -10   37.35    6.57
  -2 -12 -10   36.34    6.47
  -2 -12 -11   19.40    4.10
  -2 -12 -12   14.71    2.86
  -2 -12 -13   10.85    2.38
  -2 -13  17   47.01    5.96
  -2 -13  16   53.21    7.35
  -2 -13  15   24.13    6.28
  -2 -13  15   13.61    4.73
  -2 -13  14   16.14    6.64
  -2 -13  14    4.87    4.72
  -2 -13  13  215.45   20.04
  -2 -13  12   46.73   10.50
  -2 -13  12  145.68   14.75
  -2 -13  11   25.41    9.55
  -2 -13  11    3.81    5.78
  -2 -13  11   20.97   11.77
  -2 -13  10    1.66    7.45
  -2 -13  10    7.13    6.65
  -2 -13   9   16.89    7.93
  -2 -13   9   16.65   17.51
  -2 -13   9   30.32   10.29
  -2 -13   8   25.78    9.05
  -2 -13   8   14.76   17.83
  -2 -13   8    9.29    7.12
  -2 -13   7   85.45   20.71
  -2 -13   7   56.34   12.84
  -2 -13   7   83.45   12.98
  -2 -13   6  273.71   31.37
  -2 -13   6  250.84   23.96
  -2 -13   6  222.64   26.09
  -2 -13   5  316.39   32.34
  -2 -13   5  293.39   26.08
  -2 -13   5  274.31   28.88
  -2 -13   4  173.81   21.36
  -2 -13   4  205.00   24.42
  -2 -13   4  209.42   19.12
  -2 -13   4  230.45   25.30
  -2 -13   3   48.62    9.86
  -2 -13   3   63.12   11.88
  -2 -13   3   50.29   12.84
  -2 -13   2  112.24   16.01
  -2 -13   2   82.79   12.90
  -2 -13   2  118.90   13.49
  -2 -13   1   53.14   10.84
  -2 -13   1   42.79    9.02
  -2 -13   0  309.90   28.88
  -2 -13   0  333.13   31.63
  -2 -13  -1  173.49   20.22
  -2 -13  -1  153.97   17.91
  -2 -13  -2   20.32    7.48
  -2 -13  -3  185.01   20.72
  -2 -13  -4  230.20   22.67
  -2 -13  -4  218.19   23.46
  -2 -13  -5  102.57   14.10
  -2 -13  -5  100.79   13.40
  -2 -13  -6   20.45    6.70
  -2 -13  -6   25.35    6.95
  -2 -13  -7   23.03    6.23
  -2 -13  -7   18.54    5.86
  -2 -13  -8   11.30    5.02
  -2 -13  -8   12.97    4.76
  -2 -13  -9   23.68    5.41
  -2 -13  -9   30.12    5.61
  -2 -13 -10   29.60    4.96
  -2 -13 -10   31.67    5.16
  -2 -13 -11    4.02    2.30
  -2 -13 -11    5.68    1.92
  -2 -14  17   35.64    4.64
  -2 -14  16   36.31    5.73
  -2 -14  15    8.14    4.65
  -2 -14  15   -0.32    3.69
  -2 -14  14  161.93   15.05
  -2 -14  13  498.11   38.38
  -2 -14  12  269.82   27.04
  -2 -14  12  315.42   26.40
  -2 -14  11   65.32   11.46
  -2 -14  11   25.55    7.94
  -2 -14  10   39.40    9.71
  -2 -14  10    9.36    6.97
  -2 -14   9   22.86    9.22
  -2 -14   9   61.05   11.33
  -2 -14   8  140.12   20.12
  -2 -14   8  146.21   24.89
  -2 -14   8  135.73   17.07
  -2 -14   7  417.41   42.21
  -2 -14   7  465.00   43.88
  -2 -14   7  469.78   38.34
  -2 -14   6  444.84   42.26
  -2 -14   6  483.02   43.73
  -2 -14   6  451.77   37.17
  -2 -14   5  319.06   31.50
  -2 -14   5  289.24   25.94
  -2 -14   5  335.87   32.23
  -2 -14   4   57.21   12.46
  -2 -14   4   29.41    9.34
  -2 -14   3  106.09   15.27
  -2 -14   3   97.34   18.04
  -2 -14   3  113.28   14.20
  -2 -14   2  153.06   21.40
  -2 -14   2  125.90   16.93
  -2 -14   2  144.34   14.81
  -2 -14   1   38.18    8.70
  -2 -14   1   32.79   10.24
  -2 -14   0   55.73   12.41
  -2 -14   0   50.58    9.69
  -2 -14  -1  101.17   13.61
  -2 -14  -1  104.49   16.03
  -2 -14  -2   32.45    9.22
  -2 -14  -3   18.90    6.93
  -2 -14  -4   65.59   11.01
  -2 -14  -5   86.48   11.73
  -2 -14  -5   68.81   10.60
  -2 -14  -6   17.20    5.63
  -2 -14  -6   16.55    5.59
  -2 -14  -7    7.31    4.36
  -2 -14  -7   16.09    4.81
  -2 -14  -8   -0.67    2.96
  -2 -14  -8    0.23    2.89
  -2 -14  -9    4.27    2.52
  -2 -14  -9    3.96    2.71
  -2 -14 -10    7.44    2.35
  -2 -14 -10    7.10    2.03
  -2 -15  16   -2.08    2.62
  -2 -15  14   65.73    7.99
  -2 -15  13  266.51   23.92
  -2 -15  13  279.84   22.90
  -2 -15  12  343.38   31.57
  -2 -15  12  425.31   31.77
  -2 -15  11  105.48   13.76
  -2 -15  10   45.08    9.11
  -2 -15  10   69.44   12.40
  -2 -15   9   63.13   10.08
  -2 -15   9   20.51    9.24
  -2 -15   8   97.21   12.90
  -2 -15   8   75.23   15.36
  -2 -15   7  216.54   27.24
  -2 -15   7  283.58   27.06
  -2 -15   7  230.35   21.93
  -2 -15   6  202.51   19.27
  -2 -15   6  250.60   24.35
  -2 -15   6  195.54   25.13
  -2 -15   5   94.39   15.70
  -2 -15   5   99.05   14.88
  -2 -15   5   88.88   10.30
  -2 -15   4   29.71    9.34
  -2 -15   4   37.37   10.14
  -2 -15   3  101.13   12.45
  -2 -15   3  106.43   15.60
  -2 -15   2   50.13   10.94
  -2 -15   2   87.96   18.09
  -2 -15   1   11.24    8.74
  -2 -15   1    8.30    5.79
  -2 -15   0   37.29    9.07
  -2 -15   0   53.28   13.26
  -2 -15  -1   99.22   13.63
  -2 -15  -1  103.19   16.33
  -2 -15  -2   96.69   14.59
  -2 -15  -2   65.83   10.85
  -2 -15  -3   42.21    9.43
  -2 -15  -4   18.98    6.50
  -2 -15  -5   10.20    4.50
  -2 -15  -5   25.21    5.99
  -2 -15  -6   28.27    6.12
  -2 -15  -6   48.82    7.13
  -2 -15  -7   15.82    4.09
  -2 -15  -7   20.99    4.38
  -2 -15  -8    3.46    2.21
  -2 -15  -8    2.04    1.93
  -2 -16  14   18.60    4.30
  -2 -16  13    6.96    4.35
  -2 -16  13   16.38    4.85
  -2 -16  12   49.80    7.99
  -2 -16  11   17.20    6.74
  -2 -16  11   17.57    6.01
  -2 -16  10   62.12   10.88
  -2 -16  10   46.79    8.34
  -2 -16   9   50.98    8.21
  -2 -16   9   70.70   11.89
  -2 -16   8   76.75   12.87
  -2 -16   8   65.52    9.01
  -2 -16   7   45.77   12.06
  -2 -16   7   48.18    7.41
  -2 -16   7   44.74   11.07
  -2 -16   6   -0.74    8.10
  -2 -16   6    0.79    7.56
  -2 -16   5  137.76   19.54
  -2 -16   5  119.37   14.54
  -2 -16   4   70.32   10.27
  -2 -16   4  112.87   16.55
  -2 -16   3    2.44    5.78
  -2 -16   2   68.13   12.21
  -2 -16   1  124.06   16.20
  -2 -16   0  117.27   15.74
  -2 -16   0  178.25   23.54
  -2 -16  -1  141.22   18.55
  -2 -16  -1   91.07   13.06
  -2 -16  -2   54.75   10.59
  -2 -16  -2   37.33    7.79
  -2 -16  -3   95.92   12.84
  -2 -16  -4  173.74   17.09
  -2 -16  -5  142.89   12.15
  -2 -16  -5   79.04   10.48
  -2 -16  -6   77.08    7.75
  -2 -16  -6   59.59    7.39
  -2 -16  -7    9.91    2.41
  -2 -17  12   58.01    7.12
  -2 -17  11   16.15    5.86
  -2 -17  11   14.61    4.32
  -2 -17  10   12.76    4.25
  -2 -17  10    7.54    6.11
  -2 -17   9   61.21   10.19
  -2 -17   9   52.13    7.35
  -2 -17   8   59.67   10.42
  -2 -17   8   39.45   10.48
  -2 -17   7   29.92   10.71
  -2 -17   7   -2.96    7.69
  -2 -17   6   11.60    9.40
  -2 -17   6   -8.56    7.28
  -2 -17   5  139.70   21.22
  -2 -17   4  146.20   21.02
  -2 -17   3   44.43   11.35
  -2 -17   2   57.60   11.66
  -2 -17   1  239.62   24.63
  -2 -17   0  190.70   20.33
  -2 -17  -1   73.62   10.82
  -2 -17  -2   15.64    5.15
  -2 -17  -3   16.84    4.69
  -2 -18   6    7.40    7.70
  -2 -18   5   37.30   13.06
  -2 -18   4   68.82   14.99
  -2 -18   3   32.49   10.61
  -2 -18   2   25.36    8.63
  -2 -18   1   85.57   12.83
  -2 -18   0  114.74   13.86
  -2 -18  -1   14.39    4.92
   3 -20   5   22.67    7.34
   3 -20   6   22.38    8.34
   3 -20   7   18.04    7.97
   3 -20   8   20.54    7.68
   3 -20   9   42.39    8.02
   3 -20  10   37.35    6.47
   3 -19  -5    5.17    3.40
   3 -19  -4    5.94    5.04
   3 -19  -3    3.61    5.68
   3 -19  -2    6.77    7.55
   3 -19  -1    5.89    9.46
   3 -19   0   -1.13   13.24
   3 -19   4    7.89   11.10
   3 -19   5   23.61   14.37
   3 -19   6   30.89   17.84
   3 -19   7   40.93   18.21
   3 -19   8  109.97   12.41
   3 -19   8  198.65   22.67
   3 -19   9  227.55   21.63
   3 -19   9  108.95   12.85
   3 -19  10   50.34    7.60
   3 -19  10   37.88   11.90
   3 -19  11    4.32    3.79
   3 -19  12   23.34    4.74
   3 -19  12   36.86    5.40
   3 -18  -8   55.80    6.12
   3 -18  -7   64.37    7.75
   3 -18  -6   30.66    6.09
   3 -18  -5   16.85    6.04
   3 -18  -4   11.97    6.17
   3 -18  -3    2.68    6.45
   3 -18  -2   -2.67    8.52
   3 -18  -1   29.80   11.16
   3 -18   0    5.11    9.23
   3 -18   1   94.15   22.34
   3 -18   2  171.20   31.61
   3 -18   3   88.69   16.77
   3 -18   4   40.39   17.69
   3 -18   5   57.01   22.38
   3 -18   6   54.20   23.67
   3 -18   7  202.61   29.73
   3 -18   7  132.11   15.91
   3 -18   8  212.80   23.70
   3 -18   8  408.80   35.55
   3 -18   9  191.25   22.44
   3 -18   9  331.43   29.85
   3 -18  10   22.56    7.53
   3 -18  11   20.53    7.11
   3 -18  11    4.35   11.10
   3 -18  12   67.33   11.44
   3 -18  12  111.41   12.00
   3 -18  13  118.19   11.90
   3 -18  13  107.49   10.35
   3 -18  14   11.42    2.99
   3 -18  14   18.74    3.92
   3 -17 -10   11.20    2.52
   3 -17  -9   53.86    6.27
   3 -17  -8   83.76    9.40
   3 -17  -7   21.46    5.51
   3 -17  -6    9.39    4.90
   3 -17  -5  100.00   13.50
   3 -17  -4  145.20   17.93
   3 -17  -3   71.00   12.69
   3 -17  -2    5.82    6.22
   3 -17  -1   26.83    9.98
   3 -17   0   31.75   11.50
   3 -17   1    4.90    8.42
   3 -17   2   28.12   13.37
   3 -17   2   18.79   11.15
   3 -17   3   12.02   16.98
   3 -17   4   34.17   22.26
   3 -17   5   54.33   26.72
   3 -17   5   94.80   12.88
   3 -17   6   24.35   28.07
   3 -17   6    3.11    5.73
   3 -17   7   85.80   28.91
   3 -17   7   59.01   11.46
   3 -17   8   83.74   13.93
   3 -17   8  164.42   29.04
   3 -17   9   31.13   10.07
   3 -17   9   67.88   22.96
   3 -17  10   13.79    7.99
   3 -17  11   74.33   12.54
   3 -17  11   61.25   15.61
   3 -17  12   52.55   10.45
   3 -17  12   40.64   11.04
   3 -17  13   -6.53    7.85
   3 -17  13   25.85    7.34
   3 -17  14   14.02    4.02
   3 -17  15   48.29    5.58
   3 -17  15   91.58    8.15
   3 -17  16  134.67   11.08
   3 -16 -11    3.23    1.68
   3 -16 -10    1.85    2.02
   3 -16 -10    1.35    2.21
   3 -16  -9    6.97    3.16
   3 -16  -9    9.01    3.75
   3 -16  -8   21.73    5.64
   3 -16  -8   23.96    5.33
   3 -16  -7   17.35    5.89
   3 -16  -7   25.08    6.17
   3 -16  -6    1.59    3.64
   3 -16  -6   -1.56    5.20
   3 -16  -5   28.57    8.50
   3 -16  -5   44.48    9.01
   3 -16  -4   81.09   12.71
   3 -16  -3   65.18   12.36
   3 -16  -2   14.36    7.57
   3 -16  -1   44.41   10.99
   3 -16   0  120.72   18.36
   3 -16   1  123.66   18.81
   3 -16   1  137.65   20.32
   3 -16   2  256.76   29.49
   3 -16   2  185.09   27.87
   3 -16   3  240.95   29.21
   3 -16   3  175.71   31.36
   3 -16   4  194.93   18.96
   3 -16   4  159.53   33.14
   3 -16   5  125.72   15.49
   3 -16   5  141.51   34.37
   3 -16   6    0.93   27.65
   3 -16   6    8.18    6.55
   3 -16   7  122.25   31.29
   3 -16   7   73.04   13.43
   3 -16   8  119.80   29.13
   3 -16   8   76.36   13.99
   3 -16   9   29.67   10.50
   3 -16  10   48.13   18.23
   3 -16  10   22.55    9.49
   3 -16  11   94.10   18.04
   3 -16  11   85.06   13.93
   3 -16  12   -2.13    7.33
   3 -16  12   17.84   11.40
   3 -16  13   50.55   10.57
   3 -16  14   98.11   11.02
   3 -16  15  146.13   13.56
   3 -16  15  257.41   17.94
   3 -16  16  116.38   10.89
   3 -15 -13    6.65    1.75
   3 -15 -12   10.58    2.69
   3 -15 -11   15.81    3.89
   3 -15 -10    8.54    3.63
   3 -15 -10   10.67    4.10
   3 -15  -9    3.07    3.94
   3 -15  -9    1.11    3.16
   3 -15  -8   42.08    8.37
   3 -15  -8   49.16    8.22
   3 -15  -7   66.85    9.76
   3 -15  -7   47.32    9.51
   3 -15  -6   15.61    6.91
   3 -15  -6   38.81    8.19
   3 -15  -5   28.84    7.93
   3 -15  -5   11.93    6.21
   3 -15  -4   19.47    7.16
   3 -15  -4   34.35    9.46
   3 -15  -3   52.13   10.33
   3 -15  -2  202.20   22.55
   3 -15  -1  328.26   31.99
   3 -15   0  427.30   39.26
   3 -15   1  582.38   49.48
   3 -15   1  547.63   49.06
   3 -15   2  489.49   46.41
   3 -15   2  456.87   43.00
   3 -15   3  588.55   55.21
   3 -15   3  518.01   48.12
   3 -15   4  234.35   23.20
   3 -15   4  322.19   38.37
   3 -15   5   43.76    9.92
   3 -15   5  142.54   27.90
   3 -15   6  116.74   26.43
   3 -15   6   45.90   10.92
   3 -15   7  456.52   40.95
   3 -15   7  223.35   27.12
   3 -15   8  233.49   26.08
   3 -15   9   39.39   11.91
   3 -15  10   45.89   11.96
   3 -15  10   75.80   18.84
   3 -15  11  107.76   16.02
   3 -15  11  120.93   18.59
   3 -15  12   31.49   11.96
   3 -15  13  113.84   14.40
   3 -15  14  177.40   16.14
   3 -15  14  105.86   13.41
   3 -15  15   62.43    8.74
   3 -15  15   22.47    5.80
   3 -15  16    6.32    4.21
   3 -15  17   22.58    4.01
   3 -14 -14    2.50    1.49
   3 -14 -14    3.10    1.45
   3 -14 -13    6.88    2.43
   3 -14 -13    7.40    2.58
   3 -14 -12    9.42    3.31
   3 -14 -12   13.41    3.73
   3 -14 -11    8.27    3.66
   3 -14 -10    9.20    4.09
   3 -14  -9   45.99    8.56
   3 -14  -9   55.26    8.25
   3 -14  -8   60.38   10.61
   3 -14  -8   79.86   10.66
   3 -14  -7   87.93   13.45
   3 -14  -7  140.44   15.30
   3 -14  -6   48.93    9.89
   3 -14  -6   76.33   11.65
   3 -14  -5  127.96   15.85
   3 -14  -5   81.85   12.96
   3 -14  -4  195.29   21.28
   3 -14  -4  147.69   18.25
   3 -14  -3  358.23   32.66
   3 -14  -3  271.56   28.13
   3 -14  -2  336.59   30.99
   3 -14  -1  101.19   13.95
   3 -14   0  105.21   16.13
   3 -14   0   92.89   13.37
   3 -14   1  181.05   20.55
   3 -14   1  198.74   25.20
   3 -14   2  418.49   44.67
   3 -14   2  431.01   37.96
   3 -14   3  261.48   26.87
   3 -14   3  270.82   24.09
   3 -14   3  285.29   37.16
   3 -14   4  129.66   15.75
   3 -14   4  181.37   29.93
   3 -14   5   27.47    8.67
   3 -14   5   58.76   22.39
   3 -14   6   14.54    8.06
   3 -14   6   52.31   20.64
   3 -14   7  154.78   25.05
   3 -14   7   92.09   16.02
   3 -14   8  104.50   17.05
   3 -14   9   88.18   16.90
   3 -14   9   43.64   12.30
   3 -14  10  141.05   19.70
   3 -14  10  159.87   21.43
   3 -14  11  155.08   19.76
   3 -14  12   22.27   10.95
   3 -14  13   14.12    8.42
   3 -14  13    2.74    6.39
   3 -14  14   11.60    6.22
   3 -14  14    8.60    6.62
   3 -14  15   84.27   10.07
   3 -14  15   40.24    7.49
   3 -14  16  177.29   16.71
   3 -14  17  209.02   17.56
   3 -13 -15    0.66    1.30
   3 -13 -14    3.58    2.18
   3 -13 -14    4.80    2.33
   3 -13 -13    0.99    2.26
   3 -13 -13    1.11    2.57
   3 -13 -13    2.51    2.89
   3 -13 -12    7.97    4.45
   3 -13 -12    3.57    2.96
   3 -13 -12    3.51    3.49
   3 -13 -11   -0.28    3.33
   3 -13 -11   -0.43    4.66
   3 -13 -10   19.24    6.98
   3 -13 -10   43.22    7.57
   3 -13  -9  183.39   15.43
   3 -13  -9  146.47   15.28
   3 -13  -8  177.86   19.22
   3 -13  -8  125.78   17.46
   3 -13  -7   38.42    8.86
   3 -13  -7   50.72    8.77
   3 -13  -6    3.64    4.95
   3 -13  -6    1.27    4.65
   3 -13  -6    1.39    3.09
   3 -13  -5   51.11    9.99
   3 -13  -5   38.50    8.51
   3 -13  -4  244.51   25.51
   3 -13  -4  325.12   28.90
   3 -13  -3  423.19   36.49
   3 -13  -3  353.47   32.80
   3 -13  -2  171.19   18.21
   3 -13  -1    8.40    4.67
   3 -13   0  124.90   17.54
   3 -13   0   90.58   12.68
   3 -13   1   57.66    9.50
   3 -13   1   59.44   15.67
   3 -13   2   15.85   14.36
   3 -13   2    6.25    4.24
   3 -13   3  151.48   17.23
   3 -13   3  156.28   27.15
   3 -13   3  160.64   16.69
   3 -13   4  101.66   13.75
   3 -13   4  112.80   23.85
   3 -13   5   79.98   20.62
   3 -13   5   42.22   10.06
   3 -13   6   -0.57    7.44
   3 -13   6   22.21   15.43
   3 -13   7   88.50   15.25
   3 -13   8   50.66   11.99
   3 -13   8   64.85   15.25
   3 -13   9  231.25   26.37
   3 -13   9  240.99   26.23
   3 -13  10  186.98   22.23
   3 -13  10  180.61   21.60
   3 -13  11   33.61   10.49
   3 -13  12   76.79   12.39
   3 -13  12   76.85   12.76
   3 -13  13   47.94    9.33
  -3  13 -13   17.14    6.01
   3 -13  13   36.24    9.13
   3 -13  14  147.25   14.69
  -3  13 -14  119.22   15.15
   3 -13  15  245.28   22.23
  -3  13 -15  289.40   24.85
   3 -13  16  404.41   28.72
  -3  13 -16  297.51   27.45
   3 -13  17  261.12   19.19
  -3  13 -17  175.44   17.23
   3 -13  18   16.35    3.34
  -3  13 -18   14.60    3.29
   3 -12 -16    1.20    1.41
   3 -12 -15   -0.31    1.94
   3 -12 -15    0.48    1.96
   3 -12 -15    1.60    2.08
   3 -12 -14    0.55    2.42
   3 -12 -14   -0.52    3.28
   3 -12 -14    0.40    2.46
   3 -12 -13    4.91    4.49
   3 -12 -13    7.18    3.59
   3 -12 -13    9.19    4.13
   3 -12 -12   25.58    6.07
   3 -12 -12   20.56    5.51
   3 -12 -12   29.12    8.50
   3 -12 -11   22.65    6.09
   3 -12 -11   25.12    8.87
   3 -12 -10    4.94    6.15
   3 -12 -10   19.64    5.85
   3 -12  -9  103.18   12.03
   3 -12  -9   36.73   10.42
   3 -12  -8   50.26    8.83
   3 -12  -8   31.95    8.50
   3 -12  -8   34.13    8.56
   3 -12  -7    5.35    4.54
   3 -12  -7    7.46    4.89
   3 -12  -7    3.27    4.42
   3 -12  -6  142.19   15.21
   3 -12  -6  162.43   17.32
   3 -12  -6  118.21   15.35
   3 -12  -5   43.48    6.93
   3 -12  -5   28.80    7.28
   3 -12  -5   42.09    8.58
   3 -12  -4   42.28    8.01
   3 -12  -4   60.19   10.14
   3 -12  -4   42.01    6.40
   3 -12  -3   42.64    8.05
   3 -12  -3   50.02    9.77
   3 -12  -2   13.09    4.88
   3 -12  -1  265.01   23.86
   3 -12   0  672.01   51.22
   3 -12   0  673.76   56.37
   3 -12   1  316.74   35.76
   3 -12   1  355.11   29.18
   3 -12   2    5.14   12.95
   3 -12   2    1.33    2.76
   3 -12   2    1.82    3.62
   3 -12   3  257.10   36.75
   3 -12   3  415.65   31.82
   3 -12   4  365.64   43.42
   3 -12   4  475.38   38.04
   3 -12   5  189.93   21.83
   3 -12   5  193.39   27.22
   3 -12   6  167.58   20.91
   3 -12   7  251.63   27.20
   3 -12   8  143.03   18.80
   3 -12   8  132.95   19.61
   3 -12   9  203.28   22.49
   3 -12   9  171.62   21.34
   3 -12  10   38.42   10.24
   3 -12  11    0.47    6.73
  -3  12 -11    3.59    4.55
   3 -12  11    4.80    7.01
   3 -12  12   40.52    8.75
   3 -12  12   35.04    9.00
  -3  12 -12   18.91    6.75
   3 -12  13   94.75   12.73
  -3  12 -13   72.64   11.54
   3 -12  13   86.17   11.36
  -3  12 -14  138.66   15.66
   3 -12  14  152.14   15.51
   3 -12  14  108.52   12.78
   3 -12  15  247.65   21.99
  -3  12 -15  237.46   22.78
   3 -12  16  217.21   17.90
  -3  12 -16  157.13   17.47
   3 -12  17   88.43    9.57
  -3  12 -17   58.83    8.57
  -3  12 -18    2.27    2.66
  -3  12 -19   44.43    5.32
   3 -11 -16    3.50    2.40
   3 -11 -15    5.13    2.99
   3 -11 -15    2.39    3.32
   3 -11 -15    3.98    2.69
   3 -11 -14   12.90    4.19
   3 -11 -14    8.19    3.78
   3 -11 -14   19.43    5.91
   3 -11 -13  161.16   18.18
   3 -11 -13  147.84   14.59
   3 -11 -13  136.17   14.36
   3 -11 -12  332.59   30.67
   3 -11 -12  299.41   25.53
   3 -11 -12  267.86   24.83
   3 -11 -11  282.89   25.02
   3 -11 -11  275.70   24.37
   3 -11 -11  252.01   28.73
   3 -11 -10   12.98    8.62
   3 -11 -10   60.07    8.83
   3 -11  -9    0.74    3.68
   3 -11  -9   -1.88    6.97
   3 -11  -8   16.66    7.05
   3 -11  -8   21.38    6.10
   3 -11  -8   11.14    5.87
   3 -11  -7  127.13   15.27
   3 -11  -7  148.43   15.78
   3 -11  -7  105.99   14.42
   3 -11  -6  353.44   28.86
   3 -11  -6  346.20   27.68
   3 -11  -5  118.53   14.44
   3 -11  -5  129.18   12.95
   3 -11  -5  106.94   13.34
   3 -11  -4   50.71    8.41
   3 -11  -4   64.43    7.66
   3 -11  -4   53.37    9.19
   3 -11  -3   61.48   10.13
   3 -11  -3   58.22    7.18
   3 -11  -3   78.11    9.74
   3 -11  -2   10.58    2.89
   3 -11  -2   13.54    4.61
   3 -11  -1  245.30   21.25
   3 -11  -1  231.59   24.63
   3 -11   0 1087.73   94.40
   3 -11   0 1358.73   89.73
   3 -11   1  764.59   50.83
   3 -11   1  507.26   55.62
   3 -11   2    1.57   12.03
   3 -11   2   16.11    5.07
   3 -11   2   10.49    3.75
   3 -11   3  861.38   58.76
   3 -11   3  588.05   62.30
   3 -11   4  939.89   80.63
   3 -11   4 1045.25   76.47
   3 -11   5  409.23   40.90
   3 -11   5  443.79   38.62
   3 -11   6  449.58   40.31
   3 -11   7  364.23   35.67
   3 -11   7  397.25   35.90
   3 -11   8   34.29    9.73
   3 -11   8   20.42    9.68
   3 -11   9   39.09   10.17
   3 -11  10   93.24   12.86
   3 -11  10  115.76   14.62
   3 -11  11  233.80   22.10
   3 -11  11  185.64   19.88
  -3  11 -11  192.55   21.05
   3 -11  12   78.25   11.70
   3 -11  12   53.29    9.73
  -3  11 -12   87.00   12.47
   3 -11  13   51.75    8.65
  -3  11 -13   54.79   10.04
   3 -11  13   69.79   10.38
   3 -11  14  157.70   16.91
  -3  11 -14  189.71   19.08
   3 -11  14  153.05   15.11
   3 -11  15  315.57   27.24
  -3  11 -15  338.80   29.34
   3 -11  16  123.40   13.01
  -3  11 -16  121.18   14.14
  -3  11 -17    7.35    4.10
   3 -11  17    8.83    4.31
  -3  11 -18   66.14    8.34
  -3  11 -19   18.27    3.87
  -3  11 -20   -0.48    1.48
   3 -10 -17   11.30    3.09
   3 -10 -17   11.60    2.93
   3 -10 -16   11.49    4.20
   3 -10 -15   24.14    4.91
   3 -10 -15   34.45    7.17
   3 -10 -14   20.13    5.44
   3 -10 -14   18.64    5.08
   3 -10 -14   29.32    8.05
   3 -10 -13  241.42   21.66
   3 -10 -13  219.03   21.33
   3 -10 -12  388.10   33.69
   3 -10 -12  487.98   40.98
   3 -10 -12  413.83   34.06
   3 -10 -11  345.24   28.46
   3 -10 -11  331.33   27.92
   3 -10 -11  265.53   31.93
   3 -10 -10   28.45   11.23
   3 -10 -10  159.57   13.97
   3 -10  -9   10.55    6.92
   3 -10  -9   38.69    7.64
   3 -10  -8    0.52    4.58
   3 -10  -8    2.20    3.67
   3 -10  -8   -0.76    4.31
   3 -10  -7   12.12    5.50
   3 -10  -7   11.12    4.78
   3 -10  -7    7.33    4.49
   3 -10  -6   57.36    9.62
   3 -10  -6   89.27   10.69
   3 -10  -6   79.04   10.80
   3 -10  -5  148.12   13.82
   3 -10  -5  135.13   14.99
   3 -10  -5  111.74   13.61
   3 -10  -4   31.23    5.08
   3 -10  -4   30.16    6.09
   3 -10  -4   28.44    6.73
   3 -10  -3  124.36   12.44
   3 -10  -3  104.72   12.98
   3 -10  -3  107.15   10.33
   3 -10  -2  110.98   11.71
   3 -10  -1  499.88   37.84
   3 -10   2    5.33    6.67
   3 -10   3  220.88   25.42
   3 -10   4  149.91   17.42
  -3  10  -4  142.39   19.35
   3 -10   4  133.72   14.76
   3 -10   4  132.38   18.88
   3 -10   5    8.29    4.05
   3 -10   5    5.14    4.94
  -3  10  -5    1.65    4.45
   3 -10   6   24.82    8.43
   3 -10   6    5.74    7.34
   3 -10   7   19.09    7.17
   3 -10   7   10.59    6.96
   3 -10   8    4.86    6.50
   3 -10   9   39.31    8.85
  -3  10  -9   21.70    6.60
   3 -10  10  156.09   17.97
   3 -10  10  206.68   20.24
  -3  10 -10  186.72   19.71
  -3  10 -11  631.78   49.33
   3 -10  11  675.94   48.67
   3 -10  11  538.43   46.03
   3 -10  12  386.67   32.30
  -3  10 -12  434.96   34.71
   3 -10  12  337.63   30.33
   3 -10  13   70.30    9.41
  -3  10 -13   87.41   12.10
  -3  10 -13   50.25   10.01
   3 -10  13   87.01   11.28
   3 -10  14  933.61   66.05
  -3  10 -14 1009.56   69.15
   3 -10  15  739.23   54.64
  -3  10 -15  680.55   56.21
  -3  10 -15  789.99   57.38
  -3  10 -16  296.31   26.46
  -3  10 -16  328.00   27.69
   3 -10  16  291.98   24.94
   3 -10  17    0.92    3.42
  -3  10 -17    0.91    2.93
  -3  10 -17    2.63    3.95
  -3  10 -18    9.08    4.26
  -3  10 -18    7.35    3.28
  -3  10 -19    1.08    2.69
  -3  10 -20   20.08    3.62
   3  -9 -18  115.66   10.26
   3  -9 -17   18.10    4.38
   3  -9 -17   14.98    3.71
   3  -9 -16   20.39    5.66
   3  -9 -16   13.05    4.01
   3  -9 -15   80.73   11.56
   3  -9 -15   72.43    9.58
   3  -9 -15   61.40    8.33
   3  -9 -14   21.02    8.48
   3  -9 -14   18.07    5.76
   3  -9 -14   16.80    5.30
   3  -9 -13   98.15   15.65
   3  -9 -13   88.18   11.46
   3  -9 -13   91.21   11.28
   3  -9 -12   88.55   15.30
   3  -9 -12   76.27   10.47
   3  -9 -12   66.98   10.16
   3  -9 -11  258.95   23.43
   3  -9 -11  282.65   24.21
   3  -9 -11  219.98   27.45
   3  -9 -10  122.44   13.75
   3  -9 -10  141.29   13.83
   3  -9  -9    9.33    6.36
   3  -9  -9   22.02    5.85
   3  -9  -8   31.40    6.74
   3  -9  -8   19.46    6.86
   3  -9  -7  156.88   16.59
   3  -9  -7  162.50   16.35
   3  -9  -7  130.89   15.23
   3  -9  -6  160.91   16.31
   3  -9  -6  177.47   16.00
   3  -9  -6  124.90   14.89
   3  -9  -5  116.98   13.45
   3  -9  -5  113.70   12.66
   3  -9  -5  125.98   12.22
   3  -9  -4   17.78    4.30
   3  -9  -4   20.14    5.27
   3  -9  -4   20.25    3.85
   3  -9  -3   79.98    9.25
  -3   9   0  611.61   44.60
  -3   9  -1  450.68   36.76
  -3   9  -2   11.86    5.62
   3  -9   3   84.49    9.23
  -3   9  -3   49.97   11.90
  -3   9  -4   -2.38    6.05
   3  -9   4    7.88    3.54
   3  -9   5  141.40   16.94
  -3   9  -5  165.88   21.86
   3  -9   5  117.93   15.80
   3  -9   5  143.48   16.39
   3  -9   6  745.73   68.42
   3  -9   6 1094.41   70.37
  -3   9  -6 1167.81   78.64
   3  -9   6  779.44   66.68
   3  -9   7  240.08   23.42
   3  -9   8   71.96   11.13
  -3   9  -8   71.39   10.90
   3  -9   8   88.49   12.75
  -3   9  -9    1.30    3.84
   3  -9   9    4.40    5.47
   3  -9   9    3.18    5.00
   3  -9  10   45.86    9.00
  -3   9 -10   54.91    9.36
   3  -9  10   31.56    7.52
  -3   9 -11   93.63   14.23
   3  -9  11  202.74   17.76
  -3   9 -11  215.37   19.51
   3  -9  11  140.40   14.99
   3  -9  12  296.60   25.31
   3  -9  12  341.82   27.48
  -3   9 -12  232.65   26.30
  -3   9 -12  400.42   30.65
   3  -9  13   52.50    8.77
  -3   9 -13   45.37    8.79
  -3   9 -13   52.26    9.84
  -3   9 -14  766.22   54.45
  -3   9 -14  635.96   52.64
   3  -9  14  652.29   50.77
   3  -9  15  548.08   43.41
  -3   9 -15  632.62   47.00
  -3   9 -15  564.36   45.86
   3  -9  16  395.50   33.45
  -3   9 -16  455.24   36.25
  -3   9 -16  495.14   37.18
  -3   9 -17  112.82   13.15
  -3   9 -17  101.72   12.16
  -3   9 -18    4.70    4.20
  -3   9 -18    7.76    3.78
  -3   9 -19    0.20    2.28
  -3   9 -19    4.54    3.46
  -3   9 -20   33.35    5.18
   3  -8 -19   12.87    2.70
   3  -8 -18   14.38    3.72
   3  -8 -17    1.66    2.66
   3  -8 -17    0.21    2.39
   3  -8 -17    4.71    3.59
   3  -8 -16   45.33    7.30
   3  -8 -16   62.37    9.45
   3  -8 -16   44.46    7.31
   3  -8 -15  111.25   11.95
   3  -8 -15  106.97   12.47
   3  -8 -15  137.17   16.02
   3  -8 -14   64.51   12.19
   3  -8 -14   51.84    8.15
   3  -8 -13   20.49    9.33
   3  -8 -13   20.77    5.77
   3  -8 -12   46.52    8.28
   3  -8 -12   60.14   12.48
   3  -8 -12   54.17    8.47
   3  -8 -11   35.38   10.28
   3  -8 -11   32.41    7.03
   3  -8 -11   37.05    7.13
   3  -8 -10   28.30    6.30
   3  -8 -10   31.83    6.57
   3  -8  -9   16.03    7.17
   3  -8  -9   39.56    7.16
   3  -8  -8   99.40   11.41
   3  -8  -8   61.82   11.05
   3  -8  -7   53.94    8.40
   3  -8  -7   57.01    8.82
   3  -8  -7   44.87    7.82
   3  -8  -6   87.22   10.63
   3  -8  -6   80.33    9.62
   3  -8  -6   68.64    9.36
   3  -8  -5  900.76   59.21
   3  -8  -5  747.07   59.43
  -3   8   5  809.12   61.08
  -3   8   4    6.85    2.74
  -3   8   3  201.16   16.55
  -3   8   2 1374.11   93.63
  -3   8   1 3367.62  222.65
  -3   8   1 3260.86  220.41
  -3   8   0 1658.30  122.66
  -3   8   0 1757.23  116.91
  -3   8  -1  184.91   12.86
  -3   8  -1  124.20   18.04
  -3   8  -2  144.58   19.07
  -3   8  -3  225.10   27.24
   3  -8   3  258.48   21.91
   3  -8   3  264.61   18.58
  -3   8  -4  201.82   23.97
   3  -8   4  188.56   14.32
   3  -8   4  194.47   18.59
   3  -8   5  305.04   30.10
   3  -8   5  349.26   25.58
   3  -8   6  564.88   53.17
  -3   8  -6  904.57   61.89
   3  -8   7  153.49   17.54
   3  -8   7  236.11   20.78
   3  -8   8  134.84   15.77
   3  -8   8  196.70   18.29
   3  -8   9  236.05   23.64
   3  -8   9  358.31   26.79
   3  -8  10   75.70   10.34
  -3   8 -10   67.06   10.17
   3  -8  10  104.15   11.37
   3  -8  10  104.76   12.20
   3  -8  11   18.45    5.24
   3  -8  11   24.06    6.30
   3  -8  11   24.56    5.91
  -3   8 -11   18.95    5.46
  -3   8 -12   43.87    8.55
  -3   8 -12   28.22    6.76
   3  -8  12   33.11    6.80
  -3   8 -13   15.65    5.29
   3  -8  13   17.40    5.48
  -3   8 -13   15.37    6.13
   3  -8  14   11.65    5.02
  -3   8 -14   23.68    6.87
  -3   8 -14   24.73    6.42
   3  -8  15   20.59    5.55
  -3   8 -15   43.93    8.08
  -3   8 -15   36.93    8.31
  -3   8 -16   31.14    7.90
  -3   8 -16   38.79    7.85
  -3   8 -17   27.48    6.95
  -3   8 -17   24.68    6.27
  -3   8 -18    4.32    3.59
  -3   8 -18    0.62    3.82
  -3   8 -19    5.49    3.12
  -3   8 -20    6.79    2.61
   3  -7 -19   12.32    2.52
   3  -7 -19   16.77    3.50
   3  -7 -18   30.85    4.99
   3  -7 -18   42.33    6.36
   3  -7 -17  103.67   12.13
   3  -7 -17   96.90   10.67
   3  -7 -16  133.63   14.28
   3  -7 -16  169.33   17.33
   3  -7 -15  173.97   17.39
   3  -7 -15  163.59   16.15
   3  -7 -14   46.15    7.63
   3  -7 -14   45.34    8.17
   3  -7 -14   56.44   11.77
   3  -7 -13    5.32    4.02
   3  -7 -13    0.59    6.62
   3  -7 -12   44.54   10.85
   3  -7 -12   46.16    7.83
   3  -7 -11  172.90   21.74
   3  -7 -11  215.46   19.08
   3  -7 -11  178.86   18.56
   3  -7 -10  140.60   14.06
   3  -7 -10  136.84   13.98
   3  -7  -9   25.11    6.10
   3  -7  -9   24.40    5.81
   3  -7  -9    8.25    5.59
   3  -7  -8  600.10   40.44
   3  -7  -8  412.12   39.82
   3  -7  -7 1052.76   64.99
   3  -7  -7 1172.31   65.45
  -3   7   6  345.53   34.50
   3  -7  -6  383.80   32.44
  -3   7   5   36.44    6.77
  -3   7   4   24.73    4.69
  -3   7   3  712.71   50.59
  -3   7   2 1501.00  100.02
  -3   7   2 1429.59  101.33
  -3   7   1 2370.85  203.43
  -3   7   1 3218.75  200.45
  -3   7   0 3615.88  269.80
  -3   7   0 4015.57  263.98
  -3   7  -1  736.26   49.58
  -3   7  -1  746.50   57.33
   3  -7   2   28.98    4.60
  -3   7  -2   34.47    7.98
   3  -7   3  377.40   26.14
  -3   7  -3  381.21   35.14
   3  -7   3  376.02   29.71
  -3   7  -4   84.09   13.60
   3  -7   4   75.26    6.71
   3  -7   4   79.91   10.06
   3  -7   5  380.37   26.49
   3  -7   5  294.08   30.00
  -3   7  -5  370.15   34.51
   3  -7   6   31.91    8.10
  -3   7  -6   45.64   10.57
   3  -7   6   49.37    6.05
   3  -7   7    5.92    2.85
   3  -7   7    2.98    3.89
   3  -7   8  183.18   17.95
  -3   7  -9  217.94   20.56
   3  -7   9  177.84   19.11
   3  -7   9  307.39   22.05
   3  -7   9  262.75   21.66
   3  -7  10  108.25   12.36
   3  -7  10  135.59   13.23
  -3   7 -10  113.58   12.70
   3  -7  10   85.08   10.82
   3  -7  11   30.14    6.36
   3  -7  11   33.51    6.50
  -3   7 -11   27.46    6.31
   3  -7  12  131.45   14.35
   3  -7  12  118.38   13.59
  -3   7 -12  159.66   15.80
   3  -7  13  382.10   33.09
  -3   7 -13  460.91   36.01
   3  -7  13  395.30   33.93
  -3   7 -14  303.23   26.60
   3  -7  14  244.32   22.60
  -3   7 -14  296.08   25.67
  -3   7 -15  126.84   14.71
  -3   7 -15  122.51   15.26
  -3   7 -16  165.03   17.23
  -3   7 -17  125.68   14.04
  -3   7 -18   40.72    6.95
  -3   7 -19    5.84    4.19
  -3   7 -19    5.68    3.30
  -3   7 -20    5.81    2.97
  -3   7 -20   13.98    3.94
  -3   7 -21    6.10    2.00
  -3   7 -21    9.55    2.71
   3  -6 -19   15.19    3.33
   3  -6 -17  210.74   18.66
   3  -6 -16  257.21   22.39
   3  -6 -15   26.68    5.77
   3  -6 -15   28.96    6.36
   3  -6 -15   42.62    9.46
   3  -6 -14    6.83    4.12
   3  -6 -14    8.39    7.03
   3  -6 -14    9.63    4.29
   3  -6 -13  166.40   17.33
   3  -6 -13  174.34   16.69
   3  -6 -13  203.43   21.79
   3  -6 -12   60.11    8.86
   3  -6 -12   86.32   13.45
   3  -6 -11   10.88    6.78
   3  -6 -11   14.74    4.81
   3  -6 -10  105.19   16.02
   3  -6 -10  182.04   15.93
   3  -6  -9    4.52    3.43
   3  -6  -9   -2.64    5.53
   3  -6  -8  831.14   48.68
   3  -6  -8  464.99   46.50
   3  -6  -7 1442.83   92.82
   3  -6  -7 1181.05   91.67
  -3   6   5  222.13   16.72
  -3   6   4  397.96   30.82
  -3   6   4  479.56   30.76
  -3   6   3  146.35   12.30
  -3   6   3  137.76   10.21
  -3   6   3  131.24   11.14
  -3   6   2  196.42   15.13
  -3   6   2  202.65   16.01
  -3   6   1 1003.16   67.27
  -3   6   1  942.58   64.55
  -3   6   0  121.31   11.21
  -3   6   0  103.51    7.49
  -3   6  -1  335.61   27.52
  -3   6  -2  122.32   13.56
   3  -6   2  118.72   10.96
  -3   6  -3  127.28   14.28
   3  -6   3  103.73    8.05
   3  -6   3  109.88   11.03
   3  -6   4 1198.60   79.59
  -3   6  -4 1249.95   87.15
   3  -6   4 1047.07   83.11
   3  -6   5  975.40   83.91
   3  -6   5 1242.23   80.69
  -3   6  -5 1233.60   87.77
  -3   6  -6  141.39   16.99
   3  -6   6  110.23   14.72
   3  -6   6  125.27   12.18
   3  -6   7   63.90    8.60
   3  -6   7   54.50   10.26
  -3   6  -7   61.39   11.03
   3  -6   8  134.85   15.22
   3  -6   9   55.06    7.88
   3  -6   9   45.72    7.31
  -3   6  -9   49.34    7.63
   3  -6  10  200.48   18.82
   3  -6  10  169.90   17.80
   3  -6  11  799.29   64.18
  -3   6 -11  987.89   66.67
   3  -6  11  941.42   65.90
   3  -6  12 1072.58   74.70
  -3   6 -12 1203.24   76.15
   3  -6  13  572.63   45.86
   3  -6  13  617.84   47.63
  -3   6 -13  728.57   49.49
   3  -6  14  212.63   20.72
  -3   6 -14  239.96   21.87
  -3   6 -15  346.89   29.97
  -3   6 -16  352.15   30.23
  -3   6 -17  197.70   19.43
  -3   6 -17  208.55   20.15
  -3   6 -18   12.11    5.06
  -3   6 -18   15.29    4.82
  -3   6 -19   16.06    4.53
  -3   6 -19   13.77    4.76
  -3   6 -20   21.93    4.68
  -3   6 -20   29.67    5.25
  -3   6 -21    5.87    2.26
  -3   6 -21    6.73    2.58
   3  -5 -20    5.15    2.22
   3  -5 -20    6.68    2.72
   3  -5 -19    0.67    3.33
   3  -5 -19    1.04    1.76
   3  -5 -18   14.00    5.28
   3  -5 -17  108.30   11.72
   3  -5 -17  111.23   11.73
   3  -5 -16   76.34    9.85
   3  -5 -16   66.03    9.06
   3  -5 -15    5.35    4.51
   3  -5 -15    5.41    3.73
   3  -5 -15    1.68    3.07
   3  -5 -14   56.77    7.69
   3  -5 -14   52.81    8.15
   3  -5 -14   43.39    7.43
   3  -5 -13  118.37   13.80
   3  -5 -13  134.35   13.23
   3  -5 -13  124.34   13.38
   3  -5 -12  107.07   12.09
   3  -5 -12  106.77   11.96
   3  -5 -12  115.27   12.98
   3  -5 -11   30.23    6.10
   3  -5 -11   31.59    6.38
   3  -5 -11   31.17    5.85
   3  -5 -10  288.84   24.43
   3  -5  -9   66.23    8.94
   3  -5  -8  104.75   11.42
   3  -5  -8  127.25   12.22
  -3   5   8  102.65   13.91
  -3   5   7  142.47   13.13
  -3   5   6 1084.49   75.60
  -3   5   5   60.08    6.27
  -3   5   4  643.14   44.35
  -3   5   3 1042.24   70.45
  -3   5   2 1796.60  121.25
  -3   5   1 2639.29  179.67
  -3   5   1 2859.34  181.45
  -3   5   0 1283.73   88.25
  -3   5  -1 1511.93  104.16
   3  -5   2   35.10    5.14
  -3   5  -2   70.27    7.76
   3  -5   3  906.82   62.53
   3  -5   3  910.74   65.57
  -3   5  -3 1041.01   67.77
   3  -5   4 1297.56   90.25
   3  -5   4 1236.55   93.16
  -3   5  -4 1547.61   96.05
  -3   5  -5 2298.75  146.62
   3  -5   5 2065.71  141.76
   3  -5   5 1916.36  144.47
   3  -5   6   64.47    8.96
   3  -5   7  237.75   23.70
  -3   5  -7  314.51   27.28
  -3   5  -8  452.50   37.06
   3  -5   8  401.81   36.64
   3  -5   8  366.65   33.98
  -3   5  -9   17.43    4.84
   3  -5   9   12.80    5.20
   3  -5   9   27.48    5.53
  -3   5 -10 1758.02  108.68
   3  -5  10 1594.24  107.60
   3  -5  11 1726.74  118.49
   3  -5  11 1501.06  116.47
  -3   5 -12  995.93   70.28
   3  -5  12  921.72   69.59
   3  -5  13  186.40   18.80
  -3   5 -13  209.18   19.44
  -3   5 -14  203.56   19.31
   3  -5  14  184.97   18.60
  -3   5 -15  132.10   14.85
  -3   5 -15  131.96   15.69
  -3   5 -16   39.58    8.14
  -3   5 -16   25.56    6.72
  -3   5 -17   12.20    4.81
  -3   5 -17   15.87    5.70
  -3   5 -18    9.79    4.55
  -3   5 -18    4.94    3.78
  -3   5 -19   29.91    6.12
  -3   5 -19   31.10    5.91
  -3   5 -20   64.17    8.01
  -3   5 -20   78.20    8.66
  -3   5 -21   32.69    4.43
  -3   5 -21   35.45    4.72
  -3   5 -21   36.63    4.69
   3  -4 -21    3.84    1.90
   3  -4 -21    2.65    1.58
   3  -4 -20   18.55    3.98
   3  -4 -20   14.75    2.93
   3  -4 -19    0.97    3.39
   3  -4 -19    3.34    2.57
   3  -4 -18    3.65    4.11
   3  -4 -18    2.54    2.71
   3  -4 -17    3.18    3.51
   3  -4 -17    6.85    5.20
   3  -4 -17    5.65    3.65
   3  -4 -16   10.37    4.25
   3  -4 -16   14.42    4.72
   3  -4 -16   13.86    6.50
   3  -4 -15   17.29    6.96
   3  -4 -15   16.90    5.04
   3  -4 -15   20.61    5.42
   3  -4 -14    0.49    2.76
   3  -4 -14    8.29    6.20
   3  -4 -14    0.32    3.02
   3  -4 -14   -0.68    3.00
   3  -4 -13  108.68   12.86
   3  -4 -13  110.98   13.21
   3  -4 -13  126.90   12.59
   3  -4 -13  144.10   16.11
   3  -4 -12  193.50   17.86
   3  -4 -12  203.52   18.90
   3  -4 -12  201.02   18.74
   3  -4 -11  290.80   23.88
   3  -4 -11  310.94   24.96
   3  -4 -11  255.70   23.65
   3  -4 -10  525.80   39.75
   3  -4 -10  551.46   39.25
   3  -4 -10  460.31   38.54
   3  -4  -9  429.28   33.60
  -3   4   8   59.37    9.92
  -3   4   8   44.09    6.94
  -3   4   7  152.64   17.08
  -3   4   7  138.20   13.65
  -3   4   6  173.39   14.93
  -3   4   5  401.41   29.25
  -3   4   4 1053.86   71.73
  -3   4   3 1031.26   69.85
  -3   4   2 1557.91  105.70
  -3   4   1  966.45   64.95
  -3   4   0  876.89   60.50
  -3   4  -1   78.12    7.71
  -3   4  -2 2436.99  153.55
   3  -4   2 2370.44  150.70
   3  -4   2 2254.39  152.77
   3  -4   2 2139.13  150.42
   3  -4   3 2207.57  155.01
  -3   4  -3 2355.31  155.60
   3  -4   6   42.24    7.97
  -3   4  -6   26.25    6.56
  -3   4  -7 1485.02  106.60
   3  -4   7 1247.56  105.77
  -3   4  -8 1118.52   90.83
   3  -4   8 1179.75   92.16
   3  -4   9   78.28    9.99
   3  -4   9   79.42   12.22
  -3   4 -10  683.22   46.01
   3  -4  10  528.27   44.46
  -3   4 -11  554.84   41.06
   3  -4  11  495.56   40.37
   3  -4  12  220.87   20.51
  -3   4 -12  223.62   20.64
  -3   4 -13    3.07    3.51
   3  -4  13   10.10    4.56
   3  -4  14   18.61    6.14
  -3   4 -14   23.84    5.94
  -3   4 -15    6.97    5.27
   3  -4  15    4.75    4.94
  -3   4 -15    6.84    4.50
  -3   4 -16   10.62    4.88
  -3   4 -16   18.21    6.18
  -3   4 -17    7.49    4.25
  -3   4 -17    1.04    4.25
  -3   4 -18    6.49    4.25
  -3   4 -18    7.08    4.02
  -3   4 -19   28.07    5.74
  -3   4 -19   27.69    5.90
  -3   4 -20    6.98    3.30
  -3   4 -20    7.40    3.32
  -3   4 -21    0.28    1.91
  -3   4 -21    2.34    2.04
   3  -3 -21    1.43    1.76
   3  -3 -21    1.60    1.87
   3  -3 -21    0.63    1.24
   3  -3 -20    0.65    1.92
   3  -3 -20    0.69    2.06
   3  -3 -20    1.37    2.67
   3  -3 -19    2.04    3.33
   3  -3 -19   -0.24    2.62
   3  -3 -18    1.44    2.99
   3  -3 -18   -0.93    3.88
   3  -3 -17   26.44    6.13
   3  -3 -17   35.91    7.47
   3  -3 -16   34.90    7.82
   3  -3 -16   24.91    5.75
   3  -3 -16   30.04    6.62
   3  -3 -15  108.53   13.45
   3  -3 -15  130.12   15.03
   3  -3 -15  122.85   13.29
   3  -3 -14  153.83   15.61
   3  -3 -14  152.90   15.96
   3  -3 -14  141.94   13.98
   3  -3 -13  468.87   36.15
   3  -3 -13  433.16   34.29
   3  -3 -13  452.63   36.26
   3  -3 -12 1792.56  124.50
   3  -3 -12 1758.22  122.96
   3  -3 -12 1795.48  124.60
   3  -3 -11  894.69   68.65
   3  -3 -11  999.24   68.19
   3  -3 -11  956.30   69.28
   3  -3 -10  206.04   18.39
   3  -3 -10  171.93   17.15
   3  -3 -10  204.47   17.56
   3  -3  -9   26.27    5.23
  -3   3   9   13.30    5.46
   3  -3  -9   23.05    4.82
  -3   3   9   13.81    4.51
  -3   3   8   89.36   11.00
  -3   3   8  107.63   13.85
  -3   3   7    2.21    3.36
  -3   3   7    1.54    2.32
  -3   3   6  351.90   26.70
  -3   3   6  335.86   29.76
  -3   3   5 1387.99  113.34
  -3   3   5 1763.98  111.04
  -3   3   4  957.99   72.87
  -3   3   4 1068.97   70.59
  -3   3   3 3603.35  244.55
  -3   3   3 3662.44  243.15
  -3   3   2 2390.66  160.21
  -3   3   1   78.46    6.05
  -3   3   0    6.09    1.08
   3  -3   0   15.27    1.30
  -3   3  -1  151.16   11.46
   3  -3   1  131.56    9.62
   3  -3   2  176.59   12.95
  -3   3  -4  374.39   29.98
   3  -3   4  400.37   30.57
  -3   3  -5 1945.78  124.93
   3  -3   5 1645.80  124.50
  -3   3  -6  239.31   21.19
   3  -3   6  209.55   21.15
   3  -3   7 2084.00  154.18
  -3   3  -7 2316.54  154.21
   3  -3   8 1696.06  117.40
  -3   3  -8 1552.77  115.45
   3  -3   9  548.33   46.91
  -3   3  -9  543.81   45.79
   3  -3   9  517.54   42.12
  -3   3  -9  655.03   43.67
   3  -3  10   10.68    4.20
  -3   3 -10    7.05    3.55
  -3   3 -11  176.40   16.35
   3  -3  11  145.80   15.64
  -3   3 -12   64.21    9.16
   3  -3  12   68.30    9.51
   3  -3  13   11.70    5.10
  -3   3 -13   29.50    6.11
   3  -3  14   90.60   11.36
  -3   3 -14   84.78   11.15
  -3   3 -15   21.21    5.87
   3  -3  15   16.25    5.97
  -3   3 -15    8.32    5.54
  -3   3 -16   24.38    6.77
  -3   3 -16   29.66    6.96
  -3   3 -17  102.59   12.09
  -3   3 -17   88.64   11.59
  -3   3 -18   18.24    5.10
  -3   3 -19    6.57    3.49
  -3   3 -20    1.62    2.42
  -3   3 -21   24.43    3.86
   3  -2 -21   13.72    2.98
   3  -2 -21   15.04    3.23
   3  -2 -20   61.09    7.31
   3  -2 -20   49.18    6.78
   3  -2 -19   24.87    5.54
   3  -2 -19   21.99    5.37
   3  -2 -18   14.63    4.87
   3  -2 -18   13.67    5.15
   3  -2 -17   20.85    5.92
   3  -2 -17   16.98    5.79
   3  -2 -16   79.74   10.39
   3  -2 -16  106.44   12.80
   3  -2 -16   96.87   12.36
   3  -2 -16   96.20   11.26
   3  -2 -15   26.24    6.15
   3  -2 -15   29.08    6.86
   3  -2 -15   29.58    6.35
   3  -2 -14   83.59   10.64
   3  -2 -14   74.75   10.84
   3  -2 -14   83.50   10.70
   3  -2 -13  609.67   48.13
   3  -2 -13  615.82   47.49
   3  -2 -13  646.60   48.13
   3  -2 -12 2217.19  153.78
   3  -2 -12 2273.59  155.74
   3  -2 -12 2208.08  155.75
   3  -2 -12 2306.93  155.69
   3  -2 -11  998.02   75.01
   3  -2 -11 1077.60   74.04
   3  -2 -11 1093.61   75.54
   3  -2 -11  997.95   74.99
   3  -2 -10  114.09   12.59
  -3   2  10   94.02   13.24
   3  -2 -10  159.10   13.26
   3  -2 -10  151.42   13.81
   3  -2 -10  101.86   13.24
  -3   2   9  718.64   50.92
  -3   2   9  630.49   46.91
  -3   2   8  558.65   40.40
  -3   2   8  600.50   43.67
  -3   2   7  689.06   47.42
  -3   2   7  667.37   50.20
   3  -2  -7  567.28   46.41
  -3   2   6  346.76   25.27
   3  -2  -6  315.05   25.00
  -3   2   6  290.26   26.92
  -3   2   5  497.01   35.06
  -3   2   5  464.23   37.00
  -3   2   4 1514.28  102.02
  -3   2   4 1492.89  103.58
  -3   2   3  477.03   33.88
  -3   2   3  473.52   33.14
   3  -2  -2 2927.74  194.33
  -3   2   2 2881.34  194.17
  -3   2   1  318.10   21.80
   3  -2  -1  302.24   21.65
   3  -2   0 3219.88  217.90
  -3   2   0 3321.82  217.97
   3  -2   1   93.31    7.34
   3  -2   2   40.63    4.52
  -3   2  -2   58.47    5.67
  -3   2  -3    5.27    2.23
   3  -2   3    2.91    1.94
   3  -2   4  210.06   18.78
  -3   2  -4  235.65   18.67
   3  -2   5  390.55   32.50
  -3   2  -5  430.26   32.25
  -3   2  -6  421.42   30.66
   3  -2   6  316.51   29.97
  -3   2  -7  722.14   52.22
   3  -2   7  632.64   52.18
  -3   2  -8  376.31   32.38
   3  -2   8  375.35   33.14
  -3   2  -9  231.09   23.74
  -3   2  -9  277.08   22.44
   3  -2   9  252.09   25.19
  -3   2 -10   69.43    9.07
  -3   2 -11  136.31   14.22
  -3   2 -15  217.07   21.28
  -3   2 -16  231.17   21.84
  -3   2 -17  127.51   13.95
  -3   2 -18   21.12    5.10
  -3   2 -19    4.98    2.97
  -3   2 -19    4.46    3.65
  -3   2 -20    4.00    3.07
  -3   2 -20    4.13    2.29
  -3   2 -20    5.06    3.07
  -3   2 -21   23.04    3.64
  -3   2 -21   22.35    3.71
   3  -1 -21   19.36    3.62
   3  -1 -21   16.59    3.51
   3  -1 -20   31.29    5.42
   3  -1 -20   38.46    6.19
   3  -1 -19   13.09    4.47
   3  -1 -19   11.83    4.39
   3  -1 -18   11.72    4.93
   3  -1 -18    6.00    3.24
   3  -1 -18    9.88    4.59
   3  -1 -17   43.44    8.08
   3  -1 -17   45.00    8.29
   3  -1 -17   41.15    7.33
   3  -1 -16  358.68   31.41
   3  -1 -16  377.20   31.10
   3  -1 -16  357.32   30.39
   3  -1 -15  219.03   21.01
   3  -1 -15  252.75   23.46
   3  -1 -15  255.05   22.48
   3  -1 -14   16.97    5.18
   3  -1 -14   23.32    5.89
   3  -1 -14   17.27    5.62
   3  -1 -13  269.53   24.49
   3  -1 -13  287.42   25.73
   3  -1 -13  300.02   25.57
   3  -1 -12  899.49   66.65
   3  -1 -12  921.83   67.41
   3  -1 -12  913.47   67.11
   3  -1 -11  380.22   30.10
   3  -1 -11  378.25   31.56
   3  -1 -11  388.08   31.52
   3  -1 -11  393.76   31.42
   3  -1 -10  259.66   23.17
   3  -1 -10  337.63   23.23
  -3   1  10  205.07   23.95
   3  -1 -10  247.35   24.40
   3  -1 -10  269.11   23.45
   3  -1 -10  299.96   23.77
  -3   1   9  897.78   71.72
   3  -1  -9  990.26   69.67
  -3   1   9  915.82   69.62
  -3   1   8 1187.33   77.85
   3  -1  -8  933.45   76.24
  -3   1   8 1128.34   79.99
  -3   1   7  762.76   58.00
  -3   1   7  847.70   56.46
   3  -1  -7  693.92   55.56
   3  -1  -6  125.19   12.74
  -3   1   6  143.09   14.26
  -3   1   6  148.81   13.00
   3  -1  -5 1997.98  130.07
  -3   1   5 1891.02  129.52
  -3   1   5 1817.52  130.79
  -3   1   4  908.99   62.45
  -3   1   4  879.87   61.40
  -3   1   3   18.82    2.56
  -3   1   3   31.51    3.58
  -3   1   2  319.79   25.34
  -3   1   2  372.52   25.80
   3  -1  -2  408.14   25.87
   3  -1  -1 1053.49   71.23
  -3   1   1 1045.82   71.33
   3  -1   0  170.10   13.24
  -3   1   0  182.65   13.39
   3  -1   1 3561.21  245.96
  -3   1  -1 3823.63  246.21
   3  -1   2  406.59   29.02
  -3   1  -2  399.96   29.10
   3  -1   3 1577.81  108.28
  -3   1  -3 1590.32  108.04
   3  -1   4  533.08   43.48
  -3   1  -4  655.15   43.34
   3  -1   5  238.03   21.24
  -3   1  -5  232.32   19.69
   3  -1   6   60.27    8.73
  -3   1  -6   64.10    8.37
   3  -1   7   22.25    5.68
  -3   1  -7   28.78    5.81
   3  -1   8   78.21   11.15
  -3   1  -8   76.22   10.54
  -3   1  -9   20.67    5.73
   3  -1   9   22.91    4.90
   3  -1  10   22.44    5.25
   3  -1  11    9.80    4.65
   3  -1  12    8.16    4.47
  -3   1 -13    6.41    4.26
   3  -1  13    7.50    4.80
  -3   1 -14   96.08   11.80
   3  -1  14   82.95   11.16
  -3   1 -15  282.43   24.15
   3  -1  15  224.93   22.42
  -3   1 -15  281.70   24.14
  -3   1 -16  263.56   24.22
  -3   1 -16  274.09   23.83
  -3   1 -17   20.89    5.54
  -3   1 -17   22.86    5.34
  -3   1 -18    6.24    3.33
  -3   1 -18    7.64    4.23
  -3   1 -19   76.47    8.34
  -3   1 -19   87.50    9.82
  -3   1 -20   68.46    7.86
   3   0 -22   14.52    2.65
   3   0 -21   12.39    3.34
   3   0 -21   11.52    3.05
   3   0 -20    2.27    2.79
   3   0 -20    3.91    3.61
   3   0 -20    2.56    2.34
   3   0 -19    0.26    3.42
   3   0 -19    1.17    2.47
   3   0 -19    0.32    3.47
   3   0 -18   77.73   10.30
   3   0 -18   95.45   12.04
   3   0 -18   94.08   10.79
   3   0 -17  393.79   33.17
   3   0 -17  433.15   35.23
   3   0 -17  410.24   33.58
   3   0 -16 1274.35   91.70
   3   0 -16 1230.08   90.26
   3   0 -15  830.18   63.83
   3   0 -15  879.50   65.17
   3   0 -14  230.36   22.38
   3   0 -14  221.42   21.58
   3   0 -13   30.78    6.41
   3   0 -13   35.35    7.32
   3   0 -13   33.24    7.10
   3   0 -12   96.67   12.60
   3   0 -12  102.29   12.01
   3   0 -12  115.10   13.16
   3   0 -11   63.45    9.09
   3   0 -11   58.12    8.75
   3   0 -11   56.93    8.40
  -3   0  10   46.59    9.10
   3   0 -10   56.54    7.97
   3   0 -10   57.58    9.40
   3   0 -10   66.11    8.91
   3   0 -10   66.81    8.80
  -3   0   9  111.03   14.25
  -3   0   9  115.69   15.56
  -3   0   8  306.54   26.24
  -3   0   8  312.22   24.79
  -3   0   7   29.78    6.33
  -3   0   7   33.70    5.88
   3   0  -7   26.47    5.44
   3   0  -6  192.91   17.33
  -3   0   6  192.43   17.00
  -3   0   6  209.49   18.28
  -3   0   5 2267.57  150.52
  -3   0   5 2125.69  149.39
   3   0  -5 2238.11  149.98
   3   0  -4   72.84    6.61
  -3   0   4   43.29    5.57
   3   0  -4   75.23    6.71
  -3   0   4   44.10    5.89
   3   0  -3   59.79    5.98
  -3   0   3   55.76    5.91
  -3   0   2  630.38   44.81
   3   0  -2  655.45   44.86
  -3   0   1 1728.52  117.99
   3   0  -1 1762.25  117.98
  -3   0   0  125.41    6.94
   3   0   0   20.43    4.07
   3   0   1  635.88   45.73
  -3   0  -1  680.30   46.08
  -3   0  -2  724.68   48.68
   3   0   2  667.22   49.03
  -3   0  -3 1540.48  103.39
   3   0   3 1485.18  104.25
   3   0   4  507.63   39.48
  -3   0  -4  537.63   38.16
   3   0   5  163.51   16.50
  -3   0  -5  166.82   14.75
   3   0   6  372.39   32.03
  -3   0  -6  363.05   29.17
   3   0   7  380.50   35.17
  -3   0  -7  415.43   32.62
  -3   0  -8  261.28   21.96
  -3   0  -8  279.10   23.72
   3   0   8  229.26   25.87
  -3   0  -9   70.14    8.85
   3   0   9   61.01    8.35
  -3   0 -10  171.85   15.17
   3   0  10  156.72   15.90
  -3   0 -10  174.67   16.50
   3   0  11  667.89   48.97
  -3   0 -11  615.27   47.27
  -3   0 -11  683.72   49.46
  -3   0 -12  556.23   42.51
  -3   0 -12  647.21   45.29
   3   0  12  546.33   43.91
  -3   0 -13   66.43   10.07
   3   0  13  103.84   11.74
  -3   0 -14    2.42    3.65
   3   0  14    7.72    4.73
  -3   0 -15   40.38    7.73
  -3   0 -15   51.65    7.95
   3   0  15   41.94    7.72
  -3   0 -16   26.52    5.58
  -3   0 -16   21.71    5.95
  -3   0 -17    2.28    2.80
  -3   0 -17    4.04    3.67
  -3   0 -18   49.05    6.52
  -3   0 -18   52.90    7.72
  -3   0 -19  228.14   18.21
  -3   0 -19  183.59   17.07
  -3   0 -20  155.96   13.79
  -3   0 -20  164.17   13.62
   3   1 -22   75.19    7.20
   3   1 -21   71.46    7.06
   3   1 -21   68.57    7.69
   3   1 -21   68.72    6.86
   3   1 -20   34.02    5.36
   3   1 -20   42.00    6.80
   3   1 -20   30.30    5.19
   3   1 -19   43.05    7.82
   3   1 -19   35.65    6.19
   3   1 -19   43.08    6.70
   3   1 -18  120.81   14.17
   3   1 -18  120.75   13.01
   3   1 -18  101.90   11.87
   3   1 -17  204.08   19.77
   3   1 -17  221.55   22.38
   3   1 -17  231.92   21.49
   3   1 -16  258.66   25.15
   3   1 -16  247.22   23.92
   3   1 -15  283.66   27.26
   3   1 -15  293.39   26.53
   3   1 -14  241.54   24.48
   3   1 -14  273.59   24.52
   3   1 -13   60.74   10.08
   3   1 -13   65.50   10.10
   3   1 -12   94.32   12.46
   3   1 -12   93.63   12.12
   3   1 -11    2.98    3.63
   3   1 -11    2.76    3.59
   3   1 -10  177.85   17.13
   3   1 -10  170.56   17.19
  -3  -1   9   49.72    8.58
   3   1  -9   47.19    8.21
   3   1  -8  213.09   20.78
  -3  -1   8  235.46   21.44
  -3  -1   7  373.12   29.27
   3   1  -7  330.86   28.65
   3   1  -6  288.05   23.06
  -3  -1   6  261.61   22.45
   3   1  -3  585.87   41.39
  -3  -1   3  574.91   40.79
  -3  -1   2   18.44    2.81
   3   1  -2   22.01    3.52
   3   1  -1   39.85    4.39
  -3  -1   1   16.10    2.63
  -3  -1   0  838.16   53.75
   3   1   0  701.48   53.02
   3   1   1  712.50   53.17
  -3  -1  -1  822.46   53.79
  -3  -1  -2  405.23   28.57
   3   1   2  382.15   29.57
  -3  -1  -3   64.11    6.76
   3   1   3   78.39    8.39
   3   1   4  904.17   68.62
  -3  -1  -4  985.05   66.51
   3   1   5   39.38    7.40
  -3  -1  -5   48.59    6.09
  -3  -1  -6   44.22    6.73
   3   1   6   59.00    9.47
   3   1   7  318.99   31.66
  -3  -1  -7  360.49   28.52
  -3  -1  -8  122.00   11.72
   3   1   8   88.57   10.35
  -3  -1  -9    1.48    2.08
  -3  -1  -9    1.16    2.58
   3   1   9    0.25    2.87
   3   1  10  248.86   21.06
  -3  -1 -10  229.85   20.32
  -3  -1 -10  233.32   21.16
  -3  -1 -11  935.29   66.22
  -3  -1 -11  840.06   64.42
   3   1  11  940.17   65.70
   3   1  12 1068.25   78.53
  -3  -1 -12 1046.16   77.43
  -3  -1 -12 1200.93   79.89
  -3  -1 -13  730.69   54.53
  -3  -1 -13  837.53   57.24
   3   1  13  707.93   55.55
  -3  -1 -14  134.95   13.11
  -3  -1 -14  153.34   15.53
   3   1  14  126.33   14.15
  -3  -1 -15   51.30    7.59
  -3  -1 -15   43.65    7.99
  -3  -1 -16    5.14    3.95
  -3  -1 -16    6.59    3.21
  -3  -1 -17    3.21    3.32
  -3  -1 -18   44.46    6.96
  -3  -1 -18   51.66    7.23
  -3  -1 -19  123.56   11.62
  -3  -1 -19  122.53   11.89
  -3  -1 -20   88.03    8.57
  -3  -1 -20   98.85    8.69
   3   2 -21   30.99    4.97
   3   2 -21   28.81    4.43
   3   2 -20    2.75    2.56
   3   2 -20    3.78    3.84
   3   2 -20    6.79    3.38
   3   2 -19   29.82    6.80
   3   2 -19   23.11    4.91
   3   2 -19   25.22    5.56
   3   2 -18   41.88    6.82
   3   2 -18   52.34    8.26
   3   2 -18   45.53    8.82
   3   2 -17   35.91    6.79
   3   2 -17   36.45    7.81
   3   2 -17   40.22    9.07
   3   2 -16   12.05    5.83
   3   2 -16    8.60    6.38
   3   2 -15   14.08    5.80
   3   2 -15   12.15    6.88
   3   2 -14   28.26    7.26
   3   2 -14   36.92    8.13
   3   2 -13    5.26    4.38
   3   2 -13   13.36    6.09
   3   2 -12  176.21   19.17
   3   2 -12  186.83   18.98
   3   2 -11  306.64   27.11
   3   2 -10   48.37    7.89
   3   2  -9  460.77   38.19
  -3  -2   9  468.03   39.88
  -3  -2   9  450.40   38.56
   3   2  -8 1268.20  101.72
  -3  -2   8 1352.77  102.24
  -3  -2   7 1412.03   90.59
   3   2  -7 1127.88   89.09
   3   2  -6   82.72    9.54
  -3  -2   6   88.93   10.08
  -3  -2   5 1739.46  116.72
   3   2  -5 1825.49  116.93
  -3  -2   5 1531.97  116.31
   3   2  -4 4908.94  307.71
  -3  -2   4 4280.71  307.45
  -3  -2   3 4874.08  331.26
   3   2  -3 5023.88  331.11
  -3  -2   2  175.08   13.87
  -3  -2   1  355.38   25.53
  -3  -2   0 2134.77  143.45
  -3  -2  -3  317.45   23.50
  -3  -2  -4  255.60   19.53
   3   2   4  245.35   22.33
  -3  -2  -5  195.34   16.61
   3   2   5  208.91   20.26
   3   2   6   -0.49    3.38
  -3  -2  -6    2.82    2.35
  -3  -2  -7   35.85    5.77
  -3  -2  -8   98.71   10.85
  -3  -2  -8   90.59   10.45
   3   2   8   91.85   10.13
  -3  -2  -9  187.85   18.23
  -3  -2  -9  202.73   18.63
   3   2   9  212.51   18.28
  -3  -2 -10  472.88   36.54
   3   2  10  461.96   35.71
  -3  -2 -10  438.16   35.81
  -3  -2 -11  351.76   28.91
  -3  -2 -11  353.67   29.41
   3   2  11  347.43   28.78
  -3  -2 -12  702.12   53.10
   3   2  12  708.51   53.25
  -3  -2 -12  739.22   54.28
  -3  -2 -13  605.37   45.14
  -3  -2 -13  568.31   43.74
   3   2  13  561.27   43.93
  -3  -2 -14  117.06   12.59
   3   2  14   85.25   10.88
  -3  -2 -14   92.60   10.61
  -3  -2 -15   19.41    4.48
  -3  -2 -15   24.56    5.98
  -3  -2 -16   13.14    4.52
  -3  -2 -17   16.71    4.69
  -3  -2 -17   13.10    4.34
  -3  -2 -18    3.66    3.07
  -3  -2 -18    0.67    2.64
  -3  -2 -19    4.16    2.58
  -3  -2 -19    1.91    2.59
   3   3 -22    4.28    1.81
   3   3 -21    8.38    2.93
   3   3 -21   12.68    3.23
   3   3 -20   56.92    7.82
   3   3 -20   69.03    9.17
   3   3 -19   71.33    9.34
   3   3 -19   59.77   10.01
   3   3 -18   19.40    4.78
   3   3 -18   29.73    6.54
   3   3 -17   23.92    5.36
   3   3 -17   32.70    7.55
   3   3 -16   56.79   10.15
   3   3 -15   61.03   10.57
   3   3 -14  162.56   18.32
   3   3 -13   33.57    7.84
   3   3 -12  413.85   35.41
   3   3 -11 1605.10  132.24
   3   3 -11 1454.87  132.03
  -3  -3  10 1033.11   59.11
   3   3 -10  587.18   57.43
   3   3  -9  176.02   17.13
  -3  -3   8  953.84   71.50
  -3  -3   7  547.40   50.23
   3   3  -7  579.16   50.04
  -3  -3   7  748.24   51.45
   3   3  -7  846.32   51.76
  -3  -3   6  223.50   20.95
   3   3  -6  221.74   19.91
   3   3  -6  205.57   19.98
  -3  -3   5 3565.24  241.92
   3   3  -5 4080.58  242.46
   3   3  -5 3651.36  241.98
   3   3  -4 9999.00  593.55
  -3  -3   4 8838.23  592.85
  -3  -3   4 7952.47  592.87
   3   3  -4 8867.62  592.38
  -3  -3   3 6116.41  436.19
   3   3  -3 7146.05  437.06
  -3  -3   3 6414.00  436.42
   3   3  -2  858.04   56.25
  -3  -3   2  719.96   54.83
  -3  -3   2  801.07   55.71
   3   3  -1   53.13    6.44
  -3  -3   1   49.10    6.24
  -3  -3   1   41.07    5.10
  -3  -3   0 1625.96  100.75
  -3  -3   0 1374.00   98.18
   3   3   0 1433.23  100.08
   3   3   1  771.55   52.86
  -3  -3  -1  858.44   53.57
  -3  -3  -1  666.11   50.35
  -3  -3  -2  295.96   20.13
  -3  -3  -2  244.42   19.59
  -3  -3  -3   48.98    5.22
  -3  -3  -4    7.13    2.18
  -3  -3  -5  120.22   11.09
  -3  -3  -7   26.71    5.37
  -3  -3  -7   27.81    5.20
  -3  -3  -8   85.55   10.16
  -3  -3  -8   90.08   10.57
  -3  -3  -8   83.78    9.32
   3   3   8   80.86    9.61
  -3  -3  -9  110.18   13.05
  -3  -3  -9  120.00   13.03
  -3  -3  -9  100.23   11.48
[truncated: 1,273,659 more chars]
