# Supplementary material for: Stepwise Amplification of Circularly Polarized Luminescence in Chiral Metal Cluster Ensembles
Source: Adv Sci (Weinh). 2023 Feb 25;10(13):2207660. doi: 10.1002/advs.202207660 (PMC10161016; doi:10.1002/advs.202207660)
Supplement: Supplementary file 2 — Supporting Information [file ADVS-10-2207660-s002.zip › 4b.cif]

data_4b
_audit_creation_date               2022-11-01
_audit_creation_method
;
Olex2 1.2
(compiled 2018.05.29 svn.r3508 for OlexSys, GUI svn.r5506)
;
_shelx_SHELXL_version_number       '2016/6'
_audit_contact_author_address      ?
_audit_contact_author_email        ?
_audit_contact_author_name         ''
_audit_contact_author_phone        ?
_publ_contact_author_id_orcid      ?
_publ_section_references
;
Dolomanov, O.V., Bourhis, L.J., Gildea, R.J, Howard, J.A.K. & Puschmann, H.
 (2009), J. Appl. Cryst. 42, 339-341.

Sheldrick, G.M. (2015). Acta Cryst. C71, 3-8.
;
_chemical_name_common              ?
_chemical_name_systematic          ?
_chemical_formula_moiety           'C98 H164 Ag12 O33 S14, C H Cl3, C28 H22 N2'
_chemical_formula_sum              'C127 H187 Ag12 Cl3 N2 O33 S14'
_chemical_formula_weight           4119.40
_chemical_absolute_configuration   ad
_chemical_melting_point            ?
_chemical_oxdiff_usercomment       ' '
loop_
  _atom_type_symbol
  _atom_type_description
  _atom_type_scat_dispersion_real
  _atom_type_scat_dispersion_imag
  _atom_type_scat_source
 'C' 'C' 0.0181 0.0091 'International Tables Vol C Tables 4.2.6.8 and 6.1.1.4'
 'H' 'H' 0.0000 0.0000 'International Tables Vol C Tables 4.2.6.8 and 6.1.1.4'
 'Ag' 'Ag' 0.1306 4.2820 'International Tables Vol C Tables 4.2.6.8 and 6.1.1.4'
 'Cl' 'Cl' 0.3639 0.7018 'International Tables Vol C Tables 4.2.6.8 and 6.1.1.4'
 'N' 'N' 0.0311 0.0180 'International Tables Vol C Tables 4.2.6.8 and 6.1.1.4'
 'O' 'O' 0.0492 0.0322 'International Tables Vol C Tables 4.2.6.8 and 6.1.1.4'
 'S' 'S' 0.3331 0.5567 'International Tables Vol C Tables 4.2.6.8 and 6.1.1.4'

_shelx_space_group_comment
;
The symmetry employed for this shelxl refinement is uniquely defined
by the following loop, which should always be used as a source of
symmetry information in preference to the above space-group names.
They are only intended as comments.
;
_space_group_crystal_system        'triclinic'
_space_group_IT_number             1
_space_group_name_H-M_alt          'P 1'
_space_group_name_Hall             'P 1'
loop_
  _space_group_symop_operation_xyz
 'x, y, z'

_cell_length_a                     15.6766(2)
_cell_length_b                     17.5528(2)
_cell_length_c                     17.8448(2)
_cell_angle_alpha                  99.6580(10)
_cell_angle_beta                   96.7590(10)
_cell_angle_gamma                  116.4660(10)
_cell_volume                       4229.10(9)
_cell_formula_units_Z              1
_cell_measurement_reflns_used      49930
_cell_measurement_temperature      200
_cell_measurement_theta_max        73.4950
_cell_measurement_theta_min        2.6540
_shelx_estimated_absorpt_T_max     0.499
_shelx_estimated_absorpt_T_min     0.107
_exptl_absorpt_coefficient_mu      13.445
_exptl_absorpt_correction_T_max    1.00000
_exptl_absorpt_correction_T_min    0.01886
_exptl_absorpt_correction_type     multi-scan
_exptl_absorpt_process_details
;
CrysAlisPro 1.171.39.27b (Rigaku Oxford Diffraction, 2015)
Empirical absorption correction using spherical harmonics,
 implemented in SCALE3 ABSPACK scaling algorithm.
;
_exptl_absorpt_special_details     ?
_exptl_crystal_colour              orange
_exptl_crystal_colour_primary      orange
_exptl_crystal_density_diffrn      1.617
_exptl_crystal_density_meas        ?
_exptl_crystal_density_method      ?
_exptl_crystal_description         plate
_exptl_crystal_F_000               2066
_exptl_crystal_size_max            0.3
_exptl_crystal_size_mid            0.22
_exptl_crystal_size_min            0.06
_exptl_transmission_factor_max     ?
_exptl_transmission_factor_min     ?
_diffrn_reflns_av_R_equivalents    0.1167
_diffrn_reflns_av_unetI/netI       0.0807
_diffrn_reflns_Laue_measured_fraction_full  0.995
_diffrn_reflns_Laue_measured_fraction_max  0.981
_diffrn_reflns_limit_h_max         19
_diffrn_reflns_limit_h_min         -19
_diffrn_reflns_limit_k_max         21
_diffrn_reflns_limit_k_min         -21
_diffrn_reflns_limit_l_max         22
_diffrn_reflns_limit_l_min         -22
_diffrn_reflns_number              102935
_diffrn_reflns_point_group_measured_fraction_full  0.924
_diffrn_reflns_point_group_measured_fraction_max  0.904
_diffrn_reflns_theta_full          67.684
_diffrn_reflns_theta_max           73.942
_diffrn_reflns_theta_min           2.574
_diffrn_ambient_environment        N~2~
_diffrn_ambient_temperature        200
_diffrn_detector                   'CCD plate'
_diffrn_detector_area_resol_mean   ?
_diffrn_measured_fraction_theta_full  0.995
_diffrn_measured_fraction_theta_max  0.981
_diffrn_measurement_details
;
List of Runs (angles in degrees, time in seconds):

  # Type    Start    End  Width  t~exp~   \w     \q     \k     \f   Frames
--------------------------------------------------------------------------
  1  \w     39.00  88.00   0.50    0.50    --    0.00  38.00  30.00   98
  2  \w    -15.00  11.00   0.50    0.50    --    0.00  38.00  30.00   52
  3  \w    -29.00  80.00   0.50    0.50    --    0.00  57.00  90.00  218
  4  \w    -28.00  89.00   0.50    0.50    --    0.00  38.00-120.00  234
  5  \w    -29.00  -3.00   0.50    0.50    --    0.00  57.00 120.00   52
  6  \w    -37.00  31.00   0.50    0.50    --    0.00  82.00 150.00  136
  7  \w     48.00  86.00   0.50    0.50    --    0.00  57.00 -30.00   76
  8  \w    -35.00  29.00   0.50    0.50    --    0.00  77.00   0.00  128
  9  \w     47.00  83.00   0.50    0.50    --    0.00  82.00 150.00   72
 10  \w     16.00  47.00   0.50    0.50    --    0.00  38.00 -60.00   62
 11  \w    -29.00  -1.00   0.50    0.50    --    0.00  38.00 -60.00   56
 12  \w    -28.00  28.00   0.50    0.50    --    0.00  57.00 -30.00  112
 13  \w     18.00  85.00   0.50    0.50    --    0.00  57.00 120.00  134
 14  \w     38.00  73.00   0.50    0.50    --    0.00  77.00   0.00   70
 15  \w     61.00  87.00   0.50    0.50    --    0.00  38.00 -60.00   52
 16  \w     62.00  91.00   0.50    0.70    --   98.80  78.00 139.89   58
 17  \w     65.00  91.00   0.50    0.70    --   98.80  71.00-124.51   52
 18  \w     63.00 188.00   0.50    0.70    --   98.80  76.00  44.24  250
 19  \w    102.00 188.00   0.50    0.70    --   98.80  80.00 -66.30  172
 20  \w     61.00  86.00   0.50    0.70    --   98.80  80.00 -66.30   50
 21  \w    140.00 172.00   0.50    0.70    --   98.80  78.00  11.00   64
 22  \w     61.00  88.00   0.50    0.70    --   98.80  80.00 110.28   54
 23  \w    163.00 188.00   0.50    0.70    --   98.80  77.00-150.00   50
 24  \w     61.00  86.00   0.50    0.70    --   98.80  82.00 -90.00   50
 25  \w     63.00  95.00   0.50    0.70    --   98.80  77.00  90.00   64
 26  \w    123.00 153.00   0.50    0.70    --   98.80  82.00  60.00   60
 27  \w     70.00 187.00   0.50    0.70    --   98.80  45.00  30.00  234
 28  \w     63.00  89.00   0.50    0.70    --   98.80  77.00   0.00   52
 29  \w     61.00  87.00   0.50    0.70    --   98.80  82.00-180.00   52
 30  \w     61.00  86.00   0.50    0.70    --   98.80  82.00 150.00   50
 31  \w     63.00  88.00   0.50    0.70    --   98.80  77.00-150.00   50
 32  \w     24.00 135.00   0.50    0.70    --   98.80 -82.00  60.00  222
 33  \w    120.00 188.00   0.50    0.70    --   98.80  77.00 -99.86  136
 34  \w     61.00  88.00   0.50    0.70    --   98.80  82.00 120.00   54
 35  \w     68.00  93.00   0.50    0.70    --   98.80  61.00   0.00   50
 36  \w     63.00  89.00   0.50    0.70    --   98.80  77.00 -99.86   52
 37  \w     62.00  99.00   0.50    0.70    --   98.80  78.00  11.00   74
 38  \w     54.00 135.00   0.50    0.70    --   98.80 -82.00 -30.00  162
 39  \w     61.00  86.00   0.50    0.70    --   98.80  82.00  90.00   50
 40  \w     63.00  98.00   0.50    0.70    --   98.80  77.00 -90.00   70
 41  \w     60.00 136.00   0.50    0.70    --   98.80 -82.00-180.00  152
 42  \w     63.00  88.00   0.50    0.70    --   98.80  77.00  30.00   50
 43  \w     61.00  87.00   0.50    0.70    --   98.80  82.00-150.00   52
 44  \w     70.00 112.00   0.50    0.70    --   98.80  45.00-120.00   84
 45  \w    118.00 157.00   0.50    0.70    --   98.80  45.00-120.00   78
 46  \w     61.00  87.00   0.50    0.70    --   98.80  82.00 -60.00   52
 47  \w     62.00  88.00   0.50    0.70    --   98.80  82.00 -30.00   52
 48  \w    107.00 188.00   0.50    0.70    --   98.80  82.00 -30.00  162
 49  \w     70.00 136.00   0.50    0.70    --   98.80  45.00 120.00  132
 50  \w     70.00 102.00   0.50    0.70    --   98.80  49.00 -34.84   64
 51  \w    111.00 154.00   0.50    0.70    --   98.80  49.00 -34.84   86
 52  \w     61.00  87.00   0.50    0.70    --   98.80  82.00  60.00   52
 53  \w     14.00  39.00   0.50    0.70    --   98.80 -82.00-180.00   50
 54  \w     63.00  88.00   0.50    0.70    --   98.80  77.00-180.00   50
 55  \w      9.00  51.00   0.50    0.70    --   98.80 -82.00 -30.00   84
 56  \w     70.00 179.00   0.50    0.70    --   98.80  45.00 150.00  218
 57  \w     65.00 102.00   0.50    0.70    --   98.80  30.00 -30.00   74
 58  \w     61.00  86.00   0.50    0.70    --   98.80  82.00-120.00   50
 59  \w     68.00  93.00   0.50    0.70    --   98.80  61.00  60.00   50
 60  \w     40.00 136.00   0.50    0.70    --   98.80 -82.00 -90.00  192
 61  \w     64.00  98.00   0.50    0.70    --   98.80  77.00 150.00   68
 62  \w     69.00 188.00   0.50    0.70    --   98.80  60.00-168.89  238
 63  \w     63.00  89.00   0.50    0.70    --   98.80  77.00-120.00   52
 64  \w     63.00  88.00   0.50    0.70    --   98.80  77.00 -30.00   50
 65  \w     64.00 173.00   0.50    0.70    --   98.80  74.00 -37.02  218
 66  \w     68.00 104.00   0.50    0.70    --   98.80  61.00 -90.00   72
 67  \w     63.00  97.00   0.50    0.70    --   98.80  77.00  60.00   68
 68  \w    106.00 132.00   0.50    0.70    --   98.80  82.00 150.00   52
 69  \w    134.00 186.00   0.50    0.70    --   98.80  78.00 139.89  104
 70  \w     66.00 133.00   0.50    0.70    --   98.80  66.00  36.21  134
 71  \w    111.00 173.00   0.50    0.70    --   98.80  80.00 110.28  124
 72  \w    108.00 187.00   0.50    0.70    --   98.80  50.00-136.84  158
 73  \w     16.00 133.00   0.50    0.70    --   98.80 -82.00 120.00  234
 74  \w     70.00  95.00   0.50    0.70    --   98.80  50.00-136.84   50
;
_diffrn_measurement_device         'four-circle diffractometer'
_diffrn_measurement_device_type    'XtaLAB AFC12 (RINC): Kappa single'
_diffrn_measurement_method         '\w scans'
_diffrn_orient_matrix_type        
 'CrysAlisPro convention (1999,Acta A55,543-557)'
_diffrn_orient_matrix_UB_11        0.0068369000
_diffrn_orient_matrix_UB_12        -0.0776584000
_diffrn_orient_matrix_UB_13        -0.0484342000
_diffrn_orient_matrix_UB_21        0.0334223000
_diffrn_orient_matrix_UB_22        -0.0200742000
_diffrn_orient_matrix_UB_23        0.0755377000
_diffrn_orient_matrix_UB_31        -0.1071845000
_diffrn_orient_matrix_UB_32        -0.0616992000
_diffrn_orient_matrix_UB_33        -0.0000703000
_diffrn_radiation_monochromator    graphite
_diffrn_radiation_probe            x-ray
_diffrn_radiation_type             CuK\a
_diffrn_radiation_wavelength       1.54184
_diffrn_source                     'fine-focus sealed X-ray tube'
_diffrn_source_type                'Enhance (Cu) X-ray Source'
_reflns_Friedel_coverage           0.843
_reflns_Friedel_fraction_full      0.854
_reflns_Friedel_fraction_max       0.827
_reflns_number_gt                  26469
_reflns_number_total               31025
_reflns_odcompleteness_completeness  99.50
_reflns_odcompleteness_iscentric   1
_reflns_odcompleteness_theta       66.97
_reflns_special_details
;
 Reflections were merged by SHELXL according to the crystal
 class for the calculation of statistics and refinement.
 
 Structure factors included contributions from the .fab file.
 
 _reflns_Friedel_fraction is defined as the number of unique
 Friedel pairs measured divided by the number that would be
 possible theoretically, ignoring centric projections and
 systematic absences.
;
_reflns_threshold_expression       'I > 2\s(I)'
_computing_cell_refinement         'CrysAlisPro 1.171.39.27b (Rigaku OD, 2015)'
_computing_data_collection         'CrysAlisPro 1.171.39.27b (Rigaku OD, 2015)'
_computing_data_reduction          'CrysAlisPro 1.171.39.27b (Rigaku OD, 2015)'
_computing_molecular_graphics      'Olex2 (Dolomanov et al., 2009)'
_computing_publication_material    'Olex2 (Dolomanov et al., 2009)'
_computing_structure_refinement    'ShelXL (Sheldrick, 2015)'
_computing_structure_solution      'SHELXT 2014/5 (Sheldrick, 2014)'
_refine_diff_density_max           2.188
_refine_diff_density_min           -1.322
_refine_diff_density_rms           0.218
_refine_ls_abs_structure_details
;
 Flack x determined using 9998 quotients [(I+)-(I-)]/[(I+)+(I-)]
 (Parsons, Flack and Wagner, Acta Cryst. B69 (2013) 249-259).
;
_refine_ls_abs_structure_Flack     0.080(9)
_refine_ls_extinction_coef         .
_refine_ls_extinction_method       none
_refine_ls_goodness_of_fit_ref     1.047
_refine_ls_hydrogen_treatment      constr
_refine_ls_matrix_type             full
_refine_ls_number_parameters       1787
_refine_ls_number_reflns           31025
_refine_ls_number_restraints       481
_refine_ls_R_factor_all            0.0828
_refine_ls_R_factor_gt             0.0748
_refine_ls_restrained_S_all        1.054
_refine_ls_shift/su_max            0.097
_refine_ls_shift/su_mean           0.004
_refine_ls_structure_factor_coef   Fsqd
_refine_ls_weighting_details      
 'w=1/[\s^2^(Fo^2^)+(0.1589P)^2^] where P=(Fo^2^+2Fc^2^)/3'
_refine_ls_weighting_scheme        calc
_refine_ls_wR_factor_gt            0.2079
_refine_ls_wR_factor_ref           0.2188
_refine_special_details            ?
_olex2_refinement_description
;
1. Fixed Uiso
 At 1.2 times of:
  All C(H) groups, All C(H,H) groups, All N(H) groups
 At 1.5 times of:
  All C(H,H,H) groups, All O(H,H) groups
2. Restrained distances
 C125-C123 = C123-C78 = C78-C35 = C120-C35 = C120-C1 = C125-C1 = C122-C78 =
 C122-C1
 1.5 with sigma of 0.02
 C119-C122 = C122-C124
 1.53 with sigma of 0.02
 O30-C120
 1.2 with sigma of 0.02
 C117-C121 = C117-C111 = C116-C111 = C116-C126 = C115-C126 = C115-C121 = C112-
 C111 = C115-C112
 1.5 with sigma of 0.02
 O28-C73
 1.2 with sigma of 0.02
 C117-C111 = C116-C111 = C116-C126 = C115-C126 = C115-C121 = C117-C121 = C115-
 C112 = C112-C111
 1.5 with sigma of 0.02
 O32-C121
 1.2 with sigma of 0.02
 C63-C18 = C129-C18 = C128-C18 = C68-C18
 1.53 with sigma of 0.02
 C127-C112 = C112-C113
 1.53 with sigma of 0.02
 C123-C35
 2.4 with sigma of 0.04
 C125-C120
 2.4 with sigma of 0.04
 C121-C126
 2.4 with sigma of 0.04
 C117-C116
 2.4 with sigma of 0.04
 C126-C112
 2.4 with sigma of 0.04
 Cl4-C130 \\sim Cl5-C130 \\sim Cl6-C130
 with sigma of 0.01
3. Rigid bond restraints
 O30, C1, C2, C35, C78, C119, C120, C122, C123, C124, C125
 with sigma for 1-2 distances of 0.01 and sigma for 1-3 distances of 0.01
4. Uiso/Uaniso restraints and constraints
C12 \\sim C13 \\sim C14 \\sim C15 \\sim C16 \\sim C17: within 2A with sigma of
0.01 and sigma for terminal atoms of 0.02
O32 \\sim C121: within 2A with sigma of 0.01 and sigma for terminal atoms of
0.02
O30 \\sim C1 \\sim C2 \\sim C35 \\sim C78 \\sim C119 \\sim C120 \\sim C122
\\sim C123 \\sim C124 \\sim C125: within 2A with sigma of 0.01 and sigma for
terminal atoms of 0.02
Uanis(C14) \\sim Ueq, Uanis(C15) \\sim Ueq, Uanis(C16) \\sim Ueq, Uanis(C17)
\\sim Ueq, Uanis(C12) \\sim Ueq, Uanis(C13) \\sim Ueq: with sigma of 0.01 and
sigma for terminal atoms of 0.02
Uanis(C95) \\sim Ueq, Uanis(C120) \\sim Ueq, Uanis(C121) \\sim Ueq, Uanis(C122)
\\sim Ueq: with sigma of 0.01 and sigma for terminal atoms of 0.02
Uanis(O26) \\sim Ueq, Uanis(C68) \\sim Ueq, Uanis(C112) \\sim Ueq, Uanis(C113)
\\sim Ueq, Uanis(Cl5) \\sim Ueq: with sigma of 0.01 and sigma for terminal
atoms of 0.02
Uanis(C84) \\sim Ueq, Uanis(Cl3) \\sim Ueq: with sigma of 0.01 and sigma for
terminal atoms of 0.02
Uanis(C52) \\sim Ueq, Uanis(O30) \\sim Ueq: with sigma of 0.01 and sigma for
terminal atoms of 0.02
Uanis(O28) \\sim Ueq, Uanis(Cl3) \\sim Ueq: with sigma of 0.005 and sigma for
terminal atoms of 0.01
Uanis(C43) \\sim Ueq: with sigma of 0.01 and sigma for terminal atoms of 0.02
Uanis(C126) \\sim Ueq: with sigma of 0.01 and sigma for terminal atoms of 0.02
Uanis(C128) \\sim Ueq, Uanis(C122) \\sim Ueq: with sigma of 0.01 and sigma for
terminal atoms of 0.02
Uanis(C18) \\sim Ueq, Uanis(C55) \\sim Ueq, Uanis(C25) \\sim Ueq, Uanis(C53)
\\sim Ueq: with sigma of 0.01 and sigma for terminal atoms of 0.02
Uanis(C61) \\sim Ueq, Uanis(C63) \\sim Ueq, Uanis(Cl3) \\sim Ueq, Uanis(C102)
\\sim Ueq, Uanis(C110) \\sim Ueq, Uanis(C111) \\sim Ueq, Uanis(C116) \\sim Ueq,
Uanis(C129) \\sim Ueq: with sigma of 0.01 and sigma for terminal atoms of 0.02
Uanis(C59) \\sim Ueq, Uanis(C109) \\sim Ueq, Uanis(C117) \\sim Ueq, Uanis(C123)
\\sim Ueq, Uanis(C124) \\sim Ueq, Uanis(C127) \\sim Ueq, Uanis(C130) \\sim Ueq:
with sigma of 0.01 and sigma for terminal atoms of 0.02
Uanis(C65) \\sim Ueq, Uanis(C80) \\sim Ueq, Uanis(C82) \\sim Ueq: with sigma of
0.01 and sigma for terminal atoms of 0.02
Uanis(C45) \\sim Ueq, Uanis(C72) \\sim Ueq: with sigma of 0.01 and sigma for
terminal atoms of 0.02
Uanis(N1) \\sim Ueq, Uanis(C42) \\sim Ueq: with sigma of 0.01 and sigma for
terminal atoms of 0.02
5. Others
 Fixed Sof: H18(0.5) H18A(0.5) C63(0.5) H63A(0.5) H63B(0.5) H63C(0.5) C68(0.5)
 H68A(0.5) H68B(0.5) H68C(0.5) C128(0.5) H12M(0.5) H12N(0.5) H12O(0.5)
 C129(0.5) H12P(0.5) H12Q(0.5) H12R(0.5) Cl1(0.75) Cl2(0.75) Cl3(0.75)
 C100(0.75) H100(0.75) Cl4(0.25) Cl5(0.25) Cl6(0.25) C130(0.25) H130(0.25)
6.a Riding coordinates:
 O33(H33A,H33B), C25(H25A,H25B,H25C), C102(H10A,H10B,H10C), C105(H10G,H10H,
 H10I), C127(H12J,H12K,H12L), C128(H12M,H12N,H12O)
6.b Ternary CH refined with riding coordinates:
 C3(H3), C7(H7), C18(H18), C18(H18A), C20(H20), C31(H31), C39(H39), C41(H41),
 C51(H51), C59(H59), C64(H64), C67(H67), C78(H78), C104(H104), C111(H111),
 C100(H100), C130(H130)
6.c Secondary CH2 refined with riding coordinates:
 C2(H2A,H2B), C4(H4A,H4B), C19(H19A,H19B), C23(H23A,H23B), C27(H27A,H27B),
 C33(H33C,H33D), C34(H34A,H34B), C35(H35A,H35B), C40(H40A,H40B), C44(H44A,H44B),
  C52(H52A,H52B), C54(H54A,H54B), C58(H58A,H58B), C60(H60A,H60B), C65(H65A,
 H65B), C66(H66A,H66B), C72(H72A,H72B), C76(H76A,H76B), C77(H77A,H77B),
 C79(H79A,H79B), C80(H80A,H80B), C85(H85A,H85B), C93(H93A,H93B), C95(H95A,H95B),
  C97(H97A,H97B), C98(H98A,H98B), C110(H11A,H11B), C116(H11F,H11G), C117(H11H,
 H11I), C123(H12A,H12B), C125(H12F,H12G), C126(H12H,H12I)
6.d Aromatic/amide H refined with riding coordinates:
 N1(H1), N2(H2), C6(H6), C13(H13), C14(H14), C15(H15), C16(H16), C21(H21),
 C28(H28), C32(H32), C37(H37), C42(H42), C48(H48), C53(H53), C56(H56), C57(H57),
  C71(H71), C75(H75), C92(H92), C99(H99), C107(H107), C114(H114)
6.e Fitted hexagon refined as free rotating group:
 C12(C13,C14,C15,C16,C17)
6.f Idealised Me refined as rotating group:
 C5(H5A,H5B,H5C), C30(H30A,H30B,H30C), C36(H36A,H36B,H36C), C43(H43A,H43B,
 H43C), C45(H45A,H45B,H45C), C55(H55A,H55B,H55C), C61(H61A,H61B,H61C), C63(H63A,
 H63B,H63C), C68(H68A,H68B,H68C), C69(H69A,H69B,H69C), C81(H81A,H81B,H81C),
 C82(H82A,H82B,H82C), C84(H84A,H84B,H84C), C87(H87A,H87B,H87C), C88(H88A,H88B,
 H88C), C89(H89A,H89B,H89C), C94(H94A,H94B,H94C), C103(H10D,H10E,H10F),
 C108(H10J,H10K,H10L), C109(H10M,H10N,H10O), C113(H11C,H11D,H11E), C118(H11J,
 H11K,H11L), C119(H11M,H11N,H11O), C124(H12C,H12D,H12E), C129(H12P,H12Q,H12R)
;
_atom_sites_solution_hydrogens     mixed
_atom_sites_solution_primary       ?
_atom_sites_solution_secondary     ?
loop_
  _atom_site_label
  _atom_site_type_symbol
  _atom_site_fract_x
  _atom_site_fract_y
  _atom_site_fract_z
  _atom_site_U_iso_or_equiv
  _atom_site_adp_type
  _atom_site_occupancy
  _atom_site_site_symmetry_order
  _atom_site_calc_flag
  _atom_site_refinement_flags_posn
  _atom_site_refinement_flags_adp
  _atom_site_refinement_flags_occupancy
  _atom_site_disorder_assembly
  _atom_site_disorder_group
 Ag1 Ag 0.62376(10) 0.33564(8) 0.55131(7) 0.0570(3) Uani 1 1 d . . . . .
 Ag2 Ag 0.69204(8) 0.28084(7) 0.40765(5) 0.0487(3) Uani 1 1 d . . . . .
 Ag3 Ag 0.64514(9) 0.15966(7) 0.52404(5) 0.0520(3) Uani 1 1 d . . . . .
 Ag4 Ag 0.54896(8) 0.14006(8) 0.26612(6) 0.0529(3) Uani 1 1 d . . . . .
 Ag5 Ag 0.49884(9) 0.40823(8) 0.47641(6) 0.0537(3) Uani 1 1 d . . . . .
 Ag6 Ag 0.28118(8) 0.11410(7) 0.44073(5) 0.0490(3) Uani 1 1 d . . . . .
 Ag7 Ag 0.42325(8) 0.25484(7) 0.58409(5) 0.0478(3) Uani 1 1 d . . . . .
 Ag8 Ag 0.41161(9) 0.05912(8) 0.54640(7) 0.0617(3) Uani 1 1 d . . . . .
 Ag9 Ag 0.32985(9) 0.23505(8) 0.32529(6) 0.0550(3) Uani 1 1 d . . . . .
 Ag10 Ag 0.56341(11) 0.34305(9) 0.29733(7) 0.0679(4) Uani 1 1 d . . . . .
 Ag11 Ag 0.47804(9) -0.01365(8) 0.37807(6) 0.0565(3) Uani 1 1 d . . . . .
 Ag12 Ag 0.33900(11) 0.05829(9) 0.29065(8) 0.0676(4) Uani 1 1 d . . . . .
 S1 S 0.5541(3) 0.2096(2) 0.60540(17) 0.0435(7) Uani 1 1 d . . . . .
 S2 S 0.6359(3) 0.1205(2) 0.38116(18) 0.0439(7) Uani 1 1 d . . . . .
 S3 S 0.3291(3) -0.0023(2) 0.4047(2) 0.0462(7) Uani 1 1 d . . . . .
 S4 S 0.7293(3) 0.3117(3) 0.2211(2) 0.0572(9) Uani 1 1 d . . . . .
 S5 S 0.0729(3) 0.0857(3) 0.3005(2) 0.0530(9) Uani 1 1 d . . . . .
 S6 S 0.3396(3) 0.2748(2) 0.46630(17) 0.0415(7) Uani 1 1 d . . . . .
 S7 S 0.4303(4) 0.4465(3) 0.3007(2) 0.0587(10) Uani 1 1 d . . . . .
 S8 S 0.6443(3) 0.3978(2) 0.43925(19) 0.0462(7) Uani 1 1 d . . . . .
 S9 S 0.5396(3) -0.0505(2) 0.55147(19) 0.0475(8) Uani 1 1 d . . . . .
 S10 S 0.4229(3) 0.1895(3) 0.24216(17) 0.0485(8) Uani 1 1 d . . . . .
 S11 S 0.2466(3) 0.0850(3) 0.6246(2) 0.0507(8) Uani 1 1 d . . . . .
 S12 S 0.8989(3) 0.3093(3) 0.5462(3) 0.0603(10) Uani 1 1 d . . . . .
 S13 S 0.4210(3) -0.0950(3) 0.1774(2) 0.0623(9) Uani 1 1 d . . . . .
 S14 S 0.5653(3) 0.4685(3) 0.67233(19) 0.0562(9) Uani 1 1 d . . . . .
 O1 O 0.1905(10) 0.0608(9) 0.5456(6) 0.065(3) Uani 1 1 d . . . . .
 O2 O 0.1399(10) 0.1608(9) 0.2771(7) 0.065(3) Uani 1 1 d . . . . .
 O3 O 0.5086(12) 0.4417(10) 0.2641(8) 0.076(4) Uani 1 1 d . . . . .
 O4 O 0.1186(9) 0.0609(9) 0.3606(7) 0.064(3) Uani 1 1 d . . . . .
 O5 O 0.2996(10) 0.0352(9) 0.6322(7) 0.069(3) Uani 1 1 d . . . . .
 O6 O 0.6274(9) 0.0351(7) 0.5789(7) 0.058(3) Uani 1 1 d . . . . .
 O7 O 0.4516(11) -0.0043(8) 0.1720(7) 0.075(3) Uani 1 1 d . . . . .
 O8 O 0.4650(10) 0.4835(7) 0.3841(6) 0.061(3) Uani 1 1 d . . . . .
 O9 O 0.3059(11) 0.1783(9) 0.6555(7) 0.070(3) Uani 1 1 d . . . . .
 O10 O 0.6654(9) 0.2167(8) 0.1902(6) 0.056(2) Uani 1 1 d . . . . .
 O11 O 0.4544(11) -0.1042(9) 0.2532(6) 0.074(3) Uani 1 1 d . . . . .
 O12 O -0.0104(10) 0.0956(10) 0.3153(7) 0.073(3) Uani 1 1 d . . . . .
 O13 O 0.5221(9) -0.0902(8) 0.4683(6) 0.056(3) Uani 1 1 d . . . . .
 O14 O 0.8268(9) 0.2320(8) 0.5717(7) 0.060(3) Uani 1 1 d . . . . .
 O15 O 0.9687(9) 0.2906(8) 0.5160(7) 0.061(3) Uani 1 1 d . . . . .
 O16 O 0.7787(10) 0.3359(10) 0.3020(7) 0.071(3) Uani 1 1 d . . . . .
 O17 O 0.3348(11) 0.3642(9) 0.2825(7) 0.074(4) Uani 1 1 d . . . . .
 O18 O 0.5565(12) 0.5073(9) 0.6076(6) 0.078(4) Uani 1 1 d . . . . .
 O19 O 0.6763(11) 0.3603(9) 0.2095(8) 0.074(3) Uani 1 1 d . . . . .
 O20 O 0.6113(10) -0.2363(8) 0.5089(7) 0.072(3) Uani 1 1 d . . . . .
 O21 O 0.8523(12) 0.3379(10) 0.4915(9) 0.081(4) Uani 1 1 d . . . . .
 O22 O 0.6467(10) 0.4514(8) 0.6749(6) 0.071(3) Uani 1 1 d . . . . .
 O23 O 0.4567(10) -0.0468(9) 0.5743(8) 0.067(3) Uani 1 1 d . . . . .
 O24 O 0.7365(14) 0.6742(12) 0.8914(9) 0.107(5) Uani 1 1 d . . . . .
 O25 O 0.5793(13) -0.1975(12) 0.0205(8) 0.095(4) Uani 1 1 d . . . . .
 O26 O 0.0837(19) -0.033(2) 0.0744(14) 0.165(9) Uani 1 1 d . U . . .
 O27 O 0.3155(12) -0.1519(10) 0.1484(7) 0.087(4) Uani 1 1 d . . . . .
 O28 O 0.4720(17) 0.5258(11) 0.1244(10) 0.115(5) Uani 1 1 d D U . . .
 O29 O 1.1460(13) 0.4822(11) 0.5949(10) 0.097(4) Uani 1 1 d . . . . .
 O30 O 0.0134(16) 0.0080(18) 0.7670(12) 0.148(7) Uani 1 1 d D U . . .
 O31 O 0.4736(9) 0.3920(8) 0.6741(6) 0.066(3) Uani 1 1 d . . . . .
 O32 O 0.866(3) 0.4850(17) 0.0816(18) 0.191(11) Uani 1 1 d D U . . .
 O33 O 0.2311(12) -0.0479(18) 0.1761(13) 0.154(10) Uani 1 1 d . . . . .
 H33A H 0.182948 -0.062035 0.137716 0.231 Uiso 1 1 d R . . . .
 H33B H 0.254288 -0.083475 0.161716 0.231 Uiso 1 1 d R . . . .
 C1 C 0.1854(17) 0.0829(16) 0.7711(13) 0.101(4) Uani 1 1 d D U . . .
 C2 C 0.1546(18) 0.0491(19) 0.6809(12) 0.086(5) Uani 1 1 d . U . . .
 H2A H 0.104659 0.065611 0.662571 0.103 Uiso 1 1 calc R . . . .
 H2B H 0.122446 -0.015917 0.668320 0.103 Uiso 1 1 calc R . . . .
 C3 C 0.7510(12) 0.5068(10) 0.4627(8) 0.049(3) Uani 1 1 d . . . . .
 H3 H 0.793922 0.505022 0.425952 0.059 Uiso 1 1 calc R . . . .
 C4 C 0.6236(18) 0.7476(14) 0.3087(15) 0.083(6) Uani 1 1 d . . . . .
 H4A H 0.627267 0.787038 0.357034 0.100 Uiso 1 1 calc R . . . .
 H4B H 0.689501 0.768166 0.297318 0.100 Uiso 1 1 calc R . . . .
 C5 C 0.467(3) 0.576(2) 0.8757(16) 0.124(11) Uani 1 1 d . . . . .
 H5A H 0.519097 0.634767 0.877315 0.186 Uiso 1 1 calc GR . . . .
 H5B H 0.440161 0.579145 0.922608 0.186 Uiso 1 1 calc GR . . . .
 H5C H 0.414659 0.556971 0.829478 0.186 Uiso 1 1 calc GR . . . .
 C7 C 0.7345(13) 0.0954(11) 0.3610(9) 0.052(4) Uani 1 1 d . . . . .
 H7 H 0.791027 0.129168 0.406622 0.063 Uiso 1 1 calc R . . . .
 C18 C 0.3682(15) 0.1628(16) 0.1372(10) 0.075(5) Uani 1 1 d D U . . .
 H18 H 0.354471 0.101799 0.112568 0.090 Uiso 0.5 1 calc R . P A 1
 H18A H 0.316944 0.099875 0.125201 0.090 Uiso 0.5 1 calc R . P B 2
 C19 C 0.5777(15) 0.6499(13) 0.3141(11) 0.066(4) Uani 1 1 d . . . . .
 H19A H 0.618762 0.623139 0.298527 0.079 Uiso 1 1 calc R . . . .
 H19B H 0.569603 0.645452 0.367613 0.079 Uiso 1 1 calc R . . . .
 C20 C 0.444(2) -0.1241(19) -0.0949(11) 0.104(9) Uani 1 1 d . . . . .
 H20 H 0.402069 -0.137748 -0.147222 0.124 Uiso 1 1 calc R . . . .
 C22 C 0.5984(13) 0.5356(11) 0.8380(8) 0.060(3) Uani 1 1 d . . . . .
 C23 C 0.5650(12) -0.1174(9) 0.6061(8) 0.050(3) Uani 1 1 d . . . . .
 H23A H 0.632062 -0.107410 0.604430 0.059 Uiso 1 1 calc R . . . .
 H23B H 0.564593 -0.096753 0.661123 0.059 Uiso 1 1 calc R . . . .
 C25 C 0.155(3) -0.123(2) 0.317(2) 0.134(11) Uani 1 1 d . U . . .
 H25A H 0.199903 -0.083379 0.290761 0.201 Uiso 1 1 d R . . . .
 H25B H 0.103203 -0.106949 0.324121 0.201 Uiso 1 1 d R . . . .
 H25C H 0.125513 -0.183599 0.286151 0.201 Uiso 1 1 d R . . . .
 C26 C 0.5062(16) 0.5128(16) 0.8723(11) 0.085(6) Uani 1 1 d . . . . .
 C27 C 0.0336(16) -0.0057(12) 0.2207(10) 0.071(5) Uani 1 1 d . . . . .
 H27A H 0.092725 -0.006869 0.207680 0.086 Uiso 1 1 calc R . . . .
 H27B H -0.002503 -0.059221 0.238945 0.086 Uiso 1 1 calc R . . . .
 C29 C 0.6680(14) 0.6115(12) 0.9000(9) 0.066(4) Uani 1 1 d . . . . .
 C30 C 0.2729(17) 0.3960(13) 0.4794(13) 0.076(5) Uani 1 1 d . . . . .
 H30A H 0.332273 0.436244 0.519249 0.114 Uiso 1 1 calc GR . . . .
 H30B H 0.221102 0.411474 0.487096 0.114 Uiso 1 1 calc GR . . . .
 H30C H 0.286214 0.400804 0.427645 0.114 Uiso 1 1 calc GR . . . .
 C31 C 0.2403(12) 0.3023(12) 0.4861(8) 0.054(4) Uani 1 1 d . . . . .
 H31 H 0.180046 0.262206 0.444812 0.065 Uiso 1 1 calc R . . . .
 C33 C 0.3919(14) -0.2555(12) 0.5258(10) 0.062(4) Uani 1 1 d . . . . .
 H33C H 0.359518 -0.220567 0.543195 0.074 Uiso 1 1 calc R . . . .
 H33D H 0.396966 -0.254975 0.471064 0.074 Uiso 1 1 calc R . . . .
 C34 C 0.560(3) 0.691(2) 0.1665(15) 0.117(10) Uani 1 1 d . . . . .
 H34A H 0.628825 0.708667 0.165986 0.141 Uiso 1 1 calc R . . . .
 H34B H 0.528306 0.698696 0.118757 0.141 Uiso 1 1 calc R . . . .
 C35 C 0.127(2) 0.055(2) 0.8871(12) 0.130(6) Uani 1 1 d D U . . .
 H35A H 0.098665 0.000088 0.904754 0.156 Uiso 1 1 calc R . . . .
 H35B H 0.110124 0.097712 0.916370 0.156 Uiso 1 1 calc R . . . .
 C36 C 0.7003(18) -0.0036(14) 0.3530(14) 0.080(6) Uani 1 1 d . . . . .
 H36A H 0.659786 -0.023956 0.390572 0.120 Uiso 1 1 calc GR . . . .
 H36B H 0.757414 -0.012820 0.363178 0.120 Uiso 1 1 calc GR . . . .
 H36C H 0.662163 -0.036771 0.300050 0.120 Uiso 1 1 calc GR . . . .
 C38 C 1.1394(14) 0.4594(13) 0.6531(13) 0.074(5) Uani 1 1 d . . . . .
 C39 C 0.5489(15) 0.7409(12) 0.2393(11) 0.067(4) Uani 1 1 d . . . . .
 H39 H 0.555168 0.799209 0.235268 0.080 Uiso 1 1 calc R . . . .
 C40 C 0.6219(15) 0.4633(14) 0.8510(11) 0.073(5) Uani 1 1 d . . . . .
 H40A H 0.692472 0.482960 0.855496 0.087 Uiso 1 1 calc R . . . .
 H40B H 0.584698 0.410319 0.807237 0.087 Uiso 1 1 calc R . . . .
 C41 C 0.552(2) 0.5050(18) 0.9494(11) 0.093(7) Uani 1 1 d . . . . .
 H41 H 0.508478 0.489503 0.987304 0.112 Uiso 1 1 calc R . . . .
 C43 C 0.320(3) -0.109(3) -0.0165(17) 0.125(10) Uani 1 1 d . U . . .
 H43A H 0.361529 -0.045515 0.005981 0.187 Uiso 1 1 calc GR . . . .
 H43B H 0.279347 -0.134296 0.019704 0.187 Uiso 1 1 calc GR . . . .
 H43C H 0.277281 -0.117854 -0.065875 0.187 Uiso 1 1 calc GR . . . .
 C44 C 0.9559(14) 0.3988(14) 0.6295(11) 0.069(5) Uani 1 1 d . . . . .
 H44A H 0.973469 0.453285 0.611635 0.083 Uiso 1 1 calc R . . . .
 H44B H 0.906859 0.393357 0.661349 0.083 Uiso 1 1 calc R . . . .
 C45 C 0.7197(17) 0.5727(14) 0.4487(18) 0.090(6) Uani 1 1 d . U . . .
 H45A H 0.692756 0.560174 0.392931 0.135 Uiso 1 1 calc GR . . . .
 H45B H 0.776008 0.631651 0.465776 0.135 Uiso 1 1 calc GR . . . .
 H45C H 0.669639 0.569574 0.477988 0.135 Uiso 1 1 calc GR . . . .
 C46 C -0.0299(14) -0.0140(14) 0.1454(11) 0.079(5) Uani 1 1 d . . . . .
 C47 C 1.0478(11) 0.4111(12) 0.6832(9) 0.063(4) Uani 1 1 d . . . . .
 C50 C 0.5428(13) -0.2672(10) 0.5366(7) 0.056(3) Uani 1 1 d . . . . .
 C51 C 0.4117(18) -0.3603(12) 0.5875(10) 0.079(6) Uani 1 1 d . . . . .
 H51 H 0.382003 -0.410215 0.612412 0.095 Uiso 1 1 calc R . . . .
 C52 C 0.592(2) 0.4440(17) 0.9265(13) 0.098(6) Uani 1 1 d . U . . .
 H52A H 0.541844 0.382051 0.918149 0.118 Uiso 1 1 calc R . . . .
 H52B H 0.648982 0.456579 0.966679 0.118 Uiso 1 1 calc R . . . .
 C54 C 0.509(2) -0.170(2) -0.0924(12) 0.115(9) Uani 1 1 d . . . . .
 H54A H 0.473763 -0.230248 -0.125857 0.138 Uiso 1 1 calc R . . . .
 H54B H 0.569987 -0.136084 -0.109193 0.138 Uiso 1 1 calc R . . . .
 C55 C 0.258(2) -0.1827(16) 0.3862(18) 0.105(8) Uani 1 1 d . U . . .
 H55A H 0.274296 -0.194559 0.335916 0.157 Uiso 1 1 calc GR . . . .
 H55B H 0.205494 -0.237054 0.393159 0.157 Uiso 1 1 calc GR . . . .
 H55C H 0.315279 -0.160568 0.428216 0.157 Uiso 1 1 calc GR . . . .
 C58 C 0.4780(15) -0.1353(12) 0.1122(9) 0.070(4) Uani 1 1 d . . . . .
 H58A H 0.546978 -0.110760 0.139321 0.084 Uiso 1 1 calc R . . . .
 H58B H 0.447487 -0.199600 0.106231 0.084 Uiso 1 1 calc R . . . .
 C59 C 1.171(2) 0.455(2) 0.7869(16) 0.107(7) Uani 1 1 d . U . . .
 H59 H 1.212649 0.487716 0.840364 0.129 Uiso 1 1 calc R . . . .
 C60 C 0.3976(16) 0.5204(11) 0.2634(10) 0.069(5) Uani 1 1 d . . . . .
 H60A H 0.354712 0.488689 0.210970 0.083 Uiso 1 1 calc R . . . .
 H60B H 0.358185 0.534629 0.297038 0.083 Uiso 1 1 calc R . . . .
 C61 C 0.326(2) -0.2532(19) -0.0456(14) 0.107(7) Uani 1 1 d . U . . .
 H61A H 0.270113 -0.274632 -0.088810 0.161 Uiso 1 1 calc GR . . . .
 H61B H 0.303277 -0.266543 0.001744 0.161 Uiso 1 1 calc GR . . . .
 H61C H 0.365521 -0.282198 -0.058277 0.161 Uiso 1 1 calc GR . . . .
 C62 C -0.1389(16) -0.0872(16) 0.1190(12) 0.089(6) Uani 1 1 d . . . . .
 C63 C 0.274(2) 0.167(3) 0.125(2) 0.065(9) Uani 0.5 1 d D U P C 1
 H63A H 0.222708 0.114578 0.135669 0.098 Uiso 0.5 1 calc GR . P C 1
 H63B H 0.256586 0.169104 0.071623 0.098 Uiso 0.5 1 calc GR . P C 1
 H63C H 0.282386 0.219584 0.161282 0.098 Uiso 0.5 1 calc GR . P C 1
 C64 C -0.1562(18) -0.067(2) 0.0412(13) 0.104(8) Uani 1 1 d . . . . .
 H64 H -0.223878 -0.107461 0.009394 0.125 Uiso 1 1 calc R . . . .
 C65 C -0.046(2) 0.0649(18) 0.1317(15) 0.104(7) Uani 1 1 d . U . . .
 H65A H -0.056499 0.094338 0.179327 0.125 Uiso 1 1 calc R . . . .
 H65B H 0.010821 0.108416 0.115886 0.125 Uiso 1 1 calc R . . . .
 C66 C 1.0530(14) 0.3263(14) 0.6953(10) 0.069(4) Uani 1 1 d . . . . .
 H66A H 0.988262 0.280837 0.698767 0.083 Uiso 1 1 calc R . . . .
 H66B H 1.073702 0.301901 0.651127 0.083 Uiso 1 1 calc R . . . .
 C67 C 0.2221(14) -0.1131(12) 0.3885(13) 0.070(5) Uani 1 1 d . . . . .
 H67 H 0.189375 -0.113151 0.433366 0.084 Uiso 1 1 calc R . . . .
 C68 C 0.441(3) 0.161(4) 0.093(2) 0.088(11) Uani 0.5 1 d D U P C 2
 H68A H 0.444884 0.195974 0.054077 0.132 Uiso 0.5 1 calc GR . P C 2
 H68B H 0.420716 0.100623 0.065888 0.132 Uiso 0.5 1 calc GR . P C 2
 H68C H 0.504382 0.186607 0.128093 0.132 Uiso 0.5 1 calc GR . P C 2
 C69 C 0.3684(16) 0.6585(12) 0.1879(11) 0.082(6) Uani 1 1 d . . . . .
 H69A H 0.370453 0.712931 0.179395 0.124 Uiso 1 1 calc GR . . . .
 H69B H 0.306002 0.622100 0.200545 0.124 Uiso 1 1 calc GR . . . .
 H69C H 0.375228 0.626267 0.140485 0.124 Uiso 1 1 calc GR . . . .
 C70 C 0.3876(19) -0.1558(17) -0.0323(12) 0.094(6) Uani 1 1 d . . . . .
 C72 C -0.076(2) -0.077(2) 0.0026(15) 0.106(7) Uani 1 1 d . U . . .
 H72A H -0.096333 -0.139298 -0.021939 0.127 Uiso 1 1 calc R . . . .
 H72B H -0.058585 -0.042105 -0.036583 0.127 Uiso 1 1 calc R . . . .
 C73 C 0.504(2) 0.5971(14) 0.1760(10) 0.094(7) Uani 1 1 d D . . . .
 C74 C 0.4698(15) -0.2668(11) 0.6459(8) 0.067(4) Uani 1 1 d . . . . .
 C76 C 0.4806(15) -0.3651(9) 0.5403(9) 0.068(4) Uani 1 1 d . . . . .
 H76A H 0.445903 -0.404034 0.487560 0.082 Uiso 1 1 calc R . . . .
 H76B H 0.522211 -0.386743 0.565534 0.082 Uiso 1 1 calc R . . . .
 C77 C 0.8225(15) 0.3425(12) 0.1698(10) 0.071(5) Uani 1 1 d . . . . .
 H77A H 0.869017 0.405542 0.192359 0.085 Uiso 1 1 calc R . . . .
 H77B H 0.858233 0.309172 0.178221 0.085 Uiso 1 1 calc R . . . .
 C78 C 0.236(2) 0.0926(19) 0.8954(14) 0.132(5) Uani 1 1 d D U . . .
 H78 H 0.271505 0.086094 0.942109 0.158 Uiso 1 1 calc R . . . .
 C79 C 0.6413(18) 0.6000(16) 0.9744(10) 0.090(6) Uani 1 1 d . . . . .
 H79A H 0.622392 0.644176 0.997016 0.108 Uiso 1 1 calc R . . . .
 H79B H 0.695222 0.603407 1.012175 0.108 Uiso 1 1 calc R . . . .
 C80 C 1.127(2) 0.3541(19) 0.7708(17) 0.109(8) Uani 1 1 d . U . . .
 H80A H 1.177134 0.335201 0.763690 0.131 Uiso 1 1 calc R . . . .
 H80B H 1.095543 0.331310 0.812802 0.131 Uiso 1 1 calc R . . . .
 C81 C 0.4338(18) 0.7140(14) 0.3281(11) 0.086(6) Uani 1 1 d . . . . .
 H81A H 0.489814 0.731842 0.370442 0.130 Uiso 1 1 calc GR . . . .
 H81B H 0.375138 0.668039 0.338489 0.130 Uiso 1 1 calc GR . . . .
 H81C H 0.424045 0.764804 0.324525 0.130 Uiso 1 1 calc GR . . . .
 C82 C 0.415(2) 0.421(2) 0.8316(14) 0.111(9) Uani 1 1 d . U . . .
 H82A H 0.357462 0.418083 0.850841 0.166 Uiso 1 1 calc GR . . . .
 H82B H 0.427223 0.374102 0.843578 0.166 Uiso 1 1 calc GR . . . .
 H82C H 0.402356 0.414220 0.775127 0.166 Uiso 1 1 calc GR . . . .
 C83 C 0.4944(16) -0.2191(12) 0.5796(8) 0.062(4) Uani 1 1 d . . . . .
 C84 C -0.200(3) -0.081(3) 0.1701(18) 0.131(11) Uani 1 1 d . U . . .
 H84A H -0.185896 -0.100490 0.216359 0.197 Uiso 1 1 calc GR . . . .
 H84B H -0.268295 -0.118658 0.143449 0.197 Uiso 1 1 calc GR . . . .
 H84C H -0.186786 -0.020099 0.185859 0.197 Uiso 1 1 calc GR . . . .
 C85 C 0.515(3) -0.023(2) -0.0579(18) 0.131(11) Uani 1 1 d . . . . .
 H85A H 0.573444 -0.001737 -0.081374 0.158 Uiso 1 1 calc R . . . .
 H85B H 0.482347 0.012653 -0.063058 0.158 Uiso 1 1 calc R . . . .
 C86 C 0.4521(15) 0.6805(12) 0.2552(10) 0.070(4) Uani 1 1 d . . . . .
 C87 C 0.8093(15) 0.5316(13) 0.5432(13) 0.081(6) Uani 1 1 d . . . . .
 H87A H 0.765191 0.514539 0.579039 0.122 Uiso 1 1 calc GR . . . .
 H87B H 0.852275 0.595235 0.558930 0.122 Uiso 1 1 calc GR . . . .
 H87C H 0.848781 0.501313 0.544620 0.122 Uiso 1 1 calc GR . . . .
 C88 C 0.2180(19) 0.2880(16) 0.5643(13) 0.079(6) Uani 1 1 d . . . . .
 H88A H 0.207356 0.229336 0.567666 0.118 Uiso 1 1 calc GR . . . .
 H88B H 0.159029 0.292808 0.570035 0.118 Uiso 1 1 calc GR . . . .
 H88C H 0.273022 0.332444 0.605968 0.118 Uiso 1 1 calc GR . . . .
 C89 C 0.5588(19) -0.2531(13) 0.7035(10) 0.085(6) Uani 1 1 d . . . . .
 H89A H 0.540680 -0.303457 0.726741 0.128 Uiso 1 1 calc GR . . . .
 H89B H 0.581567 -0.199408 0.744640 0.128 Uiso 1 1 calc GR . . . .
 H89C H 0.611044 -0.247663 0.676104 0.128 Uiso 1 1 calc GR . . . .
 C90 C 0.4793(19) -0.1211(14) 0.0326(9) 0.085(6) Uani 1 1 d . . . . .
 C91 C 0.4779(13) 0.6051(10) 0.2566(9) 0.053(3) Uani 1 1 d . . . . .
 C93 C 1.2244(18) 0.488(2) 0.7180(16) 0.111(9) Uani 1 1 d . . . . .
 H93A H 1.265974 0.552762 0.731855 0.133 Uiso 1 1 calc R . . . .
 H93B H 1.264592 0.459592 0.704903 0.133 Uiso 1 1 calc R . . . .
 C94 C 0.407(2) -0.2396(16) 0.6930(12) 0.100(7) Uani 1 1 d . . . . .
 H94A H 0.339508 -0.269842 0.663637 0.150 Uiso 1 1 calc GR . . . .
 H94B H 0.432553 -0.175922 0.702483 0.150 Uiso 1 1 calc GR . . . .
 H94C H 0.410355 -0.255595 0.742909 0.150 Uiso 1 1 calc GR . . . .
 C95 C 0.542(2) -0.0248(17) 0.0269(14) 0.092(6) Uani 1 1 d . U . . .
 H95A H 0.528056 0.016028 0.061969 0.110 Uiso 1 1 calc R . . . .
 H95B H 0.612724 -0.006770 0.042006 0.110 Uiso 1 1 calc R . . . .
 C96 C 0.528(2) -0.1693(19) -0.0097(14) 0.093(6) Uani 1 1 d . . . . .
 C97 C 0.3379(15) -0.3467(14) 0.5341(11) 0.075(5) Uani 1 1 d . . . . .
 H97A H 0.313778 -0.389405 0.482756 0.090 Uiso 1 1 calc R . . . .
 H97B H 0.281441 -0.354325 0.557788 0.090 Uiso 1 1 calc R . . . .
 C98 C 0.5914(15) 0.5534(10) 0.7562(8) 0.066(4) Uani 1 1 d . . . . .
 H98A H 0.654153 0.604289 0.756533 0.079 Uiso 1 1 calc R . . . .
 H98B H 0.540450 0.571800 0.748735 0.079 Uiso 1 1 calc R . . . .
 C101 C 1.0789(17) 0.468(2) 0.7695(15) 0.107(8) Uani 1 1 d . . . . .
 C102 C 1.090(2) 0.5611(18) 0.7680(18) 0.127(10) Uani 1 1 d . U . . .
 H10A H 1.157502 0.595655 0.763628 0.191 Uiso 1 1 d R . . . .
 H10B H 1.081072 0.585585 0.818248 0.191 Uiso 1 1 d R . . . .
 H10C H 1.045582 0.563255 0.725738 0.191 Uiso 1 1 d R . . . .
 C103 C 1.011(2) 0.431(3) 0.8192(13) 0.134(12) Uani 1 1 d . . . . .
 H10D H 0.990358 0.473746 0.840693 0.202 Uiso 1 1 calc GR . . . .
 H10E H 1.043208 0.417998 0.861953 0.202 Uiso 1 1 calc GR . . . .
 H10F H 0.953611 0.376891 0.788402 0.202 Uiso 1 1 calc GR . . . .
 C104 C 0.6025(13) 0.2332(12) 0.7129(8) 0.059(4) Uani 1 1 d . . . . .
 H104 H 0.569699 0.262139 0.742148 0.071 Uiso 1 1 calc R . . . .
 C105 C 0.7682(17) 0.1250(16) 0.2898(12) 0.074(5) Uani 1 1 d . . . . .
 H10G H 0.718097 0.085794 0.242914 0.111 Uiso 1 1 d R . . . .
 H10H H 0.829727 0.124494 0.285814 0.111 Uiso 1 1 d R . . . .
 H10I H 0.777627 0.184864 0.294734 0.111 Uiso 1 1 d R . . . .
 C106 C 0.0066(15) -0.0403(19) 0.0736(12) 0.092(7) Uani 1 1 d . . . . .
 C108 C 0.5795(16) 0.1483(12) 0.7342(8) 0.071(4) Uani 1 1 d . . . . .
 H10J H 0.508753 0.109450 0.719732 0.107 Uiso 1 1 calc GR . . . .
 H10K H 0.602373 0.159677 0.790447 0.107 Uiso 1 1 calc GR . . . .
 H10L H 0.612251 0.120079 0.706325 0.107 Uiso 1 1 calc GR . . . .
 C109 C -0.153(3) -0.180(2) 0.111(2) 0.132(10) Uani 1 1 d . U . . .
 H10M H -0.100533 -0.185216 0.088681 0.198 Uiso 1 1 calc GR . . . .
 H10N H -0.216101 -0.222598 0.076783 0.198 Uiso 1 1 calc GR . . . .
 H10O H -0.150034 -0.192901 0.162471 0.198 Uiso 1 1 calc GR . . . .
 C110 C -0.137(3) 0.022(3) 0.066(2) 0.140(11) Uani 1 1 d . U . . .
 H11A H -0.192598 0.024435 0.085518 0.168 Uiso 1 1 calc R . . . .
 H11B H -0.125113 0.051384 0.023049 0.168 Uiso 1 1 calc R . . . .
 C111 C 0.7811(17) 0.2830(14) -0.0469(9) 0.095(6) Uani 1 1 d D U . . .
 H111 H 0.792214 0.251876 -0.093983 0.113 Uiso 1 1 calc R . . . .
 C112 C 0.8076(18) 0.2637(13) 0.0284(10) 0.097(6) Uani 1 1 d D U . . .
 C113 C 0.765(3) 0.1714(17) 0.0369(19) 0.130(10) Uani 1 1 d D U . . .
 H11C H 0.745198 0.169357 0.087009 0.196 Uiso 1 1 calc GR . . . .
 H11D H 0.813665 0.151088 0.034903 0.196 Uiso 1 1 calc GR . . . .
 H11E H 0.707640 0.133362 -0.005507 0.196 Uiso 1 1 calc GR . . . .
 C115 C 0.7906(17) 0.3284(12) 0.0810(9) 0.092(7) Uani 1 1 d D . . . .
 C116 C 0.6746(18) 0.255(2) -0.0437(15) 0.128(10) Uani 1 1 d D U . . .
 H11F H 0.645475 0.278386 -0.079364 0.154 Uiso 1 1 calc R . . . .
 H11G H 0.635348 0.189752 -0.057205 0.154 Uiso 1 1 calc R . . . .
 C117 C 0.822(2) 0.3810(15) -0.0355(14) 0.127(9) Uani 1 1 d D U . . .
 H11H H 0.778140 0.395083 -0.068488 0.153 Uiso 1 1 calc R . . . .
 H11I H 0.887582 0.408186 -0.047154 0.153 Uiso 1 1 calc R . . . .
 C118 C 0.7104(12) 0.2949(14) 0.7313(8) 0.074(5) Uani 1 1 d . . . . .
 H11J H 0.739734 0.276946 0.690858 0.111 Uiso 1 1 calc GR . . . .
 H11K H 0.740249 0.293058 0.781916 0.111 Uiso 1 1 calc GR . . . .
 H11L H 0.721650 0.354763 0.732939 0.111 Uiso 1 1 calc GR . . . .
 C119 C 0.237(3) -0.022(2) 0.805(2) 0.149(8) Uani 1 1 d D U . . .
 H11M H 0.267182 -0.031943 0.850597 0.224 Uiso 1 1 calc GR . . . .
 H11N H 0.258345 -0.040552 0.758961 0.224 Uiso 1 1 calc GR . . . .
 H11O H 0.165658 -0.055738 0.796062 0.224 Uiso 1 1 calc GR . . . .
 C120 C 0.0937(18) 0.038(2) 0.8012(12) 0.119(5) Uani 1 1 d D U . . .
 C121 C 0.826(2) 0.4104(15) 0.0499(14) 0.126(9) Uani 1 1 d D U . . .
 C122 C 0.2664(19) 0.0737(19) 0.8176(13) 0.117(4) Uani 1 1 d D U . . .
 C123 C 0.260(2) 0.1867(18) 0.8932(13) 0.124(5) Uani 1 1 d D U . . .
 H12A H 0.331203 0.226037 0.906853 0.149 Uiso 1 1 calc R . . . .
 H12B H 0.229032 0.209868 0.929644 0.149 Uiso 1 1 calc R . . . .
 C124 C 0.374(2) 0.133(3) 0.8143(19) 0.144(9) Uani 1 1 d D U . . .
 H12C H 0.381810 0.122058 0.760625 0.216 Uiso 1 1 calc GR . . . .
 H12D H 0.417272 0.120385 0.847892 0.216 Uiso 1 1 calc GR . . . .
 H12E H 0.390227 0.195038 0.832484 0.216 Uiso 1 1 calc GR . . . .
 C125 C 0.217(2) 0.1780(16) 0.8080(12) 0.112(5) Uani 1 1 d D U . . .
 H12F H 0.160150 0.189735 0.804224 0.134 Uiso 1 1 calc R . . . .
 H12G H 0.266201 0.218213 0.783862 0.134 Uiso 1 1 calc R . . . .
 C126 C 0.6817(18) 0.294(2) 0.0399(15) 0.134(10) Uani 1 1 d D U . . .
 H12H H 0.637004 0.248437 0.063402 0.161 Uiso 1 1 calc R . . . .
 H12I H 0.665107 0.342068 0.044135 0.161 Uiso 1 1 calc R . . . .
 C127 C 0.920(2) 0.307(3) 0.049(3) 0.181(17) Uani 1 1 d D U . . .
 H12J H 0.941717 0.334789 0.006749 0.272 Uiso 1 1 d R . . . .
 H12K H 0.958707 0.278499 0.063029 0.272 Uiso 1 1 d R . . . .
 H12L H 0.929277 0.352329 0.094709 0.272 Uiso 1 1 d R . . . .
 C128 C 0.438(4) 0.226(4) 0.097(3) 0.121(17) Uani 0.5 1 d D U P C 1
 H12M H 0.406222 0.226950 0.047387 0.181 Uiso 0.5 1 d R . P C 1
 H12N H 0.484032 0.202840 0.088597 0.181 Uiso 0.5 1 d R . P C 1
 H12O H 0.473942 0.285280 0.131327 0.181 Uiso 0.5 1 d R . P C 1
 C129 C 0.311(4) 0.212(3) 0.123(2) 0.090(12) Uani 0.5 1 d D U P C 2
 H12P H 0.242527 0.174423 0.123341 0.134 Uiso 0.5 1 calc GR . P C 2
 H12Q H 0.316399 0.226561 0.073014 0.134 Uiso 0.5 1 calc GR . P C 2
 H12R H 0.338082 0.265667 0.164949 0.134 Uiso 0.5 1 calc GR . P C 2
 Cl1 Cl 0.9417(9) 0.1415(9) 0.8686(6) 0.139(4) Uani 0.75 1 d . . P . .
 Cl2 Cl 0.8106(10) 0.1206(11) 0.7356(7) 0.147(4) Uani 0.75 1 d . . P . .
 Cl3 Cl 0.7447(12) 0.0182(9) 0.8397(8) 0.169(5) Uani 0.75 1 d . U P . .
 C100 C 0.844(2) 0.0691(17) 0.7992(14) 0.081(7) Uani 0.75 1 d . . P . .
 H100 H 0.858846 0.024070 0.769710 0.098 Uiso 0.75 1 calc R . P . .
 Cl4 Cl 0.1173(14) -0.4026(14) 0.0553(12) 0.088(5) Uani 0.25 1 d D . P . .
 Cl5 Cl 0.099(3) -0.389(3) 0.202(2) 0.167(15) Uani 0.25 1 d D U P . .
 Cl6 Cl 0.020(2) -0.297(2) 0.1190(15) 0.119(9) Uani 0.25 1 d D . P . .
 C130 C 0.102(9) -0.336(7) 0.129(3) 0.14(4) Uani 0.25 1 d D U P . .
 H130 H 0.167274 -0.282076 0.145769 0.163 Uiso 0.25 1 calc R . P . .
 N1 N 1.0876(11) 0.2943(10) 0.3025(8) 0.058(3) Uani 1 1 d . U . . .
 H1 H 1.098930 0.249205 0.292721 0.070 Uiso 1 1 calc R . . . .
 N2 N 0.8847(13) 1.1006(11) 0.5357(8) 0.069(4) Uani 1 1 d . . . . .
 H2 H 0.879255 1.148812 0.546660 0.083 Uiso 1 1 calc R . . . .
 C6 C 0.9714(13) 1.0309(13) 0.4853(11) 0.063(4) Uani 1 1 d . . . . .
 H6 H 1.025564 1.035418 0.463803 0.076 Uiso 1 1 calc R . . . .
 C8 C 0.9847(18) 0.6123(16) 0.4097(13) 0.083(6) Uani 1 1 d . . . . .
 C9 C 0.9254(15) 0.6320(12) 0.3551(10) 0.070(4) Uani 1 1 d . . . . .
 C10 C 0.9260(13) 0.7154(11) 0.3717(12) 0.068(4) Uani 1 1 d . . . . .
 C11 C 0.9807(14) 0.7747(12) 0.4439(17) 0.087(7) Uani 1 1 d . . . . .
 C12 C 1.0343(17) 0.7524(14) 0.4968(12) 0.118(6) Uani 1 1 d . U . . .
 C13 C 1.0853(19) 0.8105(12) 0.5690(14) 0.140(7) Uani 1 1 d G U . . .
 H13 H 1.086874 0.866005 0.581132 0.168 Uiso 1 1 calc R . . . .
 C14 C 1.1342(19) 0.7875(15) 0.6236(11) 0.149(7) Uani 1 1 d G U . . .
 H14 H 1.169127 0.827193 0.673019 0.178 Uiso 1 1 calc R . . . .
 C15 C 1.1320(18) 0.7063(16) 0.6059(12) 0.146(7) Uani 1 1 d G U . . .
 H15 H 1.165373 0.690575 0.643248 0.175 Uiso 1 1 calc R . . . .
 C16 C 1.0809(17) 0.6482(12) 0.5337(13) 0.126(6) Uani 1 1 d G U . . .
 H16 H 1.079366 0.592770 0.521589 0.151 Uiso 1 1 calc R . . . .
 C17 C 1.0320(16) 0.6713(13) 0.4791(11) 0.110(6) Uani 1 1 d G U . . .
 C21 C 0.9872(16) 0.5299(14) 0.3854(14) 0.075(5) Uani 1 1 d . . . . .
 H21 H 0.935437 0.479621 0.394340 0.091 Uiso 1 1 calc R . . . .
 C24 C 0.9005(15) 0.9503(13) 0.4941(11) 0.066(4) Uani 1 1 d . . . . .
 C28 C 1.0243(19) 0.2936(14) 0.3469(12) 0.080(6) Uani 1 1 d . . . . .
 H28 H 0.990334 0.244568 0.367470 0.096 Uiso 1 1 calc R . . . .
 C32 C 0.8971(16) 0.8650(12) 0.4703(11) 0.075(5) Uani 1 1 d . . . . .
 H32 H 0.837658 0.812436 0.463160 0.090 Uiso 1 1 calc R . . . .
 C37 C 0.8641(14) 0.7283(12) 0.3152(11) 0.072(4) Uani 1 1 d . . . . .
 H37 H 0.860972 0.781822 0.324456 0.086 Uiso 1 1 calc R . . . .
 C42 C 1.1297(19) 0.3574(18) 0.2755(16) 0.096(7) Uani 1 1 d . U . . .
 H42 H 1.173803 0.354334 0.244374 0.115 Uiso 1 1 calc R . . . .
 C48 C 1.0489(17) 0.5168(15) 0.3542(15) 0.085(6) Uani 1 1 d . . . . .
 H48 H 1.095442 0.565617 0.339286 0.102 Uiso 1 1 calc R . . . .
 C49 C 1.0595(17) 0.4382(13) 0.3375(13) 0.075(5) Uani 1 1 d . . . . .
 C53 C 1.120(2) 0.4344(17) 0.2857(16) 0.099(7) Uani 1 1 d . U . . .
 H53 H 1.150526 0.479473 0.260048 0.119 Uiso 1 1 calc R . . . .
 C56 C 0.8208(16) 0.9518(13) 0.5234(12) 0.075(5) Uani 1 1 d . . . . .
 H56 H 0.769412 0.897412 0.526266 0.090 Uiso 1 1 calc R . . . .
 C57 C 0.8574(19) 0.5641(14) 0.2883(15) 0.093(7) Uani 1 1 d . . . . .
 H57 H 0.854958 0.508200 0.279378 0.112 Uiso 1 1 calc R . . . .
 C71 C 0.8098(19) 0.6654(15) 0.2489(15) 0.093(6) Uani 1 1 d . . . . .
 H71 H 0.779743 0.680059 0.208401 0.111 Uiso 1 1 calc R . . . .
 C75 C 0.8128(14) 1.0245(12) 0.5473(13) 0.072(5) Uani 1 1 d . . . . .
 H75 H 0.761137 1.023665 0.570691 0.086 Uiso 1 1 calc R . . . .
 C92 C 0.9581(14) 1.1044(13) 0.5100(13) 0.070(5) Uani 1 1 d . . . . .
 H92 H 1.006991 1.160095 0.507297 0.084 Uiso 1 1 calc R . . . .
 C99 C 0.9791(16) 0.8610(12) 0.4584(17) 0.087(7) Uani 1 1 d . . . . .
 H99 H 1.036151 0.913236 0.459223 0.104 Uiso 1 1 calc R . . . .
 C107 C 1.0098(14) 0.3652(13) 0.3619(11) 0.065(4) Uani 1 1 d . . . . .
 H107 H 0.962271 0.363539 0.391045 0.078 Uiso 1 1 calc R . . . .
 C114 C 0.796(2) 0.5772(15) 0.2372(14) 0.094(6) Uani 1 1 d . . . . .
 H114 H 0.746706 0.530577 0.196215 0.112 Uiso 1 1 calc R . . . .

loop_
  _atom_site_aniso_label
  _atom_site_aniso_U_11
  _atom_site_aniso_U_22
  _atom_site_aniso_U_33
  _atom_site_aniso_U_23
  _atom_site_aniso_U_13
  _atom_site_aniso_U_12
 Ag1 0.0683(8) 0.0604(7) 0.0581(6) 0.0285(5) 0.0287(5) 0.0357(7)
 Ag2 0.0617(7) 0.0439(6) 0.0451(5) 0.0098(4) 0.0149(4) 0.0287(6)
 Ag3 0.0654(7) 0.0528(7) 0.0473(5) 0.0143(4) 0.0214(5) 0.0334(6)
 Ag4 0.0566(7) 0.0534(7) 0.0478(5) 0.0114(5) 0.0103(5) 0.0261(6)
 Ag5 0.0537(7) 0.0596(7) 0.0542(5) 0.0196(5) 0.0165(5) 0.0294(6)
 Ag6 0.0590(7) 0.0456(6) 0.0462(5) 0.0084(4) 0.0120(4) 0.0290(6)
 Ag7 0.0509(6) 0.0465(6) 0.0466(5) 0.0106(4) 0.0092(4) 0.0243(5)
 Ag8 0.0590(7) 0.0526(7) 0.0692(7) 0.0004(5) 0.0050(5) 0.0300(6)
 Ag9 0.0771(9) 0.0532(7) 0.0457(5) 0.0145(5) 0.0230(5) 0.0373(7)
 Ag10 0.0835(10) 0.0628(8) 0.0574(6) 0.0050(5) 0.0055(6) 0.0404(8)
 Ag11 0.0565(7) 0.0599(7) 0.0578(6) 0.0153(5) 0.0205(5) 0.0295(6)
 Ag12 0.0854(10) 0.0620(8) 0.0716(7) 0.0260(6) 0.0347(7) 0.0415(8)
 S1 0.056(2) 0.0426(18) 0.0357(13) 0.0094(12) 0.0097(13) 0.0264(17)
 S2 0.053(2) 0.0430(18) 0.0427(14) 0.0101(13) 0.0156(13) 0.0281(17)
 S3 0.0437(19) 0.0329(16) 0.0562(17) 0.0056(13) 0.0123(14) 0.0149(15)
 S4 0.063(3) 0.059(2) 0.0492(17) 0.0201(16) 0.0212(16) 0.025(2)
 S5 0.054(2) 0.055(2) 0.0509(17) 0.0097(16) 0.0064(15) 0.029(2)
 S6 0.0477(19) 0.0403(17) 0.0400(13) 0.0078(12) 0.0146(12) 0.0232(16)
 S7 0.085(3) 0.051(2) 0.0550(18) 0.0205(16) 0.0194(18) 0.042(2)
 S8 0.056(2) 0.0423(18) 0.0461(15) 0.0143(13) 0.0174(14) 0.0257(17)
 S9 0.056(2) 0.0421(19) 0.0493(16) 0.0137(13) 0.0147(14) 0.0259(18)
 S10 0.065(2) 0.052(2) 0.0334(13) 0.0084(13) 0.0125(13) 0.033(2)
 S11 0.051(2) 0.055(2) 0.0490(16) 0.0187(15) 0.0186(15) 0.024(2)
 S12 0.055(2) 0.053(2) 0.068(2) 0.0080(18) 0.0045(18) 0.026(2)
 S13 0.075(3) 0.064(2) 0.0494(16) 0.0093(15) 0.0099(15) 0.036(2)
 S14 0.076(2) 0.052(2) 0.0425(14) 0.0086(13) 0.0145(14) 0.0326(19)
 O1 0.068(8) 0.072(8) 0.051(5) 0.023(5) 0.021(5) 0.027(7)
 O2 0.073(8) 0.080(9) 0.062(6) 0.018(6) 0.016(6) 0.052(8)
 O3 0.126(12) 0.079(9) 0.071(7) 0.039(6) 0.049(7) 0.075(9)
 O4 0.062(8) 0.075(8) 0.064(6) 0.025(6) 0.013(5) 0.039(7)
 O5 0.086(9) 0.083(9) 0.063(6) 0.032(6) 0.029(6) 0.054(8)
 O6 0.073(7) 0.041(6) 0.069(6) 0.019(4) 0.021(5) 0.032(6)
 O7 0.102(10) 0.058(7) 0.056(5) -0.005(5) 0.000(6) 0.041(7)
 O8 0.097(9) 0.048(6) 0.049(5) 0.013(4) 0.018(5) 0.043(6)
 O9 0.076(9) 0.065(8) 0.067(7) 0.030(6) 0.031(6) 0.024(7)
 O10 0.057(7) 0.050(6) 0.051(5) 0.018(4) 0.018(5) 0.013(6)
 O11 0.109(10) 0.079(8) 0.043(5) 0.007(5) 0.007(5) 0.057(8)
 O12 0.071(8) 0.080(8) 0.070(7) 0.001(6) 0.001(6) 0.048(7)
 O13 0.061(7) 0.054(6) 0.056(5) 0.029(5) 0.023(5) 0.022(5)
 O14 0.055(7) 0.048(6) 0.070(6) 0.016(5) 0.013(5) 0.018(6)
 O15 0.062(7) 0.049(6) 0.070(6) 0.011(5) 0.023(5) 0.023(6)
 O16 0.064(8) 0.093(10) 0.052(6) 0.012(6) 0.021(5) 0.034(8)
 O17 0.084(9) 0.058(7) 0.069(7) 0.025(6) -0.006(6) 0.026(7)
 O18 0.124(12) 0.080(8) 0.044(5) 0.016(5) 0.018(6) 0.062(9)
 O19 0.086(9) 0.057(7) 0.074(7) 0.029(6) 0.015(6) 0.027(7)
 O20 0.084(9) 0.067(7) 0.072(6) 0.017(5) 0.030(6) 0.038(7)
 O21 0.081(10) 0.075(9) 0.088(9) 0.030(7) 0.006(7) 0.038(8)
 O22 0.106(9) 0.068(7) 0.053(5) 0.012(5) 0.015(5) 0.055(7)
 O23 0.068(8) 0.062(7) 0.092(8) 0.030(6) 0.037(6) 0.041(7)
 O24 0.104(12) 0.092(11) 0.081(9) -0.020(8) 0.012(8) 0.026(10)
 O25 0.108(11) 0.118(12) 0.082(8) 0.018(8) 0.031(8) 0.073(11)
 O26 0.129(15) 0.26(2) 0.130(14) 0.024(15) 0.031(11) 0.124(16)
 O27 0.110(11) 0.100(10) 0.068(6) 0.014(6) 0.022(7) 0.067(9)
 O28 0.161(12) 0.097(9) 0.096(8) 0.023(7) 0.046(8) 0.066(8)
 O29 0.103(12) 0.097(11) 0.104(11) 0.040(9) 0.040(9) 0.049(10)
 O30 0.113(10) 0.180(15) 0.099(9) 0.011(10) 0.054(8) 0.027(11)
 O31 0.074(8) 0.050(6) 0.060(5) -0.004(4) 0.013(5) 0.024(6)
 O32 0.22(2) 0.133(17) 0.157(18) 0.023(15) 0.055(17) 0.031(18)
 O33 0.053(9) 0.21(2) 0.148(17) -0.016(16) -0.009(10) 0.043(12)
 C1 0.108(7) 0.121(8) 0.073(6) 0.029(6) 0.033(6) 0.050(7)
 C2 0.083(10) 0.110(12) 0.071(7) 0.014(8) 0.021(7) 0.052(9)
 C3 0.053(9) 0.044(8) 0.055(7) 0.026(6) 0.030(6) 0.018(8)
 C4 0.082(14) 0.055(11) 0.104(15) 0.028(10) 0.000(11) 0.027(11)
 C5 0.16(3) 0.15(3) 0.099(16) 0.002(16) 0.047(17) 0.12(3)
 C7 0.062(10) 0.051(9) 0.053(7) 0.012(6) 0.011(7) 0.035(8)
 C18 0.074(10) 0.091(11) 0.054(7) 0.008(7) 0.015(7) 0.038(9)
 C19 0.070(12) 0.072(12) 0.065(9) 0.029(8) 0.015(8) 0.037(10)
 C20 0.17(3) 0.117(19) 0.047(8) 0.016(10) 0.021(11) 0.09(2)
 C22 0.073(10) 0.061(9) 0.044(6) 0.012(6) 0.013(6) 0.031(8)
 C23 0.063(9) 0.037(7) 0.051(6) 0.019(5) 0.020(6) 0.021(7)
 C25 0.105(18) 0.105(18) 0.17(2) 0.020(16) -0.010(16) 0.043(15)
 C26 0.072(12) 0.105(15) 0.068(10) 0.001(9) 0.023(8) 0.037(12)
 C27 0.089(13) 0.053(10) 0.067(9) -0.001(7) -0.007(9) 0.042(10)
 C29 0.063(11) 0.062(10) 0.057(8) 0.008(7) 0.012(7) 0.018(9)
 C30 0.086(13) 0.060(11) 0.102(13) 0.017(9) 0.043(11) 0.047(11)
 C31 0.053(9) 0.071(11) 0.044(7) 0.007(6) 0.009(6) 0.038(9)
 C33 0.066(11) 0.056(10) 0.064(9) 0.012(7) 0.018(7) 0.029(9)
 C34 0.17(3) 0.15(2) 0.106(16) 0.093(18) 0.075(18) 0.11(2)
 C35 0.138(10) 0.141(11) 0.080(7) 0.033(9) 0.048(7) 0.033(9)
 C36 0.105(15) 0.067(12) 0.118(15) 0.046(11) 0.055(12) 0.069(12)
 C38 0.059(11) 0.068(11) 0.095(13) 0.015(9) 0.018(9) 0.032(9)
 C39 0.077(12) 0.055(10) 0.076(10) 0.038(8) 0.030(9) 0.028(9)
 C40 0.067(11) 0.088(13) 0.071(10) 0.033(9) 0.016(8) 0.038(10)
 C41 0.110(18) 0.113(18) 0.054(9) 0.012(10) 0.026(10) 0.052(15)
 C43 0.131(19) 0.16(2) 0.095(14) 0.034(15) 0.011(13) 0.084(17)
 C44 0.057(10) 0.069(11) 0.078(10) 0.003(8) 0.011(8) 0.034(9)
 C45 0.068(12) 0.052(10) 0.148(17) 0.043(11) 0.034(11) 0.017(9)
 C46 0.058(10) 0.092(13) 0.072(10) -0.002(9) -0.016(8) 0.036(10)
 C47 0.033(7) 0.069(10) 0.063(8) 0.004(7) 0.003(6) 0.009(7)
 C50 0.084(11) 0.045(7) 0.041(6) 0.014(5) 0.018(6) 0.029(8)
 C51 0.113(17) 0.043(9) 0.054(8) 0.005(6) 0.017(9) 0.016(10)
 C52 0.117(13) 0.094(11) 0.080(9) 0.023(8) 0.022(9) 0.047(10)
 C54 0.13(2) 0.15(3) 0.064(11) 0.025(13) 0.032(12) 0.07(2)
 C55 0.110(16) 0.065(11) 0.148(18) 0.026(11) -0.002(13) 0.056(12)
 C58 0.091(13) 0.068(10) 0.056(8) 0.005(7) 0.010(7) 0.046(10)
 C59 0.095(12) 0.122(13) 0.093(11) 0.023(10) 0.001(9) 0.047(10)
 C60 0.095(13) 0.049(9) 0.061(8) 0.013(7) -0.005(8) 0.037(9)
 C61 0.110(17) 0.107(16) 0.079(11) 0.014(11) 0.000(11) 0.039(13)
 C62 0.066(12) 0.097(15) 0.073(11) 0.006(10) -0.004(9) 0.022(11)
 C63 0.072(19) 0.067(17) 0.059(14) 0.030(14) 0.001(13) 0.033(15)
 C64 0.071(13) 0.15(2) 0.079(12) 0.014(13) -0.009(10) 0.047(15)
 C65 0.119(13) 0.092(11) 0.097(11) 0.019(9) -0.006(9) 0.055(10)
 C66 0.064(10) 0.092(13) 0.064(8) 0.033(8) 0.033(7) 0.039(10)
 C67 0.054(11) 0.051(10) 0.098(13) 0.010(9) 0.011(9) 0.025(9)
 C68 0.10(2) 0.10(2) 0.057(15) 0.030(15) 0.029(14) 0.038(18)
 C69 0.096(14) 0.063(10) 0.075(10) 0.002(8) -0.028(9) 0.042(10)
 C70 0.104(17) 0.109(17) 0.067(10) 0.037(11) 0.005(10) 0.047(15)
 C72 0.101(12) 0.124(13) 0.089(11) 0.019(9) 0.017(9) 0.053(10)
 C73 0.16(2) 0.094(14) 0.061(9) 0.019(9) 0.047(12) 0.085(16)
 C74 0.102(13) 0.059(9) 0.041(6) 0.019(6) 0.025(7) 0.035(9)
 C76 0.102(13) 0.028(6) 0.070(8) 0.015(6) 0.012(8) 0.029(8)
 C77 0.065(11) 0.049(9) 0.064(9) 0.010(7) 0.037(8) -0.006(8)
 C78 0.137(9) 0.145(9) 0.075(7) 0.031(7) 0.032(7) 0.031(9)
 C79 0.094(15) 0.098(15) 0.056(9) 0.009(9) 0.017(9) 0.029(12)
 C80 0.103(13) 0.105(13) 0.111(12) 0.043(10) 0.001(9) 0.042(10)
 C81 0.108(16) 0.071(12) 0.075(11) 0.003(9) -0.010(10) 0.051(12)
 C82 0.089(15) 0.15(2) 0.080(12) 0.000(12) 0.023(10) 0.052(14)
 C83 0.104(14) 0.053(9) 0.041(6) 0.012(6) 0.015(7) 0.048(10)
 C84 0.114(19) 0.17(2) 0.100(15) 0.039(15) 0.047(14) 0.053(17)
 C85 0.18(3) 0.15(3) 0.11(2) 0.05(2) 0.04(2) 0.11(3)
 C86 0.086(12) 0.066(10) 0.064(8) 0.019(7) 0.006(8) 0.044(10)
 C87 0.065(12) 0.051(10) 0.090(12) 0.016(9) -0.013(9) 0.003(9)
 C88 0.103(16) 0.090(14) 0.092(12) 0.048(11) 0.060(12) 0.068(13)
 C89 0.138(19) 0.070(11) 0.062(9) 0.024(8) 0.021(10) 0.060(13)
 C90 0.138(19) 0.083(12) 0.050(8) 0.010(8) 0.018(9) 0.069(14)
 C91 0.065(10) 0.044(8) 0.063(8) 0.022(6) 0.022(7) 0.031(8)
 C93 0.072(14) 0.12(2) 0.119(18) -0.014(15) 0.003(12) 0.043(14)
 C94 0.12(2) 0.085(14) 0.066(10) 0.011(9) 0.047(12) 0.024(14)
 C95 0.094(12) 0.085(11) 0.092(10) 0.039(9) 0.030(9) 0.032(9)
 C96 0.086(15) 0.105(17) 0.079(12) 0.027(12) 0.018(10) 0.036(14)
 C97 0.068(12) 0.069(12) 0.070(10) 0.010(9) 0.030(9) 0.016(10)
 C98 0.096(12) 0.044(7) 0.049(7) -0.001(6) 0.010(7) 0.030(8)
 C101 0.055(12) 0.12(2) 0.093(14) -0.002(14) 0.014(10) 0.009(13)
 C102 0.121(18) 0.079(14) 0.118(16) -0.036(12) 0.020(14) 0.016(13)
 C103 0.13(2) 0.19(3) 0.061(11) 0.008(15) 0.036(13) 0.07(2)
 C104 0.077(11) 0.077(11) 0.034(6) 0.008(6) 0.012(6) 0.048(10)
 C105 0.084(13) 0.094(14) 0.075(10) 0.034(9) 0.045(9) 0.058(12)
 C106 0.058(11) 0.14(2) 0.084(12) 0.048(13) 0.034(9) 0.041(13)
 C108 0.098(14) 0.072(10) 0.046(7) 0.026(7) 0.018(7) 0.038(10)
 C109 0.15(2) 0.092(16) 0.126(18) 0.023(14) -0.005(15) 0.042(15)
 C110 0.149(16) 0.141(16) 0.138(16) 0.054(12) -0.006(10) 0.078(12)
 C111 0.117(12) 0.107(12) 0.061(8) 0.010(7) 0.044(8) 0.052(9)
 C112 0.119(13) 0.085(11) 0.076(9) 0.019(8) 0.032(9) 0.036(9)
 C113 0.17(2) 0.106(17) 0.120(17) 0.022(13) 0.010(15) 0.078(16)
 C115 0.14(2) 0.078(12) 0.053(8) 0.019(8) 0.055(11) 0.034(13)
 C116 0.142(15) 0.125(14) 0.116(13) 0.038(11) 0.019(11) 0.060(11)
 C117 0.133(15) 0.133(15) 0.097(12) 0.043(11) 0.022(10) 0.043(11)
 C118 0.056(9) 0.106(14) 0.047(7) 0.003(8) -0.014(6) 0.039(10)
 C119 0.18(2) 0.141(13) 0.127(17) 0.035(13) 0.010(17) 0.082(13)
 C120 0.120(8) 0.136(9) 0.084(7) 0.029(7) 0.044(6) 0.042(7)
 C121 0.142(14) 0.109(12) 0.118(13) 0.033(10) 0.026(10) 0.051(11)
 C122 0.124(8) 0.132(8) 0.084(7) 0.031(7) 0.022(6) 0.050(7)
 C123 0.129(9) 0.137(9) 0.085(7) 0.016(7) 0.042(7) 0.045(7)
 C124 0.111(10) 0.185(17) 0.104(14) 0.008(14) 0.020(10) 0.053(12)
 C125 0.121(10) 0.126(9) 0.080(8) 0.010(7) 0.045(8) 0.052(8)
 C126 0.127(15) 0.155(16) 0.115(14) 0.050(11) 0.025(11) 0.058(12)
 C127 0.16(2) 0.23(3) 0.17(3) 0.04(2) 0.05(2) 0.10(2)
 C128 0.14(3) 0.14(3) 0.068(18) 0.05(2) 0.041(19) 0.05(2)
 C129 0.08(2) 0.12(3) 0.050(14) 0.012(17) 0.006(14) 0.034(19)
 Cl1 0.123(8) 0.158(9) 0.098(5) -0.021(6) -0.016(5) 0.061(7)
 Cl2 0.161(10) 0.221(14) 0.120(7) 0.065(8) 0.034(7) 0.134(11)
 Cl3 0.180(10) 0.145(8) 0.142(7) 0.009(6) 0.099(7) 0.036(7)
 C100 0.074(16) 0.068(15) 0.073(13) -0.004(11) 0.025(11) 0.015(13)
 Cl4 0.053(10) 0.083(12) 0.086(11) 0.015(9) 0.018(8) -0.001(9)
 Cl5 0.16(2) 0.17(2) 0.133(19) 0.072(19) 0.023(17) 0.038(18)
 Cl6 0.12(2) 0.15(2) 0.098(14) -0.004(15) 0.000(13) 0.09(2)
 C130 0.13(4) 0.13(4) 0.14(4) 0.030(17) 0.029(16) 0.07(2)
 N1 0.060(7) 0.049(7) 0.066(7) 0.009(5) 0.014(5) 0.027(6)
 N2 0.097(12) 0.074(10) 0.061(7) 0.010(6) 0.012(7) 0.065(10)
 C6 0.051(9) 0.069(11) 0.075(10) 0.010(8) 0.020(7) 0.034(9)
 C8 0.102(16) 0.094(15) 0.093(12) 0.021(11) 0.047(11) 0.075(14)
 C9 0.086(12) 0.060(9) 0.080(10) 0.013(8) 0.041(9) 0.043(10)
 C10 0.061(10) 0.048(8) 0.109(12) 0.017(8) 0.035(9) 0.034(8)
 C11 0.052(10) 0.032(8) 0.16(2) 0.005(10) 0.005(11) 0.018(8)
 C12 0.121(9) 0.110(9) 0.134(10) 0.015(8) 0.005(8) 0.076(7)
 C13 0.147(10) 0.127(10) 0.146(10) 0.017(8) 0.001(8) 0.078(8)
 C14 0.155(10) 0.136(10) 0.153(10) 0.023(8) 0.003(8) 0.079(8)
 C15 0.149(10) 0.138(10) 0.155(10) 0.029(8) 0.004(8) 0.081(8)
 C16 0.127(9) 0.124(9) 0.139(10) 0.028(8) 0.006(8) 0.077(8)
 C17 0.110(9) 0.111(9) 0.131(10) 0.027(7) 0.006(7) 0.076(7)
 C21 0.064(12) 0.059(11) 0.114(15) 0.017(10) 0.031(10) 0.037(10)
 C24 0.070(11) 0.061(10) 0.076(10) 0.018(8) 0.029(8) 0.036(10)
 C28 0.116(18) 0.058(11) 0.078(11) 0.019(9) 0.027(11) 0.050(12)
 C32 0.087(13) 0.048(9) 0.084(11) -0.001(8) 0.016(9) 0.034(10)
 C37 0.078(12) 0.054(9) 0.091(11) 0.010(8) 0.024(9) 0.040(9)
 C42 0.089(11) 0.102(12) 0.120(12) 0.012(9) 0.041(9) 0.066(10)
 C48 0.081(14) 0.072(13) 0.122(17) 0.024(12) 0.035(12) 0.050(12)
 C49 0.098(15) 0.058(10) 0.099(13) 0.030(9) 0.046(11) 0.055(11)
 C53 0.115(13) 0.088(11) 0.111(12) 0.031(9) 0.047(10) 0.054(10)
 C56 0.084(13) 0.066(10) 0.097(12) 0.026(9) 0.045(10) 0.046(10)
 C57 0.114(18) 0.062(11) 0.122(17) 0.019(11) 0.042(14) 0.056(13)
 C71 0.105(17) 0.079(13) 0.108(15) 0.013(11) 0.028(12) 0.059(13)
 C75 0.061(11) 0.054(9) 0.115(14) 0.035(9) 0.042(10) 0.031(9)
 C92 0.052(10) 0.059(11) 0.116(14) 0.042(10) 0.033(9) 0.032(9)
 C99 0.066(12) 0.033(9) 0.16(2) 0.011(10) 0.036(13) 0.024(9)
 C107 0.063(11) 0.070(12) 0.088(11) 0.037(9) 0.040(9) 0.041(10)
 C114 0.122(19) 0.067(12) 0.099(14) 0.010(10) 0.027(13) 0.054(13)

_geom_special_details
;
 All esds (except the esd in the dihedral angle between two l.s. planes)
 are estimated using the full covariance matrix.  The cell esds are taken
 into account individually in the estimation of esds in distances, angles
 and torsion angles; correlations between esds in cell parameters are only
 used when they are defined by crystal symmetry.  An approximate (isotropic)
 treatment of cell esds is used for estimating esds involving l.s. planes.
;
loop_
  _geom_bond_atom_site_label_1
  _geom_bond_atom_site_label_2
  _geom_bond_distance
  _geom_bond_site_symmetry_2
  _geom_bond_publ_flag
 Ag1 Ag2 3.0625(15) . ?
 Ag1 Ag3 3.2168(15) . ?
 Ag1 Ag5 3.0698(15) . ?
 Ag1 Ag7 2.9952(17) . ?
 Ag1 S1 2.414(4) . ?
 Ag1 S8 2.421(3) . ?
 Ag2 Ag3 3.1347(15) . ?
 Ag2 Ag4 3.0246(16) . ?
 Ag2 Ag10 3.2990(16) . ?
 Ag2 S2 2.483(4) . ?
 Ag2 S8 2.484(3) . ?
 Ag2 O16 2.525(13) . ?
 Ag2 O21 2.434(15) . ?
 Ag3 S1 2.468(3) . ?
 Ag3 S2 2.496(3) . ?
 Ag3 O6 2.461(10) . ?
 Ag3 O14 2.509(12) . ?
 Ag4 Ag12 3.070(2) . ?
 Ag4 S2 2.487(3) . ?
 Ag4 S10 2.508(3) . ?
 Ag4 O7 2.469(12) . ?
 Ag4 O10 2.446(11) . ?
 Ag5 S6 2.508(4) . ?
 Ag5 S8 2.523(4) . ?
 Ag5 O8 2.427(10) . ?
 Ag5 O18 2.461(12) . ?
 Ag6 Ag7 3.0400(15) . ?
 Ag6 Ag8 3.1825(15) . ?
 Ag6 Ag9 3.1188(15) . ?
 Ag6 Ag12 3.0720(16) . ?
 Ag6 S3 2.489(3) . ?
 Ag6 S6 2.485(3) . ?
 Ag6 O1 2.535(11) . ?
 Ag6 O4 2.447(12) . ?
 Ag7 Ag8 3.3052(15) . ?
 Ag7 S1 2.520(3) . ?
 Ag7 S6 2.504(3) . ?
 Ag7 O9 2.395(12) . ?
 Ag7 O31 2.389(10) . ?
 Ag8 S1 2.516(4) . ?
 Ag8 S3 2.510(4) . ?
 Ag8 O5 2.408(12) . ?
 Ag8 O23 2.367(11) . ?
 Ag9 Ag12 3.1311(16) . ?
 Ag9 S6 2.463(3) . ?
 Ag9 S10 2.474(3) . ?
 Ag9 O17 2.483(11) . ?
 Ag10 S8 2.507(4) . ?
 Ag10 S10 2.528(4) . ?
 Ag10 O3 2.375(11) . ?
 Ag10 O19 2.452(15) . ?
 Ag11 Ag12 3.3305(17) . ?
 Ag11 S2 2.530(4) . ?
 Ag11 S3 2.522(4) . ?
 Ag11 O11 2.392(11) . ?
 Ag11 O13 2.483(10) . ?
 Ag12 S3 2.440(4) . ?
 Ag12 S10 2.453(4) . ?
 Ag12 O33 2.37(2) . ?
 S1 C104 1.881(14) . ?
 S2 C7 1.844(15) . ?
 S3 C67 1.86(2) . ?
 S4 O10 1.470(12) . ?
 S4 O16 1.450(13) . ?
 S4 O19 1.453(14) . ?
 S4 C77 1.745(17) . ?
 S5 O2 1.439(15) . ?
 S5 O4 1.451(11) . ?
 S5 O12 1.439(13) . ?
 S5 C27 1.769(17) . ?
 S6 C31 1.877(14) . ?
 S7 O3 1.484(14) . ?
 S7 O8 1.450(11) . ?
 S7 O17 1.495(15) . ?
 S7 C60 1.787(15) . ?
 S8 C3 1.829(17) . ?
 S9 O6 1.464(13) . ?
 S9 O13 1.467(11) . ?
 S9 O23 1.432(12) . ?
 S9 C23 1.789(13) . ?
 S10 C18 1.853(18) . ?
 S11 O1 1.454(12) . ?
 S11 O5 1.460(12) . ?
 S11 O9 1.439(15) . ?
 S11 C2 1.80(2) . ?
 S12 O14 1.512(13) . ?
 S12 O15 1.414(12) . ?
 S12 O21 1.435(13) . ?
 S12 C44 1.769(19) . ?
 S13 O7 1.468(13) . ?
 S13 O11 1.453(11) . ?
 S13 O27 1.468(17) . ?
 S13 C58 1.785(16) . ?
 S14 O18 1.458(11) . ?
 S14 O22 1.432(12) . ?
 S14 O31 1.475(14) . ?
 S14 C98 1.786(13) . ?
 O20 C50 1.18(2) . ?
 O24 C29 1.20(2) . ?
 O25 C96 1.23(3) . ?
 O26 C106 1.16(3) . ?
 O28 C73 1.27(2) . ?
 O29 C38 1.17(3) . ?
 O30 C120 1.16(2) . ?
 O32 C121 1.17(2) . ?
 O33 H33A 0.8697 . ?
 O33 H33B 0.8700 . ?
 C1 C2 1.55(3) . ?
 C1 C120 1.51(2) . ?
 C1 C122 1.52(2) . ?
 C1 C125 1.51(2) . ?
 C2 H2A 0.9900 . ?
 C2 H2B 0.9900 . ?
 C3 H3 1.0000 . ?
 C3 C45 1.49(3) . ?
 C3 C87 1.49(2) . ?
 C4 H4A 0.9900 . ?
 C4 H4B 0.9900 . ?
 C4 C19 1.56(3) . ?
 C4 C39 1.55(3) . ?
 C5 H5A 0.9800 . ?
 C5 H5B 0.9800 . ?
 C5 H5C 0.9800 . ?
 C5 C26 1.50(3) . ?
 C7 H7 1.0000 . ?
 C7 C36 1.55(2) . ?
 C7 C105 1.52(2) . ?
 C18 H18 1.0000 . ?
 C18 H18A 1.0000 . ?
 C18 C63 1.50(2) . ?
 C18 C68 1.47(2) . ?
 C18 C128 1.52(3) . ?
 C18 C129 1.51(3) . ?
 C19 H19A 0.9900 . ?
 C19 H19B 0.9900 . ?
 C19 C91 1.54(3) . ?
 C20 H20 1.0000 . ?
 C20 C54 1.55(4) . ?
 C20 C70 1.53(4) . ?
 C20 C85 1.58(5) . ?
 C22 C26 1.55(3) . ?
 C22 C29 1.45(2) . ?
 C22 C40 1.51(2) . ?
 C22 C98 1.54(2) . ?
 C23 H23A 0.9900 . ?
 C23 H23B 0.9900 . ?
 C23 C83 1.57(2) . ?
 C25 H25A 0.9801 . ?
 C25 H25B 0.9798 . ?
 C25 H25C 0.9799 . ?
 C25 C67 1.49(4) . ?
 C26 C41 1.53(3) . ?
 C26 C82 1.57(4) . ?
 C27 H27A 0.9900 . ?
 C27 H27B 0.9900 . ?
 C27 C46 1.52(2) . ?
 C29 C79 1.46(2) . ?
 C30 H30A 0.9800 . ?
 C30 H30B 0.9800 . ?
 C30 H30C 0.9800 . ?
 C30 C31 1.52(3) . ?
 C31 H31 1.0000 . ?
 C31 C88 1.51(2) . ?
 C33 H33C 0.9900 . ?
 C33 H33D 0.9900 . ?
 C33 C83 1.56(3) . ?
 C33 C97 1.49(3) . ?
 C34 H34A 0.9900 . ?
 C34 H34B 0.9900 . ?
 C34 C39 1.51(3) . ?
 C34 C73 1.54(3) . ?
 C35 H35A 0.9900 . ?
 C35 H35B 0.9900 . ?
 C35 C78 1.51(2) . ?
 C35 C120 1.49(2) . ?
 C36 H36A 0.9800 . ?
 C36 H36B 0.9800 . ?
 C36 H36C 0.9800 . ?
 C38 C47 1.52(3) . ?
 C38 C93 1.49(3) . ?
 C39 H39 1.0000 . ?
 C39 C86 1.51(3) . ?
 C40 H40A 0.9900 . ?
 C40 H40B 0.9900 . ?
 C40 C52 1.52(3) . ?
 C41 H41 1.0000 . ?
 C41 C52 1.49(3) . ?
 C41 C79 1.57(4) . ?
 C43 H43A 0.9800 . ?
 C43 H43B 0.9800 . ?
 C43 H43C 0.9800 . ?
 C43 C70 1.64(4) . ?
 C44 H44A 0.9900 . ?
 C44 H44B 0.9900 . ?
 C44 C47 1.54(2) . ?
 C45 H45A 0.9800 . ?
 C45 H45B 0.9800 . ?
 C45 H45C 0.9800 . ?
 C46 C62 1.56(3) . ?
 C46 C65 1.56(3) . ?
 C46 C106 1.55(3) . ?
 C47 C66 1.58(3) . ?
 C47 C101 1.57(3) . ?
 C50 C76 1.57(2) . ?
 C50 C83 1.54(2) . ?
 C51 H51 1.0000 . ?
 C51 C74 1.57(2) . ?
 C51 C76 1.47(3) . ?
 C51 C97 1.54(3) . ?
 C52 H52A 0.9900 . ?
 C52 H52B 0.9900 . ?
 C54 H54A 0.9900 . ?
 C54 H54B 0.9900 . ?
 C54 C96 1.47(3) . ?
 C55 H55A 0.9800 . ?
 C55 H55B 0.9800 . ?
 C55 H55C 0.9800 . ?
 C55 C67 1.55(3) . ?
 C58 H58A 0.9900 . ?
 C58 H58B 0.9900 . ?
 C58 C90 1.48(2) . ?
 C59 H59 1.0000 . ?
 C59 C80 1.55(4) . ?
 C59 C93 1.61(4) . ?
 C59 C101 1.56(4) . ?
 C60 H60A 0.9900 . ?
 C60 H60B 0.9900 . ?
 C60 C91 1.50(3) . ?
 C61 H61A 0.9800 . ?
 C61 H61B 0.9800 . ?
 C61 H61C 0.9800 . ?
 C61 C70 1.50(4) . ?
 C62 C64 1.51(3) . ?
 C62 C84 1.42(4) . ?
 C62 C109 1.53(4) . ?
 C63 H63A 0.9800 . ?
 C63 H63B 0.9800 . ?
 C63 H63C 0.9800 . ?
 C64 H64 1.0000 . ?
 C64 C72 1.56(4) . ?
 C64 C110 1.44(5) . ?
 C65 H65A 0.9900 . ?
 C65 H65B 0.9900 . ?
 C65 C110 1.52(4) . ?
 C66 H66A 0.9900 . ?
 C66 H66B 0.9900 . ?
 C66 C80 1.52(3) . ?
 C67 H67 1.0000 . ?
 C68 H68A 0.9800 . ?
 C68 H68B 0.9800 . ?
 C68 H68C 0.9800 . ?
 C69 H69A 0.9800 . ?
 C69 H69B 0.9800 . ?
 C69 H69C 0.9800 . ?
 C69 C86 1.53(2) . ?
 C70 C90 1.54(3) . ?
 C72 H72A 0.9900 . ?
 C72 H72B 0.9900 . ?
 C72 C106 1.51(3) . ?
 C73 C91 1.54(2) . ?
 C74 C83 1.55(2) . ?
 C74 C89 1.53(3) . ?
 C74 C94 1.54(3) . ?
 C76 H76A 0.9900 . ?
 C76 H76B 0.9900 . ?
 C77 H77A 0.9900 . ?
 C77 H77B 0.9900 . ?
 C77 C115 1.55(2) . ?
 C78 H78 1.0000 . ?
 C78 C122 1.55(2) . ?
 C78 C123 1.53(2) . ?
 C79 H79A 0.9900 . ?
 C79 H79B 0.9900 . ?
 C80 H80A 0.9900 . ?
 C80 H80B 0.9900 . ?
 C81 H81A 0.9800 . ?
 C81 H81B 0.9800 . ?
 C81 H81C 0.9800 . ?
 C81 C86 1.45(3) . ?
 C82 H82A 0.9800 . ?
 C82 H82B 0.9800 . ?
 C82 H82C 0.9800 . ?
 C84 H84A 0.9800 . ?
 C84 H84B 0.9800 . ?
 C84 H84C 0.9800 . ?
 C85 H85A 0.9900 . ?
 C85 H85B 0.9900 . ?
 C85 C95 1.53(4) . ?
 C86 C91 1.55(2) . ?
 C87 H87A 0.9800 . ?
 C87 H87B 0.9800 . ?
 C87 H87C 0.9800 . ?
 C88 H88A 0.9800 . ?
 C88 H88B 0.9800 . ?
 C88 H88C 0.9800 . ?
 C89 H89A 0.9800 . ?
 C89 H89B 0.9800 . ?
 C89 H89C 0.9800 . ?
 C90 C95 1.56(3) . ?
 C90 C96 1.54(3) . ?
 C93 H93A 0.9900 . ?
 C93 H93B 0.9900 . ?
 C94 H94A 0.9800 . ?
 C94 H94B 0.9800 . ?
 C94 H94C 0.9800 . ?
 C95 H95A 0.9900 . ?
 C95 H95B 0.9900 . ?
 C97 H97A 0.9900 . ?
 C97 H97B 0.9900 . ?
 C98 H98A 0.9900 . ?
 C98 H98B 0.9900 . ?
 C101 C102 1.58(5) . ?
 C101 C103 1.46(4) . ?
 C102 H10A 0.9801 . ?
 C102 H10B 0.9798 . ?
 C102 H10C 0.9802 . ?
 C103 H10D 0.9800 . ?
 C103 H10E 0.9800 . ?
 C103 H10F 0.9800 . ?
 C104 H104 1.0000 . ?
 C104 C108 1.50(2) . ?
 C104 C118 1.50(3) . ?
 C105 H10G 0.9800 . ?
 C105 H10H 0.9801 . ?
 C105 H10I 0.9799 . ?
 C108 H10J 0.9800 . ?
 C108 H10K 0.9800 . ?
 C108 H10L 0.9800 . ?
 C109 H10M 0.9800 . ?
 C109 H10N 0.9800 . ?
 C109 H10O 0.9800 . ?
 C110 H11A 0.9900 . ?
 C110 H11B 0.9900 . ?
 C111 H111 1.0000 . ?
 C111 C112 1.497(17) . ?
 C111 C116 1.525(18) . ?
 C111 C117 1.509(18) . ?
 C112 C113 1.49(2) . ?
 C112 C115 1.488(16) . ?
 C112 C127 1.54(2) . ?
 C113 H11C 0.9800 . ?
 C113 H11D 0.9800 . ?
 C113 H11E 0.9800 . ?
 C115 C121 1.521(18) . ?
 C115 C126 1.565(18) . ?
 C116 H11F 0.9900 . ?
 C116 H11G 0.9900 . ?
 C116 C126 1.502(18) . ?
 C117 H11H 0.9900 . ?
 C117 H11I 0.9900 . ?
 C117 C121 1.510(18) . ?
 C118 H11J 0.9800 . ?
 C118 H11K 0.9800 . ?
 C118 H11L 0.9800 . ?
 C119 H11M 0.9800 . ?
 C119 H11N 0.9800 . ?
 C119 H11O 0.9800 . ?
 C119 C122 1.49(2) . ?
 C122 C124 1.55(2) . ?
 C123 H12A 0.9900 . ?
 C123 H12B 0.9900 . ?
 C123 C125 1.54(2) . ?
 C124 H12C 0.9800 . ?
 C124 H12D 0.9800 . ?
 C124 H12E 0.9800 . ?
 C125 H12F 0.9900 . ?
 C125 H12G 0.9900 . ?
 C126 H12H 0.9900 . ?
 C126 H12I 0.9900 . ?
 C127 H12J 0.9800 . ?
 C127 H12K 0.9800 . ?
 C127 H12L 0.9795 . ?
 C128 H12M 0.9797 . ?
 C128 H12N 0.9803 . ?
 C128 H12O 0.9800 . ?
 C129 H12P 0.9800 . ?
 C129 H12Q 0.9800 . ?
 C129 H12R 0.9800 . ?
 Cl1 C100 1.67(3) . ?
 Cl2 C100 1.74(3) . ?
 Cl3 C100 1.73(3) . ?
 C100 H100 1.0000 . ?
 Cl4 C130 1.72(4) . ?
 Cl5 C130 1.72(4) . ?
 Cl6 C130 1.72(4) . ?
 C130 H130 1.0000 . ?
 N1 H1 0.8800 . ?
 N1 C28 1.34(3) . ?
 N1 C42 1.22(3) . ?
 N2 H2 0.8800 . ?
 N2 C75 1.38(3) . ?
 N2 C92 1.27(2) . ?
 C6 H6 0.9500 . ?
 C6 C24 1.40(3) . ?
 C6 C92 1.40(2) . ?
 C8 C9 1.46(3) . ?
 C8 C17 1.35(3) . ?
 C8 C21 1.46(3) . ?
 C9 C10 1.44(2) . ?
 C9 C57 1.44(3) . ?
 C10 C11 1.40(3) . ?
 C10 C37 1.43(3) . ?
 C11 C12 1.41(3) . ?
 C11 C99 1.51(2) . ?
 C12 C13 1.3900 . ?
 C12 C17 1.3900 . ?
 C13 H13 0.9500 . ?
 C13 C14 1.3900 . ?
 C14 H14 0.9500 . ?
 C14 C15 1.3900 . ?
 C15 H15 0.9500 . ?
 C15 C16 1.3900 . ?
 C16 H16 0.9500 . ?
 C16 C17 1.3900 . ?
 C21 H21 0.9500 . ?
 C21 C48 1.26(3) . ?
 C24 C32 1.46(2) . ?
 C24 C56 1.42(2) . ?
 C28 H28 0.9500 . ?
 C28 C107 1.36(2) . ?
 C32 H32 0.9500 . ?
 C32 C99 1.36(3) . ?
 C37 H37 0.9500 . ?
 C37 C71 1.35(3) . ?
 C42 H42 0.9500 . ?
 C42 C53 1.41(3) . ?
 C48 H48 0.9500 . ?
 C48 C49 1.45(2) . ?
 C49 C53 1.41(3) . ?
 C49 C107 1.35(3) . ?
 C53 H53 0.9500 . ?
 C56 H56 0.9500 . ?
 C56 C75 1.34(2) . ?
 C57 H57 0.9500 . ?
 C57 C114 1.37(3) . ?
 C71 H71 0.9500 . ?
 C71 C114 1.44(3) . ?
 C75 H75 0.9500 . ?
 C92 H92 0.9500 . ?
 C99 H99 0.9500 . ?
 C107 H107 0.9500 . ?
 C114 H114 0.9500 . ?

loop_
  _geom_angle_atom_site_label_1
  _geom_angle_atom_site_label_2
  _geom_angle_atom_site_label_3
  _geom_angle
  _geom_angle_site_symmetry_1
  _geom_angle_site_symmetry_3
  _geom_angle_publ_flag
 Ag2 Ag1 Ag3 59.84(3) . . ?
 Ag2 Ag1 Ag5 98.77(4) . . ?
 Ag5 Ag1 Ag3 139.21(6) . . ?
 Ag7 Ag1 Ag2 128.48(6) . . ?
 Ag7 Ag1 Ag3 96.48(5) . . ?
 Ag7 Ag1 Ag5 68.89(4) . . ?
 S1 Ag1 Ag2 107.11(8) . . ?
 S1 Ag1 Ag3 49.51(8) . . ?
 S1 Ag1 Ag5 122.03(10) . . ?
 S1 Ag1 Ag7 54.25(8) . . ?
 S1 Ag1 S8 149.92(13) . . ?
 S8 Ag1 Ag2 52.28(8) . . ?
 S8 Ag1 Ag3 111.51(9) . . ?
 S8 Ag1 Ag5 53.12(9) . . ?
 S8 Ag1 Ag7 117.46(10) . . ?
 Ag1 Ag2 Ag3 62.53(3) . . ?
 Ag1 Ag2 Ag10 91.39(4) . . ?
 Ag3 Ag2 Ag10 134.46(5) . . ?
 Ag4 Ag2 Ag1 121.49(5) . . ?
 Ag4 Ag2 Ag3 95.97(4) . . ?
 Ag4 Ag2 Ag10 65.14(4) . . ?
 S2 Ag2 Ag1 108.79(9) . . ?
 S2 Ag2 Ag3 51.17(7) . . ?
 S2 Ag2 Ag4 52.56(8) . . ?
 S2 Ag2 Ag10 116.28(9) . . ?
 S2 Ag2 S8 145.32(13) . . ?
 S2 Ag2 O16 107.4(3) . . ?
 S8 Ag2 Ag1 50.46(8) . . ?
 S8 Ag2 Ag3 112.38(9) . . ?
 S8 Ag2 Ag4 109.93(10) . . ?
 S8 Ag2 Ag10 48.94(8) . . ?
 S8 Ag2 O16 96.6(3) . . ?
 O16 Ag2 Ag1 143.8(3) . . ?
 O16 Ag2 Ag3 150.2(3) . . ?
 O16 Ag2 Ag4 80.0(3) . . ?
 O16 Ag2 Ag10 70.6(3) . . ?
 O21 Ag2 Ag1 87.9(4) . . ?
 O21 Ag2 Ag3 78.3(4) . . ?
 O21 Ag2 Ag4 143.7(4) . . ?
 O21 Ag2 Ag10 141.1(3) . . ?
 O21 Ag2 S2 100.6(4) . . ?
 O21 Ag2 S8 105.2(4) . . ?
 O21 Ag2 O16 87.6(5) . . ?
 Ag2 Ag3 Ag1 57.64(3) . . ?
 S1 Ag3 Ag1 48.07(8) . . ?
 S1 Ag3 Ag2 103.61(8) . . ?
 S1 Ag3 S2 134.77(11) . . ?
 S1 Ag3 O14 116.9(3) . . ?
 S2 Ag3 Ag1 103.92(8) . . ?
 S2 Ag3 Ag2 50.79(8) . . ?
 S2 Ag3 O14 99.1(3) . . ?
 O6 Ag3 Ag1 144.0(3) . . ?
 O6 Ag3 Ag2 158.4(3) . . ?
 O6 Ag3 S1 97.4(3) . . ?
 O6 Ag3 S2 109.7(3) . . ?
 O6 Ag3 O14 90.0(4) . . ?
 O14 Ag3 Ag1 97.3(3) . . ?
 O14 Ag3 Ag2 85.1(3) . . ?
 Ag2 Ag4 Ag12 111.98(5) . . ?
 S2 Ag4 Ag2 52.46(9) . . ?
 S2 Ag4 Ag12 101.19(10) . . ?
 S2 Ag4 S10 135.83(11) . . ?
 S10 Ag4 Ag2 101.78(9) . . ?
 S10 Ag4 Ag12 50.98(10) . . ?
 O7 Ag4 Ag2 160.7(3) . . ?
 O7 Ag4 Ag12 71.2(3) . . ?
 O7 Ag4 S2 108.4(3) . . ?
 O7 Ag4 S10 94.7(3) . . ?
 O10 Ag4 Ag2 86.5(3) . . ?
 O10 Ag4 Ag12 149.0(3) . . ?
 O10 Ag4 S2 109.8(3) . . ?
 O10 Ag4 S10 102.3(3) . . ?
 O10 Ag4 O7 99.7(4) . . ?
 S6 Ag5 Ag1 94.47(8) . . ?
 S6 Ag5 S8 122.30(12) . . ?
 S8 Ag5 Ag1 50.15(8) . . ?
 O8 Ag5 Ag1 151.8(3) . . ?
 O8 Ag5 S6 105.8(3) . . ?
 O8 Ag5 S8 101.8(3) . . ?
 O8 Ag5 O18 108.3(4) . . ?
 O18 Ag5 Ag1 81.6(3) . . ?
 O18 Ag5 S6 110.8(4) . . ?
 O18 Ag5 S8 106.8(4) . . ?
 Ag7 Ag6 Ag8 64.12(3) . . ?
 Ag7 Ag6 Ag9 96.18(4) . . ?
 Ag7 Ag6 Ag12 124.72(5) . . ?
 Ag9 Ag6 Ag8 132.13(5) . . ?
 Ag12 Ag6 Ag8 93.81(4) . . ?
 Ag12 Ag6 Ag9 60.76(3) . . ?
 S3 Ag6 Ag7 111.16(9) . . ?
 S3 Ag6 Ag8 50.74(8) . . ?
 S3 Ag6 Ag9 110.32(9) . . ?
 S3 Ag6 Ag12 50.74(9) . . ?
 S3 Ag6 O1 99.8(3) . . ?
 S6 Ag6 Ag7 52.74(8) . . ?
 S6 Ag6 Ag8 114.65(9) . . ?
 S6 Ag6 Ag9 50.62(7) . . ?
 S6 Ag6 Ag12 107.64(8) . . ?
 S6 Ag6 S3 143.81(13) . . ?
 S6 Ag6 O1 107.1(3) . . ?
 O1 Ag6 Ag7 79.8(3) . . ?
 O1 Ag6 Ag8 74.0(3) . . ?
 O1 Ag6 Ag9 148.8(3) . . ?
 O1 Ag6 Ag12 145.1(3) . . ?
 O4 Ag6 Ag7 140.9(3) . . ?
 O4 Ag6 Ag8 143.7(3) . . ?
 O4 Ag6 Ag9 79.1(3) . . ?
 O4 Ag6 Ag12 87.0(3) . . ?
 O4 Ag6 S3 106.7(3) . . ?
 O4 Ag6 S6 99.4(3) . . ?
 O4 Ag6 O1 84.8(4) . . ?
 Ag1 Ag7 Ag6 109.11(4) . . ?
 Ag1 Ag7 Ag8 90.38(4) . . ?
 Ag6 Ag7 Ag8 60.03(3) . . ?
 S1 Ag7 Ag1 51.04(9) . . ?
 S1 Ag7 Ag6 101.87(8) . . ?
 S1 Ag7 Ag8 48.92(9) . . ?
 S6 Ag7 Ag1 96.39(9) . . ?
 S6 Ag7 Ag6 52.17(8) . . ?
 S6 Ag7 Ag8 110.16(8) . . ?
 S6 Ag7 S1 132.81(10) . . ?
 O9 Ag7 Ag1 153.5(3) . . ?
 O9 Ag7 Ag6 85.8(3) . . ?
 O9 Ag7 Ag8 78.1(3) . . ?
 O9 Ag7 S1 105.5(3) . . ?
 O9 Ag7 S6 109.9(4) . . ?
 O31 Ag7 Ag1 86.8(3) . . ?
 O31 Ag7 Ag6 148.6(3) . . ?
 O31 Ag7 Ag8 149.4(3) . . ?
 O31 Ag7 S1 109.1(3) . . ?
 O31 Ag7 S6 100.4(3) . . ?
 O31 Ag7 O9 91.2(5) . . ?
 Ag6 Ag8 Ag7 55.84(3) . . ?
 S1 Ag8 Ag6 98.20(8) . . ?
 S1 Ag8 Ag7 49.03(7) . . ?
 S3 Ag8 Ag6 50.16(8) . . ?
 S3 Ag8 Ag7 102.80(9) . . ?
 S3 Ag8 S1 125.51(12) . . ?
 O5 Ag8 Ag6 88.0(3) . . ?
 O5 Ag8 Ag7 80.9(3) . . ?
 O5 Ag8 S1 106.5(4) . . ?
 O5 Ag8 S3 113.7(3) . . ?
 O23 Ag8 Ag6 150.7(4) . . ?
 O23 Ag8 Ag7 153.4(4) . . ?
 O23 Ag8 S1 108.6(4) . . ?
 O23 Ag8 S3 102.7(4) . . ?
 O23 Ag8 O5 95.4(4) . . ?
 Ag6 Ag9 Ag12 58.88(4) . . ?
 S6 Ag9 Ag6 51.23(8) . . ?
 S6 Ag9 Ag12 106.44(8) . . ?
 S6 Ag9 S10 135.69(11) . . ?
 S6 Ag9 O17 103.1(3) . . ?
 S10 Ag9 Ag6 105.81(9) . . ?
 S10 Ag9 Ag12 50.26(9) . . ?
 S10 Ag9 O17 103.2(4) . . ?
 O17 Ag9 Ag6 150.5(4) . . ?
 O17 Ag9 Ag12 150.0(3) . . ?
 S8 Ag10 Ag2 48.32(8) . . ?
 S8 Ag10 S10 121.39(13) . . ?
 S10 Ag10 Ag2 94.34(8) . . ?
 O3 Ag10 Ag2 155.1(4) . . ?
 O3 Ag10 S8 108.0(4) . . ?
 O3 Ag10 S10 107.0(4) . . ?
 O3 Ag10 O19 98.5(4) . . ?
 O19 Ag10 Ag2 87.8(3) . . ?
 O19 Ag10 S8 114.3(3) . . ?
 O19 Ag10 S10 105.0(3) . . ?
 S2 Ag11 Ag12 93.66(8) . . ?
 S3 Ag11 Ag12 46.80(9) . . ?
 S3 Ag11 S2 121.82(11) . . ?
 O11 Ag11 Ag12 87.4(3) . . ?
 O11 Ag11 S2 100.4(4) . . ?
 O11 Ag11 S3 114.7(4) . . ?
 O11 Ag11 O13 102.3(4) . . ?
 O13 Ag11 Ag12 156.1(3) . . ?
 O13 Ag11 S2 105.8(3) . . ?
 O13 Ag11 S3 109.7(3) . . ?
 Ag4 Ag12 Ag6 123.93(6) . . ?
 Ag4 Ag12 Ag9 95.47(5) . . ?
 Ag4 Ag12 Ag11 65.89(4) . . ?
 Ag6 Ag12 Ag9 60.36(3) . . ?
 Ag6 Ag12 Ag11 93.96(4) . . ?
 Ag9 Ag12 Ag11 133.47(6) . . ?
 S3 Ag12 Ag4 110.59(10) . . ?
 S3 Ag12 Ag6 52.16(8) . . ?
 S3 Ag12 Ag9 111.31(9) . . ?
 S3 Ag12 Ag11 48.90(9) . . ?
 S3 Ag12 S10 145.01(14) . . ?
 S10 Ag12 Ag4 52.59(9) . . ?
 S10 Ag12 Ag6 107.75(9) . . ?
 S10 Ag12 Ag9 50.84(8) . . ?
 S10 Ag12 Ag11 116.86(10) . . ?
 O33 Ag12 Ag4 109.9(5) . . ?
 O33 Ag12 Ag6 126.2(5) . . ?
 O33 Ag12 Ag9 115.9(7) . . ?
 O33 Ag12 Ag11 110.6(6) . . ?
 O33 Ag12 S3 112.4(7) . . ?
 O33 Ag12 S10 102.5(7) . . ?
 Ag1 S1 Ag3 82.42(11) . . ?
 Ag1 S1 Ag7 74.71(9) . . ?
 Ag1 S1 Ag8 130.37(13) . . ?
 Ag3 S1 Ag7 136.72(13) . . ?
 Ag3 S1 Ag8 85.74(11) . . ?
 Ag8 S1 Ag7 82.05(11) . . ?
 C104 S1 Ag1 114.2(6) . . ?
 C104 S1 Ag3 113.4(5) . . ?
 C104 S1 Ag7 109.4(5) . . ?
 C104 S1 Ag8 114.8(6) . . ?
 Ag2 S2 Ag3 78.04(10) . . ?
 Ag2 S2 Ag4 74.98(9) . . ?
 Ag2 S2 Ag11 135.07(13) . . ?
 Ag3 S2 Ag11 85.01(11) . . ?
 Ag4 S2 Ag3 133.43(13) . . ?
 Ag4 S2 Ag11 88.08(12) . . ?
 C7 S2 Ag2 111.3(6) . . ?
 C7 S2 Ag3 111.3(5) . . ?
 C7 S2 Ag4 113.6(5) . . ?
 C7 S2 Ag11 113.6(6) . . ?
 Ag6 S3 Ag8 79.09(10) . . ?
 Ag6 S3 Ag11 138.39(17) . . ?
 Ag8 S3 Ag11 88.71(12) . . ?
 Ag12 S3 Ag6 77.10(11) . . ?
 Ag12 S3 Ag8 134.68(17) . . ?
 Ag12 S3 Ag11 84.30(12) . . ?
 C67 S3 Ag6 110.4(6) . . ?
 C67 S3 Ag8 110.7(7) . . ?
 C67 S3 Ag11 111.2(6) . . ?
 C67 S3 Ag12 113.6(7) . . ?
 O10 S4 C77 107.0(8) . . ?
 O16 S4 O10 113.6(8) . . ?
 O16 S4 O19 110.9(8) . . ?
 O16 S4 C77 105.0(9) . . ?
 O19 S4 O10 111.1(8) . . ?
 O19 S4 C77 108.9(10) . . ?
 O2 S5 O4 114.0(7) . . ?
 O2 S5 C27 106.1(9) . . ?
 O4 S5 C27 101.1(8) . . ?
 O12 S5 O2 110.0(8) . . ?
 O12 S5 O4 115.8(8) . . ?
 O12 S5 C27 108.9(9) . . ?
 Ag6 S6 Ag5 135.75(13) . . ?
 Ag6 S6 Ag7 75.09(9) . . ?
 Ag7 S6 Ag5 86.42(11) . . ?
 Ag9 S6 Ag5 87.99(11) . . ?
 Ag9 S6 Ag6 78.15(10) . . ?
 Ag9 S6 Ag7 134.68(13) . . ?
 C31 S6 Ag5 112.9(6) . . ?
 C31 S6 Ag6 111.3(6) . . ?
 C31 S6 Ag7 112.7(5) . . ?
 C31 S6 Ag9 110.9(4) . . ?
 O3 S7 O17 116.8(9) . . ?
 O3 S7 C60 108.5(9) . . ?
 O8 S7 O3 111.2(8) . . ?
 O8 S7 O17 110.9(8) . . ?
 O8 S7 C60 106.0(7) . . ?
 O17 S7 C60 102.6(8) . . ?
 Ag1 S8 Ag2 77.26(10) . . ?
 Ag1 S8 Ag5 76.73(11) . . ?
 Ag1 S8 Ag10 135.11(18) . . ?
 Ag2 S8 Ag5 136.80(17) . . ?
 Ag2 S8 Ag10 82.75(11) . . ?
 Ag10 S8 Ag5 92.09(13) . . ?
 C3 S8 Ag1 111.8(5) . . ?
 C3 S8 Ag2 110.9(5) . . ?
 C3 S8 Ag5 110.6(5) . . ?
 C3 S8 Ag10 112.8(5) . . ?
 O6 S9 O13 113.4(7) . . ?
 O6 S9 C23 103.6(7) . . ?
 O13 S9 C23 108.6(6) . . ?
 O23 S9 O6 111.2(7) . . ?
 O23 S9 O13 113.5(8) . . ?
 O23 S9 C23 105.7(7) . . ?
 Ag4 S10 Ag10 85.29(13) . . ?
 Ag9 S10 Ag4 134.16(13) . . ?
 Ag9 S10 Ag10 86.77(11) . . ?
 Ag12 S10 Ag4 76.43(10) . . ?
 Ag12 S10 Ag9 78.90(12) . . ?
 Ag12 S10 Ag10 136.44(14) . . ?
 C18 S10 Ag4 112.4(6) . . ?
 C18 S10 Ag9 111.8(5) . . ?
 C18 S10 Ag10 115.2(8) . . ?
 C18 S10 Ag12 108.3(8) . . ?
 O1 S11 O5 111.6(8) . . ?
 O1 S11 C2 103.6(9) . . ?
 O5 S11 C2 106.6(10) . . ?
 O9 S11 O1 113.5(8) . . ?
 O9 S11 O5 113.9(9) . . ?
 O9 S11 C2 106.7(10) . . ?
 O14 S12 C44 106.6(9) . . ?
 O15 S12 O14 111.0(7) . . ?
 O15 S12 O21 110.8(9) . . ?
 O15 S12 C44 110.7(8) . . ?
 O21 S12 O14 112.8(9) . . ?
 O21 S12 C44 104.6(9) . . ?
 O7 S13 O27 112.2(8) . . ?
 O7 S13 C58 105.3(9) . . ?
 O11 S13 O7 115.2(7) . . ?
 O11 S13 O27 111.5(9) . . ?
 O11 S13 C58 105.7(7) . . ?
 O27 S13 C58 106.0(8) . . ?
 O18 S14 O31 113.4(8) . . ?
 O18 S14 C98 103.4(7) . . ?
 O22 S14 O18 110.4(8) . . ?
 O22 S14 O31 113.6(7) . . ?
 O22 S14 C98 108.5(8) . . ?
 O31 S14 C98 106.8(8) . . ?
 S11 O1 Ag6 118.5(7) . . ?
 S7 O3 Ag10 116.8(7) . . ?
 S5 O4 Ag6 138.2(8) . . ?
 S11 O5 Ag8 111.7(6) . . ?
 S9 O6 Ag3 121.3(6) . . ?
 S13 O7 Ag4 133.4(7) . . ?
 S7 O8 Ag5 124.6(6) . . ?
 S11 O9 Ag7 116.9(7) . . ?
 S4 O10 Ag4 117.5(6) . . ?
 S13 O11 Ag11 127.4(7) . . ?
 S9 O13 Ag11 115.5(6) . . ?
 S12 O14 Ag3 124.2(6) . . ?
 S4 O16 Ag2 123.3(8) . . ?
 S7 O17 Ag9 118.5(7) . . ?
 S14 O18 Ag5 116.1(7) . . ?
 S4 O19 Ag10 111.8(7) . . ?
 S12 O21 Ag2 137.5(10) . . ?
 S9 O23 Ag8 121.5(7) . . ?
 S14 O31 Ag7 118.5(6) . . ?
 Ag12 O33 H33A 146.0 . . ?
 Ag12 O33 H33B 108.3 . . ?
 H33A O33 H33B 104.5 . . ?
 C120 C1 C2 106.2(19) . . ?
 C120 C1 C122 108(2) . . ?
 C122 C1 C2 121.2(19) . . ?
 C125 C1 C2 119(2) . . ?
 C125 C1 C120 100.1(19) . . ?
 C125 C1 C122 99(2) . . ?
 S11 C2 H2A 107.6 . . ?
 S11 C2 H2B 107.6 . . ?
 C1 C2 S11 118.9(17) . . ?
 C1 C2 H2A 107.6 . . ?
 C1 C2 H2B 107.6 . . ?
 H2A C2 H2B 107.0 . . ?
 S8 C3 H3 107.5 . . ?
 C45 C3 S8 109.7(13) . . ?
 C45 C3 H3 107.5 . . ?
 C87 C3 S8 112.5(11) . . ?
 C87 C3 H3 107.5 . . ?
 C87 C3 C45 112.1(18) . . ?
 H4A C4 H4B 109.4 . . ?
 C19 C4 H4A 111.6 . . ?
 C19 C4 H4B 111.6 . . ?
 C39 C4 H4A 111.6 . . ?
 C39 C4 H4B 111.6 . . ?
 C39 C4 C19 100.8(16) . . ?
 H5A C5 H5B 109.5 . . ?
 H5A C5 H5C 109.5 . . ?
 H5B C5 H5C 109.5 . . ?
 C26 C5 H5A 109.5 . . ?
 C26 C5 H5B 109.5 . . ?
 C26 C5 H5C 109.5 . . ?
 S2 C7 H7 107.9 . . ?
 C36 C7 S2 109.9(13) . . ?
 C36 C7 H7 107.9 . . ?
 C105 C7 S2 110.5(10) . . ?
 C105 C7 H7 107.9 . . ?
 C105 C7 C36 112.6(15) . . ?
 S10 C18 H18 108.6 . . ?
 S10 C18 H18A 104.2 . . ?
 C63 C18 S10 111.2(17) . . ?
 C63 C18 H18 108.6 . . ?
 C63 C18 C128 109(3) . . ?
 C68 C18 S10 108.3(19) . . ?
 C68 C18 H18A 104.2 . . ?
 C68 C18 C129 123(3) . . ?
 C128 C18 S10 110(2) . . ?
 C128 C18 H18 108.6 . . ?
 C129 C18 S10 110.8(18) . . ?
 C129 C18 H18A 104.2 . . ?
 C4 C19 H19A 111.0 . . ?
 C4 C19 H19B 111.0 . . ?
 H19A C19 H19B 109.0 . . ?
 C91 C19 C4 103.9(13) . . ?
 C91 C19 H19A 111.0 . . ?
 C91 C19 H19B 111.0 . . ?
 C54 C20 H20 114.8 . . ?
 C54 C20 C85 105(3) . . ?
 C70 C20 H20 114.8 . . ?
 C70 C20 C54 100.8(19) . . ?
 C70 C20 C85 104.7(19) . . ?
 C85 C20 H20 114.8 . . ?
 C29 C22 C26 98.5(13) . . ?
 C29 C22 C40 103.9(14) . . ?
 C29 C22 C98 114.7(14) . . ?
 C40 C22 C26 101.7(15) . . ?
 C40 C22 C98 119.2(13) . . ?
 C98 C22 C26 116.0(15) . . ?
 S9 C23 H23A 108.0 . . ?
 S9 C23 H23B 108.0 . . ?
 H23A C23 H23B 107.3 . . ?
 C83 C23 S9 117.1(11) . . ?
 C83 C23 H23A 108.0 . . ?
 C83 C23 H23B 108.0 . . ?
 H25A C25 H25B 109.4 . . ?
 H25A C25 H25C 109.5 . . ?
 H25B C25 H25C 109.5 . . ?
 C67 C25 H25A 101.8 . . ?
 C67 C25 H25B 117.8 . . ?
 C67 C25 H25C 108.3 . . ?
 C5 C26 C22 117(2) . . ?
 C5 C26 C41 117.8(18) . . ?
 C5 C26 C82 104(2) . . ?
 C22 C26 C82 116.2(15) . . ?
 C41 C26 C22 94.6(16) . . ?
 C41 C26 C82 108(2) . . ?
 S5 C27 H27A 107.3 . . ?
 S5 C27 H27B 107.3 . . ?
 H27A C27 H27B 106.9 . . ?
 C46 C27 S5 120.1(12) . . ?
 C46 C27 H27A 107.3 . . ?
 C46 C27 H27B 107.3 . . ?
 O24 C29 C22 125.3(16) . . ?
 O24 C29 C79 125.0(17) . . ?
 C22 C29 C79 109.8(17) . . ?
 H30A C30 H30B 109.5 . . ?
 H30A C30 H30C 109.5 . . ?
 H30B C30 H30C 109.5 . . ?
 C31 C30 H30A 109.5 . . ?
 C31 C30 H30B 109.5 . . ?
 C31 C30 H30C 109.5 . . ?
 S6 C31 H31 108.4 . . ?
 C30 C31 S6 107.5(12) . . ?
 C30 C31 H31 108.4 . . ?
 C88 C31 S6 110.4(11) . . ?
 C88 C31 C30 113.7(15) . . ?
 C88 C31 H31 108.4 . . ?
 H33C C33 H33D 109.0 . . ?
 C83 C33 H33C 111.1 . . ?
 C83 C33 H33D 111.0 . . ?
 C97 C33 H33C 111.0 . . ?
 C97 C33 H33D 111.0 . . ?
 C97 C33 C83 103.6(15) . . ?
 H34A C34 H34B 109.5 . . ?
 C39 C34 H34A 111.8 . . ?
 C39 C34 H34B 111.8 . . ?
 C39 C34 C73 99.7(15) . . ?
 C73 C34 H34A 111.8 . . ?
 C73 C34 H34B 111.8 . . ?
 H35A C35 H35B 109.3 . . ?
 C78 C35 H35A 111.5 . . ?
 C78 C35 H35B 111.5 . . ?
 C120 C35 H35A 111.5 . . ?
 C120 C35 H35B 111.5 . . ?
 C120 C35 C78 101(2) . . ?
 C7 C36 H36A 109.5 . . ?
 C7 C36 H36B 109.5 . . ?
 C7 C36 H36C 109.5 . . ?
 H36A C36 H36B 109.5 . . ?
 H36A C36 H36C 109.5 . . ?
 H36B C36 H36C 109.5 . . ?
 O29 C38 C47 128.6(18) . . ?
 O29 C38 C93 124(2) . . ?
 C93 C38 C47 107(2) . . ?
 C4 C39 H39 113.1 . . ?
 C34 C39 C4 107.6(18) . . ?
 C34 C39 H39 113.1 . . ?
 C34 C39 C86 106.2(19) . . ?
 C86 C39 C4 102.9(14) . . ?
 C86 C39 H39 113.1 . . ?
 C22 C40 H40A 110.6 . . ?
 C22 C40 H40B 110.6 . . ?
 C22 C40 C52 105.5(16) . . ?
 H40A C40 H40B 108.8 . . ?
 C52 C40 H40A 110.6 . . ?
 C52 C40 H40B 110.6 . . ?
 C26 C41 H41 115.5 . . ?
 C26 C41 C79 97.2(19) . . ?
 C52 C41 C26 104.9(16) . . ?
 C52 C41 H41 115.5 . . ?
 C52 C41 C79 106(2) . . ?
 C79 C41 H41 115.5 . . ?
 H43A C43 H43B 109.5 . . ?
 H43A C43 H43C 109.5 . . ?
 H43B C43 H43C 109.5 . . ?
 C70 C43 H43A 109.4 . . ?
 C70 C43 H43B 109.5 . . ?
 C70 C43 H43C 109.5 . . ?
 S12 C44 H44A 107.7 . . ?
 S12 C44 H44B 107.7 . . ?
 H44A C44 H44B 107.1 . . ?
 C47 C44 S12 118.5(12) . . ?
 C47 C44 H44A 107.7 . . ?
 C47 C44 H44B 107.7 . . ?
 C3 C45 H45A 109.5 . . ?
 C3 C45 H45B 109.5 . . ?
 C3 C45 H45C 109.5 . . ?
 H45A C45 H45B 109.5 . . ?
 H45A C45 H45C 109.5 . . ?
 H45B C45 H45C 109.5 . . ?
 C27 C46 C62 121(2) . . ?
 C27 C46 C65 120.6(16) . . ?
 C27 C46 C106 111.4(16) . . ?
 C62 C46 C65 97.7(17) . . ?
 C106 C46 C62 98.2(16) . . ?
 C106 C46 C65 105(2) . . ?
 C38 C47 C44 111.7(16) . . ?
 C38 C47 C66 102.8(13) . . ?
 C38 C47 C101 101.2(15) . . ?
 C44 C47 C66 118.0(15) . . ?
 C44 C47 C101 119.2(16) . . ?
 C101 C47 C66 101.5(17) . . ?
 O20 C50 C76 129.0(14) . . ?
 O20 C50 C83 127.2(14) . . ?
 C83 C50 C76 103.7(14) . . ?
 C74 C51 H51 114.9 . . ?
 C76 C51 H51 114.9 . . ?
 C76 C51 C74 104.6(16) . . ?
 C76 C51 C97 105.5(14) . . ?
 C97 C51 H51 114.9 . . ?
 C97 C51 C74 100.6(16) . . ?
 C40 C52 H52A 111.1 . . ?
 C40 C52 H52B 111.1 . . ?
 C41 C52 C40 103.1(18) . . ?
 C41 C52 H52A 111.1 . . ?
 C41 C52 H52B 111.1 . . ?
 H52A C52 H52B 109.1 . . ?
 C20 C54 H54A 111.2 . . ?
 C20 C54 H54B 111.2 . . ?
 H54A C54 H54B 109.1 . . ?
 C96 C54 C20 103(2) . . ?
 C96 C54 H54A 111.2 . . ?
 C96 C54 H54B 111.2 . . ?
 H55A C55 H55B 109.5 . . ?
 H55A C55 H55C 109.5 . . ?
 H55B C55 H55C 109.5 . . ?
 C67 C55 H55A 109.5 . . ?
 C67 C55 H55B 109.5 . . ?
 C67 C55 H55C 109.5 . . ?
 S13 C58 H58A 106.6 . . ?
 S13 C58 H58B 106.6 . . ?
 H58A C58 H58B 106.6 . . ?
 C90 C58 S13 122.8(13) . . ?
 C90 C58 H58A 106.6 . . ?
 C90 C58 H58B 106.6 . . ?
 C80 C59 H59 114.0 . . ?
 C80 C59 C93 109(2) . . ?
 C80 C59 C101 103(2) . . ?
 C93 C59 H59 114.0 . . ?
 C101 C59 H59 114.0 . . ?
 C101 C59 C93 102(2) . . ?
 S7 C60 H60A 107.8 . . ?
 S7 C60 H60B 107.8 . . ?
 H60A C60 H60B 107.1 . . ?
 C91 C60 S7 118.1(13) . . ?
 C91 C60 H60A 107.8 . . ?
 C91 C60 H60B 107.8 . . ?
 H61A C61 H61B 109.5 . . ?
 H61A C61 H61C 109.5 . . ?
 H61B C61 H61C 109.5 . . ?
 C70 C61 H61A 109.5 . . ?
 C70 C61 H61B 109.5 . . ?
 C70 C61 H61C 109.5 . . ?
 C64 C62 C46 95.3(19) . . ?
 C64 C62 C109 113(2) . . ?
 C84 C62 C46 115(2) . . ?
 C84 C62 C64 117(2) . . ?
 C84 C62 C109 104(3) . . ?
 C109 C62 C46 114(2) . . ?
 C18 C63 H63A 109.5 . . ?
 C18 C63 H63B 109.5 . . ?
 C18 C63 H63C 109.5 . . ?
 H63A C63 H63B 109.5 . . ?
 H63A C63 H63C 109.5 . . ?
 H63B C63 H63C 109.5 . . ?
 C62 C64 H64 113.0 . . ?
 C62 C64 C72 102.9(19) . . ?
 C72 C64 H64 113.0 . . ?
 C110 C64 C62 100(2) . . ?
 C110 C64 H64 113.0 . . ?
 C110 C64 C72 114(3) . . ?
 C46 C65 H65A 111.1 . . ?
 C46 C65 H65B 111.0 . . ?
 H65A C65 H65B 109.0 . . ?
 C110 C65 C46 104(2) . . ?
 C110 C65 H65A 111.1 . . ?
 C110 C65 H65B 111.0 . . ?
 C47 C66 H66A 110.4 . . ?
 C47 C66 H66B 110.4 . . ?
 H66A C66 H66B 108.6 . . ?
 C80 C66 C47 106.7(17) . . ?
 C80 C66 H66A 110.4 . . ?
 C80 C66 H66B 110.4 . . ?
 S3 C67 H67 108.4 . . ?
 C25 C67 S3 105.1(19) . . ?
 C25 C67 C55 117(2) . . ?
 C25 C67 H67 108.3 . . ?
 C55 C67 S3 109.5(15) . . ?
 C55 C67 H67 108.4 . . ?
 C18 C68 H68A 109.5 . . ?
 C18 C68 H68B 109.5 . . ?
 C18 C68 H68C 109.5 . . ?
 H68A C68 H68B 109.5 . . ?
 H68A C68 H68C 109.5 . . ?
 H68B C68 H68C 109.5 . . ?
 H69A C69 H69B 109.5 . . ?
 H69A C69 H69C 109.5 . . ?
 H69B C69 H69C 109.5 . . ?
 C86 C69 H69A 109.5 . . ?
 C86 C69 H69B 109.5 . . ?
 C86 C69 H69C 109.5 . . ?
 C20 C70 C43 111(2) . . ?
 C20 C70 C90 95(2) . . ?
 C61 C70 C20 117(2) . . ?
 C61 C70 C43 109(2) . . ?
 C61 C70 C90 110.6(18) . . ?
 C90 C70 C43 114(2) . . ?
 C64 C72 H72A 111.8 . . ?
 C64 C72 H72B 111.8 . . ?
 H72A C72 H72B 109.5 . . ?
 C106 C72 C64 100.0(18) . . ?
 C106 C72 H72A 111.8 . . ?
 C106 C72 H72B 111.8 . . ?
 O28 C73 C34 127.6(19) . . ?
 O28 C73 C91 125(2) . . ?
 C34 C73 C91 106.4(15) . . ?
 C83 C74 C51 93.0(12) . . ?
 C89 C74 C51 114.9(15) . . ?
 C89 C74 C83 114.6(16) . . ?
 C89 C74 C94 107.6(15) . . ?
 C94 C74 C51 114.5(18) . . ?
 C94 C74 C83 111.8(15) . . ?
 C50 C76 H76A 111.2 . . ?
 C50 C76 H76B 111.2 . . ?
 C51 C76 C50 102.9(12) . . ?
 C51 C76 H76A 111.2 . . ?
 C51 C76 H76B 111.2 . . ?
 H76A C76 H76B 109.1 . . ?
 S4 C77 H77A 108.2 . . ?
 S4 C77 H77B 108.2 . . ?
 H77A C77 H77B 107.4 . . ?
 C115 C77 S4 116.2(15) . . ?
 C115 C77 H77A 108.2 . . ?
 C115 C77 H77B 108.2 . . ?
 C35 C78 H78 115.9 . . ?
 C35 C78 C122 114(2) . . ?
 C35 C78 C123 98(2) . . ?
 C122 C78 H78 115.9 . . ?
 C123 C78 H78 115.9 . . ?
 C123 C78 C122 94(2) . . ?
 C29 C79 C41 101.3(15) . . ?
 C29 C79 H79A 111.5 . . ?
 C29 C79 H79B 111.5 . . ?
 C41 C79 H79A 111.5 . . ?
 C41 C79 H79B 111.5 . . ?
 H79A C79 H79B 109.3 . . ?
 C59 C80 H80A 111.8 . . ?
 C59 C80 H80B 111.8 . . ?
 C66 C80 C59 100.0(18) . . ?
 C66 C80 H80A 111.8 . . ?
 C66 C80 H80B 111.8 . . ?
 H80A C80 H80B 109.5 . . ?
 H81A C81 H81B 109.5 . . ?
 H81A C81 H81C 109.5 . . ?
 H81B C81 H81C 109.5 . . ?
 C86 C81 H81A 109.5 . . ?
 C86 C81 H81B 109.5 . . ?
 C86 C81 H81C 109.5 . . ?
 C26 C82 H82A 109.5 . . ?
 C26 C82 H82B 109.5 . . ?
 C26 C82 H82C 109.5 . . ?
 H82A C82 H82B 109.5 . . ?
 H82A C82 H82C 109.5 . . ?
 H82B C82 H82C 109.5 . . ?
 C33 C83 C23 120.1(13) . . ?
 C50 C83 C23 110.9(15) . . ?
 C50 C83 C33 104.7(13) . . ?
 C50 C83 C74 100.5(11) . . ?
 C74 C83 C23 115.9(12) . . ?
 C74 C83 C33 102.4(16) . . ?
 C62 C84 H84A 109.5 . . ?
 C62 C84 H84B 109.5 . . ?
 C62 C84 H84C 109.5 . . ?
 H84A C84 H84B 109.5 . . ?
 H84A C84 H84C 109.5 . . ?
 H84B C84 H84C 109.5 . . ?
 C20 C85 H85A 111.7 . . ?
 C20 C85 H85B 111.7 . . ?
 H85A C85 H85B 109.5 . . ?
 C95 C85 C20 100(2) . . ?
 C95 C85 H85A 111.7 . . ?
 C95 C85 H85B 111.7 . . ?
 C39 C86 C69 110.6(16) . . ?
 C39 C86 C91 93.7(14) . . ?
 C69 C86 C91 113.8(14) . . ?
 C81 C86 C39 114.0(17) . . ?
 C81 C86 C69 110.0(16) . . ?
 C81 C86 C91 114.0(14) . . ?
 C3 C87 H87A 109.5 . . ?
 C3 C87 H87B 109.5 . . ?
 C3 C87 H87C 109.5 . . ?
 H87A C87 H87B 109.5 . . ?
 H87A C87 H87C 109.5 . . ?
 H87B C87 H87C 109.5 . . ?
 C31 C88 H88A 109.5 . . ?
 C31 C88 H88B 109.5 . . ?
 C31 C88 H88C 109.5 . . ?
 H88A C88 H88B 109.5 . . ?
 H88A C88 H88C 109.5 . . ?
 H88B C88 H88C 109.5 . . ?
 C74 C89 H89A 109.5 . . ?
 C74 C89 H89B 109.5 . . ?
 C74 C89 H89C 109.5 . . ?
 H89A C89 H89B 109.5 . . ?
 H89A C89 H89C 109.5 . . ?
 H89B C89 H89C 109.5 . . ?
 C58 C90 C70 125(2) . . ?
 C58 C90 C95 116.5(17) . . ?
 C58 C90 C96 109.3(16) . . ?
 C70 C90 C95 103.1(17) . . ?
 C70 C90 C96 97.6(17) . . ?
 C96 C90 C95 102(2) . . ?
 C19 C91 C73 103.5(16) . . ?
 C19 C91 C86 103.8(14) . . ?
 C60 C91 C19 120.5(13) . . ?
 C60 C91 C73 112.0(15) . . ?
 C60 C91 C86 116.0(15) . . ?
 C73 C91 C86 98.1(12) . . ?
 C38 C93 C59 101(2) . . ?
 C38 C93 H93A 111.5 . . ?
 C38 C93 H93B 111.5 . . ?
 C59 C93 H93A 111.5 . . ?
 C59 C93 H93B 111.5 . . ?
 H93A C93 H93B 109.3 . . ?
 C74 C94 H94A 109.5 . . ?
 C74 C94 H94B 109.5 . . ?
 C74 C94 H94C 109.5 . . ?
 H94A C94 H94B 109.5 . . ?
 H94A C94 H94C 109.5 . . ?
 H94B C94 H94C 109.5 . . ?
 C85 C95 C90 107(2) . . ?
 C85 C95 H95A 110.4 . . ?
 C85 C95 H95B 110.4 . . ?
 C90 C95 H95A 110.4 . . ?
 C90 C95 H95B 110.4 . . ?
 H95A C95 H95B 108.6 . . ?
 O25 C96 C54 126(2) . . ?
 O25 C96 C90 127(2) . . ?
 C54 C96 C90 107(2) . . ?
 C33 C97 C51 105.6(17) . . ?
 C33 C97 H97A 110.6 . . ?
 C33 C97 H97B 110.6 . . ?
 C51 C97 H97A 110.6 . . ?
 C51 C97 H97B 110.6 . . ?
 H97A C97 H97B 108.7 . . ?
 S14 C98 H98A 107.4 . . ?
 S14 C98 H98B 107.4 . . ?
 C22 C98 S14 119.9(11) . . ?
 C22 C98 H98A 107.4 . . ?
 C22 C98 H98B 107.4 . . ?
 H98A C98 H98B 106.9 . . ?
 C47 C101 C102 108(2) . . ?
 C59 C101 C47 92.4(19) . . ?
 C59 C101 C102 120(2) . . ?
 C103 C101 C47 115(2) . . ?
 C103 C101 C59 112(3) . . ?
 C103 C101 C102 108(3) . . ?
 C101 C102 H10A 104.4 . . ?
 C101 C102 H10B 107.3 . . ?
 C101 C102 H10C 116.5 . . ?
 H10A C102 H10B 109.5 . . ?
 H10A C102 H10C 109.5 . . ?
 H10B C102 H10C 109.5 . . ?
 C101 C103 H10D 109.5 . . ?
 C101 C103 H10E 109.5 . . ?
 C101 C103 H10F 109.5 . . ?
 H10D C103 H10E 109.5 . . ?
 H10D C103 H10F 109.5 . . ?
 H10E C103 H10F 109.5 . . ?
 S1 C104 H104 109.1 . . ?
 C108 C104 S1 108.8(11) . . ?
 C108 C104 H104 109.1 . . ?
 C108 C104 C118 112.2(14) . . ?
 C118 C104 S1 108.6(11) . . ?
 C118 C104 H104 109.1 . . ?
 C7 C105 H10G 109.5 . . ?
 C7 C105 H10H 110.8 . . ?
 C7 C105 H10I 108.2 . . ?
 H10G C105 H10H 109.5 . . ?
 H10G C105 H10I 109.5 . . ?
 H10H C105 H10I 109.5 . . ?
 O26 C106 C46 126(2) . . ?
 O26 C106 C72 126(2) . . ?
 C72 C106 C46 108.3(17) . . ?
 C104 C108 H10J 109.5 . . ?
 C104 C108 H10K 109.5 . . ?
 C104 C108 H10L 109.5 . . ?
 H10J C108 H10K 109.5 . . ?
 H10J C108 H10L 109.5 . . ?
 H10K C108 H10L 109.5 . . ?
 C62 C109 H10M 109.5 . . ?
 C62 C109 H10N 109.5 . . ?
 C62 C109 H10O 109.5 . . ?
 H10M C109 H10N 109.5 . . ?
 H10M C109 H10O 109.5 . . ?
 H10N C109 H10O 109.5 . . ?
 C64 C110 C65 105(2) . . ?
 C64 C110 H11A 110.8 . . ?
 C64 C110 H11B 110.8 . . ?
 C65 C110 H11A 110.8 . . ?
 C65 C110 H11B 110.8 . . ?
 H11A C110 H11B 108.9 . . ?
 C112 C111 H111 115.9 . . ?
 C112 C111 C116 95.7(18) . . ?
 C112 C111 C117 109.5(17) . . ?
 C116 C111 H111 115.9 . . ?
 C117 C111 H111 115.9 . . ?
 C117 C111 C116 101(2) . . ?
 C111 C112 C127 106(2) . . ?
 C113 C112 C111 121(2) . . ?
 C113 C112 C127 110(3) . . ?
 C115 C112 C111 97.9(13) . . ?
 C115 C112 C113 119(2) . . ?
 C115 C112 C127 101(2) . . ?
 C112 C113 H11C 109.5 . . ?
 C112 C113 H11D 109.5 . . ?
 C112 C113 H11E 109.5 . . ?
 H11C C113 H11D 109.5 . . ?
 H11C C113 H11E 109.5 . . ?
 H11D C113 H11E 109.5 . . ?
 C77 C115 C126 122.2(16) . . ?
 C112 C115 C77 117.5(17) . . ?
 C112 C115 C121 107.0(16) . . ?
 C112 C115 C126 96.5(17) . . ?
 C121 C115 C77 116.7(16) . . ?
 C121 C115 C126 92.7(19) . . ?
 C111 C116 H11F 111.2 . . ?
 C111 C116 H11G 111.2 . . ?
 H11F C116 H11G 109.1 . . ?
 C126 C116 C111 102.7(19) . . ?
 C126 C116 H11F 111.2 . . ?
 C126 C116 H11G 111.2 . . ?
 C111 C117 H11H 111.4 . . ?
 C111 C117 H11I 111.4 . . ?
 C111 C117 C121 101.9(17) . . ?
 H11H C117 H11I 109.3 . . ?
 C121 C117 H11H 111.4 . . ?
 C121 C117 H11I 111.4 . . ?
 C104 C118 H11J 109.5 . . ?
 C104 C118 H11K 109.5 . . ?
 C104 C118 H11L 109.5 . . ?
 H11J C118 H11K 109.5 . . ?
 H11J C118 H11L 109.5 . . ?
 H11K C118 H11L 109.5 . . ?
 H11M C119 H11N 109.5 . . ?
 H11M C119 H11O 109.5 . . ?
 H11N C119 H11O 109.5 . . ?
 C122 C119 H11M 109.4 . . ?
 C122 C119 H11N 109.5 . . ?
 C122 C119 H11O 109.5 . . ?
 O30 C120 C1 127(2) . . ?
 O30 C120 C35 126(2) . . ?
 C35 C120 C1 105.8(19) . . ?
 O32 C121 C115 132(3) . . ?
 O32 C121 C117 121(2) . . ?
 C117 C121 C115 106.4(18) . . ?
 C1 C122 C78 92.3(19) . . ?
 C1 C122 C124 119(2) . . ?
 C119 C122 C1 108(2) . . ?
 C119 C122 C78 102(2) . . ?
 C119 C122 C124 115(3) . . ?
 C124 C122 C78 117(2) . . ?
 C78 C123 H12A 111.0 . . ?
 C78 C123 H12B 111.0 . . ?
 C78 C123 C125 104(2) . . ?
 H12A C123 H12B 109.0 . . ?
 C125 C123 H12A 111.0 . . ?
 C125 C123 H12B 111.0 . . ?
 C122 C124 H12C 109.5 . . ?
 C122 C124 H12D 109.5 . . ?
 C122 C124 H12E 109.5 . . ?
 H12C C124 H12D 109.5 . . ?
 H12C C124 H12E 109.5 . . ?
 H12D C124 H12E 109.5 . . ?
 C1 C125 C123 102(2) . . ?
 C1 C125 H12F 111.5 . . ?
 C1 C125 H12G 111.5 . . ?
 C123 C125 H12F 111.5 . . ?
 C123 C125 H12G 111.5 . . ?
 H12F C125 H12G 109.3 . . ?
 C115 C126 H12H 110.8 . . ?
 C115 C126 H12I 110.8 . . ?
 C116 C126 C115 104.9(19) . . ?
 C116 C126 H12H 110.8 . . ?
 C116 C126 H12I 110.8 . . ?
 H12H C126 H12I 108.8 . . ?
 C112 C127 H12J 105.3 . . ?
 C112 C127 H12K 125.8 . . ?
 C112 C127 H12L 96.1 . . ?
 H12J C127 H12K 109.4 . . ?
 H12J C127 H12L 109.5 . . ?
 H12K C127 H12L 109.5 . . ?
 C18 C128 H12M 113.1 . . ?
 C18 C128 H12N 104.1 . . ?
 C18 C128 H12O 111.0 . . ?
 H12M C128 H12N 109.5 . . ?
 H12M C128 H12O 109.5 . . ?
 H12N C128 H12O 109.5 . . ?
 C18 C129 H12P 109.5 . . ?
 C18 C129 H12Q 109.5 . . ?
 C18 C129 H12R 109.4 . . ?
 H12P C129 H12Q 109.5 . . ?
 H12P C129 H12R 109.5 . . ?
 H12Q C129 H12R 109.5 . . ?
 Cl1 C100 Cl2 111.2(17) . . ?
 Cl1 C100 Cl3 110.3(15) . . ?
 Cl1 C100 H100 109.8 . . ?
 Cl2 C100 H100 109.8 . . ?
 Cl3 C100 Cl2 105.8(17) . . ?
 Cl3 C100 H100 109.8 . . ?
 Cl4 C130 Cl5 102(4) . . ?
 Cl4 C130 Cl6 125(5) . . ?
 Cl4 C130 H130 104.1 . . ?
 Cl5 C130 Cl6 116(4) . . ?
 Cl5 C130 H130 104.1 . . ?
 Cl6 C130 H130 104.1 . . ?
 C28 N1 H1 119.9 . . ?
 C42 N1 H1 119.9 . . ?
 C42 N1 C28 120.2(16) . . ?
 C75 N2 H2 118.4 . . ?
 C92 N2 H2 118.4 . . ?
 C92 N2 C75 123.1(15) . . ?
 C24 C6 H6 121.7 . . ?
 C92 C6 H6 121.7 . . ?
 C92 C6 C24 116.6(16) . . ?
 C9 C8 C21 117(2) . . ?
 C17 C8 C9 117.5(17) . . ?
 C17 C8 C21 125(2) . . ?
 C10 C9 C8 120.6(18) . . ?
 C57 C9 C8 119.5(17) . . ?
 C57 C9 C10 119.4(17) . . ?
 C11 C10 C9 118.1(17) . . ?
 C11 C10 C37 125.1(14) . . ?
 C37 C10 C9 116.7(16) . . ?
 C10 C11 C12 120.0(16) . . ?
 C10 C11 C99 116.0(19) . . ?
 C12 C11 C99 124(2) . . ?
 C13 C12 C11 119.3(15) . . ?
 C13 C12 C17 120.0 . . ?
 C17 C12 C11 120.6(15) . . ?
 C12 C13 H13 120.0 . . ?
 C12 C13 C14 120.0 . . ?
 C14 C13 H13 120.0 . . ?
 C13 C14 H14 120.0 . . ?
 C13 C14 C15 120.0 . . ?
 C15 C14 H14 120.0 . . ?
 C14 C15 H15 120.0 . . ?
 C16 C15 C14 120.0 . . ?
 C16 C15 H15 120.0 . . ?
 C15 C16 H16 120.0 . . ?
 C17 C16 C15 120.0 . . ?
 C17 C16 H16 120.0 . . ?
 C8 C17 C12 122.9(15) . . ?
 C8 C17 C16 117.1(15) . . ?
 C16 C17 C12 120.0 . . ?
 C8 C21 H21 115.8 . . ?
 C48 C21 C8 128(2) . . ?
 C48 C21 H21 115.8 . . ?
 C6 C24 C32 126.4(17) . . ?
 C6 C24 C56 116.0(16) . . ?
 C56 C24 C32 117.4(19) . . ?
 N1 C28 H28 120.9 . . ?
 N1 C28 C107 118.3(19) . . ?
 C107 C28 H28 120.9 . . ?
 C24 C32 H32 120.0 . . ?
 C99 C32 C24 119.9(19) . . ?
 C99 C32 H32 120.1 . . ?
 C10 C37 H37 119.5 . . ?
 C71 C37 C10 121.0(15) . . ?
 C71 C37 H37 119.5 . . ?
 N1 C42 H42 116.6 . . ?
 N1 C42 C53 127(2) . . ?
 C53 C42 H42 116.6 . . ?
 C21 C48 H48 115.2 . . ?
 C21 C48 C49 130(2) . . ?
 C49 C48 H48 115.2 . . ?
 C53 C49 C48 117(2) . . ?
 C107 C49 C48 125.3(19) . . ?
 C107 C49 C53 117.0(17) . . ?
 C42 C53 H53 123.1 . . ?
 C49 C53 C42 114(2) . . ?
 C49 C53 H53 123.1 . . ?
 C24 C56 H56 117.7 . . ?
 C75 C56 C24 124.6(19) . . ?
 C75 C56 H56 117.7 . . ?
 C9 C57 H57 118.9 . . ?
 C114 C57 C9 122.3(17) . . ?
 C114 C57 H57 118.9 . . ?
 C37 C71 H71 118.6 . . ?
 C37 C71 C114 123(2) . . ?
 C114 C71 H71 118.6 . . ?
 N2 C75 H75 122.2 . . ?
 C56 C75 N2 115.6(17) . . ?
 C56 C75 H75 122.2 . . ?
 N2 C92 C6 123.7(19) . . ?
 N2 C92 H92 118.1 . . ?
 C6 C92 H92 118.1 . . ?
 C11 C99 H99 119.6 . . ?
 C32 C99 C11 120.7(19) . . ?
 C32 C99 H99 119.6 . . ?
 C28 C107 H107 118.4 . . ?
 C49 C107 C28 123.3(18) . . ?
 C49 C107 H107 118.4 . . ?
 C57 C114 C71 116(2) . . ?
 C57 C114 H114 121.8 . . ?
 C71 C114 H114 121.8 . . ?

loop_
  _geom_torsion_atom_site_label_1
  _geom_torsion_atom_site_label_2
  _geom_torsion_atom_site_label_3
  _geom_torsion_atom_site_label_4
  _geom_torsion
  _geom_torsion_site_symmetry_1
  _geom_torsion_site_symmetry_2
  _geom_torsion_site_symmetry_3
  _geom_torsion_site_symmetry_4
  _geom_torsion_publ_flag
 Ag1 S1 C104 C108 -162.2(11) . . . . ?
 Ag1 S1 C104 C118 -39.9(12) . . . . ?
 Ag1 S8 C3 C45 -119.6(14) . . . . ?
 Ag1 S8 C3 C87 5.8(15) . . . . ?
 Ag2 S2 C7 C36 174.3(11) . . . . ?
 Ag2 S2 C7 C105 -60.8(15) . . . . ?
 Ag2 S8 C3 C45 156.3(14) . . . . ?
 Ag2 S8 C3 C87 -78.3(14) . . . . ?
 Ag3 S1 C104 C108 -70.2(13) . . . . ?
 Ag3 S1 C104 C118 52.2(13) . . . . ?
 Ag3 S2 C7 C36 89.3(13) . . . . ?
 Ag3 S2 C7 C105 -145.8(13) . . . . ?
 Ag4 S2 C7 C36 -103.3(12) . . . . ?
 Ag4 S2 C7 C105 21.5(15) . . . . ?
 Ag4 S10 C18 C63 162(2) . . . . ?
 Ag4 S10 C18 C68 -29(3) . . . . ?
 Ag4 S10 C18 C128 -76(3) . . . . ?
 Ag4 S10 C18 C129 -167(3) . . . . ?
 Ag5 S6 C31 C30 16.8(13) . . . . ?
 Ag5 S6 C31 C88 -107.7(15) . . . . ?
 Ag5 S8 C3 C45 -36.1(15) . . . . ?
 Ag5 S8 C3 C87 89.3(14) . . . . ?
 Ag6 S3 C67 C25 67(2) . . . . ?
 Ag6 S3 C67 C55 -166.3(15) . . . . ?
 Ag6 S6 C31 C30 -165.1(11) . . . . ?
 Ag6 S6 C31 C88 70.4(15) . . . . ?
 Ag7 S1 C104 C108 116.3(11) . . . . ?
 Ag7 S1 C104 C118 -121.4(11) . . . . ?
 Ag7 S6 C31 C30 112.7(12) . . . . ?
 Ag7 S6 C31 C88 -11.8(16) . . . . ?
 Ag8 S1 C104 C108 26.2(13) . . . . ?
 Ag8 S1 C104 C118 148.5(10) . . . . ?
 Ag8 S3 C67 C25 153.1(18) . . . . ?
 Ag8 S3 C67 C55 -80.6(18) . . . . ?
 Ag9 S6 C31 C30 -80.1(12) . . . . ?
 Ag9 S6 C31 C88 155.4(13) . . . . ?
 Ag9 S10 C18 C63 -5(2) . . . . ?
 Ag9 S10 C18 C68 164(2) . . . . ?
 Ag9 S10 C18 C128 116(3) . . . . ?
 Ag9 S10 C18 C129 26(3) . . . . ?
 Ag10 S8 C3 C45 65.4(15) . . . . ?
 Ag10 S8 C3 C87 -169.2(13) . . . . ?
 Ag10 S10 C18 C63 -102(2) . . . . ?
 Ag10 S10 C18 C68 67(3) . . . . ?
 Ag10 S10 C18 C128 20(3) . . . . ?
 Ag10 S10 C18 C129 -71(3) . . . . ?
 Ag11 S2 C7 C36 -4.6(14) . . . . ?
 Ag11 S2 C7 C105 120.2(13) . . . . ?
 Ag11 S3 C67 C25 -110.0(18) . . . . ?
 Ag11 S3 C67 C55 16.3(19) . . . . ?
 Ag12 S3 C67 C25 -17(2) . . . . ?
 Ag12 S3 C67 C55 109.3(16) . . . . ?
 Ag12 S10 C18 C63 80(2) . . . . ?
 Ag12 S10 C18 C68 -111(2) . . . . ?
 Ag12 S10 C18 C128 -158(3) . . . . ?
 Ag12 S10 C18 C129 111(3) . . . . ?
 S4 C77 C115 C112 -115.3(19) . . . . ?
 S4 C77 C115 C121 116(2) . . . . ?
 S4 C77 C115 C126 3(3) . . . . ?
 S5 C27 C46 C62 -111(2) . . . . ?
 S5 C27 C46 C65 11(3) . . . . ?
 S5 C27 C46 C106 134.5(19) . . . . ?
 S7 C60 C91 C19 -31(2) . . . . ?
 S7 C60 C91 C73 91.3(16) . . . . ?
 S7 C60 C91 C86 -157.3(12) . . . . ?
 S9 C23 C83 C33 -17.7(19) . . . . ?
 S9 C23 C83 C50 104.8(12) . . . . ?
 S9 C23 C83 C74 -141.5(13) . . . . ?
 S12 C44 C47 C38 83(2) . . . . ?
 S12 C44 C47 C66 -36(2) . . . . ?
 S12 C44 C47 C101 -159.5(18) . . . . ?
 S13 C58 C90 C70 -62(3) . . . . ?
 S13 C58 C90 C95 69(3) . . . . ?
 S13 C58 C90 C96 -176.4(17) . . . . ?
 O1 S11 O5 Ag8 59.5(10) . . . . ?
 O1 S11 O9 Ag7 -58.0(10) . . . . ?
 O1 S11 C2 C1 -165.4(18) . . . . ?
 O2 S5 O4 Ag6 3.2(13) . . . . ?
 O2 S5 C27 C46 -67.8(19) . . . . ?
 O3 S7 O8 Ag5 -72.1(11) . . . . ?
 O3 S7 O17 Ag9 63.9(10) . . . . ?
 O3 S7 C60 C91 -43.8(16) . . . . ?
 O4 S5 C27 C46 172.9(18) . . . . ?
 O5 S11 O1 Ag6 -74.0(10) . . . . ?
 O5 S11 O9 Ag7 71.2(9) . . . . ?
 O5 S11 C2 C1 77(2) . . . . ?
 O6 S9 O13 Ag11 -67.9(8) . . . . ?
 O6 S9 O23 Ag8 52.9(10) . . . . ?
 O6 S9 C23 C83 -168.3(11) . . . . ?
 O7 S13 O11 Ag11 33.5(14) . . . . ?
 O7 S13 C58 C90 -44.8(19) . . . . ?
 O8 S7 O3 Ag10 66.7(11) . . . . ?
 O8 S7 O17 Ag9 -64.9(10) . . . . ?
 O8 S7 C60 C91 75.6(15) . . . . ?
 O9 S11 O1 Ag6 56.3(10) . . . . ?
 O9 S11 O5 Ag8 -70.6(9) . . . . ?
 O9 S11 C2 C1 -45(2) . . . . ?
 O10 S4 O16 Ag2 -48.8(11) . . . . ?
 O10 S4 O19 Ag10 72.8(8) . . . . ?
 O10 S4 C77 C115 62.0(16) . . . . ?
 O11 S13 O7 Ag4 -0.6(15) . . . . ?
 O11 S13 C58 C90 -167.3(18) . . . . ?
 O12 S5 O4 Ag6 -126.0(11) . . . . ?
 O12 S5 C27 C46 51(2) . . . . ?
 O13 S9 O6 Ag3 60.4(8) . . . . ?
 O13 S9 O23 Ag8 -76.4(10) . . . . ?
 O13 S9 C23 C83 -47.5(13) . . . . ?
 O14 S12 O21 Ag2 -15.4(17) . . . . ?
 O14 S12 C44 C47 88.0(16) . . . . ?
 O15 S12 O14 Ag3 -124.7(8) . . . . ?
 O15 S12 O21 Ag2 109.7(14) . . . . ?
 O15 S12 C44 C47 -32.8(19) . . . . ?
 O16 S4 O10 Ag4 50.0(9) . . . . ?
 O16 S4 O19 Ag10 -54.5(10) . . . . ?
 O16 S4 C77 C115 -177.0(14) . . . . ?
 O17 S7 O3 Ag10 -62.0(11) . . . . ?
 O17 S7 O8 Ag5 59.6(11) . . . . ?
 O17 S7 C60 C91 -168.0(13) . . . . ?
 O18 S14 O31 Ag7 76.4(9) . . . . ?
 O18 S14 C98 C22 175.3(15) . . . . ?
 O19 S4 O10 Ag4 -75.8(9) . . . . ?
 O19 S4 O16 Ag2 77.2(11) . . . . ?
 O19 S4 C77 C115 -58.2(16) . . . . ?
 O20 C50 C76 C51 175.4(17) . . . . ?
 O20 C50 C83 C23 -18(2) . . . . ?
 O20 C50 C83 C33 113.3(19) . . . . ?
 O20 C50 C83 C74 -140.8(17) . . . . ?
 O21 S12 O14 Ag3 0.3(12) . . . . ?
 O21 S12 C44 C47 -152.3(16) . . . . ?
 O22 S14 O18 Ag5 71.8(10) . . . . ?
 O22 S14 O31 Ag7 -50.8(9) . . . . ?
 O22 S14 C98 C22 -67.5(16) . . . . ?
 O23 S9 O6 Ag3 -69.1(9) . . . . ?
 O23 S9 O13 Ag11 60.4(9) . . . . ?
 O23 S9 C23 C83 74.6(13) . . . . ?
 O24 C29 C79 C41 -176(2) . . . . ?
 O27 S13 O7 Ag4 128.5(10) . . . . ?
 O27 S13 O11 Ag11 -95.9(11) . . . . ?
 O27 S13 C58 C90 74.2(19) . . . . ?
 O28 C73 C91 C19 123(2) . . . . ?
 O28 C73 C91 C60 -9(3) . . . . ?
 O28 C73 C91 C86 -131(2) . . . . ?
 O29 C38 C47 C44 -4(3) . . . . ?
 O29 C38 C47 C66 123(2) . . . . ?
 O29 C38 C47 C101 -132(2) . . . . ?
 O29 C38 C93 C59 168(2) . . . . ?
 O31 S14 O18 Ag5 -57.0(10) . . . . ?
 O31 S14 C98 C22 55.3(16) . . . . ?
 C2 S11 O1 Ag6 171.6(10) . . . . ?
 C2 S11 O5 Ag8 172.0(9) . . . . ?
 C2 S11 O9 Ag7 -171.4(9) . . . . ?
 C2 C1 C120 O30 -22(4) . . . . ?
 C2 C1 C120 C35 168(3) . . . . ?
 C2 C1 C122 C78 -165(2) . . . . ?
 C2 C1 C122 C119 -61(3) . . . . ?
 C2 C1 C122 C124 73(3) . . . . ?
 C2 C1 C125 C123 -169(2) . . . . ?
 C4 C19 C91 C60 -159.2(17) . . . . ?
 C4 C19 C91 C73 74.8(18) . . . . ?
 C4 C19 C91 C86 -27.2(19) . . . . ?
 C4 C39 C86 C69 -174.4(15) . . . . ?
 C4 C39 C86 C81 61.0(19) . . . . ?
 C4 C39 C86 C91 -57.3(16) . . . . ?
 C5 C26 C41 C52 -175(2) . . . . ?
 C5 C26 C41 C79 -66(3) . . . . ?
 C19 C4 C39 C34 -70(2) . . . . ?
 C19 C4 C39 C86 42(2) . . . . ?
 C20 C54 C96 O25 -179(3) . . . . ?
 C20 C54 C96 C90 -2(3) . . . . ?
 C20 C70 C90 C58 -175.6(17) . . . . ?
 C20 C70 C90 C95 49(2) . . . . ?
 C20 C70 C90 C96 -56(2) . . . . ?
 C20 C85 C95 C90 -5(3) . . . . ?
 C22 C26 C41 C52 -51(2) . . . . ?
 C22 C26 C41 C79 57.6(18) . . . . ?
 C22 C29 C79 C41 4(2) . . . . ?
 C22 C40 C52 C41 1(2) . . . . ?
 C23 S9 O6 Ag3 177.9(6) . . . . ?
 C23 S9 O13 Ag11 177.6(7) . . . . ?
 C23 S9 O23 Ag8 164.7(8) . . . . ?
 C26 C22 C29 O24 -147(2) . . . . ?
 C26 C22 C29 C79 33(2) . . . . ?
 C26 C22 C40 C52 -34(2) . . . . ?
 C26 C22 C98 S14 -98.8(18) . . . . ?
 C26 C41 C52 C40 32(3) . . . . ?
 C26 C41 C79 C29 -39(2) . . . . ?
 C27 S5 O4 Ag6 116.5(13) . . . . ?
 C27 C46 C62 C64 -174.4(19) . . . . ?
 C27 C46 C62 C84 63(3) . . . . ?
 C27 C46 C62 C109 -57(3) . . . . ?
 C27 C46 C65 C110 -161(3) . . . . ?
 C27 C46 C106 O26 -19(4) . . . . ?
 C27 C46 C106 C72 161(2) . . . . ?
 C29 C22 C26 C5 69(2) . . . . ?
 C29 C22 C26 C41 -55.7(18) . . . . ?
 C29 C22 C26 C82 -168(2) . . . . ?
 C29 C22 C40 C52 68(2) . . . . ?
 C29 C22 C98 S14 147.3(14) . . . . ?
 C34 C39 C86 C69 -61.5(18) . . . . ?
 C34 C39 C86 C81 174.0(15) . . . . ?
 C34 C39 C86 C91 55.7(15) . . . . ?
 C34 C73 C91 C19 -67(2) . . . . ?
 C34 C73 C91 C60 161.3(18) . . . . ?
 C34 C73 C91 C86 39(2) . . . . ?
 C35 C78 C122 C1 36(3) . . . . ?
 C35 C78 C122 C119 -73(3) . . . . ?
 C35 C78 C122 C124 161(3) . . . . ?
 C35 C78 C123 C125 -70(2) . . . . ?
 C38 C47 C66 C80 77.8(19) . . . . ?
 C38 C47 C101 C59 -56(2) . . . . ?
 C38 C47 C101 C102 68(2) . . . . ?
 C38 C47 C101 C103 -172(3) . . . . ?
 C39 C4 C19 C91 -8(2) . . . . ?
 C39 C34 C73 O28 164(3) . . . . ?
 C39 C34 C73 C91 -6(2) . . . . ?
 C39 C86 C91 C19 51.4(15) . . . . ?
 C39 C86 C91 C60 -174.1(14) . . . . ?
 C39 C86 C91 C73 -54.8(16) . . . . ?
 C40 C22 C26 C5 174.8(19) . . . . ?
 C40 C22 C26 C41 50.5(18) . . . . ?
 C40 C22 C26 C82 -62(2) . . . . ?
 C40 C22 C29 O24 109(2) . . . . ?
 C40 C22 C29 C79 -72(2) . . . . ?
 C40 C22 C98 S14 23(2) . . . . ?
 C43 C70 C90 C58 69(3) . . . . ?
 C43 C70 C90 C95 -67(3) . . . . ?
 C43 C70 C90 C96 -171(2) . . . . ?
 C44 S12 O14 Ag3 114.6(8) . . . . ?
 C44 S12 O21 Ag2 -130.9(14) . . . . ?
 C44 C47 C66 C80 -158.8(19) . . . . ?
 C44 C47 C101 C59 -178(2) . . . . ?
 C44 C47 C101 C102 -55(3) . . . . ?
 C44 C47 C101 C103 66(3) . . . . ?
 C46 C62 C64 C72 57(2) . . . . ?
 C46 C62 C64 C110 -61(3) . . . . ?
 C46 C65 C110 C64 -8(4) . . . . ?
 C47 C38 C93 C59 -2(2) . . . . ?
 C47 C66 C80 C59 -10(2) . . . . ?
 C51 C74 C83 C23 -174.1(16) . . . . ?
 C51 C74 C83 C33 53.3(16) . . . . ?
 C51 C74 C83 C50 -54.5(17) . . . . ?
 C52 C41 C79 C29 69(2) . . . . ?
 C54 C20 C70 C43 174(2) . . . . ?
 C54 C20 C70 C61 -60(3) . . . . ?
 C54 C20 C70 C90 56(2) . . . . ?
 C54 C20 C85 C95 -69(3) . . . . ?
 C58 S13 O7 Ag4 -116.7(11) . . . . ?
 C58 S13 O11 Ag11 149.3(11) . . . . ?
 C58 C90 C95 C85 -168(2) . . . . ?
 C58 C90 C96 O25 -16(4) . . . . ?
 C58 C90 C96 C54 168(2) . . . . ?
 C60 S7 O3 Ag10 -177.2(8) . . . . ?
 C60 S7 O8 Ag5 170.2(10) . . . . ?
 C60 S7 O17 Ag9 -177.6(9) . . . . ?
 C61 C70 C90 C58 -55(3) . . . . ?
 C61 C70 C90 C95 169(2) . . . . ?
 C61 C70 C90 C96 65(3) . . . . ?
 C62 C46 C65 C110 -28(3) . . . . ?
 C62 C46 C106 O26 -147(3) . . . . ?
 C62 C46 C106 C72 33(2) . . . . ?
 C62 C64 C72 C106 -36(3) . . . . ?
 C62 C64 C110 C65 43(3) . . . . ?
 C64 C72 C106 O26 -179(3) . . . . ?
 C64 C72 C106 C46 1(3) . . . . ?
 C65 C46 C62 C64 53(2) . . . . ?
 C65 C46 C62 C84 -70(3) . . . . ?
 C65 C46 C62 C109 170(2) . . . . ?
 C65 C46 C106 O26 113(3) . . . . ?
 C65 C46 C106 C72 -67(3) . . . . ?
 C66 C47 C101 C59 50(2) . . . . ?
 C66 C47 C101 C102 173.4(19) . . . . ?
 C66 C47 C101 C103 -66(3) . . . . ?
 C69 C86 C91 C19 165.8(17) . . . . ?
 C69 C86 C91 C60 -60(2) . . . . ?
 C69 C86 C91 C73 60(2) . . . . ?
 C70 C20 C54 C96 -34(3) . . . . ?
 C70 C20 C85 C95 37(3) . . . . ?
 C70 C90 C95 C85 -28(3) . . . . ?
 C70 C90 C96 O25 -147(3) . . . . ?
 C70 C90 C96 C54 37(3) . . . . ?
 C72 C64 C110 C65 -66(3) . . . . ?
 C73 C34 C39 C4 78(2) . . . . ?
 C73 C34 C39 C86 -32(2) . . . . ?
 C74 C51 C76 C50 -32.2(17) . . . . ?
 C74 C51 C97 C33 37.2(18) . . . . ?
 C76 C50 C83 C23 161.3(12) . . . . ?
 C76 C50 C83 C33 -67.7(14) . . . . ?
 C76 C50 C83 C74 38.2(16) . . . . ?
 C76 C51 C74 C83 54.6(17) . . . . ?
 C76 C51 C74 C89 -64.3(19) . . . . ?
 C76 C51 C74 C94 170.3(16) . . . . ?
 C76 C51 C97 C33 -71.3(17) . . . . ?
 C77 S4 O10 Ag4 165.4(9) . . . . ?
 C77 S4 O16 Ag2 -165.4(9) . . . . ?
 C77 S4 O19 Ag10 -169.5(8) . . . . ?
 C77 C115 C121 O32 -9(5) . . . . ?
 C77 C115 C121 C117 158(2) . . . . ?
 C77 C115 C126 C116 -157(2) . . . . ?
 C78 C35 C120 O30 179(4) . . . . ?
 C78 C35 C120 C1 -11(3) . . . . ?
 C78 C123 C125 C1 -7(3) . . . . ?
 C79 C41 C52 C40 -70(2) . . . . ?
 C80 C59 C93 C38 74(2) . . . . ?
 C80 C59 C101 C47 -59(2) . . . . ?
 C80 C59 C101 C102 -172(2) . . . . ?
 C80 C59 C101 C103 60(3) . . . . ?
 C81 C86 C91 C19 -67(2) . . . . ?
 C81 C86 C91 C60 68(2) . . . . ?
 C81 C86 C91 C73 -173.1(19) . . . . ?
 C82 C26 C41 C52 68(2) . . . . ?
 C82 C26 C41 C79 177.0(17) . . . . ?
 C83 C33 C97 C51 -3.0(18) . . . . ?
 C83 C50 C76 C51 -3.6(16) . . . . ?
 C84 C62 C64 C72 178(3) . . . . ?
 C84 C62 C64 C110 61(3) . . . . ?
 C85 C20 C54 C96 75(3) . . . . ?
 C85 C20 C70 C43 65(3) . . . . ?
 C85 C20 C70 C61 -169(2) . . . . ?
 C85 C20 C70 C90 -53(2) . . . . ?
 C89 C74 C83 C23 -54.9(19) . . . . ?
 C89 C74 C83 C33 172.5(13) . . . . ?
 C89 C74 C83 C50 64.7(17) . . . . ?
 C93 C38 C47 C44 165.4(17) . . . . ?
 C93 C38 C47 C66 -67.1(18) . . . . ?
 C93 C38 C47 C101 38(2) . . . . ?
 C93 C59 C80 C66 -64(2) . . . . ?
 C93 C59 C101 C47 54(2) . . . . ?
 C93 C59 C101 C102 -59(3) . . . . ?
 C93 C59 C101 C103 173(2) . . . . ?
 C94 C74 C83 C23 68(2) . . . . ?
 C94 C74 C83 C33 -64.7(18) . . . . ?
 C94 C74 C83 C50 -172.5(16) . . . . ?
 C95 C90 C96 O25 108(3) . . . . ?
 C95 C90 C96 C54 -68(3) . . . . ?
 C96 C90 C95 C85 73(2) . . . . ?
 C97 C33 C83 C23 -163.1(14) . . . . ?
 C97 C33 C83 C50 71.5(16) . . . . ?
 C97 C33 C83 C74 -33.0(16) . . . . ?
 C97 C51 C74 C83 -54.6(16) . . . . ?
 C97 C51 C74 C89 -173.6(15) . . . . ?
 C97 C51 C74 C94 61.1(19) . . . . ?
 C97 C51 C76 C50 73.4(17) . . . . ?
 C98 S14 O18 Ag5 -172.2(9) . . . . ?
 C98 S14 O31 Ag7 -170.4(7) . . . . ?
 C98 C22 C26 C5 -54(2) . . . . ?
 C98 C22 C26 C41 -178.5(16) . . . . ?
 C98 C22 C26 C82 69(2) . . . . ?
 C98 C22 C29 O24 -23(3) . . . . ?
 C98 C22 C29 C79 156.4(17) . . . . ?
 C98 C22 C40 C52 -162.6(18) . . . . ?
 C101 C47 C66 C80 -27(2) . . . . ?
 C101 C59 C80 C66 44(3) . . . . ?
 C101 C59 C93 C38 -34(3) . . . . ?
 C106 C46 C62 C64 -53(2) . . . . ?
 C106 C46 C62 C84 -176(2) . . . . ?
 C106 C46 C62 C109 64(2) . . . . ?
 C106 C46 C65 C110 72(3) . . . . ?
 C109 C62 C64 C72 -62(3) . . . . ?
 C109 C62 C64 C110 -179(3) . . . . ?
 C110 C64 C72 C106 71(3) . . . . ?
 C111 C112 C115 C77 -171.7(18) . . . . ?
 C111 C112 C115 C121 -38(2) . . . . ?
 C111 C112 C115 C126 57(2) . . . . ?
 C111 C116 C126 C115 -9(3) . . . . ?
 C111 C117 C121 O32 170(4) . . . . ?
 C111 C117 C121 C115 2(3) . . . . ?
 C112 C111 C116 C126 43(2) . . . . ?
 C112 C111 C117 C121 -27(3) . . . . ?
 C112 C115 C121 O32 -143(4) . . . . ?
 C112 C115 C121 C117 24(3) . . . . ?
 C112 C115 C126 C116 -29(3) . . . . ?
 C113 C112 C115 C77 57(3) . . . . ?
 C113 C112 C115 C121 -170(2) . . . . ?
 C113 C112 C115 C126 -75(2) . . . . ?
 C116 C111 C112 C113 67(3) . . . . ?
 C116 C111 C112 C115 -63.4(19) . . . . ?
 C116 C111 C112 C127 -167(2) . . . . ?
 C116 C111 C117 C121 73(3) . . . . ?
 C117 C111 C112 C113 171(3) . . . . ?
 C117 C111 C112 C115 41(2) . . . . ?
 C117 C111 C112 C127 -63(3) . . . . ?
 C117 C111 C116 C126 -68(2) . . . . ?
 C120 C1 C2 S11 -177.5(19) . . . . ?
 C120 C1 C122 C78 -41(2) . . . . ?
 C120 C1 C122 C119 62(3) . . . . ?
 C120 C1 C122 C124 -164(2) . . . . ?
 C120 C1 C125 C123 76(2) . . . . ?
 C120 C35 C78 C122 -17(3) . . . . ?
 C120 C35 C78 C123 81(3) . . . . ?
 C121 C115 C126 C116 79(2) . . . . ?
 C122 C1 C2 S11 -53(3) . . . . ?
 C122 C1 C120 O30 -154(4) . . . . ?
 C122 C1 C120 C35 36(3) . . . . ?
 C122 C1 C125 C123 -35(2) . . . . ?
 C122 C78 C123 C125 44(2) . . . . ?
 C123 C78 C122 C1 -64(2) . . . . ?
 C123 C78 C122 C119 -174(2) . . . . ?
 C123 C78 C122 C124 60(3) . . . . ?
 C125 C1 C2 S11 71(3) . . . . ?
 C125 C1 C120 O30 103(4) . . . . ?
 C125 C1 C120 C35 -67(3) . . . . ?
 C125 C1 C122 C78 63(2) . . . . ?
 C125 C1 C122 C119 166(2) . . . . ?
 C125 C1 C122 C124 -60(3) . . . . ?
 C126 C115 C121 O32 120(5) . . . . ?
 C126 C115 C121 C117 -74(3) . . . . ?
 C127 C112 C115 C77 -63(3) . . . . ?
 C127 C112 C115 C121 70(3) . . . . ?
 C127 C112 C115 C126 165(2) . . . . ?
 N1 C28 C107 C49 -3(3) . . . . ?
 N1 C42 C53 C49 5(4) . . . . ?
 C6 C24 C32 C99 20(3) . . . . ?
 C6 C24 C56 C75 -5(3) . . . . ?
 C8 C9 C10 C11 -4(3) . . . . ?
 C8 C9 C10 C37 -178.9(18) . . . . ?
 C8 C9 C57 C114 176(2) . . . . ?
 C8 C21 C48 C49 172(2) . . . . ?
 C9 C8 C17 C12 -7(3) . . . . ?
 C9 C8 C17 C16 174.1(16) . . . . ?
 C9 C8 C21 C48 95(3) . . . . ?
 C9 C10 C11 C12 1(3) . . . . ?
 C9 C10 C11 C99 179.9(18) . . . . ?
 C9 C10 C37 C71 -1(3) . . . . ?
 C9 C57 C114 C71 6(4) . . . . ?
 C10 C9 C57 C114 3(3) . . . . ?
 C10 C11 C12 C13 -177.8(18) . . . . ?
 C10 C11 C12 C17 -1(3) . . . . ?
 C10 C11 C99 C32 70(3) . . . . ?
 C10 C37 C71 C114 12(3) . . . . ?
 C11 C10 C37 C71 -176(2) . . . . ?
 C11 C12 C13 C14 176(2) . . . . ?
 C11 C12 C17 C8 4(3) . . . . ?
 C11 C12 C17 C16 -176(2) . . . . ?
 C12 C11 C99 C32 -111(3) . . . . ?
 C12 C13 C14 C15 0.0 . . . . ?
 C13 C12 C17 C8 -179(3) . . . . ?
 C13 C12 C17 C16 0.0 . . . . ?
 C13 C14 C15 C16 0.0 . . . . ?
 C14 C15 C16 C17 0.0 . . . . ?
 C15 C16 C17 C8 179(2) . . . . ?
 C15 C16 C17 C12 0.0 . . . . ?
 C17 C8 C9 C10 6(3) . . . . ?
 C17 C8 C9 C57 -166(2) . . . . ?
 C17 C8 C21 C48 -86(4) . . . . ?
 C17 C12 C13 C14 0.0 . . . . ?
 C21 C8 C9 C10 -174.4(19) . . . . ?
 C21 C8 C9 C57 13(3) . . . . ?
 C21 C8 C17 C12 174(2) . . . . ?
 C21 C8 C17 C16 -5(3) . . . . ?
 C21 C48 C49 C53 165(3) . . . . ?
 C21 C48 C49 C107 -9(4) . . . . ?
 C24 C6 C92 N2 -3(3) . . . . ?
 C24 C32 C99 C11 172(2) . . . . ?
 C24 C56 C75 N2 5(3) . . . . ?
 C28 N1 C42 C53 0(4) . . . . ?
 C32 C24 C56 C75 -180(2) . . . . ?
 C37 C10 C11 C12 176(2) . . . . ?
 C37 C10 C11 C99 -5(3) . . . . ?
 C37 C71 C114 C57 -14(4) . . . . ?
 C42 N1 C28 C107 -1(3) . . . . ?
 C48 C49 C53 C42 177(2) . . . . ?
 C48 C49 C107 C28 -178(2) . . . . ?
 C53 C49 C107 C28 8(4) . . . . ?
 C56 C24 C32 C99 -165(2) . . . . ?
 C57 C9 C10 C11 169(2) . . . . ?
 C57 C9 C10 C37 -6(3) . . . . ?
 C75 N2 C92 C6 5(3) . . . . ?
 C92 N2 C75 C56 -5(3) . . . . ?
 C92 C6 C24 C32 177.8(19) . . . . ?
 C92 C6 C24 C56 3(3) . . . . ?
 C99 C11 C12 C13 4(3) . . . . ?
 C99 C11 C12 C17 -180(2) . . . . ?
 C107 C49 C53 C42 -9(4) . . . . ?

_shelx_res_file
;
TITL hy_b.res in P1
    3b.res
    created by SHELXL-2016/6 at 11:23:55 on 01-Nov-2022
REM Old TITL hy in P-1
REM SHELXT solution in P1
REM R1 0.131, Rweak 0.015, Alpha 0.000, Orientation as input
REM Flack x = 0.276 ( 0.009 ) from Parsons' quotients
REM Formula found by SHELXT: C101 N28 O42 S24 Ag12
CELL 1.54184 15.6766 17.5528 17.8448 99.658 96.759 116.466
ZERR 1 0.0002 0.0002 0.0002 0.001 0.001 0.001
LATT -1
SFAC C H Ag Cl N O S
UNIT 127 187 12 3 2 33 14
DFIX 1.5 C125 C123 C123 C78 C78 C35 C120 C35 C120 C1 C125 C1 C122 C78 C122 C1
DFIX 1.53 C119 C122 C122 C124
DFIX 1.2 O30 C120
DFIX 1.5 C117 C121 C117 C111 C116 C111 C116 C126 C115 C126 C115 C121 C112 =
 C111 C115 C112
DFIX 1.2 O28 C73
DFIX 1.5 C117 C111 C116 C111 C116 C126 C115 C126 C115 C121 C117 C121 C115 =
 C112 C112 C111
DFIX 1.2 O32 C121
DFIX 1.53 C63 C18 C129 C18 C128 C18 C68 C18
DFIX 1.53 C127 C112 C112 C113
SADI 0.01 Cl4 C130 Cl5 C130 Cl6 C130
DANG 2.4 C123 C35
DANG 2.4 C125 C120
DANG 2.4 C121 C126
DANG 2.4 C117 C116
DANG 2.4 C126 C112
DELU O30 C1 C2 C35 C78 C119 C120 C122 > C125
SIMU 0.01 0.02 2 C12 > C17
SIMU 0.01 0.02 2 O32 C121
SIMU 0.01 0.02 2 O30 C1 C2 C35 C78 C119 C120 C122 > C125
ISOR 0.01 0.02 C14 C15 C16 C17 C12 C13
ISOR 0.01 0.02 C95 C120 C121 C122
ISOR 0.01 0.02 O26 C68 C112 C113 Cl5
ISOR 0.01 0.02 C84 Cl3
ISOR 0.01 0.02 C52 O30
ISOR 0.005 0.01 O28 Cl3
ISOR 0.01 0.02 C43
ISOR 0.01 0.02 C126
ISOR 0.01 0.02 C128 C122
ISOR 0.01 0.02 C18 C55 C25 C53
ISOR 0.01 0.02 C61 C63 Cl3 C102 C110 C111 C116 C129
ISOR 0.01 0.02 C59 C109 C117 C123 C124 C127 C130
ISOR 0.01 0.02 C65 C80 C82
ISOR 0.01 0.02 C45 C72
ISOR 0.01 0.02 N1 C42

L.S. 2
PLAN  99
SIZE 0.06 0.22 0.3
TEMP -73.15
BOND $H
LIST 6
MORE -1
CONF
ABIN
fmap 2
acta
OMIT 3 -3 2
OMIT 0 -1 2
REM <olex2.extras>
REM <HklSrc "%.\\3b.hkl">
REM </olex2.extras>

WGHT    0.158900
FVAR       0.21194
AG1   3    0.623761    0.335645    0.551308    11.00000    0.06834    0.06040 =
         0.05808    0.02845    0.02867    0.03570
AG2   3    0.692039    0.280842    0.407651    11.00000    0.06168    0.04388 =
         0.04511    0.00978    0.01490    0.02870
AG3   3    0.645144    0.159661    0.524040    11.00000    0.06543    0.05278 =
         0.04730    0.01431    0.02145    0.03339
AG4   3    0.548956    0.140063    0.266121    11.00000    0.05662    0.05344 =
         0.04779    0.01138    0.01035    0.02607
AG5   3    0.498839    0.408228    0.476415    11.00000    0.05367    0.05961 =
         0.05415    0.01956    0.01655    0.02941
AG6   3    0.281181    0.114100    0.440733    11.00000    0.05901    0.04563 =
         0.04621    0.00836    0.01200    0.02897
AG7   3    0.423253    0.254842    0.584085    11.00000    0.05093    0.04650 =
         0.04663    0.01058    0.00922    0.02431
AG8   3    0.411605    0.059123    0.546396    11.00000    0.05897    0.05260 =
         0.06919    0.00042    0.00496    0.03004
AG9   3    0.329846    0.235049    0.325288    11.00000    0.07709    0.05321 =
         0.04569    0.01454    0.02297    0.03728
AG10  3    0.563413    0.343055    0.297329    11.00000    0.08347    0.06276 =
         0.05737    0.00496    0.00546    0.04038
AG11  3    0.478037   -0.013648    0.378071    11.00000    0.05649    0.05990 =
         0.05778    0.01532    0.02055    0.02947
AG12  3    0.339003    0.058287    0.290648    11.00000    0.08541    0.06198 =
         0.07160    0.02596    0.03466    0.04151
S1    7    0.554076    0.209614    0.605401    11.00000    0.05554    0.04257 =
         0.03568    0.00940    0.00967    0.02640
S2    7    0.635889    0.120523    0.381156    11.00000    0.05329    0.04300 =
         0.04267    0.01012    0.01556    0.02808
S3    7    0.329109   -0.002310    0.404736    11.00000    0.04368    0.03286 =
         0.05622    0.00557    0.01232    0.01487
S4    7    0.729271    0.311697    0.221131    11.00000    0.06330    0.05936 =
         0.04918    0.02007    0.02119    0.02498
S5    7    0.072852    0.085671    0.300523    11.00000    0.05371    0.05495 =
         0.05094    0.00973    0.00636    0.02871
S6    7    0.339623    0.274838    0.466301    11.00000    0.04766    0.04027 =
         0.03996    0.00776    0.01459    0.02323
S7    7    0.430320    0.446489    0.300725    11.00000    0.08526    0.05085 =
         0.05505    0.02046    0.01943    0.04159
S8    7    0.644346    0.397776    0.439247    11.00000    0.05596    0.04234 =
         0.04608    0.01426    0.01744    0.02573
S9    7    0.539559   -0.050545    0.551466    11.00000    0.05607    0.04205 =
         0.04928    0.01369    0.01467    0.02588
S10   7    0.422941    0.189491    0.242158    11.00000    0.06523    0.05246 =
         0.03344    0.00841    0.01247    0.03309
S11   7    0.246553    0.084991    0.624601    11.00000    0.05103    0.05545 =
         0.04900    0.01873    0.01864    0.02435
S12   7    0.898870    0.309306    0.546200    11.00000    0.05520    0.05271 =
         0.06807    0.00803    0.00447    0.02602
S13   7    0.420997   -0.094978    0.177438    11.00000    0.07450    0.06399 =
         0.04936    0.00935    0.00995    0.03623
S14   7    0.565334    0.468468    0.672331    11.00000    0.07626    0.05150 =
         0.04252    0.00856    0.01447    0.03262
O1    6    0.190473    0.060840    0.545601    11.00000    0.06767    0.07250 =
         0.05125    0.02344    0.02086    0.02680
O2    6    0.139940    0.160815    0.277121    11.00000    0.07308    0.07956 =
         0.06241    0.01836    0.01561    0.05202
O3    6    0.508569    0.441696    0.264097    11.00000    0.12595    0.07931 =
         0.07086    0.03898    0.04916    0.07491
O4    6    0.118602    0.060909    0.360580    11.00000    0.06152    0.07543 =
         0.06400    0.02519    0.01285    0.03884
O5    6    0.299579    0.035232    0.632250    11.00000    0.08596    0.08285 =
         0.06283    0.03201    0.02945    0.05424
O6    6    0.627397    0.035087    0.578932    11.00000    0.07299    0.04107 =
         0.06947    0.01904    0.02136    0.03235
O7    6    0.451556   -0.004329    0.171960    11.00000    0.10172    0.05841 =
         0.05627   -0.00476    0.00010    0.04064
O8    6    0.464978    0.483486    0.384098    11.00000    0.09747    0.04779 =
         0.04867    0.01254    0.01814    0.04266
O9    6    0.305919    0.178294    0.655487    11.00000    0.07575    0.06451 =
         0.06675    0.02978    0.03064    0.02357
O10   6    0.665404    0.216719    0.190181    11.00000    0.05681    0.04993 =
         0.05068    0.01790    0.01828    0.01339
O11   6    0.454383   -0.104204    0.253205    11.00000    0.10950    0.07884 =
         0.04306    0.00726    0.00670    0.05666
O12   6   -0.010379    0.095629    0.315272    11.00000    0.07127    0.07992 =
         0.06974    0.00112    0.00136    0.04815
O13   6    0.522074   -0.090200    0.468280    11.00000    0.06130    0.05411 =
         0.05625    0.02880    0.02330    0.02247
O14   6    0.826839    0.232003    0.571719    11.00000    0.05458    0.04805 =
         0.07032    0.01550    0.01312    0.01832
O15   6    0.968703    0.290550    0.515991    11.00000    0.06167    0.04921 =
         0.07042    0.01075    0.02317    0.02314
O16   6    0.778694    0.335850    0.302015    11.00000    0.06410    0.09326 =
         0.05174    0.01193    0.02082    0.03367
O17   6    0.334753    0.364177    0.282474    11.00000    0.08380    0.05817 =
         0.06879    0.02499   -0.00553    0.02631
O18   6    0.556479    0.507267    0.607636    11.00000    0.12434    0.08027 =
         0.04401    0.01604    0.01780    0.06158
O19   6    0.676282    0.360321    0.209482    11.00000    0.08584    0.05739 =
         0.07435    0.02942    0.01547    0.02740
O20   6    0.611302   -0.236297    0.508902    11.00000    0.08374    0.06713 =
         0.07199    0.01689    0.03031    0.03753
O21   6    0.852262    0.337862    0.491529    11.00000    0.08140    0.07528 =
         0.08788    0.03041    0.00616    0.03772
O22   6    0.646683    0.451388    0.674858    11.00000    0.10562    0.06817 =
         0.05334    0.01155    0.01526    0.05468
O23   6    0.456686   -0.046784    0.574262    11.00000    0.06751    0.06181 =
         0.09225    0.03009    0.03683    0.04071
O24   6    0.736457    0.674176    0.891412    11.00000    0.10366    0.09215 =
         0.08097   -0.02036    0.01214    0.02625
O25   6    0.579304   -0.197479    0.020487    11.00000    0.10827    0.11768 =
         0.08174    0.01844    0.03072    0.07273
O26   6    0.083694   -0.032997    0.074429    11.00000    0.12947    0.26257 =
         0.13012    0.02353    0.03086    0.12425
O27   6    0.315469   -0.151919    0.148436    11.00000    0.10983    0.10013 =
         0.06755    0.01435    0.02228    0.06657
O28   6    0.471986    0.525798    0.124375    11.00000    0.16064    0.09683 =
         0.09638    0.02258    0.04550    0.06576
O29   6    1.146017    0.482151    0.594929    11.00000    0.10311    0.09720 =
         0.10429    0.04021    0.03987    0.04881
O30   6    0.013353    0.007957    0.767046    11.00000    0.11323    0.18000 =
         0.09893    0.01080    0.05425    0.02672
O31   6    0.473589    0.391994    0.674079    11.00000    0.07375    0.04996 =
         0.06022   -0.00413    0.01320    0.02440
O32   6    0.865620    0.484976    0.081552    11.00000    0.21902    0.13286 =
         0.15674    0.02304    0.05509    0.03092
O33   6    0.231128   -0.047945    0.176136    11.00000    0.05305    0.20596 =
         0.14800   -0.01637   -0.00863    0.04292
AFIX   3
H33A  2    0.182948   -0.062035    0.137716    11.00000   -1.50000
H33B  2    0.254288   -0.083475    0.161716    11.00000   -1.50000
AFIX   0
C1    1    0.185367    0.082899    0.771070    11.00000    0.10822    0.12130 =
         0.07328    0.02883    0.03344    0.05027
C2    1    0.154649    0.049055    0.680898    11.00000    0.08271    0.10982 =
         0.07124    0.01448    0.02066    0.05218
AFIX  23
H2A   2    0.104659    0.065611    0.662571    11.00000   -1.20000
H2B   2    0.122446   -0.015917    0.668320    11.00000   -1.20000
AFIX   0
C3    1    0.750996    0.506777    0.462723    11.00000    0.05333    0.04439 =
         0.05485    0.02598    0.02994    0.01804
AFIX  13
H3    2    0.793922    0.505022    0.425952    11.00000   -1.20000
AFIX   0
C4    1    0.623590    0.747599    0.308653    11.00000    0.08230    0.05506 =
         0.10413    0.02762   -0.00029    0.02726
AFIX  23
H4A   2    0.627267    0.787038    0.357034    11.00000   -1.20000
H4B   2    0.689501    0.768166    0.297318    11.00000   -1.20000
AFIX   0
C5    1    0.466619    0.576411    0.875719    11.00000    0.16024    0.15386 =
         0.09895    0.00245    0.04748    0.11551
AFIX 137
H5A   2    0.519097    0.634767    0.877315    11.00000   -1.50000
H5B   2    0.440161    0.579145    0.922608    11.00000   -1.50000
H5C   2    0.414659    0.556971    0.829478    11.00000   -1.50000
AFIX   0
C7    1    0.734485    0.095386    0.360988    11.00000    0.06151    0.05070 =
         0.05308    0.01228    0.01055    0.03469
AFIX  13
H7    2    0.791027    0.129168    0.406622    11.00000   -1.20000
AFIX   0
C18   1    0.368169    0.162787    0.137163    11.00000    0.07388    0.09138 =
         0.05385    0.00801    0.01472    0.03830
PART 1
AFIX  13
H18   2    0.354471    0.101799    0.112568    10.50000   -1.20000
AFIX  13
PART 0
PART 2
H18A  2    0.316944    0.099875    0.125201    10.50000   -1.20000
AFIX   0
PART 0
C19   1    0.577676    0.649891    0.314057    11.00000    0.07042    0.07176 =
         0.06487    0.02890    0.01458    0.03723
AFIX  23
H19A  2    0.618762    0.623139    0.298527    11.00000   -1.20000
H19B  2    0.569603    0.645452    0.367613    11.00000   -1.20000
AFIX   0
C20   1    0.443862   -0.124109   -0.094884    11.00000    0.17376    0.11699 =
         0.04718    0.01596    0.02124    0.09426
AFIX  13
H20   2    0.402069   -0.137748   -0.147222    11.00000   -1.20000
AFIX   0
C22   1    0.598384    0.535634    0.837981    11.00000    0.07311    0.06059 =
         0.04375    0.01205    0.01301    0.03100
C23   1    0.565038   -0.117447    0.606106    11.00000    0.06256    0.03730 =
         0.05146    0.01942    0.01971    0.02138
AFIX  23
H23A  2    0.632062   -0.107410    0.604430    11.00000   -1.20000
H23B  2    0.564593   -0.096753    0.661123    11.00000   -1.20000
AFIX   0
C25   1    0.154753   -0.122939    0.317381    11.00000    0.10517    0.10501 =
         0.16715    0.01963   -0.00998    0.04292
AFIX   3
H25A  2    0.199903   -0.083379    0.290761    11.00000   -1.50000
H25B  2    0.103203   -0.106949    0.324121    11.00000   -1.50000
H25C  2    0.125513   -0.183599    0.286151    11.00000   -1.50000
AFIX   0
C26   1    0.506217    0.512833    0.872293    11.00000    0.07161    0.10486 =
         0.06759    0.00119    0.02280    0.03749
C27   1    0.033561   -0.005734    0.220687    11.00000    0.08925    0.05305 =
         0.06741   -0.00145   -0.00675    0.04157
AFIX  23
H27A  2    0.092725   -0.006869    0.207680    11.00000   -1.20000
H27B  2   -0.002503   -0.059221    0.238945    11.00000   -1.20000
AFIX   0
C29   1    0.667951    0.611531    0.900017    11.00000    0.06316    0.06156 =
         0.05731    0.00796    0.01156    0.01850
C30   1    0.272871    0.396041    0.479426    11.00000    0.08639    0.05964 =
         0.10185    0.01747    0.04273    0.04675
AFIX 137
H30A  2    0.332273    0.436244    0.519249    11.00000   -1.50000
H30B  2    0.221102    0.411474    0.487096    11.00000   -1.50000
H30C  2    0.286214    0.400804    0.427645    11.00000   -1.50000
AFIX   0
C31   1    0.240316    0.302306    0.486082    11.00000    0.05265    0.07068 =
         0.04437    0.00689    0.00888    0.03763
AFIX  13
H31   2    0.180046    0.262206    0.444812    11.00000   -1.20000
AFIX   0
C33   1    0.391905   -0.255467    0.525778    11.00000    0.06625    0.05562 =
         0.06353    0.01155    0.01782    0.02903
AFIX  23
H33C  2    0.359518   -0.220567    0.543195    11.00000   -1.20000
H33D  2    0.396966   -0.254975    0.471064    11.00000   -1.20000
AFIX   0
C34   1    0.559532    0.691151    0.166487    11.00000    0.17320    0.14990 =
         0.10583    0.09339    0.07527    0.11043
AFIX  23
H34A  2    0.628825    0.708667    0.165986    11.00000   -1.20000
H34B  2    0.528306    0.698696    0.118757    11.00000   -1.20000
AFIX   0
C35   1    0.126922    0.055044    0.887092    11.00000    0.13788    0.14087 =
         0.07969    0.03297    0.04759    0.03269
AFIX  23
H35A  2    0.098665    0.000088    0.904754    11.00000   -1.20000
H35B  2    0.110124    0.097712    0.916370    11.00000   -1.20000
AFIX   0
C36   1    0.700328   -0.003623    0.352961    11.00000    0.10527    0.06692 =
         0.11791    0.04569    0.05457    0.06899
AFIX 137
H36A  2    0.659786   -0.023956    0.390572    11.00000   -1.50000
H36B  2    0.757414   -0.012820    0.363178    11.00000   -1.50000
H36C  2    0.662163   -0.036771    0.300050    11.00000   -1.50000
AFIX   0
C38   1    1.139443    0.459381    0.653111    11.00000    0.05926    0.06797 =
         0.09533    0.01504    0.01827    0.03241
C39   1    0.548941    0.740887    0.239304    11.00000    0.07736    0.05547 =
         0.07590    0.03814    0.03010    0.02849
AFIX  13
H39   2    0.555168    0.799209    0.235268    11.00000   -1.20000
AFIX   0
C40   1    0.621863    0.463332    0.850954    11.00000    0.06702    0.08754 =
         0.07070    0.03286    0.01579    0.03799
AFIX  23
H40A  2    0.692472    0.482960    0.855496    11.00000   -1.20000
H40B  2    0.584698    0.410319    0.807237    11.00000   -1.20000
AFIX   0
C41   1    0.551868    0.505000    0.949375    11.00000    0.11047    0.11253 =
         0.05420    0.01230    0.02619    0.05224
AFIX  13
H41   2    0.508478    0.489503    0.987304    11.00000   -1.20000
AFIX   0
C43   1    0.319617   -0.108636   -0.016549    11.00000    0.13127    0.16139 =
         0.09520    0.03381    0.01059    0.08367
AFIX 137
H43A  2    0.361529   -0.045515    0.005981    11.00000   -1.50000
H43B  2    0.279347   -0.134296    0.019704    11.00000   -1.50000
H43C  2    0.277281   -0.117854   -0.065875    11.00000   -1.50000
AFIX   0
C44   1    0.955943    0.398805    0.629489    11.00000    0.05734    0.06870 =
         0.07755    0.00294    0.01073    0.03379
AFIX  23
H44A  2    0.973469    0.453285    0.611635    11.00000   -1.20000
H44B  2    0.906859    0.393357    0.661349    11.00000   -1.20000
AFIX   0
C45   1    0.719673    0.572675    0.448652    11.00000    0.06822    0.05227 =
         0.14753    0.04332    0.03436    0.01730
AFIX 137
H45A  2    0.692756    0.560174    0.392931    11.00000   -1.50000
H45B  2    0.776008    0.631651    0.465776    11.00000   -1.50000
H45C  2    0.669639    0.569574    0.477988    11.00000   -1.50000
AFIX   0
C46   1   -0.029871   -0.014008    0.145385    11.00000    0.05755    0.09211 =
         0.07202   -0.00170   -0.01597    0.03604
C47   1    1.047768    0.411104    0.683207    11.00000    0.03271    0.06918 =
         0.06311    0.00443    0.00284    0.00916
C50   1    0.542766   -0.267215    0.536637    11.00000    0.08401    0.04502 =
         0.04119    0.01423    0.01770    0.02921
C51   1    0.411656   -0.360250    0.587455    11.00000    0.11282    0.04329 =
         0.05399    0.00549    0.01718    0.01584
AFIX  13
H51   2    0.382003   -0.410215    0.612412    11.00000   -1.20000
AFIX   0
C52   1    0.592029    0.444049    0.926542    11.00000    0.11715    0.09392 =
         0.08020    0.02342    0.02175    0.04652
AFIX  23
H52A  2    0.541844    0.382051    0.918149    11.00000   -1.20000
H52B  2    0.648982    0.456579    0.966679    11.00000   -1.20000
AFIX   0
C54   1    0.508772   -0.169581   -0.092411    11.00000    0.12763    0.15405 =
         0.06436    0.02542    0.03227    0.06643
AFIX  23
H54A  2    0.473763   -0.230248   -0.125857    11.00000   -1.20000
H54B  2    0.569987   -0.136084   -0.109193    11.00000   -1.20000
AFIX   0
C55   1    0.257543   -0.182707    0.386246    11.00000    0.11025    0.06466 =
         0.14763    0.02555   -0.00175    0.05630
AFIX 137
H55A  2    0.274296   -0.194559    0.335916    11.00000   -1.50000
H55B  2    0.205494   -0.237054    0.393159    11.00000   -1.50000
H55C  2    0.315279   -0.160568    0.428216    11.00000   -1.50000
AFIX   0
C58   1    0.478022   -0.135310    0.112204    11.00000    0.09063    0.06785 =
         0.05620    0.00544    0.00969    0.04632
AFIX  23
H58A  2    0.546978   -0.110760    0.139321    11.00000   -1.20000
H58B  2    0.447487   -0.199600    0.106231    11.00000   -1.20000
AFIX   0
C59   1    1.171033    0.455368    0.786892    11.00000    0.09539    0.12161 =
         0.09257    0.02259    0.00110    0.04729
AFIX  13
H59   2    1.212649    0.487716    0.840364    11.00000   -1.20000
AFIX   0
C60   1    0.397607    0.520382    0.263372    11.00000    0.09508    0.04889 =
         0.06143    0.01333   -0.00519    0.03706
AFIX  23
H60A  2    0.354712    0.488689    0.210970    11.00000   -1.20000
H60B  2    0.358185    0.534629    0.297038    11.00000   -1.20000
AFIX   0
C61   1    0.326307   -0.253239   -0.045568    11.00000    0.11046    0.10719 =
         0.07948    0.01375    0.00050    0.03854
AFIX 137
H61A  2    0.270113   -0.274632   -0.088810    11.00000   -1.50000
H61B  2    0.303277   -0.266543    0.001744    11.00000   -1.50000
H61C  2    0.365521   -0.282198   -0.058277    11.00000   -1.50000
AFIX   0
C62   1   -0.138905   -0.087171    0.118990    11.00000    0.06641    0.09723 =
         0.07262    0.00619   -0.00394    0.02194
PART 1
C63   1    0.274377    0.166864    0.125422    10.50000    0.07216    0.06694 =
         0.05925    0.03007    0.00115    0.03286
AFIX 137
H63A  2    0.222708    0.114578    0.135669    10.50000   -1.50000
H63B  2    0.256586    0.169104    0.071623    10.50000   -1.50000
H63C  2    0.282386    0.219584    0.161282    10.50000   -1.50000
AFIX   0
PART 0
C64   1   -0.156236   -0.067490    0.041166    11.00000    0.07061    0.14525 =
         0.07863    0.01398   -0.00909    0.04684
AFIX  13
H64   2   -0.223878   -0.107461    0.009394    11.00000   -1.20000
AFIX   0
C65   1   -0.045859    0.064852    0.131723    11.00000    0.11881    0.09152 =
         0.09747    0.01924   -0.00562    0.05502
AFIX  23
H65A  2   -0.056499    0.094338    0.179327    11.00000   -1.20000
H65B  2    0.010821    0.108416    0.115886    11.00000   -1.20000
AFIX   0
C66   1    1.052997    0.326285    0.695276    11.00000    0.06442    0.09236 =
         0.06409    0.03294    0.03298    0.03878
AFIX  23
H66A  2    0.988262    0.280837    0.698767    11.00000   -1.20000
H66B  2    1.073702    0.301901    0.651127    11.00000   -1.20000
AFIX   0
C67   1    0.222109   -0.113130    0.388532    11.00000    0.05440    0.05089 =
         0.09800    0.00953    0.01106    0.02458
AFIX  13
H67   2    0.189375   -0.113151    0.433366    11.00000   -1.20000
AFIX   0
PART 2
C68   1    0.440540    0.161381    0.092611    10.50000    0.10047    0.10141 =
         0.05718    0.03022    0.02851    0.03764
AFIX 137
H68A  2    0.444884    0.195974    0.054077    10.50000   -1.50000
H68B  2    0.420716    0.100623    0.065888    10.50000   -1.50000
H68C  2    0.504382    0.186607    0.128093    10.50000   -1.50000
AFIX   0
PART 0
C69   1    0.368443    0.658474    0.187874    11.00000    0.09569    0.06268 =
         0.07453    0.00183   -0.02828    0.04189
AFIX 137
H69A  2    0.370453    0.712931    0.179395    11.00000   -1.50000
H69B  2    0.306002    0.622100    0.200545    11.00000   -1.50000
H69C  2    0.375228    0.626267    0.140485    11.00000   -1.50000
AFIX   0
C70   1    0.387559   -0.155787   -0.032340    11.00000    0.10383    0.10940 =
         0.06723    0.03730    0.00546    0.04742
C72   1   -0.076039   -0.077152    0.002552    11.00000    0.10093    0.12417 =
         0.08865    0.01914    0.01743    0.05309
AFIX  23
H72A  2   -0.096333   -0.139298   -0.021939    11.00000   -1.20000
H72B  2   -0.058585   -0.042105   -0.036583    11.00000   -1.20000
AFIX   0
C73   1    0.504306    0.597063    0.175998    11.00000    0.16253    0.09372 =
         0.06054    0.01870    0.04668    0.08522
C74   1    0.469755   -0.266822    0.645854    11.00000    0.10209    0.05909 =
         0.04113    0.01944    0.02491    0.03486
C76   1    0.480645   -0.365137    0.540274    11.00000    0.10240    0.02793 =
         0.07015    0.01487    0.01173    0.02869
AFIX  23
H76A  2    0.445903   -0.404034    0.487560    11.00000   -1.20000
H76B  2    0.522211   -0.386743    0.565534    11.00000   -1.20000
AFIX   0
C77   1    0.822530    0.342512    0.169780    11.00000    0.06538    0.04915 =
         0.06444    0.01015    0.03737   -0.00574
AFIX  23
H77A  2    0.869017    0.405542    0.192359    11.00000   -1.20000
H77B  2    0.858233    0.309172    0.178221    11.00000   -1.20000
AFIX   0
C78   1    0.235798    0.092587    0.895400    11.00000    0.13744    0.14505 =
         0.07541    0.03058    0.03197    0.03140
AFIX  13
H78   2    0.271505    0.086094    0.942109    11.00000   -1.20000
AFIX   0
C79   1    0.641343    0.600042    0.974367    11.00000    0.09362    0.09769 =
         0.05561    0.00855    0.01667    0.02851
AFIX  23
H79A  2    0.622392    0.644176    0.997016    11.00000   -1.20000
H79B  2    0.695222    0.603407    1.012175    11.00000   -1.20000
AFIX   0
C80   1    1.127201    0.354125    0.770783    11.00000    0.10341    0.10516 =
         0.11078    0.04265    0.00094    0.04230
AFIX  23
H80A  2    1.177134    0.335201    0.763690    11.00000   -1.20000
H80B  2    1.095543    0.331310    0.812802    11.00000   -1.20000
AFIX   0
C81   1    0.433790    0.714006    0.328063    11.00000    0.10838    0.07060 =
         0.07485    0.00272   -0.01041    0.05052
AFIX 137
H81A  2    0.489814    0.731842    0.370442    11.00000   -1.50000
H81B  2    0.375138    0.668039    0.338489    11.00000   -1.50000
H81C  2    0.424045    0.764804    0.324525    11.00000   -1.50000
AFIX   0
C82   1    0.414668    0.421151    0.831618    11.00000    0.08949    0.14788 =
         0.07955    0.00029    0.02281    0.05214
AFIX 137
H82A  2    0.357462    0.418083    0.850841    11.00000   -1.50000
H82B  2    0.427223    0.374102    0.843578    11.00000   -1.50000
H82C  2    0.402356    0.414220    0.775127    11.00000   -1.50000
AFIX   0
C83   1    0.494424   -0.219086    0.579574    11.00000    0.10442    0.05331 =
         0.04070    0.01208    0.01487    0.04843
C84   1   -0.199669   -0.081138    0.170118    11.00000    0.11441    0.17175 =
         0.09977    0.03935    0.04729    0.05347
AFIX 137
H84A  2   -0.185896   -0.100490    0.216359    11.00000   -1.50000
H84B  2   -0.268295   -0.118658    0.143449    11.00000   -1.50000
H84C  2   -0.186786   -0.020099    0.185859    11.00000   -1.50000
AFIX   0
C85   1    0.515473   -0.023415   -0.057944    11.00000    0.17916    0.15135 =
         0.11380    0.05356    0.04127    0.11176
AFIX  23
H85A  2    0.573444   -0.001737   -0.081374    11.00000   -1.20000
H85B  2    0.482347    0.012653   -0.063058    11.00000   -1.20000
AFIX   0
C86   1    0.452081    0.680493    0.255227    11.00000    0.08647    0.06619 =
         0.06395    0.01881    0.00629    0.04439
C87   1    0.809284    0.531582    0.543194    11.00000    0.06464    0.05115 =
         0.09020    0.01582   -0.01319    0.00283
AFIX 137
H87A  2    0.765191    0.514539    0.579039    11.00000   -1.50000
H87B  2    0.852275    0.595235    0.558930    11.00000   -1.50000
H87C  2    0.848781    0.501313    0.544620    11.00000   -1.50000
AFIX   0
C88   1    0.217961    0.287959    0.564333    11.00000    0.10265    0.08974 =
         0.09170    0.04759    0.05986    0.06843
AFIX 137
H88A  2    0.207356    0.229336    0.567666    11.00000   -1.50000
H88B  2    0.159029    0.292808    0.570035    11.00000   -1.50000
H88C  2    0.273022    0.332444    0.605968    11.00000   -1.50000
AFIX   0
C89   1    0.558769   -0.253104    0.703523    11.00000    0.13799    0.07049 =
         0.06245    0.02358    0.02140    0.05971
AFIX 137
H89A  2    0.540680   -0.303457    0.726741    11.00000   -1.50000
H89B  2    0.581567   -0.199408    0.744640    11.00000   -1.50000
H89C  2    0.611044   -0.247663    0.676104    11.00000   -1.50000
AFIX   0
C90   1    0.479267   -0.121100    0.032609    11.00000    0.13776    0.08330 =
         0.04971    0.01000    0.01850    0.06915
C91   1    0.477933    0.605078    0.256617    11.00000    0.06537    0.04370 =
         0.06319    0.02153    0.02206    0.03134
C93   1    1.224422    0.488189    0.717991    11.00000    0.07241    0.11624 =
         0.11896   -0.01360    0.00303    0.04300
AFIX  23
H93A  2    1.265974    0.552762    0.731855    11.00000   -1.20000
H93B  2    1.264592    0.459592    0.704903    11.00000   -1.20000
AFIX   0
C94   1    0.407379   -0.239571    0.693002    11.00000    0.12265    0.08472 =
         0.06613    0.01056    0.04698    0.02391
AFIX 137
H94A  2    0.339508   -0.269842    0.663637    11.00000   -1.50000
H94B  2    0.432553   -0.175922    0.702483    11.00000   -1.50000
H94C  2    0.410355   -0.255595    0.742909    11.00000   -1.50000
AFIX   0
C95   1    0.542352   -0.024780    0.026928    11.00000    0.09431    0.08518 =
         0.09223    0.03906    0.02966    0.03205
AFIX  23
H95A  2    0.528056    0.016028    0.061969    11.00000   -1.20000
H95B  2    0.612724   -0.006770    0.042006    11.00000   -1.20000
AFIX   0
C96   1    0.528468   -0.169274   -0.009666    11.00000    0.08634    0.10516 =
         0.07949    0.02725    0.01752    0.03612
C97   1    0.337868   -0.346749    0.534140    11.00000    0.06792    0.06891 =
         0.06983    0.00990    0.02976    0.01574
AFIX  23
H97A  2    0.313778   -0.389405    0.482756    11.00000   -1.20000
H97B  2    0.281441   -0.354325    0.557788    11.00000   -1.20000
AFIX   0
C98   1    0.591389    0.553352    0.756183    11.00000    0.09635    0.04371 =
         0.04888   -0.00052    0.01017    0.03045
AFIX  23
H98A  2    0.654153    0.604289    0.756533    11.00000   -1.20000
H98B  2    0.540450    0.571800    0.748735    11.00000   -1.20000
AFIX   0
C101  1    1.078943    0.467580    0.769538    11.00000    0.05463    0.12380 =
         0.09267   -0.00152    0.01369    0.00919
C102  1    1.089842    0.561125    0.767988    11.00000    0.12138    0.07933 =
         0.11760   -0.03629    0.01996    0.01556
AFIX   3
H10A  2    1.157502    0.595655    0.763628    11.00000   -1.50000
H10B  2    1.081072    0.585585    0.818248    11.00000   -1.50000
H10C  2    1.045582    0.563255    0.725738    11.00000   -1.50000
AFIX   0
C103  1    1.010918    0.431039    0.819247    11.00000    0.13109    0.19342 =
         0.06066    0.00780    0.03634    0.06637
AFIX 137
H10D  2    0.990358    0.473746    0.840693    11.00000   -1.50000
H10E  2    1.043208    0.417998    0.861953    11.00000   -1.50000
H10F  2    0.953611    0.376891    0.788402    11.00000   -1.50000
AFIX   0
C104  1    0.602472    0.233247    0.712905    11.00000    0.07653    0.07689 =
         0.03411    0.00774    0.01232    0.04767
AFIX  13
H104  2    0.569699    0.262139    0.742148    11.00000   -1.20000
AFIX   0
C105  1    0.768157    0.125014    0.289794    11.00000    0.08363    0.09445 =
         0.07493    0.03408    0.04452    0.05762
AFIX   3
H10G  2    0.718097    0.085794    0.242914    11.00000   -1.50000
H10H  2    0.829727    0.124494    0.285814    11.00000   -1.50000
H10I  2    0.777627    0.184864    0.294734    11.00000   -1.50000
AFIX   0
C106  1    0.006567   -0.040334    0.073555    11.00000    0.05819    0.14079 =
         0.08404    0.04792    0.03448    0.04115
C108  1    0.579476    0.148274    0.734191    11.00000    0.09783    0.07222 =
         0.04561    0.02568    0.01757    0.03825
AFIX 137
H10J  2    0.508753    0.109450    0.719732    11.00000   -1.50000
H10K  2    0.602373    0.159677    0.790447    11.00000   -1.50000
H10L  2    0.612251    0.120079    0.706325    11.00000   -1.50000
AFIX   0
C109  1   -0.152627   -0.180351    0.111014    11.00000    0.14732    0.09215 =
         0.12602    0.02268   -0.00510    0.04156
AFIX 137
H10M  2   -0.100533   -0.185216    0.088681    11.00000   -1.50000
H10N  2   -0.216101   -0.222598    0.076783    11.00000   -1.50000
H10O  2   -0.150034   -0.192901    0.162471    11.00000   -1.50000
AFIX   0
C110  1   -0.136993    0.021865    0.066276    11.00000    0.14928    0.14148 =
         0.13787    0.05362   -0.00593    0.07810
AFIX  23
H11A  2   -0.192598    0.024435    0.085518    11.00000   -1.20000
H11B  2   -0.125113    0.051384    0.023049    11.00000   -1.20000
AFIX   0
C111  1    0.781080    0.283038   -0.046936    11.00000    0.11712    0.10683 =
         0.06109    0.00956    0.04423    0.05238
AFIX  13
H111  2    0.792214    0.251876   -0.093983    11.00000   -1.20000
AFIX   0
C112  1    0.807570    0.263661    0.028377    11.00000    0.11918    0.08495 =
         0.07623    0.01903    0.03156    0.03629
C113  1    0.764841    0.171430    0.036932    11.00000    0.17114    0.10606 =
         0.12032    0.02204    0.01024    0.07847
AFIX 137
H11C  2    0.745198    0.169357    0.087009    11.00000   -1.50000
H11D  2    0.813665    0.151088    0.034903    11.00000   -1.50000
H11E  2    0.707640    0.133362   -0.005507    11.00000   -1.50000
AFIX   0
C115  1    0.790553    0.328414    0.080989    11.00000    0.13678    0.07766 =
         0.05273    0.01866    0.05450    0.03397
C116  1    0.674632    0.254562   -0.043697    11.00000    0.14167    0.12488 =
         0.11572    0.03823    0.01893    0.06027
AFIX  23
H11F  2    0.645475    0.278386   -0.079364    11.00000   -1.20000
H11G  2    0.635348    0.189752   -0.057205    11.00000   -1.20000
AFIX   0
C117  1    0.821767    0.380978   -0.035527    11.00000    0.13272    0.13340 =
         0.09727    0.04322    0.02156    0.04297
AFIX  23
H11H  2    0.778140    0.395083   -0.068488    11.00000   -1.20000
H11I  2    0.887582    0.408186   -0.047154    11.00000   -1.20000
AFIX   0
C118  1    0.710422    0.294866    0.731251    11.00000    0.05612    0.10555 =
         0.04749    0.00278   -0.01351    0.03898
AFIX 137
H11J  2    0.739734    0.276946    0.690858    11.00000   -1.50000
H11K  2    0.740249    0.293058    0.781916    11.00000   -1.50000
H11L  2    0.721650    0.354763    0.732939    11.00000   -1.50000
AFIX   0
C119  1    0.236858   -0.021858    0.804690    11.00000    0.18119    0.14055 =
         0.12733    0.03475    0.00953    0.08241
AFIX 137
H11M  2    0.267182   -0.031943    0.850597    11.00000   -1.50000
H11N  2    0.258345   -0.040552    0.758961    11.00000   -1.50000
H11O  2    0.165658   -0.055738    0.796062    11.00000   -1.50000
AFIX   0
C120  1    0.093656    0.038205    0.801249    11.00000    0.12043    0.13596 =
         0.08398    0.02865    0.04354    0.04231
C121  1    0.825639    0.410383    0.049891    11.00000    0.14162    0.10934 =
         0.11816    0.03315    0.02619    0.05123
C122  1    0.266418    0.073665    0.817571    11.00000    0.12390    0.13175 =
         0.08380    0.03051    0.02216    0.05018
C123  1    0.259776    0.186706    0.893205    11.00000    0.12939    0.13651 =
         0.08520    0.01599    0.04173    0.04521
AFIX  23
H12A  2    0.331203    0.226037    0.906853    11.00000   -1.20000
H12B  2    0.229032    0.209868    0.929644    11.00000   -1.20000
AFIX   0
C124  1    0.373816    0.133272    0.814346    11.00000    0.11118    0.18466 =
         0.10442    0.00805    0.02027    0.05300
AFIX 137
H12C  2    0.381810    0.122058    0.760625    11.00000   -1.50000
H12D  2    0.417272    0.120385    0.847892    11.00000   -1.50000
H12E  2    0.390227    0.195038    0.832484    11.00000   -1.50000
AFIX   0
C125  1    0.216533    0.178049    0.807988    11.00000    0.12063    0.12611 =
         0.08030    0.01023    0.04485    0.05200
AFIX  23
H12F  2    0.160150    0.189735    0.804224    11.00000   -1.20000
H12G  2    0.266201    0.218213    0.783862    11.00000   -1.20000
AFIX   0
C126  1    0.681713    0.293528    0.039882    11.00000    0.12653    0.15495 =
         0.11537    0.05009    0.02501    0.05762
AFIX  23
H12H  2    0.637004    0.248437    0.063402    11.00000   -1.20000
H12I  2    0.665107    0.342068    0.044135    11.00000   -1.20000
AFIX   0
C127  1    0.920157    0.307309    0.049269    11.00000    0.15691    0.22883 =
         0.16674    0.03802    0.05383    0.09864
AFIX   3
H12J  2    0.941717    0.334789    0.006749    11.00000   -1.50000
H12K  2    0.958707    0.278499    0.063029    11.00000   -1.50000
H12L  2    0.929277    0.352329    0.094709    11.00000   -1.50000
AFIX   0
PART 1
C128  1    0.438292    0.225680    0.097367    10.50000    0.14188    0.14047 =
         0.06818    0.04696    0.04104    0.04515
AFIX   3
H12M  2    0.406222    0.226950    0.047387    10.50000   -1.50000
H12N  2    0.484032    0.202840    0.088597    10.50000   -1.50000
H12O  2    0.473942    0.285280    0.131327    10.50000   -1.50000
AFIX   0
PART 0
PART 2
C129  1    0.311275    0.211672    0.123403    10.50000    0.07997    0.11855 =
         0.04959    0.01225    0.00612    0.03436
AFIX 137
H12P  2    0.242527    0.174423    0.123341    10.50000   -1.50000
H12Q  2    0.316399    0.226561    0.073014    10.50000   -1.50000
H12R  2    0.338082    0.265667    0.164949    10.50000   -1.50000
AFIX   0

PART 0
CL1   4    0.941690    0.141455    0.868591    10.75000    0.12292    0.15779 =
         0.09796   -0.02106   -0.01591    0.06143
CL2   4    0.810610    0.120563    0.735600    10.75000    0.16090    0.22053 =
         0.12003    0.06459    0.03391    0.13361
CL3   4    0.744660    0.018239    0.839654    10.75000    0.17964    0.14467 =
         0.14200    0.00909    0.09894    0.03585
C100  1    0.844454    0.069112    0.799183    10.75000    0.07448    0.06820 =
         0.07327   -0.00371    0.02504    0.01506
AFIX  13
H100  2    0.858846    0.024070    0.769710    10.75000   -1.20000
AFIX   0

CL4   4    0.117306   -0.402611    0.055255    10.25000    0.05314    0.08293 =
         0.08642    0.01497    0.01785   -0.00100
CL5   4    0.098682   -0.388673    0.202453    10.25000    0.15840    0.17396 =
         0.13329    0.07185    0.02333    0.03825
CL6   4    0.019980   -0.297267    0.119021    10.25000    0.12029    0.14912 =
         0.09784   -0.00418    0.00000    0.08931
C130  1    0.102376   -0.336288    0.128976    10.25000    0.13375    0.13440 =
         0.14077    0.03028    0.02870    0.06745
AFIX  13
H130  2    0.167274   -0.282076    0.145769    10.25000   -1.20000
AFIX   0

N1    5    1.087572    0.294268    0.302519    11.00000    0.05973    0.04873 =
         0.06579    0.00933    0.01394    0.02660
AFIX  43
H1    2    1.098930    0.249205    0.292721    11.00000   -1.20000
AFIX   0
N2    5    0.884668    1.100585    0.535706    11.00000    0.09746    0.07448 =
         0.06071    0.01004    0.01180    0.06519
AFIX  43
H2    2    0.879255    1.148812    0.546660    11.00000   -1.20000
AFIX   0
C6    1    0.971388    1.030901    0.485350    11.00000    0.05074    0.06900 =
         0.07512    0.00956    0.02024    0.03384
AFIX  43
H6    2    1.025564    1.035418    0.463803    11.00000   -1.20000
AFIX   0
C8    1    0.984692    0.612329    0.409701    11.00000    0.10199    0.09449 =
         0.09317    0.02092    0.04724    0.07474
C9    1    0.925447    0.632027    0.355062    11.00000    0.08647    0.05951 =
         0.08024    0.01300    0.04142    0.04347
C10   1    0.926032    0.715438    0.371738    11.00000    0.06096    0.04789 =
         0.10923    0.01718    0.03527    0.03373
C11   1    0.980662    0.774669    0.443869    11.00000    0.05218    0.03152 =
         0.16145    0.00475    0.00499    0.01824
AFIX  66
C12   1    1.034260    0.752443    0.496778    11.00000    0.12104    0.11005 =
         0.13448    0.01525    0.00483    0.07648
C13   1    1.085350    0.810541    0.569045    11.00000    0.14674    0.12728 =
         0.14632    0.01703    0.00101    0.07764
AFIX  43
H13   2    1.086874    0.866005    0.581132    11.00000   -1.20000
AFIX  65
C14   1    1.134209    0.787485    0.623628    11.00000    0.15512    0.13643 =
         0.15261    0.02287    0.00333    0.07928
AFIX  43
H14   2    1.169127    0.827193    0.673019    11.00000   -1.20000
AFIX  65
C15   1    1.131979    0.706332    0.605943    11.00000    0.14854    0.13826 =
         0.15450    0.02937    0.00371    0.08078
AFIX  43
H15   2    1.165373    0.690575    0.643248    11.00000   -1.20000
AFIX  65
C16   1    1.080890    0.648234    0.533675    11.00000    0.12652    0.12363 =
         0.13885    0.02762    0.00600    0.07694
AFIX  43
H16   2    1.079366    0.592770    0.521589    11.00000   -1.20000
AFIX  65
C17   1    1.032030    0.671289    0.479093    11.00000    0.10987    0.11075 =
         0.13078    0.02664    0.00580    0.07641
AFIX   0
C21   1    0.987173    0.529948    0.385417    11.00000    0.06372    0.05931 =
         0.11431    0.01732    0.03097    0.03718
AFIX  43
H21   2    0.935437    0.479621    0.394340    11.00000   -1.20000
AFIX   0
C24   1    0.900499    0.950337    0.494130    11.00000    0.06969    0.06110 =
         0.07567    0.01833    0.02899    0.03563
C28   1    1.024281    0.293633    0.346933    11.00000    0.11637    0.05817 =
         0.07827    0.01864    0.02723    0.05031
AFIX  43
H28   2    0.990334    0.244568    0.367470    11.00000   -1.20000
AFIX   0
C32   1    0.897135    0.864988    0.470295    11.00000    0.08687    0.04766 =
         0.08379   -0.00102    0.01580    0.03393
AFIX  43
H32   2    0.837658    0.812436    0.463160    11.00000   -1.20000
AFIX   0
C37   1    0.864051    0.728297    0.315225    11.00000    0.07811    0.05415 =
         0.09149    0.01033    0.02409    0.04039
AFIX  43
H37   2    0.860972    0.781822    0.324456    11.00000   -1.20000
AFIX   0
C42   1    1.129708    0.357399    0.275489    11.00000    0.08900    0.10207 =
         0.11973    0.01184    0.04104    0.06555
AFIX  43
H42   2    1.173803    0.354334    0.244374    11.00000   -1.20000
AFIX   0
C48   1    1.048901    0.516766    0.354169    11.00000    0.08135    0.07174 =
         0.12195    0.02438    0.03544    0.04997
AFIX  43
H48   2    1.095442    0.565617    0.339286    11.00000   -1.20000
AFIX   0
C49   1    1.059495    0.438218    0.337547    11.00000    0.09845    0.05801 =
         0.09946    0.03049    0.04642    0.05472
C53   1    1.119620    0.434420    0.285730    11.00000    0.11451    0.08767 =
         0.11127    0.03055    0.04734    0.05364
AFIX  43
H53   2    1.150526    0.479473    0.260048    11.00000   -1.20000
AFIX   0
C56   1    0.820767    0.951770    0.523400    11.00000    0.08360    0.06579 =
         0.09694    0.02552    0.04514    0.04554
AFIX  43
H56   2    0.769412    0.897412    0.526266    11.00000   -1.20000
AFIX   0
C57   1    0.857351    0.564088    0.288300    11.00000    0.11406    0.06169 =
         0.12233    0.01867    0.04231    0.05551
AFIX  43
H57   2    0.854958    0.508200    0.279378    11.00000   -1.20000
AFIX   0
C71   1    0.809835    0.665351    0.248904    11.00000    0.10539    0.07940 =
         0.10806    0.01276    0.02757    0.05930
AFIX  43
H71   2    0.779743    0.680059    0.208401    11.00000   -1.20000
AFIX   0
C75   1    0.812843    1.024502    0.547303    11.00000    0.06124    0.05424 =
         0.11523    0.03531    0.04164    0.03096
AFIX  43
H75   2    0.761137    1.023665    0.570691    11.00000   -1.20000
AFIX   0
C92   1    0.958141    1.104370    0.510010    11.00000    0.05239    0.05913 =
         0.11608    0.04174    0.03311    0.03158
AFIX  43
H92   2    1.006991    1.160095    0.507297    11.00000   -1.20000
AFIX   0
C99   1    0.979102    0.860979    0.458387    11.00000    0.06594    0.03274 =
         0.15989    0.01143    0.03599    0.02376
AFIX  43
H99   2    1.036151    0.913236    0.459223    11.00000   -1.20000
AFIX   0
C107  1    1.009794    0.365205    0.361934    11.00000    0.06282    0.06965 =
         0.08788    0.03674    0.04016    0.04065
AFIX  43
H107  2    0.962271    0.363539    0.391045    11.00000   -1.20000
AFIX   0
C114  1    0.795874    0.577195    0.237177    11.00000    0.12160    0.06717 =
         0.09945    0.00976    0.02678    0.05424
AFIX  43
H114  2    0.746706    0.530577    0.196215    11.00000   -1.20000
AFIX   0
HKLF 4


REM  hy_b.res in P1
REM R1 =  0.0748 for   26469 Fo > 4sig(Fo)  and  0.0828 for all   31025 data
REM   1787 parameters refined using    481 restraints

END

WGHT      0.1589      0.0000

REM Highest difference peak  2.188,  deepest hole -1.322,  1-sigma level  0.218
Q1    1   0.6492  0.3615  0.6141  11.00000  0.05    2.19
Q2    1   0.3159  0.0304  0.2306  11.00000  0.05    1.94
Q3    1   0.4452  0.2798  0.6491  11.00000  0.05    1.92
Q4    1   0.6725  0.2603  0.3456  11.00000  0.05    1.76
Q5    1   0.6640  0.1830  0.5896  11.00000  0.05    1.73
Q6    1   0.3853  0.0335  0.4813  11.00000  0.05    1.73
Q7    1   0.3000  0.1337  0.5045  11.00000  0.05    1.70
Q8    1   0.4027  0.2315  0.5187  11.00000  0.05    1.69
Q9    1   0.2611  0.0899  0.3765  11.00000  0.05    1.64
Q10   1   0.7103  0.3047  0.4736  11.00000  0.05    1.62
Q11   1   0.5204  0.4320  0.5407  11.00000  0.05    1.61
Q12   1   0.3075  0.2113  0.2605  11.00000  0.05    1.58
Q13   1   0.5890  0.3655  0.3664  11.00000  0.05    1.57
Q14   1   0.6222  0.1318  0.4589  11.00000  0.05    1.56
Q15   1   0.4539 -0.0390  0.3132  11.00000  0.05    1.54
Q16   1   0.5266  0.1171  0.2024  11.00000  0.05    1.53
Q17   1   0.5670  0.1635  0.3341  11.00000  0.05    1.49
Q18   1   0.5020  0.0127  0.4421  11.00000  0.05    1.43
Q19   1   0.4714  0.3790  0.4137  11.00000  0.05    1.43
Q20   1   0.4330  0.0793  0.6142  11.00000  0.05    1.42
Q21   1   0.3470  0.2625  0.3921  11.00000  0.05    1.39
Q22   1   0.3596  0.0825  0.3572  11.00000  0.05    1.32
Q23   1   0.6034  0.3106  0.4861  11.00000  0.05    1.32
Q24   1   0.5417  0.3200  0.2315  11.00000  0.05    1.22
Q25   1   1.0095  0.3944  0.1286  11.00000  0.05    1.09
Q26   1   0.4574  0.0368  0.5725  11.00000  0.05    0.97
Q27   1   0.6760  0.3300  0.5727  11.00000  0.05    0.97
Q28   1   0.5043  0.3961  0.5918  11.00000  0.05    0.96
Q29   1  -0.0384  0.0015  0.7213  11.00000  0.05    0.92
Q30   1   0.4325  0.0071  0.3525  11.00000  0.05    0.91
Q31   1   0.3652  0.2788  0.5582  11.00000  0.05    0.88
Q32   1   0.4494  0.2520  0.7087  11.00000  0.05    0.88
Q33   1   0.5451  0.3908  0.5044  11.00000  0.05    0.86
Q34   1   0.3914 -0.1193  0.1097  11.00000  0.05    0.85
Q35   1   0.2369  0.1006  0.5228  11.00000  0.05    0.85
Q36   1   0.4646  0.4012  0.5670  11.00000  0.05    0.83
Q37   1   0.3099  0.1727  0.8355  11.00000  0.05    0.83
Q38   1   0.2981  0.0769  0.2674  11.00000  0.05    0.83
Q39   1   0.5123  0.1378  0.3679  11.00000  0.05    0.82
Q40   1   0.6598  0.2265  0.0145  11.00000  0.05    0.81
Q41   1   0.6035  0.1090  0.3001  11.00000  0.05    0.81
Q42   1   0.4499  0.0801  0.5115  11.00000  0.05    0.80
Q43   1   0.5836  0.3631  0.5081  11.00000  0.05    0.80
Q44   1   0.2846  0.0986  0.5499  11.00000  0.05    0.80
Q45   1   0.3684  0.0468  0.6386  11.00000  0.05    0.80
Q46   1   0.0427 -0.0551  0.7765  11.00000  0.05    0.79
Q47   1   0.5283  0.3131  0.3368  11.00000  0.05    0.79
Q48   1   0.5063  0.3419  0.6950  11.00000  0.05    0.78
Q49   1   0.6544  0.3398  0.6781  11.00000  0.05    0.78
Q50   1   0.3819  0.0254  0.3344  11.00000  0.05    0.78
Q51   1   0.5210  0.1875  0.5417  11.00000  0.05    0.78
Q52   1   0.3938  0.1696  0.1749  11.00000  0.05    0.77
Q53   1   0.4911  0.1520  0.2526  11.00000  0.05    0.77
Q54   1   0.4640  0.0567  0.1554  11.00000  0.05    0.77
Q55   1   0.5886  0.2277  0.6729  11.00000  0.05    0.77
Q56   1   0.2680  0.1077  0.6996  11.00000  0.05    0.77
Q57   1   0.4535  0.2101  0.3096  11.00000  0.05    0.76
Q58   1   0.5294  0.1523  0.1466  11.00000  0.05    0.76
Q59   1   0.6481  0.3135  0.3781  11.00000  0.05    0.75
Q60   1   0.4703  0.0028  0.2660  11.00000  0.05    0.75
Q61   1   0.7310  0.2922  0.3202  11.00000  0.05    0.75
Q62   1   0.3121  0.0584  0.1705  11.00000  0.05    0.74
Q63   1   0.3060  0.1202  0.5830  11.00000  0.05    0.73
Q64   1   0.8599  0.3284  0.5650  11.00000  0.05    0.73
Q65   1   0.5075  0.3556  0.2730  11.00000  0.05    0.73
Q66   1   0.5233  0.4470  0.8420  11.00000  0.05    0.72
Q67   1   0.6617  0.3492  0.3197  11.00000  0.05    0.72
Q68   1   0.2964  0.2310  0.4086  11.00000  0.05    0.72
Q69   1   0.4938  0.0629  0.5366  11.00000  0.05    0.71
Q70   1   0.8522  0.3521  0.0974  11.00000  0.05    0.71
Q71   1   0.1118 -0.0131  0.7943  11.00000  0.05    0.71
Q72   1   0.2304  0.0614  0.5679  11.00000  0.05    0.71
Q73   1   0.3232  0.0813  0.4679  11.00000  0.05    0.71
Q74   1   0.6594  0.4025  0.7113  11.00000  0.05    0.71
Q75   1   0.3606  0.2078  0.6230  11.00000  0.05    0.71
Q76   1   0.3978  0.1245  0.0289  11.00000  0.05    0.70
Q77   1   0.2872  0.1402  0.5815  11.00000  0.05    0.70
Q78   1   0.5966  0.5063  0.7435  11.00000  0.05    0.70
Q79   1   0.7624  0.2603  0.0209  11.00000  0.05    0.70
Q80   1   0.2819  0.2637  0.3031  11.00000  0.05    0.69
Q81   1   0.4783  0.3335  0.3158  11.00000  0.05    0.69
Q82   1   0.6981  0.1408  0.5485  11.00000  0.05    0.69
Q83   1   0.6078  0.1892  0.2303  11.00000  0.05    0.69
Q84   1   1.0306  0.7768  0.6090  11.00000  0.05    0.69
Q85   1   0.0511  0.0506  0.8615  11.00000  0.05    0.68
Q86   1   0.6766  0.1609  0.4433  11.00000  0.05    0.68
Q87   1   0.0532  0.0665  0.2361  11.00000  0.05    0.67
Q88   1   0.3417  0.2076  0.9771  11.00000  0.05    0.67
Q89   1   0.3787  0.1404  0.4683  11.00000  0.05    0.67
Q90   1   0.4041  0.2013  0.1328  11.00000  0.05    0.66
Q91   1   0.6257  0.2998  0.7167  11.00000  0.05    0.66
Q92   1   0.6857  0.2504  0.2689  11.00000  0.05    0.66
Q93   1   0.1275  0.0481  0.7566  11.00000  0.05    0.66
Q94   1   0.2740  0.1470  0.3324  11.00000  0.05    0.66
Q95   1   0.1152  0.0633  0.2897  11.00000  0.05    0.65
Q96   1   0.2878 -0.0019  0.3196  11.00000  0.05    0.65
Q97   1   0.3133  0.0473  0.5340  11.00000  0.05    0.65
Q98   1   0.2444  0.0595  0.7314  11.00000  0.05    0.65
Q99   1   0.6099  0.3552  0.2221  11.00000  0.05    0.64
;
_shelx_res_checksum                59056
_shelx_hkl_file
;
   0   0   1    0.11    1.77
   0   0   2  400.85   34.97
   0   0  -2  369.52   35.46
   0   0  -2  343.14   34.82
   0   0   3 1137.21  118.35
   0   0  -3 1575.36  119.91
   0   0  -3 1174.22  117.26
   0   0  -3 1299.71  118.24
   0   0   3 1766.65  119.82
   0   0   3 1193.45  117.29
   0   0   4 4174.12  327.86
   0   0  -4 4786.98  327.54
   0   0   4 3104.06  325.56
   0   0   4 5801.02  331.17
   0   0   4 3067.71  324.11
   0   0   4 4271.24  326.17
   0   0  -4 3348.20  325.32
   0   0   5  723.28   67.80
   0   0   5  930.55   72.03
   0   0   5  879.38   69.45
   0   0   5  745.34   69.86
   0   0   5 1290.17   75.14
   0   0   5  504.68   67.18
   0   0  -5  775.01   69.44
   0   0  -5 1163.26   71.46
   0   0   6  206.69   19.79
   0   0   6  111.41   14.90
   0   0  -6  196.76   16.96
   0   0   6  173.64   18.05
   0   0   6  134.94   16.53
   0   0   6  116.69   14.17
   0   0  -6  149.40   16.28
   0   0   6  142.52   15.46
   0   0   6  111.67   14.11
   0   0  -6  210.14   16.83
   0   0   7  928.07   97.75
   0   0   7 1101.85  101.40
   0   0   7  991.79   98.81
   0   0   7  963.84  100.36
   0   0  -7 1386.40   99.35
   0   0   7 1297.53  102.83
   0   0   7  868.73   98.68
   0   0  -7 1700.03  101.33
   0   0  -7 1067.32  100.06
   0   0   8 1245.41  106.74
   0   0   8  982.55  102.28
   0   0  -8 1489.68  103.43
   0   0  -8 1156.32  105.08
   0   0   8 1066.53  105.73
   0   0   8  866.67  103.22
   0   0   8 1003.63  103.18
   0   0  -8 1729.61  105.48
   0   0   8 1072.63  105.66
   0   0  -9   68.66    8.56
   0   0   9   54.92    9.78
   0   0  -9   63.12    9.71
   0   0   9   50.69    7.98
   0   0  -9   83.51    9.15
   0   0  -9   61.98    8.31
   0   0   9   53.22    8.59
   0   0   9   55.81    9.96
   0   0   9   64.17   10.53
   0   0 -10  181.01   15.87
   0   0  10  184.02   19.00
   0   0  10  148.58   16.92
   0   0 -10  191.82   18.02
   0   0 -10  102.79   15.06
   0   0 -10  235.12   17.68
   0   0 -10  160.27   18.84
   0   0  10  171.11   20.21
   0   0  10  128.33   14.82
   0   0 -10  209.95   17.75
   0   0  10  150.52   17.77
   0   0  10  179.14   16.66
   0   0  10  173.68   15.64
   0   0 -11  160.56   14.83
   0   0  11  111.28   12.44
   0   0 -11  149.09   14.91
   0   0  11  155.77   14.45
   0   0  11  140.51   16.11
   0   0 -11  110.61   12.74
   0   0  11  155.13   16.84
   0   0  11  106.66   12.45
   0   0 -11  143.91   13.36
   0   0  11  142.87   13.29
   0   0  11  139.12   15.45
   0   0 -12  191.72   17.27
   0   0  12  206.60   19.86
   0   0  12  210.12   21.19
   0   0  12  246.15   21.70
   0   0 -12  160.13   16.75
   0   0 -12  219.49   18.35
   0   0 -12  209.98   18.36
   0   0  12  144.05   16.28
   0   0  12  139.01   16.31
   0   0 -13  102.40   10.16
   0   0  13   74.22    9.27
   0   0  13  125.14   13.70
   0   0 -13  106.15   10.77
   0   0  13  113.85   13.50
   0   0 -13   80.52    9.61
   0   0  13  100.33   13.49
   0   0  14  187.92   20.05
   0   0 -14  135.03   15.21
   0   0  14  180.37   19.29
   0   0 -14  153.52   15.59
   0   0 -14  168.94   15.79
   0   0  15    7.56    3.70
   0   0 -15    5.71    1.93
   0   0  15   11.62    5.08
   0   0 -15    5.93    2.00
   0   0 -15    7.53    2.27
   0   0  16    8.29    3.75
   0   0 -16    5.66    1.92
   0   0 -16    9.63    2.48
   0   0  16   15.65    5.48
   0   0 -16    6.60    2.00
   0   0  17   23.96    3.69
   0   0 -17   27.16    4.01
   0   0  17   26.84    3.80
   0   0 -17   25.46    3.62
   0   0  17   28.71    6.65
   0   0  17   27.48    5.90
   0   0 -18    2.24    1.13
   0   0  18    1.54    1.24
   0   0 -18    4.07    1.80
   0   0  18    0.84    1.21
   0   0 -19    3.49    1.18
   0   0  19    7.75    1.60
   0   0 -19    4.96    1.99
   0   0 -19    6.94    1.90
   0   0  19    6.42    1.62
   0   0 -20    5.71    1.56
   0   0 -20    3.80    1.56
   0   0  20    6.41    1.38
   0   0  20    7.13    1.36
   0   0 -21    0.53    0.80
   0   1 -21    0.21    0.67
   0  -1  21    1.31    0.68
   0   1 -20    2.25    1.27
   0  -1  20    1.45    0.72
   0  -1  20    3.08    1.19
   0   1 -20    0.98    1.27
   0   1 -19    4.91    1.73
   0  -1  19    5.56    1.37
   0   1 -19    2.12    1.08
   0  -1  19    5.08    1.60
   0   1 -18    4.67    1.85
   0  -1  18    1.67    1.34
   0   1 -18    2.42    1.21
   0  -1  18    3.57    1.54
   0  -1  18    2.99    1.31
   0  -1  18    5.31    3.52
   0   1 -17   23.94    3.82
   0  -1  17   23.91    3.48
   0  -1  17   31.87    6.76
   0   1 -17   19.51    3.40
   0  -1  17   32.13    5.86
   0   1 -17   18.10    3.16
   0  -1  17   27.44    3.79
   0  -1  16   96.54   12.98
   0  -1  16   90.38   11.85
   0   1 -16   77.05    9.10
   0   1 -16   76.88    8.92
   0   1 -16   96.90    9.52
   0  -1  15  165.32   16.91
   0  -1  15  109.19   12.60
   0  -1  15  155.74   17.37
   0   1 -15  146.00   13.28
   0   1 -15  114.10   12.66
   0  -1  14   67.96    9.78
   0   1 -14   58.40    7.56
   0   1 -14   65.21    7.17
   0  -1  14   47.11    6.38
   0   1 -14   55.56    6.68
   0  -1  14   65.43   10.11
   0  -1  13   26.21    5.86
   0  -1  13   16.25    2.88
   0  -1  13   13.64    2.64
   0   1 -13   23.10    3.63
   0  -1  13   26.73    5.68
   0   1 -13   20.24    5.87
   0   1 -13   13.33    2.80
   0   1 -13   21.91    5.28
   0  -1  12  299.42   23.79
   0   1 -12  204.43   22.14
   0  -1  12  244.95   24.63
   0   1 -12  218.41   20.99
   0   1 -12  235.38   21.98
   0   1 -12  229.93   22.24
   0  -1  12  261.07   24.51
   0  -1  12  188.36   20.25
   0  -1  12  191.57   20.41
   0  -1  11  448.55   44.83
   0  -1  11  426.68   44.65
   0   1 -11  484.63   46.36
   0  -1  11  551.29   48.65
   0   1 -11  506.82   46.72
   0   1 -11  465.33   45.35
   0  -1  11  628.07   46.71
   0  -1  11  585.25   47.45
   0  -1  11  543.14   48.97
   0   1 -11  559.31   46.59
   0  -1  10    8.05    3.80
   0   1 -10    7.16    6.97
   0  -1  10    5.63    1.50
   0  -1  10    6.87    3.25
   0  -1  10    4.61    2.42
   0   1 -10   12.14    3.85
   0   1 -10    8.44    2.22
   0  -1  10   13.88    4.04
   0   1 -10    8.26    4.37
   0  -1   9  334.19   36.73
   0   1  -9  365.88   33.63
   0  -1   9  294.18   34.60
   0  -1   9  311.79   34.27
   0  -1   9  362.49   37.83
   0   1  -9  396.10   36.24
   0   1  -9  395.73   34.95
   0  -1   9  298.28   36.49
   0  -1   8 1822.79  169.44
   0  -1   8 1870.52  173.61
   0  -1   8 1997.38  171.00
   0  -1   8 1980.62  173.16
   0   1  -8 1900.44  170.65
   0   1  -8 2145.27  171.78
   0   1  -8 1866.26  171.74
   0  -1   8 2104.40  174.60
   0  -1   8 1732.23  171.01
   0  -1   7 1164.76  112.71
   0  -1   7 1239.21  112.20
   0  -1   7 1232.90  109.18
   0  -1   7 1240.31  110.38
   0   1  -7 1316.07  111.32
   0  -1   7 1131.78  110.42
   0  -1   7 1345.59  114.37
   0  -1   7 1136.42  109.65
   0   1  -7 1325.63  111.44
   0   1  -6 1358.29  106.48
   0  -1   6 1093.33  105.47
   0  -1   6 1131.55  107.57
   0  -1   6 1300.19  104.60
   0  -1   6 1122.69  104.84
   0   1  -6  934.10  105.76
   0  -1   6 1210.62  105.50
   0  -1   6 1195.61  108.56
   0  -1   5  184.33   22.74
   0  -1   5  212.59   20.32
   0  -1   5  242.24   20.07
   0   1  -5  141.92   20.89
   0  -1   5  217.82   20.87
   0   1  -5  277.17   21.91
   0  -1   5  191.19   22.21
   0   1  -5  196.18   22.04
   0  -1   4  789.61   76.78
   0   1  -4  856.73   77.50
   0   1  -4  895.50   78.03
   0  -1   4  914.03   79.29
   0  -1   4  922.80   78.82
   0  -1   4  907.45   76.59
   0   1  -4  698.03   77.74
   0  -1   4  931.35   77.33
   0   1  -3  541.33   50.51
   0   1  -3  629.92   50.28
   0  -1   3  566.10   49.99
   0  -1   3  487.94   49.72
   0   1  -3  588.15   50.14
   0  -1   2  111.67   10.35
   0   1  -2  113.77   10.33
   0   1  -2  113.14   10.21
   0  -1   2   99.00   10.32
   0  -1   1 5041.24  458.09
   0   1  -1 5310.14  458.22
   0  -1   1 5723.12  458.31
   0   1  -1 4634.62  458.06
   0   1   0 8773.81  799.14
   0  -1   0 9398.15  799.13
   0   1   0 9999.00  799.48
   0  -1   0 8270.76  799.51
   0   1   1 5211.01  407.40
   0   1   1 4348.31  408.21
   0  -1  -1 3655.42  407.47
   0  -1  -1 3922.88  407.56
   0  -1  -1 5583.42  407.47
   0   1   2  201.14   22.09
   0  -1  -2  217.23   22.18
   0  -1  -2  269.90   23.07
   0   1   2  224.01   21.82
   0   1   2  217.97   22.85
   0   1   2  241.31   23.31
   0  -1  -3  106.80   12.51
   0  -1  -3  135.55   13.30
   0  -1  -3  101.61   12.19
   0   1   3  168.40   13.74
   0   1   3  143.06   13.64
   0   1   3  122.17   13.92
   0   1   3  136.74   12.57
   0   1   4 2181.35  200.93
   0   1   4 3002.45  203.30
   0  -1  -4 3912.18  204.41
   0  -1  -4 2947.74  201.58
   0   1   4 2873.20  202.01
   0   1   4 2667.90  202.46
   0  -1  -4 3406.79  200.95
   0   1   4 2489.42  200.21
   0   1   4 3151.95  201.64
   0   1   5  695.35   68.10
   0   1   5  835.57   69.81
   0   1   5  783.86   67.77
   0   1   5  551.31   67.68
   0   1   5  701.48   68.47
   0  -1  -5  909.68   69.91
   0   1   5  747.62   69.45
   0  -1  -5  730.62   67.97
   0  -1  -5  824.51   68.08
   0  -1  -6    7.31    3.82
   0  -1  -6    4.44    2.60
   0   1   6   12.74    3.64
   0   1   6    8.63    2.80
   0   1   6    7.04    3.88
   0   1   6   12.27    4.44
   0   1   6    7.91    3.38
   0  -1  -6    6.99    5.02
   0   1   6    7.53    3.98
   0   1   7  210.91   22.23
   0   1   7  180.07   22.10
   0   1   7  209.46   24.01
   0   1   7  178.51   22.79
   0   1   7  193.95   21.41
   0  -1  -7  204.62   23.34
   0   1   7  235.82   24.20
   0   1   8    3.68    2.17
   0   1   8    5.85    4.12
   0   1   8    3.56    2.35
   0   1   8    4.84    3.50
   0   1   8    0.46    2.81
   0  -1  -8    4.34    3.08
   0   1   8   10.62    3.41
   0  -1  -8   -0.83    2.76
   0  -1  -9   20.05    5.51
   0   1   9   14.39    4.20
   0  -1  -9   24.94    3.66
   0   1   9   18.19    5.50
   0  -1  -9   33.92    5.20
   0   1   9   20.53    4.99
   0  -1  -9   31.25    5.60
   0   1   9   14.53    4.92
   0   1   9   14.97    4.11
   0   1   9   21.57    4.15
   0  -1  -9   16.64    5.11
   0   1   9   17.15    5.49
   0  -1 -10   87.17    8.57
   0   1  10   80.25    8.51
   0   1  10   94.69   11.84
   0  -1 -10   59.53    8.33
   0  -1 -10  113.66   10.63
   0   1  10   76.35    9.32
   0   1  10   78.99   10.20
   0   1  10   68.74    7.85
   0  -1 -10  106.02    9.13
   0   1  10   92.00   11.60
   0   1  10   52.21    8.64
   0   1  11  200.05   22.49
   0   1  11  296.40   27.40
   0  -1 -11  280.68   24.49
   0   1  11  300.15   27.85
   0   1  11  270.96   25.46
   0   1  11  175.44   23.49
   0   1  11  260.84   23.38
   0  -1 -11  253.61   23.23
   0   1  11  242.61   24.15
   0  -1 -11  308.91   23.83
   0   1  12   38.94    6.02
   0  -1 -12   26.33    4.06
   0   1  12   52.10    6.91
   0  -1 -12   28.79    4.25
   0   1  12   44.34    7.61
   0  -1 -12   15.77    3.83
   0   1  12   50.75    8.50
   0   1  12   57.09    9.03
   0  -1 -13    6.78    2.08
   0  -1 -13   10.26    2.26
   0  -1 -13    4.76    2.26
   0   1  13    7.04    7.51
   0   1  13    8.46    4.47
   0   1  13    0.20    4.37
   0   1  13   11.73    4.55
   0  -1 -14    7.48    2.14
   0  -1 -14    9.14    2.63
   0  -1 -14    9.07    2.25
   0   1  14    9.10    4.48
   0   1  14   17.33    5.18
   0   1  15   15.89    5.56
   0   1  15   14.51    5.11
   0  -1 -15   16.19    3.02
   0  -1 -15   16.94    2.96
   0  -1 -15   17.50    3.31
   0   1  16   18.35    5.99
   0   1  16   13.25    2.70
   0  -1 -16   15.46    2.72
   0  -1 -16   17.74    3.23
   0   1  16   21.86    5.75
   0   1  17   18.20    2.91
   0  -1 -17   12.64    2.52
   0   1  17   20.96    5.35
   0   1  17   15.28    5.35
   0  -1 -17   20.90    3.25
   0   1  17   17.51    3.02
   0  -1 -18    9.06    1.89
   0  -1 -18   11.81    2.89
   0   1  18   15.44    2.40
   0  -1 -18   11.80    2.55
   0   1  18   15.38    2.56
   0  -1 -19   15.57    3.16
   0   1  19   19.38    2.77
   0   1  19   21.89    2.95
   0  -1 -19   23.51    3.21
   0   1  20    4.80    1.14
   0  -1 -20    5.43    1.45
   0   1  20    5.02    1.11
   0  -1 -20    2.74    1.31
   0  -1 -21    0.52    0.56
   0   2 -21    1.36    0.96
   0  -2  21    4.86    1.13
   0   2 -21    4.38    1.23
   0   2 -20    1.46    1.38
   0   2 -20    3.47    1.43
   0  -2  20    2.24    1.23
   0  -2  19    3.47    1.10
   0   2 -19    2.72    1.15
   0  -2  19    3.43    1.51
   0  -2  19    3.30    1.45
   0   2 -19    3.90    1.64
   0   2 -18    3.37    1.41
   0  -2  18    5.96    1.51
   0   2 -18    4.38    1.92
   0  -2  18    6.82    1.96
   0  -2  18    8.59    3.48
   0   2 -17  103.73   11.01
   0  -2  17  114.82   11.35
   0  -2  17  111.96   11.00
   0  -2  17  124.55   14.76
   0   2 -17  127.88   11.59
   0   2 -17  114.98   11.35
   0  -2  17   81.52   10.71
   0  -2  16  454.51   41.34
   0  -2  16  456.96   40.19
   0  -2  16  418.96   36.81
   0  -2  16  326.88   36.62
   0   2 -16  481.93   37.46
   0   2 -16  370.73   36.69
   0  -2  15  220.00   23.47
   0  -2  15  264.46   23.34
   0  -2  15  179.08   19.31
   0   2 -15  200.75   19.89
   0   2 -15  250.71   20.12
   0   2 -15  165.37   19.16
   0   2 -14   83.11   10.84
   0  -2  14   77.94   11.95
   0   2 -14   93.06    9.67
   0  -2  14   69.80    8.78
   0   2 -14  101.10   11.50
   0  -2  14  106.43   12.37
   0  -2  13   10.35    2.14
   0   2 -13   10.02    8.14
   0   2 -13    4.31    2.05
   0  -2  13    8.46    2.09
   0  -2  13   11.69    3.84
   0   2 -13   11.13    7.45
   0  -2  13    7.65    3.66
   0   2 -12   16.86    3.39
   0  -2  12   21.80    3.40
   0  -2  12   22.54    3.31
   0   2 -12   15.78    8.24
   0   2 -12   15.67    8.95
   0  -2  12   26.80    5.50
   0  -2  12   32.14    6.31
   0   2 -11   15.39    8.58
   0  -2  11   24.69    3.49
   0  -2  11   16.34    2.79
   0   2 -11   12.93    8.41
   0  -2  11   20.47    5.01
   0  -2  11   21.33    4.87
   0   2 -11   12.08    2.90
   0  -2  11   20.11    3.07
   0  -2  10   94.98   11.21
   0  -2  10   83.93    8.90
   0  -2  10  112.10    9.78
   0   2 -10  100.29   11.68
   0  -2  10  100.25   13.13
   0   2 -10  103.49   13.87
   0   2 -10   77.52   11.43
   0   2 -10   61.08    9.06
   0  -2  10  116.57   10.50
   0  -2  10   67.35    9.74
   0   2  -9  383.43   35.40
   0   2  -9  381.79   35.96
   0  -2   9  358.04   38.26
   0  -2   9  322.95   37.43
   0  -2   9  359.05   37.35
   0  -2   9  383.22   35.66
   0   2  -9  325.37   35.55
   0  -2   9  396.69   35.92
   0   2  -8  658.18   54.18
   0  -2   8  445.58   55.13
   0   2  -8  674.74   53.64
   0  -2   8  632.87   53.98
   0  -2   8  564.78   52.98
   0  -2   8  653.93   51.79
   0  -2   8  494.10   55.20
   0  -2   8  597.29   55.49
   0  -2   8  593.65   53.60
   0   2  -8  354.06   52.84
   0   2  -7  433.24   36.00
   0  -2   7  432.31   36.37
   0   2  -7  195.98   35.35
   0  -2   7  321.96   37.46
   0  -2   7  494.66   34.91
   0  -2   7  294.73   37.43
   0  -2   7  443.24   35.94
   0  -2   7  463.91   36.75
   0   2  -7  434.85   36.42
   0   2  -7  245.42   35.81
   0  -2   6  331.08   29.83
   0  -2   6  285.82   31.21
   0   2  -6  249.18   30.37
   0   2  -6  307.53   30.20
   0   2  -6  331.24   29.48
   0  -2   6  328.14   29.43
   0  -2   6  321.85   31.31
   0   2  -6  340.43   29.77
   0   2  -6  244.73   29.93
   0  -2   6  330.46   28.61
   0   2  -5   78.81   11.43
   0  -2   5  108.75   12.53
   0  -2   5   99.75   12.16
   0   2  -5  117.24   11.68
   0  -2   5  115.67   11.53
   0   2  -5  101.45   11.82
   0  -2   5   99.70   10.97
   0   2  -5  129.26   11.43
   0   2  -5  115.21   11.19
   0  -2   5  113.22   10.51
   0   2  -4   57.23    8.13
   0  -2   4   92.28    8.21
   0   2  -4   59.63    7.64
   0  -2   4  119.97    8.44
   0  -2   4  100.34    8.59
   0   2  -4   60.27    7.89
   0  -2   4   88.97    9.00
   0   2  -4   69.00    7.65
   0   2  -3 1974.53  161.90
   0   2  -3 1616.48  161.89
   0  -2   3 1720.54  161.54
   0   2  -3 1705.63  161.43
   0   2  -3 1830.51  161.23
   0  -2   3 2280.01  161.86
   0  -2   2 1114.35   82.68
   0   2  -2  857.98   82.07
   0   2  -2  882.35   82.31
   0  -2   2  960.74   82.01
   0   2  -2  887.37   82.10
   0  -2   2 1015.35   82.71
   0   2  -2  991.74   82.68
   0  -2   1  142.01   12.51
   0  -2   1  139.24   12.67
   0  -2   1  156.38   13.13
   0   2  -1  127.07   12.47
   0   2  -1  142.72   12.48
   0   2  -1  142.79   13.09
   0   2  -1  162.59   13.15
   0   2   0   12.48    2.31
   0   2   0   13.62    1.94
   0  -2   0   33.94    3.63
   0  -2   0   32.09    2.01
   0  -2   0   32.81    3.25
   0   2   0   16.37    2.63
   0   2   1  366.91   27.62
   0   2   1  296.85   27.73
   0  -2  -1  294.10   27.43
   0   2   1  295.28   28.69
   0  -2  -1  309.01   27.79
   0   2   1  257.67   28.74
   0  -2  -2 1520.21  137.62
   0   2   2 1697.93  137.13
   0  -2  -2 1635.27  138.99
   0  -2  -2 1406.13  137.27
   0   2   2 1470.95  138.92
   0  -2  -3  300.18   30.58
   0  -2  -3  400.04   30.99
   0   2   3  296.17   30.25
   0   2   3  306.65   28.58
   0   2   3  268.40   28.27
   0  -2  -3  316.98   29.15
   0  -2  -3  284.81   29.10
   0  -2  -3  429.04   29.01
   0  -2  -4  465.47   39.52
   0  -2  -4  444.73   38.04
   0  -2  -4  393.60   37.53
   0  -2  -4  366.18   38.28
   0   2   4  458.90   39.50
   0   2   4  463.22   37.79
   0  -2  -5   68.38    8.20
   0  -2  -5   94.10    7.66
   0   2   5   44.55    7.33
   0   2   5   37.48    6.25
   0  -2  -5   81.32    9.64
   0  -2  -5   23.50    5.68
   0   2   5   63.79    7.78
   0  -2  -5   49.04    7.27
   0  -2  -6  230.21   16.83
   0  -2  -6  239.73   18.81
   0  -2  -6  121.69   13.63
   0   2   6  159.74   15.11
   0  -2  -6  133.91   15.10
   0   2   6   92.67   14.12
   0   2   6  158.73   15.71
   0   2   6   67.69   12.99
   0   2   7   38.73    7.42
   0  -2  -7   45.17    8.15
   0   2   7   37.81    6.90
   0  -2  -7   44.87    6.98
   0   2   7   22.65    5.74
   0  -2  -7   30.79    6.63
   0   2   7   37.14    6.80
   0   2   7   52.54    7.10
   0  -2  -7   55.51    6.65
   0  -2  -8  453.31   58.22
   0  -2  -8  786.04   57.31
   0   2   8  494.49   58.58
   0   2   8  656.74   60.06
   0   2   8  602.89   58.40
   0  -2  -8  728.90   61.14
   0   2   8  604.45   58.97
   0   2   9    6.31    3.06
   0  -2  -9    4.53    1.69
   0  -2  -9    2.43    1.68
   0  -2  -9    4.02    1.58
   0   2   9    4.85    3.24
   0  -2  -9    5.06    3.09
   0   2   9    2.47    2.19
   0   2   9    3.26    2.63
   0   2   9    3.04    1.43
   0   2  10 1057.35   98.28
   0   2  10  750.45   96.90
   0   2  10 1265.03  101.08
   0  -2 -10 1222.37   96.85
   0  -2 -10  731.56   96.25
   0  -2 -10 1227.75   96.82
   0  -2 -10 1278.87   96.97
   0   2  10 1239.04  100.99
   0   2  10 1150.82   96.60
   0   2  10 1140.95   97.63
   0  -2 -10 1162.44   96.67
   0   2  11 1872.59  153.05
   0  -2 -11 1685.87  148.35
   0   2  11 1752.20  151.93
   0   2  11 1142.58  148.67
   0  -2 -11 1683.92  148.49
   0  -2 -11 1838.50  148.72
   0   2  11 1865.74  149.70
   0   2  11 1717.85  150.40
   0   2  11 1900.66  153.11
   0   2  12  931.03   77.86
   0   2  12  960.24   78.21
   0  -2 -12  815.04   73.02
   0  -2 -12  814.58   72.87
   0  -2 -12  910.85   73.28
   0   2  12  923.66   75.63
   0   2  13  531.64   41.80
   0  -2 -13  394.80   38.22
   0  -2 -13  418.99   38.16
   0   2  13  484.45   43.43
   0  -2 -13  456.49   38.64
   0   2  13  479.80   43.02
   0   2  14   14.88    5.45
   0  -2 -14    6.37    2.03
   0   2  14   11.85    5.10
   0  -2 -14   10.76    2.63
   0   2  14    9.03    5.80
   0  -2 -14    7.61    2.14
   0  -2 -15   81.39    8.61
   0   2  15   85.14   11.92
   0   2  15   78.31   12.01
   0  -2 -15   75.22    8.14
   0   2  15   55.55    9.22
   0   2  16   33.42    7.33
   0   2  16   37.64    7.10
   0  -2 -16   18.46    3.25
   0   2  16   25.60    3.55
   0  -2 -16   25.33    4.02
   0  -2 -17    8.66    2.72
   0   2  17    5.05    1.80
   0   2  17    8.76    3.96
   0  -2 -17    4.92    1.49
   0  -2 -17    8.91    2.23
   0  -2 -18   36.25    5.65
   0  -2 -18   45.64    5.35
   0   2  18   48.83    5.39
   0   2  18   43.95    4.96
   0  -2 -19   10.10    2.66
   0  -2 -19   15.06    2.51
   0   2  19   14.91    2.16
   0  -2 -20    5.22    1.37
   0  -2 -20    2.50    1.20
   0   3 -21    6.33    1.45
   0   3 -21    2.41    1.05
   0  -3  21    5.75    1.25
   0  -3  20    4.39    1.52
   0  -3  20    2.64    1.37
   0   3 -20    2.63    1.00
   0   3 -20    7.17    1.95
   0  -3  19   11.40    2.44
   0   3 -19   10.54    2.31
   0  -3  19    9.62    2.18
   0   3 -19    6.02    1.68
   0   3 -18    1.99    1.66
   0  -3  18    0.92    1.15
   0   3 -18    2.81    1.41
   0  -3  18    4.12    1.68
   0  -3  18    2.28    2.33
   0   3 -18    4.78    1.66
   0   3 -17   85.60    9.79
   0  -3  17   75.48    9.72
   0  -3  17   96.36   12.76
   0  -3  17   95.08    9.57
   0  -3  16  250.50   24.38
   0   3 -16  225.35   24.40
   0   3 -16  211.42   23.95
   0  -3  16  321.37   28.79
   0  -3  16  268.81   24.02
   0   3 -16  323.53   25.09
   0  -3  15  388.45   35.59
   0   3 -15  312.90   32.05
   0   3 -15  358.31   31.93
   0   3 -15  350.21   32.66
   0  -3  15  322.27   31.42
   0  -3  15  324.14   31.22
   0   3 -14  200.15   21.16
   0   3 -14  203.26   19.36
   0  -3  14  184.87   18.64
   0  -3  14  192.87   18.93
   0   3 -14  164.65   20.64
   0  -3  14  229.63   22.82
   0  -3  13    8.96    2.09
   0   3 -13    4.31    2.07
   0   3 -13   -1.21    9.49
   0   3 -13   10.50   10.03
   0  -3  13    8.93    3.48
   0  -3  13   10.17    2.34
   0   3 -13   10.82   11.73
   0  -3  12   33.82    4.62
   0  -3  12   35.00    4.25
   0   3 -12   31.31   10.59
   0  -3  12   38.29    4.63
   0  -3  12   39.58    7.06
   0   3 -12   26.11    9.74
   0   3 -12   40.04   14.28
   0   3 -12   25.14    4.71
   0  -3  11   19.89    4.37
   0  -3  11   35.15    4.42
   0  -3  11   28.81    5.77
   0   3 -11   18.69    8.49
   0  -3  11   29.16    3.75
   0  -3  11   27.50    3.86
   0   3 -11   28.00   12.32
   0   3 -11   20.10    3.90
   0  -3  11   24.95    3.43
   0   3 -10   -0.19    4.66
   0  -3  10    9.70    2.16
   0  -3  10   13.45    2.21
   0  -3  10   17.18    2.80
   0   3 -10   10.86    3.05
   0  -3  10   17.73    3.19
   0   3 -10    8.52    8.55
   0  -3  10    7.23    2.55
   0  -3  10   11.65    4.11
   0   3 -10    4.66    2.00
   0   3  -9  151.11   13.45
   0   3  -9   53.29   11.98
   0  -3   9   94.62   14.56
   0  -3   9  175.65   13.83
   0   3  -9   78.37   12.97
   0   3  -9  133.25   13.10
   0  -3   9  161.41   13.89
   0  -3   8   67.95    5.85
   0  -3   8   66.72    7.72
   0   3  -8   53.36    7.07
   0   3  -8   36.31    7.63
   0  -3   8   67.46    7.44
   0   3  -8   56.10    7.07
   0   3  -8   30.31    6.88
   0  -3   8   43.19    8.60
   0   3  -8   19.88    6.48
   0  -3   8   68.15    5.66
   0   3  -7  125.42   13.96
   0  -3   7  102.95   11.73
   0   3  -7  179.05   13.46
   0  -3   7   93.13   13.72
   0  -3   7  109.93   12.71
   0   3  -7  157.19   14.12
   0  -3   7  100.08   11.33
   0  -3   7  102.55   12.35
   0   3  -7  174.72   13.11
   0   3  -7  148.69   14.69
   0  -3   6  551.78   56.97
   0   3  -6  564.61   58.10
   0   3  -6  660.98   58.00
   0   3  -6  715.52   57.12
   0  -3   6  693.80   59.14
   0   3  -6  682.98   57.40
   0  -3   6  629.55   57.44
   0   3  -6  576.51   58.21
   0  -3   5 1649.44  139.98
   0  -3   5 1602.36  139.20
   0  -3   5 1348.07  138.85
   0   3  -5 1673.55  138.47
   0   3  -5 1464.27  139.74
   0   3  -5 1562.32  138.79
   0   3  -5 1670.33  139.54
   0  -3   4   37.01    3.49
   0   3  -4    0.90    1.04
   0   3  -4    1.03    0.99
   0  -3   4   29.36    3.39
   0   3  -4    0.98    1.45
   0  -3   4   19.01    2.27
   0   3  -4    0.38    1.76
   0   3  -3   85.98    8.90
   0   3  -3   88.12    8.93
   0  -3   3  109.86    8.87
   0   3  -3   91.56    9.68
   0   3  -3   83.13    9.18
   0   3  -2   71.18    7.54
   0  -3   2   70.37    7.01
   0   3  -2   75.53    6.91
   0   3  -2   74.09    6.86
   0  -3   2   81.18    7.77
   0   3  -2  100.09    8.01
   0  -3   2   71.58    6.90
   0   3  -1 3875.69  290.99
   0   3  -1 3278.95  290.89
   0  -3   1 3002.76  290.53
   0  -3   1 3388.04  289.81
   0   3  -1 3196.35  289.83
   0  -3   1 3206.68  289.82
   0  -3   1 3752.45  291.75
   0  -3   1 3435.89  290.80
   0  -3   0 2019.21  183.44
   0   3   0 2269.90  181.56
   0   3   0 2242.00  182.82
   0  -3   0 1928.18  181.40
   0   3   0 2109.41  182.31
   0   3   1  122.17   10.91
   0  -3  -1  104.02   10.52
   0   3   1  129.22   12.17
   0   3   1  113.26   11.30
   0  -3  -1  108.17   11.02
   0  -3  -2  887.34   84.64
   0   3   2  839.60   85.73
   0  -3  -2  883.45   83.95
   0   3   2 1123.77   84.25
   0   3   2  908.37   86.48
   0  -3  -2 1092.16   86.85
   0   3   3   29.01    5.97
   0  -3  -3   53.26    4.61
   0   3   3   23.50    5.51
   0   3   3   29.09    4.06
   0  -3  -3   51.82    5.33
   0  -3  -3   70.79    7.78
   0   3   4  751.62   90.50
   0   3   4 1468.65   91.76
   0  -3  -4  968.52   91.31
   0  -3  -4 1113.27   91.89
   0   3   4 1141.53   93.99
   0  -3  -4 1182.00   94.55
   0  -3  -4 1231.13   94.17
   0   3   5 2921.02  265.99
   0  -3  -5 3647.12  266.85
   0  -3  -5 3353.33  268.60
   0   3   5 3581.02  268.91
   0  -3  -6  552.24   67.98
   0   3   6  939.44   71.24
   0  -3  -6 1154.55   74.15
   0   3   6  631.51   68.22
   0  -3  -6 1033.91   71.66
   0   3   7   68.10   11.27
   0  -3  -7  144.27   13.84
   0  -3  -7  168.88   16.03
   0   3   7  135.90   13.78
   0  -3  -7   79.76   11.10
   0   3   7   62.80   10.77
   0   3   8  814.12   70.15
   0   3   8  857.66   67.04
   0   3   8  540.57   67.64
   0   3   8  967.40   70.58
   0  -3  -8  896.92   71.74
   0  -3  -8  845.22   69.56
   0  -3  -8  558.39   67.35
   0   3   8 1063.80   71.28
   0   3   8  795.23   69.54
   0   3   8  707.60   68.52
   0  -3  -8  642.51   65.85
   0  -3  -8  642.42   65.48
   0   3   8  793.82   67.76
   0  -3  -9   58.75    7.27
   0  -3  -9   66.44    7.57
   0  -3  -9   72.56    7.61
   0  -3  -9   49.32    7.43
   0   3   9   74.97    9.47
   0   3   9   74.57    7.47
   0  -3  -9   72.36    7.77
   0   3   9   53.28    8.23
   0   3   9   79.08   10.89
   0   3  10  250.17   26.85
   0  -3 -10  291.66   23.98
   0  -3 -10  292.60   23.82
   0   3  10  174.01   23.90
   0   3  10  263.29   23.41
   0   3  10  297.78   27.92
   0  -3 -10  166.16   23.22
   0  -3 -10  288.47   23.79
   0   3  10  241.70   25.31
   0   3  10  257.76   27.38
   0   3  11  893.80  114.03
   0   3  11 1048.09  114.91
   0  -3 -11 1401.78  113.80
   0   3  11 1262.88  117.54
   0  -3 -11 1521.98  114.19
   0   3  11 1422.65  117.90
   0   3  11 1348.52  118.06
   0  -3 -11 1339.61  113.74
   0   3  12 1811.02  132.56
   0   3  12 1700.58  129.58
   0   3  12 1325.95  130.88
   0  -3 -12 1380.41  126.72
   0  -3 -12 1551.27  127.10
   0   3  12 1433.33  130.54
   0  -3 -12 1572.37  126.93
   0  -3 -13  389.19   40.15
   0   3  13  613.46   44.35
   0   3  13  320.20   41.05
   0  -3 -13  453.96   40.27
   0   3  13  421.51   44.83
   0   3  13  469.02   45.11
   0   3  13  546.64   45.86
   0  -3 -13  473.37   40.73
   0  -3 -14    7.64    2.63
   0   3  14    5.78    5.95
   0   3  14   15.55    5.66
   0  -3 -14    7.14    2.13
   0   3  14   13.48    5.27
   0   3  15  134.28   18.27
   0  -3 -15  184.33   19.03
   0   3  15  167.92   17.22
   0  -3 -15  213.92   18.27
   0   3  15  210.17   22.52
   0   3  15  246.55   23.03
   0  -3 -15  183.21   17.52
   0  -3 -16   32.21    4.61
   0  -3 -16   28.44    5.18
   0  -3 -16   24.16    3.77
   0   3  16   22.86    4.79
   0   3  16   34.73    4.00
   0   3  17    4.32    1.68
   0   3  17    5.47    3.37
   0  -3 -17    3.35    1.76
   0   3  17    2.39    1.09
   0  -3 -17    3.50    2.17
   0  -3 -17    3.66    1.19
   0  -3 -18   11.11    2.33
   0   3  18   10.69    2.17
   0  -3 -18    8.94    2.54
   0  -3 -19    6.96    1.86
   0  -3 -19    7.62    1.83
   0   3  19    8.66    1.73
   0   3  19    5.29    1.69
   0  -3 -20   16.87    2.54
   0   3  20   23.21    2.54
   0  -4  22    2.48    0.88
   0   4 -21    1.84    1.00
   0  -4  21    4.35    1.20
   0   4 -20   33.58    3.75
   0  -4  20   28.08    3.65
   0   4 -19   25.88    3.63
   0   4 -19   21.73    3.19
   0  -4  19   18.50    3.02
   0   4 -19   17.55    2.96
   0  -4  18    3.71    1.66
   0  -4  18    6.28    1.95
   0   4 -18    8.05    2.25
   0   4 -18    3.04    1.56
   0  -4  18    6.01    2.83
   0  -4  17   21.14    3.86
   0   4 -17   25.38    4.22
   0  -4  17   30.14    4.14
   0  -4  17   27.53    5.80
   0   4 -17   22.43    3.81
   0   4 -17   27.80    4.45
   0  -4  16  120.43   14.63
   0  -4  16  156.30   17.75
   0   4 -16  180.08   15.62
   0   4 -16  164.67   16.40
   0   4 -16  155.88   15.90
   0  -4  16  131.01   14.50
   0   4 -15  289.24   30.39
   0   4 -15  254.07   29.39
   0  -4  15  369.24   32.42
   0  -4  15  330.87   28.75
   0  -4  15  276.92   28.12
   0   4 -15  316.54   29.05
   0  -4  14   98.53   10.14
   0  -4  14  110.29   13.17
   0   4 -14  108.62   19.60
   0   4 -14   68.30   14.42
   0  -4  14   89.67    9.66
   0   4 -14   76.98   10.06
   0   4 -14   82.41   14.16
   0   4 -13   11.79    9.38
   0  -4  13   20.97    5.10
   0   4 -13   23.32   11.76
   0   4 -13   11.87    3.30
   0   4 -13   12.13   10.78
   0  -4  13   28.86    3.90
   0  -4  13   20.06    3.25
   0  -4  13   18.69    2.99
   0   4 -13   14.64   15.81
   0   4 -12   17.72    4.61
   0   4 -12   15.56    9.86
   0   4 -12   44.32    7.55
   0   4 -12   27.46   10.61
   0  -4  12   34.46    5.89
   0  -4  12   48.68    5.48
   0  -4  12   51.61    5.33
   0  -4  12   62.64    8.43
   0   4 -12   29.59   16.37
   0  -4  12   43.98    4.95
   0   4 -11  152.54   15.27
   0   4 -11  199.52   23.92
   0  -4  11  145.56   11.93
   0  -4  11  151.71   12.28
   0  -4  11  198.02   16.40
   0  -4  11  141.91   11.72
   0   4 -11   85.99   13.43
   0  -4  11   75.87   11.96
   0   4 -11   85.82   16.68
   0   4 -11   59.90   11.23
   0  -4  10   57.97   11.47
   0   4 -10  140.98   20.24
   0   4 -10   25.74   12.13
   0   4 -10  225.18   15.24
   0  -4  10  326.43   15.91
   0   4 -10   46.90   11.59
   0  -4  10  235.93   13.24
   0  -4  10  308.02   14.65
   0   4 -10  103.09   13.92
   0   4  -9  324.85   28.33
   0   4  -9  252.75   28.98
   0  -4   9  270.34   30.71
   0   4  -9  339.49   27.57
   0  -4   9  392.82   28.95
   0   4  -9  221.18   29.08
   0   4  -9  184.40   28.25
   0   4  -8  137.83   11.91
   0  -4   8  113.51   12.24
   0  -4   8   98.93   10.51
   0  -4   8  111.49   14.23
   0   4  -8  109.16   13.65
   0   4  -8  118.12   12.16
   0   4  -8  105.55   12.91
   0  -4   8  130.18   12.45
   0  -4   8  120.26   10.86
   0   4  -8   89.36   12.95
   0  -4   7  666.38   58.16
   0   4  -7  629.54   57.65
   0  -4   7  719.80   58.08
   0   4  -7  594.69   58.54
   0  -4   7  667.74   59.82
   0   4  -7  592.51   59.17
   0   4  -7  590.95   59.02
   0   4  -7  617.77   57.25
   0  -4   6 1578.70  124.72
   0   4  -6 1334.48  124.41
   0   4  -6 1435.21  122.90
   0   4  -6 1017.44  123.50
   0   4  -6 1554.11  124.23
   0   4  -6 1335.01  122.64
   0  -4   6 1257.72  123.11
   0  -4   5  632.10   67.89
   0   4  -5  777.85   67.08
   0   4  -5  821.80   68.34
   0  -4   5  627.85   67.25
   0   4  -5  761.08   67.04
   0  -4   5  743.87   68.29
   0   4  -5  820.90   68.70
   0   4  -4  616.75   47.38
   0   4  -4  528.63   45.94
   0  -4   4  539.42   47.16
   0  -4   4  449.68   45.65
   0  -4   4  676.07   47.53
   0  -4   3  255.24   22.12
   0   4  -3  253.58   22.72
   0   4  -3  222.85   21.90
   0  -4   3  295.29   24.67
   0  -4   3  275.87   23.23
   0   4  -3  239.73   21.85
   0  -4   2  101.91    9.81
   0   4  -2  138.65   10.56
   0   4  -2  106.48   10.07
   0  -4   2   90.00    8.74
   0  -4   2  114.58   10.19
   0  -4   2  112.87   11.46
   0   4  -2   89.63    8.79
   0   4  -2   82.31    9.88
   0   4  -1   73.54    9.79
   0  -4   1   99.27    8.62
   0  -4   1  101.49    8.62
   0  -4   1  109.36   11.41
   0   4  -1   86.29    8.60
   0   4  -1   86.63    9.81
   0  -4   0  415.69   39.93
   0  -4   0  490.96   43.03
   0   4   0  467.91   41.02
   0   4   0  528.71   41.95
   0   4   0  497.52   40.20
   0   4   1 1332.14  129.88
   0   4   1 1375.01  130.50
   0   4   1 1674.24  131.92
   0  -4  -1 1526.30  130.18
   0   4   1 1404.09  131.13
   0   4   1 1691.53  130.01
   0  -4  -1 1446.40  129.46
   0  -4  -2  206.18   20.20
   0  -4  -2  222.59   21.08
   0  -4  -2  185.55   18.37
   0  -4  -2  181.80   17.40
   0   4   2  220.30   17.92
   0   4   2  183.21   19.57
   0  -4  -3  907.45   85.02
   0   4   3  832.11   87.39
   0  -4  -3 1008.84   86.30
   0   4   3 1028.62   85.42
   0  -4  -3 1129.11   89.04
   0  -4  -4 4237.23  296.92
   0  -4  -4 3830.86  295.00
   0   4   4 2633.83  290.80
   0   4   4 2783.74  293.32
   0  -4  -4 3088.31  290.87
   0  -4  -4 3749.00  292.34
   0   4   4 4652.72  292.02
   0  -4  -5 1947.50  152.28
   0   4   5 1451.15  153.32
   0  -4  -5 1751.97  155.33
   0  -4  -5 1473.10  150.95
   0   4   5 1808.73  151.60
   0  -4  -5 1707.72  154.22
   0  -4  -5 2221.23  157.12
   0   4   6    6.42    2.59
   0  -4  -6    7.10    2.21
   0  -4  -7  135.47   18.30
   0  -4  -7  296.43   23.68
   0   4   7  203.12   21.48
   0   4   7  156.97   19.35
   0   4   7  299.94   23.63
   0   4   8  854.40   50.22
   0  -4  -8  287.82   42.18
   0   4   8  639.83   46.07
   0   4   8  433.04   46.18
   0  -4  -8  444.30   42.90
   0  -4  -8  798.97   50.24
   0   4   8  843.48   45.85
   0  -4  -9  226.30   20.15
   0   4   9  171.09   20.93
   0  -4  -9  187.68   19.88
   0   4   9  236.83   24.06
   0  -4  -9  196.48   20.01
   0   4   9  243.42   21.35
   0   4  10   61.00    9.82
   0  -4 -10   23.99    4.83
   0   4  10   52.95    6.55
   0  -4 -10   31.04    4.91
   0   4  10   54.24    9.03
   0   4  10   30.44    6.00
   0   4  10   51.91    8.68
   0  -4 -10   34.52    4.93
   0  -4 -10   32.26    4.83
   0   4  10   51.51    8.69
   0   4  11  865.11   78.77
   0  -4 -11  849.58   74.43
   0  -4 -11  873.06   74.75
   0   4  11 1008.69   79.72
   0   4  11  973.35   75.84
   0   4  11  748.34   78.58
   0   4  11  914.49   76.85
   0   4  11  900.37   78.98
   0  -4 -11  796.18   74.26
   0   4  12  931.84   71.40
   0   4  12  747.78   74.05
   0   4  12  923.97   73.81
   0   4  12  745.38   72.59
   0  -4 -12  784.98   68.57
   0  -4 -12  817.09   68.35
   0  -4 -13  136.51   13.32
   0   4  13  126.34   26.48
   0   4  13   72.75   14.20
   0  -4 -13  151.34   15.42
   0   4  13  136.16   21.55
   0  -4 -13  141.12   13.75
   0   4  13  148.00   17.63
   0  -4 -14   65.48    7.32
   0   4  14   49.34    6.03
   0  -4 -14   62.65    8.36
   0  -4 -14   54.25    6.57
   0   4  14   65.46   17.18
   0   4  14   40.88    8.92
   0   4  14   66.08   10.60
   0  -4 -15   85.55   10.49
   0  -4 -15   80.02    8.87
   0   4  15   64.43   10.30
   0  -4 -15   91.78    9.60
   0   4  16    7.50    2.18
   0  -4 -16    4.20    2.14
   0   4  16    6.16    3.06
   0  -4 -16    4.63    2.65
   0  -4 -16    3.86    1.41
   0   4  16   12.92    5.09
   0   4  17   14.54    2.53
   0  -4 -17   13.13    3.10
   0  -4 -17   10.08    2.52
   0   4  17    8.42    2.31
   0  -4 -18    9.97    2.51
   0  -4 -18    8.58    2.24
   0   4  19    9.92    2.02
   0  -4 -19    8.78    1.84
   0  -4 -19    6.06    1.76
   0  -5  22    6.34    1.17
   0   5 -22    7.99    1.32
   0  -5  21   48.59    5.02
   0  -5  21   40.66    5.03
   0   5 -21   49.27    5.14
   0   5 -20   12.93    2.45
   0  -5  20   18.96    3.04
   0  -5  20   23.41    2.95
   0   5 -20   22.59    3.21
   0  -5  19    1.74    1.29
   0   5 -19    3.34    2.04
   0  -5  19    2.88    1.55
   0   5 -19    3.47    1.53
   0   5 -19    5.05    1.68
   0  -5  18   -0.41    1.32
   0   5 -18    1.14    1.76
   0  -5  18   -0.12    1.41
   0   5 -18    0.37    1.36
   0   5 -17   10.57    3.02
   0   5 -17    6.08    3.90
   0  -5  17   10.92    2.53
   0  -5  17   11.06    2.72
   0   5 -17    9.72    4.52
   0  -5  16   68.69    8.12
   0   5 -16   58.60   10.80
   0   5 -16   78.93    9.03
   0   5 -16   58.54   11.84
   0  -5  16   72.34    8.55
   0   5 -16   83.46   10.40
   0   5 -15   68.08   15.28
   0   5 -15   62.88    8.38
   0   5 -15   46.74   12.44
   0   5 -15   66.17   11.92
   0   5 -15   58.96   17.02
   0  -5  15   62.61    7.57
   0  -5  15   75.32    8.27
   0   5 -14   35.36   19.98
   0   5 -14   27.56   14.44
   0   5 -14   27.51   12.75
   0   5 -14   44.35   13.28
   0  -5  14   42.00    5.36
   0  -5  14   47.60    5.85
   0   5 -14   34.67    5.83
   0  -5  14   37.54    5.04
   0  -5  13   18.10    5.04
   0   5 -13   17.00   12.98
   0  -5  13   32.24    4.30
   0   5 -13   16.94   12.53
   0   5 -13   24.10    4.67
   0   5 -13   40.39    8.09
   0   5 -13   29.11   21.99
   0  -5  13   46.85    5.33
   0  -5  12  157.03   12.16
   0   5 -12  207.21   31.96
   0   5 -12  218.30   18.07
   0  -5  12   83.25   12.30
   0   5 -12  102.17   21.07
   0   5 -12  112.63   11.63
   0  -5  12  174.18   12.90
   0   5 -12   59.84   11.36
   0   5 -12   71.09   15.68
   0   5 -11  135.64   14.11
   0   5 -11  179.69   26.90
   0   5 -11   33.13   16.20
   0  -5  11  293.23   16.09
   0  -5  11   64.48   13.84
   0  -5  11  249.67   15.15
   0  -5  11  252.20   15.04
   0   5 -11  130.48   17.63
   0   5 -11   56.24   14.62
   0  -5  10  308.86   20.09
   0  -5  10  252.65   19.27
   0   5 -10  231.14   20.66
   0   5 -10  126.81   23.63
   0  -5  10  288.57   19.51
   0  -5  10   90.40   18.57
   0   5 -10  124.54   20.33
   0  -5   9   20.69    5.51
   0   5  -9   41.69    6.60
   0   5  -9   41.76    5.14
   0  -5   9   27.01    3.72
   0  -5   9   21.06    5.85
   0   5  -9   46.70    7.47
   0  -5   9   15.12    3.58
   0   5  -9   36.72    6.68
   0   5  -9   39.96    4.70
   0  -5   9   25.83    4.53
   0   5  -8   26.36    4.02
   0   5  -8   29.05    5.23
   0   5  -8   27.50    3.93
   0  -5   8   19.41    4.96
   0  -5   8   26.20    4.30
   0  -5   8   27.99    5.68
   0   5  -8   24.36    5.46
   0   5  -8   23.79    5.17
   0  -5   8   33.45    5.93
   0  -5   7   19.70    4.14
   0  -5   7   14.97    3.23
   0   5  -7   12.56    3.35
   0   5  -7   10.65    2.17
   0  -5   7   18.48    3.93
   0   5  -7   10.60    3.37
   0  -5   7   11.25    2.64
   0   5  -7    9.31    3.12
   0  -5   7   14.61    3.66
   0   5  -7    7.27    1.84
   0  -5   7    9.98    1.72
   0  -5   6    2.64    1.49
   0   5  -6   10.41    2.73
   0   5  -6   14.36    2.01
   0  -5   6    6.73    2.60
   0   5  -6    8.00    2.92
   0  -5   6    6.58    2.37
   0  -5   6    1.75    2.55
   0  -5   6    2.28    2.20
   0   5  -5   17.55    4.18
   0  -5   5   52.99    5.72
   0   5  -5   21.06    3.31
   0  -5   5   43.29    4.30
   0  -5   5   60.88    6.05
   0  -5   5   43.61    6.44
   0   5  -5   27.87    4.62
   0  -5   4  570.78   48.11
   0   5  -4  538.99   47.32
   0  -5   4  651.49   48.43
   0   5  -4  533.22   46.45
   0  -5   4  588.10   50.17
   0   5  -4  593.22   48.22
   0   5  -4  518.84   46.29
   0  -5   4  483.68   45.99
   0  -5   3   78.77   10.48
   0   5  -3   78.27    7.32
   0   5  -3   87.30    8.78
   0   5  -3   79.69    7.47
   0  -5   3   66.98    7.39
   0  -5   3   82.87    8.99
   0   5  -2   31.81    4.96
   0  -5   2   33.36    3.60
   0   5  -2   48.77    5.58
   0   5  -2   44.29    5.41
   0   5  -2   40.01    3.80
   0  -5   2   47.59    7.35
   0  -5   1   44.68    4.52
   0  -5   1   44.97    4.48
   0   5  -1   55.27    6.69
   0   5  -1   69.68    6.90
   0   5  -1   44.99    4.60
   0  -5   1   64.50    8.38
   0   5   0  148.74   16.78
   0   5   0  170.63   16.59
   0   5   0  166.29   15.61
   0   5   0  153.36   15.67
   0  -5   0  154.41   14.36
   0   5   0  167.18   14.66
   0  -5   0  171.70   18.20
   0   5   1  809.66   67.29
   0   5   1  717.21   68.06
   0   5   1  753.48   68.53
   0   5   1  749.28   67.29
   0  -5  -1  740.58   66.65
   0  -5  -1  722.77   67.51
   0   5   1  914.67   69.86
   0   5   2    9.02    2.32
   0  -5  -2   14.82    2.79
   0  -5  -2   15.82    1.72
   0   5   2   16.14    4.08
   0  -5  -2   16.69    4.30
   0  -5  -2   15.35    4.35
   0   5   2   13.96    2.20
   0   5   2   11.99    2.78
   0   5   2   12.18    3.43
   0   5   3  338.63   37.61
   0  -5  -3  440.43   39.51
   0  -5  -3  391.54   39.12
   0   5   3  440.46   35.81
   0  -5  -3  356.15   36.34
   0   5   3  383.07   36.74
   0  -5  -3  389.51   35.06
   0   5   4  415.60   49.10
   0  -5  -4  567.78   52.28
   0  -5  -4  496.08   50.52
   0   5   4  455.86   46.91
   0  -5  -4  494.15   46.49
   0  -5  -4  577.55   48.29
   0  -5  -5  142.11   17.00
   0  -5  -5  168.26   18.73
   0  -5  -5  120.02   12.99
   0   5   5  117.43   15.77
   0   5   5  167.22   14.61
   0   5   6  270.37   27.47
   0   5   6  296.32   25.82
   0  -5  -6  270.80   28.10
   0  -5  -6  208.15   23.71
   0  -5  -7  589.15   57.94
   0  -5  -7  362.06   57.22
   0   5   7  988.18   64.32
   0  -5  -7  738.08   58.97
   0  -5  -7  883.38   64.74
   0   5   7 1000.58   60.47
   0   5   7  851.00   61.23
   0   5   7  862.46   62.99
   0   5   7 1103.78   65.19
   0   5   8 1038.72   48.70
   0   5   8  880.22   46.76
   0   5   8  931.93   41.95
   0   5   8  620.56   41.07
   0   5   8  815.11   43.13
   0  -5  -8  629.54   39.53
   0  -5  -8  702.43   39.05
   0  -5  -8  393.71   37.84
   0   5   9  534.46   37.42
   0   5   9  304.14   31.79
   0  -5  -9  248.98   29.98
   0   5   9  506.75   37.41
   0   5   9  429.50   33.50
   0  -5  -9  297.54   32.29
   0  -5  -9  357.61   30.59
   0   5   9  442.03   35.95
   0  -5  -9  236.87   30.19
   0   5   9  435.46   32.15
   0  -5  -9  280.13   30.33
   0  -5 -10   14.89    3.30
   0  -5 -10   16.90    4.94
   0  -5 -10   16.89    3.77
   0   5  10   34.23    7.63
   0   5  10   25.29    7.94
   0   5  10   21.62    5.94
   0   5  10   25.81    6.64
   0  -5 -10   17.82    3.39
   0   5  10   31.78    5.09
   0   5  10   12.15    4.44
   0  -5 -11  184.87   18.97
   0   5  11  211.22   23.01
   0   5  11  134.89   19.17
   0  -5 -11  207.66   21.12
   0  -5 -11  195.60   18.72
   0   5  11  208.89   25.58
   0   5  11  206.61   23.29
   0   5  12  165.28   23.56
   0   5  12  165.40   27.34
   0  -5 -12  164.13   16.57
   0  -5 -12  171.78   18.78
   0   5  12  112.85   17.68
   0   5  12  192.76   21.40
   0  -5 -12  188.52   17.33
   0   5  13   20.43   22.88
   0   5  13   21.88    6.83
   0   5  13   20.65    6.57
   0  -5 -13   14.48    3.14
   0   5  13   11.97    7.40
   0  -5 -13   16.88    4.92
   0  -5 -13   21.42    4.09
   0   5  13   20.19   16.61
   0  -5 -14   10.92    3.11
   0   5  14    8.37   14.67
   0   5  14   13.26    6.71
   0  -5 -14   12.53    4.16
   0   5  14   14.72    5.76
   0  -5 -14   11.98    2.62
   0   5  15    1.22    3.90
   0  -5 -15    1.04    1.94
   0  -5 -15    3.95    2.89
   0  -5 -15    1.49    1.29
   0   5  15   -2.09    4.66
   0  -5 -16    9.66    3.04
   0   5  16    8.17    3.18
   0  -5 -16    6.27    2.26
   0  -5 -17    9.63    2.32
   0   5  17    9.24    2.21
   0  -5 -17   10.23    2.67
   0  -5 -18   16.95    2.56
   0  -5 -18   12.85    2.65
   0   5  18   14.78    2.73
   0   5  19    7.27    1.28
   0   5  19    4.56    1.25
   0  -5 -19    4.24    1.09
   0  -5 -19    2.94    1.05
   0   6 -21   22.98    2.51
   0  -6  21   17.45    2.02
   0  -6  21   17.02    2.30
   0   6 -20    2.35    1.58
   0  -6  20    0.66    1.16
   0  -6  20    1.31    1.10
   0  -6  20    0.21    1.47
   0   6 -20    1.01    1.06
   0   6 -19    5.42    2.06
   0   6 -19    3.51    1.55
   0  -6  19    2.56    1.57
   0  -6  19    3.91    1.64
   0   6 -18    7.55    2.18
   0   6 -18    7.98    2.71
   0  -6  18    6.66    2.30
   0  -6  18    7.24    2.02
   0  -6  17    6.12    2.44
   0   6 -17    7.70    3.04
   0  -6  17    6.26    2.20
   0   6 -17    8.05    6.56
   0  -6  17    6.32    2.27
   0   6 -17    8.59    4.32
   0   6 -16   25.42   16.96
   0  -6  16   26.51    4.36
   0   6 -16   12.68    9.86
   0   6 -16   32.91    9.65
   0   6 -16   31.39    5.25
   0  -6  16   18.66    3.76
   0   6 -16   26.77   12.70
   0   6 -15   38.80   14.24
   0   6 -15   30.99   13.75
   0   6 -15   41.89    6.46
   0  -6  15   42.46    5.32
   0  -6  15   32.89    5.52
   0   6 -15   28.86   24.30
   0   6 -15   36.95   16.00
   0   6 -14   23.63   13.47
   0   6 -14   28.98   15.69
   0  -6  14   45.64    5.92
   0   6 -14   27.26    5.75
   0   6 -14   38.52   24.93
   0   6 -14   25.85   15.89
   0  -6  14   40.21    6.58
   0  -6  14   50.32    5.69
   0  -6  13  143.95   12.45
   0   6 -13  148.45   18.19
   0   6 -13   70.11   12.16
   0  -6  13   76.54   12.70
   0   6 -13  130.29   12.49
   0  -6  13  138.30   12.86
   0   6 -13   88.64   19.73
   0   6 -13   61.50   17.96
   0   6 -13   84.75   27.82
   0  -6  13  151.94   12.52
   0   6 -12   68.72   23.51
   0  -6  12   78.57   16.19
   0  -6  12  223.72   16.89
   0   6 -12  229.78   39.74
   0   6 -12   70.34   18.58
   0  -6  12  237.59   17.11
   0   6 -12  161.32   21.94
   0   6 -12  163.43   16.66
   0  -6  12  259.78   17.79
   0   6 -11   68.60    7.79
   0   6 -11   55.44   11.91
   0  -6  11   24.03    6.68
   0   6 -11   16.05   23.42
   0   6 -11   16.29    7.46
   0  -6  11  102.99    7.90
   0  -6  11   90.95    7.41
   0  -6  11  100.39    7.81
   0  -6  10    9.50    2.02
   0  -6  10    8.64    1.92
   0   6 -10    6.37    5.64
   0  -6  10    6.66    1.67
   0  -6  10    3.78    2.09
   0   6 -10    0.51    9.80
   0   6 -10    7.00    3.01
   0   6 -10    3.46    2.21
   0  -6   9  155.72   12.83
   0   6  -9  130.92   14.07
   0  -6   9  150.09   13.01
   0  -6   9  136.92   13.12
   0  -6   9  161.03   14.34
   0  -6   9  134.65   12.48
   0   6  -9  139.54   15.67
   0  -6   8  505.68   48.61
   0   6  -8  432.34   45.51
   0  -6   8  515.58   46.63
   0  -6   8  618.57   49.94
   0   6  -8  538.43   48.36
   0   6  -8  534.87   48.77
   0   6  -8  520.19   49.05
   0  -6   8  496.79   48.68
   0  -6   7  904.13   80.06
   0  -6   7  916.19   81.88
   0  -6   7 1086.62   82.43
   0   6  -7  914.48   82.23
   0   6  -7  910.18   81.46
   0   6  -7  768.94   79.04
   0  -6   7  895.61   81.54
   0  -6   7 1181.51   83.15
   0   6  -7  756.54   81.09
   0  -6   6  431.07   33.99
   0  -6   6  301.98   31.49
   0  -6   6  337.27   33.10
   0  -6   6  374.65   34.91
   0  -6   6  309.89   32.62
   0   6  -6  369.60   33.24
   0   6  -6  336.36   31.02
   0   6  -6  343.09   33.55
   0   6  -5    8.23    1.50
   0  -6   5   18.18    3.68
   0   6  -5   10.16    1.74
   0   6  -5   12.05    3.00
   0  -6   5   13.10    2.25
   0  -6   5   16.76    3.51
   0  -6   5   15.90    4.91
   0   6  -4  221.49   26.44
   0  -6   4  292.09   24.70
   0  -6   4  363.69   27.82
   0   6  -4  255.11   25.04
   0  -6   4  347.79   30.95
   0   6  -4  246.19   26.15
   0  -6   3  658.25   59.58
   0   6  -3  782.23   56.82
   0   6  -3  578.54   54.25
   0  -6   3  639.58   56.38
   0   6  -3  571.42   55.82
   0   6  -2  148.62   16.51
   0  -6   2  203.18   20.30
   0   6  -2  169.93   14.91
   0   6  -2  192.73   17.14
   0   6  -2  152.60   16.74
   0  -6   2  155.91   14.64
   0   6  -1  122.42   12.68
   0  -6   1  138.10   15.51
   0   6  -1   98.04   12.52
   0   6  -1  111.83   10.49
   0   6  -1  107.44   11.85
   0  -6   0  289.41   24.70
   0  -6   0  246.63   23.99
   0  -6   0  271.91   23.92
   0   6   0  269.69   25.62
   0   6   0  324.24   27.10
   0   6   0  277.40   27.21
   0   6   0  240.02   24.17
   0   6   0  297.60   25.36
   0  -6   0  329.38   29.53
   0   6   1  567.78   52.53
   0  -6  -1  658.55   54.66
   0  -6  -1  621.19   56.04
   0  -6  -1  546.15   51.80
   0  -6  -1  554.48   50.65
   0   6   1  543.31   51.39
   0   6   1  671.27   54.40
   0   6   1  612.32   51.47
   0   6   1  574.45   52.69
   0  -6  -2  622.93   52.89
   0   6   2  596.83   49.16
   0   6   2  568.82   50.40
   0  -6  -2  523.85   48.19
   0   6   2  433.05   51.67
   0   6   2  537.84   50.92
   0  -6  -2  534.19   49.78
   0   6   2  627.29   52.62
   0  -6  -3  214.61   21.64
   0   6   3  189.08   20.75
   0   6   3  176.29   17.36
   0  -6  -3  183.65   18.32
   0   6   3  142.08   19.94
   0   6   3  173.55   18.59
   0  -6  -3  217.49   23.33
   0  -6  -3  186.01   16.50
   0  -6  -3  192.74   21.41
   0   6   3  153.46   19.15
   0   6   4  193.44   18.97
   0   6   4  170.99   21.12
   0  -6  -4  194.41   18.02
   0  -6  -4  205.06   23.09
   0   6   4  207.04   20.74
   0  -6  -4  209.06   23.28
   0   6   4  194.60   22.41
   0  -6  -4  219.34   24.37
   0  -6  -5  335.42   34.16
   0   6   5  255.78   31.82
   0   6   5  448.88   31.57
   0   6   5  297.60   31.60
   0  -6  -5  347.37   29.28
   0  -6  -5  334.26   30.45
   0  -6  -5  454.73   37.46
   0   6   5  336.47   33.76
   0   6   5  221.37   29.24
   0   6   6  746.83   68.75
   0  -6  -6  712.73   66.41
   0   6   6  831.38   70.70
   0  -6  -6  816.87   66.77
   0   6   6  667.49   69.20
   0   6   6  849.12   67.92
   0   6   6  599.88   67.77
   0  -6  -6  700.59   67.15
   0   6   7  756.39   54.24
   0  -6  -7  573.24   50.28
   0  -6  -7  563.36   51.43
   0  -6  -7  359.73   50.21
   0   6   7  851.66   57.28
   0   6   7  609.24   54.77
   0   6   7  808.02   52.93
   0  -6  -7  543.71   51.02
   0   6   8  494.73   26.04
   0  -6  -8  251.12   20.51
   0  -6  -8  353.40   21.75
   0   6   8  479.05   28.95
   0   6   8  652.14   32.13
   0   6   8  548.70   24.49
   0   6   8  332.04   23.43
   0   6   9   47.81   10.34
   0   6   9   54.86    9.31
   0   6   9   67.67   10.18
   0  -6  -9   31.01    7.11
   0  -6  -9   36.79    5.91
   0   6   9   53.93    8.13
   0   6   9   64.70    7.42
   0   6   9   44.65    7.27
   0   6   9   52.09   10.18
   0  -6  -9   29.41    5.42
   0   6  10   11.59    4.28
   0  -6 -10   11.13    4.45
   0   6  10   16.83    6.97
   0  -6 -10   14.68    3.75
   0   6  10   24.13    6.03
   0   6  10   17.41    5.99
   0  -6 -10   11.37    3.05
   0   6  10   19.66    8.90
   0   6  10   22.73    6.22
   0   6  11   35.67    7.72
   0  -6 -11   20.17    3.89
   0   6  11   22.57   10.37
   0   6  11   11.56    5.14
   0  -6 -11   20.64    5.66
   0  -6 -11   18.71    4.23
   0   6  11   26.28    7.79
   0   6  11   18.69   16.40
   0   6  11   29.74    7.23
   0   6  12    2.04   23.93
   0  -6 -12    9.85    2.73
   0  -6 -12    9.55    4.56
   0  -6 -12   13.60    3.65
   0   6  12   12.26    6.72
   0   6  12   18.32   16.85
   0   6  13   -0.25    6.72
   0  -6 -13    4.33    3.77
   0   6  13   -0.47   26.29
   0  -6 -13    5.01    1.87
   0   6  13   14.34   19.02
   0  -6 -13    4.28    2.74
   0  -6 -14   15.79    4.57
   0   6  14    1.63   23.30
   0   6  14    6.09    6.12
   0   6  14   13.64    4.20
   0  -6 -14   14.59    2.67
   0   6  14   10.36   16.73
   0  -6 -14   12.01    3.39
   0  -6 -15    5.99    1.65
   0   6  15    5.16    2.08
   0  -6 -15    6.28    2.39
   0  -6 -15    6.23    3.16
   0   6  15    1.60    3.98
   0   6  16   19.56    2.83
   0   6  16   10.03    3.02
   0  -6 -16   13.15    2.89
   0  -6 -16   13.06    3.33
   0  -6 -17   18.55    3.49
   0  -6 -17   23.93    3.37
   0   6  17   17.18    3.10
   0  -6 -18    0.54    0.94
   0   6  18    0.31    0.68
   0  -6 -18    1.00    0.83
   0   6  18    0.49    0.92
   0  -7  21    2.32    1.17
   0  -7  21    2.22    0.81
   0   7 -21    0.78    0.66
   0   7 -21    2.19    1.11
   0   7 -20   16.96    2.77
   0   7 -20   13.17    2.26
   0  -7  20   12.28    2.43
   0   7 -20    7.50    1.90
   0  -7  20   11.48    1.97
   0  -7  20    8.64    2.13
   0  -7  19   38.36    4.18
   0  -7  19   23.82    4.09
   0   7 -19   21.84    3.88
   0   7 -19   44.48    5.02
   0  -7  18    0.81    0.90
   0  -7  18    0.73    1.73
   0   7 -18   -0.17    1.94
   0   7 -18    0.61    3.67
   0  -7  18    2.18    1.43
   0   7 -17  135.74   13.64
   0  -7  17  108.99   12.20
   0   7 -17  136.20   15.93
   0  -7  17  101.89   12.50
   0   7 -16  491.60   47.68
   0  -7  16  396.24   37.97
   0   7 -16  354.33   40.67
   0   7 -16  379.33   38.57
   0   7 -16  312.25   39.36
   0   7 -16  485.46   42.18
   0  -7  16  471.02   37.88
   0  -7  15  275.92   24.72
   0   7 -15  193.56   30.44
   0   7 -15  281.73   31.80
   0  -7  15  280.73   25.11
   0   7 -15  217.76   25.44
   0   7 -15  193.16   28.32
   0  -7  15  266.94   24.48
   0   7 -15  294.33   40.67
   0   7 -14    4.31   18.14
   0  -7  14    7.85    3.87
   0   7 -14    0.40   27.62
   0   7 -14   10.92    3.65
   0  -7  14   17.41    3.31
   0  -7  14   17.52    3.19
   0   7 -14   19.31    3.46
   0  -7  14   15.53    3.45
   0   7 -14    4.48   18.63
   0   7 -14   24.93   12.44
   0   7 -13    9.64   27.97
   0  -7  13   97.81    8.74
   0  -7  13   70.63    8.71
   0  -7  13   40.86    8.71
   0   7 -13   52.16   52.01
   0   7 -13   31.79   17.11
   0   7 -13   70.48    8.69
   0   7 -13   70.64   18.45
   0  -7  13   86.21    8.68
   0  -7  12   29.77    9.48
   0   7 -12   87.70   18.80
   0  -7  12  146.62   10.85
   0  -7  12  137.79   10.54
   0   7 -12  109.74   11.09
   0   7 -12   36.93   39.40
   0  -7  12  129.96   10.78
   0   7 -12   27.50   12.48
   0  -7  11   40.76    5.06
   0   7 -11   27.03   11.03
   0  -7  11   18.65    5.22
   0   7 -11   34.06    5.85
   0  -7  11   41.10    5.19
   0  -7  11   44.67    5.60
   0  -7  11   48.05    5.40
   0   7 -11   15.80   23.49
   0   7 -11   67.42    8.76
   0  -7  10   17.92    3.03
   0  -7  10   19.28    2.99
   0   7 -10   12.63    5.70
   0   7 -10    8.94   10.58
   0  -7  10   14.05    3.46
   0  -7  10   13.02    2.89
   0   7 -10   24.18    4.23
   0   7 -10   22.77    5.06
   0  -7  10   20.95    3.50
   0  -7   9  697.42   62.84
   0   7  -9  677.65   64.67
   0  -7   9  809.89   63.68
   0  -7   9  804.22   63.26
   0   7  -9  811.58   67.39
   0  -7   9  775.83   63.46
   0  -7   8 1950.30  127.16
   0   7  -8 1786.63  130.79
   0  -7   8 1685.10  127.09
   0  -7   8 1577.79  126.51
   0   7  -8  710.69  125.97
   0   7  -8 1361.16  126.64
   0  -7   8 1616.20  126.76
   0   7  -8 1401.03  127.75
   0  -7   8 2257.66  133.70
   0  -7   7 1152.82   84.17
   0  -7   7  902.03   82.23
   0   7  -7  969.02   82.64
   0   7  -7  785.42   79.49
   0   7  -7  981.35   83.65
   0  -7   7  890.81   82.64
   0  -7   6   24.53    3.75
   0   7  -6   22.35    2.82
   0  -7   6   17.93    4.51
   0  -7   6   17.53    5.61
   0   7  -6   24.50    3.16
   0   7  -6   21.02    4.95
   0   7  -6   23.58    4.67
   0  -7   6   28.78    5.29
   0  -7   5 1145.42   99.77
   0   7  -5 1077.78   92.68
   0   7  -5 1131.74   95.29
   0  -7   5 1338.16   96.28
   0  -7   5  880.11   92.89
   0  -7   4 2129.95  185.95
   0  -7   4 2572.24  195.03
   0  -7   4 2099.70  186.38
   0   7  -4 2101.73  186.33
   0   7  -4 2161.74  188.29
   0  -7   4 2050.22  186.42
   0   7  -3 2488.90  223.41
   0  -7   3 2934.19  229.33
   0   7  -3 2336.63  223.16
   0   7  -3 2396.14  221.07
   0   7  -3 3181.67  224.17
   0   7  -2  774.62   62.84
   0  -7   2  650.56   62.34
   0  -7   2  919.55   71.26
   0   7  -2 1015.47   66.46
   0   7  -2  649.78   64.74
   0   7  -2  751.15   65.67
   0   7  -2  687.57   64.65
   0  -7   1  120.80   16.51
   0   7  -1  128.19   13.68
   0   7  -1  131.06   14.39
   0   7  -1  121.25   12.92
   0   7  -1  124.03   11.23
   0  -7   1  103.25   11.39
   0   7   0   93.89    9.37
   0  -7   0   39.35    5.04
   0   7   0   79.81    6.04
   0   7   0   70.66    7.50
   0  -7   0   43.68    5.08
   0  -7   0   40.01    5.84
   0  -7   0   52.22    9.94
   0   7   0   80.56    9.58
   0   7   0   84.36    6.48
   0   7   1  168.50   18.20
   0   7   1  147.61   19.83
   0   7   1  167.08   18.30
   0   7   1  170.48   17.13
   0  -7  -1  220.24   24.06
   0  -7  -1  201.68   18.06
   0  -7  -1  263.98   24.10
   0   7   1  185.89   19.94
   0  -7  -1  205.49   20.69
   0   7   1  130.10   16.82
   0  -7  -1  204.84   16.39
   0  -7  -2 1423.46  108.40
   0  -7  -2 1256.07  100.84
   0   7   2 1148.64   99.66
   0  -7  -2 1138.70  103.57
   0  -7  -2 1063.95   98.52
   0   7   2 1050.18  101.30
   0   7   2 1070.56  101.07
   0   7   2 1308.28  103.93
   0   7   3  888.22   77.97
   0  -7  -3  845.10   78.64
   0  -7  -3  839.64   77.95
   0   7   3  894.41   73.60
   0  -7  -3 1014.21   81.68
   0   7   3  673.81   76.77
   0   7   3  641.70   74.89
   0   7   3  820.56   75.12
   0  -7  -4  320.07   29.81
   0  -7  -4  216.90   20.94
   0   7   4  234.53   21.69
   0   7   4  198.35   23.60
   0   7   4  160.07   22.08
   0  -7  -4  263.74   22.13
   0   7   5   85.80   12.51
   0   7   5  133.84   14.71
   0  -7  -5   96.36   10.68
   0  -7  -5  134.84   11.46
   0   7   5  125.18   13.65
   0   7   5  128.70   12.38
   0  -7  -5   70.80   11.89
   0  -7  -5  115.40   11.48
   0  -7  -5   90.60   11.62
   0  -7  -5  140.33   13.04
   0  -7  -6  312.65   27.45
   0  -7  -6  301.48   26.74
   0  -7  -6  269.60   27.72
   0   7   6  363.51   31.84
   0   7   6  389.16   28.99
   0   7   6  258.44   28.85
   0  -7  -6  314.09   27.91
   0  -7  -6  295.60   29.10
   0  -7  -6  157.17   27.53
   0   7   6  332.79   29.94
   0  -7  -6  282.19   26.72
   0   7   7  447.72   33.90
   0   7   7  365.61   28.44
   0   7   7  263.72   26.96
   0  -7  -7  303.87   27.40
   0  -7  -7  227.20   25.47
   0   7   7  375.12   30.81
   0  -7  -7  275.09   24.56
   0  -7  -7  246.47   25.47
   0  -7  -7  153.67   24.38
   0   7   7  409.46   27.28
   0  -7  -8    1.94    1.75
   0  -7  -8    2.89    2.00
   0   7   8    9.31    6.02
   0  -7  -8    7.42    2.81
   0   7   8    3.29    2.45
   0   7   8    3.31    3.46
   0   7   8    3.58    5.71
   0   7   8    4.67    3.50
   0   7   9   44.15    8.41
   0   7   9   52.44    7.64
   0  -7  -9   17.09    4.03
   0   7   9   44.78    9.42
   0  -7  -9   15.62    4.38
   0   7   9   53.79   11.07
   0  -7 -10   18.74    4.61
   0   7  10   19.68   12.57
   0   7  10   20.91    6.57
   0  -7 -10   22.18    4.16
   0  -7 -10   18.39    6.24
   0   7  10   18.27    8.64
   0   7  10   29.17    6.95
   0   7  10   15.03    5.04
   0  -7 -11    8.42    3.41
   0  -7 -11    9.92    2.89
   0   7  11   17.27    6.04
   0   7  11    4.50    5.55
   0   7  11   14.53   12.95
   0   7  11    0.56   20.02
   0  -7 -11    6.66    4.41
   0   7  12   54.13   19.93
   0  -7 -12   34.55    6.45
   0   7  12   49.25   28.97
   0  -7 -12   46.69    6.05
   0  -7 -12   53.22    8.51
   0   7  12   28.16    9.10
   0   7  12   51.41    9.62
   0   7  13   19.06   28.45
   0   7  13   41.58    7.35
   0   7  13   31.03    8.67
   0   7  13   53.93   20.20
   0  -7 -13   28.49    4.52
   0  -7 -13   39.55    7.10
   0  -7 -13   27.61    5.39
   0   7  13   54.14    9.36
   0   7  14    4.00    1.78
   0  -7 -14    3.11    1.38
   0   7  14    2.20    5.11
   0   7  14    4.13    2.93
   0   7  14    7.26   15.45
   0  -7 -14    4.91    3.30
   0  -7 -14    5.18    2.44
   0   7  14    9.47   21.12
   0  -7 -15    9.42    2.76
   0   7  15   14.09    2.48
   0   7  15    7.98    3.41
   0  -7 -15   12.47    3.42
   0   7  16   16.73    3.21
   0  -7 -16   14.79    3.36
   0   7  16   23.15    2.95
   0  -7 -16   15.74    2.93
   0  -7 -17    0.97    1.26
   0  -7 -17    0.49    0.86
   0   7  17    1.10    1.18
   0   7  17    2.20    0.91
   0   7  17    1.11    0.94
   0   7  18   20.28    2.69
   0   8 -21   -0.19    0.49
   0  -8  21    0.44    0.94
   0  -8  21   -0.10    0.54
   0   8 -21   -0.87    0.95
   0  -8  20   17.25    2.47
   0   8 -20   11.52    2.43
   0  -8  20   16.64    2.78
   0  -8  19   14.63    3.05
   0   8 -19   12.82    2.74
   0  -8  19   17.29    2.64
   0   8 -19   23.35    3.68
   0  -8  18   22.88    3.54
   0  -8  18   22.52    3.94
   0   8 -18   34.41    5.67
   0  -8  18   25.58    3.45
   0   8 -18   25.79    6.29
   0   8 -18   23.73    4.33
   0  -8  17  287.28   30.58
   0  -8  17  342.35   30.46
   0   8 -17  369.51   32.03
   0   8 -17  418.86   37.50
   0   8 -17  314.23   32.90
   0   8 -17  441.19   34.41
   0  -8  17  278.77   30.14
   0   8 -16  545.41   62.33
   0   8 -16  787.26   69.25
   0   8 -16  710.97   64.59
   0  -8  16  673.74   59.83
   0  -8  16  635.22   59.29
   0   8 -16  614.11   60.67
   0  -8  16  771.50   59.73
   0  -8  16  587.50   59.27
   0   8 -15  398.82   51.69
   0   8 -15  568.54   63.12
   0   8 -15  935.22   59.38
   0  -8  15  730.63   51.73
   0   8 -15  316.66   53.04
   0   8 -15  416.89   54.90
   0  -8  15  475.42   52.39
   0  -8  15  576.72   51.31
   0   8 -15  513.00   58.13
   0  -8  15  628.67   51.64
   0  -8  15  627.35   51.07
   0   8 -14  172.34   66.75
   0  -8  14  131.85   13.17
   0   8 -14   81.78   27.11
   0   8 -14  123.21   13.61
   0   8 -14   60.22   22.51
   0  -8  14   73.38   13.75
   0   8 -14   83.45   35.17
   0  -8  14  162.64   13.91
   0   8 -14  131.50   25.49
   0  -8  14  153.45   13.75
   0  -8  13   20.24    6.65
   0   8 -13   22.46   22.83
   0   8 -13    1.08   17.91
   0   8 -13  -31.03   60.38
   0  -8  13   61.17    6.57
   0   8 -13   17.23   26.64
   0  -8  13   63.09    6.71
   0   8 -13   54.26    7.35
   0  -8  13   54.81    6.73
   0  -8  12  161.91   15.15
   0   8 -12  138.90   15.96
   0   8 -12   74.16   50.40
   0  -8  12  202.00   15.39
   0  -8  12   56.95   14.53
   0  -8  12  175.94   15.01
   0  -8  12  177.83   15.63
   0   8 -12   97.18   23.42
   0   8 -11  122.66   14.33
   0   8 -11   81.48   11.98
   0  -8  11  138.99   11.68
   0  -8  11  110.62   11.67
   0  -8  11   81.72   11.84
   0   8 -11   47.44   25.38
   0  -8  11  104.42   11.20
   0  -8  11  118.93   11.26
   0   8 -11   47.61   15.16
   0   8 -10   25.67    5.74
   0   8 -10    6.22    5.98
   0  -8  10   26.12    3.71
   0   8 -10   13.36    4.06
   0  -8  10   22.17    3.80
   0  -8  10   23.72    4.28
   0   8 -10    4.87   10.47
   0  -8  10   20.12    3.48
   0  -8  10   21.54    3.42
   0  -8   9  424.10   38.11
   0  -8   9  494.99   38.98
   0   8  -9  443.57   40.29
   0  -8   9  548.83   39.17
   0   8  -9  248.80   37.95
   0   8  -9  561.55   41.32
   0  -8   9  388.12   37.62
   0  -8   9  511.38   38.73
   0   8  -9  346.14   38.00
   0  -8   8  872.88   58.59
   0   8  -8  306.77   57.46
   0  -8   8  734.11   57.72
   0  -8   8  768.67   58.87
   0  -8   8  778.53   58.60
   0   8  -8  645.25   59.71
   0   8  -8  680.26   59.71
   0  -8   8  913.49   58.82
   0   8  -8  490.36   57.74
   0  -8   7  115.35   12.25
   0  -8   7  145.47   12.47
   0  -8   7  151.02   16.56
   0  -8   7  140.82   12.49
   0   8  -7   84.18   12.94
   0   8  -7  102.07   12.09
   0  -8   7  138.45   13.06
   0  -8   7  131.20   12.01
   0  -8   6   94.16   14.58
   0  -8   6   76.50    8.57
   0   8  -6   85.17    8.55
   0   8  -6   89.15   11.11
   0  -8   6   87.51   11.56
   0  -8   5  949.28   98.21
   0   8  -5 1043.71   92.82
   0   8  -5 1009.74   89.85
   0  -8   4 1984.05  166.81
   0   8  -4 1784.68  156.01
   0   8  -4 1651.59  158.20
   0   8  -3 1905.27  175.65
   0   8  -3 2433.68  179.17
   0   8  -3 1909.00  177.95
   0  -8   3 2280.91  186.65
   0   8  -3 1924.21  178.43
   0   8  -3 2050.21  178.44
   0   8  -2 1117.57  111.92
   0   8  -2 1203.71  112.91
   0   8  -2 1218.66  109.68
   0  -8   2 1275.54  114.77
   0   8  -2 1252.16  111.96
   0   8  -2 1347.07  112.89
   0   8  -1  428.57   42.00
   0   8  -1  460.38   43.90
   0  -8   1  556.53   49.62
   0  -8   1  419.27   46.14
   0   8  -1  507.43   43.47
   0   8  -1  424.64   40.02
   0  -8   0  131.89   19.16
   0  -8   0  182.66   20.67
   0   8   0  118.78   13.91
   0   8   0  128.40   15.15
   0   8   0  129.01   16.05
   0  -8   0  139.15   16.02
   0   8   0  117.36   12.59
   0   8   1    8.31    2.08
   0  -8  -1   10.39    5.33
   0   8   1    7.01    2.65
   0   8   1    6.84    3.61
   0  -8  -1    8.50    3.97
   0  -8  -1    5.79    5.43
   0   8   1   11.97    4.04
   0  -8  -2    2.07    1.17
   0  -8  -2    5.92    5.01
   0  -8  -2    3.60    1.61
   0  -8  -2    3.87    1.32
   0   8   2    7.12    2.74
   0  -8  -2    4.08    1.23
   0  -8  -2    4.54    2.38
   0  -8  -3   80.05    7.32
   0  -8  -3   64.80    7.26
   0  -8  -3   60.45    7.01
   0  -8  -3   72.98    8.97
   0  -8  -3   83.43    8.33
   0   8   4   17.46    4.39
   0   8   4    7.27    3.14
   0  -8  -4   11.54    2.19
   0   8   4    7.39    3.39
   0  -8  -4    6.51    2.50
   0  -8  -4    8.77    1.95
   0  -8  -4   13.14    3.13
   0  -8  -4   14.65    2.55
   0  -8  -4    8.26    3.31
   0  -8  -5   32.76    5.54
   0  -8  -5   14.59    4.70
   0   8   5   26.01    5.63
   0   8   5   38.23    5.11
   0   8   5   35.69    6.72
   0  -8  -5   31.08    4.20
   0  -8  -5   19.84    4.23
   0   8   5   42.45    9.38
   0   8   5   35.25    6.11
   0  -8  -5   24.25    3.65
   0  -8  -5   26.82    4.27
   0  -8  -6   68.56    9.50
   0   8   6  114.96   15.55
   0   8   6   79.66   12.12
   0  -8  -6   91.34    8.91
   0  -8  -6   94.24   11.52
   0  -8  -6   52.67   10.13
   0  -8  -6   89.17   10.00
   0   8   6  106.08   11.87
   0   8   6   98.94   10.38
   0   8   6   71.25   10.88
   0  -8  -6   84.81    9.62
   0   8   7   66.30    9.35
   0  -8  -7   82.84    9.88
   0  -8  -7   38.83    8.40
   0   8   7  100.74   14.71
   0  -8  -7   36.67    6.93
   0   8   7  115.87   11.13
   0   8   7   96.45   12.10
   0  -8  -7   62.83    8.24
   0   8   8    4.08    5.72
   0   8   8    1.24    2.98
   0   8   8    2.46    3.42
   0  -8  -8    0.81    2.01
   0   8   8    2.53    3.26
   0  -8  -8    1.31    1.83
   0  -8  -8    5.88    2.86
   0   8   8    7.65    6.93
   0   8   9  105.23   15.02
   0   8   9  117.62   17.20
   0  -8  -9   41.38    8.54
   0   8   9  135.43   12.56
   0  -8  -9   54.38    8.38
   0   8   9  110.84   13.76
   0   8  10   41.69    8.88
   0   8  10   40.62   20.25
   0  -8 -10   34.05    6.49
   0  -8 -10   38.88    6.04
   0   8  10   50.77   13.77
   0   8  11   16.23   27.09
   0  -8 -11   15.56    3.42
   0   8  11   19.44    6.54
   0  -8 -11    8.11    3.63
   0   8  11    4.16   16.66
   0   8  11   12.53    6.66
   0  -8 -12  107.09   13.82
   0   8  12   99.72   15.17
   0   8  12  191.66   18.79
   0  -8 -12  120.09   12.95
   0  -8 -12  132.29   16.00
   0   8  12  128.15   16.14
   0   8  12  178.77   34.95
   0   8  12  140.27   25.93
   0   8  13  199.92   27.69
   0   8  13  145.44   17.25
   0   8  13  175.04   18.76
   0  -8 -13  144.96   16.50
   0  -8 -13  165.28   18.02
   0   8  13  203.23   32.43
   0  -8 -13  144.00   15.32
   0   8  13  166.35   15.53
   0   8  14   21.38    5.01
   0   8  14   21.98    5.23
   0   8  14   24.20    3.44
   0  -8 -14   17.65    3.86
   0  -8 -14   27.30    5.13
   0   8  15    3.58    2.36
   0  -8 -15    3.37    1.68
   0   8  15    3.37    1.34
   0  -8 -15    1.23    1.92
   0  -8 -16    6.80    2.08
   0   8  16   10.98    1.75
   0  -8 -16    6.07    1.63
   0   8  16    9.59    2.06
   0   8  16    8.52    2.17
   0   8  17    3.49    0.85
   0  -8 -17    3.18    1.06
   0   9 -21    0.42    0.85
   0  -9  20    4.32    1.45
   0  -9  20    3.50    1.51
   0   9 -20    0.93    0.95
   0  -9  20    4.14    1.05
   0   9 -20    2.90    1.49
   0  -9  19    6.42    2.02
   0  -9  19    6.51    1.57
   0  -9  19    8.39    1.59
   0  -9  19    6.44    2.20
   0   9 -19    5.22    2.43
   0   9 -18   95.76    9.96
   0  -9  18   64.79    8.68
   0   9 -18   81.25   10.29
   0  -9  18   76.32    8.43
   0  -9  17  270.40   23.83
   0   9 -17  215.30   27.23
   0   9 -17  330.74   29.09
   0   9 -17  257.17   25.17
   0  -9  17  248.01   24.16
   0  -9  17  219.34   23.47
   0   9 -17  291.29   33.82
   0  -9  16  335.45   33.40
   0  -9  16  356.12   33.80
   0   9 -16  431.39   50.77
   0   9 -16  314.83   39.62
   0  -9  16  421.09   33.98
   0   9 -16  321.58   35.07
   0   9 -16  383.40   42.16
   0  -9  15  294.81   26.40
   0   9 -15  313.68   34.99
   0  -9  15  314.24   26.89
   0   9 -15  144.47   48.54
   0   9 -15  226.68   38.89
   0   9 -15  156.31   26.75
   0  -9  15  230.99   27.98
   0   9 -15  316.95   27.18
   0  -9  15  363.88   27.12
   0   9 -15  195.24   34.29
   0   9 -14   12.27    3.59
   0  -9  14    8.57    4.82
   0  -9  14   16.12    3.32
   0  -9  14   16.76    3.69
   0  -9  14   15.33    3.12
   0  -9  14   14.32    3.09
   0   9 -14   10.91   27.66
   0   9 -14    0.95   38.73
   0   9 -14  -14.72   83.44
   0   9 -14    8.12   25.44
   0  -9  14   19.29    3.74
   0  -9  13  110.62   10.60
   0  -9  13   98.91   10.39
   0  -9  13  101.99   10.75
   0  -9  13   47.35   11.01
   0   9 -13   57.11   82.52
   0   9 -13   91.40   11.80
   0   9 -13   58.50   30.81
   0   9 -13   10.92   20.92
   0  -9  13   99.46   10.59
   0  -9  13  103.57   10.94
   0   9 -12  110.04   58.73
   0   9 -12  170.99   19.91
   0   9 -12   79.79   27.67
   0  -9  12  194.65   16.37
   0  -9  12  163.84   15.96
   0  -9  12   92.25   16.41
   0  -9  12  154.59   16.02
   0  -9  12  184.36   16.77
   0  -9  11    8.21    2.33
   0  -9  11    6.66    3.23
   0   9 -11    9.40    4.79
   0   9 -11   16.70    5.25
   0   9 -11   12.33   10.59
   0  -9  11    9.29    2.57
   0  -9  11   11.38    2.62
   0   9 -11   12.22   26.62
   0  -9  11   10.19    3.01
   0   9 -10   44.67    8.21
   0  -9  10   60.34    6.61
   0   9 -10   66.79    9.66
   0  -9  10   57.61    7.20
   0  -9  10   55.76    6.26
   0  -9  10   46.49    6.09
   0   9 -10   17.56    8.82
   0   9 -10   40.52    6.19
   0   9 -10   26.02    6.37
   0  -9  10   64.40    7.09
   0  -9   9   30.71    4.16
   0  -9   9   40.29    4.86
   0  -9   9   39.01    5.11
   0   9  -9   13.36    4.29
   0   9  -9   31.44    6.50
   0   9  -9   23.11    4.34
   0  -9   9   41.60    5.39
   0   9  -9   24.08    5.54
   0  -9   9   37.65    4.87
   0  -9   8   24.52    3.22
   0   9  -8   19.10    4.23
   0  -9   8   18.10    3.26
   0   9  -8   22.89    5.11
   0  -9   8   27.52    3.91
   0  -9   8   25.10    3.77
   0  -9   8   24.13    4.09
   0   9  -8   13.94    3.18
   0  -9   8   19.69    3.20
   0   9  -7   14.17    3.35
   0  -9   7   27.56    3.39
   0  -9   7   27.08    4.24
   0  -9   7   24.77    3.54
   0  -9   7   32.39    4.02
   0  -9   7   26.18    3.70
   0   9  -7   16.52    4.57
   0   9  -6   18.35    4.14
   0  -9   6   31.61    4.10
   0   9  -6   19.70    3.79
   0  -9   6   29.59    3.74
   0  -9   6   29.22    3.80
   0  -9   6   30.58    3.69
   0  -9   6   34.82    4.78
   0  -9   5   12.86    6.73
   0  -9   5    6.60    1.48
   0   9  -5    9.91    2.76
   0  -9   5    7.12    1.54
   0  -9   5    8.94    1.85
   0  -9   5   10.05    1.90
   0  -9   5   11.08    2.13
   0  -9   4   -3.12    5.58
   0  -9   4    0.88    1.20
   0  -9   4    0.61    0.65
   0  -9   4    0.24    0.85
   0  -9   4    1.32    0.87
   0   9  -4    4.85    2.35
   0  -9   4    1.71    0.83
   0  -9   3   24.82    3.49
   0   9  -3   22.65    5.07
   0  -9   3   23.58    2.90
   0  -9   3   27.16    9.43
   0  -9   3   24.67    3.35
   0  -9   3   17.87    2.95
   0  -9   3   19.26    2.70
   0   9  -3   32.26    5.54
   0  -9   2   99.30   11.14
   0  -9   2  119.56   11.44
   0  -9   2  112.50   11.13
   0  -9   2  113.59   10.84
   0  -9   2  109.50   10.86
   0  -9   1   55.67    6.29
   0  -9   1   50.70    5.56
   0  -9   1   41.07    4.83
   0  -9   1   46.65    5.26
   0   9  -1   41.44    6.72
   0  -9   1   41.76    4.99
   0  -9   0    5.32    1.43
   0  -9   0    7.41    1.89
   0  -9   0    5.83    1.47
   0  -9   0   11.58    2.74
   0  -9   0    8.97    2.08
   0  -9  -1  186.12   18.41
   0  -9  -1  194.26   18.23
   0   9   1  211.50   23.21
   0  -9  -1  185.03   18.40
   0  -9  -1  196.30   18.97
   0  -9  -1  228.23   20.38
   0  -9  -2  596.10   55.63
   0  -9  -2  710.46   56.75
   0  -9  -2  612.13   55.74
   0  -9  -2  683.60   55.68
   0  -9  -2  750.14   58.42
   0   9   2  583.85   60.84
   0  -9  -3  401.60   37.68
   0  -9  -3  364.54   34.96
   0  -9  -3  397.48   35.35
   0  -9  -3  462.05   36.67
   0  -9  -3  429.24   35.28
   0   9   3  386.82   40.91
   0   9   4  249.13   29.87
   0   9   4  246.74   24.76
   0   9   4  293.86   29.90
   0  -9  -4  204.20   22.27
   0  -9  -4  288.47   24.69
   0   9   4  309.96   26.67
   0  -9  -4  237.35   23.01
   0  -9  -4  253.84   22.86
   0  -9  -4  174.96   24.23
   0  -9  -5    2.57    3.07
   0  -9  -5   10.01    2.74
   0  -9  -5   13.50    3.92
   0   9   5   10.72    3.67
   0  -9  -5    8.89    2.42
   0   9   5   14.06    4.16
   0  -9  -5    9.22    2.14
   0   9   5    4.20    6.29
   0   9   5   13.58    6.55
   0   9   5    7.29    3.70
   0   9   6   61.55    9.43
   0  -9  -6   57.14    9.45
   0   9   6  102.96   10.82
   0  -9  -6   50.57    7.74
   0   9   6   71.63   10.88
   0   9   6   86.00   13.80
   0  -9  -6   48.17    9.16
   0  -9  -6   72.22    7.42
   0  -9  -6   66.37    8.51
   0   9   7  258.80   22.10
   0  -9  -7  273.54   22.71
   0  -9  -7  228.59   20.58
   0  -9  -7  152.95   20.99
   0   9   7  336.49   26.20
   0   9   7  375.82   29.61
   0   9   7  454.66   25.20
   0  -9  -8  135.06   11.11
   0   9   8  177.61   12.80
   0   9   8  140.15   14.25
   0  -9  -8   63.46    8.15
   0   9   8  114.35   10.67
   0   9   8  162.46   18.56
   0   9   9    0.64   15.67
   0   9   9   -0.58    9.52
   0  -9  -9    3.49    2.33
   0   9   9    1.01    3.85
   0  -9  -9    2.71    3.04
   0   9   9    2.37    4.35
   0  -9 -10   39.54    5.99
   0   9  10   26.19   25.72
   0  -9 -10   32.44    6.50
   0   9  10   42.18   16.78
   0   9  10   50.18    9.21
   0   9  11    3.59    3.95
   0   9  11   21.12   32.21
   0  -9 -11    2.28    1.87
   0   9  11    8.52   18.68
   0  -9 -11    0.54    2.71
   0   9  11    5.85   13.21
   0  -9 -12   81.82    8.80
   0   9  12   77.74    8.49
   0   9  12   75.79   11.40
   0   9  12   96.35   23.74
   0  -9 -12   81.81    9.95
   0   9  12   99.99   30.73
   0   9  12   62.79   10.70
   0   9  13   84.10   10.80
   0   9  13   91.10    9.31
   0   9  13  101.05   12.39
   0  -9 -13   86.27   11.25
   0  -9 -13   82.87   10.19
   0  -9 -14   21.70    4.42
   0   9  14   22.23    3.92
   0   9  14   26.20    3.28
   0   9  14   25.50    5.01
   0   9  14   19.33    4.07
   0  -9 -14   21.82    3.69
   0   9  15    2.34    0.94
   0   9  15    1.47    1.38
   0  -9 -15    1.16    0.98
   0  -9 -15    0.42    1.57
   0   9  15    0.98    1.41
   0   9  16    1.35    0.58
   0  -9 -16    0.71    0.85
   0  -9 -16    0.64    0.60
   0   9  16    1.04    0.95
   0   9  16    0.26    0.73
   0  10 -21    0.51    0.71
   0 -10  21    0.77    0.68
   0  10 -20    4.47    1.46
   0 -10  20    2.63    1.28
   0 -10  20    3.88    1.30
   0  10 -20    1.13    1.01
   0 -10  19   21.19    3.27
   0  10 -19   20.92    3.52
   0 -10  19   17.44    3.04
   0 -10  19   18.29    2.61
   0 -10  18   54.59    6.29
   0  10 -18   58.38    8.55
   0  10 -18   51.81    6.60
   0 -10  18   38.58    5.13
   0  10 -18   44.39    7.65
   0  10 -17   76.16    9.14
   0  10 -17   57.98   14.78
   0 -10  17   59.46    7.19
   0  10 -17   53.21   24.08
   0  10 -17   82.36   17.37
   0 -10  17   65.85    7.31
   0  10 -16   61.62   25.19
   0  10 -16   37.42   19.34
   0 -10  16   61.52    7.13
   0 -10  16   62.23    7.54
   0 -10  16   69.38    7.42
   0  10 -16   43.53    8.28
   0 -10  16   63.70    7.73
   0  10 -16   50.25   34.78
   0  10 -15   12.24   41.47
   0  10 -15    1.84    2.25
   0 -10  15    0.29    1.46
   0 -10  15    0.99    3.31
   0 -10  15    2.52    2.13
   0 -10  15    2.66    1.65
   0  10 -15  -20.85   28.71
   0  10 -15    2.38   20.96
   0 -10  15    2.87    2.51
   0  10 -15    3.95   20.03
   0 -10  14   86.76    9.48
   0 -10  14   91.44    9.26
   0 -10  14   96.64    9.25
   0  10 -14   -2.98   43.66
   0  10 -14   43.45   94.78
   0  10 -14   22.39   31.95
   0 -10  14   84.48    9.32
   0 -10  14   38.27    9.72
   0  10 -14   11.90   28.75
   0  10 -14   60.62    9.63
   0 -10  13   69.74    7.93
   0  10 -13   30.79   33.75
   0 -10  13   80.41    7.91
   0  10 -13   58.86   10.06
   0 -10  13   75.22    7.86
   0 -10  13   15.21    7.26
   0  10 -13   14.01   21.87
   0  10 -13   29.20   92.35
   0 -10  13   82.77    8.54
   0 -10  12    3.51    1.93
   0 -10  12    4.50    2.29
   0 -10  12    3.20    2.37
   0 -10  12    2.61    3.30
   0  10 -12   -0.54   24.92
   0  10 -12    8.30    7.57
   0  10 -12    6.34    4.88
   0  10 -12  -26.23   63.86
   0 -10  12    3.64    1.99
   0 -10  11  132.31   12.38
   0  10 -11   52.51   17.96
   0 -10  11  123.55   12.81
   0 -10  11  108.03   13.08
   0  10 -11  107.29   14.84
   0  10 -11   88.71   13.84
   0 -10  11  115.10   11.93
   0  10 -11   41.94   34.59
   0 -10  11  101.52   11.81
   0  10 -11  111.55   12.41
   0  10 -10   71.43   10.89
   0  10 -10   45.42    8.95
   0  10 -10   42.07   11.73
   0  10 -10  100.03   12.65
   0 -10  10   59.28    8.03
   0 -10  10   77.33    9.33
   0 -10  10   82.12    8.88
   0 -10  10   92.87    9.60
   0  10 -10   84.39    9.30
   0 -10   9    0.36    1.95
   0  10  -9    5.87    4.48
   0 -10   9    1.53    1.66
   0 -10   9    1.77    1.56
   0 -10   9    2.32    1.99
   0  10  -9    4.22    2.18
   0  10  -9    0.74    2.11
   0 -10   9    1.45    1.49
   0  10  -9    0.32    2.71
   0 -10   8   34.70    4.72
   0 -10   8   34.04    4.05
   0  10  -8   14.81    3.75
   0  10  -8   12.57    4.09
   0  10  -8   24.61    5.94
   0 -10   8   24.87    4.13
   0 -10   8   37.24    4.48
   0 -10   8   32.46    5.13
   0  10  -7   30.29    5.86
   0 -10   7   58.63    6.40
   0  10  -7   33.07    7.10
   0 -10   7   60.86    7.52
   0 -10   7   62.39    6.37
   0 -10   7   65.06    6.17
   0  10  -7   36.71    6.58
   0 -10   7   53.82    6.38
   0 -10   6   55.36    6.24
   0  10  -6   38.37    6.85
   0 -10   6   53.59    6.53
   0  10  -6   31.72    5.97
   0 -10   6   67.55    6.38
   0 -10   6   67.87    6.36
   0 -10   6   59.53    7.57
   0  10  -5  787.85   78.28
   0  10  -5  686.92   77.82
   0 -10   5  955.50   77.36
   0  10  -5  749.52   77.08
   0 -10   5  796.71   76.57
   0 -10   5  818.83   76.18
   0 -10   5  937.71   76.45
   0 -10   5 1026.57   76.70
   0  10  -4 1420.17  154.70
   0 -10   4 1642.36  154.25
   0 -10   4 2011.85  155.20
   0  10  -4 1842.27  156.77
   0 -10   4 1623.51  153.83
   0 -10   4 2065.04  154.31
   0 -10   4 1734.73  153.92
   0 -10   3  941.42   94.23
   0 -10   3 1054.03   94.87
   0  10  -3  852.72   95.20
   0  10  -3 1180.35   98.07
   0 -10   3 1249.83   95.23
   0 -10   3 1061.54   94.32
   0 -10   3 1378.18   96.07
   0  10  -2   95.38   12.65
   0 -10   2  119.61   11.72
   0 -10   2  101.47   11.60
   0 -10   2  119.55   12.28
   0 -10   2  156.28   13.47
   0 -10   2  135.25   12.51
   0  10  -2  134.28   14.34
   0 -10   2  141.63   12.37
   0 -10   1  111.28   11.57
   0 -10   1  104.74   10.91
   0 -10   1   96.12   10.23
   0  10  -1  108.65   14.44
   0  10  -1   93.57   12.56
   0 -10   1  114.58   10.78
   0 -10   0  149.57   15.49
   0  10   0  188.39   20.12
   0 -10   0  194.01   17.70
   0  10   0  198.69   19.46
   0  10   0  185.53   21.33
   0 -10   0  158.48   15.81
   0 -10   0  153.25   15.99
   0 -10   0  151.56   15.33
   0  10   1   10.27    4.74
   0  10   1   20.36    6.82
   0 -10  -1    6.93    2.44
   0 -10  -1    8.63    1.93
   0 -10  -1    8.26    1.96
   0 -10  -1    8.56    3.29
   0 -10  -1   10.50    2.64
   0 -10  -1   11.10    2.57
   0 -10  -2  256.41   22.23
   0 -10  -2  214.20   21.00
   0 -10  -2  241.16   21.07
   0  10   2  243.13   26.80
   0  10   2  218.17   27.68
   0 -10  -2  214.44   21.06
   0 -10  -2  276.33   24.30
   0  10   3  568.40   54.64
   0 -10  -3  500.34   49.12
   0 -10  -3  522.96   46.40
   0 -10  -3  631.81   48.05
   0  10   3  527.87   52.46
   0 -10  -3  581.79   46.48
   0 -10  -3  477.86   45.98
   0  10   4  855.61   71.37
   0 -10  -4  685.48   62.93
   0 -10  -4  443.53   64.74
   0 -10  -4  879.41   65.77
   0  10   4  497.53   64.20
   0 -10  -4  842.80   63.93
   0  10   4  861.77   73.06
   0 -10  -4  753.83   63.77
   0 -10  -5  330.55   27.76
   0  10   5  365.92   27.51
   0 -10  -5  269.35   24.11
   0  10   5  360.95   34.38
   0 -10  -5  283.42   25.26
   0  10   5  346.49   32.72
   0  10   5  214.42   25.92
   0 -10  -5  266.32   24.97
   0  10   6   23.37    8.30
   0 -10  -6    8.01    2.93
   0 -10  -6   11.61    3.35
   0 -10  -6    8.42    2.48
   0  10   6   13.88    4.73
   0 -10  -6    7.21    4.13
   0 -10  -6   13.34    4.88
   0  10   7  234.07   19.17
   0 -10  -7  160.77   18.99
   0 -10  -7  233.53   18.20
   0  10   7  401.44   29.21
   0 -10  -7  365.14   22.33
   0 -10  -7  292.89   15.87
   0 -10  -8   95.46   20.55
   0 -10  -8  238.31   21.63
   0 -10  -8  125.32   19.29
   0  10   8  344.99   23.83
   0 -10  -8  470.92   25.57
   0 -10  -9   46.24   10.37
   0  10   9   72.27    9.87
   0 -10  -9   59.84    8.19
   0 -10  -9   49.97    8.42
   0 -10 -10    4.90    3.16
   0 -10 -10    4.87    2.27
   0  10  10   28.37   32.42
   0  10  10    6.12   13.78
   0  10  10    4.30    4.02
   0  10  10    3.62    5.91
   0  10  10    4.79    1.67
   0  10  10   16.15   18.35
   0 -10 -11    1.65    2.36
   0  10  11    5.54   19.18
   0  10  11    6.76   17.74
   0  10  11    1.94    1.41
   0  10  11    4.59    4.11
   0 -10 -11    4.46    1.82
   0  10  11   -9.49   31.53
   0 -10 -11    4.77    2.05
   0  10  12    5.58    3.67
   0 -10 -12    0.75    1.16
   0 -10 -12    2.28    2.09
   0  10  12   -2.11   24.76
   0  10  12    0.30    0.92
   0 -10 -13    0.72    1.44
   0  10  13    0.82    2.73
   0  10  13   -0.32    1.41
   0  10  13    1.05    2.58
   0  10  13   -0.08    0.84
   0  10  14    0.87    0.68
   0 -10 -14    0.50    0.97
   0  10  14    1.56    2.03
   0  10  14    0.49    1.12
   0  10  14    0.23    1.37
   0 -10 -14   -0.30    1.62
   0 -10 -15    0.59    0.58
   0 -10 -15    0.29    1.00
   0  10  15    1.48    0.80
   0  10  15    0.16    0.86
   0  11 -20    1.67    0.90
   0 -11  20    3.73    1.21
   0  11 -20    6.24    1.40
   0 -11  20    3.74    1.16
   0  11 -19   11.82    2.59
   0 -11  19   10.68    2.26
   0 -11  19   12.35    1.90
   0 -11  18   37.42    4.92
   0 -11  18   28.99    4.44
   0  11 -18   46.54    7.57
   0  11 -18   36.42    5.34
   0  11 -17   37.64    6.38
   0 -11  17   47.03    6.12
   0  11 -17   48.58   12.63
   0  11 -17   44.37   14.54
   0  11 -17   26.81   20.16
   0 -11  17   48.00    5.92
   0 -11  16    6.56    3.29
   0  11 -16    3.00   35.83
   0 -11  16   10.09    2.64
   0  11 -16    9.98   18.46
   0  11 -16    0.64   24.46
   0 -11  16    7.08    2.60
   0 -11  16    8.93    2.17
   0  11 -16    5.01   10.22
   0  11 -15   25.80    4.75
   0 -11  15   29.31    4.29
   0  11 -15    4.65   23.50
   0 -11  15   23.72    4.32
   0 -11  15   21.71    5.84
   0  11 -15   22.52   26.18
   0 -11  15   20.28    4.33
   0  11 -15   38.50   38.99
   0 -11  15   27.57    4.07
   0  11 -15   -0.38   29.40
   0  11 -14   -0.41   31.00
   0  11 -14   31.67    6.44
   0 -11  14   13.17    5.59
   0 -11  14   38.96    5.11
   0 -11  14   39.89    5.67
   0 -11  14   34.36    5.21
   0  11 -14  -20.95   46.41
   0 -11  14   41.88    5.41
   0  11 -14    0.56   37.03
   0  11 -14  -20.78  109.56
   0 -11  13    6.96    2.85
   0 -11  13    0.36    3.46
   0  11 -13    4.94    7.89
   0 -11  13    4.26    2.45
   0 -11  13    3.28    1.92
   0  11 -13    0.42   20.81
   0  11 -13   -8.78  105.84
   0 -11  13    2.58    1.80
   0 -11  12   48.30    6.34
   0  11 -12   38.84   11.54
   0 -11  12   25.69    6.96
   0 -11  12   39.74    6.24
   0  11 -12   34.15   29.92
   0 -11  12   59.06    6.75
   0  11 -12   54.39    9.94
   0  11 -12   38.70   82.52
   0 -11  12   55.84    7.16
   0  11 -11  194.96   24.66
   0 -11  11  226.79   23.99
   0 -11  11  300.26   23.70
   0  11 -11   91.43   28.38
   0  11 -11   79.01   48.26
   0  11 -11  266.47   26.82
   0 -11  11  272.62   23.87
   0  11 -11  223.97   23.11
   0 -11  11  214.40   22.51
   0 -11  10  164.48   15.83
   0  11 -10   91.21   15.84
   0  11 -10  158.58   18.49
   0  11 -10  233.30   21.48
   0  11 -10   60.11   17.83
   0 -11  10  136.29   15.10
   0  11 -10  130.64   15.73
   0 -11  10  212.76   17.01
   0 -11  10  192.75   17.06
   0 -11  10  206.29   17.35
   0 -11   9  151.88   13.67
   0  11  -9  104.14   14.45
   0 -11   9  134.10   12.00
   0  11  -9   48.67   11.47
   0 -11   9  116.80   11.42
   0  11  -9   80.26   11.48
   0  11  -9  101.74   13.43
   0 -11   9  138.59   12.51
   0 -11   9  111.39   11.73
   0 -11   8   26.45    4.53
   0 -11   8   35.10    4.46
   0 -11   8   30.97    4.95
   0  11  -8   31.38    7.05
   0 -11   8   44.42    6.38
   0  11  -8   27.59    4.82
   0 -11   8   31.84    4.50
   0 -11   7    0.53    2.52
   0  11  -7    1.33    3.49
   0 -11   7    0.97    1.41
   0  11  -7   -0.79    2.20
   0 -11   7    1.85    1.35
   0 -11   7    4.21    2.54
   0  11  -7    0.90    1.83
   0 -11   7    1.92    1.92
   0 -11   6   81.47    7.74
   0  11  -6   64.71    8.00
   0 -11   6   69.39    7.70
   0  11  -6   46.84    8.53
   0 -11   6   85.95    7.83
   0 -11   6   83.09    8.70
   0  11  -6   42.14    7.43
   0  11  -5  760.70   88.48
   0 -11   5 1000.46   87.26
   0 -11   5 1064.55   86.90
   0 -11   5  781.56   86.52
   0 -11   5 1248.28   87.41
   0  11  -5  841.54   87.50
   0 -11   5 1246.76   88.74
   0  11  -5  985.31   89.44
   0  11  -4 1464.62  154.44
   0 -11   4 1764.78  152.16
   0 -11   4 2130.79  154.28
   0 -11   4 2061.75  152.69
   0  11  -4 1759.99  155.40
   0  11  -4 1396.74  153.00
   0 -11   4 1611.97  152.53
   0 -11   4 1639.86  152.02
   0  11  -3 1303.34   91.06
   0 -11   3  922.65   87.35
   0  11  -3  767.21   88.37
   0 -11   3  939.41   87.38
   0 -11   3 1012.32   88.10
   0 -11   3 1333.59   90.14
   0  11  -3 1022.47   91.41
   0  11  -2   79.02   12.51
   0 -11   2  162.01   14.35
   0  11  -2  146.06   15.04
   0 -11   2  154.73   12.82
   0 -11   2  118.96   12.49
   0  11  -2  104.39   14.95
   0 -11   2  137.54   12.72
   0 -11   2  123.95   11.89
   0 -11   2  101.80   11.64
   0 -11   1   25.71    4.32
   0 -11   1   23.14    4.62
   0 -11   1   24.92    3.48
   0  11  -1   56.41    9.08
   0  11  -1   63.69    7.98
   0 -11   1   22.19    3.33
   0 -11   1   22.34    3.83
   0 -11   0  235.28   23.25
   0  11   0  314.52   28.86
   0 -11   0  232.48   23.94
   0  11   0  263.13   27.19
   0 -11   0  247.86   23.77
   0  11   0  305.37   30.32
   0 -11  -1  125.50   13.97
   0 -11  -1  119.81   13.32
   0  11   1  117.82   18.16
   0 -11  -1  141.85   13.89
   0  11   1  129.63   16.64
   0 -11  -1  132.15   12.96
   0  11   1  138.18   17.67
   0 -11  -1  121.40   12.93
   0 -11  -2    3.96    1.69
   0 -11  -2    3.02    1.96
   0 -11  -2    3.49    1.61
   0 -11  -2    2.75    2.23
   0  11   2    0.58    4.58
   0  11   2    1.01    3.03
   0 -11  -2    2.15    2.70
   0  11   2   -0.25    2.26
   0  11   2   -0.72    5.09
   0 -11  -3  145.46   13.72
   0 -11  -3  139.43   13.64
   0 -11  -3  153.93   15.12
   0  11   3  134.38   18.90
   0 -11  -3  124.11   14.87
   0 -11  -3   99.12   15.51
   0  11   3  149.49   20.80
   0 -11  -3  123.79   13.45
   0  11   3   91.84   14.08
   0  11   3  142.26   18.32
   0  11   4  170.47   22.76
   0 -11  -4  204.39   18.58
   0  11   4  299.58   29.25
   0 -11  -4   69.73   18.39
   0 -11  -4  209.22   18.69
   0 -11  -4  243.39   20.84
   0  11   4  267.20   26.53
   0 -11  -4  150.73   19.45
   0  11   4  156.47   19.32
   0 -11  -4  203.80   18.07
   0 -11  -5   53.75    6.15
   0  11   5   60.44   11.94
   0 -11  -5   31.06    7.77
   0 -11  -5   53.79    8.48
   0  11   5   53.48   12.66
   0 -11  -5   40.33    6.26
   0  11   5   38.29    9.27
   0  11   5   38.18    7.26
   0 -11  -5   34.85    5.99
   0  11   6    2.18    3.12
   0 -11  -6    4.70    2.59
   0 -11  -6    2.06    3.80
   0 -11  -6    6.28    2.45
   0  11   6    5.88    6.96
   0  11   6    8.14    8.75
   0 -11  -6    4.13    3.80
   0 -11  -6    0.94    1.92
   0  11   7   46.86    6.65
   0  11   7   66.55   16.99
   0  11   7   73.36   13.72
   0 -11  -7   19.02    6.14
   0 -11  -7   34.72    5.47
   0  11   8   96.18   12.90
   0 -11  -8   23.15    7.95
   0  11   8  108.95   17.73
   0 -11  -8   65.41    8.86
   0  11   8   67.20    9.23
   0 -11  -8   41.15    7.17
   0 -11  -8   40.18    6.75
   0  11   8   91.92   14.19
   0 -11  -9   17.42    6.23
   0  11   9   34.05    8.16
   0 -11  -9   26.69    5.23
   0  11   9   19.98   16.00
   0 -11  -9   26.47    4.62
   0  11   9   24.42    6.33
   0 -11  -9   25.89    5.19
   0 -11 -10    6.41    2.17
   0 -11 -10    8.92    2.76
   0  11  10    7.12    2.72
   0  11  10   14.90   28.68
   0  11  10    5.25    4.07
   0 -11 -10    8.21    3.05
   0 -11 -10   11.30    5.27
   0  11  10    6.51    5.09
   0  11  10   -5.28   20.10
   0  11  11   -2.61   28.97
   0  11  11    4.50   18.45
   0  11  11    1.50    3.23
   0  11  11    0.09    0.76
   0 -11 -11    0.56    1.78
   0  11  11   -0.94    1.67
   0  11  11    1.10    3.56
   0 -11 -11    0.98    1.29
   0  11  12    6.63    2.99
   0 -11 -12    6.72    2.11
   0  11  12   11.98    4.27
   0  11  12    4.79    1.92
   0 -11 -13    4.42    1.57
   0  11  13    9.98    2.10
   0  11  14    4.51    1.47
   0 -11 -14    4.56    1.09
   0  11  14    7.93    1.52
   0  11  14    9.00    1.73
   0  12 -20   30.62    3.48
   0  12 -19   12.02    2.36
   0 -12  19   14.57    1.96
   0 -12  19   10.09    2.05
   0 -12  19   15.07    2.28
   0 -12  18    4.72    1.37
   0 -12  18    3.02    1.51
   0  12 -18    3.42    4.19
   0 -12  18    3.29    1.49
   0  12 -18    2.92    2.01
   0  12 -17   13.20   13.22
   0  12 -17   15.05   18.56
   0 -12  17   30.73    4.24
   0 -12  17   18.46    3.44
   0  12 -16   -3.41   29.15
   0  12 -16   -2.34   21.39
   0  12 -16    0.78   10.37
   0 -12  16    2.06    1.52
   0  12 -16   -4.11   15.56
   0 -12  16    3.15    2.22
   0 -12  16    2.23    2.39
   0 -12  16    3.50    1.97
   0 -12  16    2.33    1.91
   0 -12  15    5.83    2.87
   0  12 -15   32.61   30.46
   0  12 -15   -1.63   87.50
   0 -12  15    9.21    2.30
   0 -12  15    7.42    2.47
   0  12 -15    5.88    2.64
   0 -12  15   10.24    2.58
   0  12 -15    6.28   39.13
   0  12 -15   -5.71   27.67
   0 -12  15    8.17    3.94
   0  12 -15   -5.08   21.09
   0 -12  15    8.63    2.73
   0  12 -14   -7.02   42.31
   0 -12  14    9.68    2.45
   0 -12  14    9.61    2.52
   0 -12  14    7.78    2.87
   0  12 -14    3.55    4.29
   0  12 -14  -19.48   31.58
   0 -12  14    5.46    2.96
   0  12 -14  -38.22   47.04
   0 -12  14    3.07    3.90
   0  12 -14    0.92  114.92
   0 -12  14    7.39    2.71
   0  12 -13   38.74   11.31
   0 -12  13   71.67    7.71
   0 -12  13   49.74    6.47
   0 -12  13   12.65    6.35
   0  12 -13   44.95   46.65
   0 -12  13   53.59    6.85
   0 -12  13   62.18    6.84
   0  12 -12   61.59   16.32
   0 -12  12  130.50   11.81
   0 -12  12  112.89   11.97
   0  12 -12   17.17   94.87
   0 -12  12   62.07   11.58
   0  12 -12   10.77   33.20
   0  12 -12  121.18   15.55
   0 -12  12   95.44   10.87
   0  12 -11    5.86   22.56
   0  12 -11   21.45   11.06
   0  12 -11   54.13    9.88
   0 -12  11   42.19    7.48
   0 -12  11   41.35    6.21
   0 -12  11   55.42    6.96
   0  12 -11   40.71    6.55
   0 -12  11   54.01    7.55
   0 -12  10   30.23    4.77
   0 -12  10   22.19    4.10
   0  12 -10   12.57    6.62
   0  12 -10   32.40    7.22
   0  12 -10   15.37    4.10
   0  12 -10    3.87   11.38
   0  12 -10   42.20   11.13
   0 -12  10   25.85    4.72
   0 -12  10   36.87    5.73
   0 -12  10   37.93    6.10
   0 -12   9    1.49    2.24
   0  12  -9    0.64    2.23
   0 -12   9    1.06    1.86
   0 -12   9    1.19    2.41
   0  12  -9    1.45    3.25
   0 -12   9    1.18    1.91
   0 -12   9    5.42    2.91
   0 -12   9    2.28    1.68
   0  12  -9   -0.41    5.76
   0  12  -9    0.71    3.40
   0 -12   8    8.29    2.88
   0 -12   8    7.65    2.36
   0 -12   8   10.89    2.67
   0  12  -8    6.20    5.42
   0 -12   8    8.80    3.43
   0 -12   8   13.09    4.11
   0  12  -8    3.49    3.02
   0  12  -8    3.26    2.45
   0  12  -7   -0.37    4.44
   0 -12   7   -0.14    3.01
   0 -12   7    0.77    1.26
   0 -12   7    1.05    2.06
   0  12  -7    2.73    2.40
   0 -12   7    0.82    1.84
   0  12  -7    1.17    2.27
   0  12  -6   41.68    7.86
   0 -12   6   71.32    8.06
   0 -12   6   94.10    9.79
   0  12  -6   56.87   10.00
   0 -12   6   94.62    8.48
   0  12  -6   64.99    8.27
   0 -12   6   93.59    8.48
   0  12  -6   52.62    9.14
   0 -12   5  235.75   21.57
   0 -12   5  226.54   21.99
   0  12  -5  152.80   23.03
   0 -12   5  280.51   23.85
   0  12  -5  234.04   24.54
   0 -12   5  236.81   21.67
   0 -12   5  278.69   22.32
   0  12  -5  182.52   22.14
   0 -12   4  186.31   17.59
   0  12  -4  152.57   17.93
   0  12  -4  198.29   20.75
   0 -12   4  173.83   17.04
   0  12  -4  151.25   19.53
   0 -12   4  174.27   17.02
   0 -12   4  238.50   20.02
   0 -12   4  178.06   17.63
   0 -12   3   11.58    3.65
   0 -12   3    9.05    2.08
   0 -12   3    8.25    1.94
   0  12  -3   13.06    4.66
   0 -12   3   12.66    2.81
   0  12  -3   14.90    4.85
   0  12  -3   11.45    3.16
   0  12  -3   20.83    4.40
   0  12  -2   13.04    4.91
   0 -12   2    1.59    1.66
   0  12  -2    9.50    3.45
   0  12  -2    9.39    2.94
   0 -12   2    4.62    2.05
   0 -12   2    6.40    1.76
   0 -12   2    6.80    1.66
   0 -12   2    7.26    2.91
   0 -12   2    9.17    3.47
   0 -12   1   81.23    9.34
   0  12  -1  114.12   12.74
   0  12  -1   55.90    9.53
   0  12  -1   78.53   12.62
   0 -12   1   85.01    8.79
   0 -12   1   97.29    9.74
   0 -12   1   78.10    8.52
   0  12   0  183.04   21.59
   0 -12   0  155.63   16.27
   0  12   0  215.42   20.76
   0 -12   0  133.01   15.19
   0  12   0  165.10   20.94
   0 -12   0  166.40   16.30
   0 -12   0  153.96   15.56
   0  12   0  216.70   21.07
   0 -12  -1   31.25    5.24
   0 -12  -1   23.54    4.94
   0  12   1   26.01    7.28
   0 -12  -1   31.29    5.12
   0 -12  -1   32.65    4.49
   0  12   1   32.70    7.41
   0  12   1   24.63    8.22
   0 -12  -2   95.29   10.72
   0 -12  -2   91.15   11.22
   0  12   2   96.45   14.55
   0  12   2   60.88    9.68
   0  12   2   93.16   15.87
   0 -12  -2   82.33    9.48
   0 -12  -2   96.04    9.84
   0 -12  -2   88.89   10.12
   0  12   2   83.12   13.32
   0 -12  -3  118.03   12.23
   0 -12  -3  100.95   13.47
   0  12   3   76.58   12.14
   0  12   3  118.42   17.25
   0  12   3  102.44   15.98
   0 -12  -3  119.95   13.46
   0  12   3  138.13   19.63
   0 -12  -3  113.69   12.01
   0 -12  -3  123.72   12.27
   0 -12  -4   67.75    8.33
   0  12   4   96.34   15.83
   0  12   4   49.68    8.60
   0 -12  -4   84.05    8.52
   0  12   4   45.09   10.79
   0  12   4   88.05   14.19
   0 -12  -4   66.49    8.36
   0 -12  -4   45.65    9.11
   0 -12  -4   82.67   10.41
   0  12   5   91.14   11.01
   0 -12  -5  103.71   10.39
   0 -12  -5  112.22   12.64
   0  12   5  107.94   15.22
   0  12   5  166.46   20.67
   0 -12  -5   19.62    8.75
   0  12   5  154.96   18.21
   0 -12  -5  140.91   10.16
   0 -12  -5   56.33    9.09
   0 -12  -6   93.27   11.20
   0  12   6  177.35   23.56
   0 -12  -6  140.46    8.09
   0  12   6  146.15   16.79
   0  12   6  197.43   19.85
   0  12   6  101.66    9.83
   0  12   6  145.78   16.34
   0 -12  -6  101.84    9.04
   0 -12  -7   18.69    4.80
   0  12   7   68.52   14.40
   0  12   7   58.39    7.74
   0  12   7  105.38   17.41
   0 -12  -7   43.08    6.33
   0  12   7   32.67    5.52
   0  12   7   93.68   24.93
   0 -12  -7   26.38    7.40
   0 -12  -7   49.90    7.69
   0 -12  -8    6.28    2.99
   0  12   8   22.11    6.94
   0 -12  -8    4.53    4.45
   0 -12  -8   15.58    4.27
   0  12   8   10.39    3.16
   0  12   8   27.80   17.90
   0  12   8   21.40    4.95
   0  12   8   21.77   17.21
   0  12   8   36.78   30.84
   0 -12  -8   12.77    3.18
   0 -12  -9    4.00    4.26
   0  12   9   -0.85    3.27
   0 -12  -9    1.25    1.96
   0  12   9   -7.87   20.35
   0  12   9    9.64   16.84
   0 -12  -9    1.08    1.93
   0  12   9    2.23    1.79
   0  12   9   -6.12   17.64
   0  12   9   -0.45    4.30
   0 -12  -9    2.21    1.61
   0  12  10    7.23   18.91
   0 -12 -10    5.06    1.92
   0  12  10    5.27    3.99
   0 -12 -10    4.15    3.59
   0  12  10    3.34    1.85
   0  12  10    6.21    3.31
   0  12  10   12.68   27.54
   0 -12 -10    5.64    2.24
   0 -12 -11    5.15    3.05
   0 -12 -11    4.38    1.73
   0 -12 -11    3.85    1.34
   0  12  11    5.13    2.49
   0  12  11    5.37   14.81
   0  12  11    8.15    4.23
   0  12  11    3.02    1.59
   0  12  12    0.34    1.42
   0  12  12    0.90    2.04
   0  12  12    0.64    0.92
   0  12  12    0.67    1.38
   0 -12 -12    0.53    0.85
   0  12  13    4.21    1.25
   0  12  13    1.46    1.06
   0  13 -19   30.81    3.62
   0 -13  19   32.49    3.19
   0 -13  19   21.32    3.17
   0 -13  18    1.02    0.94
   0 -13  18    0.69    0.90
   0  13 -18    3.13    2.93
   0 -13  18    1.56    0.93
   0  13 -17    0.64   13.54
   0 -13  17    9.22    2.19
   0 -13  17   10.16    2.25
   0  13 -17    9.52    9.86
   0  13 -16   -2.27   19.19
   0 -13  16   11.58    2.73
   0 -13  16   16.26    3.15
   0 -13  16   12.98    2.72
   0  13 -16    0.29   23.80
   0 -13  16   12.46    2.49
   0  13 -16    3.38    8.95
   0  13 -15    2.95   33.70
   0  13 -15    3.13    2.18
   0 -13  15    4.26    3.08
   0  13 -15    8.52   25.07
   0  13 -15   37.45   75.80
   0 -13  15    8.36    2.29
   0 -13  15    8.25    2.48
   0 -13  15    8.67    2.65
   0  13 -15   -0.31   25.63
   0 -13  15    5.22    2.37
   0  13 -15   -4.59   17.02
   0  13 -14   -7.44   39.61
   0  13 -14   18.23   42.07
   0 -13  14    3.34    2.31
   0  13 -14   13.42   29.62
   0 -13  14    6.46    1.99
   0 -13  14    5.28    2.10
   0 -13  14    4.40    2.29
   0 -13  14   -1.24    3.31
   0  13 -14  -33.14  108.68
   0  13 -13   15.56   46.11
   0 -13  13    2.30    3.85
   0  13 -13  -10.38   24.60
   0  13 -13   -2.75  125.05
   0  13 -13    2.43    9.99
   0 -13  13    4.78    2.21
   0 -13  13    0.64    2.19
   0 -13  13    0.17    1.25
   0  13 -12    3.05    4.60
   0 -13  12    5.20    2.55
   0 -13  12    6.26    2.97
   0 -13  12    0.96    3.70
   0 -13  11    6.47    3.90
   0  13 -11    4.88    2.54
   0  13 -11    8.34   12.47
   0  13 -11   16.44   30.61
   0 -13  11    4.82    2.47
   0 -13  11    4.90    2.77
   0 -13  11    2.97    2.44
   0  13 -11    9.28    5.98
   0  13 -10   73.97   10.50
   0 -13  10   97.10   11.02
   0 -13  10  122.75   12.84
   0  13 -10  117.62   18.98
   0 -13  10   89.99   10.78
   0 -13  10  115.96   11.88
   0  13 -10   90.88   13.32
   0 -13   9  257.49   21.22
   0 -13   9  203.83   20.53
   0  13  -9  105.90   20.94
   0  13  -9  247.42   26.09
   0 -13   9  345.60   25.57
   0 -13   9  248.66   21.69
   0  13  -9  161.33   20.59
   0  13  -9  215.83   23.22
   0 -13   9  236.10   21.67
   0  13  -8   77.12   11.02
   0 -13   8  128.10   11.34
   0  13  -8  149.89   13.97
   0  13  -8   93.29   12.76
   0  13  -8   87.49   14.25
   0 -13   8  140.30   12.09
   0 -13   8  119.74   12.25
   0  13  -8   33.56   10.37
   0 -13   8  126.11   11.33
   0 -13   7    2.78    1.71
   0  13  -7    0.84    2.35
   0 -13   7    1.06    2.12
   0  13  -7    1.64    4.71
   0  13  -7   -0.32    2.78
   0 -13   7    1.52    2.64
   0 -13   7    3.07    3.54
   0  13  -6   57.64    9.29
   0 -13   6   85.43    8.23
   0 -13   6   90.04   10.14
   0  13  -6   50.50    7.50
   0  13  -6   39.30    9.67
   0 -13   6   70.88    7.75
   0  13  -6   40.15    7.51
   0 -13   6   78.18    7.95
   0  13  -5   38.05    7.01
   0 -13   5   87.26    9.88
   0 -13   5   69.09    6.92
   0 -13   5   74.99    7.63
   0  13  -5   62.72    9.23
   0  13  -5   35.44    7.93
   0  13  -5   44.22    6.89
   0 -13   5   54.06    6.90
   0  13  -4    7.80    3.96
   0 -13   4   10.86    2.25
   0  13  -4   12.70    4.56
   0 -13   4    8.34    2.24
   0 -13   4   13.79    4.23
   0 -13   4    7.77    2.46
   0  13  -4    9.26    2.88
   0  13  -3   24.50    4.82
   0 -13   3   23.88    3.59
   0  13  -3   20.63    6.08
   0 -13   3   27.10    3.87
   0 -13   3   34.16    6.68
   0 -13   3   25.14    4.35
   0  13  -3   26.16    6.47
   0 -13   2   98.09   10.69
   0 -13   2  105.99   11.77
   0 -13   2  130.54   12.09
   0  13  -2  104.74   14.91
   0  13  -2  152.92   15.12
   0 -13   2   88.51   13.45
   0 -13   2  110.47   11.02
   0  13  -2   94.54   12.33
   0  13  -2   71.81   13.41
   0  13  -1   60.09   11.25
   0  13  -1   84.15   10.99
   0 -13   1   74.43    8.43
   0 -13   1   62.97    7.30
   0 -13   1   62.35    7.75
   0 -13   1   56.51    6.83
   0  13  -1   45.82    8.11
   0  13   0   14.09    4.40
   0  13   0   20.23    7.20
   0  13   0   36.00    7.18
   0 -13   0   15.79    2.92
   0  13   0   20.66    6.84
   0 -13   0   19.10    3.88
   0 -13   0   19.01    4.83
   0 -13   0   16.04    3.21
   0  13   1  242.17   25.02
   0  13   1  223.58   24.73
   0  13   1  127.40   20.59
   0  13   1  199.59   25.55
   0 -13  -1  197.79   19.40
   0  13   1  177.39   24.78
   0 -13  -1  221.48   20.87
   0 -13  -1  217.12   19.97
   0 -13  -1  200.35   21.30
   0 -13  -1  221.96   20.46
   0 -13  -2  260.08   24.36
   0 -13  -2  261.90   25.30
   0  13   2  304.81   30.36
   0 -13  -2  229.93   23.59
   0  13   2  250.03   31.18
   0 -13  -2  254.70   24.35
   0  13   2  199.80   28.92
   0 -13  -2  236.73   25.77
   0  13   3   44.07   10.02
   0  13   3   36.04   11.70
   0  13   3   40.73    9.25
   0  13   3   31.53    5.88
   0 -13  -3   35.89    5.72
   0 -13  -3   51.27    6.50
   0 -13  -3   43.59    7.06
   0 -13  -3   35.79    7.14
   0  13   4   14.68    3.82
   0  13   4   24.06    8.51
   0  13   4   13.92   10.77
   0  13   4   15.82    8.50
   0  13   4   19.95    6.83
   0 -13  -4   14.13    3.51
   0 -13  -4    6.49    2.55
   0 -13  -4    6.51    3.78
   0 -13  -4   10.28    4.04
   0  13   5   29.28    5.32
   0  13   5   60.19   13.77
   0 -13  -5   63.39    5.41
   0  13   5   60.45   18.32
   0 -13  -5   38.29    5.19
   0  13   5   46.51    9.49
   0 -13  -5   40.55    6.98
   0  13   5   72.60   13.25
   0  13   6  171.36   20.00
   0 -13  -6   71.44   10.77
   0 -13  -6  122.31    8.78
   0  13   6  111.42   14.50
   0 -13  -6   25.33    7.28
   0 -13  -6   78.73    9.02
   0  13   6   93.17   10.07
   0 -13  -6   70.62   10.36
   0  13   6   79.81   15.17
   0  13   6  145.34   27.10
   0  13   6  101.10   20.36
   0 -13  -7   61.17   12.12
   0  13   7  215.75   33.13
   0  13   7  106.27   21.24
   0 -13  -7   91.22   11.44
   0  13   7  121.02   12.69
   0  13   7  144.75   27.44
   0 -13  -7  126.92   13.43
   0  13   7  240.47   24.06
   0 -13  -7  100.77   11.51
   0 -13  -8   95.73   10.81
   0  13   8   83.93   10.19
   0  13   8   77.11   22.52
   0 -13  -8   74.73    9.75
   0 -13  -8   95.78    9.68
   0  13   8  109.61   27.05
   0 -13  -8   73.67   11.42
   0  13   9    6.92   16.24
   0  13   9   15.36    3.74
   0 -13  -9   14.84    4.57
   0 -13  -9   17.66    3.25
   0 -13  -9   19.14    3.43
   0  13   9   21.17    6.06
   0  13  10    4.39    1.92
   0  13  10    3.83    2.44
   0 -13 -10    1.89    2.23
   0  13  10    9.36    4.22
   0 -13 -10    2.07    1.21
   0  13  10    4.94   16.30
   0  13  11   18.28    3.70
   0 -13 -11   19.01    2.64
   0 -13 -11   21.92    3.82
   0  13  11   23.43    3.27
   0  13  12    9.74    1.71
   0  13  12    8.81    1.96
   0 -13 -12    9.06    1.93
   0 -14  18    6.72    1.30
   0 -14  18    5.32    1.37
   0  14 -18    4.48    1.61
   0  14 -17   -1.58    7.63
   0  14 -17   -1.44    6.34
   0 -14  17    1.63    1.08
   0 -14  17    3.00    1.26
   0  14 -16    1.81   12.33
   0 -14  16    1.27    1.48
   0 -14  16    1.48    1.27
   0 -14  16    1.16    1.42
   0  14 -16    0.23   16.85
   0  14 -15    4.76    2.07
   0  14 -15   -0.30   28.84
   0 -14  15    4.03    1.64
   0  14 -15    2.52   18.58
   0 -14  15    1.54    3.55
   0 -14  15    1.52    1.69
   0 -14  15    1.85    1.63
   0  14 -15    7.10   20.55
   0  14 -14   60.33   93.20
   0 -14  14   11.33    2.69
   0  14 -14   18.20   25.90
   0 -14  14   13.89    3.14
   0  14 -14   10.20    4.23
   0  14 -14  -47.68   35.53
   0  14 -14  -10.38   35.06
   0 -14  14    5.03    4.80
   0  14 -13   33.05   28.16
   0 -14  13   -4.39    7.13
   0 -14  13   25.36    4.52
   0  14 -13    4.35   44.98
   0 -14  13   21.78    3.91
   0  14 -13   28.41    9.98
   0  14 -12   -9.66   44.03
   0 -14  12   13.32    3.69
   0 -14  12   18.45    4.32
   0  14 -12   22.65    6.88
   0  14 -12   15.93   13.83
   0 -14  12   19.18    3.93
   0 -14  12    4.45    7.77
   0  14 -11  103.90   14.41
   0 -14  11   76.83   12.37
   0 -14  11  126.44   12.85
   0  14 -11   74.08   10.27
   0 -14  11  103.39   11.25
   0 -14  11   96.46   10.94
   0  14 -11   69.32   18.68
   0  14 -10  399.46   38.24
   0 -14  10  354.39   31.05
   0 -14  10  323.95   30.33
   0  14 -10  247.68   29.36
   0  14 -10  283.58   32.18
   0 -14  10  474.45   33.73
   0  14 -10  170.19   31.79
   0 -14  10  342.88   30.68
   0 -14   9  384.41   31.19
   0  14  -9  361.20   36.04
   0 -14   9  362.54   29.70
   0 -14   9  394.88   30.66
   0 -14   9  331.90   29.44
   0  14  -9  312.95   32.03
   0  14  -8   22.27    7.74
   0 -14   8   54.47    6.69
   0  14  -8   33.84    6.74
   0  14  -8   49.19    8.59
   0 -14   8   52.79    6.98
   0  14  -8   72.09    9.84
   0 -14   8   62.33    8.34
   0 -14   8   64.11    8.05
   0  14  -8   43.23   11.91
   0 -14   8   57.40    8.60
   0 -14   7   35.20    6.45
   0  14  -7   13.91    8.11
   0 -14   7   31.46    4.59
   0  14  -7   10.87    5.11
   0  14  -7   17.56    4.55
   0 -14   7   31.11    5.12
   0 -14   7   41.11    6.33
   0  14  -7   22.73    6.55
   0 -14   7   46.88    7.83
   0 -14   6   96.30    9.45
   0 -14   6   83.08    8.85
   0  14  -6   58.02    8.32
   0  14  -6   46.88    8.58
   0 -14   6  100.09    9.55
   0  14  -6   57.57   11.39
   0 -14   6  109.99   12.21
   0  14  -6   62.70   10.57
   0 -14   5   34.89    4.98
   0  14  -5   21.05    7.20
   0  14  -5   17.99    4.70
   0  14  -5   17.27    5.97
   0 -14   5   34.77    4.92
   0 -14   5   40.79    5.70
   0  14  -5   40.51    7.36
   0  14  -5   27.58    4.80
   0 -14   5   52.63    8.37
   0 -14   4   29.35    4.18
   0  14  -4   23.70    5.13
   0  14  -4   15.94    5.90
   0  14  -4   29.70    5.10
   0 -14   4   33.89    7.67
   0  14  -4   29.63    6.96
   0 -14   4   29.51    4.71
   0 -14   4   30.49    4.34
   0 -14   3    4.37    2.00
   0  14  -3    4.60    2.50
   0 -14   3    3.74    2.36
   0 -14   3    5.64    3.64
   0 -14   3    3.29    3.88
   0 -14   3    4.66    1.74
   0  14  -3    3.66    4.45
   0  14  -3   11.69    5.35
   0 -14   2    8.01    2.39
   0  14  -2   10.94    6.13
   0 -14   2    7.23    4.02
   0  14  -2    4.53    2.59
   0 -14   2    6.69    2.85
   0 -14   2    8.29    2.07
   0  14  -2    0.98    4.81
   0  14  -1   14.23    6.42
   0 -14   1   10.24    4.75
   0  14  -1   20.83    4.67
   0  14  -1   20.59    7.50
   0 -14   1    9.22    2.38
   0 -14   1    9.31    2.60
   0  14  -1   27.29    5.92
   0  14   0   61.94   13.41
   0  14   0  135.33   16.85
   0  14   0  129.52   15.17
   0 -14   0   86.62    9.96
   0 -14   0  120.20   11.94
   0  14   0   72.79   11.55
   0  14   0   89.29   15.44
   0 -14   0   97.90   11.22
   0 -14   0  102.02   10.73
   0 -14  -1  214.93   19.87
   0  14   1  149.79   20.49
   0  14   1  238.78   26.32
   0 -14  -1  192.70   19.91
   0 -14  -1  191.50   20.86
   0 -14  -1  172.66   18.48
   0  14   1  161.36   24.56
   0  14   1  239.39   24.47
   0 -14  -1  210.90   19.45
   0  14   2   75.04   12.40
   0  14   2   68.56   14.95
   0  14   2  109.63   15.48
   0 -14  -2   95.51   11.25
   0 -14  -2  125.89   12.78
   0  14   2  111.08   17.97
   0 -14  -2   96.13   12.91
   0  14   2   68.68   16.07
   0 -14  -2  132.31   12.17
   0 -14  -2   96.66   10.63
   0 -14  -3   19.53    5.69
   0 -14  -3   49.25    6.28
   0  14   3   26.55    6.73
   0 -14  -3   29.24    4.54
   0 -14  -3   25.90    4.93
   0 -14  -3   45.06    6.80
   0  14   3   35.50   11.31
   0  14   3   42.66   14.41
   0  14   3   31.80    8.20
   0 -14  -4   15.18    2.90
   0 -14  -4    2.93    3.32
   0 -14  -4   21.43    3.83
   0  14   4   12.39   11.63
   0 -14  -4    6.89    2.70
   0  14   4   24.17   17.05
   0  14   4   14.17    6.11
   0  14   4   10.67    3.11
   0 -14  -4   20.68    5.00
   0  14   4    7.82    4.44
   0  14   5   11.86   18.12
   0  14   5   20.51    3.97
   0 -14  -5   17.90    3.26
   0 -14  -5   36.63    4.24
   0 -14  -5    5.12    2.67
   0  14   5   50.31   21.86
   0  14   5   13.40    4.80
   0 -14  -5   21.60    5.09
   0 -14  -5   10.27    4.31
   0  14   5   24.43    7.03
   0  14   5   17.88   21.15
   0  14   6   39.86    8.59
   0 -14  -6   15.45    4.75
   0  14   6   31.80    4.80
   0 -14  -6   21.91    4.03
   0 -14  -6   27.17    5.49
   0 -14  -6   20.49    3.66
   0  14   6   23.88   22.89
   0  14   6   47.16   25.80
   0  14   6   27.29    5.98
   0 -14  -7   44.55    6.56
   0  14   7   78.99   10.85
   0  14   7   44.10    5.87
   0 -14  -7   43.17    5.28
   0  14   7   32.39    6.99
   0 -14  -7   32.21    4.94
   0  14   7   42.77   22.31
   0 -14  -7   34.89    6.69
   0  14   7   46.89   25.48
   0  14   8   18.97   18.87
   0  14   8   53.78    6.32
   0 -14  -8   50.40    7.31
   0 -14  -8   51.18    6.36
   0  14   8   54.31   23.16
   0 -14  -8   42.23    5.49
   0 -14  -9    9.04    2.85
   0  14   9    6.91    2.84
   0  14   9   16.10   16.22
   0  14   9   10.57    2.26
   0 -14  -9    7.34    1.75
   0  14   9   12.56    4.47
   0 -14  -9    5.84    1.50
   0  14  10    9.62    2.57
   0 -14 -10    8.41    2.33
   0  14  10    9.02    1.89
   0 -14 -11   11.54    2.02
   0 -15  17    1.30    0.79
   0  15 -17    4.48    2.74
   0  15 -16    1.75   10.05
   0 -15  16    7.64    1.82
   0  15 -16   -4.75    8.78
   0 -15  16    5.76    1.55
   0 -15  16    6.42    1.69
   0 -15  16   10.63    1.92
   0 -15  15   32.40    3.81
   0 -15  15   21.20    3.51
   0 -15  15   14.68    4.29
   0  15 -15   13.11   13.34
   0  15 -15   25.21    3.61
   0  15 -15    0.23   20.27
   0  15 -15   19.73   15.46
   0  15 -14   42.57   22.11
   0 -15  14   84.56    8.06
   0 -15  14   30.60    8.40
   0  15 -14   52.33    7.51
   0  15 -14   51.19   28.87
   0 -15  14   80.21    7.61
   0 -15  13   61.51    6.64
   0 -15  13   11.32    8.92
   0  15 -13   13.25   20.32
   0 -15  13   49.12    6.66
   0  15 -13   -3.33   38.83
   0  15 -13   32.30    8.72
   0 -15  13   58.38    6.68
   0 -15  12   50.30    6.68
   0 -15  12   54.64    6.77
   0  15 -12   41.11    8.49
   0 -15  12   16.58   10.05
   0  15 -12    8.21   44.86
   0  15 -12   35.75   13.71
   0 -15  12   50.38    7.02
   0 -15  11   79.45    8.60
   0  15 -11   40.51   18.50
   0  15 -11   42.00  108.14
   0  15 -11   52.01    7.27
   0  15 -11   50.82   10.05
   0 -15  11   78.09    8.68
   0 -15  11   32.84   10.67
   0  15 -10   77.46   21.00
   0 -15  10  113.74   15.01
   0  15 -10  104.44   12.99
   0  15 -10  111.25   15.73
   0  15 -10  178.79   26.12
   0 -15  10  163.63   14.69
   0  15 -10   53.75   89.32
   0  15  -9   62.25   17.78
   0 -15   9  145.01   14.06
   0  15  -9  102.88   14.34
   0  15  -9   87.38   12.10
   0 -15   9   95.82   12.16
   0 -15   9  124.48   13.73
   0  15  -9   28.43   28.90
   0  15  -9  150.48   25.45
   0 -15   9  144.69   14.29
   0  15  -8   13.67    5.67
   0  15  -8   13.18    4.75
   0  15  -8   19.63    7.80
   0 -15   8   17.57    3.67
   0 -15   8   19.36    5.54
   0  15  -8   11.28   16.28
   0 -15   8   15.51    5.92
   0 -15   8   24.74    5.60
   0 -15   8   20.67    5.71
   0  15  -8    8.88   11.50
   0  15  -7   36.19    9.99
   0  15  -7   13.96    8.63
   0 -15   7   26.09    4.58
   0 -15   7   26.89    6.65
   0 -15   7   48.27    7.77
   0 -15   7   38.99    8.07
   0 -15   7   33.93    7.01
   0  15  -7   32.65   14.30
   0  15  -7   25.21    5.46
   0 -15   6   83.08    9.87
   0 -15   6   71.49    8.73
   0 -15   6  110.50   13.25
   0 -15   6  111.33   14.27
   0  15  -6   67.44   12.71
   0  15  -6   49.81    8.95
   0  15  -6   33.07   14.17
   0 -15   6   92.40   10.74
   0 -15   5   84.76    9.94
   0  15  -5   57.85   10.00
   0 -15   5  121.96   16.52
   0  15  -5  134.16   14.08
   0 -15   5  107.01   11.51
   0  15  -5   65.60   12.59
   0  15  -5   70.62    9.64
   0 -15   5  103.63   10.54
   0 -15   5  114.23   14.83
   0  15  -5   76.09   15.00
   0 -15   4   18.10    3.76
   0  15  -4    8.14    7.31
   0 -15   4   15.66    6.49
   0  15  -4   14.46    3.44
   0  15  -4   17.27   10.06
   0  15  -4   25.37    7.64
   0 -15   4   28.50    4.41
   0  15  -4   10.83    3.90
   0 -15   4   10.34    7.32
   0  15  -3    0.23    1.67
   0 -15   3    1.59    1.61
   0  15  -3    1.49    3.55
   0 -15   3    3.36    6.00
   0  15  -3    1.40    7.95
   0 -15   3    0.19    5.18
   0 -15   3    1.04    2.19
   0  15  -3    3.29    7.63
   0 -15   2    2.09    1.55
   0 -15   2    1.57    1.72
   0 -15   2    1.77    5.11
   0  15  -2    4.16    2.46
   0  15  -2    0.51    8.77
   0 -15   2    3.87    5.22
   0  15  -2    5.20    8.54
   0 -15   2    2.29    2.57
   0 -15   1   47.88    8.23
   0 -15   1   41.27    5.49
   0  15  -1   25.89   11.98
   0  15  -1   40.21   13.23
   0 -15   1   48.93    6.22
   0  15  -1   38.18    6.87
   0 -15   0   60.50    7.22
   0  15   0   37.34   14.64
   0  15   0   59.22    9.06
   0 -15   0   68.73    9.76
   0 -15   0   64.95    7.97
   0  15   0   46.93   14.88
   0  15   0   90.76   11.90
   0  15   1   18.32    5.95
   0 -15  -1   11.65    2.58
   0  15   1   12.38   14.48
   0 -15  -1   13.21    5.18
   0  15   1   11.62    4.11
   0 -15  -1   14.71    3.24
   0 -15  -1   10.16    3.98
   0 -15  -2    0.96    2.27
   0 -15  -2    1.64    2.84
   0 -15  -2    1.65    1.40
   0  15   2    3.03    4.08
   0  15   2  -14.56   17.71
   0 -15  -2    0.78    1.75
   0  15   2    4.91   16.70
   0  15   2    1.04    2.73
   0 -15  -2    0.35    4.05
   0 -15  -3    6.56    1.98
   0  15   3    5.00   20.30
   0 -15  -3    0.33    2.92
   0 -15  -3   10.32    4.43
   0  15   3    1.40    2.80
   0  15   3    3.49   21.48
   0  15   3    7.15    4.78
   0 -15  -3    6.59    3.05
   0 -15  -3    3.90    2.18
   0  15   4   12.89    5.76
   0  15   4    1.77   24.57
   0 -15  -4    8.31    3.24
   0 -15  -4    1.58    2.67
   0 -15  -4    5.03    1.77
   0 -15  -4    0.54    1.59
   0 -15  -4    6.68    3.47
   0  15   4    2.80    3.28
   0 -15  -5    0.30    1.21
   0 -15  -5    0.76    2.49
   0  15   5   -3.73   27.06
   0  15   5   -0.33    3.03
   0 -15  -5    1.10    2.29
   0  15   5   12.47   28.98
   0 -15  -5    1.47    1.25
   0  15   5    0.92    4.57
   0 -15  -5    1.01    2.53
   0 -15  -6    4.53    2.57
   0 -15  -6    5.95    1.59
   0  15   6   11.47   18.54
   0  15   6    9.68   21.97
   0  15   6   12.18    5.30
   0 -15  -6    3.03    2.50
   0  15   6   12.70   28.00
   0  15   6    7.10    3.50
   0  15   7   32.44   18.79
   0  15   7   27.26   22.45
   0 -15  -7   32.48    4.55
   0  15   7   27.35    5.22
   0  15   7   25.78    3.69
   0  15   7   50.17    7.88
   0 -15  -7   22.91    4.56
   0 -15  -7   25.48    3.45
   0 -15  -8   28.22    4.28
   0 -15  -8   25.86    3.44
   0  15   8   10.83    4.28
   0  15   8   25.16    3.21
   0  15   8   22.04   11.12
   0 -16  16    9.11    1.58
   0  16 -16    1.58    3.40
   0  16 -15    2.54    6.27
   0 -16  15    6.48    1.52
   0  16 -15    0.15    9.50
   0 -16  15    7.30    1.64
   0  16 -15    2.46    1.13
   0  16 -15    0.71    8.92
   0  16 -14    5.80   14.03
   0  16 -14    0.21   19.05
   0  16 -14    8.72    2.44
   0 -16  14   13.20    2.53
   0 -16  14   14.64    2.58
   0  16 -14    0.83   17.38
   0 -16  14    5.23    3.57
   0  16 -13    0.28   25.24
   0  16 -13    2.38   27.66
   0 -16  13    7.72    2.27
   0  16 -13   11.63   19.23
   0 -16  13    6.46    2.31
   0  16 -13    3.16    3.91
   0 -16  13   -0.20    5.46
   0  16 -12    2.82    9.34
   0 -16  12    1.49    2.07
   0 -16  12    2.15    2.16
   0 -16  12    4.75    8.02
   0  16 -12    3.20   19.70
   0  16 -11    7.43   14.90
   0  16 -11    3.35    1.78
   0 -16  11    3.00    2.57
   0 -16  11   -3.80    8.81
   0  16 -11    0.95    4.44
   0  16 -11   23.92  106.22
   0 -16  11    2.39    2.26
   0 -16  10   19.50    9.63
   0  16 -10    0.51   18.29
   0  16 -10   24.79   42.51
   0  16 -10   22.88    7.32
   0 -16  10   21.47    4.66
   0  16 -10    0.78  102.53
   0  16 -10   10.06    3.04
   0 -16   9   58.69    8.07
   0  16  -9   37.32    8.84
   0  16  -9   54.41   24.73
   0  16  -9   10.35   36.29
   0 -16   9   51.02    7.56
   0  16  -9   29.95   18.78
   0 -16   9   41.52    9.92
   0  16  -9   26.76    5.86
   0  16  -8    1.65    5.80
   0 -16   8   11.09    6.76
   0 -16   8    4.90    2.07
   0  16  -8    2.75    4.47
   0 -16   8    3.80    5.23
   0  16  -8  -20.68   29.50
   0 -16   8    9.04    4.16
   0 -16   8    5.59    4.35
   0  16  -8    1.24   23.14
   0  16  -8    2.03    5.62
   0  16  -8   -5.28   17.35
   0  16  -7   26.76   23.49
   0 -16   7   29.88    6.86
   0 -16   7   31.40    7.30
   0  16  -7   43.48   11.29
   0  16  -7   19.79    6.39
   0 -16   7   40.26    8.43
   0 -16   7   27.28    4.46
   0 -16   7   27.00    6.92
   0  16  -7   27.10    6.93
   0  16  -7   14.68   15.67
   0  16  -6  103.37   17.04
   0 -16   6   97.94   12.34
   0 -16   6   92.22   10.59
   0  16  -6   78.09   22.71
   0 -16   6  110.01   11.88
   0  16  -6   66.54   11.11
   0 -16   6  125.40   16.56
   0 -16   6  101.50   14.69
   0 -16   5   31.47    6.66
   0  16  -5   17.88   20.83
   0 -16   5   18.32    7.10
   0 -16   5   34.69    4.92
   0  16  -5   23.46   11.72
   0 -16   5   17.68    8.35
   0  16  -5   31.94   13.29
   0  16  -5   17.04    5.96
   0 -16   4   11.85    6.85
   0  16  -4    6.37    2.37
   0 -16   4    3.31    2.31
   0 -16   4    2.70    4.27
   0  16  -4    7.60   18.45
   0  16  -4    0.24    4.66
   0  16  -4   -2.89   14.65
   0  16  -3    9.25    3.05
   0 -16   3   23.87    4.28
   0 -16   3   20.25    8.83
   0 -16   3   17.15    4.04
   0  16  -3   26.90   17.21
   0 -16   3   27.17    8.05
   0  16  -3   10.72    6.24
   0  16  -3   28.04   12.79
   0  16  -2   25.23   17.37
   0 -16   2    5.56    2.94
   0  16  -2    4.67    6.28
   0  16  -2   -5.85   19.15
   0 -16   2    8.85    2.70
   0  16  -2    5.98    2.69
   0 -16   2    5.34    7.75
   0 -16   2    7.98    4.32
   0  16  -2    0.54   20.48
   0 -16   1    1.43    7.30
   0  16  -1    3.04    2.52
   0 -16   1    2.07    1.57
   0  16  -1   -2.63   17.98
   0  16  -1    6.12   21.53
   0  16  -1   -2.73   20.23
   0  16   0    6.05   21.39
   0 -16   0    7.84    7.38
   0 -16   0    3.82    1.62
   0  16   0   12.35   19.88
   0  16   0    2.22    2.45
   0  16   0   -0.52   24.33
   0 -16   0    2.75    1.93
   0  16   1   22.96   23.68
   0  16   1   33.82   27.03
   0 -16  -1   17.56    4.69
   0 -16  -1   33.84    7.69
   0 -16  -1   24.95    3.51
   0 -16  -1   14.56    3.47
   0  16   1   16.65    4.52
   0  16   2   32.32    5.96
   0 -16  -2    9.07    3.18
   0 -16  -2   73.16    7.90
   0  16   2   13.90   29.01
   0 -16  -2   15.18    4.72
   0  16   2   36.93   29.97
   0 -16  -2   42.59    4.26
   0  16   2   16.73   25.20
   0  16   3   36.26   32.23
   0 -16  -3    3.11    3.32
   0  16   3   34.49   31.42
   0 -16  -3   11.30    3.20
   0 -16  -3   79.06    7.29
   0 -16  -3   41.89    3.94
   0  16   3   38.67   26.59
   0  16   3   28.49    5.46
   0 -16  -4   15.45    2.55
   0  16   4    6.08   26.24
   0 -16  -4   15.80    2.97
   0  16   4    8.12    3.60
   0 -16  -4   24.56    4.29
   0  16   4    0.99   25.50
   0 -16  -4   11.35    3.64
   0  16   5   -1.14    5.74
   0 -16  -5    0.19    1.87
   0  16   5    2.01    2.53
   0 -16  -5    1.32    0.90
   0  16   5   -6.44   20.45
   0  16   5    0.29   22.48
   0  16   6   -2.33   15.55
   0  16   6    4.54   19.93
   0  16   6    5.70    5.24
   0  16   6    2.96    2.35
   0 -16  -6    4.22    1.73
   0  16   7    3.50    1.86
   0 -16  -7    2.47    1.06
   0  17 -15    1.75    1.08
   0  17 -14    2.10    1.08
   0 -17  14    4.33    1.28
   0  17 -14   -0.20    7.63
   0 -17  14    4.05    1.43
   0  17 -14    2.46    1.39
   0  17 -14    9.50    7.81
   0 -17  14    4.94    1.43
   0 -17  13   24.21    3.44
   0  17 -13   16.73   12.49
   0  17 -13   15.68    3.19
   0 -17  13   19.68    3.26
   0 -17  13   20.36    3.08
   0 -17  12   10.10    6.47
   0 -17  12   53.11    5.73
   0  17 -12   -8.08   18.13
   0  17 -12   27.88    6.75
   0  17 -12    0.97   20.29
   0 -17  12   38.39    4.96
   0 -17  12   46.03    5.55
   0  17 -11   58.35   35.29
   0  17 -11   27.15   85.70
   0  17 -11    9.52    3.98
   0 -17  11   -0.40    7.52
   0 -17  11   19.31    3.69
   0 -17  11    4.86    2.01
   0  17 -11    6.95   10.70
   0 -17  10   12.29    3.57
   0  17 -10    7.71    5.17
   0 -17  10   -9.42    9.66
   0 -17  10   11.41    3.76
   0  17 -10    3.46    1.88
   0  17 -10   12.64   14.70
   0  17  -9   22.82  104.69
   0 -17   9  106.96   10.80
   0  17  -9   14.74   41.78
   0 -17   9   56.00   11.96
   0  17  -9   46.21    7.26
   0 -17   9   99.95   10.74
   0  17  -9   56.73   10.43
   0  17  -9   30.57   19.98
   0 -17   8  131.36   13.72
   0  17  -8   61.42   97.74
   0  17  -8   59.20    9.19
   0 -17   8  112.00   12.62
   0  17  -8   72.90   12.55
   0  17  -8   53.71   22.48
   0 -17   8   66.34   12.19
   0  17  -8   95.22   27.72
   0  17  -7   15.08    8.21
   0  17  -7    4.04    7.00
   0 -17   7    8.20    6.32
   0 -17   7   12.11    7.85
   0  17  -7    1.78   35.02
   0 -17   7    3.32    1.97
   0  17  -7    2.45    5.29
   0 -17   7    4.85    5.23
   0 -17   7    5.14    4.07
   0  17  -7   22.58   28.13
   0 -17   6   25.41    8.03
   0 -17   6   11.34    5.61
   0 -17   6   27.78    4.19
   0 -17   6   28.81    8.27
   0  17  -6   23.10   12.45
   0  17  -6   11.61    7.10
   0  17  -6    2.21   29.26
   0  17  -6   15.47    7.27
   0 -17   6   24.55    7.25
   0  17  -5   -9.17   20.83
   0  17  -5    5.88    6.94
   0 -17   5   13.29    3.16
   0  17  -5  -14.54   32.49
   0 -17   5   13.66    6.56
   0  17  -5    7.67   17.49
   0 -17   5    1.89    5.43
   0 -17   4    4.20    5.66
   0 -17   4    7.57    2.63
   0  17  -4    0.65   20.19
   0 -17   4   14.48    8.94
   0  17  -4  -14.37   35.17
   0  17  -4    3.69    7.80
   0 -17   4   11.05    5.91
   0  17  -4   16.86   22.82
   0  17  -3   38.43   10.63
   0 -17   3   44.71    7.27
   0 -17   3   72.41    9.83
   0 -17   3   46.28   10.67
   0 -17   3   42.05    6.21
   0  17  -3   31.61    5.37
   0  17  -3   39.57   25.92
   0  17  -3   22.00   18.92
   0  17  -2   55.94   30.06
   0 -17   2   54.52   11.27
   0 -17   2   62.35    7.77
   0 -17   2   54.66    7.58
   0  17  -2   49.19    6.90
   0  17  -2   26.24   10.73
   0  17  -2    9.78   18.92
   0  17  -2   78.36   37.66
   0 -17   1   65.13   11.38
   0  17  -1   74.47   22.75
   0  17  -1   46.92    7.37
   0  17  -1   52.60   39.45
   0 -17   1   64.40    7.53
   0  17  -1   54.54   31.84
   0  17   0   28.33   38.72
   0 -17   0   56.42    6.41
   0  17   0   46.92   32.78
   0 -17   0   72.32   10.72
   0  17   0   55.45   24.79
   0  17   0   49.68    7.08
   0  17   0   22.11   11.07
   0 -17   0   37.43    6.90
   0  17   1   30.88   10.80
   0 -17  -1   57.15    6.30
   0  17   1   85.86   28.54
   0 -17  -1  108.91   10.63
   0 -17  -1   27.16    6.52
   0  17   1   39.37   35.24
   0  17   1   55.49    7.54
   0 -17  -2    9.63    4.09
   0  17   2   35.85   10.00
   0  17   2  -14.97   30.30
   0  17   2   36.74    5.72
   0 -17  -2  103.91    8.32
   0  17   2   90.23   28.72
   0  17   2   47.47   33.79
   0  17   3   15.51    4.02
   0  17   3   25.45   28.02
   0  17   3   16.78    9.01
   0  17   3    3.24   11.92
   0 -17  -3   28.04    4.85
   0  17   3   31.89   26.59
   0 -17  -3   37.66    5.08
   0  17   4    2.54   19.82
   0  17   4    5.23    2.19
   0  17   4   -0.89    6.58
   0  17   4   -1.57   17.67
   0 -17  -4    2.28    1.90
   0  17   5    2.78    4.80
   0  17   5    1.10   11.78
   0  17   5    0.48    1.40
   0 -17  -5    1.56    1.19
   0 -18  13   45.86    3.54
   0  18 -13    7.37    2.05
   0  18 -12   16.71    3.55
   0  18 -12   55.43   43.38
   0 -18  12   46.86    4.55
   0 -18  11   13.45    3.09
   0 -18  11   11.85    2.83
   0  18 -11    4.70   12.87
   0  18 -11    4.24    5.15
   0  18 -11   -5.55   23.46
   0 -18  10   53.33    6.05
   0 -18  10   41.25    5.19
   0  18 -10  -12.96   32.67
   0  18 -10   25.11   76.29
   0  18 -10   27.71   10.70
   0  18 -10   14.53    2.97
   0  18 -10   25.75    5.24
   0  18 -10   12.50   14.23
   0  18  -9   98.92   12.46
   0  18  -9   36.37   38.72
   0  18  -9  169.12   96.99
   0 -18   9  170.77   15.16
   0 -18   9  244.19   17.20
   0  18  -9   87.60   18.49
   0  18  -9  121.05   15.00
   0 -18   8  114.64   14.80
   0  18  -8  103.46   44.41
   0  18  -8   76.67   22.34
   0  18  -8  120.61   13.43
   0  18  -8  142.77   16.40
   0 -18   7   87.25   12.23
   0  18  -7   99.38   29.44
   0  18  -7   32.95   43.33
   0  18  -7   63.24    8.66
   0  18  -7   66.54  102.00
   0  18  -7   60.10   11.56
   0  18  -6   15.98    8.81
   0  18  -6   28.39    7.90
   0  18  -6   18.38   43.95
   0 -18   6   29.87    4.00
   0  18  -6   32.12   33.28
   0  18  -6   16.70    6.46
   0 -18   6   -2.36    4.48
   0  18  -5    2.17   36.46
   0 -18   5    9.21    2.73
   0  18  -5    3.13    7.59
   0  18  -5   18.95   25.50
   0  18  -5   -6.93   12.30
   0 -18   5    4.66    3.99
   0  18  -5  -15.86   40.83
   0  18  -4    6.00   16.24
   0 -18   4    7.27    3.51
   0 -18   4    7.79    2.69
   0  18  -4   -9.88   25.42
   0  18  -4    3.30    8.48
   0 -18   4    4.41    7.50
   0  18  -4    0.46   38.00
   0  18  -3    7.18    9.99
   0 -18   3    8.39    7.44
   0 -18   3   11.83    3.15
   0  18  -3    5.87   19.67
   0  18  -3   -2.54   23.61
   0  18  -2   10.18   24.97
   0 -18   2   15.05    8.50
   0 -18   2   14.39    3.51
   0  18  -2   14.61   23.76
   0  18  -2    2.43    9.93
   0 -18   1   21.77    7.55
   0  18  -1   15.13    3.24
   0  18  -1   19.12   27.15
   0  18  -1   31.78   41.56
   0  18  -1   21.82   23.22
   0  18   0   33.99   11.63
   0 -18   0   15.90    4.02
   0  18   0   11.56   21.22
   0  18   0   13.70   27.56
   0  18   0   21.40    3.82
   0  18   0   34.26   36.44
   0 -18   0   37.70    7.19
   0  18   1   18.72   14.90
   0 -18  -1   52.01    5.99
   0  18   1   18.38    3.43
   0  18   1   70.50   32.39
   0 -18  -1    8.52    3.00
   0  18   1   24.45   10.70
   0  18   2   29.62    8.22
   0 -18  -2   31.90    4.39
   0  18   2   32.55   21.63
   0  18   2   14.57    3.17
   0  18   3    7.57    5.59
   0 -18  -3   18.91    3.11
   0  18   3   10.32   12.28
   0  19 -10    3.83    3.03
   0 -19  10   14.76    2.98
   0  19 -10    2.80   15.12
   0  19  -9   24.89   25.45
   0 -19   9   45.00    6.04
   0  19  -9   12.22    7.53
   0  19  -9   34.94    5.91
   0  19  -8   35.33    6.48
   0  19  -8   13.75   30.56
   0  19  -8   25.36   74.25
   0  19  -8    8.00   11.44
   0 -19   8   36.71    5.95
   0  19  -7   13.62    2.67
   0  19  -7   52.57   85.41
   0  19  -7  -28.45   35.14
   0 -19   7    2.87    2.76
   0  19  -7   23.19    6.24
   0  19  -6    8.54    3.06
   0  19  -6   10.88    6.45
   0  19  -6   46.93   92.56
   0  19  -6   13.85   17.28
   0  19  -6  -25.82   39.07
   0  19  -5    0.16    3.95
   0  19  -5   86.66   90.24
   0  19  -5    3.79   26.78
   0  19  -5    0.88   39.46
   0  19  -5    7.88   18.45
   0  19  -4    6.09    5.74
   0  19  -4    3.06   21.35
   0  19  -4  -31.64   36.37
   0  19  -4  -13.34   28.19
   0  19  -4    2.65    5.48
   0 -19   3   -1.50    1.78
   0  19  -3   -0.26    7.68
   0  19  -3    6.24    7.52
   0  19  -3    4.55    6.10
   0 -19   2    6.83    2.23
   0  19  -2    0.27   10.99
   0  19  -2    4.52    7.36
   0  19  -2   -4.18   15.54
   0  19  -2   12.26    8.25
   0  19  -2   22.18   32.50
   0  19  -1    0.25    6.55
   0  19  -1    0.35   23.54
   0  19  -1    5.31   11.23
  -1  20  -4    5.89    5.68
  -1  20  -5    8.53    4.20
  -1  19   1   10.59    7.09
  -1  19   1    8.51    5.97
  -1  19   0    3.30   15.60
  -1  19   0    7.52    8.45
  -1  19   0   -1.74    6.52
   1 -19   0    0.99    1.51
  -1  19   0    6.33   29.76
  -1  19  -1   12.06    8.98
  -1  19  -1    8.47   19.95
  -1  19  -1    0.28    7.66
  -1  19  -1   -8.75   33.26
  -1  19  -1    1.09    1.17
   1 -19   1    3.89    2.06
  -1  19  -1   -3.22   16.50
  -1  19  -2   -5.05   21.62
  -1  19  -2    3.78   30.96
  -1  19  -2    3.25   16.00
  -1  19  -2  -29.02   39.37
  -1  19  -2    3.54    8.87
   1 -19   2    4.82    2.12
  -1  19  -3    0.30    8.52
  -1  19  -3  -13.86   24.37
  -1  19  -3  -10.19   38.24
  -1  19  -3    0.44   36.54
   1 -19   3    1.74    1.80
  -1  19  -3   -5.91    8.15
  -1  19  -3   -7.77   13.11
  -1  19  -4    9.19   24.63
  -1  19  -4   28.32    9.93
  -1  19  -4    2.45    8.63
  -1  19  -4   -0.47   41.74
   1 -19   4   17.81    4.08
   1 -19   4   19.64    3.44
  -1  19  -4   14.86    7.61
  -1  19  -5   28.25    7.20
  -1  19  -5   12.01   98.86
  -1  19  -5   59.73   31.52
   1 -19   5   39.43    4.91
   1 -19   5   20.27    5.65
  -1  19  -5   35.20   45.85
  -1  19  -5   36.99   11.07
  -1  19  -5   15.88   23.62
  -1  19  -6   44.24    5.79
  -1  19  -6   20.38  103.31
  -1  19  -6   24.36   21.64
   1 -19   6    4.56    4.06
  -1  19  -6   36.81   45.56
  -1  19  -7   73.63   21.42
   1 -19   7  108.77   13.01
  -1  19  -7   92.49   10.52
  -1  19  -8   43.76   89.15
  -1  19  -8   97.43    9.56
  -1  19  -8   71.28   38.84
  -1  19  -8   99.76   12.08
   1 -19   8   54.07    9.29
   1 -19   8  144.01   12.71
   1 -19   9   81.61    8.04
  -1  19  -9   33.83    5.15
  -1  19  -9   39.64   10.36
  -1  19  -9   21.72   30.72
   1 -19   9   47.81    6.29
  -1  19  -9   19.16   71.54
  -1  19  -9   48.09    7.46
   1 -19  10   14.93    3.12
  -1  19 -10    4.21    5.18
  -1  19 -10   -9.11   22.28
   1 -19  10    8.39    2.27
  -1  19 -10   -1.02   49.74
  -1  19 -11    4.69   12.28
  -1  19 -11    1.84    1.95
  -1  18   4   10.66    2.52
  -1  18   4    3.55    5.07
   1 -18  -4   12.21    2.50
  -1  18   4    7.60   11.87
  -1  18   3    0.79   19.44
  -1  18   3    3.65    7.24
  -1  18   3   -0.72    1.61
  -1  18   3   -1.41   17.39
   1 -18  -3   -0.33    1.69
   1 -18  -2   10.97    3.38
  -1  18   2   18.37    3.88
  -1  18   2   47.27   26.34
  -1  18   2   42.92   27.75
  -1  18   2   -1.03   12.53
   1 -18  -2   29.83    4.18
  -1  18   2   17.23   10.48
  -1  18   1    2.60   11.69
  -1  18   1   27.25    5.03
  -1  18   1   48.51   19.59
  -1  18   1   21.34   38.38
   1 -18  -1   47.19    6.67
   1 -18   0   13.26    6.20
  -1  18   0   -3.96   21.86
  -1  18   0   -7.82   31.91
  -1  18   0   -3.31   43.66
  -1  18   0    8.88    2.94
  -1  18   0    2.82   11.83
   1 -18   1    0.62    1.97
  -1  18  -1    1.90   25.00
  -1  18  -1   -8.54   12.24
   1 -18   1    7.07    6.95
  -1  18  -1    0.85   32.13
  -1  18  -1    1.39    1.77
  -1  18  -1   15.36   49.12
  -1  18  -2    1.01   28.74
   1 -18   2    0.38    1.81
  -1  18  -2  -15.16   30.51
   1 -18   2   -3.58    7.11
  -1  18  -2    0.91    1.70
  -1  18  -2   26.98   46.13
   1 -18   3   11.16    8.10
  -1  18  -3    7.76   25.69
   1 -18   3   12.38    4.36
  -1  18  -3    2.63   11.39
  -1  18  -3    6.75    2.22
  -1  18  -3   12.47   29.69
   1 -18   3    8.63    2.77
   1 -18   4   19.03    6.49
  -1  18  -4   28.11    9.34
  -1  18  -4   21.91   29.19
  -1  18  -4   56.12   21.24
  -1  18  -4   25.86   10.62
  -1  18  -4   25.53    4.15
   1 -18   4   36.37    4.95
   1 -18   4   31.98    8.64
   1 -18   5   58.16    5.84
  -1  18  -5   47.15   10.54
  -1  18  -5   63.64   16.48
  -1  18  -5   29.51   45.48
   1 -18   5   42.31    8.54
  -1  18  -5    6.73   39.65
   1 -18   5    2.14    5.58
  -1  18  -5   42.53   26.91
  -1  18  -6   71.47  115.44
  -1  18  -6   44.26    9.35
   1 -18   6   19.62    6.92
  -1  18  -6   81.42   12.54
  -1  18  -6   67.96   26.68
   1 -18   6   48.62    9.94
   1 -18   6   70.85    6.85
  -1  18  -6  105.65   39.07
  -1  18  -6   -0.49   48.78
  -1  18  -7   80.51   10.68
   1 -18   7  118.31   13.99
  -1  18  -7   29.04   46.82
   1 -18   7   93.72   12.44
  -1  18  -7  107.05   34.49
  -1  18  -7   59.25   13.34
  -1  18  -7  168.90  117.71
  -1  18  -8  118.70   14.99
  -1  18  -8   23.58   48.73
  -1  18  -8  111.46  113.59
   1 -18   8  193.35   18.09
   1 -18   8  221.23   19.02
  -1  18  -8  131.26   18.17
  -1  18  -9   80.20  102.69
   1 -18   9  129.93   12.17
  -1  18  -9   49.86   18.51
   1 -18   9  111.79   11.69
  -1  18  -9   70.09    9.39
  -1  18  -9   83.32   12.23
  -1  18  -9   28.63   41.24
  -1  18 -10    8.16   88.81
   1 -18  10   13.41    3.37
  -1  18 -10   12.54    4.86
  -1  18 -10    1.80   12.09
  -1  18 -10   10.98   36.83
   1 -18  10   12.75    3.53
  -1  18 -10    4.57   15.31
  -1  18 -10    6.37    2.23
  -1  18 -11   16.21    2.85
  -1  18 -11  -25.52   68.21
   1 -18  11   31.76    4.29
  -1  18 -11   11.48    6.57
  -1  18 -11   -5.24   27.89
  -1  18 -11   12.28   13.78
   1 -18  12   64.95    6.21
   1 -18  12   75.19    6.39
  -1  18 -12   39.64    6.06
  -1  18 -12   18.38   18.69
   1 -18  12   32.47    5.01
  -1  18 -12   89.80   47.82
   1 -18  13   16.12    2.68
   1 -18  13   22.47    2.93
  -1  18 -13    8.20    9.63
  -1  18 -13   12.62    2.56
   1 -18  14    1.70    0.95
  -1  18 -14    0.09    0.82
   1 -17  -6   20.07    3.05
  -1  17   6   17.21    2.32
  -1  17   6   15.71    3.17
  -1  17   6   19.87   10.59
  -1  17   5    7.69   18.08
  -1  17   5   10.17    7.08
   1 -17  -5   13.64    2.98
  -1  17   5   11.09    3.20
  -1  17   4   -3.81    8.58
   1 -17  -4    0.42    2.04
  -1  17   4  -17.93   26.94
   1 -17  -4   -0.35    1.25
  -1  17   4  -12.85   23.61
  -1  17   4    0.97    2.09
  -1  17   3   13.63   14.20
   1 -17  -3    4.83    2.01
  -1  17   3    5.65   32.54
   1 -17  -3    1.45    2.40
  -1  17   3   20.87   32.04
  -1  17   3    5.79    2.96
   1 -17  -3   19.53    3.87
  -1  17   3    8.53    9.27
  -1  17   3   21.66   29.79
  -1  17   2   28.36   30.75
  -1  17   2    5.42    9.91
  -1  17   2   54.80   37.67
  -1  17   2   20.84   35.39
   1 -17  -2    8.06    2.56
   1 -17  -2   37.99    5.89
   1 -17  -2    8.50    3.40
  -1  17   2   20.33    4.58
   1 -17  -1    6.56    5.97
  -1  17   1    1.78    9.65
  -1  17   1    1.59    2.34
   1 -17  -1    2.06    1.82
  -1  17   1    7.01   41.25
  -1  17   1   21.10   30.42
  -1  17   0    4.44    2.53
  -1  17   0    1.59    9.86
  -1  17   0   -5.17   28.79
  -1  17   0  -10.32   43.37
   1 -17   0    7.62    6.54
   1 -17   0    4.78    2.14
   1 -17   1   12.06    7.44
  -1  17  -1   15.86   32.71
  -1  17  -1   21.48   41.74
   1 -17   1   13.18    3.56
  -1  17  -1    7.23    3.20
  -1  17  -1    3.22   10.87
  -1  17  -1   20.95   24.47
   1 -17   2    1.46    2.10
   1 -17   2    2.00    7.68
  -1  17  -2   -7.67   31.37
  -1  17  -2    5.67   41.97
  -1  17  -2    9.48   21.88
  -1  17  -2    3.00    2.27
   1 -17   2    1.63    3.36
   1 -17   3   32.31    8.83
  -1  17  -3   25.06   42.37
  -1  17  -3   12.09    9.82
   1 -17   3   19.30    3.95
  -1  17  -3   15.56   28.20
  -1  17  -3    3.19   22.76
  -1  17  -3   20.66    4.13
   1 -17   3   20.48    7.06
   1 -17   4   -0.66    5.59
  -1  17  -4   27.31    9.85
  -1  17  -4   23.51    4.14
   1 -17   4   36.55    6.27
  -1  17  -4   31.62   23.08
   1 -17   4   34.79    4.63
  -1  17  -4   11.51   23.26
   1 -17   4    4.09    4.70
   1 -17   4   36.27    8.19
   1 -17   5   20.04    6.11
   1 -17   5   11.82    5.85
  -1  17  -5   26.56   19.62
  -1  17  -5   27.13   39.04
  -1  17  -5   12.65    3.03
   1 -17   5   17.35    3.34
  -1  17  -5   19.26   22.45
  -1  17  -5   12.35    8.13
   1 -17   5   16.91    7.70
  -1  17  -6   -2.90   38.73
  -1  17  -6   14.44   14.26
  -1  17  -6    3.36    7.49
   1 -17   6    6.68    2.38
   1 -17   6    9.05    4.87
  -1  17  -6  -16.41   23.97
   1 -17   6   10.59    5.59
   1 -17   6   14.75    6.32
  -1  17  -7   34.56   36.24
   1 -17   7    0.91    1.47
   1 -17   7   -1.13    3.65
  -1  17  -7    4.40    7.96
   1 -17   7   -4.30    6.01
  -1  17  -7   -2.02    8.97
  -1  17  -7   18.00   40.42
   1 -17   7   -0.42    4.43
  -1  17  -7    3.36    6.26
   1 -17   8   13.32    4.36
   1 -17   8   16.03    4.91
  -1  17  -8    6.35   30.21
  -1  17  -8   -7.21   45.78
   1 -17   8    1.50    6.80
  -1  17  -8   14.78  108.98
  -1  17  -8    7.58    4.68
  -1  17  -8    3.03    8.14
   1 -17   9   42.68    6.61
  -1  17  -9   13.12   22.80
  -1  17  -9   33.16    9.40
  -1  17  -9   64.79   49.03
  -1  17  -9   22.00    4.80
   1 -17   9   32.11    5.88
  -1  17 -10    4.73    2.17
   1 -17  10    4.86    2.79
  -1  17 -10   -1.32   45.64
  -1  17 -10    1.28    5.65
  -1  17 -10   -6.29  109.96
  -1  17 -10    0.98   17.08
  -1  17 -11   13.51    3.13
   1 -17  11   20.52    3.92
  -1  17 -11   20.24    5.70
  -1  17 -11   -5.71   95.12
   1 -17  11   24.33    4.11
  -1  17 -11  -17.02   19.92
  -1  17 -11  -41.89   44.35
  -1  17 -11    9.01   12.10
   1 -17  12   93.10    9.28
  -1  17 -12    9.76   18.74
  -1  17 -12   85.08   33.59
  -1  17 -12   58.46   10.62
  -1  17 -12   65.70   75.49
   1 -17  12   88.76    9.27
  -1  17 -13   21.05    4.31
   1 -17  13   39.30    4.42
   1 -17  13   28.00    4.25
  -1  17 -13   14.95   13.93
   1 -17  14    1.13    1.39
   1 -17  14    4.15    1.35
  -1  17 -14    1.46    1.38
  -1  17 -14    0.39    6.91
   1 -17  15    4.81    1.16
  -1  17 -15    2.16    1.13
   1 -17  15    5.42    1.29
   1 -16  -8   33.44    4.02
  -1  16   7   68.42   14.91
   1 -16  -7   56.70    6.34
   1 -16  -6   21.51    4.44
  -1  16   6   26.98    5.46
  -1  16   6   31.87    7.50
   1 -16  -6   36.30    5.22
  -1  16   6   15.56   21.68
   1 -16  -6   37.75    4.31
   1 -16  -5   -0.97    2.32
   1 -16  -5    2.23    1.54
  -1  16   5  -39.60   29.45
  -1  16   5   -1.29    6.58
  -1  16   5  -12.65   27.63
   1 -16  -5    1.21    1.90
  -1  16   5   -0.29    2.35
  -1  16   5    0.29   23.91
  -1  16   4   15.34   32.54
  -1  16   4   63.57   28.81
   1 -16  -4    8.73    3.85
   1 -16  -4    8.51    2.94
  -1  16   4   24.63    5.43
   1 -16  -4   55.85    4.83
   1 -16  -3   58.87    5.10
   1 -16  -3   98.17    7.44
  -1  16   3   46.79    7.30
   1 -16  -3   15.03    5.14
  -1  16   3   63.40   35.48
   1 -16  -3   12.74    4.23
  -1  16   3   56.69   30.37
   1 -16  -2    8.72    2.84
   1 -16  -2   15.93    4.76
  -1  16   2    4.91    3.59
  -1  16   2   14.09   27.14
  -1  16   2   -7.58   32.42
   1 -16  -2    8.72    2.04
   1 -16  -2    5.68    3.52
  -1  16   2    5.14   32.82
  -1  16   1   25.08   26.76
   1 -16  -1   28.66    4.13
  -1  16   1   22.13    5.58
   1 -16  -1   31.81    4.96
   1 -16  -1   42.46    6.56
  -1  16   1   30.06   26.17
  -1  16   0   85.90   15.74
  -1  16   0  164.50   32.56
  -1  16   0  115.96   29.74
   1 -16   0  175.18   16.11
   1 -16   0  162.86   14.96
   1 -16   0  145.99   14.03
  -1  16   0  117.61   15.63
  -1  16  -1  109.34   15.56
   1 -16   1  133.07   15.61
   1 -16   1  149.48   14.96
  -1  16  -1   68.31   28.89
   1 -16   1  142.15   14.31
   1 -16   1  163.17   16.41
   1 -16   1  225.94   19.95
  -1  16  -1  122.63   30.42
  -1  16  -1  177.70   29.25
  -1  16  -2   37.27    6.51
  -1  16  -2   48.75   23.98
   1 -16   2   46.24    6.52
   1 -16   2   47.07    8.12
  -1  16  -2   76.98   20.31
  -1  16  -2   19.61   23.51
   1 -16   2   38.57    5.57
   1 -16   2   42.26    5.53
   1 -16   3    9.51    5.75
   1 -16   3    7.39    2.97
  -1  16  -3   14.07   13.57
   1 -16   3    1.07    3.84
  -1  16  -3   -1.32    6.39
  -1  16  -3   19.04   17.92
  -1  16  -3    5.17    2.45
   1 -16   3    8.69    2.84
  -1  16  -4   23.37   17.68
   1 -16   4   16.38    6.66
   1 -16   4   18.82    3.91
   1 -16   4   31.55    5.30
  -1  16  -4   11.14    5.64
   1 -16   4   25.05    6.34
  -1  16  -4    7.86   11.52
  -1  16  -4   23.68    4.34
  -1  16  -5   -0.25    5.01
   1 -16   5    3.29    4.26
  -1  16  -5   -2.38   13.04
  -1  16  -5  -19.18   24.00
   1 -16   5    4.12    2.06
  -1  16  -5    0.97    1.66
  -1  16  -5    3.99   15.76
   1 -16   5    4.59    3.93
   1 -16   6  126.89   14.23
  -1  16  -6  118.19   17.80
  -1  16  -6   69.87    9.50
  -1  16  -6   56.98   11.03
   1 -16   6   96.23   10.75
   1 -16   6   94.68   11.23
   1 -16   6   86.78    9.77
  -1  16  -6   71.51   28.88
   1 -16   6  139.70   15.70
  -1  16  -6   39.47   18.08
  -1  16  -7  177.59   35.03
   1 -16   7  167.09   17.91
   1 -16   7  249.40   21.95
  -1  16  -7  116.79   17.94
  -1  16  -7  243.19   23.15
   1 -16   7  148.88   16.85
   1 -16   7  188.10   18.10
   1 -16   7  230.30   20.78
  -1  16  -7  146.26   19.57
   1 -16   8   68.16    9.63
  -1  16  -8   34.35   38.19
  -1  16  -8   42.06   23.81
  -1  16  -8   85.18   30.09
  -1  16  -8  109.17   12.55
   1 -16   8   63.17    8.05
   1 -16   8   99.69   11.41
   1 -16   8   76.00   10.12
  -1  16  -8   65.04   11.71
  -1  16  -8   48.18    9.55
  -1  16  -9    2.54    7.02
   1 -16   9    2.78    5.64
  -1  16  -9   -5.50   22.10
   1 -16   9    1.74    2.69
  -1  16  -9  -29.62   45.34
  -1  16  -9   54.18  107.19
  -1  16  -9    6.75    4.11
  -1  16  -9    4.75   25.21
  -1  16 -10   -1.14   20.60
  -1  16 -10    5.30    2.75
  -1  16 -10    9.42    7.22
  -1  16 -10   16.55   46.76
  -1  16 -10   27.44  119.40
   1 -16  10    6.90    3.01
   1 -16  10    7.47    6.65
  -1  16 -11   14.03   16.40
  -1  16 -11    1.40   41.49
  -1  16 -11    4.79    2.30
  -1  16 -11  -30.16  121.29
   1 -16  11    2.64    2.31
  -1  16 -11    2.48    5.42
   1 -16  11    4.48    2.71
   1 -16  11    3.28    6.04
  -1  16 -12    8.77   10.24
  -1  16 -12  -44.64  108.15
  -1  16 -12    0.28   21.70
  -1  16 -12   14.07    2.90
   1 -16  12   13.25    3.04
   1 -16  12    9.83    2.98
   1 -16  12    0.72    4.82
  -1  16 -13   -0.28   24.24
  -1  16 -13    0.75   18.96
   1 -16  13    5.73    2.13
   1 -16  13    3.01    3.34
  -1  16 -13  -26.55   79.98
   1 -16  13    6.20    2.30
  -1  16 -13    4.74    4.35
   1 -16  13    5.50    2.08
  -1  16 -14    7.74   14.41
   1 -16  14    1.36    1.98
   1 -16  14    2.50    1.46
  -1  16 -14    1.55    1.91
   1 -16  14    2.33    1.44
  -1  16 -14    1.24   18.14
  -1  16 -15    9.57    7.09
   1 -16  15   19.78    2.76
  -1  16 -15    7.23    2.49
   1 -16  15   16.75    2.67
  -1  16 -15   16.01    8.74
  -1  16 -15   15.60    2.60
   1 -16  15   15.23    2.44
   1 -16  16    9.84    1.82
  -1  16 -16    8.38    3.12
   1 -16  16   11.60    1.98
  -1  16 -16    7.37    1.97
   1 -16  17   11.59    1.53
  -1  16 -17    5.76    1.54
   1 -15 -10    1.45    1.08
  -1  15  10    3.41    1.33
   1 -15  -9    9.41    1.91
   1 -15  -9    7.13    2.23
  -1  15   9   10.19    1.98
  -1  15   9   10.05    2.76
   1 -15  -8   79.36    9.23
   1 -15  -8   86.54    7.99
  -1  15   8   68.50   17.30
   1 -15  -8   89.30    8.95
  -1  15   8   67.33    9.46
  -1  15   8   42.70    8.64
  -1  15   8   83.05    8.42
  -1  15   7  191.41   30.00
   1 -15  -7   92.51   12.41
   1 -15  -7  123.34   12.89
  -1  15   7  120.07   24.05
   1 -15  -7   93.69   10.94
  -1  15   7  112.60   11.77
  -1  15   7  200.42   17.95
   1 -15  -7  134.79   11.82
   1 -15  -6   24.27    5.32
   1 -15  -6   28.78    4.60
  -1  15   6   26.93    6.42
  -1  15   6   63.06   31.79
   1 -15  -6   29.64    4.08
  -1  15   6   57.37   25.80
  -1  15   6   23.98   21.17
  -1  15   6   60.14    9.71
   1 -15  -6   34.87    6.10
  -1  15   6   35.87    4.92
   1 -15  -5   -0.19    1.57
   1 -15  -5    4.96    2.93
   1 -15  -5    5.42    1.66
   1 -15  -5    2.53    2.91
  -1  15   5   -7.01   26.71
  -1  15   5    3.47    1.90
  -1  15   5    2.15    2.95
  -1  15   5    1.53    4.99
   1 -15  -4  124.69    8.02
   1 -15  -4   11.57    5.87
   1 -15  -4   20.30    5.33
   1 -15  -4   69.80    8.15
  -1  15   4   45.62    8.16
   1 -15  -4   72.09    6.36
  -1  15   4   52.86   27.97
  -1  15   4   89.04   30.99
  -1  15   4   85.13   12.18
  -1  15   3   47.03    8.66
  -1  15   3   42.63   24.53
   1 -15  -3   72.16    8.44
   1 -15  -3   92.28    8.14
   1 -15  -3   53.97    6.46
   1 -15  -3   41.84    6.84
   1 -15  -3   29.20    7.50
  -1  15   3   69.03   11.72
  -1  15   2    3.22    4.86
   1 -15  -2    1.57    1.39
   1 -15  -2    2.86    2.24
   1 -15  -2    2.76    2.43
  -1  15   2    3.25    3.64
  -1  15   2   -0.64   19.11
  -1  15   2  -17.03   19.63
   1 -15  -2    4.04    2.74
   1 -15  -2    0.64    2.93
  -1  15   1   90.30   14.01
   1 -15  -1   99.66   11.83
  -1  15   1  104.93   23.52
   1 -15  -1  141.50   13.66
   1 -15  -1  137.99   13.55
  -1  15   1  151.88   17.89
   1 -15  -1  125.11   12.90
   1 -15   0  442.06   37.43
   1 -15   0  369.97   36.46
   1 -15   0  471.50   38.30
  -1  15   0  370.87   44.35
  -1  15   0  323.92   38.48
   1 -15   1  349.89   30.74
   1 -15   1  314.13   30.08
  -1  15  -1  221.45   35.38
  -1  15  -1  281.05   32.05
   1 -15   1  396.95   31.97
  -1  15  -1  318.22   37.66
   1 -15   1  320.93   31.59
   1 -15   2   30.17   10.01
  -1  15  -2  108.43   17.68
   1 -15   2   97.09    9.39
   1 -15   2   84.01    8.83
  -1  15  -2   71.40   10.17
  -1  15  -2   54.69   15.48
   1 -15   2  118.99   11.08
   1 -15   2   89.24   10.17
   1 -15   3   23.58    4.77
   1 -15   3   18.26    6.22
  -1  15  -3   15.14    4.99
  -1  15  -3   12.98    3.71
   1 -15   3   18.86    3.26
  -1  15  -3   18.88    9.89
  -1  15  -3    3.36    9.89
   1 -15   3   19.91    3.49
   1 -15   3   19.66    3.91
   1 -15   4   19.85    4.48
   1 -15   4   17.00    5.53
   1 -15   4   12.37    3.13
  -1  15  -4   19.12    8.26
  -1  15  -4    9.61    3.20
   1 -15   4   12.61    2.80
  -1  15  -4    8.93    4.30
   1 -15   4   15.72    3.33
  -1  15  -4    6.68    9.09
   1 -15   5   32.99    4.63
   1 -15   5   34.72    5.25
  -1  15  -5   20.03    4.29
  -1  15  -5   26.86   10.16
   1 -15   5   53.93    8.15
  -1  15  -5   10.13    4.48
  -1  15  -5   14.51   12.93
  -1  15  -6   32.63   15.87
   1 -15   6   56.73    7.38
   1 -15   6   67.05    9.13
  -1  15  -6   46.52    6.63
   1 -15   6   62.97    7.43
   1 -15   6   45.30    6.29
  -1  15  -6   58.09   12.97
  -1  15  -6   29.65    6.84
  -1  15  -7   53.84    9.30
   1 -15   7   71.60    8.37
  -1  15  -7   67.00    8.33
   1 -15   7   88.24   10.70
  -1  15  -7   93.87   14.28
   1 -15   7   76.46    8.95
  -1  15  -7   58.57   10.39
   1 -15   7   70.12    8.91
  -1  15  -7   78.03   21.47
  -1  15  -8   18.63   20.32
  -1  15  -8   39.31    9.35
  -1  15  -8   14.99    6.57
  -1  15  -8   16.85    5.47
   1 -15   8   22.43    5.15
   1 -15   8   18.97    3.69
  -1  15  -8   10.30   14.81
   1 -15   8   14.16    4.37
   1 -15   8   29.59    5.94
   1 -15   8   26.85    4.96
  -1  15  -9   -0.32   17.70
   1 -15   9    2.58    2.90
  -1  15  -9   10.28    6.64
   1 -15   9    3.00    1.94
  -1  15  -9   -1.51   32.39
  -1  15  -9    3.51    4.14
  -1  15  -9    0.46   23.53
   1 -15   9    1.59    2.80
  -1  15 -10  -27.75  116.07
   1 -15  10   34.10    5.50
  -1  15 -10   27.12    9.55
  -1  15 -10   12.82   19.77
   1 -15  10   32.89    5.52
   1 -15  10   49.67    7.40
  -1  15 -10  -11.86   45.08
  -1  15 -10   25.42    5.26
   1 -15  10   17.05    5.13
   1 -15  11    3.21    2.81
  -1  15 -11    2.89   18.04
  -1  15 -11  -35.50  122.08
   1 -15  11    3.68    2.42
   1 -15  11    3.25    2.55
  -1  15 -11    4.37    6.06
  -1  15 -11    7.63    2.95
   1 -15  11    4.20    3.30
  -1  15 -12   -0.85  124.11
   1 -15  12    6.20    2.82
   1 -15  12    9.39    2.77
  -1  15 -12   10.11    5.44
  -1  15 -12    8.15    2.82
  -1  15 -12    7.90   13.09
   1 -15  12   10.49    3.23
   1 -15  12    3.90    3.19
   1 -15  13    3.54    2.91
  -1  15 -13    0.69    6.44
   1 -15  13    9.51    2.92
   1 -15  13    6.71    2.33
  -1  15 -13    8.20   24.19
  -1  15 -13   13.06  109.40
  -1  15 -13    0.36   30.90
  -1  15 -14  -10.00   26.52
   1 -15  14   11.52    2.51
   1 -15  14    7.18    3.09
   1 -15  14   12.80    2.98
  -1  15 -14   13.60    3.48
  -1  15 -14    0.29   25.49
   1 -15  14   10.69    2.74
  -1  15 -14    2.85   20.91
  -1  15 -15   16.20   13.75
   1 -15  15   24.16    3.41
   1 -15  15   25.15    3.61
  -1  15 -15    4.87   17.06
  -1  15 -15   26.89    3.90
   1 -15  15   24.27    3.66
  -1  15 -15   20.63   14.27
  -1  15 -15   10.39    3.43
   1 -15  16    8.99    1.96
   1 -15  16    8.60    1.74
  -1  15 -16    7.95    7.36
  -1  15 -16    4.27    2.04
   1 -15  16    8.79    1.98
  -1  15 -16    7.72    1.77
  -1  15 -16    2.00    7.52
   1 -15  17    1.90    1.03
  -1  15 -17    0.98    2.02
   1 -15  17    2.34    1.00
  -1  15 -17    1.70    1.15
  -1  15 -18    6.80    1.47
   1 -15  18    9.81    1.36
   1 -14 -11   35.28    4.88
  -1  14  11   48.84    4.84
  -1  14  11   34.99    5.17
  -1  14  10   24.33    4.63
   1 -14 -10   23.28    3.46
  -1  14  10   46.47    6.54
  -1  14  10   44.77   11.94
  -1  14  10   28.34    3.88
   1 -14 -10   24.00    4.30
   1 -14  -9    1.70    1.04
  -1  14   9    1.11    1.65
   1 -14  -9    4.72    1.97
   1 -14  -9    3.95    2.62
  -1  14   9    0.50    2.19
  -1  14   9   -0.34    3.74
   1 -14  -9    2.03    1.08
  -1  14   8   38.18    8.52
  -1  14   8   39.49    5.39
  -1  14   8   29.71    6.30
  -1  14   8   33.40   19.79
   1 -14  -8   27.85    4.19
  -1  14   8   46.46   25.46
   1 -14  -8   30.29    5.95
   1 -14  -8   35.87    4.72
   1 -14  -8   34.73    5.61
   1 -14  -7   66.24    8.25
  -1  14   7  108.62   31.48
   1 -14  -7   76.79    9.70
  -1  14   7   84.20    9.01
   1 -14  -7   45.70    8.90
  -1  14   7   44.57   25.51
  -1  14   6   86.40   30.63
  -1  14   6   84.93   12.06
  -1  14   6   50.44   24.40
   1 -14  -6   46.20    7.45
   1 -14  -6   45.96    7.48
   1 -14  -6   21.53    4.86
   1 -14  -5   12.19    2.47
   1 -14  -5    9.54    3.88
  -1  14   5   22.31   20.70
  -1  14   5   19.60   24.68
  -1  14   5    7.49    2.98
   1 -14  -5    0.37    2.90
   1 -14  -5    5.28    1.94
  -1  14   5    4.40    3.86
  -1  14   5    2.79   18.41
   1 -14  -5    1.73    2.13
  -1  14   5   13.84    5.96
   1 -14  -4    8.75    3.09
   1 -14  -4    5.19    3.57
   1 -14  -4   15.92    2.95
   1 -14  -4   18.44    4.56
   1 -14  -4   20.44    3.56
  -1  14   4    6.22   13.79
  -1  14   4   33.55   16.32
  -1  14   4   11.25    5.99
  -1  14   4    9.25    3.10
  -1  14   4   12.07    5.00
  -1  14   4   14.42   17.36
  -1  14   3   21.10    7.25
   1 -14  -3   16.78    5.05
   1 -14  -3   18.89    4.04
   1 -14  -3   29.56    4.55
  -1  14   3   32.22   14.79
  -1  14   3   19.62    5.65
  -1  14   3   18.32   11.62
   1 -14  -3   22.44    3.65
   1 -14  -3   24.97    5.11
  -1  14   2   11.51    4.71
  -1  14   2   21.69   11.12
   1 -14  -2   24.85    4.74
   1 -14  -2   24.47    4.59
  -1  14   2    5.73    8.84
   1 -14  -2   23.14    4.06
   1 -14  -2   17.36    3.21
  -1  14   2   19.58    6.83
   1 -14  -2   22.73    5.46
  -1  14   2    9.31   10.67
  -1  14   1  112.92   21.50
  -1  14   1  271.12   26.78
   1 -14  -1  161.41   17.57
   1 -14  -1  206.61   19.03
  -1  14   1  163.19   24.05
   1 -14  -1  206.82   19.25
  -1  14   1  258.17   24.58
  -1  14   1  133.26   19.54
   1 -14  -1  211.62   18.63
  -1  14   0  278.62   28.17
   1 -14   0  207.62   24.11
   1 -14   0  223.87   22.71
   1 -14   0  255.58   23.97
   1 -14   0  260.43   23.40
   1 -14   0  314.90   24.62
  -1  14   0  194.27   28.11
  -1  14   0  197.72   24.73
   1 -14   1  222.18   23.80
  -1  14  -1  218.33   28.15
   1 -14   1  229.68   22.59
   1 -14   1  244.11   23.07
   1 -14   1  290.91   24.21
  -1  14  -1  186.21   24.20
   1 -14   2  110.52   12.10
  -1  14  -2   87.94   12.43
  -1  14  -2   76.81   14.54
   1 -14   2   96.69   14.16
  -1  14  -2  100.42   15.79
   1 -14   2  105.18   11.01
   1 -14   2  117.41   11.40
   1 -14   3  107.00   13.33
  -1  14  -3   77.01   13.25
  -1  14  -3   71.73   10.67
   1 -14   3   97.83   10.47
   1 -14   3   92.91    9.63
   1 -14   3  113.71   11.08
  -1  14  -3   69.10   12.95
  -1  14  -4   55.63   12.59
  -1  14  -4   57.32    9.80
   1 -14   4  132.42   13.39
  -1  14  -4  116.18   14.00
   1 -14   4   97.17   10.01
   1 -14   4  108.30    9.59
  -1  14  -4   71.49   12.35
  -1  14  -4   66.97    9.98
   1 -14   5   62.73    7.67
  -1  14  -5   59.85   10.43
  -1  14  -5  107.95   12.19
   1 -14   5   88.79   10.35
   1 -14   5   71.94    7.71
  -1  14  -5   46.08    7.97
  -1  14  -5   51.99    7.96
  -1  14  -5   51.26   11.39
  -1  14  -6   15.90    3.54
   1 -14   6   15.65    3.24
   1 -14   6   24.39    4.25
   1 -14   6   23.61    4.18
  -1  14  -6   18.27    6.78
  -1  14  -6    7.07    3.86
  -1  14  -6   13.29    8.39
   1 -14   6   20.41    4.79
  -1  14  -7    4.64    5.49
   1 -14   7    5.72    2.93
   1 -14   7    5.78    3.02
   1 -14   7    4.68    2.74
   1 -14   7    3.21    1.80
  -1  14  -7    2.80    1.72
  -1  14  -7    4.78    6.50
  -1  14  -7    5.94    9.96
  -1  14  -7    5.26    3.27
  -1  14  -8   39.85   15.42
  -1  14  -8   46.03    8.71
  -1  14  -8   68.70   10.41
   1 -14   8   60.16    7.21
   1 -14   8   57.25    7.62
  -1  14  -8   25.52    9.87
   1 -14   8   48.56    6.70
   1 -14   8   51.58    6.49
  -1  14  -8   33.80    6.93
  -1  14  -9  160.11   25.16
  -1  14  -9  132.97   17.04
   1 -14   9  143.40   14.24
   1 -14   9  118.49   14.11
  -1  14  -9   88.19   19.57
   1 -14   9  143.03   14.85
   1 -14   9  166.97   15.46
  -1  14  -9   95.23   14.23
   1 -14   9  150.09   15.23
  -1  14  -9   39.68   25.65
   1 -14   9  215.59   18.62
  -1  14 -10   63.32   20.44
  -1  14 -10   78.12   13.18
   1 -14  10   80.94   10.04
  -1  14 -10   71.93   10.20
   1 -14  10   89.29   10.33
  -1  14 -10  106.51   24.13
   1 -14  10   82.56   10.74
  -1  14 -10  102.60   90.91
  -1  14 -10   44.02   33.85
   1 -14  10  111.54   12.15
  -1  14 -11    1.08    2.06
   1 -14  11    0.26    2.55
   1 -14  11    0.58    2.86
   1 -14  11   -0.19    2.45
  -1  14 -11    4.60   18.09
  -1  14 -11   -9.25  119.49
  -1  14 -11   -0.43    5.73
   1 -14  11   -0.77    2.24
  -1  14 -12   37.35    8.66
  -1  14 -12   31.80    5.16
   1 -14  12   51.06    6.43
  -1  14 -12    9.87   14.81
  -1  14 -12   42.11  134.52
   1 -14  12   37.30    5.02
   1 -14  12    7.83    4.54
   1 -14  13   35.09    5.29
  -1  14 -13   -0.35   25.49
   1 -14  13   28.58    4.47
  -1  14 -13   21.73    9.20
  -1  14 -13   42.74   48.33
   1 -14  13   10.91    4.71
   1 -14  13   34.97    4.65
  -1  14 -13   29.56   35.51
   1 -14  13   28.97    4.69
   1 -14  14    0.45    1.73
   1 -14  14    1.07    1.31
  -1  14 -14    3.41   24.92
  -1  14 -14   -1.11    3.22
   1 -14  14    1.88    2.04
  -1  14 -14   -7.66   32.13
  -1  14 -14    0.36   33.59
   1 -14  14   -0.26    2.34
   1 -14  14    0.86    1.71
   1 -14  15   11.31    2.24
   1 -14  15    8.53    2.98
   1 -14  15   10.33    2.58
   1 -14  15   13.31    2.96
  -1  14 -15    0.29   25.65
  -1  14 -15    2.30   19.35
  -1  14 -15   10.59   16.41
   1 -14  15   13.72    2.64
  -1  14 -15   14.66    3.26
   1 -14  16    3.43    1.39
  -1  14 -16    2.87    2.17
  -1  14 -16    7.83   11.81
  -1  14 -16   -0.21   14.26
   1 -14  16    4.18    1.63
   1 -14  16    3.84    1.79
  -1  14 -16    4.53    1.67
  -1  14 -17   -0.84    4.36
   1 -14  17    0.77    1.04
  -1  14 -17    0.54    1.50
   1 -14  18    1.28    0.82
   1 -14  18    0.51    0.89
  -1  14 -18    1.18    1.04
  -1  14 -19    1.22    0.75
   1 -14  19    0.25    0.53
   1 -13 -13    5.99    1.47
  -1  13  13   11.64    1.68
  -1  13  12   40.78    5.78
  -1  13  12   39.37    5.11
  -1  13  12   56.82    5.63
   1 -13 -12   60.22    6.14
  -1  13  11   63.99    8.08
  -1  13  11   63.83    7.09
   1 -13 -11   76.65    8.29
  -1  13  11   75.95    7.47
  -1  13  10   24.57    4.18
   1 -13 -10   28.68    3.81
   1 -13 -10   24.20    3.90
  -1  13  10   43.02   19.78
   1 -13 -10   28.08    4.31
  -1  13  10   34.09    4.78
   1 -13 -10   30.35    5.67
  -1  13  10   22.11    5.05
   1 -13  -9   -0.14    1.34
  -1  13   9   -2.97   17.90
   1 -13  -9   -0.92    2.85
   1 -13  -9   -0.16    1.41
  -1  13   9    1.14    2.42
  -1  13   9   -0.19    1.42
   1 -13  -9    0.85    1.97
  -1  13   9   -2.52    4.96
   1 -13  -8    9.43    4.11
  -1  13   8   11.24    5.66
   1 -13  -8   12.52    3.77
   1 -13  -8    6.49    2.48
   1 -13  -8    4.96    2.32
  -1  13   8   14.49   29.21
  -1  13   8    6.22    2.45
  -1  13   8   12.10    3.82
  -1  13   8   19.97   20.11
  -1  13   8   25.00   25.06
   1 -13  -7   41.92    6.99
   1 -13  -7   44.50    8.56
   1 -13  -7   68.46    9.52
  -1  13   7   39.60    6.80
   1 -13  -7   63.69    7.58
  -1  13   7   47.10   20.46
   1 -13  -6   94.44   10.90
  -1  13   6  190.52   20.32
  -1  13   6  198.97   30.41
  -1  13   6  111.88   22.30
  -1  13   6  106.93    9.84
   1 -13  -6  101.41    8.55
  -1  13   6   99.00   16.58
   1 -13  -6   45.94    8.35
   1 -13  -5    0.39    2.89
   1 -13  -5    4.98    2.62
   1 -13  -5   18.51    3.04
  -1  13   5    8.01    3.34
  -1  13   5    3.62   15.90
  -1  13   5    8.27    8.58
  -1  13   5   21.86   12.38
   1 -13  -5   12.92    3.10
  -1  13   5   15.89    6.62
  -1  13   5   19.34    9.62
   1 -13  -5   14.04    4.60
  -1  13   4    6.01    3.10
   1 -13  -4   10.14    3.77
  -1  13   4   15.52   11.50
  -1  13   4    5.49    5.07
   1 -13  -4    7.79    2.73
  -1  13   4    8.98    8.47
   1 -13  -4   12.20    2.87
   1 -13  -4    7.93    2.41
   1 -13  -4    5.20    3.24
  -1  13   4   23.09    8.58
  -1  13   3   18.87    6.84
  -1  13   3   26.41    8.87
   1 -13  -3   24.47    5.72
   1 -13  -3   25.40    4.52
  -1  13   3   19.49    4.54
   1 -13  -3   30.45    5.41
  -1  13   3   29.86   11.12
   1 -13  -3   29.74    4.59
   1 -13  -2   15.40    3.78
  -1  13   2   11.04    5.49
   1 -13  -2   14.41    3.68
  -1  13   2   11.72    7.81
   1 -13  -2   15.25    4.21
  -1  13   2    5.83    6.56
  -1  13   2   15.52    6.67
   1 -13  -2   16.31    3.32
   1 -13  -1   18.18    3.28
  -1  13   1   27.53    5.60
  -1  13   1   30.03    8.43
  -1  13   1   27.33    8.26
   1 -13  -1   28.47    4.61
  -1  13   1   33.41    7.40
   1 -13  -1   18.77    4.09
   1 -13  -1   25.82    4.00
  -1  13   0   18.70    5.44
   1 -13   0   14.07    2.84
   1 -13   0   12.44    2.45
  -1  13   0   14.51    6.43
   1 -13   0   14.59    3.66
   1 -13   0   13.46    3.47
  -1  13   0   24.52    7.42
  -1  13   0   12.48    4.03
   1 -13   0   14.87    3.24
   1 -13   1   26.71    4.74
   1 -13   1   28.07    4.67
  -1  13  -1   24.52    6.99
  -1  13  -1   33.53    8.33
  -1  13  -1   49.15    7.83
   1 -13   1   28.59    4.43
   1 -13   1   23.47    3.63
   1 -13   1   22.42    5.57
  -1  13  -1   29.44    5.55
   1 -13   1   31.78    4.14
   1 -13   2   22.14    3.41
   1 -13   2   22.48    4.07
   1 -13   2   26.30    5.43
  -1  13  -2   22.24    4.84
  -1  13  -2   26.55    6.94
   1 -13   2   29.37    4.66
  -1  13  -2   21.02    6.25
  -1  13  -2   45.55    7.19
   1 -13   2   27.65    3.84
  -1  13  -3   -1.25    3.46
  -1  13  -3    5.35    2.61
   1 -13   3    6.43    1.87
   1 -13   3   10.82    3.58
   1 -13   3    6.05    2.20
   1 -13   3    5.87    1.65
   1 -13   3   10.03    2.86
  -1  13  -3    7.83    4.61
  -1  13  -4  338.25   32.38
   1 -13   4  312.85   28.86
   1 -13   4  412.21   31.44
   1 -13   4  327.11   28.35
  -1  13  -4  212.73   30.48
  -1  13  -4  246.97   29.23
   1 -13   5  466.02   36.99
  -1  13  -5  332.31   39.83
   1 -13   5  510.13   39.40
  -1  13  -5  251.57   36.93
  -1  13  -5  325.06   39.16
   1 -13   5  460.83   37.52
  -1  13  -5  340.25   37.51
  -1  13  -5  604.53   42.21
   1 -13   5  414.66   36.72
   1 -13   5  422.84   37.21
   1 -13   6  118.09   11.71
  -1  13  -6   77.67   13.08
   1 -13   6  123.12   10.69
  -1  13  -6   55.58   10.22
  -1  13  -6   84.52   10.66
   1 -13   6  113.83   10.77
  -1  13  -6   79.16   12.23
   1 -13   6  102.69   10.41
   1 -13   7   33.15    4.91
   1 -13   7   34.53    5.42
   1 -13   7   28.50    4.43
   1 -13   7   40.69    7.27
  -1  13  -7   34.47    7.12
  -1  13  -7   18.74    5.59
  -1  13  -7   29.54    8.69
  -1  13  -7   31.35    4.85
   1 -13   7   34.64    5.09
  -1  13  -7   22.16    5.08
   1 -13   8  216.55   17.59
  -1  13  -8   61.08   16.62
   1 -13   8  268.18   20.92
  -1  13  -8  170.22   19.17
   1 -13   8  177.07   16.77
  -1  13  -8  264.25   20.89
  -1  13  -8  120.22   16.89
   1 -13   8  186.14   17.54
   1 -13   8  181.05   16.99
  -1  13  -8  161.91   21.17
  -1  13  -9   72.11   13.58
  -1  13  -9  110.06   13.98
   1 -13   9  119.99   13.12
   1 -13   9  107.60   11.30
  -1  13  -9   40.40   17.42
   1 -13   9  132.27   12.05
  -1  13  -9  136.15   19.05
   1 -13   9   87.92   10.68
   1 -13   9   94.64   10.69
  -1  13  -9   69.76   10.94
  -1  13 -10   22.52    7.55
   1 -13  10   21.40    4.78
   1 -13  10   29.55    5.45
  -1  13 -10   31.61   64.80
   1 -13  10   17.02    3.90
  -1  13 -10   15.61   15.46
  -1  13 -10   10.61   12.81
   1 -13  10   21.27    4.19
  -1  13 -10   14.42    4.35
  -1  13 -11  184.63   21.19
   1 -13  11  218.35   20.93
   1 -13  11  263.88   21.86
   1 -13  11  149.98   21.17
  -1  13 -11   56.77  102.65
   1 -13  11  260.08   22.44
  -1  13 -11  150.65   26.31
  -1  13 -11  231.60   25.31
  -1  13 -12  282.47   26.00
  -1  13 -12  172.96   25.80
   1 -13  12   88.08   19.91
   1 -13  12  286.14   21.35
  -1  13 -12  228.84   21.31
  -1  13 -12   51.73   52.13
   1 -13  12  201.04   20.40
   1 -13  12  210.43   20.29
   1 -13  12  278.09   21.88
   1 -13  13  182.87   14.90
  -1  13 -13  109.69   52.35
   1 -13  13  181.76   14.20
  -1  13 -13   46.88   30.38
   1 -13  13  149.79   13.67
   1 -13  13   41.67   13.01
   1 -13  13  145.83   13.92
  -1  13 -13  121.69   17.00
   1 -13  14   39.59    5.60
   1 -13  14   42.05    5.36
  -1  13 -14    6.95   37.81
  -1  13 -14   -3.03   38.64
  -1  13 -14   10.48   26.87
  -1  13 -14   29.25    6.52
   1 -13  14   42.80    5.47
   1 -13  14   26.50    6.38
   1 -13  14   44.72    5.93
   1 -13  15   20.98    3.35
  -1  13 -15    5.93   23.64
  -1  13 -15   24.20   21.66
   1 -13  15   15.96    3.46
   1 -13  15   17.23    3.35
   1 -13  15   18.41    3.77
  -1  13 -15   15.10    3.80
   1 -13  15   19.16    3.14
   1 -13  15   12.62    3.93
   1 -13  16    2.44    1.77
  -1  13 -16    2.35    2.47
  -1  13 -16    1.61    1.73
   1 -13  16    2.23    1.82
  -1  13 -16   -0.24   14.08
   1 -13  16    1.52    1.61
  -1  13 -16    0.80   19.64
   1 -13  16    2.21    1.21
  -1  13 -17   10.80    7.02
   1 -13  17    6.92    2.00
   1 -13  17    7.41    2.12
   1 -13  17    7.48    2.03
  -1  13 -17    7.15    2.52
  -1  13 -18    9.72    2.59
   1 -13  18    7.18    1.72
   1 -13  18    5.53    1.68
  -1  13 -18    8.71    2.25
   1 -13  19   -0.34    0.75
   1 -13  19   -0.43    0.56
   1 -13  19    0.73    0.74
  -1  13 -19    0.08    0.85
   1 -12 -14    0.56    0.84
  -1  12  13    7.56    1.68
  -1  12  13    5.73    1.91
   1 -12 -13    3.80    1.08
   1 -12 -13    5.68    1.97
  -1  12  12   18.43    3.59
   1 -12 -12    8.40    2.02
  -1  12  12   22.78    3.44
   1 -12 -12   14.03    2.47
   1 -12 -12   19.16    3.88
  -1  12  12   17.66    3.04
  -1  12  12   25.66    4.87
  -1  12  11   42.22    5.69
  -1  12  11   33.54   16.56
  -1  12  11   57.35    8.52
   1 -12 -11   30.26    4.62
   1 -12 -11   25.10    4.42
   1 -12 -11   31.49    4.28
   1 -12 -11   37.09    6.32
  -1  12  11   43.40    5.44
   1 -12 -10   39.55    5.99
   1 -12 -10   38.85    5.77
   1 -12 -10   45.23    5.72
  -1  12  10   30.91   21.69
   1 -12 -10   52.14    8.24
  -1  12  10   31.47    5.66
  -1  12  10   69.40   29.44
  -1  12  10   44.79    6.77
  -1  12  10   46.93    8.84
  -1  12   9   23.27   19.27
  -1  12   9   39.43    6.34
   1 -12  -9   48.04    7.18
   1 -12  -9   43.43    6.19
  -1  12   9   58.15   10.21
   1 -12  -9   40.65    8.03
  -1  12   9   43.22   23.61
   1 -12  -9   36.24    6.07
  -1  12   9   52.45    7.83
  -1  12   8    7.30    2.80
  -1  12   8   20.94   19.22
   1 -12  -8    2.24    2.35
  -1  12   8   32.80   19.15
   1 -12  -8    5.76    4.27
  -1  12   8   15.61    6.33
   1 -12  -8    5.46    2.53
  -1  12   8   11.88   15.73
   1 -12  -8    7.82    3.69
  -1  12   8   11.45    4.57
   1 -12  -7   -0.24    2.12
  -1  12   7   29.28   13.99
  -1  12   7   27.32   26.08
  -1  12   7   14.74    4.62
  -1  12   7   14.63   15.04
   1 -12  -7   21.18    5.29
  -1  12   7   22.72    7.15
  -1  12   7    7.63    2.73
   1 -12  -7   13.99    3.37
   1 -12  -7   13.83    5.05
   1 -12  -6   39.37    7.76
   1 -12  -6   50.42    8.82
  -1  12   6   49.64    7.46
  -1  12   6   56.42   12.96
   1 -12  -6   24.50    5.53
   1 -12  -6   46.34    6.34
  -1  12   6   57.30   19.04
  -1  12   6   33.82    5.83
  -1  12   6   62.62   13.95
  -1  12   5   10.18    3.65
   1 -12  -5    8.74    3.95
   1 -12  -5    7.93    2.90
   1 -12  -5    6.41    2.47
  -1  12   5   16.23    8.34
  -1  12   5    9.81    5.60
  -1  12   5   17.51    8.15
  -1  12   5    9.71    2.76
   1 -12  -5   12.78    2.77
   1 -12  -5    0.49    3.86
   1 -12  -4    5.38    4.63
   1 -12  -4    8.44    2.49
  -1  12   4    9.95    6.74
  -1  12   4    7.77    5.06
   1 -12  -4   13.10    3.06
  -1  12   4   10.56    8.07
   1 -12  -4   10.78    3.00
  -1  12   4    5.40    2.87
   1 -12  -4   14.53    4.07
  -1  12   4   11.49    7.52
   1 -12  -3   11.66    2.71
   1 -12  -3    7.75    4.39
  -1  12   3    2.93    6.63
  -1  12   3   10.75    5.45
   1 -12  -3   16.72    4.42
  -1  12   3    9.16    3.32
   1 -12  -3   19.35    4.21
   1 -12  -3   14.32    3.17
   1 -12  -3   16.45    3.57
   1 -12  -2  148.42   15.92
   1 -12  -2  142.37   14.51
   1 -12  -2  154.18   14.76
   1 -12  -2  151.70   17.86
   1 -12  -2  121.07   14.04
  -1  12   2  129.17   18.18
  -1  12   2  125.81   14.97
  -1  12   2  139.32   20.48
  -1  12   2  207.03   21.38
   1 -12  -2  154.37   15.41
   1 -12  -1  155.86   16.87
   1 -12  -1  196.69   20.29
  -1  12   1  140.61   21.14
   1 -12  -1  187.87   17.53
  -1  12   1  239.05   23.02
  -1  12   1  154.42   22.16
   1 -12  -1  169.07   17.61
  -1  12   1  174.34   21.00
   1 -12   0  191.71   20.08
  -1  12   0  162.72   21.85
   1 -12   0  184.13   21.98
  -1  12   0  203.38   25.26
   1 -12   0  247.48   21.20
  -1  12   0  317.56   26.30
   1 -12   0  225.07   21.16
  -1  12   0  274.31   27.14
   1 -12   0  198.86   21.20
  -1  12   0  288.47   25.68
   1 -12   0  222.00   20.47
  -1  12  -1  276.08   27.90
   1 -12   1  235.90   22.47
   1 -12   1  242.70   24.54
   1 -12   1  274.71   23.37
   1 -12   1  226.17   22.30
   1 -12   1  223.08   23.17
  -1  12  -1  197.10   23.87
  -1  12  -1  309.65   28.32
   1 -12   1  227.83   23.03
  -1  12  -1  311.32   27.08
   1 -12   2   83.30    9.03
  -1  12  -2   77.13   12.23
   1 -12   2   74.43    8.28
   1 -12   2   70.99    8.87
   1 -12   2   95.79    9.31
   1 -12   2   72.46    8.34
  -1  12  -2   72.80    9.82
   1 -12   2  100.72   10.74
  -1  12  -2   86.96   11.96
   1 -12   3   77.47    8.63
   1 -12   3   87.29   10.38
  -1  12  -3   88.47   10.37
   1 -12   3   70.61    8.46
  -1  12  -3  109.22   13.15
   1 -12   3   98.76    9.58
   1 -12   3   76.13    9.10
  -1  12  -3   75.31   11.61
   1 -12   4  633.26   55.20
   1 -12   4  668.25   55.20
  -1  12  -4  520.14   56.22
  -1  12  -4  455.40   57.27
  -1  12  -4  624.96   58.70
   1 -12   4  580.04   55.50
   1 -12   4  762.59   57.28
   1 -12   5  953.78   74.80
  -1  12  -5  587.95   76.38
  -1  12  -5 1074.53   78.82
   1 -12   5 1040.84   75.49
   1 -12   5 1027.37   76.31
   1 -12   5  801.92   74.88
  -1  12  -5  745.52   75.62
   1 -12   5  905.33   74.64
  -1  12  -5  528.08   74.77
   1 -12   6  252.72   24.65
   1 -12   6  316.85   25.14
   1 -12   6  369.62   28.45
  -1  12  -6  201.76   26.80
   1 -12   6  309.01   24.81
  -1  12  -6  254.13   26.87
  -1  12  -6  165.21   24.57
   1 -12   6  292.98   25.64
  -1  12  -6  239.83   25.24
   1 -12   7    4.39    2.43
   1 -12   7    7.38    3.21
   1 -12   7    3.30    1.53
   1 -12   7    3.00    2.13
  -1  12  -7    4.09    3.30
   1 -12   7    2.81    1.91
  -1  12  -7    8.01    3.20
  -1  12  -7   14.69    4.35
  -1  12  -7   12.54    6.20
  -1  12  -7   17.17    3.13
  -1  12  -8   30.29    6.38
  -1  12  -8   20.33    6.53
  -1  12  -8   73.83    9.10
  -1  12  -8   43.99    8.02
   1 -12   8   63.33    6.80
  -1  12  -8   48.96    9.98
   1 -12   8   54.50    6.45
   1 -12   8   72.78    7.31
   1 -12   8   63.60    8.33
   1 -12   8   57.47    6.91
   1 -12   9   17.96    4.23
  -1  12  -9    9.40    3.71
  -1  12  -9    7.32    5.55
   1 -12   9   16.61    3.81
   1 -12   9   11.93    3.14
   1 -12   9   14.76    3.56
  -1  12  -9   20.57    5.76
   1 -12   9   17.00    3.29
   1 -12   9   17.50    3.51
  -1  12  -9   14.28    9.38
  -1  12 -10  327.23   29.66
   1 -12  10  217.14   22.77
   1 -12  10  261.42   23.16
  -1  12 -10  146.48   23.66
  -1  12 -10  221.41   25.03
   1 -12  10  272.57   22.86
  -1  12 -10  185.80   22.08
  -1  12 -11  295.66   37.78
   1 -12  11  327.50   34.40
  -1  12 -11  367.73   35.29
   1 -12  11  457.19   35.41
   1 -12  11  276.26   35.16
   1 -12  11  363.98   34.47
   1 -12  11  434.77   35.87
  -1  12 -11  442.88   39.53
  -1  12 -12  445.08   36.25
   1 -12  12  392.52   30.89
  -1  12 -12  177.55   55.21
  -1  12 -12  355.47   30.74
   1 -12  12  410.17   30.33
   1 -12  12  347.31   29.70
   1 -12  12  135.87   29.13
   1 -12  12  309.99   29.63
  -1  12 -12  256.72   32.59
   1 -12  13  164.69   13.39
   1 -12  13  137.05   13.00
   1 -12  13  159.38   13.93
   1 -12  13  140.68   13.32
  -1  12 -13  121.31   16.47
  -1  12 -13   69.42   49.09
  -1  12 -13   24.69   28.83
   1 -12  13   44.24   12.37
  -1  12 -14   29.50   38.76
  -1  12 -14   69.08   40.18
   1 -12  14   43.67    5.46
  -1  12 -14   43.19    7.08
   1 -12  14   36.61    5.55
  -1  12 -14   88.11  109.87
  -1  12 -14   11.88   28.01
   1 -12  14   23.02    6.26
   1 -12  14   36.82    5.26
   1 -12  14   36.52    5.71
   1 -12  15    6.30    3.42
   1 -12  15    7.14    2.20
   1 -12  15    5.74    2.54
   1 -12  15    5.57    1.96
  -1  12 -15    9.32   21.69
   1 -12  15    6.64    2.43
  -1  12 -15    8.73    3.20
  -1  12 -15   11.65   23.33
  -1  12 -15    0.38   30.29
   1 -12  16    6.73    1.87
  -1  12 -16    5.78    3.08
   1 -12  16    9.89    2.64
  -1  12 -16    6.38   17.04
   1 -12  16    6.46    2.24
  -1  12 -16   10.38   22.98
  -1  12 -16    6.94    2.40
  -1  12 -17   14.66    8.81
  -1  12 -17   11.70    3.34
   1 -12  17   17.30    3.25
   1 -12  17   14.89    2.90
   1 -12  17   20.53    3.49
   1 -12  17   15.10    2.56
  -1  12 -17   12.47   12.01
  -1  12 -18   11.86    3.33
   1 -12  18   10.33    2.32
  -1  12 -18   11.61    2.71
   1 -12  19    8.84    1.52
  -1  12 -19    9.41    2.09
   1 -12  19    7.36    1.72
  -1  12 -20    6.39    1.32
   1 -12  20    5.39    1.17
   1 -12  20    5.52    1.28
  -1  11  15    0.44    0.73
  -1  11  15    1.08    0.80
  -1  11  14    2.68    1.47
   1 -11 -14    1.62    0.87
   1 -11 -14    1.44    1.43
  -1  11  14    6.13    1.60
  -1  11  14    4.85    1.59
   1 -11 -13    2.66    1.36
  -1  11  13    3.36    1.70
   1 -11 -13    2.46    2.25
  -1  11  13    2.58    0.96
  -1  11  13    4.67    2.89
   1 -11 -12   17.19    4.46
  -1  11  12   26.43    5.88
   1 -11 -12   18.62    2.83
  -1  11  12   17.77    3.60
   1 -11 -12   12.27    2.67
  -1  11  12   17.79    2.58
   1 -11 -12   14.43    3.11
   1 -11 -11   35.47    5.48
  -1  11  11   32.99    4.35
  -1  11  11   34.88    6.20
  -1  11  11   23.14   19.60
  -1  11  11   37.14    7.68
   1 -11 -11   47.18    7.71
  -1  11  11   28.33    5.24
   1 -11 -11   33.34    5.27
   1 -11 -11   41.36    5.21
  -1  11  11   61.38   29.79
  -1  11  10  123.85   24.97
   1 -11 -10   80.09    9.38
  -1  11  10   98.52   24.38
  -1  11  10   64.56    9.40
   1 -11 -10   79.79   12.00
  -1  11  10   84.23    8.47
  -1  11  10   81.68   10.49
   1 -11 -10   60.33    9.23
  -1  11  10  100.46   13.49
  -1  11   9   78.15    8.48
   1 -11  -9   67.91    9.68
   1 -11  -9  102.62   10.85
   1 -11  -9   60.17   11.26
  -1  11   9  115.19   36.17
   1 -11  -9   73.22    9.54
  -1  11   9   61.78   20.18
  -1  11   9  107.14   14.29
  -1  11   9   84.36   11.12
  -1  11   9   50.80   16.25
  -1  11   8   77.35   11.83
   1 -11  -8   24.92    6.02
  -1  11   8   70.36    9.01
  -1  11   8   77.41   15.61
   1 -11  -8   31.62    8.05
   1 -11  -8   47.93    7.17
   1 -11  -8   76.75    9.37
  -1  11   8  106.16   19.79
   1 -11  -7   37.52    7.69
  -1  11   7   72.22   11.96
  -1  11   7   90.09   15.52
  -1  11   7   59.57    7.99
  -1  11   7   78.17   19.46
  -1  11   7   77.01   11.94
   1 -11  -7   45.54    6.31
   1 -11  -7   68.75    9.28
   1 -11  -6    6.21    2.64
  -1  11   6    3.61    3.26
   1 -11  -6   11.40    2.51
   1 -11  -6    5.23    2.57
  -1  11   6   10.97   10.04
  -1  11   6    1.94    6.75
   1 -11  -6    7.08    4.05
   1 -11  -6    6.22    4.56
  -1  11   5   51.29   12.24
   1 -11  -5   47.71    5.41
   1 -11  -5   54.39    7.68
  -1  11   5   28.49    6.18
  -1  11   5   52.90   11.38
   1 -11  -5   42.12    5.90
   1 -11  -5   37.34    5.52
   1 -11  -4   17.18    6.16
  -1  11   4   40.06    9.91
  -1  11   4   50.07   11.82
  -1  11   4   35.80    5.40
  -1  11   4   47.29    9.31
   1 -11  -4   41.91    5.28
   1 -11  -4   45.34    6.69
   1 -11  -4   45.03    5.72
  -1  11   4   21.90    5.53
   1 -11  -4   43.17    5.52
   1 -11  -3    3.64    2.42
   1 -11  -3    5.03    1.99
  -1  11   3    5.66    6.22
   1 -11  -3    2.81    1.51
  -1  11   3    6.47    5.33
   1 -11  -3    3.16    3.54
   1 -11  -3    5.40    2.63
  -1  11   3    4.29    2.73
  -1  11   3    3.67    4.08
  -1  11   2  107.93   14.83
   1 -11  -2  135.76   14.17
   1 -11  -2  143.54   14.32
  -1  11   2  150.40   18.58
  -1  11   2  161.92   19.60
   1 -11  -2  160.00   15.36
  -1  11   2  145.97   20.45
   1 -11  -2  181.32   17.81
   1 -11  -2  145.87   14.53
  -1  11   1  241.66   25.74
  -1  11   1  222.63   27.07
   1 -11  -1  270.11   24.52
  -1  11   1  278.10   26.98
   1 -11  -1  204.04   21.41
   1 -11  -1  224.42   21.54
   1 -11  -1  238.51   21.97
   1 -11  -1  219.27   22.16
   1 -11   0  188.53   17.81
   1 -11   0  201.39   19.56
  -1  11   0  272.68   22.99
   1 -11   0  172.09   18.64
   1 -11   0  159.46   17.21
   1 -11   0  172.36   17.86
   1 -11   0  169.68   18.01
  -1  11   0  225.28   23.43
  -1  11   0  222.50   21.65
  -1  11  -1   76.74   10.44
   1 -11   1   51.94    6.51
  -1  11  -1   91.42   11.15
   1 -11   1   44.81    6.19
  -1  11  -1   58.65    7.58
  -1  11  -1   92.23   10.04
   1 -11   1   45.70    6.28
   1 -11   1   51.17    5.76
   1 -11   1   55.00    7.14
   1 -11   1   49.08    5.81
  -1  11  -2   28.56    5.09
   1 -11   2   21.07    3.54
   1 -11   2   45.54    5.55
   1 -11   2   39.33    4.86
   1 -11   2   30.39    4.30
  -1  11  -2   35.19    7.03
   1 -11   2   34.04    4.40
  -1  11  -2   36.82    6.17
   1 -11   2   33.22    4.04
   1 -11   3  642.69   58.38
   1 -11   3  595.69   58.75
  -1  11  -3  500.03   59.42
   1 -11   3  621.04   58.30
  -1  11  -3  897.43   62.22
  -1  11  -3  542.71   60.80
   1 -11   3  758.28   59.02
   1 -11   3  818.58   60.02
  -1  11  -3  660.86   61.89
   1 -11   4 1626.87  119.47
  -1  11  -4 1066.98  120.04
   1 -11   4 1323.26  117.97
   1 -11   4 1272.94  118.38
   1 -11   4 1420.76  118.07
  -1  11  -4 1172.42  119.10
  -1  11  -4 1378.88  121.18
  -1  11  -5  950.04   71.75
   1 -11   5  937.97   68.53
   1 -11   5  707.92   68.05
  -1  11  -5  563.73   69.74
   1 -11   5  779.28   68.60
  -1  11  -5  493.06   68.44
   1 -11   5  988.04   68.93
   1 -11   5  888.56   69.41
  -1  11  -5  692.24   69.20
   1 -11   6  123.04   13.03
  -1  11  -6   90.97   13.25
   1 -11   6  167.72   13.44
  -1  11  -6  111.11   15.35
   1 -11   6  165.39   15.19
  -1  11  -6  143.96   15.35
   1 -11   6  123.73   13.13
  -1  11  -6  137.31   13.94
   1 -11   6  142.19   13.68
  -1  11  -7   44.66    6.89
  -1  11  -7   33.78    7.56
   1 -11   7   43.78    5.61
   1 -11   7   56.02    5.91
  -1  11  -7   18.81    5.44
  -1  11  -7   24.37    5.44
  -1  11  -7   47.42    6.02
   1 -11   7   49.61    5.56
   1 -11   7   56.32    5.73
   1 -11   7   55.61    6.92
  -1  11  -8   90.07   12.48
   1 -11   8  107.92    9.90
  -1  11  -8   61.90    9.36
   1 -11   8   91.12    9.33
  -1  11  -8   88.09   11.37
   1 -11   8   99.06   10.51
   1 -11   8  108.27   10.47
   1 -11   8   81.74    9.33
   1 -11   8   78.51    9.07
  -1  11  -8  155.97   12.82
  -1  11  -8   36.98    9.12
  -1  11  -9    6.20    4.05
   1 -11   9   11.78    2.91
   1 -11   9    7.72    2.56
   1 -11   9   12.28    2.71
  -1  11  -9    5.53    2.76
   1 -11   9    9.06    3.00
   1 -11   9   12.75    3.06
  -1  11  -9    6.57    4.17
  -1  11  -9    8.49    6.72
   1 -11  10   65.76    7.86
   1 -11  10   66.55    7.59
  -1  11 -10   69.70   12.99
   1 -11  10   55.24    7.94
  -1  11 -10   49.81    9.75
   1 -11  10   54.87    7.06
  -1  11 -11  231.33   21.98
   1 -11  11  146.83   21.38
  -1  11 -11  247.88   25.45
   1 -11  11  262.51   21.54
   1 -11  11  198.27   20.79
   1 -11  11  214.69   20.84
   1 -11  11  244.18   21.78
  -1  11 -11  183.94   23.64
  -1  11 -11   99.93   32.71
   1 -11  12   49.51    6.85
   1 -11  12   56.57    6.82
   1 -11  12   67.09    7.25
  -1  11 -12    0.55   38.01
  -1  11 -12   73.81   11.65
  -1  11 -12   57.96   12.82
  -1  11 -12   63.83    7.87
   1 -11  12   20.58    6.73
   1 -11  12   61.61    7.60
  -1  11 -13  -16.70  106.15
  -1  11 -13  -26.48   25.35
  -1  11 -13   12.79   38.58
   1 -11  13    5.44    2.18
   1 -11  13    7.98    2.44
   1 -11  13    7.95    2.97
  -1  11 -13    1.74    6.35
   1 -11  13    1.68    3.12
   1 -11  13    8.47    2.83
  -1  11 -14    6.33    3.48
   1 -11  14    6.61    2.30
   1 -11  14    3.53    3.21
   1 -11  14    8.02    2.73
   1 -11  14    9.30    3.00
  -1  11 -14  -18.65  101.40
  -1  11 -14    2.24   27.24
   1 -11  14    9.30    2.48
  -1  11 -14   -3.16   32.47
  -1  11 -14    1.78   40.10
  -1  11 -15    0.88    2.97
  -1  11 -15  -15.80   18.76
  -1  11 -15    7.45   35.68
  -1  11 -15    4.04    2.63
   1 -11  15    2.28    1.77
   1 -11  15    1.75    2.48
  -1  11 -15   12.03   25.46
   1 -11  15    4.64    2.01
   1 -11  15    2.16    2.09
   1 -11  15    1.71    2.81
  -1  11 -15    6.66   19.26
  -1  11 -16    7.33   18.55
  -1  11 -16   -0.33   24.07
   1 -11  16    8.93    2.95
  -1  11 -16    5.65    3.37
  -1  11 -16    9.22    2.72
   1 -11  16   11.26    2.85
   1 -11  16    8.06    2.35
   1 -11  17   23.64    3.75
   1 -11  17   24.44    3.59
  -1  11 -17   30.09   14.42
  -1  11 -17   17.39    9.11
  -1  11 -17   25.87    4.90
  -1  11 -18   10.70    3.55
  -1  11 -18    9.59    2.95
   1 -11  18    9.24    2.45
   1 -11  19    1.86    1.39
  -1  11 -19    3.97    1.73
   1 -11  19    0.58    1.12
   1 -11  19    2.19    0.92
   1 -11  20    3.38    1.14
  -1  11 -20    0.73    0.71
  -1  11 -20    4.67    1.25
   1 -11  20    1.63    0.92
  -1  10  16    0.73    0.68
  -1  10  15    1.52    1.12
  -1  10  15    0.68    0.64
   1 -10 -15    0.37    0.66
  -1  10  15    0.44    0.98
  -1  10  15    0.45    0.95
  -1  10  14   -0.23    0.82
  -1  10  14    1.10    1.90
  -1  10  14   -0.59    1.39
   1 -10 -14    0.34    1.01
  -1  10  14    0.26    1.64
   1 -10 -13    8.79    1.96
   1 -10 -13    5.02    1.76
  -1  10  13   12.39    3.73
  -1  10  13   20.56    4.85
  -1  10  13   15.83    2.37
   1 -10 -13    9.48    2.55
   1 -10 -13    8.47    3.60
  -1  10  13   10.75    2.86
  -1  10  12   41.80    7.88
  -1  10  12   39.83    4.97
   1 -10 -12   53.56    8.09
   1 -10 -12   37.15    5.25
   1 -10 -12   34.80    5.75
  -1  10  11  106.33   11.34
  -1  10  11  115.52   15.26
  -1  10  11  162.51   37.58
  -1  10  11   83.44   22.95
   1 -10 -11  102.06   12.63
   1 -10 -11  113.16   12.17
   1 -10 -11  123.50   14.89
  -1  10  11  144.51   26.49
  -1  10  10  169.73   28.23
   1 -10 -10  119.57   13.74
  -1  10  10  122.80   15.20
   1 -10 -10   99.41   13.67
  -1  10  10  134.51   12.81
   1 -10 -10  120.45   13.63
  -1  10  10  189.47   37.78
  -1  10  10  151.29   17.81
   1 -10 -10  115.94   16.14
  -1  10  10  120.70   22.30
  -1  10   9  137.49   21.61
   1 -10  -9   52.67   11.43
  -1  10   9  103.01   12.38
  -1  10   9  141.41   16.03
   1 -10  -9  117.35   12.05
   1 -10  -9   66.60   10.01
  -1  10   9  105.77   17.01
  -1  10   9  158.05   30.14
   1 -10  -9   70.27   10.40
   1 -10  -8   67.66   12.68
   1 -10  -8  129.51   12.70
  -1  10   8  276.88   27.75
  -1  10   8  247.86   20.60
   1 -10  -8  244.38   17.10
  -1  10   8  197.97   15.29
   1 -10  -7  309.61   24.24
   1 -10  -7  236.55   20.57
   1 -10  -7  221.27   22.47
  -1  10   7  249.04   21.97
  -1  10   7  381.59   30.26
   1 -10  -7  100.43   18.43
  -1  10   6  170.74   20.62
   1 -10  -6  104.02   11.66
   1 -10  -6   89.57   11.32
   1 -10  -6  113.49   13.58
  -1  10   6  109.37   13.02
  -1  10   6  143.77   18.31
   1 -10  -6   67.57   12.62
  -1  10   5    1.18    2.78
  -1  10   5    2.13    6.03
   1 -10  -5    1.16    2.58
   1 -10  -5   -0.83    3.35
   1 -10  -5    1.78    1.61
   1 -10  -5    0.35    1.54
   1 -10  -5    1.99    1.62
  -1  10   5    2.48    5.26
   1 -10  -4   11.49    4.54
  -1  10   4   15.14    4.36
   1 -10  -4   26.24    4.76
   1 -10  -4   23.22    3.65
  -1  10   4   22.97    8.44
  -1  10   4   20.81    7.34
   1 -10  -4   25.31    3.87
   1 -10  -4   25.43    3.86
   1 -10  -3   30.90    4.25
  -1  10   3   22.17    7.28
   1 -10  -3   28.94    4.14
  -1  10   3   26.56    8.37
   1 -10  -3   27.46    4.17
   1 -10  -3   32.60    4.97
   1 -10  -3   35.75    6.49
  -1  10   3   23.91    5.02
   1 -10  -2    4.83    1.52
  -1  10   2    2.55    2.67
   1 -10  -2    7.93    3.31
   1 -10  -2    4.75    1.46
  -1  10   2    2.60    2.22
  -1  10   2    4.99    4.33
  -1  10   2    3.06    4.38
   1 -10  -2    5.85    2.14
   1 -10  -2    5.19    1.95
   1 -10  -1   68.06    8.08
   1 -10  -1   92.83    9.88
  -1  10   1   61.85    8.27
   1 -10  -1   64.66    7.50
  -1  10   1   84.99   11.85
   1 -10  -1   69.90    7.80
  -1  10   1   79.70   10.85
   1 -10  -1   75.19    7.58
  -1  10   1   82.07   12.65
  -1  10   0  113.88   15.29
   1 -10   0   97.86   10.78
   1 -10   0   97.12   10.71
   1 -10   0  116.90   11.85
  -1  10   0  138.05   15.00
   1 -10   0  115.08   11.44
   1 -10   0  110.74   11.15
   1 -10   0  128.06   12.67
  -1  10   0  139.92   14.49
   1 -10   1  121.85   13.28
   1 -10   1  159.20   14.01
   1 -10   1  129.91   12.86
  -1  10  -1  117.57   16.02
   1 -10   1  143.98   13.31
  -1  10  -1  127.10   15.24
   1 -10   1  134.25   13.40
   1 -10   2    3.76    1.65
  -1  10  -2    0.52    1.93
   1 -10   2    1.43    0.88
  -1  10  -2    6.84    2.32
  -1  10  -2    2.55    2.67
   1 -10   2    1.68    0.97
   1 -10   2    1.02    1.12
   1 -10   2    1.64    1.53
   1 -10   2    2.06    1.16
  -1  10  -3  460.19   45.29
   1 -10   3  450.98   42.43
   1 -10   3  431.83   42.79
  -1  10  -3  369.73   43.39
   1 -10   3  546.69   43.53
   1 -10   3  464.07   42.48
   1 -10   3  547.65   43.24
  -1  10  -3  619.32   45.55
  -1  10  -4  606.18   65.73
  -1  10  -4  539.84   66.33
  -1  10  -4  697.59   67.17
   1 -10   4  853.23   65.73
   1 -10   4  777.21   65.14
   1 -10   4  701.60   65.15
   1 -10   4  741.59   64.82
   1 -10   4  777.04   64.90
   1 -10   5  852.91   60.23
  -1  10  -5  631.78   60.69
   1 -10   5  882.03   61.67
  -1  10  -5  487.59   60.92
   1 -10   5  758.20   60.48
   1 -10   5  770.77   59.88
   1 -10   5  657.33   59.98
  -1  10  -5  744.99   62.19
  -1  10  -5  400.85   59.68
  -1  10  -6   43.86    6.75
   1 -10   6   43.65    5.63
   1 -10   6   64.32    5.89
   1 -10   6   56.92    5.71
  -1  10  -6   29.82    5.57
  -1  10  -6   38.23    7.02
   1 -10   6   43.28    5.51
  -1  10  -6   52.95    6.31
   1 -10   6   56.13    6.56
   1 -10   7  169.83   16.00
   1 -10   7  184.71   15.59
  -1  10  -7  101.13   15.21
  -1  10  -7  151.58   15.67
   1 -10   7  157.08   15.45
   1 -10   7  190.42   15.65
  -1  10  -7  104.30   16.58
  -1  10  -7  160.06   16.81
   1 -10   7  161.81   15.24
   1 -10   7  179.20   16.40
   1 -10   8  444.89   35.40
  -1  10  -8  255.80   34.73
   1 -10   8  449.13   35.27
   1 -10   8  385.91   34.81
  -1  10  -8  340.03   37.21
   1 -10   8  404.46   35.72
   1 -10   8  409.29   35.48
  -1  10  -8  337.49   36.53
  -1  10  -9  229.92   29.13
   1 -10   9  363.66   29.51
   1 -10   9  271.24   28.88
   1 -10   9  331.32   29.79
  -1  10  -9  308.95   31.53
   1 -10   9  271.25   28.66
   1 -10   9  377.82   30.15
  -1  10  -9  415.65   33.58
   1 -10   9  342.02   29.56
   1 -10  10   69.00    8.54
  -1  10 -10   56.82   10.17
   1 -10  10   82.46    9.30
  -1  10 -10   90.15   11.92
   1 -10  10   84.80    9.86
  -1  10 -10   50.05   14.13
  -1  10 -10   63.46    8.94
   1 -10  10  101.74    9.38
   1 -10  11   17.44    3.37
  -1  10 -11   14.32    3.68
  -1  10 -11   13.37    7.98
  -1  10 -11   24.06   19.00
   1 -10  11   22.24    4.07
  -1  10 -11   24.05    6.68
   1 -10  11   20.94    3.63
   1 -10  11   13.15    3.96
   1 -10  11   18.44    3.53
   1 -10  12   42.84    5.74
   1 -10  12   52.89    6.08
   1 -10  12   46.88    6.13
   1 -10  12   17.63    5.88
  -1  10 -12   47.88    6.58
  -1  10 -12   32.44    9.54
  -1  10 -12    8.18   29.19
   1 -10  12   56.24    6.79
  -1  10 -12   29.24   79.81
   1 -10  13   88.93    9.40
   1 -10  13   96.64    9.82
  -1  10 -13    3.73   23.41
  -1  10 -13   53.52   90.95
  -1  10 -13   51.53   36.72
   1 -10  13  110.39    9.75
   1 -10  13   28.98    9.09
   1 -10  13  112.15   10.40
  -1  10 -13   76.75   10.90
  -1  10 -13   32.89   35.86
   1 -10  14   44.63    6.02
   1 -10  14   53.91    6.38
  -1  10 -14   42.70    7.02
   1 -10  14   48.40    6.66
   1 -10  14   56.13    6.76
  -1  10 -14   34.83   28.36
   1 -10  14   27.83    6.85
   1 -10  14   49.42    6.15
  -1  10 -14   16.89   19.42
  -1  10 -14   26.81   37.13
  -1  10 -14   30.71   26.27
  -1  10 -14   90.82   85.62
  -1  10 -15    9.38    4.08
   1 -10  15   20.59    3.95
   1 -10  15   21.09    3.63
   1 -10  15   23.32    3.71
  -1  10 -15   -7.80   32.73
  -1  10 -15   10.86   23.31
  -1  10 -15   21.72   14.98
  -1  10 -15   11.34   17.48
  -1  10 -15   19.06    4.27
   1 -10  15   20.77    4.85
  -1  10 -16  136.46   22.75
   1 -10  16  117.25   11.93
   1 -10  16  110.99   11.85
  -1  10 -16   90.89   12.98
  -1  10 -16  137.26   28.38
   1 -10  16  120.98   12.33
  -1  10 -16  128.18   12.46
  -1  10 -16   89.85   17.73
  -1  10 -17   70.19    8.65
   1 -10  17   56.71    7.08
   1 -10  17   61.99    7.09
   1 -10  17   65.24    7.82
  -1  10 -18    4.26    3.22
   1 -10  18    1.73    1.13
  -1  10 -18    4.26    2.19
   1 -10  18    6.13    2.10
   1 -10  19    6.09    1.38
  -1  10 -19    8.49    2.33
   1 -10  19    8.10    1.49
   1 -10  19    7.08    2.05
  -1  10 -19    2.80    1.47
   1 -10  19    7.68    2.14
  -1  10 -20    0.12    0.67
  -1  10 -20    1.95    1.26
   1 -10  20   -0.16    0.93
   1 -10  20    1.56    1.15
   1 -10  21    3.40    1.01
  -1  10 -21    4.43    1.06
  -1   9  16    8.26    1.80
   1  -9 -16    5.58    1.86
  -1   9  16    9.00    1.48
  -1   9  16    7.22    1.84
   1  -9 -16    6.62    1.44
   1  -9 -15    4.27    1.61
  -1   9  15    7.62    1.59
  -1   9  15    4.90    1.99
  -1   9  15    5.82    2.07
   1  -9 -14    5.99    2.24
   1  -9 -14    8.71    1.88
  -1   9  14   13.22    3.87
  -1   9  14   14.05    2.33
  -1   9  14    8.04    2.69
  -1   9  14   10.92    3.28
  -1   9  13   82.52   10.58
   1  -9 -13   84.07    9.07
  -1   9  13   87.08   11.69
  -1   9  13   80.63    8.87
   1  -9 -13   85.15    9.90
   1  -9 -12  240.03   21.79
  -1   9  12  205.71   21.06
  -1   9  12  321.24   34.18
  -1   9  12  193.37   22.86
   1  -9 -12  204.97   22.25
  -1   9  12  342.59   40.43
  -1   9  12  243.10   25.00
  -1   9  11  165.44   35.13
  -1   9  11  168.17   27.14
  -1   9  11  143.32   17.25
  -1   9  11  125.83   22.20
  -1   9  11   98.88   15.26
   1  -9 -11  139.47   14.01
   1  -9 -11  129.23   16.31
   1  -9 -11  115.97   14.25
   1  -9 -10   12.69    3.95
  -1   9  10   17.02   16.70
  -1   9  10   15.13   11.24
   1  -9 -10   15.22    3.75
  -1   9  10   28.12    6.80
   1  -9 -10   13.56    3.62
  -1   9  10   16.66   26.81
   1  -9 -10   12.70    5.72
  -1   9   9    0.59    4.39
  -1   9   9   16.70   12.38
   1  -9  -9    2.34    2.65
   1  -9  -9    0.43    3.83
  -1   9   9    7.18    4.71
   1  -9  -9    1.39    2.13
   1  -9  -9    1.61    2.47
  -1   9   9   14.43   18.88
  -1   9   8   18.57    6.02
   1  -9  -8   13.19    4.26
  -1   9   8   23.40   11.39
   1  -9  -8    4.97    2.55
   1  -9  -8    8.80    3.07
   1  -9  -8    2.86    3.53
  -1   9   8   20.10    9.11
  -1   9   8    6.29    4.03
   1  -9  -7   27.69    6.25
   1  -9  -7   33.42    6.53
   1  -9  -7   23.69    4.57
   1  -9  -7   19.67    4.36
  -1   9   7   42.86    8.22
  -1   9   7   35.46    6.47
   1  -9  -6   53.37    7.20
   1  -9  -6   26.30    7.40
   1  -9  -6   53.76    7.07
  -1   9   6   65.25    9.99
  -1   9   6   97.20    9.95
  -1   9   6   91.42   13.47
  -1   9   6   71.17    9.19
   1  -9  -6   51.01    8.23
   1  -9  -5   36.58    5.69
  -1   9   5   22.04    5.28
   1  -9  -5   15.30    5.13
  -1   9   5   35.35    8.81
   1  -9  -5   31.69    4.59
   1  -9  -5   35.60    4.73
  -1   9   5   28.43    8.76
  -1   9   5   38.63    7.05
  -1   9   5   34.07    5.93
   1  -9  -5   32.49    4.09
   1  -9  -4    9.25    2.06
   1  -9  -4    9.57    2.87
  -1   9   4    4.80    2.79
   1  -9  -4    6.67    1.80
  -1   9   4   13.82    5.98
   1  -9  -4   10.10    3.57
   1  -9  -4    8.27    2.02
  -1   9   4    3.47    2.49
  -1   9   4   11.58    6.19
  -1   9   3   96.41   14.09
   1  -9  -3   76.84    8.28
  -1   9   3   49.03    8.24
   1  -9  -3   65.61    7.32
   1  -9  -3   61.31    7.19
  -1   9   3   74.80   11.83
   1  -9  -3   69.10    7.32
   1  -9  -3   83.10    9.76
  -1   9   2   44.78    9.17
   1  -9  -2   32.76    4.39
  -1   9   2   52.20    9.02
   1  -9  -2   43.58   10.44
   1  -9  -2   49.20    6.48
   1  -9  -2   39.87    5.04
  -1   9   2   36.61    5.62
   1  -9  -2   35.34    4.31
   1  -9  -2   31.85    4.30
  -1   9   1    3.45    3.67
   1  -9  -1    1.49    1.15
   1  -9  -1    2.22    0.96
   1  -9  -1    1.27    1.24
   1  -9  -1    0.19    1.51
   1  -9   0  103.67    9.62
   1  -9   0  111.38   10.78
   1  -9   0   93.62    9.26
   1  -9   1  577.82   57.32
  -1   9  -1  655.84   61.44
   1  -9   1  684.14   57.28
  -1   9  -1  633.57   59.37
  -1   9  -1  804.02   61.74
   1  -9   1  607.10   56.92
   1  -9   1  830.55   67.95
  -1   9  -2  745.48   70.71
   1  -9   2 1043.84   80.85
  -1   9  -2  764.55   68.39
  -1   9  -2  756.72   70.48
  -1   9  -2  754.37   71.79
   1  -9   2  825.75   68.26
  -1   9  -2  771.20   68.94
  -1   9  -2  958.14   72.47
   1  -9   2  836.64   69.07
   1  -9   2  654.87   67.86
   1  -9   3  413.76   38.00
  -1   9  -3  404.63   38.24
  -1   9  -3  421.82   41.31
  -1   9  -3  415.49   40.52
   1  -9   3  600.33   51.75
   1  -9   3  396.87   40.02
  -1   9  -3  569.00   42.55
   1  -9   4  200.45   18.37
   1  -9   4  189.22   18.57
  -1   9  -4  193.18   18.43
   1  -9   5   42.39    4.59
   1  -9   5   45.41    4.83
   1  -9   5   42.75    4.83
  -1   9  -5   23.90    4.57
  -1   9  -5   44.11    4.78
   1  -9   5   31.90   10.19
   1  -9   6   40.39    4.36
   1  -9   6   50.38    8.28
  -1   9  -6   29.75    4.24
   1  -9   6   40.52    4.44
   1  -9   6   36.13    4.47
  -1   9  -6   21.05    4.28
   1  -9   6   41.35    4.98
   1  -9   6   45.57    4.65
  -1   9  -6   27.14    5.51
   1  -9   7  172.13   13.80
   1  -9   7  151.15   13.38
  -1   9  -7   80.02   13.20
   1  -9   7  170.50   13.78
   1  -9   7  179.04   19.21
  -1   9  -7  139.34   13.85
   1  -9   7  161.84   14.24
  -1   9  -7   81.96   14.26
   1  -9   8  364.37   32.63
  -1   9  -8  324.33   33.94
   1  -9   8  341.65   32.30
   1  -9   8  319.12   32.04
  -1   9  -8  330.14   34.40
   1  -9   8  367.66   32.94
  -1   9  -8  268.57   32.39
   1  -9   8  443.44   33.07
   1  -9   8  413.23   32.66
   1  -9   9  343.80   30.31
   1  -9   9  318.39   30.42
   1  -9   9  372.36   30.94
  -1   9  -9  221.71   30.47
  -1   9  -9  342.81   32.57
  -1   9  -9  296.04   30.43
   1  -9   9  317.92   30.01
   1  -9  10  300.08   25.82
   1  -9  10  283.74   26.09
  -1   9 -10  201.22   26.33
   1  -9  10  273.81   25.67
  -1   9 -10  284.53   26.23
   1  -9  10  243.42   26.22
  -1   9 -10  299.28   28.65
   1  -9  11  299.04   24.43
   1  -9  11  267.93   24.31
  -1   9 -11  142.26   48.26
  -1   9 -11  107.46   29.92
  -1   9 -11  190.95   25.21
  -1   9 -11  312.30   25.23
  -1   9 -11  296.89   28.42
   1  -9  11  271.42   24.14
   1  -9  11  149.50   24.27
   1  -9  11  308.51   24.97
  -1   9 -12   14.40   17.35
   1  -9  12  178.24   13.88
   1  -9  12  145.79   13.71
   1  -9  12  178.78   14.41
  -1   9 -12  130.57   15.19
   1  -9  12  171.71   13.72
  -1   9 -12  166.33   14.30
  -1   9 -12   70.06   66.36
  -1   9 -12   57.75   28.28
   1  -9  12   41.03   12.72
   1  -9  13   46.85    5.80
  -1   9 -13    6.59   20.94
  -1   9 -13    0.85   33.59
  -1   9 -13   40.24   75.82
   1  -9  13   52.25    6.21
   1  -9  13   54.11    6.11
  -1   9 -13   39.72    6.78
  -1   9 -13   32.61   26.99
   1  -9  13   21.40    6.14
  -1   9 -14    2.03   22.61
  -1   9 -14    0.53   18.09
  -1   9 -14   30.58    5.22
   1  -9  14   33.29    4.64
  -1   9 -14   19.00   20.41
   1  -9  14   30.90    4.77
  -1   9 -14    2.86   32.05
   1  -9  14   19.60    5.64
  -1   9 -15  244.35   35.00
  -1   9 -15  274.28   42.06
   1  -9  15  293.23   27.38
   1  -9  15  298.79   27.99
   1  -9  15  326.84   27.61
  -1   9 -15  184.93   27.82
   1  -9  15  311.15   27.73
  -1   9 -15  217.99   31.69
  -1   9 -15  351.69   28.41
  -1   9 -16  323.17   36.32
   1  -9  16  370.16   35.27
   1  -9  16  427.78   35.46
  -1   9 -16  445.20   35.77
  -1   9 -16  444.14   44.53
   1  -9  16  363.77   35.71
  -1   9 -16  395.80   39.49
  -1   9 -16  313.74   37.63
   1  -9  16  353.57   35.33
   1  -9  17  151.83   16.59
   1  -9  17  154.49   16.15
  -1   9 -17  217.02   19.49
   1  -9  17  165.77   16.10
  -1   9 -17  146.48   17.30
  -1   9 -17  190.26   17.78
   1  -9  18   11.74    2.21
   1  -9  18   10.70    2.80
  -1   9 -18    7.27    2.72
   1  -9  19   39.28    4.91
   1  -9  19   45.64    4.46
  -1   9 -19   50.18    5.36
   1  -9  20   11.87    2.24
   1  -9  20   15.90    2.00
  -1   9 -20    7.03    1.70
  -1   9 -20   20.37    2.70
  -1   9 -21    6.14    1.27
  -1   8  17    3.11    1.33
   1  -8 -17    2.77    0.95
  -1   8  17    4.74    1.09
   1  -8 -17    2.63    1.28
  -1   8  17    2.94    1.10
  -1   8  16   77.94    6.71
   1  -8 -16   50.05    6.53
  -1   8  16   67.19    6.98
   1  -8 -16   48.00    7.00
   1  -8 -15   38.08    4.81
   1  -8 -15   38.54    6.26
   1  -8 -15   44.70    5.70
  -1   8  15   47.98    6.11
  -1   8  15   52.80    5.42
   1  -8 -14    1.93    2.06
   1  -8 -14    1.01    1.30
  -1   8  14    1.12    3.10
  -1   8  14    1.48    2.65
  -1   8  14    3.30    1.56
  -1   8  13  105.82   11.19
  -1   8  13   95.51   12.81
   1  -8 -13   98.34   12.01
   1  -8 -13  111.26   11.49
  -1   8  13  143.35   23.04
  -1   8  13  110.44   13.93
  -1   8  12  229.07   25.28
   1  -8 -12  250.49   23.73
  -1   8  12  365.30   35.69
  -1   8  12  324.19   41.32
  -1   8  12  257.21   26.85
   1  -8 -12  205.14   23.97
   1  -8 -11  162.70   16.38
  -1   8  11  172.50   26.30
   1  -8 -11  135.17   16.57
  -1   8  11  182.82   34.95
  -1   8  11  210.70   21.48
  -1   8  11  134.08   17.53
   1  -8 -10    9.64    3.43
  -1   8  10   13.54   12.45
  -1   8  10   19.86   21.13
   1  -8 -10   11.41    3.25
   1  -8 -10    8.41    4.81
  -1   8  10   20.79    6.58
   1  -8 -10   14.98    3.65
  -1   8  10   12.16    5.87
  -1   8   9  188.89   20.12
  -1   8   9  201.54   18.52
   1  -8  -9   87.79   11.86
   1  -8  -9   67.92   11.08
   1  -8  -9  175.29   14.54
   1  -8  -9   81.39   13.20
  -1   8   9  166.61   21.27
  -1   8   8  120.57   12.33
  -1   8   8  205.80   20.23
   1  -8  -8  185.90   14.29
  -1   8   8  212.63   19.37
  -1   8   8  198.89   17.21
  -1   8   8  248.91   15.75
   1  -8  -8   94.87   10.31
  -1   8   7   49.44   10.37
  -1   8   7   25.49    5.54
  -1   8   7   49.52    6.96
   1  -8  -7   17.04    3.89
   1  -8  -7   28.60    4.64
   1  -8  -7   22.60    5.43
  -1   8   7   40.76    7.67
   1  -8  -7   27.27    5.83
  -1   8   6   72.46    8.64
   1  -8  -6   54.76    7.71
  -1   8   6   58.69    9.19
   1  -8  -6   50.72    6.31
  -1   8   6   54.10    8.04
   1  -8  -6   53.72    6.54
   1  -8  -5   63.01    6.42
  -1   8   5   55.49   10.41
   1  -8  -5   58.56    6.42
   1  -8  -5   26.50    6.71
  -1   8   5   60.02    8.99
  -1   8   5   34.34    6.93
   1  -8  -5   60.99    7.43
   1  -8  -5   49.04    5.64
  -1   8   5   63.78    8.13
  -1   8   4   12.90    3.77
   1  -8  -4   19.33    2.85
  -1   8   4   10.54    6.22
  -1   8   4   17.21    5.87
   1  -8  -4   18.84    3.53
  -1   8   4   20.42    4.59
   1  -8  -4   16.97    2.85
   1  -8  -4   17.05    4.22
  -1   8   3   18.78    7.10
  -1   8   3   21.00    6.00
   1  -8  -3   21.18    3.04
   1  -8  -3   27.59    3.90
   1  -8  -3   22.16    4.09
   1  -8  -3   25.53    4.61
  -1   8   2    4.99    3.59
  -1   8   2    2.01    2.58
   1  -8  -2    0.42    1.83
  -1   8   2    0.50    1.59
   1  -8  -2    1.92    1.36
  -1   8   2    0.99    1.42
  -1   8   1  148.50   15.54
  -1   8   1  137.79   12.35
   1  -8  -1  100.96   11.36
   1  -8  -1  116.34   11.19
   1  -8  -1  122.57   12.31
  -1   8   1  131.95   15.77
  -1   8   1  141.62   13.74
   1  -8  -1  144.37   17.20
  -1   8   1  105.45   12.01
   1  -8   0  479.74   43.73
  -1   8   0  480.64   44.37
  -1   8   0  523.61   47.40
   1  -8   0  538.74   44.57
  -1   8   0  485.48   47.76
   1  -8   0  581.58   50.84
  -1   8   0  476.46   46.14
   1  -8   0  472.39   43.82
  -1   8   0  467.35   45.71
   1  -8   1  465.08   46.46
  -1   8  -1  448.20   42.10
  -1   8  -1  504.99   43.25
   1  -8   1  433.39   39.75
  -1   8  -1  439.29   40.12
  -1   8  -1  467.70   40.51
  -1   8  -1  421.92   43.02
  -1   8  -1  405.87   41.53
   1  -8   2 1961.05  143.13
  -1   8  -2 1809.29  137.12
  -1   8  -2 1562.05  133.79
   1  -8   2 1385.95  133.34
  -1   8  -2 1575.36  136.07
  -1   8  -2 1585.01  135.80
  -1   8  -2 1479.53  136.53
  -1   8  -3 2801.38  232.44
  -1   8  -3 2894.96  232.86
  -1   8  -3 2623.17  232.71
  -1   8  -3 3603.97  234.13
   1  -8   3 3451.84  240.89
   1  -8   3 2538.00  231.82
  -1   8  -3 2500.07  230.12
   1  -8   3 2414.70  229.88
   1  -8   4 1172.53  105.88
   1  -8   4 1512.08  114.91
   1  -8   4 1142.98  103.95
   1  -8   4 1426.91  107.94
  -1   8  -4 1258.84  106.53
  -1   8  -4 1101.80  103.94
   1  -8   5  569.27   60.03
   1  -8   5  661.33   55.67
  -1   8  -5  603.42   54.37
  -1   8  -5  542.80   51.82
   1  -8   5  605.25   54.03
  -1   8  -5  580.12   54.39
  -1   8  -6  227.78   23.94
   1  -8   6  250.82   24.76
  -1   8  -6  216.29   20.89
  -1   8  -6  254.68   23.62
  -1   8  -6  214.50   23.31
   1  -8   6  195.17   26.82
   1  -8   6  211.06   22.78
  -1   8  -7   86.32    9.72
   1  -8   7   59.81    6.86
   1  -8   7   86.34   10.97
   1  -8   7   61.94    6.41
  -1   8  -7   66.27    7.91
  -1   8  -7   33.80    6.53
   1  -8   7   57.91    6.49
  -1   8  -7   76.08    7.11
  -1   8  -8   18.80    4.46
  -1   8  -8   15.89    4.08
  -1   8  -8    8.67    2.64
   1  -8   8    9.01    2.02
  -1   8  -8   21.95    4.21
   1  -8   8   13.15    2.63
   1  -8   8   10.41    2.39
   1  -8   8   10.03    2.19
  -1   8  -8   13.65    2.75
   1  -8   9    6.80    2.14
  -1   8  -9    4.83    2.61
   1  -8   9    6.82    1.82
   1  -8   9    4.64    2.05
  -1   8  -9   11.52    4.08
  -1   8  -9    9.64    2.40
   1  -8   9    7.05    1.85
  -1   8  -9    2.82    4.55
  -1   8  -9   10.50    4.25
  -1   8 -10  137.17   17.81
  -1   8 -10  196.49   17.85
  -1   8 -10   92.99   26.98
   1  -8  10  208.51   17.54
  -1   8 -10  112.62   19.76
   1  -8  10  198.39   17.43
  -1   8 -10  208.12   20.25
   1  -8  10  208.35   17.91
   1  -8  10  131.95   17.53
   1  -8  11  223.98   25.33
  -1   8 -11  352.69   29.68
   1  -8  11  331.82   25.73
   1  -8  11  113.49   24.81
  -1   8 -11  169.58   30.28
   1  -8  11  364.50   25.90
   1  -8  11  347.57   25.61
  -1   8 -11  236.46   26.25
  -1   8 -11  155.97   47.59
  -1   8 -11  373.00   26.43
  -1   8 -12  111.90   12.78
  -1   8 -12   93.25   58.57
  -1   8 -12   56.75   22.51
   1  -8  12  161.68   12.38
  -1   8 -12   41.53   17.19
   1  -8  12  155.55   12.10
   1  -8  12   42.12   11.40
   1  -8  12  135.73   12.10
  -1   8 -13    1.16   28.92
   1  -8  13   28.95    4.46
   1  -8  13   32.52    4.98
   1  -8  13   19.95    5.08
  -1   8 -13   23.53   19.45
   1  -8  13   32.37    4.48
  -1   8 -13   11.07   19.05
  -1   8 -13   36.98   57.58
  -1   8 -13   25.77    4.88
  -1   8 -14  104.40   17.32
   1  -8  14   58.02    9.56
  -1   8 -14   81.20    9.41
   1  -8  14   95.71    9.74
  -1   8 -14   53.90   19.23
   1  -8  14   92.50    9.31
  -1   8 -14   48.01   32.42
  -1   8 -14   56.16   21.84
  -1   8 -14   46.08    9.12
   1  -8  14   92.04    9.15
  -1   8 -15  431.40   47.29
  -1   8 -15  514.06   38.36
  -1   8 -15  335.28   40.88
   1  -8  15  391.23   37.59
   1  -8  15  391.27   37.55
  -1   8 -15  412.70   43.12
  -1   8 -15  334.70   38.50
   1  -8  15  416.23   38.08
  -1   8 -16  611.20   54.39
  -1   8 -16  661.39   51.89
  -1   8 -16  482.19   49.84
   1  -8  16  439.67   48.01
  -1   8 -16  523.99   49.57
   1  -8  16  592.95   48.44
   1  -8  16  533.87   48.85
   1  -8  17  142.62   14.39
  -1   8 -17  157.66   15.68
  -1   8 -17  139.45   15.68
   1  -8  17  120.93   14.63
  -1   8 -18   11.08    2.92
   1  -8  18    6.80    2.23
   1  -8  18    4.56    1.70
   1  -8  18    7.23    1.68
  -1   8 -19   68.24    9.03
   1  -8  19   83.09    9.50
  -1   8 -19  108.52    9.98
   1  -8  19  111.66    9.37
  -1   8 -20   19.11    3.87
   1  -8  20   35.03    4.52
  -1   8 -20   63.93    5.26
  -1   8 -20   65.21    5.26
   1  -8  20   44.16    4.38
   1  -8  20   46.50    4.94
  -1   8 -21    0.37    0.74
   1  -8  21    0.71    0.90
   1  -8  21    0.73    0.61
  -1   7  18   14.05    2.37
   1  -7 -18   10.96    1.92
   1  -7 -18   12.72    2.25
  -1   7  17   29.70    3.38
  -1   7  17   23.48    3.76
   1  -7 -17   21.67    3.73
   1  -7 -17   22.91    3.37
  -1   7  17   26.42    3.48
   1  -7 -16   84.98    9.57
   1  -7 -16   76.98    8.80
   1  -7 -16   66.44    7.95
  -1   7  16   89.93    9.13
   1  -7 -15  100.47   11.08
  -1   7  15  134.30   11.73
   1  -7 -15  119.33   12.94
  -1   7  15  105.75   12.14
   1  -7 -15  105.21   11.83
  -1   7  14   45.48    5.21
   1  -7 -14   32.49    6.38
  -1   7  14   36.30    6.57
   1  -7 -14   30.21    4.59
  -1   7  14   44.75    7.08
   1  -7 -14   28.41    5.13
  -1   7  13    1.84   23.97
  -1   7  13    5.20    3.61
   1  -7 -13    3.23    2.47
  -1   7  13   -3.97   17.38
  -1   7  13    2.75    5.66
   1  -7 -13    2.14    1.79
  -1   7  12   53.27   28.48
   1  -7 -12   32.01    6.10
  -1   7  12   38.32    8.78
  -1   7  12   60.94   20.15
  -1   7  12   62.21   10.49
   1  -7 -12   45.50    6.04
  -1   7  11   -4.58    5.88
  -1   7  11    2.98    4.43
  -1   7  11    8.08   13.71
   1  -7 -11    2.83    1.97
  -1   7  11  -11.32   23.34
   1  -7 -11    1.94    2.23
  -1   7  10    8.97    4.72
  -1   7  10   17.78    5.88
  -1   7  10    9.86    9.82
   1  -7 -10   11.73    3.16
  -1   7  10   10.60   15.27
   1  -7 -10   11.32    3.52
   1  -7  -9   60.12    8.38
  -1   7   9  145.71   17.20
   1  -7  -9   52.13    9.48
   1  -7  -9   41.32    7.70
  -1   7   9   75.98   10.12
  -1   7   9  117.72   13.58
  -1   7   9  144.78   12.56
  -1   7   9  135.14   15.60
  -1   7   8  120.17   13.63
   1  -7  -8   54.34    6.36
  -1   7   8  114.36   10.33
  -1   7   8  102.96   11.79
  -1   7   8  115.63   14.30
  -1   7   7   18.36    4.62
   1  -7  -7    6.58    3.15
  -1   7   7   20.43    7.11
   1  -7  -7    7.29    2.25
  -1   7   7   24.76    6.76
  -1   7   7   17.90    5.12
   1  -7  -7   11.42    2.69
  -1   7   6    9.20    2.75
   1  -7  -6   12.54    3.32
  -1   7   6    7.43    3.07
  -1   7   6   10.65    5.51
  -1   7   6    7.74    3.86
   1  -7  -6   10.67    2.26
  -1   7   6    6.58    3.25
   1  -7  -6   13.75    2.59
  -1   7   5    1.80    2.61
   1  -7  -5   10.06    2.02
   1  -7  -5   10.03    2.70
   1  -7  -5    7.92    2.36
  -1   7   5    2.80    2.49
   1  -7  -5    8.97    2.52
  -1   7   5    3.76    2.92
  -1   7   5    3.40    4.81
   1  -7  -5    9.58    1.99
   1  -7  -4   23.82    4.16
   1  -7  -4   23.58    3.04
  -1   7   4   26.64    5.33
  -1   7   4   23.61    6.07
  -1   7   4   31.25    5.27
   1  -7  -4   31.29    6.63
  -1   7   4   19.06    3.63
   1  -7  -3  139.05   13.43
   1  -7  -3  132.73   11.95
  -1   7   3  106.19   13.99
  -1   7   3  121.05   15.82
   1  -7  -3  131.32   16.16
  -1   7   3  113.12   12.70
  -1   7   3   97.58   15.13
   1  -7  -3  168.52   17.16
  -1   7   3  129.20   14.04
   1  -7  -2  245.82   22.61
   1  -7  -2  255.99   25.50
  -1   7   2  210.85   25.13
  -1   7   2  177.48   22.32
  -1   7   2  236.16   22.31
  -1   7   2  239.36   23.50
   1  -7  -2  269.96   26.45
  -1   7   2  283.30   25.86
   1  -7  -2  245.32   21.45
  -1   7   2  248.46   23.74
   1  -7  -1  689.64   59.98
   1  -7  -1  650.08   60.34
  -1   7   1  692.42   60.93
  -1   7   1  720.35   62.03
   1  -7  -1  622.12   60.64
  -1   7   1  653.05   60.67
  -1   7   1  863.79   64.46
   1  -7   0  927.59   75.51
   1  -7   0  767.54   69.86
  -1   7   0  836.38   72.11
  -1   7   0  792.01   73.27
   1  -7   0  732.97   70.02
  -1   7   0  818.20   71.75
  -1   7   0  885.20   73.19
  -1   7   0  821.66   70.41
  -1   7  -1  322.94   27.00
   1  -7   1  247.27   26.51
  -1   7  -1  299.80   29.41
   1  -7   1  325.96   31.83
  -1   7  -1  370.11   29.84
  -1   7  -1  304.94   28.40
  -1   7  -1  325.35   27.29
  -1   7  -1  314.78   28.75
   1  -7   2 1702.22  128.82
  -1   7  -2 1343.74  124.10
  -1   7  -2 1593.14  125.00
   1  -7   2 1305.97  123.61
  -1   7  -2 1404.37  122.31
   1  -7   2 1323.40  122.16
  -1   7  -2 1336.34  124.49
   1  -7   2 1427.47  125.43
  -1   7  -2 1413.10  123.93
   1  -7   3 1237.78   87.32
  -1   7  -3 1242.08   82.73
  -1   7  -3  846.85   79.39
   1  -7   3  951.30   82.09
   1  -7   3  962.43   82.06
  -1   7  -3  849.07   81.23
   1  -7   3  877.18   80.91
   1  -7   3  851.81   79.30
  -1   7  -3  869.10   81.07
   1  -7   4  324.10   33.23
  -1   7  -4  387.73   34.02
  -1   7  -4  356.96   31.91
   1  -7   4  383.05   33.78
   1  -7   4  423.64   38.92
   1  -7   4  323.77   31.88
   1  -7   4  395.13   34.66
   1  -7   5  289.89   26.64
   1  -7   5  268.94   28.31
  -1   7  -5  283.17   26.76
   1  -7   5  347.67   30.00
  -1   7  -5  298.13   26.90
  -1   7  -5  328.18   29.07
   1  -7   5  313.94   33.03
   1  -7   5  286.26   27.70
  -1   7  -5  299.05   28.94
   1  -7   6  114.78   12.49
   1  -7   6   96.73    9.89
   1  -7   6  138.58   13.78
   1  -7   6   74.85   10.00
   1  -7   6  128.57   12.64
  -1   7  -6  106.44   10.27
  -1   7  -6  121.47   12.42
   1  -7   6   98.47   14.86
  -1   7  -6  118.94   12.82
  -1   7  -6  122.83   13.15
  -1   7  -6  114.08   10.43
   1  -7   7  101.77   12.36
   1  -7   7   93.35   13.11
  -1   7  -7  106.04   12.22
  -1   7  -7   91.01    9.16
  -1   7  -7   89.58   11.40
  -1   7  -7   97.84   11.14
  -1   7  -7   98.12    9.27
   1  -7   7   71.40   10.60
   1  -7   7   79.09   10.90
   1  -7   7   65.99    9.16
   1  -7   8  158.32   16.56
   1  -7   8  135.29   11.53
  -1   7  -8  134.75   12.04
  -1   7  -8  117.63   14.63
   1  -7   8  127.83   12.59
   1  -7   8  152.72   15.43
  -1   7  -8   72.30   11.36
  -1   7  -8  117.47   12.90
   1  -7   8  121.24   11.72
  -1   7  -8   60.80   12.21
  -1   7  -8  138.44   14.32
   1  -7   9   39.18    5.40
   1  -7   9   37.18    5.05
  -1   7  -9   43.51    6.72
   1  -7   9   44.41    5.06
   1  -7   9   40.33    4.87
   1  -7   9   54.99    9.33
  -1   7  -9   26.27    6.81
  -1   7  -9   37.87    5.08
  -1   7  -9   21.02   10.45
  -1   7  -9   40.63    5.83
  -1   7 -10    6.57    7.92
   1  -7  10    4.62    2.20
   1  -7  10   18.03    3.56
   1  -7  10    9.80    1.96
  -1   7 -10    4.75    1.84
   1  -7  10    7.53    1.92
  -1   7 -10    5.66    3.14
   1  -7  10    7.19    1.91
  -1   7 -10    2.78   17.82
  -1   7 -10    3.88    2.96
   1  -7  11   13.64    5.99
  -1   7 -11   17.36    8.78
  -1   7 -11   71.47    8.02
   1  -7  11   96.17    7.28
  -1   7 -11   64.40   35.37
   1  -7  11   90.37    7.43
  -1   7 -11   49.51   14.20
   1  -7  11   99.11    7.62
  -1   7 -12  104.91   12.12
   1  -7  12   55.04   11.62
  -1   7 -12  133.41   44.84
  -1   7 -12   96.62   24.87
   1  -7  12  154.91   12.70
   1  -7  12  156.80   12.27
  -1   7 -12   36.64   16.08
   1  -7  12  138.46   12.11
  -1   7 -12   93.41   19.48
   1  -7  13   61.00    9.54
  -1   7 -13   62.35   18.70
  -1   7 -13   42.74   15.47
   1  -7  13   86.93    8.93
  -1   7 -13   95.69   16.63
   1  -7  13   84.92    9.39
   1  -7  13   89.25    8.98
  -1   7 -13   68.05    8.90
  -1   7 -13   47.07   27.38
  -1   7 -14    0.24    2.08
  -1   7 -14    3.99   14.28
  -1   7 -14    0.93    1.65
   1  -7  14   -0.88    2.02
  -1   7 -14   -0.34   24.17
   1  -7  14    0.88    1.46
  -1   7 -14   -6.95   13.93
  -1   7 -15   30.98    6.03
  -1   7 -15   37.02   13.50
   1  -7  15   45.84    6.16
  -1   7 -15   45.33    5.65
   1  -7  15   43.31    5.62
  -1   7 -15   45.22   13.53
  -1   7 -15   36.77   20.22
   1  -7  16   91.41   10.32
  -1   7 -16   97.77   10.83
  -1   7 -16   85.14   13.07
   1  -7  16   72.95    9.54
  -1   7 -17   13.29    4.13
   1  -7  17   16.19    2.79
   1  -7  17    5.58    2.31
  -1   7 -17   13.60    4.39
  -1   7 -17   11.40    3.17
   1  -7  17    8.42    2.74
  -1   7 -18   10.51    2.64
   1  -7  18   18.96    2.97
  -1   7 -18   17.03    3.42
   1  -7  18   17.21    3.17
  -1   7 -19   67.84    8.52
  -1   7 -19  108.27    9.60
   1  -7  19   93.26    8.80
   1  -7  19   78.35    8.98
   1  -7  20   34.32    4.61
  -1   7 -20   22.49    4.07
  -1   7 -20   62.54    5.31
   1  -7  20   53.34    5.33
   1  -7  20   50.53    4.77
  -1   7 -20   60.38    5.34
   1  -7  21    4.69    1.37
  -1   7 -21    4.02    1.27
   1  -7  21    5.40    1.12
   1  -6 -19   12.63    2.02
   1  -6 -18    1.43    1.31
  -1   6  18    1.22    1.26
   1  -6 -18    0.73    0.89
   1  -6 -17   50.60    6.13
  -1   6  17   37.51    5.24
  -1   6  17   54.85    5.52
  -1   6  17   48.08    6.03
   1  -6 -17   42.16    5.46
   1  -6 -16  126.74   12.95
  -1   6  16  108.38   12.08
   1  -6 -16   98.82   11.19
   1  -6 -16  113.66   12.06
  -1   6  16  147.56   12.07
   1  -6 -15  132.41   13.94
   1  -6 -15  104.64   12.62
  -1   6  15  146.81   12.65
  -1   6  15  106.78   13.10
   1  -6 -15  113.61   12.04
  -1   6  14  192.43   19.32
   1  -6 -14  157.83   14.67
   1  -6 -14  129.39   15.41
  -1   6  14  190.72   26.56
  -1   6  14  167.19   23.05
  -1   6  14  107.05   14.91
   1  -6 -14  122.91   13.70
  -1   6  13  182.58   31.39
  -1   6  13  215.83   22.10
  -1   6  13  187.72   26.23
  -1   6  13  137.25   18.15
   1  -6 -13  151.64   18.39
   1  -6 -13  163.41   16.66
   1  -6 -13  174.60   17.21
  -1   6  12   99.45   28.89
  -1   6  12   76.26   13.13
   1  -6 -12  118.52   12.00
  -1   6  12  116.99   21.16
   1  -6 -12  115.76   12.25
   1  -6 -11  137.27   14.65
  -1   6  11  166.08   21.52
   1  -6 -11  149.14   14.51
  -1   6  11  168.17   26.50
  -1   6  11   99.61   15.22
  -1   6  10   45.51    7.90
  -1   6  10   83.63   10.27
   1  -6 -10   47.41    7.11
  -1   6  10   69.19   12.25
  -1   6  10   73.49   15.67
  -1   6  10   71.43   10.98
   1  -6 -10   47.37    6.91
  -1   6  10   65.29   10.62
  -1   6   9   12.97    4.77
   1  -6  -9    6.68    2.31
  -1   6   9    8.04    3.56
  -1   6   9   12.05    6.99
  -1   6   9   10.70    5.59
  -1   6   9   10.78    4.40
   1  -6  -9    7.71    2.59
  -1   6   9   10.01    4.47
  -1   6   8   91.80   11.45
  -1   6   8   57.87    8.80
   1  -6  -8   37.38    5.06
  -1   6   8   91.84   12.13
  -1   6   8   99.37    9.22
  -1   6   8   94.34    7.70
  -1   6   8   53.50    6.94
  -1   6   8  104.04   11.24
  -1   6   7   41.46    8.24
   1  -6  -7   12.72    4.13
   1  -6  -7   38.40    4.60
  -1   6   7   53.77    5.87
  -1   6   7   74.32   10.93
   1  -6  -7   25.46    4.42
  -1   6   7   26.30    6.16
  -1   6   7   45.39    6.58
   1  -6  -7   17.60    4.10
   1  -6  -7   22.09    3.81
  -1   6   7   43.47    7.38
   1  -6  -6   17.20    3.44
   1  -6  -6   25.28    4.26
  -1   6   6   24.26    6.38
   1  -6  -6   20.59    3.10
   1  -6  -6   16.41    3.65
  -1   6   6   15.61    4.60
   1  -6  -6   21.95    3.13
  -1   6   6   14.45    4.71
  -1   6   6   16.98    4.73
   1  -6  -6   19.05    5.26
  -1   6   6   19.11    4.67
   1  -6  -5  126.35   12.32
  -1   6   5   93.91   13.71
  -1   6   5  104.02   14.81
   1  -6  -5  130.75   14.91
  -1   6   5   72.66   12.41
   1  -6  -5  109.43   10.86
   1  -6  -5  140.73   16.20
  -1   6   4  116.29   13.55
   1  -6  -4   88.06    9.91
  -1   6   4   77.89   11.68
  -1   6   4   92.92   10.67
  -1   6   4   82.13   11.10
  -1   6   4   85.50    9.47
   1  -6  -4   93.80   12.27
   1  -6  -4   88.46    8.82
  -1   6   3   88.30    9.56
   1  -6  -3   78.66    7.79
  -1   6   3   77.69   11.06
   1  -6  -3   68.49    8.61
   1  -6  -3   97.58   11.64
  -1   6   3   82.21    8.52
  -1   6   3   84.88   10.12
   1  -6  -2  132.90   14.05
  -1   6   2  120.62   11.66
  -1   6   2   87.94   10.77
  -1   6   2  110.78   10.63
  -1   6   2   89.46   11.44
   1  -6  -2  110.77   10.79
  -1   6   2   91.67   12.47
  -1   6   2   95.92   12.78
   1  -6  -2  110.61    9.94
  -1   6   1 1246.45   96.28
  -1   6   1 1110.83   93.78
  -1   6   1 1070.56   94.49
  -1   6   1 1113.43   93.59
   1  -6  -1  957.88   92.88
  -1   6   1 1134.95   94.54
   1  -6   0  921.49   77.84
  -1   6   0  935.05   79.09
  -1   6   0  897.81   77.99
   1  -6   0  824.60   77.50
  -1   6   0  934.43   80.40
   1  -6   0  630.28   80.07
  -1   6   0 1040.56   80.47
   1  -6   0  960.76   80.64
  -1   6  -1  372.14   34.17
   1  -6   1  367.61   32.83
  -1   6  -1  344.26   32.88
   1  -6   1  399.10   34.27
   1  -6   1  361.50   32.71
  -1   6  -1  338.81   34.72
  -1   6  -1  360.63   34.39
   1  -6   1  467.04   37.37
  -1   6  -1  377.12   34.87
   1  -6   1  400.13   35.14
  -1   6  -2   79.47    8.38
   1  -6   2   55.46    6.18
  -1   6  -2   62.94    7.86
   1  -6   2   60.18    7.33
  -1   6  -2   68.43    6.37
  -1   6  -2   85.66    8.37
  -1   6  -2   62.29    7.45
   1  -6   2   80.20   10.12
   1  -6   2   64.13    7.72
   1  -6   2   61.94    7.93
   1  -6   3  217.58   18.93
   1  -6   3  210.98   19.82
  -1   6  -3  186.92   19.15
  -1   6  -3  219.23   19.42
  -1   6  -3  190.90   17.82
   1  -6   3  182.74   17.78
   1  -6   3  191.36   18.97
   1  -6   4  761.27   65.52
  -1   6  -4  750.33   65.45
   1  -6   4  665.51   63.85
   1  -6   4  845.04   66.23
   1  -6   4  803.53   64.40
   1  -6   4  760.55   63.94
  -1   6  -4  674.45   63.75
   1  -6   4  689.52   65.02
  -1   6  -4  682.00   63.79
   1  -6   5  267.06   26.67
  -1   6  -5  271.61   25.26
   1  -6   5  259.03   26.75
  -1   6  -5  249.03   25.19
   1  -6   5  259.46   25.19
  -1   6  -5  273.19   26.94
  -1   6  -5  321.28   27.12
   1  -6   5  323.69   27.89
   1  -6   5  324.76   25.47
   1  -6   6   89.52    9.60
  -1   6  -6   85.38   11.05
  -1   6  -6   88.36   11.36
   1  -6   6  100.20   11.32
   1  -6   6  100.79   11.21
  -1   6  -6   94.63    9.55
  -1   6  -6   99.73   11.00
   1  -6   6  122.98   12.44
  -1   6  -7   33.52    4.67
  -1   6  -7   37.63    6.62
   1  -6   7   52.98    7.08
  -1   6  -7   36.48    5.91
   1  -6   7   50.90    7.05
   1  -6   7   59.36    7.98
   1  -6   7   37.28    5.15
  -1   6  -7   33.47    6.18
  -1   6  -8   19.87    3.36
   1  -6   8   40.22    6.83
  -1   6  -8   17.54    4.79
  -1   6  -8   28.31    4.97
   1  -6   8   32.15    5.86
  -1   6  -8   24.25    5.42
   1  -6   8   24.83    4.03
  -1   6  -9    0.30    1.69
   1  -6   9    0.82    1.24
  -1   6  -9    4.64    8.76
  -1   6  -9   -0.69    2.01
   1  -6   9    1.19    0.95
   1  -6   9    1.70    1.10
   1  -6   9    0.47    2.30
   1  -6   9    1.63    1.29
  -1   6  -9   -1.36    4.59
  -1   6 -10   -3.93    7.67
   1  -6  10   13.53    2.99
   1  -6  10    9.52    1.96
  -1   6 -10    3.70    2.26
   1  -6  10   16.12    2.84
  -1   6 -10    8.29   19.38
   1  -6  10    8.26    1.85
  -1   6 -10    4.37    1.67
  -1   6 -10    4.70    3.87
   1  -6  10    2.19    1.82
   1  -6  10    8.94    2.14
  -1   6 -11    9.12    8.80
   1  -6  11   69.90    6.30
  -1   6 -11   13.97   14.18
   1  -6  11   82.59    6.97
   1  -6  11   23.53    5.81
  -1   6 -11   25.17    5.49
   1  -6  11  103.73    8.50
  -1   6 -11   11.64   29.91
  -1   6 -11   27.86   11.74
   1  -6  11   64.02    6.11
  -1   6 -12   98.32   20.10
   1  -6  12  211.24   16.71
  -1   6 -12   81.30   18.82
  -1   6 -12  133.12   26.65
  -1   6 -12  158.25   16.44
   1  -6  12  126.54   16.95
   1  -6  12  225.98   17.28
  -1   6 -12  211.59   22.04
   1  -6  13  170.60   15.69
  -1   6 -13  127.35   19.80
  -1   6 -13  124.09   26.29
  -1   6 -13  190.67   15.55
   1  -6  13  194.40   18.94
   1  -6  13  116.83   15.56
  -1   6 -13  232.40   20.16
  -1   6 -13   86.19   14.83
  -1   6 -13  137.90   20.59
   1  -6  13  166.19   15.07
   1  -6  14   60.23    7.53
  -1   6 -14   40.27    7.31
  -1   6 -14   69.91    7.34
   1  -6  14   78.63   10.44
   1  -6  14   66.29    7.33
  -1   6 -14   64.64   20.23
  -1   6 -14   48.66   13.41
  -1   6 -14   51.06   13.99
   1  -6  14   59.54    7.05
  -1   6 -15   27.80    9.24
  -1   6 -15   19.31   10.80
  -1   6 -15   46.90   14.85
   1  -6  15   39.28    7.16
   1  -6  15   32.19    5.16
  -1   6 -15   31.37    5.42
   1  -6  15   37.70    5.05
   1  -6  16   27.97    4.32
   1  -6  16   31.51    4.75
  -1   6 -16   30.64    6.19
  -1   6 -16   26.21    4.85
  -1   6 -16   22.34    7.20
   1  -6  17   14.61    3.12
  -1   6 -17   14.62    3.40
   1  -6  17   13.89    2.90
  -1   6 -18   14.59    3.10
  -1   6 -18   26.96    4.04
   1  -6  18   23.78    3.73
   1  -6  18   23.81    3.42
   1  -6  19   19.83    3.40
   1  -6  19   26.56    3.51
  -1   6 -19   18.59    3.11
   1  -6  20   13.96    2.52
   1  -6  20   22.05    3.19
  -1   6 -20   12.60    2.29
  -1   6 -20   24.67    3.09
  -1   6 -20   29.23    3.36
   1  -6  20   22.21    2.81
   1  -6  21    1.03    0.82
  -1   6 -21    1.16    0.94
   1  -6  21    0.52    0.92
   1  -5 -19   -0.28    0.62
  -1   5  19    0.89    0.97
   1  -5 -19    1.19    1.05
  -1   5  19    1.38    0.78
   1  -5 -18    2.97    1.69
  -1   5  18    1.61    1.15
  -1   5  18    3.73    1.55
   1  -5 -18    1.96    1.23
  -1   5  17   29.42    3.99
   1  -5 -17   24.57    3.35
   1  -5 -17   28.10    4.06
   1  -5 -17   33.75    4.84
  -1   5  16   57.46    7.63
   1  -5 -16   61.35    6.99
   1  -5 -16   69.51    7.63
   1  -5 -16   76.27    8.68
   1  -5 -15   78.43    8.58
   1  -5 -15   69.77    9.52
   1  -5 -15   71.03    8.04
  -1   5  15   61.07    9.04
   1  -5 -14   28.20    4.37
   1  -5 -14   29.01    5.80
  -1   5  14   35.14   15.03
   1  -5 -14   33.56    4.93
  -1   5  14   46.42    8.45
  -1   5  14   22.55    6.82
   1  -5 -13  152.24   16.14
  -1   5  13   91.81   15.41
   1  -5 -13  140.23   14.17
   1  -5 -13  146.21   14.59
  -1   5  13  143.19   23.73
  -1   5  13  155.49   27.18
  -1   5  13  158.48   18.51
  -1   5  12  476.58   52.17
  -1   5  12  633.00   49.52
   1  -5 -12  495.30   43.62
   1  -5 -12  493.38   43.91
  -1   5  12  517.65   49.30
  -1   5  11  460.01   46.18
  -1   5  11  346.11   42.43
   1  -5 -11  473.67   42.13
  -1   5  11  431.76   47.89
  -1   5  11  587.26   47.59
  -1   5  11  548.39   47.51
   1  -5 -11  453.39   41.90
   1  -5 -10   74.15    8.20
  -1   5  10   94.69   14.93
  -1   5  10   55.89    8.79
  -1   5  10   75.05   11.41
   1  -5 -10   62.95    7.97
  -1   5  10   77.20   12.15
   1  -5 -10   63.66    7.84
   1  -5  -9  206.44   21.85
  -1   5   9  275.35   27.37
   1  -5  -9  274.16   22.72
  -1   5   9  168.35   22.54
   1  -5  -9  175.97   21.47
  -1   5   9  294.98   23.39
  -1   5   9  238.01   25.62
  -1   5   9  292.99   24.70
  -1   5   9  281.15   26.87
   1  -5  -8  234.19   28.09
   1  -5  -8  159.14   27.63
   1  -5  -8  415.13   33.93
  -1   5   8  420.87   33.02
  -1   5   8  386.61   33.07
  -1   5   8  526.07   36.60
  -1   5   8  453.18   34.13
  -1   5   8  468.66   32.00
  -1   5   8  500.07   30.84
  -1   5   8  514.76   35.70
   1  -5  -8  380.85   29.70
   1  -5  -8  275.75   28.75
  -1   5   8  235.93   31.59
  -1   5   8  335.60   30.21
  -1   5   7   92.51   12.19
  -1   5   7  145.99   12.50
  -1   5   7  142.77   14.80
  -1   5   7   91.30   13.99
   1  -5  -7  123.04   14.58
  -1   5   7  170.28   16.81
  -1   5   7  113.63   13.86
   1  -5  -7   87.28   10.64
  -1   5   7  135.43   14.73
   1  -5  -7   80.31   11.22
   1  -5  -7   98.43   11.34
  -1   5   7  127.37   13.21
   1  -5  -6  110.09   14.55
  -1   5   6  106.76   13.08
   1  -5  -6   83.42   10.45
   1  -5  -6  112.08   11.52
   1  -5  -6  106.12   13.29
   1  -5  -5  760.52   64.03
   1  -5  -5  783.36   65.33
   1  -5  -5  633.84   60.43
  -1   5   5  680.70   63.53
  -1   5   5  613.19   62.81
   1  -5  -5  677.84   61.31
   1  -5  -4 2795.57  232.59
   1  -5  -4 2941.05  235.93
  -1   5   4 2526.96  235.47
   1  -5  -4 2727.49  233.42
   1  -5  -4 3302.65  237.23
  -1   5   4 2208.89  232.63
  -1   5   4 2649.43  235.03
  -1   5   3 1793.52  170.54
  -1   5   3 1818.84  168.04
   1  -5  -3 2236.57  171.21
  -1   5   3 1831.23  169.71
   1  -5  -3 1986.00  167.64
  -1   5   3 1805.41  170.56
   1  -5  -3 1852.42  168.35
  -1   5   2  308.70   29.93
  -1   5   2  346.04   29.54
  -1   5   2  325.04   30.70
   1  -5  -2  315.00   28.99
   1  -5  -2  358.77   32.08
  -1   5   2  324.17   30.15
  -1   5   2  303.82   31.65
   1  -5  -1  409.30   38.50
  -1   5   1  438.09   40.78
   1  -5  -1  388.88   40.54
  -1   5   1  466.96   39.87
  -1   5   1  468.64   39.78
  -1   5   1  468.29   39.17
  -1   5   0 1161.98   87.00
  -1   5   0 1092.71   85.08
  -1   5   0  888.04   86.64
   1  -5   0  915.39   84.63
   1  -5   0  856.33   84.85
   1  -5   0  982.53   86.44
   1  -5   0 1034.12   87.61
  -1   5   0 1021.60   85.87
   1  -5   1  481.80   47.04
  -1   5  -1  521.97   48.74
  -1   5  -1  552.69   47.27
   1  -5   1  529.79   48.72
   1  -5   1  514.28   47.22
   1  -5   1  557.55   48.25
  -1   5  -1  563.09   48.28
  -1   5  -1  618.63   49.06
   1  -5   1  524.33   48.26
  -1   5  -1  647.17   48.79
  -1   5  -2  314.54   31.26
  -1   5  -2  394.82   31.82
  -1   5  -2  355.43   31.21
  -1   5  -2  307.59   30.02
   1  -5   2  363.27   30.79
   1  -5   2  327.91   31.48
   1  -5   2  336.73   30.04
  -1   5  -2  370.48   31.55
   1  -5   2  331.75   30.99
   1  -5   3  796.36   63.97
  -1   5  -3  681.80   62.21
   1  -5   3  752.34   63.56
   1  -5   3  785.36   62.58
  -1   5  -3  764.35   63.53
  -1   5  -3  672.18   63.18
  -1   5  -3  669.57   62.24
   1  -5   3  698.85   63.17
   1  -5   3  650.75   62.24
   1  -5   4  647.30   55.36
   1  -5   4  728.39   58.44
  -1   5  -4  601.54   55.22
   1  -5   4  718.91   57.13
  -1   5  -4  633.74   55.23
   1  -5   4  615.31   56.46
   1  -5   4  586.95   56.22
   1  -5   4  573.32   55.32
  -1   5  -4  604.13   56.39
  -1   5  -5   90.82   10.41
   1  -5   5   83.69   10.04
  -1   5  -5   72.73    9.76
   1  -5   5   96.91   10.21
  -1   5  -5   84.43    8.83
   1  -5   5   88.58    9.03
  -1   5  -5  101.09   10.08
   1  -5   5   91.33   11.45
  -1   5  -6  176.47   16.17
  -1   5  -6  148.30   17.37
  -1   5  -6  156.21   17.56
   1  -5   6  168.58   16.57
   1  -5   6  163.60   17.64
   1  -5   6  141.42   18.15
   1  -5   6  211.93   18.86
  -1   5  -6  178.90   17.31
   1  -5   6  191.05   17.98
  -1   5  -7  165.34   17.35
   1  -5   7  228.37   20.11
   1  -5   7  172.23   19.49
  -1   5  -7  160.70   19.08
  -1   5  -7  174.10   19.35
   1  -5   7  176.22   17.93
  -1   5  -7  195.02   18.80
  -1   5  -8  198.35   24.33
  -1   5  -8  228.58   23.05
   1  -5   8  220.20   23.10
  -1   5  -8  235.29   23.94
   1  -5   8  295.32   26.68
  -1   5  -8  236.54   22.61
   1  -5   8  298.58   24.69
  -1   5  -9  205.33   18.22
  -1   5  -9  149.46   23.31
  -1   5  -9  239.06   20.60
   1  -5   9  286.33   20.04
  -1   5  -9  188.33   20.52
   1  -5   9  274.19   18.23
   1  -5   9  216.84   17.61
  -1   5  -9  283.29   20.03
   1  -5  10  271.54   18.50
  -1   5 -10  124.68   19.49
   1  -5  10  404.55   20.18
  -1   5 -10   70.42   17.87
   1  -5  10  252.73   17.83
  -1   5 -10  189.68   29.28
  -1   5 -10   65.85   19.33
   1  -5  10  397.10   21.06
   1  -5  10   95.64   17.45
   1  -5  11  337.79   27.94
   1  -5  11  472.97   30.34
  -1   5 -11  181.66   29.19
  -1   5 -11  165.50   28.85
   1  -5  11  348.40   28.50
  -1   5 -11  355.74   31.78
  -1   5 -11  206.95   31.97
   1  -5  11  491.84   29.61
  -1   5 -11  253.84   27.79
   1  -5  11  193.09   28.18
   1  -5  11  342.79   28.10
  -1   5 -11  549.72   43.23
  -1   5 -12  103.40   17.80
   1  -5  12  184.69   15.62
  -1   5 -12  255.03   20.46
   1  -5  12  207.33   16.07
   1  -5  12  134.69   16.40
  -1   5 -12   78.72   15.28
  -1   5 -12  145.30   19.20
  -1   5 -12  186.60   15.93
   1  -5  12  213.48   16.48
  -1   5 -12  113.55   18.59
  -1   5 -12  166.49   24.71
  -1   5 -13   77.81   13.12
   1  -5  13   70.86    7.87
   1  -5  13   89.59    8.79
  -1   5 -13   74.39   19.42
   1  -5  13   92.73   11.65
  -1   5 -13   77.73    8.11
   1  -5  13   80.18    8.31
  -1   5 -13   53.17   13.51
  -1   5 -13   45.41    8.17
   1  -5  14   62.66    7.99
  -1   5 -14   80.77    7.81
   1  -5  14   64.66   10.27
   1  -5  14   61.66    7.68
  -1   5 -14   72.75   11.38
  -1   5 -14   62.66    8.29
  -1   5 -14   63.00   12.16
  -1   5 -14  101.84   17.24
   1  -5  15  100.66   11.87
   1  -5  15  107.74   11.71
   1  -5  15  115.59   14.75
  -1   5 -15  143.32   13.90
  -1   5 -15  113.99   14.28
  -1   5 -15  107.34   12.16
  -1   5 -16   60.19    7.77
   1  -5  16   52.86    6.70
  -1   5 -16   59.52    7.23
   1  -5  16   48.25    6.84
   1  -5  16   62.55    9.50
   1  -5  17    3.13    2.59
  -1   5 -17   -0.15    1.89
   1  -5  17    1.72    1.60
  -1   5 -17    0.49    1.12
   1  -5  17    0.44    1.41
  -1   5 -18    0.91    1.83
   1  -5  18    1.40    1.31
   1  -5  18    0.30    1.98
   1  -5  18    2.87    1.50
  -1   5 -18    1.66    1.26
   1  -5  19    4.30    1.72
   1  -5  19    3.39    1.41
  -1   5 -19    5.03    1.78
  -1   5 -19    4.74    1.88
  -1   5 -19    3.26    1.32
   1  -5  20    0.70    1.23
  -1   5 -20    1.81    1.35
  -1   5 -20    1.34    0.97
   1  -5  20    0.25    1.07
   1  -5  21    2.97    1.06
   1  -5  21    0.91    0.94
  -1   5 -21    2.29    1.02
  -1   4  20    0.48    0.55
   1  -4 -20    0.70    0.78
   1  -4 -19    5.55    1.82
   1  -4 -19    5.97    1.60
  -1   4  19    5.25    1.51
  -1   4  19    7.76    1.55
  -1   4  18    0.95    1.23
   1  -4 -18    0.62    0.76
   1  -4 -18    0.55    1.29
   1  -4 -18   -0.14    1.44
   1  -4 -17   23.72    4.29
   1  -4 -17   17.92    2.99
   1  -4 -17   25.13    3.72
  -1   4  17   26.50    3.66
  -1   4  16    5.15    2.42
   1  -4 -16    7.88    2.99
  -1   4  16    4.17    1.87
   1  -4 -16   10.41    2.62
   1  -4 -16    5.93    1.78
  -1   4  16    4.57    1.43
  -1   4  15    9.00    1.87
   1  -4 -15    8.78    2.69
   1  -4 -15    5.82    3.19
   1  -4 -15    5.29    1.98
  -1   4  15    5.08    3.79
  -1   4  15   12.34    4.90
  -1   4  14   18.57    3.06
  -1   4  14   26.79   13.75
   1  -4 -14   25.03    4.18
   1  -4 -14   24.50    3.72
  -1   4  14   26.73    6.96
  -1   4  14   22.42    6.43
  -1   4  14   13.45    5.91
  -1   4  13  102.55   18.34
  -1   4  13   80.42    9.33
  -1   4  13   86.36   13.43
   1  -4 -13  103.88   10.20
  -1   4  13   67.48   11.47
  -1   4  13  118.76   14.67
   1  -4 -13  105.96   10.51
  -1   4  12  600.23   55.47
   1  -4 -12  600.96   50.79
  -1   4  12  567.87   57.15
  -1   4  12  536.77   54.54
   1  -4 -12  599.20   50.46
  -1   4  12  701.97   55.87
  -1   4  11  746.90   64.32
   1  -4 -11  660.19   59.70
  -1   4  11  860.62   62.84
  -1   4  11  749.28   64.45
  -1   4  11  659.49   65.10
   1  -4 -11  669.05   59.98
   1  -4 -10  114.42   12.68
  -1   4  10  146.37   18.24
  -1   4  10  156.97   15.44
   1  -4 -10  129.12   13.12
  -1   4  10  149.15   16.96
  -1   4  10  153.46   17.17
  -1   4  10  103.71   13.66
   1  -4 -10  113.16   12.72
  -1   4   9  103.27   14.32
   1  -4  -9  150.53   14.24
   1  -4  -9  165.05   14.54
  -1   4   9  170.40   18.52
   1  -4  -9  118.14   13.53
  -1   4   9  162.58   17.72
  -1   4   9  161.10   17.50
  -1   4   9  163.39   15.00
   1  -4  -9  109.95   13.43
  -1   4   8  395.30   29.72
  -1   4   8  227.16   26.97
  -1   4   8  336.02   27.22
  -1   4   8  319.28   27.95
   1  -4  -8  324.39   27.89
   1  -4  -8  206.81   23.40
   1  -4  -8  192.60   23.30
   1  -4  -8  183.69   24.84
  -1   4   8  396.20   25.85
  -1   4   8  363.03   28.72
  -1   4   8  231.98   24.81
   1  -4  -7   44.24    7.28
   1  -4  -7   41.81    7.99
   1  -4  -7   50.96    6.59
  -1   4   7   61.63    8.39
   1  -4  -7   22.70    5.34
  -1   4   7   64.44    7.95
   1  -4  -7   50.25    6.38
  -1   4   7   21.70    6.25
   1  -4  -6  348.15   24.75
  -1   4   6  337.69   26.51
   1  -4  -6  218.12   23.51
   1  -4  -6  145.54   23.09
   1  -4  -6  312.45   26.43
  -1   4   6  259.58   25.65
   1  -4  -5 4078.46  242.65
   1  -4  -5 3190.44  239.20
  -1   4   5 3666.67  242.05
   1  -4  -5 3517.13  239.67
   1  -4  -5 3707.48  243.58
  -1   4   4 3196.13  314.54
   1  -4  -4 3417.83  313.07
   1  -4  -4 4215.25  316.20
   1  -4  -4 3885.03  315.03
   1  -4  -4 3488.09  312.73
   1  -4  -3 2016.24  166.29
  -1   4   3 1983.31  164.28
   1  -4  -3 1870.76  163.95
  -1   4   3 1885.77  166.30
  -1   4   3 1498.70  164.73
  -1   4   3 1758.15  165.54
   1  -4  -3 1846.14  164.40
   1  -4  -3 2198.79  166.85
  -1   4   2  321.11   29.37
   1  -4  -2  286.92   29.62
   1  -4  -2  353.75   30.25
   1  -4  -2  297.66   27.90
  -1   4   2  291.54   29.87
  -1   4   2  294.27   28.67
  -1   4   2  344.81   28.30
   1  -4  -1   17.51    2.53
  -1   4   1   46.56    4.25
  -1   4   1   30.78    4.79
  -1   4   1   43.02    3.90
   1  -4  -1   11.08    3.55
  -1   4   1   48.94    3.52
  -1   4   0  214.29   21.17
   1  -4   0  201.45   21.32
   1  -4   0  249.30   20.68
   1  -4   0  237.91   20.43
  -1   4   0  220.68   20.62
  -1   4   0  210.14   21.70
  -1   4  -1   91.29    9.31
   1  -4   1   85.99    9.28
   1  -4   1   82.80    8.79
  -1   4  -1  105.33    9.08
   1  -4   1   89.56    8.23
  -1   4  -1  106.83    9.55
  -1   4  -1   91.80    8.16
   1  -4   1   75.45    7.99
  -1   4  -1  120.80    9.53
   1  -4   1   75.17    8.50
  -1   4  -2   57.74    5.83
  -1   4  -2   65.16    6.17
   1  -4   2   58.03    5.78
   1  -4   2   46.07    4.90
   1  -4   2   59.86    6.74
  -1   4  -2   46.81    5.75
  -1   4  -2   58.57    6.20
  -1   4  -2   47.52    4.94
  -1   4  -2   46.94    5.02
   1  -4   2   66.29    6.36
  -1   4  -3   36.52    2.77
   1  -4   3   18.43    3.41
   1  -4   3   16.00    2.98
   1  -4   3   19.22    3.98
   1  -4   3   22.64    2.73
   1  -4   3   15.80    2.53
   1  -4   3   17.16    3.17
  -1   4  -3   32.99    3.67
   1  -4   4   17.50    2.97
  -1   4  -4   12.22    1.88
  -1   4  -4   17.77    3.10
  -1   4  -4   12.72    2.86
  -1   4  -4   14.79    2.67
   1  -4   4   23.28    3.58
   1  -4   4   13.73    2.71
   1  -4   4   17.58    2.39
   1  -4   4   14.34    2.23
   1  -4   4   24.75    4.46
  -1   4  -5  361.92   37.12
   1  -4   5  466.04   38.67
  -1   4  -5  400.63   37.38
  -1   4  -5  469.38   37.07
   1  -4   5  381.77   36.46
  -1   4  -5  393.65   36.25
   1  -4   5  367.46   37.21
  -1   4  -5  398.95   36.04
  -1   4  -6  461.36   42.33
   1  -4   6  481.19   42.49
   1  -4   6  412.64   43.57
  -1   4  -6  467.81   43.17
  -1   4  -6  515.00   42.07
  -1   4  -6  449.20   43.30
  -1   4  -6  445.04   41.48
   1  -4   6  435.17   41.92
   1  -4   7  110.53   17.24
  -1   4  -7  132.55   16.69
   1  -4   7  186.28   16.30
  -1   4  -7  162.70   16.43
  -1   4  -7  183.90   16.24
  -1   4  -8  112.94   10.45
  -1   4  -8   67.90   10.43
   1  -4   8   88.74    9.33
   1  -4   8   72.58    9.43
  -1   4  -8   88.05   10.41
   1  -4   8   84.27   11.47
   1  -4   9   47.92    5.96
  -1   4  -9   21.88    5.25
  -1   4  -9   38.57    4.96
   1  -4   9   51.78    6.44
  -1   4  -9   19.79    5.32
  -1   4  -9   45.22    5.97
  -1   4 -10   56.64   10.69
   1  -4  10   59.48    9.50
  -1   4 -10   50.40   10.63
   1  -4  10   95.32    9.31
  -1   4 -10   71.01   14.21
   1  -4  10  125.55   10.76
  -1   4 -10   92.18   12.14
   1  -4  10   92.72    9.09
   1  -4  10  122.30   10.09
  -1   4 -11  118.46   19.55
  -1   4 -11  313.56   23.73
   1  -4  11  292.54   21.66
  -1   4 -11  211.04   25.44
  -1   4 -11  225.48   19.89
   1  -4  11  302.82   20.98
   1  -4  11  174.15   20.55
  -1   4 -11  150.48   21.02
  -1   4 -11  154.56   21.99
   1  -4  11  231.64   20.20
   1  -4  11  208.15   19.49
   1  -4  11  234.22   19.92
  -1   4 -11  186.73   22.12
  -1   4 -12   73.28    7.62
   1  -4  12   76.56    8.11
   1  -4  12   60.49    7.50
   1  -4  12   72.73    8.68
   1  -4  12   90.85   11.35
  -1   4 -12   52.63    7.85
  -1   4 -12   88.45   16.88
  -1   4 -12   68.55   12.74
  -1   4 -12   57.40   11.53
   1  -4  12   73.33    7.95
  -1   4 -12   78.22   11.72
  -1   4 -13   65.38   10.18
   1  -4  13   62.91    7.27
  -1   4 -13   74.19   14.05
  -1   4 -13   63.40    6.80
  -1   4 -13   56.36   11.63
  -1   4 -13   48.82   10.41
   1  -4  13   59.73    7.00
  -1   4 -13   49.36    7.24
   1  -4  13   78.10   10.68
   1  -4  14    2.44    1.51
   1  -4  14    0.84    2.76
  -1   4 -14   -2.57    6.72
  -1   4 -14    1.50    1.70
  -1   4 -14    2.35    3.63
   1  -4  14    1.64    1.68
  -1   4 -14    2.68    7.79
  -1   4 -15   27.51    5.99
   1  -4  15   28.05    6.54
   1  -4  15   22.82    3.96
  -1   4 -15   31.29    4.70
   1  -4  15   24.52    4.11
   1  -4  16   22.66    5.78
   1  -4  16   17.71    3.47
  -1   4 -16   14.61    3.19
  -1   4 -16   25.96    4.10
   1  -4  16   18.03    3.30
  -1   4 -17    5.99    1.83
   1  -4  17    8.98    3.90
   1  -4  17    6.16    2.01
  -1   4 -17    9.50    2.49
  -1   4 -18   -0.13    1.20
   1  -4  18    0.66    2.27
  -1   4 -18    0.10    1.02
[truncated: 3,481,920 more chars]
